# Supplementary material for: Large scale copy number variation (CNV) at 14q12 is associated with the presence of genomic abnormalities in neoplasia
Source: BMC Genomics. 2006 Jun 6;7:138. doi: 10.1186/1471-2164-7-138 (PMC1550726; doi:10.1186/1471-2164-7-138)
Supplement: Additional file 1 — Supplementary data Figure A. shows the Quantitative-FISH results from 2 CML patients. [file 1471-2164-7-138-S1.zip]

Archive with 5 entries (4 files):
- SpectralGenomics Project Files/711.proj
- SpectralGenomics Project Files/228.proj
- SpectralGenomics Project Files/607.proj
- SpectralGenomics Project Files/217.proj
- SpectralGenomics Project Files/
