# Supplementary material for: Large scale copy number variation (CNV) at 14q12 is associated with the presence of genomic abnormalities in neoplasia
Source: BMC Genomics. 2006 Jun 6;7:138. doi: 10.1186/1471-2164-7-138 (PMC1550726; doi:10.1186/1471-2164-7-138)
Supplement: Additional file 1 — Supplementary data Figure A. shows the Quantitative-FISH results from 2 CML patients. [file 1471-2164-7-138-S1.zip › SpectralGenomics Project Files/711.proj]

SOFTWARE VERSION	v2.3 (build August 9, 2004) - (c) Ben Beheshti 2001-2004
TIME/DATE	10:27:01 ; 2004/08/13 (Friday)
FILE TYPE	PROJECT FILE
PROJECT TYPE	SINGLE PROJECT
SEEK SETTINGS	N/A-2467 1-13 2-233 3-447 4-609 5-771 6-884 7-1068 8-1203 9-1335 10-1454 11-1608 12-1731 13-1857 14-1953 15-2028 16-2106 17-2176 18-2251 19-2297 20-2335 21-2408 22-2434 X-2468 Y-2627 D=bad0eac60631ea5f5fa781018c1fc936
NOISE FILTER	0.25	(Norm F532, non background-subtracted)
GENELIST	C:\Program Files\Normalise Suite 2\Genelists\SG_Hu1-2_KTH1-2500_ver1_10Rx24C.txt.nsuite_genelist	1	(TOTAL = 1 genelist)
INPUT FILE	D:\Ilan\Chr 14 project\SG 1-2 MB Array Results\results at 2 SD\717 Cy5.gpr.norm		(TOTAL = 2 files)
INPUT FILE	D:\Ilan\Chr 14 project\SG 1-2 MB Array Results\results at 2 SD\717 Cy3.gpr.norm		(TOTAL = 2 files)
OUTPUT FILE	D:\Ilan\Chr 14 project\SG 1-2 MB Array Results\results at 2 SD\711.proj
// BEGIN DATA //
Accession	Chromosome	Megabase	Cytoband	Avg NormF Ratio	STD NormF Ratio	Avg NormFB Ratio	STD NormFB Ratio	Num Expts	Genelist
GS-232-B23	1	0	1p36.33	0.991870311901094	0.0720924424979612	0.950175977525872	0.127811235096318	4	C:\Program Files\Normalise Suite 2\Genelists\SG_Hu1-2_KTH1-2500_ver1_10Rx24C.txt.nsuite_genelist
GS-62-I8	1	100000	1p36.33	0.990605183595584	0.0717001579178669	0.989327165121939	0.0739693785827417	4	C:\Program Files\Normalise Suite 2\Genelists\SG_Hu1-2_KTH1-2500_ver1_10Rx24C.txt.nsuite_genelist
RP11-421C4	1	700000	1p36.33	1.00414848492066	0.178559890730209	1.0047620744289	0.203735951181285	4	C:\Program Files\Normalise Suite 2\Genelists\SG_Hu1-2_KTH1-2500_ver1_10Rx24C.txt.nsuite_genelist
RP1-283E3	1	900000	1p36.33	1.00052664449803	0.0311801414047432	1.0006619940601	0.0339410705471022	4	C:\Program Files\Normalise Suite 2\Genelists\SG_Hu1-2_KTH1-2500_ver1_10Rx24C.txt.nsuite_genelist
RP4-703E10	1	2400000	1p36.32	1.02184647381058	0.0539809789473665	0.998946476432306	0.0963549759948684	4	C:\Program Files\Normalise Suite 2\Genelists\SG_Hu1-2_KTH1-2500_ver1_10Rx24C.txt.nsuite_genelist
RP1-163G9	1	2800000	1p36.32	1.01908364140972	0.0314980044037366	1.02004194814208	0.0318291881934603	4	C:\Program Files\Normalise Suite 2\Genelists\SG_Hu1-2_KTH1-2500_ver1_10Rx24C.txt.nsuite_genelist
RP11-447M5	1	4400000	1p36.31	0.970291603374008	0.0227230798329752	0.967835206505873	0.0235687277590868	4	C:\Program Files\Normalise Suite 2\Genelists\SG_Hu1-2_KTH1-2500_ver1_10Rx24C.txt.nsuite_genelist
RP3-491M17	1	4700000	1p36.31	0.995052909986355	0.0994473577272608	0.991865725220983	0.100798553535777	4	C:\Program Files\Normalise Suite 2\Genelists\SG_Hu1-2_KTH1-2500_ver1_10Rx24C.txt.nsuite_genelist
RP11-33M12	1	5400000	1p36.31	0.977680660147333	0.113666064319507	0.970820037141768	0.120868037934982	4	C:\Program Files\Normalise Suite 2\Genelists\SG_Hu1-2_KTH1-2500_ver1_10Rx24C.txt.nsuite_genelist
RP3-438L4	1	6400000	1p36.23	1.02578013328614	0.0464652699795417	1.02590842055127	0.051386059303254	4	C:\Program Files\Normalise Suite 2\Genelists\SG_Hu1-2_KTH1-2500_ver1_10Rx24C.txt.nsuite_genelist
RP3-330O12	1	8200000	1p36.22	0.990977167030033	0.0178915692259065	0.992136477884775	0.0180370823943712	4	C:\Program Files\Normalise Suite 2\Genelists\SG_Hu1-2_KTH1-2500_ver1_10Rx24C.txt.nsuite_genelist
RP4-633I8	1	9100000	1p36.22	1.03188208261777	0.0022567498754605	1.031943504772	0.00656405930732474	2	C:\Program Files\Normalise Suite 2\Genelists\SG_Hu1-2_KTH1-2500_ver1_10Rx24C.txt.nsuite_genelist
RP11-476D13	1	9600000	1p36.22	0.999674807645344	0.0853855741485124	0.86930148961816	0.321234459297119	3	C:\Program Files\Normalise Suite 2\Genelists\SG_Hu1-2_KTH1-2500_ver1_10Rx24C.txt.nsuite_genelist
AL358492	1	10900000	1p36.22	0.998365157022562	0.0172908394320082	0.998985027778084	0.0168105367816093	4	C:\Program Files\Normalise Suite 2\Genelists\SG_Hu1-2_KTH1-2500_ver1_10Rx24C.txt.nsuite_genelist
RP5-888M10	1	12000000	1p36.21	1.02427387126127	0.119898550903889	1.02439078963809	0.125734217218845	4	C:\Program Files\Normalise Suite 2\Genelists\SG_Hu1-2_KTH1-2500_ver1_10Rx24C.txt.nsuite_genelist
RP11-219C24	1	12400000	1p36.21	1.02211539757049	0.130196286453902	1.02267180383194	0.130295621891859	4	C:\Program Files\Normalise Suite 2\Genelists\SG_Hu1-2_KTH1-2500_ver1_10Rx24C.txt.nsuite_genelist
RP4-726F20	1	13800000	1p36.21	1.01975516808729	0.0698954467567577	1.01944932610461	0.0766007703635635	4	C:\Program Files\Normalise Suite 2\Genelists\SG_Hu1-2_KTH1-2500_ver1_10Rx24C.txt.nsuite_genelist
RP5-864I18	1	14600000	1p36.13	0.99141348030823	0.0587224858126372	0.992055120533866	0.0607889320949688	4	C:\Program Files\Normalise Suite 2\Genelists\SG_Hu1-2_KTH1-2500_ver1_10Rx24C.txt.nsuite_genelist
RP11-169K16	1	15700000	1p36.13	1.06277642039326	0.0681357338060572	1.07034903665431	0.0637605378714649	4	C:\Program Files\Normalise Suite 2\Genelists\SG_Hu1-2_KTH1-2500_ver1_10Rx24C.txt.nsuite_genelist
RP1-163M9	1	16400000	1p36.13	1.01110529204481	0.0791731363459263	1.01145859265908	0.0826576106986446	4	C:\Program Files\Normalise Suite 2\Genelists\SG_Hu1-2_KTH1-2500_ver1_10Rx24C.txt.nsuite_genelist
RP1-37C10	1	17200000	1p36.13	1.01138689473792	0.118346412808217	1.01296065509109	0.120527291934907	4	C:\Program Files\Normalise Suite 2\Genelists\SG_Hu1-2_KTH1-2500_ver1_10Rx24C.txt.nsuite_genelist
RP11-79D15	1	18000000	1p36.13	0.99092450304063	0.0737630564067878	0.990311759814191	0.0754566852948337	4	C:\Program Files\Normalise Suite 2\Genelists\SG_Hu1-2_KTH1-2500_ver1_10Rx24C.txt.nsuite_genelist
RP1-8B22	1	18800000	1p36.13	1.01499458776737	0.120556798226811	1.01458985667807	0.130058315231338	4	C:\Program Files\Normalise Suite 2\Genelists\SG_Hu1-2_KTH1-2500_ver1_10Rx24C.txt.nsuite_genelist
RP11-91K11	1	20100000	1p36.12	1.02510925166008	0.109945939612786	1.02430400406663	0.119917604120117	4	C:\Program Files\Normalise Suite 2\Genelists\SG_Hu1-2_KTH1-2500_ver1_10Rx24C.txt.nsuite_genelist
RP3-340N1	1	20500000	1p36.12	0.99794257187405	0.094490287907628	0.99816742747331	0.102538853810482	4	C:\Program Files\Normalise Suite 2\Genelists\SG_Hu1-2_KTH1-2500_ver1_10Rx24C.txt.nsuite_genelist
AL391883	1	23000000	1p36.11	1.00345520422634	0.0331215793096551	1.00326126320896	0.0333481867009594	4	C:\Program Files\Normalise Suite 2\Genelists\SG_Hu1-2_KTH1-2500_ver1_10Rx24C.txt.nsuite_genelist
RP5-886K2	1	24400000	1p36.11	0.983192180871745	0.0173712001411314	0.983948517053912	0.0173055501918325	4	C:\Program Files\Normalise Suite 2\Genelists\SG_Hu1-2_KTH1-2500_ver1_10Rx24C.txt.nsuite_genelist
RP3-462O23	1	25200000	1p36.11	0.98840055676762	0.0604826701108101	0.784979297795956	0.446454329184154	4	C:\Program Files\Normalise Suite 2\Genelists\SG_Hu1-2_KTH1-2500_ver1_10Rx24C.txt.nsuite_genelist
RP3-465N24	1	26000000	1p35.3	0.977909429295653	0.0384836024013872	0.970707945849496	0.0319204993299926	4	C:\Program Files\Normalise Suite 2\Genelists\SG_Hu1-2_KTH1-2500_ver1_10Rx24C.txt.nsuite_genelist
RP1-125I3	1	26600000	1p35.3	1.00243752693698	0.0968851660913061	1.0025051105665	0.103262763511542	4	C:\Program Files\Normalise Suite 2\Genelists\SG_Hu1-2_KTH1-2500_ver1_10Rx24C.txt.nsuite_genelist
RP11-261P19	1	27800000	1p35.2	0.99586201899111	0.0168430678116639	0.995613980235659	0.0179973388108753	4	C:\Program Files\Normalise Suite 2\Genelists\SG_Hu1-2_KTH1-2500_ver1_10Rx24C.txt.nsuite_genelist
RP1-50O24	1	29000000	1p35.2	0.963078494776831	0.044132116425343	0.96383253587178	0.046045853118159	4	C:\Program Files\Normalise Suite 2\Genelists\SG_Hu1-2_KTH1-2500_ver1_10Rx24C.txt.nsuite_genelist
RP1-212P9	1	29700000	1p35.1	0.999058301815415	0.0275746168166634	0.998267123166973	0.0283282499315637	4	C:\Program Files\Normalise Suite 2\Genelists\SG_Hu1-2_KTH1-2500_ver1_10Rx24C.txt.nsuite_genelist
RP3-437I16	1	30100000	1p35.1	0.96759442200932	0.0512644670643096	0.853685453709651	0.201687203366247	4	C:\Program Files\Normalise Suite 2\Genelists\SG_Hu1-2_KTH1-2500_ver1_10Rx24C.txt.nsuite_genelist
RP5-893G23	1	31200000	1p35.1	1.02352083991232	0.0437401410946652	1.02850480230609	0.0485519249814295	4	C:\Program Files\Normalise Suite 2\Genelists\SG_Hu1-2_KTH1-2500_ver1_10Rx24C.txt.nsuite_genelist
RP4-655C4	1	33300000	1p34.3	1.01764604718423	0.0241334941026051	1.01756052409009	0.0219314135809065	4	C:\Program Files\Normalise Suite 2\Genelists\SG_Hu1-2_KTH1-2500_ver1_10Rx24C.txt.nsuite_genelist
AL033524	1	34100000	1p34.3	0.997758616169603	0.0397709608066413	0.997154125560051	0.0390917981243803	4	C:\Program Files\Normalise Suite 2\Genelists\SG_Hu1-2_KTH1-2500_ver1_10Rx24C.txt.nsuite_genelist
RP3-423B22	1	35500000	1p34.3	0.984735903190044	0.069813452746574	0.803529896539899	0.362978944824712	3	C:\Program Files\Normalise Suite 2\Genelists\SG_Hu1-2_KTH1-2500_ver1_10Rx24C.txt.nsuite_genelist
RP1-93K19	1	36200000	1p34.3	1.01604512064577	0.0165305692349197	1.0163072290409	0.0166185894815584	4	C:\Program Files\Normalise Suite 2\Genelists\SG_Hu1-2_KTH1-2500_ver1_10Rx24C.txt.nsuite_genelist
RP1-117O3	1	37900000	1p34.2	1.01043677301314	0.0526239384115179	1.01036502218508	0.0536804767163279	4	C:\Program Files\Normalise Suite 2\Genelists\SG_Hu1-2_KTH1-2500_ver1_10Rx24C.txt.nsuite_genelist
RP5-1007G16	1	38600000	1p34.2	1.00653685635582	0.0309257397686424	1.0072798824595	0.0399341449356114	4	C:\Program Files\Normalise Suite 2\Genelists\SG_Hu1-2_KTH1-2500_ver1_10Rx24C.txt.nsuite_genelist
RP1-34M23	1	39500000	1p34.2	0.947618998432093	0.0387954577692374	0.821706385109866	0.162845539674355	4	C:\Program Files\Normalise Suite 2\Genelists\SG_Hu1-2_KTH1-2500_ver1_10Rx24C.txt.nsuite_genelist
RP4-811I8	1	40600000	1p34.1	0.990047033598739	0.072730781871415	0.983302870108599	0.0846608693346294	4	C:\Program Files\Normalise Suite 2\Genelists\SG_Hu1-2_KTH1-2500_ver1_10Rx24C.txt.nsuite_genelist
AL512599	1	41700000	1p34.1	0.976605188560654	0.0559308530790624	0.97723389605967	0.0556167927574373	4	C:\Program Files\Normalise Suite 2\Genelists\SG_Hu1-2_KTH1-2500_ver1_10Rx24C.txt.nsuite_genelist
RP1-92O14	1	44400000	1p34.1	0.999482419577553	0.028474537816985	0.999090632617509	0.0297096107435137	4	C:\Program Files\Normalise Suite 2\Genelists\SG_Hu1-2_KTH1-2500_ver1_10Rx24C.txt.nsuite_genelist
RP5-1029K14	1	45300000	1p34.1	0.994737655389704	0.0171753561309636	0.994611358580425	0.0175397085383331	4	C:\Program Files\Normalise Suite 2\Genelists\SG_Hu1-2_KTH1-2500_ver1_10Rx24C.txt.nsuite_genelist
RP11-319C21	1	46100000	1p32.3	1.02842663751946	0.0903384569392665	1.03050241518048	0.09296309460558	4	C:\Program Files\Normalise Suite 2\Genelists\SG_Hu1-2_KTH1-2500_ver1_10Rx24C.txt.nsuite_genelist
RP5-820O16	1	47200000	1p32.3	1.02560977725833	0.0869371907690312	1.02996326392176	0.0969658974496436	4	C:\Program Files\Normalise Suite 2\Genelists\SG_Hu1-2_KTH1-2500_ver1_10Rx24C.txt.nsuite_genelist
RP4-639P2	1	48200000	1p32.3	0.998339014565784	0.0784259949511992	0.998988556092346	0.0802361832901624	4	C:\Program Files\Normalise Suite 2\Genelists\SG_Hu1-2_KTH1-2500_ver1_10Rx24C.txt.nsuite_genelist
RP11-112C15	1	48900000	1p32.3	1.00886979247616	0.0625479327647728	1.00931125824188	0.0645192029371936	4	C:\Program Files\Normalise Suite 2\Genelists\SG_Hu1-2_KTH1-2500_ver1_10Rx24C.txt.nsuite_genelist
RP5-965L7	1	50300000	1p32.3	0.957494031625792	0.0340139502603852	0.880296533808467	0.129305732661749	4	C:\Program Files\Normalise Suite 2\Genelists\SG_Hu1-2_KTH1-2500_ver1_10Rx24C.txt.nsuite_genelist
RP11-116M11	1	51500000	1p32.3	0.971917382832276	0.0656473684151568	0.97075384338333	0.0686307245042238	4	C:\Program Files\Normalise Suite 2\Genelists\SG_Hu1-2_KTH1-2500_ver1_10Rx24C.txt.nsuite_genelist
RP5-1013G21	1	52100000	1p32.3	0.997615915575788	0.122343876179082	0.996811314710725	0.135763695802775	4	C:\Program Files\Normalise Suite 2\Genelists\SG_Hu1-2_KTH1-2500_ver1_10Rx24C.txt.nsuite_genelist
RP11-253A20	1	52400000	1p32.3	1.00717699887091	0.0295207058397707	1.00782526690801	0.0295298632841708	4	C:\Program Files\Normalise Suite 2\Genelists\SG_Hu1-2_KTH1-2500_ver1_10Rx24C.txt.nsuite_genelist
RP4-814E15	1	53400000	1p32.3	0.977337897916436	0.0976954041431149	0.971029825889383	0.107663566975324	4	C:\Program Files\Normalise Suite 2\Genelists\SG_Hu1-2_KTH1-2500_ver1_10Rx24C.txt.nsuite_genelist
RP5-1024N4	1	55500000	1p32.2	0.941599924216358	0.0207602941541042	0.935107517068304	0.0171649556800689	4	C:\Program Files\Normalise Suite 2\Genelists\SG_Hu1-2_KTH1-2500_ver1_10Rx24C.txt.nsuite_genelist
RP11-13N22	1	56500000	1p32.2	1.00734897799342	0.0206061908394612	1.00493163323503	0.0271968465018308	4	C:\Program Files\Normalise Suite 2\Genelists\SG_Hu1-2_KTH1-2500_ver1_10Rx24C.txt.nsuite_genelist
RP11-79A13	1	57100000	1p32.1	1.01976991510036	0.0821007040670223	1.00853268406015	0.103585842097215	4	C:\Program Files\Normalise Suite 2\Genelists\SG_Hu1-2_KTH1-2500_ver1_10Rx24C.txt.nsuite_genelist
RP11-89O16	1	57700000	1p32.1	1.00849295053578	0.161744091265515	1.0066791721494	0.171856842964609	4	C:\Program Files\Normalise Suite 2\Genelists\SG_Hu1-2_KTH1-2500_ver1_10Rx24C.txt.nsuite_genelist
RP4-737A23	1	58600000	1p32.1	1.01012313803399	0.0805390914606719	1.00665742904191	0.102303644580966	4	C:\Program Files\Normalise Suite 2\Genelists\SG_Hu1-2_KTH1-2500_ver1_10Rx24C.txt.nsuite_genelist
RP11-63G10	1	59500000	1p32.1	0.995003711616599	0.0228772125898034	0.994053741733127	0.0243837822530382	4	C:\Program Files\Normalise Suite 2\Genelists\SG_Hu1-2_KTH1-2500_ver1_10Rx24C.txt.nsuite_genelist
RP11-89D5	1	61300000	1p32.1	0.983035542731128	0.109327163899624	0.980266081405163	0.116338085600021	4	C:\Program Files\Normalise Suite 2\Genelists\SG_Hu1-2_KTH1-2500_ver1_10Rx24C.txt.nsuite_genelist
RP3-333A15	1	62400000	1p31.3	0.997348570062895	0.0876442184927178	0.991161906109233	0.0999670146258922	4	C:\Program Files\Normalise Suite 2\Genelists\SG_Hu1-2_KTH1-2500_ver1_10Rx24C.txt.nsuite_genelist
RP4-685B19	1	63300000	1p31.3	1.04513335428827	0.0977053037563233	1.04615277916774	0.104733084632684	4	C:\Program Files\Normalise Suite 2\Genelists\SG_Hu1-2_KTH1-2500_ver1_10Rx24C.txt.nsuite_genelist
RP11-79O23	1	64000000	1p31.3	1.00563130076648	0.0309078190782894	1.0057375220113	0.0310798706748513	4	C:\Program Files\Normalise Suite 2\Genelists\SG_Hu1-2_KTH1-2500_ver1_10Rx24C.txt.nsuite_genelist
RP11-205P11	1	65300000	1p31.3	1.00129494251269	0.0104116597554337	1.00236645095936	0.00998689759766245	4	C:\Program Files\Normalise Suite 2\Genelists\SG_Hu1-2_KTH1-2500_ver1_10Rx24C.txt.nsuite_genelist
RP5-879H24	1	66800000	1p31.2	1.00820903007321	0.0747131047671565	1.00319531856495	0.0795413758244154	4	C:\Program Files\Normalise Suite 2\Genelists\SG_Hu1-2_KTH1-2500_ver1_10Rx24C.txt.nsuite_genelist
RP4-542O18	1	67300000	1p31.2	0.975506090945148	0.108125522358884	0.975321868830856	0.118005292475523	4	C:\Program Files\Normalise Suite 2\Genelists\SG_Hu1-2_KTH1-2500_ver1_10Rx24C.txt.nsuite_genelist
RP11-221L2	1	67900000	1p31.2	0.987776629349008	0.014051539275276	0.98724659190084	0.0150801385134957	4	C:\Program Files\Normalise Suite 2\Genelists\SG_Hu1-2_KTH1-2500_ver1_10Rx24C.txt.nsuite_genelist
RP6-65F20	1	68900000	1p31.2	1.02706637668981	0.073779514314247	1.02263930365299	0.0950820209809345	4	C:\Program Files\Normalise Suite 2\Genelists\SG_Hu1-2_KTH1-2500_ver1_10Rx24C.txt.nsuite_genelist
RP4-662P1	1	69700000	1p31.2	0.993352666914718	0.0473117463867659	0.992245205231533	0.0519283418169839	4	C:\Program Files\Normalise Suite 2\Genelists\SG_Hu1-2_KTH1-2500_ver1_10Rx24C.txt.nsuite_genelist
RP11-5P4	1	71400000	1p31.1	1.04509277809352	0.117926549493819	1.05136886786687	0.11935289511714	4	C:\Program Files\Normalise Suite 2\Genelists\SG_Hu1-2_KTH1-2500_ver1_10Rx24C.txt.nsuite_genelist
RP4-534K7	1	71900000	1p31.1	1.01179123084563	0.0272290343998299	1.00921726510288	0.0294183685802392	4	C:\Program Files\Normalise Suite 2\Genelists\SG_Hu1-2_KTH1-2500_ver1_10Rx24C.txt.nsuite_genelist
RP4-537F10	1	72300000	1p31.1	1.02599936079024	0.0287522069339358	1.02821266733412	0.0252850807488049	4	C:\Program Files\Normalise Suite 2\Genelists\SG_Hu1-2_KTH1-2500_ver1_10Rx24C.txt.nsuite_genelist
RP11-75N16	1	73400000	1p31.1	1.01903187911263	0.0562545233070839	1.01824338705994	0.0621791645082097	4	C:\Program Files\Normalise Suite 2\Genelists\SG_Hu1-2_KTH1-2500_ver1_10Rx24C.txt.nsuite_genelist
RP11-26A10	1	74700000	1p31.1	1.00126772653481	0.0921034908964578	1.00108945733174	0.0967815720194802	4	C:\Program Files\Normalise Suite 2\Genelists\SG_Hu1-2_KTH1-2500_ver1_10Rx24C.txt.nsuite_genelist
RP11-131O15	1	75700000	1p31.1	1.0043591016755	0.0756684944676788	1.00637326756785	0.0787154185937444	4	C:\Program Files\Normalise Suite 2\Genelists\SG_Hu1-2_KTH1-2500_ver1_10Rx24C.txt.nsuite_genelist
RP11-89K2	1	76900000	1p31.1	1.00002079907102	0.0271598549027222	1.00147509795619	0.0277370694979207	4	C:\Program Files\Normalise Suite 2\Genelists\SG_Hu1-2_KTH1-2500_ver1_10Rx24C.txt.nsuite_genelist
RP11-88B10	1	78000000	1p31.1	0.996114124526859	0.0941817263753459	0.995854547882077	0.097486055374448	4	C:\Program Files\Normalise Suite 2\Genelists\SG_Hu1-2_KTH1-2500_ver1_10Rx24C.txt.nsuite_genelist
RP11-492C3	1	79500000	1p31.1	1.06004559207732	0.0307124927494376	1.05358558989145	0.0498297184547357	2	C:\Program Files\Normalise Suite 2\Genelists\SG_Hu1-2_KTH1-2500_ver1_10Rx24C.txt.nsuite_genelist
RP4-595K12	1	79700000	1p31.1	1.0182703420294	0.0462477186663408	1.01196011970874	0.075987809317988	3	C:\Program Files\Normalise Suite 2\Genelists\SG_Hu1-2_KTH1-2500_ver1_10Rx24C.txt.nsuite_genelist
RP5-1153M13	1	80800000	1p22.3	1.00557624334119	0.0410865149224958	1.0033456590873	0.0422041204648608	4	C:\Program Files\Normalise Suite 2\Genelists\SG_Hu1-2_KTH1-2500_ver1_10Rx24C.txt.nsuite_genelist
RP11-80G24	1	81700000	1p22.3	1.0190286287633	0.0305285152279058	1.01919148439235	0.0329179100567296	4	C:\Program Files\Normalise Suite 2\Genelists\SG_Hu1-2_KTH1-2500_ver1_10Rx24C.txt.nsuite_genelist
RP5-831O21	1	82800000	1p22.3	0.986187286580467	0.0871715484917027	0.961839504884046	0.145972276423797	3	C:\Program Files\Normalise Suite 2\Genelists\SG_Hu1-2_KTH1-2500_ver1_10Rx24C.txt.nsuite_genelist
RP4-572F19	1	83600000	1p22.3	0.996521354230304	0.0855489585555907	0.993360879827452	0.101902923489145	4	C:\Program Files\Normalise Suite 2\Genelists\SG_Hu1-2_KTH1-2500_ver1_10Rx24C.txt.nsuite_genelist
RP5-989D17	1	84800000	1p22.3	0.9840224958376	0.0978022568814828	0.969842860520871	0.134282643639301	4	C:\Program Files\Normalise Suite 2\Genelists\SG_Hu1-2_KTH1-2500_ver1_10Rx24C.txt.nsuite_genelist
RP11-79I13	1	85700000	1p22.3	0.987684594041216	0.111700496918327	0.983747572311565	0.122332473395904	4	C:\Program Files\Normalise Suite 2\Genelists\SG_Hu1-2_KTH1-2500_ver1_10Rx24C.txt.nsuite_genelist
RP4-612J11	1	86000000	1p22.3	0.974505608163733	0.0633523126285427	0.957690386792755	0.0887967186956818	4	C:\Program Files\Normalise Suite 2\Genelists\SG_Hu1-2_KTH1-2500_ver1_10Rx24C.txt.nsuite_genelist
RP4-601K24	1	86900000	1p22.2	1.00899734060256	0.0523771756043754	1.00417169672063	0.0714639890015018	4	C:\Program Files\Normalise Suite 2\Genelists\SG_Hu1-2_KTH1-2500_ver1_10Rx24C.txt.nsuite_genelist
RP5-896C23	1	88000000	1p22.2	1.01157156652521	0.0748502367939016	1.01054132304933	0.0834084106334912	4	C:\Program Files\Normalise Suite 2\Genelists\SG_Hu1-2_KTH1-2500_ver1_10Rx24C.txt.nsuite_genelist
RP11-78E18	1	88200000	1p22.2	0.86950045803137	0.10209513725307	0.707366059512474	0.164701713478865	3	C:\Program Files\Normalise Suite 2\Genelists\SG_Hu1-2_KTH1-2500_ver1_10Rx24C.txt.nsuite_genelist
RP4-552O12	1	89100000	1p22.2	1.02188573805129	0.0914122798528614	1.02110846643046	0.0957916610216315	4	C:\Program Files\Normalise Suite 2\Genelists\SG_Hu1-2_KTH1-2500_ver1_10Rx24C.txt.nsuite_genelist
RP11-193H16	1	90700000	1p22.1	1.02641376173331	0.0506481539489634	1.02698902269646	0.0517159483356607	4	C:\Program Files\Normalise Suite 2\Genelists\SG_Hu1-2_KTH1-2500_ver1_10Rx24C.txt.nsuite_genelist
AL122002	1	91700000	1p22.1	0.977963704849457	0.0566218860699044	0.977951991085154	0.0569744073433583	4	C:\Program Files\Normalise Suite 2\Genelists\SG_Hu1-2_KTH1-2500_ver1_10Rx24C.txt.nsuite_genelist
RP5-1027O11	1	92900000	1p22.1	1.01047820759904	0.0232589314791271	0.944775791549397	0.0283175612043804	2	C:\Program Files\Normalise Suite 2\Genelists\SG_Hu1-2_KTH1-2500_ver1_10Rx24C.txt.nsuite_genelist
RP5-905H16	1	93800000	1p22.1	0.988930833358278	0.0549401872927829	0.984721893391054	0.0571345175966456	4	C:\Program Files\Normalise Suite 2\Genelists\SG_Hu1-2_KTH1-2500_ver1_10Rx24C.txt.nsuite_genelist
RP5-1007M22	1	94500000	1p22.1	0.989846510820978	0.0347344342744647	0.983116525948943	0.0443152069249136	4	C:\Program Files\Normalise Suite 2\Genelists\SG_Hu1-2_KTH1-2500_ver1_10Rx24C.txt.nsuite_genelist
RP5-871E2	1	95000000	1p22.1	1.00754213692861	0.0363751427479351	1.00468216152495	0.043696699200576	4	C:\Program Files\Normalise Suite 2\Genelists\SG_Hu1-2_KTH1-2500_ver1_10Rx24C.txt.nsuite_genelist
RP11-99A8	1	95600000	1p21.3	1.00079641405914	0.122345741585864	1.00061935205384	0.131518894425141	4	C:\Program Files\Normalise Suite 2\Genelists\SG_Hu1-2_KTH1-2500_ver1_10Rx24C.txt.nsuite_genelist
RP11-47K11	1	96500000	1p21.3	0.993658264509536	0.0611420170237028	0.992990492998767	0.0641719662433939	4	C:\Program Files\Normalise Suite 2\Genelists\SG_Hu1-2_KTH1-2500_ver1_10Rx24C.txt.nsuite_genelist
RP11-79M15	1	98200000	1p21.3	1.0983848755035	0.159728598334226	1.09662882546503	0.165972667535345	4	C:\Program Files\Normalise Suite 2\Genelists\SG_Hu1-2_KTH1-2500_ver1_10Rx24C.txt.nsuite_genelist
RP11-163M2	1	98900000	1p21.2	1.02397397380736	0.0258085124165221	1.02478429210505	0.0270793337771182	4	C:\Program Files\Normalise Suite 2\Genelists\SG_Hu1-2_KTH1-2500_ver1_10Rx24C.txt.nsuite_genelist
RP4-713B5	1	99700000	1p21.2	0.970141711054309	0.076131844768634	0.968328873595703	0.0839729089943379	4	C:\Program Files\Normalise Suite 2\Genelists\SG_Hu1-2_KTH1-2500_ver1_10Rx24C.txt.nsuite_genelist
RP11-148B18	1	100900000	1p21.1	1.02320226527348	0.0507425963009522	1.02516215131851	0.0536794007229873	4	C:\Program Files\Normalise Suite 2\Genelists\SG_Hu1-2_KTH1-2500_ver1_10Rx24C.txt.nsuite_genelist
RP11-48A6	1	101700000	1p21.1	1.01031747125633	0.0471118627684341	1.00813887029717	0.0532180977075934	4	C:\Program Files\Normalise Suite 2\Genelists\SG_Hu1-2_KTH1-2500_ver1_10Rx24C.txt.nsuite_genelist
RP11-335D10	1	102000000	1p21.1	0.994339281065101	0.0543010192869086	0.999909380929803	0.0648945144988606	4	C:\Program Files\Normalise Suite 2\Genelists\SG_Hu1-2_KTH1-2500_ver1_10Rx24C.txt.nsuite_genelist
RP11-122C9	1	103200000	1p21.1	1.02419122064869	0.0550727242031431	1.0254794380852	0.0569573418193383	4	C:\Program Files\Normalise Suite 2\Genelists\SG_Hu1-2_KTH1-2500_ver1_10Rx24C.txt.nsuite_genelist
RP4-672J20	1	104500000	1p13.3	1.04118946560602	0.049542479896292	1.04421953324872	0.0513538075983429	4	C:\Program Files\Normalise Suite 2\Genelists\SG_Hu1-2_KTH1-2500_ver1_10Rx24C.txt.nsuite_genelist
RP11-79C3	1	105000000	1p13.3	0.983214197988352	0.105725272741179	0.982089849126625	0.109194743540888	4	C:\Program Files\Normalise Suite 2\Genelists\SG_Hu1-2_KTH1-2500_ver1_10Rx24C.txt.nsuite_genelist
RP11-90N15	1	105400000	1p13.3	0.995183175597168	0.109509126445557	0.992182999686199	0.117135444126344	4	C:\Program Files\Normalise Suite 2\Genelists\SG_Hu1-2_KTH1-2500_ver1_10Rx24C.txt.nsuite_genelist
RP11-411H5	1	108500000	1p13.2	0.993768233125192	0.0534122875742951	0.992001658964055	0.0615192675282466	4	C:\Program Files\Normalise Suite 2\Genelists\SG_Hu1-2_KTH1-2500_ver1_10Rx24C.txt.nsuite_genelist
RP11-79H19	1	109000000	1p13.2	1.0304414197209	0.0332475558620319	1.03236712254231	0.0350617981543312	4	C:\Program Files\Normalise Suite 2\Genelists\SG_Hu1-2_KTH1-2500_ver1_10Rx24C.txt.nsuite_genelist
RP11-259N12	1	110500000	1p13.1	1.001636187947	0.0976731632950383	0.995968888810067	0.135857838705997	4	C:\Program Files\Normalise Suite 2\Genelists\SG_Hu1-2_KTH1-2500_ver1_10Rx24C.txt.nsuite_genelist
RP4-669H10	1	113000000	1p13.1	1.02276123721422	0.102423681166209	1.01909906634891	0.113160776163735	4	C:\Program Files\Normalise Suite 2\Genelists\SG_Hu1-2_KTH1-2500_ver1_10Rx24C.txt.nsuite_genelist
RP5-1077K16	1	113800000	1p13.1	0.977674537208691	0.0872711719567607	0.973596992458076	0.0960560471487039	4	C:\Program Files\Normalise Suite 2\Genelists\SG_Hu1-2_KTH1-2500_ver1_10Rx24C.txt.nsuite_genelist
RP11-96F24	1	114600000	1p11.2	0.979123653778886	0.0219606117858306	0.979139859812569	0.022155656328696	4	C:\Program Files\Normalise Suite 2\Genelists\SG_Hu1-2_KTH1-2500_ver1_10Rx24C.txt.nsuite_genelist
RP11-180N18	1	117600000	1p11.2	1.05652162811224	0.0659153683387455	1.04511725295948	0.0683172154555867	4	C:\Program Files\Normalise Suite 2\Genelists\SG_Hu1-2_KTH1-2500_ver1_10Rx24C.txt.nsuite_genelist
RP5-1125M8	1	118900000	1p11.1	0.995313994671664	0.0652937202054828	0.992641623789802	0.0689689146739413	4	C:\Program Files\Normalise Suite 2\Genelists\SG_Hu1-2_KTH1-2500_ver1_10Rx24C.txt.nsuite_genelist
RP4-773A18	1	119200000	1p11.1	0.969196757307451	0.133248314580443	0.969462168621512	0.135553107772221	4	C:\Program Files\Normalise Suite 2\Genelists\SG_Hu1-2_KTH1-2500_ver1_10Rx24C.txt.nsuite_genelist
RP4-580L15	1	120252971.5	1p11.1	0.985190557319275	0.0645686796900506	0.873487931851856	0.262737819999953	3	C:\Program Files\Normalise Suite 2\Genelists\SG_Hu1-2_KTH1-2500_ver1_10Rx24C.txt.nsuite_genelist
RP5-1156J9	1	122100000	1q21.1	0.976914334046914	0.0641957542709056	0.956838807623835	0.0812880692065625	4	C:\Program Files\Normalise Suite 2\Genelists\SG_Hu1-2_KTH1-2500_ver1_10Rx24C.txt.nsuite_genelist
RP11-90J3	1	124000000	1q21.1	0.978136032801146	0.0438474906171277	0.977855906545442	0.0447309199313876	4	C:\Program Files\Normalise Suite 2\Genelists\SG_Hu1-2_KTH1-2500_ver1_10Rx24C.txt.nsuite_genelist
RP11-88D6	1	124200000	1q21.1	0.997850696564138	0.0367094088119188	0.999124432625915	0.0368193445453948	4	C:\Program Files\Normalise Suite 2\Genelists\SG_Hu1-2_KTH1-2500_ver1_10Rx24C.txt.nsuite_genelist
RP11-315I20	1	126100000	1q21.1	1.02381115479758	0.0956339564967794	1.03445445566817	0.113002972856038	4	C:\Program Files\Normalise Suite 2\Genelists\SG_Hu1-2_KTH1-2500_ver1_10Rx24C.txt.nsuite_genelist
RP4-599G15	1	128400000	1q21.1	0.974787140077121	0.0612773405527226	0.967672807023055	0.0658879170291109	4	C:\Program Files\Normalise Suite 2\Genelists\SG_Hu1-2_KTH1-2500_ver1_10Rx24C.txt.nsuite_genelist
RP4-787H6	1	130500000	1q21.1	0.988363553869471	0.0603896082796577	0.982972971637319	0.063394302684918	4	C:\Program Files\Normalise Suite 2\Genelists\SG_Hu1-2_KTH1-2500_ver1_10Rx24C.txt.nsuite_genelist
RP11-433J22	1	149100000	1q21.2	0.972771186374939	0.0494628509747071	0.973930028290019	0.0499918982086858	4	C:\Program Files\Normalise Suite 2\Genelists\SG_Hu1-2_KTH1-2500_ver1_10Rx24C.txt.nsuite_genelist
RP11-458I7	1	149900000	1q21.2	0.973651445251941	0.150143301546363	0.97329583987762	0.151535665613701	4	C:\Program Files\Normalise Suite 2\Genelists\SG_Hu1-2_KTH1-2500_ver1_10Rx24C.txt.nsuite_genelist
RP4-790G17	1	150300000	1q21.3	0.98863881298867	0.0956935286293695	0.799102181023624	0.377359167654105	4	C:\Program Files\Normalise Suite 2\Genelists\SG_Hu1-2_KTH1-2500_ver1_10Rx24C.txt.nsuite_genelist
RP11-71L20	1	151600000	1q21.3	0.99554462515285	0.0827458235041802	0.995876515659213	0.0849092493646726	4	C:\Program Files\Normalise Suite 2\Genelists\SG_Hu1-2_KTH1-2500_ver1_10Rx24C.txt.nsuite_genelist
AC073978	1	152700000	1q21.3	1.00460387477901	0.0587623796119385	1.00375148139526	0.0609345210100745	4	C:\Program Files\Normalise Suite 2\Genelists\SG_Hu1-2_KTH1-2500_ver1_10Rx24C.txt.nsuite_genelist
RP11-81P11	1	153100000	1q21.3	0.986460606344908	0.0110366825541102	0.986170598075921	0.0112309617138164	4	C:\Program Files\Normalise Suite 2\Genelists\SG_Hu1-2_KTH1-2500_ver1_10Rx24C.txt.nsuite_genelist
RP1-148L21	1	153800000	1q21.3	1.01398695988661	0.0891922637326483	1.01464825264717	0.0928618428045093	4	C:\Program Files\Normalise Suite 2\Genelists\SG_Hu1-2_KTH1-2500_ver1_10Rx24C.txt.nsuite_genelist
RP11-137P24	1	154600000	1q21.3	0.977769716221673	0.0530055866100751	0.977715638067319	0.0530336012703573	4	C:\Program Files\Normalise Suite 2\Genelists\SG_Hu1-2_KTH1-2500_ver1_10Rx24C.txt.nsuite_genelist
RP11-77I10	1	161000000	1q23.1	0.972672063004421	0.0258418859801292	0.973438063862185	0.0261028702311046	4	C:\Program Files\Normalise Suite 2\Genelists\SG_Hu1-2_KTH1-2500_ver1_10Rx24C.txt.nsuite_genelist
RP11-80F2	1	162400000	1q23.1	1.01156431866741	0.10463044960227	1.01306618978964	0.111517446182765	4	C:\Program Files\Normalise Suite 2\Genelists\SG_Hu1-2_KTH1-2500_ver1_10Rx24C.txt.nsuite_genelist
RP11-260G23	1	163200000	1q23.1	0.989633090815692	0.0318093177451059	0.988709068507528	0.0331989148614366	4	C:\Program Files\Normalise Suite 2\Genelists\SG_Hu1-2_KTH1-2500_ver1_10Rx24C.txt.nsuite_genelist
RP11-90A11	1	164600000	1q23.2	1.04736030859632	0.0810025653457571	1.05189413339649	0.0840814279508335	4	C:\Program Files\Normalise Suite 2\Genelists\SG_Hu1-2_KTH1-2500_ver1_10Rx24C.txt.nsuite_genelist
RP11-80B20	1	165000000	1q23.2	1.03475076913635	0.0334897637624623	1.03545683917349	0.0349052491643821	4	C:\Program Files\Normalise Suite 2\Genelists\SG_Hu1-2_KTH1-2500_ver1_10Rx24C.txt.nsuite_genelist
RP11-80D6	1	166400000	1q23.2	0.993238912561575	0.0464760475067335	0.993073735891459	0.0435929994500396	4	C:\Program Files\Normalise Suite 2\Genelists\SG_Hu1-2_KTH1-2500_ver1_10Rx24C.txt.nsuite_genelist
RP1-9E21	1	167900000	1q23.3	0.983612129183899	0.0865587461929141	0.978701721376362	0.0919387478873823	4	C:\Program Files\Normalise Suite 2\Genelists\SG_Hu1-2_KTH1-2500_ver1_10Rx24C.txt.nsuite_genelist
RP11-354K16	1	169400000	1q23.3	0.997973226738841	0.073606701472769	0.99618763573012	0.0784350027210644	4	C:\Program Files\Normalise Suite 2\Genelists\SG_Hu1-2_KTH1-2500_ver1_10Rx24C.txt.nsuite_genelist
Z99572	1	170800000	1q23.3	0.987225599151462	0.0505067099796072	0.987078596046766	0.0533006369851512	4	C:\Program Files\Normalise Suite 2\Genelists\SG_Hu1-2_KTH1-2500_ver1_10Rx24C.txt.nsuite_genelist
RP11-81H19	1	172000000	1q23.3	0.967600020891469	0.0732840424803507	0.96968617287473	0.0742861788160704	4	C:\Program Files\Normalise Suite 2\Genelists\SG_Hu1-2_KTH1-2500_ver1_10Rx24C.txt.nsuite_genelist
RP11-89P2	1	173200000	1q24.1	1.00681460392811	0.0251476807021253	1.00780393207236	0.0253040462168395	4	C:\Program Files\Normalise Suite 2\Genelists\SG_Hu1-2_KTH1-2500_ver1_10Rx24C.txt.nsuite_genelist
RP11-79E17	1	174400000	1q24.1	1.01104624944353	0.0489992188953858	1.01083180840894	0.050872604075471	4	C:\Program Files\Normalise Suite 2\Genelists\SG_Hu1-2_KTH1-2500_ver1_10Rx24C.txt.nsuite_genelist
RP11-469I6	1	175500000	1q24.2	0.924559000535921	0.0427700484974397	0.798197009966216	0.194372006138222	4	C:\Program Files\Normalise Suite 2\Genelists\SG_Hu1-2_KTH1-2500_ver1_10Rx24C.txt.nsuite_genelist
RP1-105D12	1	175800000	1q24.2	1.00267877940014	0.15329722049121	1.0029756108674	0.17346975777583	4	C:\Program Files\Normalise Suite 2\Genelists\SG_Hu1-2_KTH1-2500_ver1_10Rx24C.txt.nsuite_genelist
RP3-395P12	1	176400000	1q24.2	0.976048779416531	0.0748627704446821	0.968898228648367	0.0871459156280735	4	C:\Program Files\Normalise Suite 2\Genelists\SG_Hu1-2_KTH1-2500_ver1_10Rx24C.txt.nsuite_genelist
RP11-415M14	1	178200000	1q24.3	1.02874631527804	0.0523009031244902	1.02774530819733	0.0556124481456597	4	C:\Program Files\Normalise Suite 2\Genelists\SG_Hu1-2_KTH1-2500_ver1_10Rx24C.txt.nsuite_genelist
RP11-91K17	1	179000000	1q24.3	1.01487054851178	0.0941858332667986	1.01094399060413	0.103272896854183	4	C:\Program Files\Normalise Suite 2\Genelists\SG_Hu1-2_KTH1-2500_ver1_10Rx24C.txt.nsuite_genelist
RP11-90C19	1	179500000	1q24.3	0.94398097195993	0.102505049775495	0.940657843679365	0.109055765878447	4	C:\Program Files\Normalise Suite 2\Genelists\SG_Hu1-2_KTH1-2500_ver1_10Rx24C.txt.nsuite_genelist
RP4-593C16	1	180700000	1q25.1	0.975843315254238	0.0723845949604953	0.967501966658005	0.091034549603424	4	C:\Program Files\Normalise Suite 2\Genelists\SG_Hu1-2_KTH1-2500_ver1_10Rx24C.txt.nsuite_genelist
AL022171	1	182300000	1q25.1	0.962206313761699	0.091049119830436	0.958500225076749	0.0952220811935564	4	C:\Program Files\Normalise Suite 2\Genelists\SG_Hu1-2_KTH1-2500_ver1_10Rx24C.txt.nsuite_genelist
RP11-12M5	1	183300000	1q25.2	1.00235410817655	0.10252977839409	1.00443343818776	0.108252801677828	4	C:\Program Files\Normalise Suite 2\Genelists\SG_Hu1-2_KTH1-2500_ver1_10Rx24C.txt.nsuite_genelist
RP11-375F5	1	184200000	1q25.2	1.00766595026996	0.0119160566631455	1.00785693392934	0.0120367667200886	4	C:\Program Files\Normalise Suite 2\Genelists\SG_Hu1-2_KTH1-2500_ver1_10Rx24C.txt.nsuite_genelist
RP11-46A10	1	184600000	1q25.2	1.01740697150356	0.0422757879227111	1.01688847911022	0.0441171299937661	4	C:\Program Files\Normalise Suite 2\Genelists\SG_Hu1-2_KTH1-2500_ver1_10Rx24C.txt.nsuite_genelist
RP11-98G7	1	185000000	1q25.2	1.00973309426643	0.042124139010174	1.00937380200468	0.0424271635142419	4	C:\Program Files\Normalise Suite 2\Genelists\SG_Hu1-2_KTH1-2500_ver1_10Rx24C.txt.nsuite_genelist
RP11-317P15	1	186000000	1q25.3	1.01984871349684	0.0255235053397982	1.02205604189754	0.0263871101560675	4	C:\Program Files\Normalise Suite 2\Genelists\SG_Hu1-2_KTH1-2500_ver1_10Rx24C.txt.nsuite_genelist
RP11-452O22	1	187700000	1q25.3	1.0302625833105	0.0743941894209739	1.02974742109129	0.0783755618194353	4	C:\Program Files\Normalise Suite 2\Genelists\SG_Hu1-2_KTH1-2500_ver1_10Rx24C.txt.nsuite_genelist
RP11-63O2	1	188700000	1q25.3	1.01271341188499	0.0211628077619121	1.01235015280154	0.0185782292760814	3	C:\Program Files\Normalise Suite 2\Genelists\SG_Hu1-2_KTH1-2500_ver1_10Rx24C.txt.nsuite_genelist
RP1-53A19	1	189700000	1q25.3	0.979389894908624	0.0838530816314253	0.977365625913507	0.0934444447714724	4	C:\Program Files\Normalise Suite 2\Genelists\SG_Hu1-2_KTH1-2500_ver1_10Rx24C.txt.nsuite_genelist
RP11-79I7	1	190300000	1q25.3	0.975011871826017	0.0192920285580447	0.962604824519023	0.0426058138184954	4	C:\Program Files\Normalise Suite 2\Genelists\SG_Hu1-2_KTH1-2500_ver1_10Rx24C.txt.nsuite_genelist
RP4-799N4	1	191800000	1q31.1	0.974940566696248	0.097239726706539	0.967456414588683	0.108673355096949	4	C:\Program Files\Normalise Suite 2\Genelists\SG_Hu1-2_KTH1-2500_ver1_10Rx24C.txt.nsuite_genelist
RP11-71C11	1	192900000	1q31.1	1.00120856484364	0.096499703163803	0.991346950851708	0.129274719312678	4	C:\Program Files\Normalise Suite 2\Genelists\SG_Hu1-2_KTH1-2500_ver1_10Rx24C.txt.nsuite_genelist
RP11-91N1	1	193000000	1q31.1	1.01120459740973	0.141636176112506	1.0115348869336	0.149861301772929	4	C:\Program Files\Normalise Suite 2\Genelists\SG_Hu1-2_KTH1-2500_ver1_10Rx24C.txt.nsuite_genelist
RP11-113I24	1	194400000	1q31.1	1.01089703169118	0.0251122099287436	1.01671110542491	0.0300428855058129	4	C:\Program Files\Normalise Suite 2\Genelists\SG_Hu1-2_KTH1-2500_ver1_10Rx24C.txt.nsuite_genelist
RP3-419C19	1	197700000	1q31.3	1.00002932310252	0.0696603720993516	1.00156415705555	0.0768281032746261	4	C:\Program Files\Normalise Suite 2\Genelists\SG_Hu1-2_KTH1-2500_ver1_10Rx24C.txt.nsuite_genelist
RP11-101E13	1	197900000	1q31.3	0.991825534773472	0.0329478361222461	0.989962440579069	0.0352295563098141	4	C:\Program Files\Normalise Suite 2\Genelists\SG_Hu1-2_KTH1-2500_ver1_10Rx24C.txt.nsuite_genelist
RP11-358A9	1	198800000	1q31.3	0.989656554877468	0.0256572341971445	0.988950481332318	0.025491471506181	4	C:\Program Files\Normalise Suite 2\Genelists\SG_Hu1-2_KTH1-2500_ver1_10Rx24C.txt.nsuite_genelist
RP11-173E24	1	201400000	1q32.1	1.04108529630812	0.00672017599184407	1.04655421014387	0.00892013909798863	2	C:\Program Files\Normalise Suite 2\Genelists\SG_Hu1-2_KTH1-2500_ver1_10Rx24C.txt.nsuite_genelist
RP11-88D12	1	201700000	1q32.1	0.985094663258103	0.0390884599026127	0.983185014426273	0.0422588569510776	4	C:\Program Files\Normalise Suite 2\Genelists\SG_Hu1-2_KTH1-2500_ver1_10Rx24C.txt.nsuite_genelist
RP11-91G12	1	202500000	1q32.1	0.968267010273212	0.0400144875624308	0.967135828458473	0.0408450030049762	4	C:\Program Files\Normalise Suite 2\Genelists\SG_Hu1-2_KTH1-2500_ver1_10Rx24C.txt.nsuite_genelist
RP11-88N22	1	204300000	1q32.1	1.02083209513038	0.0595784577052075	1.02066183670613	0.062001335620404	4	C:\Program Files\Normalise Suite 2\Genelists\SG_Hu1-2_KTH1-2500_ver1_10Rx24C.txt.nsuite_genelist
RP11-80N24	1	205100000	1q32.1	1.00237800974427	0.0723342031452983	0.995191970629751	0.0830074578544286	4	C:\Program Files\Normalise Suite 2\Genelists\SG_Hu1-2_KTH1-2500_ver1_10Rx24C.txt.nsuite_genelist
AF190464	1	207000000	1q32.1	0.978187537460503	0.0698118062028062	0.97789028415661	0.0742285656896153	4	C:\Program Files\Normalise Suite 2\Genelists\SG_Hu1-2_KTH1-2500_ver1_10Rx24C.txt.nsuite_genelist
RP11-150L7	1	208100000	1q32.2	1.02725270794133	0.0726686285333335	1.02752535261075	0.0762685962360081	4	C:\Program Files\Normalise Suite 2\Genelists\SG_Hu1-2_KTH1-2500_ver1_10Rx24C.txt.nsuite_genelist
RP11-335O13	1	209200000	1q32.2	0.989185581077156	0.0558887059033705	0.987886400226005	0.0615534484047872	4	C:\Program Files\Normalise Suite 2\Genelists\SG_Hu1-2_KTH1-2500_ver1_10Rx24C.txt.nsuite_genelist
RP11-80N9	1	210400000	1q32.2	1.03914088832421	0.0664490987945805	1.04125485113867	0.0692748269481387	4	C:\Program Files\Normalise Suite 2\Genelists\SG_Hu1-2_KTH1-2500_ver1_10Rx24C.txt.nsuite_genelist
RP11-243M13	1	211200000	1q32.3	1.03693484718194	0.0435888162677822	1.04116943793238	0.0422035432296672	4	C:\Program Files\Normalise Suite 2\Genelists\SG_Hu1-2_KTH1-2500_ver1_10Rx24C.txt.nsuite_genelist
RP11-246J15	1	212100000	1q32.3	1.02779145841951	0.034911549309483	1.02800243592093	0.0358606142774122	4	C:\Program Files\Normalise Suite 2\Genelists\SG_Hu1-2_KTH1-2500_ver1_10Rx24C.txt.nsuite_genelist
RP11-35C1	1	214100000	1q32.3	1.00430588944696	0.0878987150055091	1.00521210009727	0.091714928767871	4	C:\Program Files\Normalise Suite 2\Genelists\SG_Hu1-2_KTH1-2500_ver1_10Rx24C.txt.nsuite_genelist
RP11-45F21	1	214500000	1q42.11	1.04107114659813	0.0761183202708793	1.04032678459789	0.0814264926354674	4	C:\Program Files\Normalise Suite 2\Genelists\SG_Hu1-2_KTH1-2500_ver1_10Rx24C.txt.nsuite_genelist
RP11-79M12	1	216300000	1q42.11	1.00828780865188	0.0222111133836913	1.00902869274373	0.0210621404057312	4	C:\Program Files\Normalise Suite 2\Genelists\SG_Hu1-2_KTH1-2500_ver1_10Rx24C.txt.nsuite_genelist
RP11-89N3	1	217000000	1q42.11	0.996277351378995	0.0266378331547657	0.996458018044961	0.0262698738237512	4	C:\Program Files\Normalise Suite 2\Genelists\SG_Hu1-2_KTH1-2500_ver1_10Rx24C.txt.nsuite_genelist
RP11-90A5	1	219900000	1q42.11	1.00295618703317	0.0648788826377832	1.01065445881553	0.0771215006565799	4	C:\Program Files\Normalise Suite 2\Genelists\SG_Hu1-2_KTH1-2500_ver1_10Rx24C.txt.nsuite_genelist
RP11-91G6	1	220100000	1q42.11	0.966152492370634	0.0735881517563588	0.966430107847577	0.0740336624829382	4	C:\Program Files\Normalise Suite 2\Genelists\SG_Hu1-2_KTH1-2500_ver1_10Rx24C.txt.nsuite_genelist
RP11-79H5	1	223400000	1q42.13	0.976186209002927	0.0631415927753274	0.964436040139425	0.0562336714713685	4	C:\Program Files\Normalise Suite 2\Genelists\SG_Hu1-2_KTH1-2500_ver1_10Rx24C.txt.nsuite_genelist
RP11-260A10	1	224600000	1q42.13	1.06450593968457	0.0527227494566097	1.07639923264837	0.0479366653791522	4	C:\Program Files\Normalise Suite 2\Genelists\SG_Hu1-2_KTH1-2500_ver1_10Rx24C.txt.nsuite_genelist
RP11-66M7	1	224700000	1q42.13	1.04170892801718	0.0218372719267568	1.04544382752354	0.0132675678053345	4	C:\Program Files\Normalise Suite 2\Genelists\SG_Hu1-2_KTH1-2500_ver1_10Rx24C.txt.nsuite_genelist
RP11-135J2	1	226900000	1q42.13	1.02217382164944	0.0817138043782811	1.02184412601931	0.0923796976235069	4	C:\Program Files\Normalise Suite 2\Genelists\SG_Hu1-2_KTH1-2500_ver1_10Rx24C.txt.nsuite_genelist
RP11-553F10	1	227600000	1q42.13	1.00035243119236	0.0206255678674536	1.0014798489038	0.0206044162774009	4	C:\Program Files\Normalise Suite 2\Genelists\SG_Hu1-2_KTH1-2500_ver1_10Rx24C.txt.nsuite_genelist
RP11-124J24	1	228500000	1q42.13	1.01444983311545	0.0265412167116377	1.01581575777686	0.0315693856763408	4	C:\Program Files\Normalise Suite 2\Genelists\SG_Hu1-2_KTH1-2500_ver1_10Rx24C.txt.nsuite_genelist
RP11-239E10	1	231600000	1q42.2	0.988982049029328	0.0389622413551821	0.986822785479256	0.0387687353898146	4	C:\Program Files\Normalise Suite 2\Genelists\SG_Hu1-2_KTH1-2500_ver1_10Rx24C.txt.nsuite_genelist
RP5-1090A23	1	232200000	1q42.3	1.01106922897985	0.13668667518705	1.01152363230284	0.142355250252025	4	C:\Program Files\Normalise Suite 2\Genelists\SG_Hu1-2_KTH1-2500_ver1_10Rx24C.txt.nsuite_genelist
RP11-543G21	1	232700000	1q42.3	1.00269352755007	0.0327554711524942	0.993737442093631	0.0413061235776555	4	C:\Program Files\Normalise Suite 2\Genelists\SG_Hu1-2_KTH1-2500_ver1_10Rx24C.txt.nsuite_genelist
RP11-275O4	1	234500000	1q42.3	1.01977800491321	0.0102081682252675	1.02034763426736	0.00925725904820089	4	C:\Program Files\Normalise Suite 2\Genelists\SG_Hu1-2_KTH1-2500_ver1_10Rx24C.txt.nsuite_genelist
RP5-915N17	1	235400000	1q42.3	0.995617152351526	0.0234180318566911	0.995455903735165	0.0245257204404812	4	C:\Program Files\Normalise Suite 2\Genelists\SG_Hu1-2_KTH1-2500_ver1_10Rx24C.txt.nsuite_genelist
RP11-108F13	1	236500000	1q42.3	1.00552162127777	0.075239370876602	1.00043288741204	0.084824252403221	4	C:\Program Files\Normalise Suite 2\Genelists\SG_Hu1-2_KTH1-2500_ver1_10Rx24C.txt.nsuite_genelist
RP11-543E8	1	237600000	1q42.3	0.998890251245282	0.0879386587681705	0.996995333486355	0.0927261747853589	4	C:\Program Files\Normalise Suite 2\Genelists\SG_Hu1-2_KTH1-2500_ver1_10Rx24C.txt.nsuite_genelist
RP5-865N13	1	238900000	1q42.3	0.980576085170177	0.0403647955202226	0.978799982065298	0.0401141319785661	4	C:\Program Files\Normalise Suite 2\Genelists\SG_Hu1-2_KTH1-2500_ver1_10Rx24C.txt.nsuite_genelist
RP5-1016N21	1	240200000	1q42.3	0.997596232629622	0.0470016310872299	0.985179436277482	0.0672863029484788	4	C:\Program Files\Normalise Suite 2\Genelists\SG_Hu1-2_KTH1-2500_ver1_10Rx24C.txt.nsuite_genelist
RP5-885P2	1	240900000	1q42.3	0.99812599725458	0.04682948717348	0.994162123488964	0.0545514487570611	4	C:\Program Files\Normalise Suite 2\Genelists\SG_Hu1-2_KTH1-2500_ver1_10Rx24C.txt.nsuite_genelist
RP4-781K5	1	241800000	1q42.3	0.999519683678941	0.0994445269526888	0.999103006700248	0.105913496371186	4	C:\Program Files\Normalise Suite 2\Genelists\SG_Hu1-2_KTH1-2500_ver1_10Rx24C.txt.nsuite_genelist
RP4-670F13	1	243800000	1q42.3	1.0091905783132	0.023702248544698	1.00919248371475	0.0253866523962801	4	C:\Program Files\Normalise Suite 2\Genelists\SG_Hu1-2_KTH1-2500_ver1_10Rx24C.txt.nsuite_genelist
RP11-80P14	1	245400000	1q42.3	1.00020426901924	0.106621594147126	0.998658490027682	0.112456060879166	4	C:\Program Files\Normalise Suite 2\Genelists\SG_Hu1-2_KTH1-2500_ver1_10Rx24C.txt.nsuite_genelist
RP11-136B18	1	245600000	1q42.3	1.02997408206811	0.113360715921766	1.03089833625373	0.116452530613627	4	C:\Program Files\Normalise Suite 2\Genelists\SG_Hu1-2_KTH1-2500_ver1_10Rx24C.txt.nsuite_genelist
RP11-90L13	1	247000000	1q42.3	1.00149334175145	0.0222778601450159	1.00272969498186	0.0228740926611071	4	C:\Program Files\Normalise Suite 2\Genelists\SG_Hu1-2_KTH1-2500_ver1_10Rx24C.txt.nsuite_genelist
RP11-81J5	1	247800000	1q42.3	1.08249391079884	0.0859800483771881	1.08532592787885	0.0896273896774851	4	C:\Program Files\Normalise Suite 2\Genelists\SG_Hu1-2_KTH1-2500_ver1_10Rx24C.txt.nsuite_genelist
AL365366	1	249300000	1q42.3	1.00449909255188	0.059911788015741	1.00300053354691	0.061586375513166	4	C:\Program Files\Normalise Suite 2\Genelists\SG_Hu1-2_KTH1-2500_ver1_10Rx24C.txt.nsuite_genelist
RP11-28E22	1	250400000	1q42.3	1.01018933627539	0.062971218097175	1.00679660839408	0.0701057716729353	4	C:\Program Files\Normalise Suite 2\Genelists\SG_Hu1-2_KTH1-2500_ver1_10Rx24C.txt.nsuite_genelist
RP1-241M7	1	251900000	1q42.3	0.96833369565395	0.0562307619961785	0.774338392241021	0.320664010272944	4	C:\Program Files\Normalise Suite 2\Genelists\SG_Hu1-2_KTH1-2500_ver1_10Rx24C.txt.nsuite_genelist
RP11-152M6	1	252500000	1q42.3	0.970339727113067	0.0395691445117869	0.978653466158997	0.0581636391166409	4	C:\Program Files\Normalise Suite 2\Genelists\SG_Hu1-2_KTH1-2500_ver1_10Rx24C.txt.nsuite_genelist
RP11-656O22	1	252700000	1q42.3	0.986605004149531	0.0391492138752758	0.977493521556028	0.0508650050103675	4	C:\Program Files\Normalise Suite 2\Genelists\SG_Hu1-2_KTH1-2500_ver1_10Rx24C.txt.nsuite_genelist
RP11-88H4	1	254400000	1q42.3	0.980634790067602	0.0607468907270651	0.980323590511371	0.0632195233975348	4	C:\Program Files\Normalise Suite 2\Genelists\SG_Hu1-2_KTH1-2500_ver1_10Rx24C.txt.nsuite_genelist
RP11-91C5	1	254500000	1q42.3	0.953712574769544	0.00950850055847374	0.922959684678449	0.0343838603449034	4	C:\Program Files\Normalise Suite 2\Genelists\SG_Hu1-2_KTH1-2500_ver1_10Rx24C.txt.nsuite_genelist
GS-160-H23	1	256000000	1q42.3	0.964747513367996	0.0268491293066468	0.962391009236465	0.0269945059754025	4	C:\Program Files\Normalise Suite 2\Genelists\SG_Hu1-2_KTH1-2500_ver1_10Rx24C.txt.nsuite_genelist
RP11-407H12	1	256100000	1q42.3	0.979430020022871	0.118442972146819	0.975917113283961	0.134211332634935	4	C:\Program Files\Normalise Suite 2\Genelists\SG_Hu1-2_KTH1-2500_ver1_10Rx24C.txt.nsuite_genelist
RP11-438F14	1	256100000	1q42.3	1.081056110309	0.0727376181705414	1.08410274082571	0.0752825225745331	4	C:\Program Files\Normalise Suite 2\Genelists\SG_Hu1-2_KTH1-2500_ver1_10Rx24C.txt.nsuite_genelist
GS-167-K11	1	256200000	1q42.3	0.971495835634572	0.0576176599199226	0.966432326224862	0.0642729336450267	4	C:\Program Files\Normalise Suite 2\Genelists\SG_Hu1-2_KTH1-2500_ver1_10Rx24C.txt.nsuite_genelist
GS-892-G20	2	100000	2p25.3	0.998515691857208	0.101010856006445	0.996676025487528	0.105908297717048	4	C:\Program Files\Normalise Suite 2\Genelists\SG_Hu1-2_KTH1-2500_ver1_10Rx24C.txt.nsuite_genelist
RP11-1N7	2	100000	2p25.3	0.973785183452582	0.111950843349617	0.970823808187278	0.116664883018333	4	C:\Program Files\Normalise Suite 2\Genelists\SG_Hu1-2_KTH1-2500_ver1_10Rx24C.txt.nsuite_genelist
GS-8-L3	2	600000	2p25.3	0.99522211612765	0.0142320317946692	0.968024626314466	0.0158834522413758	3	C:\Program Files\Normalise Suite 2\Genelists\SG_Hu1-2_KTH1-2500_ver1_10Rx24C.txt.nsuite_genelist
RP11-90H11	2	1600000	2p25.3	1.01749527761698	0.146307071737984	1.01959862906926	0.155115002612084	4	C:\Program Files\Normalise Suite 2\Genelists\SG_Hu1-2_KTH1-2500_ver1_10Rx24C.txt.nsuite_genelist
RP11-352J11	2	1700000	2p25.3	0.977954994245229	0.0910272295555825	0.972895528304218	0.105608167658298	4	C:\Program Files\Normalise Suite 2\Genelists\SG_Hu1-2_KTH1-2500_ver1_10Rx24C.txt.nsuite_genelist
AC011995	2	2200000	2p25.3	1.01731326621004	0.018342673380721	1.01758839022192	0.0175017741415456	4	C:\Program Files\Normalise Suite 2\Genelists\SG_Hu1-2_KTH1-2500_ver1_10Rx24C.txt.nsuite_genelist
RP11-457A20	2	2600000	2p25.3	0.98516931048635	0.109133496893769	0.981105265644686	0.142845363696735	4	C:\Program Files\Normalise Suite 2\Genelists\SG_Hu1-2_KTH1-2500_ver1_10Rx24C.txt.nsuite_genelist
RP11-36C8	2	2900000	2p25.3	0.969360399380693	0.0271971585817264	0.964885362780417	0.0311606526128148	4	C:\Program Files\Normalise Suite 2\Genelists\SG_Hu1-2_KTH1-2500_ver1_10Rx24C.txt.nsuite_genelist
RP11-513H7	2	4000000	2p25.3	0.96906296780909	0.0375958537730905	0.961059676113958	0.0388494767588534	4	C:\Program Files\Normalise Suite 2\Genelists\SG_Hu1-2_KTH1-2500_ver1_10Rx24C.txt.nsuite_genelist
RP11-350H23	2	4900000	2p25.3	0.982097067225574	0.117701643035074	0.977062074542701	0.125789207684401	4	C:\Program Files\Normalise Suite 2\Genelists\SG_Hu1-2_KTH1-2500_ver1_10Rx24C.txt.nsuite_genelist
AC007464	2	7200000	2p25.2	0.989752744354768	0.0327435148779491	0.989338115673676	0.0345146733996255	4	C:\Program Files\Normalise Suite 2\Genelists\SG_Hu1-2_KTH1-2500_ver1_10Rx24C.txt.nsuite_genelist
RP11-327F6	2	8000000	2p25.2	0.990124295734609	0.00427148161879257	0.973448195098396	0.0243461715130476	4	C:\Program Files\Normalise Suite 2\Genelists\SG_Hu1-2_KTH1-2500_ver1_10Rx24C.txt.nsuite_genelist
RP11-484O9	2	10900000	2p25.1	0.982552512702082	0.0962805920146173	0.96891721885424	0.115357828514485	4	C:\Program Files\Normalise Suite 2\Genelists\SG_Hu1-2_KTH1-2500_ver1_10Rx24C.txt.nsuite_genelist
RP11-91E9	2	12800000	2p25.1	1.00866878497569	0.0536549674430642	1.0069675027938	0.0580162569311661	4	C:\Program Files\Normalise Suite 2\Genelists\SG_Hu1-2_KTH1-2500_ver1_10Rx24C.txt.nsuite_genelist
RP11-282G6	2	15600000	2p24.3	1.08059363366106	0.16786042264642	1.08056472095521	0.180545361287712	4	C:\Program Files\Normalise Suite 2\Genelists\SG_Hu1-2_KTH1-2500_ver1_10Rx24C.txt.nsuite_genelist
RP11-79E20	2	16600000	2p24.3	1.01153213959895	0.155904460805226	1.01176832987394	0.164607023673698	4	C:\Program Files\Normalise Suite 2\Genelists\SG_Hu1-2_KTH1-2500_ver1_10Rx24C.txt.nsuite_genelist
RP11-80H16	2	19900000	2p24.2	0.987216980513346	0.0206000531455964	0.984903415804266	0.0244665692052109	4	C:\Program Files\Normalise Suite 2\Genelists\SG_Hu1-2_KTH1-2500_ver1_10Rx24C.txt.nsuite_genelist
RP11-414D15	2	22900000	2p24.1	1.00711273797666	0.0470532462061179	1.00576672529722	0.048625914223787	4	C:\Program Files\Normalise Suite 2\Genelists\SG_Hu1-2_KTH1-2500_ver1_10Rx24C.txt.nsuite_genelist
RP11-443B20	2	24200000	2p24.1	1.01302614614436	0.0210045248507357	1.0133049333761	0.0213986519651604	4	C:\Program Files\Normalise Suite 2\Genelists\SG_Hu1-2_KTH1-2500_ver1_10Rx24C.txt.nsuite_genelist
RP11-91I23	2	24900000	2p24.1	1.01933977555463	0.0823189712838134	1.02036145866911	0.0835735025733518	4	C:\Program Files\Normalise Suite 2\Genelists\SG_Hu1-2_KTH1-2500_ver1_10Rx24C.txt.nsuite_genelist
RP11-88F6	2	25900000	2p23.3	0.99832854752602	0.0424239016748564	0.998623980637295	0.043450674388702	4	C:\Program Files\Normalise Suite 2\Genelists\SG_Hu1-2_KTH1-2500_ver1_10Rx24C.txt.nsuite_genelist
RP11-45M3	2	26800000	2p23.3	1.01177853975159	0.0925056732531466	1.01356847531074	0.0949230388571049	4	C:\Program Files\Normalise Suite 2\Genelists\SG_Hu1-2_KTH1-2500_ver1_10Rx24C.txt.nsuite_genelist
AC024386	2	27800000	2p23.3	1.00372642242721	0.0360541516711216	1.00297254293568	0.0388511454393653	4	C:\Program Files\Normalise Suite 2\Genelists\SG_Hu1-2_KTH1-2500_ver1_10Rx24C.txt.nsuite_genelist
RP11-328L16	2	28700000	2p23.3	1.01638550924865	0.021298946318669	1.01636232854159	0.021252827260525	4	C:\Program Files\Normalise Suite 2\Genelists\SG_Hu1-2_KTH1-2500_ver1_10Rx24C.txt.nsuite_genelist
RP11-62F14	2	30000000	2p23.2	0.985900703130114	0.0487720190675663	0.986336402347992	0.0503958680977559	4	C:\Program Files\Normalise Suite 2\Genelists\SG_Hu1-2_KTH1-2500_ver1_10Rx24C.txt.nsuite_genelist
RP11-93O2	2	31100000	2p23.1	1.01035149782481	0.13871667170695	1.01161665947041	0.141124916094604	4	C:\Program Files\Normalise Suite 2\Genelists\SG_Hu1-2_KTH1-2500_ver1_10Rx24C.txt.nsuite_genelist
RP11-444D15	2	31200000	2p23.1	1.03643951133075	0.13435375934249	1.03919403348868	0.137423071462752	4	C:\Program Files\Normalise Suite 2\Genelists\SG_Hu1-2_KTH1-2500_ver1_10Rx24C.txt.nsuite_genelist
RP11-3J7	2	32400000	2p23.1	0.975910541340496	0.0631071964515387	0.975864568854852	0.0633894126766629	4	C:\Program Files\Normalise Suite 2\Genelists\SG_Hu1-2_KTH1-2500_ver1_10Rx24C.txt.nsuite_genelist
RP11-77G15	2	34000000	2p22.3	1.00669358357907	0.0661579095338942	1.00597524561929	0.0707297950123959	4	C:\Program Files\Normalise Suite 2\Genelists\SG_Hu1-2_KTH1-2500_ver1_10Rx24C.txt.nsuite_genelist
RP11-119B15	2	35700000	2p22.3	0.953240372609311	0.0160348484682346	0.915450737477656	0.0613697881248937	4	C:\Program Files\Normalise Suite 2\Genelists\SG_Hu1-2_KTH1-2500_ver1_10Rx24C.txt.nsuite_genelist
RP11-89F19	2	38300000	2p22.2	0.9896510420674	0.0481890973358543	0.989808990224446	0.0483900909445869	4	C:\Program Files\Normalise Suite 2\Genelists\SG_Hu1-2_KTH1-2500_ver1_10Rx24C.txt.nsuite_genelist
RP11-555N21	2	39000000	2p22.2	0.990652794576164	0.0121252058627917	0.992618904293073	0.011362709750437	4	C:\Program Files\Normalise Suite 2\Genelists\SG_Hu1-2_KTH1-2500_ver1_10Rx24C.txt.nsuite_genelist
RP11-299C5	2	42500000	2p16.3	1.00335392677381	0.0298307005122778	1.0040806161651	0.0292509321886397	4	C:\Program Files\Normalise Suite 2\Genelists\SG_Hu1-2_KTH1-2500_ver1_10Rx24C.txt.nsuite_genelist
RP11-119J12	2	44300000	2p16.3	0.996611078254952	0.0933970093739047	0.99402174087834	0.101194793339791	4	C:\Program Files\Normalise Suite 2\Genelists\SG_Hu1-2_KTH1-2500_ver1_10Rx24C.txt.nsuite_genelist
AC084265	2	45900000	2p16.3	1.00691948439546	0.00754222574069352	1.00618554283222	0.0079946610726599	4	C:\Program Files\Normalise Suite 2\Genelists\SG_Hu1-2_KTH1-2500_ver1_10Rx24C.txt.nsuite_genelist
RP11-130P22	2	46500000	2p16.3	1.02834635701418	0.0833298866508215	1.02998095807505	0.0860435495551945	4	C:\Program Files\Normalise Suite 2\Genelists\SG_Hu1-2_KTH1-2500_ver1_10Rx24C.txt.nsuite_genelist
RP11-436K12	2	47900000	2p16.3	1.02535774820554	0.127189181936709	1.02605089168063	0.129425184338216	4	C:\Program Files\Normalise Suite 2\Genelists\SG_Hu1-2_KTH1-2500_ver1_10Rx24C.txt.nsuite_genelist
RP11-89G16	2	49700000	2p16.3	1.05090176895195	0.136644227557685	1.0496049017716	0.141467547657537	4	C:\Program Files\Normalise Suite 2\Genelists\SG_Hu1-2_KTH1-2500_ver1_10Rx24C.txt.nsuite_genelist
AC016714	2	53900000	2p16.1	1.01158566370931	0.0636094791215086	1.0125076893589	0.0688441073024889	4	C:\Program Files\Normalise Suite 2\Genelists\SG_Hu1-2_KTH1-2500_ver1_10Rx24C.txt.nsuite_genelist
RP11-321E13	2	56200000	2p16.1	1.03475991483983	0.0411204954233411	1.03454893417702	0.0398700144205993	4	C:\Program Files\Normalise Suite 2\Genelists\SG_Hu1-2_KTH1-2500_ver1_10Rx24C.txt.nsuite_genelist
RP11-494H5	2	56800000	2p16.1	1.01763726554877	0.0862020686680134	1.01899549552628	0.0885631980541522	4	C:\Program Files\Normalise Suite 2\Genelists\SG_Hu1-2_KTH1-2500_ver1_10Rx24C.txt.nsuite_genelist
RP11-482H16	2	57400000	2p16.1	0.96320976263863	0.0405989358968568	0.947606164331649	0.0389358781025449	4	C:\Program Files\Normalise Suite 2\Genelists\SG_Hu1-2_KTH1-2500_ver1_10Rx24C.txt.nsuite_genelist
RP11-81L7	2	58000000	2p13.3	1.00693011907956	0.0876619087883664	1.00634803618821	0.0905278898743879	4	C:\Program Files\Normalise Suite 2\Genelists\SG_Hu1-2_KTH1-2500_ver1_10Rx24C.txt.nsuite_genelist
RP11-90D1	2	60200000	2p13.3	0.961952855554939	0.0351075262828969	0.959303656028628	0.0385978215891421	4	C:\Program Files\Normalise Suite 2\Genelists\SG_Hu1-2_KTH1-2500_ver1_10Rx24C.txt.nsuite_genelist
RP11-81L13	2	61300000	2p13.3	0.972989444640758	0.0493134907026781	0.973444335063377	0.0490365402286345	4	C:\Program Files\Normalise Suite 2\Genelists\SG_Hu1-2_KTH1-2500_ver1_10Rx24C.txt.nsuite_genelist
RP11-79K21	2	62100000	2p13.3	0.980634765824049	0.0397365831022508	0.980248281129217	0.0407851446540297	4	C:\Program Files\Normalise Suite 2\Genelists\SG_Hu1-2_KTH1-2500_ver1_10Rx24C.txt.nsuite_genelist
RP11-355B11	2	62700000	2p13.3	1.00794263671748	0.0326453070238266	1.00647163131713	0.0363692489887537	4	C:\Program Files\Normalise Suite 2\Genelists\SG_Hu1-2_KTH1-2500_ver1_10Rx24C.txt.nsuite_genelist
RP11-240J3	2	64900000	2p13.3	0.964684514869779	0.0871172238294093	0.968029473817978	0.113565259627804	4	C:\Program Files\Normalise Suite 2\Genelists\SG_Hu1-2_KTH1-2500_ver1_10Rx24C.txt.nsuite_genelist
RP11-90B13	2	65700000	2p13.3	1.00084184400455	0.0524296730306487	1.0030437494752	0.0536522536755102	4	C:\Program Files\Normalise Suite 2\Genelists\SG_Hu1-2_KTH1-2500_ver1_10Rx24C.txt.nsuite_genelist
RP11-88F20	2	66200000	2p13.3	0.996791454556589	0.0772513268358581	0.996942316942142	0.0796028641149327	4	C:\Program Files\Normalise Suite 2\Genelists\SG_Hu1-2_KTH1-2500_ver1_10Rx24C.txt.nsuite_genelist
RP11-79H11	2	66600000	2p13.3	0.992458501063085	0.0142910753495712	0.992132391607752	0.0138109744535069	4	C:\Program Files\Normalise Suite 2\Genelists\SG_Hu1-2_KTH1-2500_ver1_10Rx24C.txt.nsuite_genelist
RP11-340F16	2	67300000	2p13.2	0.988044680098444	0.0265139574340694	0.984516041568601	0.0277975616799752	4	C:\Program Files\Normalise Suite 2\Genelists\SG_Hu1-2_KTH1-2500_ver1_10Rx24C.txt.nsuite_genelist
RP11-474G23	2	68100000	2p13.2	0.972933459622886	0.0290166386216159	0.905719621164076	0.0885605747540875	3	C:\Program Files\Normalise Suite 2\Genelists\SG_Hu1-2_KTH1-2500_ver1_10Rx24C.txt.nsuite_genelist
RP11-179G23	2	69500000	2p13.1	0.98391224311926	0.0607339705067195	0.98356783660096	0.0621824396953172	4	C:\Program Files\Normalise Suite 2\Genelists\SG_Hu1-2_KTH1-2500_ver1_10Rx24C.txt.nsuite_genelist
RP11-401N16	2	70700000	2p13.1	1.00977320189338	0.049727813233681	1.01180209127972	0.0527578789406861	4	C:\Program Files\Normalise Suite 2\Genelists\SG_Hu1-2_KTH1-2500_ver1_10Rx24C.txt.nsuite_genelist
RP11-175A7	2	71500000	2p11.2	1.01780691620599	0.142037240844686	1.01889856401009	0.14454821267915	4	C:\Program Files\Normalise Suite 2\Genelists\SG_Hu1-2_KTH1-2500_ver1_10Rx24C.txt.nsuite_genelist
RP11-356H17	2	72400000	2p11.2	1.02060364926678	0.0908961018364858	1.02336925323249	0.0939409743043298	4	C:\Program Files\Normalise Suite 2\Genelists\SG_Hu1-2_KTH1-2500_ver1_10Rx24C.txt.nsuite_genelist
AC013408	2	73900000	2p11.2	0.983217301227555	0.0224292909376929	0.983871355932404	0.023662377775851	4	C:\Program Files\Normalise Suite 2\Genelists\SG_Hu1-2_KTH1-2500_ver1_10Rx24C.txt.nsuite_genelist
AC007681	2	76000000	2p11.2	1.00125073136442	0.038533572105847	1.00116222057498	0.0390665826789287	4	C:\Program Files\Normalise Suite 2\Genelists\SG_Hu1-2_KTH1-2500_ver1_10Rx24C.txt.nsuite_genelist
AC016758	2	78100000	2p11.2	0.994042455629843	0.0549027261339537	0.994704786207686	0.056427287925932	4	C:\Program Files\Normalise Suite 2\Genelists\SG_Hu1-2_KTH1-2500_ver1_10Rx24C.txt.nsuite_genelist
RP11-91F23	2	78300000	2p11.2	0.970087091626565	0.0722080479272157	0.968042906133789	0.0743329527112641	4	C:\Program Files\Normalise Suite 2\Genelists\SG_Hu1-2_KTH1-2500_ver1_10Rx24C.txt.nsuite_genelist
RP11-79C11	2	79200000	2p11.2	1.01811623808406	0.0692732176863698	1.01823766656493	0.0687606628585874	4	C:\Program Files\Normalise Suite 2\Genelists\SG_Hu1-2_KTH1-2500_ver1_10Rx24C.txt.nsuite_genelist
RP11-79D19	2	80100000	2p11.2	0.995350837649128	0.0942893656954317	0.995863529192956	0.097867974571488	4	C:\Program Files\Normalise Suite 2\Genelists\SG_Hu1-2_KTH1-2500_ver1_10Rx24C.txt.nsuite_genelist
RP11-79O3	2	81400000	2p11.2	1.00122836230525	0.0130463167607428	1.00287757369114	0.0141017689788212	4	C:\Program Files\Normalise Suite 2\Genelists\SG_Hu1-2_KTH1-2500_ver1_10Rx24C.txt.nsuite_genelist
RP11-89C12	2	82700000	2p11.2	1.02233304937102	0.0798803140876005	1.02521438095425	0.137794216817153	4	C:\Program Files\Normalise Suite 2\Genelists\SG_Hu1-2_KTH1-2500_ver1_10Rx24C.txt.nsuite_genelist
RP11-345F13	2	84300000	2p11.2	1.00040563486556	0.0542153002946794	1.00180318529638	0.0582622519379415	4	C:\Program Files\Normalise Suite 2\Genelists\SG_Hu1-2_KTH1-2500_ver1_10Rx24C.txt.nsuite_genelist
RP11-451C8	2	84600000	2p11.2	0.993464616270912	0.10002815946157	0.993566637086894	0.102339000948427	4	C:\Program Files\Normalise Suite 2\Genelists\SG_Hu1-2_KTH1-2500_ver1_10Rx24C.txt.nsuite_genelist
RP11-4C8	2	87100000	2p11.1	1.00955122454804	0.0325415684347972	1.00983115925043	0.0316894792993364	4	C:\Program Files\Normalise Suite 2\Genelists\SG_Hu1-2_KTH1-2500_ver1_10Rx24C.txt.nsuite_genelist
RP11-90C7	2	87600000	2p11.1	1.00643759327913	0.00642706276060096	1.00690693185711	0.00639961533896321	4	C:\Program Files\Normalise Suite 2\Genelists\SG_Hu1-2_KTH1-2500_ver1_10Rx24C.txt.nsuite_genelist
RP11-21P18	2	88400000	2p11.1	0.98199217007183	0.087632330625995	0.980410808432126	0.0943131890141693	4	C:\Program Files\Normalise Suite 2\Genelists\SG_Hu1-2_KTH1-2500_ver1_10Rx24C.txt.nsuite_genelist
RP11-554H10	2	88700000	2p11.1	1.00158667415881	0.00880136093142947	1.00153781532022	0.00842546599816138	4	C:\Program Files\Normalise Suite 2\Genelists\SG_Hu1-2_KTH1-2500_ver1_10Rx24C.txt.nsuite_genelist
RP11-81F3	2	91900000	2q11.1	0.985160293491679	0.013315887296708	0.985624610688696	0.0137747976815208	4	C:\Program Files\Normalise Suite 2\Genelists\SG_Hu1-2_KTH1-2500_ver1_10Rx24C.txt.nsuite_genelist
AC013270	2	92500000	2q11.1	0.989044366461512	0.00808929331100251	0.99047546809572	0.00825040856067742	4	C:\Program Files\Normalise Suite 2\Genelists\SG_Hu1-2_KTH1-2500_ver1_10Rx24C.txt.nsuite_genelist
RP11-89J19	2	93000000	2q11.1	0.969054011601559	0.0318738399645013	0.965641026546157	0.0321424851621939	4	C:\Program Files\Normalise Suite 2\Genelists\SG_Hu1-2_KTH1-2500_ver1_10Rx24C.txt.nsuite_genelist
RP11-629A22	2	94000000	2q11.1	1.00274061823621	0.0520918428534621	1.00365069861464	0.053216181602768	4	C:\Program Files\Normalise Suite 2\Genelists\SG_Hu1-2_KTH1-2500_ver1_10Rx24C.txt.nsuite_genelist
RP11-38C17	2	94800000	2q11.1	1.00823024875784	0.0574637279399646	1.00934540778341	0.05929219839492	4	C:\Program Files\Normalise Suite 2\Genelists\SG_Hu1-2_KTH1-2500_ver1_10Rx24C.txt.nsuite_genelist
RP11-89L1	2	95500000	2q11.1	1.00562324271422	0.0294536848490521	1.00796354371229	0.0308191633573566	4	C:\Program Files\Normalise Suite 2\Genelists\SG_Hu1-2_KTH1-2500_ver1_10Rx24C.txt.nsuite_genelist
RP11-90J9	2	96300000	2q11.2	0.995063186690277	0.03038667626993	0.995924067503551	0.0314150796126371	4	C:\Program Files\Normalise Suite 2\Genelists\SG_Hu1-2_KTH1-2500_ver1_10Rx24C.txt.nsuite_genelist
RP11-315O22	2	101000000	2q11.2	1.00831627641118	0.111700642648222	1.00283339151281	0.124341802893805	4	C:\Program Files\Normalise Suite 2\Genelists\SG_Hu1-2_KTH1-2500_ver1_10Rx24C.txt.nsuite_genelist
RP11-83A12	2	101300000	2q12.1	0.97171490176689	0.0541943609982525	0.97115349627963	0.0549797420445058	4	C:\Program Files\Normalise Suite 2\Genelists\SG_Hu1-2_KTH1-2500_ver1_10Rx24C.txt.nsuite_genelist
RP11-289J14	2	101900000	2q12.1	1.01802266595586	0.0335402834821376	1.01853324504783	0.0313855251583217	4	C:\Program Files\Normalise Suite 2\Genelists\SG_Hu1-2_KTH1-2500_ver1_10Rx24C.txt.nsuite_genelist
RP11-89O22	2	102600000	2q12.1	1.00338213742548	0.113814086593358	0.99008205433976	0.14231969263645	4	C:\Program Files\Normalise Suite 2\Genelists\SG_Hu1-2_KTH1-2500_ver1_10Rx24C.txt.nsuite_genelist
RP11-90O9	2	103000000	2q12.1	1.02058863718382	0.0126286838566949	1.02447750366123	0.0232272400411856	2	C:\Program Files\Normalise Suite 2\Genelists\SG_Hu1-2_KTH1-2500_ver1_10Rx24C.txt.nsuite_genelist
RP11-88F14	2	103800000	2q12.1	1.01596735104139	0.0342226623618312	1.01617644168043	0.0338054282983129	4	C:\Program Files\Normalise Suite 2\Genelists\SG_Hu1-2_KTH1-2500_ver1_10Rx24C.txt.nsuite_genelist
RP11-89O10	2	104100000	2q12.1	1.00025987767313	0.0491077833838038	1.00069878277212	0.0500710607598664	4	C:\Program Files\Normalise Suite 2\Genelists\SG_Hu1-2_KTH1-2500_ver1_10Rx24C.txt.nsuite_genelist
AC010978	2	104600000	2q12.1	1.00186748323324	0.0352770900420968	0.999039242984904	0.0513375147518813	4	C:\Program Files\Normalise Suite 2\Genelists\SG_Hu1-2_KTH1-2500_ver1_10Rx24C.txt.nsuite_genelist
RP11-464P18	2	105400000	2q12.2	1.0054549030812	0.0516988449085304	1.00594750565949	0.0543442984126207	4	C:\Program Files\Normalise Suite 2\Genelists\SG_Hu1-2_KTH1-2500_ver1_10Rx24C.txt.nsuite_genelist
RP11-79K7	2	106400000	2q12.2	1.05105909224981	0.0650430975790851	1.05187709484366	0.0660220331086958	4	C:\Program Files\Normalise Suite 2\Genelists\SG_Hu1-2_KTH1-2500_ver1_10Rx24C.txt.nsuite_genelist
AC092645	2	109200000	2q12.3	0.991279784395146	0.107484531082441	0.989741037056322	0.112027794271404	4	C:\Program Files\Normalise Suite 2\Genelists\SG_Hu1-2_KTH1-2500_ver1_10Rx24C.txt.nsuite_genelist
RP11-368K23	2	110300000	2q14.1	1.00267567753873	0.0149875825520311	0.995965320158553	0.00614557573892389	4	C:\Program Files\Normalise Suite 2\Genelists\SG_Hu1-2_KTH1-2500_ver1_10Rx24C.txt.nsuite_genelist
RP11-91C22	2	111300000	2q14.1	1.000446801928	0.0316042899512031	0.991683251016315	0.0464657051946491	4	C:\Program Files\Normalise Suite 2\Genelists\SG_Hu1-2_KTH1-2500_ver1_10Rx24C.txt.nsuite_genelist
RP11-89L12	2	112300000	2q14.1	0.992073997202385	0.0382265278883063	0.991325290892747	0.0402264688518873	4	C:\Program Files\Normalise Suite 2\Genelists\SG_Hu1-2_KTH1-2500_ver1_10Rx24C.txt.nsuite_genelist
RP11-98C1	2	113800000	2q14.1	1.02062269403254	0.0461274074234272	1.02052925546962	0.0499560425025623	4	C:\Program Files\Normalise Suite 2\Genelists\SG_Hu1-2_KTH1-2500_ver1_10Rx24C.txt.nsuite_genelist
RP11-434I13	2	114400000	2q14.1	1.00070004877568	0.13599769376591	1.00014487800609	0.139171488507837	4	C:\Program Files\Normalise Suite 2\Genelists\SG_Hu1-2_KTH1-2500_ver1_10Rx24C.txt.nsuite_genelist
RP11-17N4	2	116600000	2q14.1	1.0509884932533	0.00561595499046009	1.05368904811492	0.005444078263515	4	C:\Program Files\Normalise Suite 2\Genelists\SG_Hu1-2_KTH1-2500_ver1_10Rx24C.txt.nsuite_genelist
RP11-438O12	2	117600000	2q14.1	1.02442780081308	0.0990100369249487	1.02732985018893	0.104635275536595	4	C:\Program Files\Normalise Suite 2\Genelists\SG_Hu1-2_KTH1-2500_ver1_10Rx24C.txt.nsuite_genelist
RP11-90K23	2	118500000	2q14.2	1.00918815393721	0.0250944481369622	1.00756210633566	0.0262117075757815	4	C:\Program Files\Normalise Suite 2\Genelists\SG_Hu1-2_KTH1-2500_ver1_10Rx24C.txt.nsuite_genelist
RP11-498O20	2	119500000	2q14.2	0.976840313185948	0.0230233915831004	0.929003378017296	0.0821736053685379	4	C:\Program Files\Normalise Suite 2\Genelists\SG_Hu1-2_KTH1-2500_ver1_10Rx24C.txt.nsuite_genelist
RP11-91G8	2	121700000	2q14.2	0.993605848946468	0.0952099327155612	0.992617748958937	0.100371574532015	4	C:\Program Files\Normalise Suite 2\Genelists\SG_Hu1-2_KTH1-2500_ver1_10Rx24C.txt.nsuite_genelist
RP11-270M20	2	122200000	2q14.2	1.00481431376736	0.052797151934935	1.00131367442123	0.0557176031339128	4	C:\Program Files\Normalise Suite 2\Genelists\SG_Hu1-2_KTH1-2500_ver1_10Rx24C.txt.nsuite_genelist
RP11-67G15	2	123800000	2q14.3	1.00603952205854	0.0275550126751383	1.0079937025841	0.0304111288367566	4	C:\Program Files\Normalise Suite 2\Genelists\SG_Hu1-2_KTH1-2500_ver1_10Rx24C.txt.nsuite_genelist
RP11-140B20	2	124400000	2q14.3	0.988184919716688	0.0974855952858721	0.988578443348092	0.102182409001545	4	C:\Program Files\Normalise Suite 2\Genelists\SG_Hu1-2_KTH1-2500_ver1_10Rx24C.txt.nsuite_genelist
RP11-88B6	2	125500000	2q14.3	1.00335814936185	0.0202604595999844	1.00281514545686	0.0212007856519861	4	C:\Program Files\Normalise Suite 2\Genelists\SG_Hu1-2_KTH1-2500_ver1_10Rx24C.txt.nsuite_genelist
RP11-81H7	2	125900000	2q14.3	0.994788069446681	0.0686423629492352	0.993801873793446	0.0723293905300119	4	C:\Program Files\Normalise Suite 2\Genelists\SG_Hu1-2_KTH1-2500_ver1_10Rx24C.txt.nsuite_genelist
RP11-32C20	2	126900000	2q14.3	0.995247598138173	0.0232200115287368	0.951444622333615	0.0800527039181207	4	C:\Program Files\Normalise Suite 2\Genelists\SG_Hu1-2_KTH1-2500_ver1_10Rx24C.txt.nsuite_genelist
RP11-91K13	2	127100000	2q14.3	0.970171205286231	0.0981457077701842	0.971863814132201	0.104850273941422	4	C:\Program Files\Normalise Suite 2\Genelists\SG_Hu1-2_KTH1-2500_ver1_10Rx24C.txt.nsuite_genelist
RP11-89B17	2	128200000	2q21.1	0.973737783546318	0.02066691438857	0.957401193060794	0.0206945465658939	4	C:\Program Files\Normalise Suite 2\Genelists\SG_Hu1-2_KTH1-2500_ver1_10Rx24C.txt.nsuite_genelist
RP11-294I11	2	128800000	2q21.1	0.998196971875992	0.044073486118962	0.997807881715278	0.0460746665350772	4	C:\Program Files\Normalise Suite 2\Genelists\SG_Hu1-2_KTH1-2500_ver1_10Rx24C.txt.nsuite_genelist
AC097499	2	129800000	2q21.1	1.02322929700229	0.0279798520699568	1.02631626907001	0.0285290502942964	4	C:\Program Files\Normalise Suite 2\Genelists\SG_Hu1-2_KTH1-2500_ver1_10Rx24C.txt.nsuite_genelist
RP11-467A23	2	130800000	2q21.1	1.01269220216845	0.027343860866338	1.01322340426254	0.0282382661561878	4	C:\Program Files\Normalise Suite 2\Genelists\SG_Hu1-2_KTH1-2500_ver1_10Rx24C.txt.nsuite_genelist
RP11-289K3	2	131800000	2q21.2	1.01142882299923	0.0675624192955954	1.01161473747989	0.067868277630901	4	C:\Program Files\Normalise Suite 2\Genelists\SG_Hu1-2_KTH1-2500_ver1_10Rx24C.txt.nsuite_genelist
RP11-81H1	2	132900000	2q21.2	0.940485754405207	0.036056286338272	0.904353077008338	0.0641583420425893	4	C:\Program Files\Normalise Suite 2\Genelists\SG_Hu1-2_KTH1-2500_ver1_10Rx24C.txt.nsuite_genelist
AC010873	2	133800000	2q21.2	0.995089483033232	0.0170893266444686	0.995925500340816	0.018029101465749	4	C:\Program Files\Normalise Suite 2\Genelists\SG_Hu1-2_KTH1-2500_ver1_10Rx24C.txt.nsuite_genelist
RP11-119N3	2	133900000	2q21.2	1.0027995186615	0.0457494664841586	1.00166836080467	0.0447515598646723	4	C:\Program Files\Normalise Suite 2\Genelists\SG_Hu1-2_KTH1-2500_ver1_10Rx24C.txt.nsuite_genelist
RP11-472M4	2	134600000	2q21.2	0.955624468004732	0.0721635428704776	0.955756900029173	0.073746319326271	4	C:\Program Files\Normalise Suite 2\Genelists\SG_Hu1-2_KTH1-2500_ver1_10Rx24C.txt.nsuite_genelist
RP11-231E19	2	134900000	2q21.2	0.989252153309552	0.048897409204452	0.98993443005447	0.0677867245174883	4	C:\Program Files\Normalise Suite 2\Genelists\SG_Hu1-2_KTH1-2500_ver1_10Rx24C.txt.nsuite_genelist
RP11-91C20	2	136200000	2q21.3	0.995272836766382	0.0767936906997216	0.991183379952422	0.086229251456647	4	C:\Program Files\Normalise Suite 2\Genelists\SG_Hu1-2_KTH1-2500_ver1_10Rx24C.txt.nsuite_genelist
RP11-434H14	2	137900000	2q22.1	1.00339202110525	0.0916805880825135	1.00045322268892	0.0984125710765706	4	C:\Program Files\Normalise Suite 2\Genelists\SG_Hu1-2_KTH1-2500_ver1_10Rx24C.txt.nsuite_genelist
AC009957	2	138200000	2q22.1	0.974996296192302	0.0321638626855097	0.973173972051471	0.0346708954120388	4	C:\Program Files\Normalise Suite 2\Genelists\SG_Hu1-2_KTH1-2500_ver1_10Rx24C.txt.nsuite_genelist
RP11-67J2	2	138900000	2q22.1	0.982679031510793	0.0624230834777122	0.980128333534868	0.0681279494400927	4	C:\Program Files\Normalise Suite 2\Genelists\SG_Hu1-2_KTH1-2500_ver1_10Rx24C.txt.nsuite_genelist
RP11-357J9	2	139000000	2q22.1	1.00614714507457	0.0334167323637295	1.00025211876324	0.0337135742871714	3	C:\Program Files\Normalise Suite 2\Genelists\SG_Hu1-2_KTH1-2500_ver1_10Rx24C.txt.nsuite_genelist
RP11-29N17	2	141800000	2q22.2	0.996285541609307	0.0306764416344284	0.995312340328187	0.0326996860688763	4	C:\Program Files\Normalise Suite 2\Genelists\SG_Hu1-2_KTH1-2500_ver1_10Rx24C.txt.nsuite_genelist
RP11-90K5	2	143600000	2q22.3	1.02323950805665	0.0556443115858503	1.02248638266111	0.0586469680229453	4	C:\Program Files\Normalise Suite 2\Genelists\SG_Hu1-2_KTH1-2500_ver1_10Rx24C.txt.nsuite_genelist
AC018465	2	144900000	2q23.1	0.979022146095544	0.0108939037419691	0.976734144502527	0.0133080390902577	4	C:\Program Files\Normalise Suite 2\Genelists\SG_Hu1-2_KTH1-2500_ver1_10Rx24C.txt.nsuite_genelist
RP11-375H16	2	145300000	2q23.1	1.01523396786482	0.0445591027318276	1.02024571209931	0.0465936760013116	4	C:\Program Files\Normalise Suite 2\Genelists\SG_Hu1-2_KTH1-2500_ver1_10Rx24C.txt.nsuite_genelist
RP11-91A11	2	147600000	2q23.3	1.00914064069325	0.0257571233926604	1.00874917123554	0.0279808432888343	4	C:\Program Files\Normalise Suite 2\Genelists\SG_Hu1-2_KTH1-2500_ver1_10Rx24C.txt.nsuite_genelist
RP11-79A11	2	149000000	2q23.3	1.01036163214152	0.0152689716479101	1.00841492022848	0.0170662110399603	4	C:\Program Files\Normalise Suite 2\Genelists\SG_Hu1-2_KTH1-2500_ver1_10Rx24C.txt.nsuite_genelist
RP11-364H22	2	149600000	2q23.3	0.961701034482509	0.0507179729125053	0.961708834916195	0.0509603284927681	4	C:\Program Files\Normalise Suite 2\Genelists\SG_Hu1-2_KTH1-2500_ver1_10Rx24C.txt.nsuite_genelist
RP11-185M22	2	150600000	2q23.3	1.02356044163261	0.197189515071156	1.02668110456797	0.206832515123344	4	C:\Program Files\Normalise Suite 2\Genelists\SG_Hu1-2_KTH1-2500_ver1_10Rx24C.txt.nsuite_genelist
RP11-17E6	2	151400000	2q23.3	1.036439577566	0.103577370969108	1.04029987225991	0.114936171521221	4	C:\Program Files\Normalise Suite 2\Genelists\SG_Hu1-2_KTH1-2500_ver1_10Rx24C.txt.nsuite_genelist
RP11-11C17	2	152400000	2q24.1	0.989472779621974	0.053403893907207	0.989474276150958	0.0580756172668728	4	C:\Program Files\Normalise Suite 2\Genelists\SG_Hu1-2_KTH1-2500_ver1_10Rx24C.txt.nsuite_genelist
RP11-44N6	2	153400000	2q24.1	1.00175342375147	0.0336213781829819	1.00153138474416	0.0383449207526605	4	C:\Program Files\Normalise Suite 2\Genelists\SG_Hu1-2_KTH1-2500_ver1_10Rx24C.txt.nsuite_genelist
RP11-79B5	2	154100000	2q24.1	0.965114800068561	0.0391255380998507	0.94628609113068	0.0299778521752693	4	C:\Program Files\Normalise Suite 2\Genelists\SG_Hu1-2_KTH1-2500_ver1_10Rx24C.txt.nsuite_genelist
RP11-546J1	2	157100000	2q24.2	1.03529587733838	0.118065674733026	1.03952298464571	0.132185976844228	4	C:\Program Files\Normalise Suite 2\Genelists\SG_Hu1-2_KTH1-2500_ver1_10Rx24C.txt.nsuite_genelist
RP11-91K6	2	158400000	2q24.2	0.968623323653914	0.0235124356650519	0.962833101450159	0.0266176268748303	4	C:\Program Files\Normalise Suite 2\Genelists\SG_Hu1-2_KTH1-2500_ver1_10Rx24C.txt.nsuite_genelist
RP11-50J20	2	159100000	2q24.2	0.985061236057378	0.0136777730173964	0.985763600067643	0.013491801441622	4	C:\Program Files\Normalise Suite 2\Genelists\SG_Hu1-2_KTH1-2500_ver1_10Rx24C.txt.nsuite_genelist
RP11-615B17	2	159300000	2q24.2	1.04278787903444	0.0479723558044167	1.04386892998957	0.0508155525955792	4	C:\Program Files\Normalise Suite 2\Genelists\SG_Hu1-2_KTH1-2500_ver1_10Rx24C.txt.nsuite_genelist
RP11-79L13	2	161000000	2q24.3	1.01850403038499	0.0221729711909506	0.978029273078642	0.0898763538815356	3	C:\Program Files\Normalise Suite 2\Genelists\SG_Hu1-2_KTH1-2500_ver1_10Rx24C.txt.nsuite_genelist
AC010876	2	161500000	2q24.3	0.99729255093118	0.0672431756915607	0.997213278809198	0.0686305736237505	4	C:\Program Files\Normalise Suite 2\Genelists\SG_Hu1-2_KTH1-2500_ver1_10Rx24C.txt.nsuite_genelist
AC092632	2	162100000	2q24.3	1.00597209882619	0.096349031668367	1.00390919192116	0.104338823103281	4	C:\Program Files\Normalise Suite 2\Genelists\SG_Hu1-2_KTH1-2500_ver1_10Rx24C.txt.nsuite_genelist
AC016723	2	165900000	2q24.3	1.00725905630456	0.0753958206701199	1.0078758330238	0.0772816008582688	4	C:\Program Files\Normalise Suite 2\Genelists\SG_Hu1-2_KTH1-2500_ver1_10Rx24C.txt.nsuite_genelist
RP11-79E23	2	167200000	2q31.1	0.997974589381031	0.043185484791363	0.997884523347433	0.0525816343926379	4	C:\Program Files\Normalise Suite 2\Genelists\SG_Hu1-2_KTH1-2500_ver1_10Rx24C.txt.nsuite_genelist
RP11-91O10	2	167800000	2q31.1	1.01895773989294	0.0387257253445634	1.01690584701522	0.0407979959512839	4	C:\Program Files\Normalise Suite 2\Genelists\SG_Hu1-2_KTH1-2500_ver1_10Rx24C.txt.nsuite_genelist
RP11-80D14	2	170000000	2q31.1	1.02868975197086	0.0163865741738541	1.02960930024949	0.0174116928746492	4	C:\Program Files\Normalise Suite 2\Genelists\SG_Hu1-2_KTH1-2500_ver1_10Rx24C.txt.nsuite_genelist
RP11-81F17	2	170100000	2q31.1	1.02297845839905	0.0172430544609448	1.02306896232467	0.0172552885391747	4	C:\Program Files\Normalise Suite 2\Genelists\SG_Hu1-2_KTH1-2500_ver1_10Rx24C.txt.nsuite_genelist
RP11-91L3	2	170800000	2q31.1	0.972683786840389	0.04771014469839	0.876557265655825	0.226146375518543	4	C:\Program Files\Normalise Suite 2\Genelists\SG_Hu1-2_KTH1-2500_ver1_10Rx24C.txt.nsuite_genelist
RP11-79D11	2	171800000	2q31.1	1.01949072314866	0.0326826246937214	1.01971273654315	0.0319969291853583	4	C:\Program Files\Normalise Suite 2\Genelists\SG_Hu1-2_KTH1-2500_ver1_10Rx24C.txt.nsuite_genelist
RP11-91L23	2	172200000	2q31.1	1.00381178757955	0.0357369994405214	1.00129412603831	0.0381539939790068	4	C:\Program Files\Normalise Suite 2\Genelists\SG_Hu1-2_KTH1-2500_ver1_10Rx24C.txt.nsuite_genelist
RP11-91A9	2	172300000	2q31.1	0.988351298471785	0.0535109715543704	0.987754062434002	0.0538221712931979	4	C:\Program Files\Normalise Suite 2\Genelists\SG_Hu1-2_KTH1-2500_ver1_10Rx24C.txt.nsuite_genelist
RP11-79C17	2	172600000	2q31.1	1.0251427865922	0.111426894686923	1.02540218818757	0.112848024242504	4	C:\Program Files\Normalise Suite 2\Genelists\SG_Hu1-2_KTH1-2500_ver1_10Rx24C.txt.nsuite_genelist
AC013467	2	173400000	2q31.1	1.01061293684859	0.0495863263464873	1.01128837054803	0.0497563588253929	4	C:\Program Files\Normalise Suite 2\Genelists\SG_Hu1-2_KTH1-2500_ver1_10Rx24C.txt.nsuite_genelist
RP11-12N7	2	174500000	2q31.1	1.04237347360991	0.0199265322630473	1.0426893233977	0.0206905792610612	4	C:\Program Files\Normalise Suite 2\Genelists\SG_Hu1-2_KTH1-2500_ver1_10Rx24C.txt.nsuite_genelist
RP11-279N12	2	176200000	2q31.2	1.01096190886039	0.0289718578397613	1.01249799082874	0.0282976776661241	4	C:\Program Files\Normalise Suite 2\Genelists\SG_Hu1-2_KTH1-2500_ver1_10Rx24C.txt.nsuite_genelist
RP11-428I14	2	177100000	2q31.2	1.03460562035411	0.0277684896356646	1.03657003996682	0.0297287814412664	4	C:\Program Files\Normalise Suite 2\Genelists\SG_Hu1-2_KTH1-2500_ver1_10Rx24C.txt.nsuite_genelist
RP11-88L24	2	178100000	2q31.3	0.987060660691625	0.0186804662476337	0.982091938524495	0.0230510964559284	4	C:\Program Files\Normalise Suite 2\Genelists\SG_Hu1-2_KTH1-2500_ver1_10Rx24C.txt.nsuite_genelist
RP11-30N9	2	179400000	2q31.3	1.01951184818964	0.0496043469441713	1.01992783574793	0.0518998752861441	4	C:\Program Files\Normalise Suite 2\Genelists\SG_Hu1-2_KTH1-2500_ver1_10Rx24C.txt.nsuite_genelist
RP11-131G20	2	179800000	2q32.1	1.03999886311149	0.0189509338489567	1.0429555744989	0.0206657939732159	2	C:\Program Files\Normalise Suite 2\Genelists\SG_Hu1-2_KTH1-2500_ver1_10Rx24C.txt.nsuite_genelist
RP11-69G4	2	181500000	2q32.1	1.02636997462702	0.129683981932513	1.02756432560104	0.141851227016524	4	C:\Program Files\Normalise Suite 2\Genelists\SG_Hu1-2_KTH1-2500_ver1_10Rx24C.txt.nsuite_genelist
RP11-598C21	2	182400000	2q32.1	0.954083641641442	0.0476581118817176	0.672228079451232	0.411813357968058	4	C:\Program Files\Normalise Suite 2\Genelists\SG_Hu1-2_KTH1-2500_ver1_10Rx24C.txt.nsuite_genelist
AC074182	2	183000000	2q32.1	0.963998890539145	0.101084367226384	0.962801383801221	0.104054491923847	4	C:\Program Files\Normalise Suite 2\Genelists\SG_Hu1-2_KTH1-2500_ver1_10Rx24C.txt.nsuite_genelist
RP11-270G18	2	188500000	2q32.3	1.01281732271263	0.0130954482085595	1.00940513985885	0.0186882767227476	4	C:\Program Files\Normalise Suite 2\Genelists\SG_Hu1-2_KTH1-2500_ver1_10Rx24C.txt.nsuite_genelist
RP11-88L20	2	188600000	2q32.3	1.01640513918339	0.0491117067894537	1.01676958765131	0.0497772093056474	4	C:\Program Files\Normalise Suite 2\Genelists\SG_Hu1-2_KTH1-2500_ver1_10Rx24C.txt.nsuite_genelist
AC046197	2	189800000	2q32.3	0.999606055262741	0.0552799467794647	0.999806142274154	0.0565287677157989	4	C:\Program Files\Normalise Suite 2\Genelists\SG_Hu1-2_KTH1-2500_ver1_10Rx24C.txt.nsuite_genelist
RP11-192M8	2	190400000	2q32.3	0.966085707388145	0.117604273446465	0.961052404735343	0.125217114676733	4	C:\Program Files\Normalise Suite 2\Genelists\SG_Hu1-2_KTH1-2500_ver1_10Rx24C.txt.nsuite_genelist
RP11-59L22	2	191100000	2q32.3	1.05645491632877	0.106404208710145	1.05968536895375	0.125008005492965	4	C:\Program Files\Normalise Suite 2\Genelists\SG_Hu1-2_KTH1-2500_ver1_10Rx24C.txt.nsuite_genelist
RP11-30M1	2	193500000	2q33.1	0.979930006126061	0.0474642111250616	0.976748914302866	0.0480636216214281	4	C:\Program Files\Normalise Suite 2\Genelists\SG_Hu1-2_KTH1-2500_ver1_10Rx24C.txt.nsuite_genelist
RP11-90C17	2	194100000	2q33.1	1.01044319309311	0.0481983830823352	1.01001479669392	0.053188956469132	4	C:\Program Files\Normalise Suite 2\Genelists\SG_Hu1-2_KTH1-2500_ver1_10Rx24C.txt.nsuite_genelist
RP11-387H5	2	195400000	2q33.1	1.04203264486556	0.0635989449035907	1.03907417281345	0.0710040880190369	4	C:\Program Files\Normalise Suite 2\Genelists\SG_Hu1-2_KTH1-2500_ver1_10Rx24C.txt.nsuite_genelist
RP11-89B13	2	195700000	2q33.1	0.990461584490856	0.0278339376113508	0.990398111659693	0.0279208585265373	4	C:\Program Files\Normalise Suite 2\Genelists\SG_Hu1-2_KTH1-2500_ver1_10Rx24C.txt.nsuite_genelist
RP11-2C13	2	197000000	2q33.1	1.01169485793866	0.0436660895511762	1.01201383452088	0.045343662220805	4	C:\Program Files\Normalise Suite 2\Genelists\SG_Hu1-2_KTH1-2500_ver1_10Rx24C.txt.nsuite_genelist
AC020718	2	198300000	2q33.1	1.0037998061165	0.049294843359799	1.00191593036927	0.0550958050668263	4	C:\Program Files\Normalise Suite 2\Genelists\SG_Hu1-2_KTH1-2500_ver1_10Rx24C.txt.nsuite_genelist
RP11-91M5	2	200400000	2q33.2	1.00498180005074	0.0427064108623477	1.00596206237484	0.0432231533085778	4	C:\Program Files\Normalise Suite 2\Genelists\SG_Hu1-2_KTH1-2500_ver1_10Rx24C.txt.nsuite_genelist
RP11-329O10	2	202600000	2q33.3	0.978234712331685	0.0243254312150615	0.978376785343565	0.0246481679618173	4	C:\Program Files\Normalise Suite 2\Genelists\SG_Hu1-2_KTH1-2500_ver1_10Rx24C.txt.nsuite_genelist
RP11-47E6	2	203500000	2q33.3	1.00974056157059	0.123381398699065	1.00601086004237	0.136121553114454	4	C:\Program Files\Normalise Suite 2\Genelists\SG_Hu1-2_KTH1-2500_ver1_10Rx24C.txt.nsuite_genelist
AC009498	2	203900000	2q33.3	0.982994949423223	0.116400671287301	0.982847738379198	0.123264568693019	4	C:\Program Files\Normalise Suite 2\Genelists\SG_Hu1-2_KTH1-2500_ver1_10Rx24C.txt.nsuite_genelist
RP11-15J24	2	204400000	2q33.3	0.994925855549549	0.0653398984934969	0.992968585372508	0.0638802453002173	4	C:\Program Files\Normalise Suite 2\Genelists\SG_Hu1-2_KTH1-2500_ver1_10Rx24C.txt.nsuite_genelist
RP11-89K8	2	205200000	2q33.3	1.020066073955	0.0398937815310659	1.02119378376374	0.0415573146606426	4	C:\Program Files\Normalise Suite 2\Genelists\SG_Hu1-2_KTH1-2500_ver1_10Rx24C.txt.nsuite_genelist
RP11-90D19	2	205900000	2q36.1	1.00799542695603	0.0318928983560595	1.00766340167763	0.0327697138324561	4	C:\Program Files\Normalise Suite 2\Genelists\SG_Hu1-2_KTH1-2500_ver1_10Rx24C.txt.nsuite_genelist
RP11-89J16	2	206800000	2q36.1	1.01188031634291	0.0356244407038748	1.01684913121733	0.0305899311929212	4	C:\Program Files\Normalise Suite 2\Genelists\SG_Hu1-2_KTH1-2500_ver1_10Rx24C.txt.nsuite_genelist
RP11-13N10	2	207700000	2q36.1	1.02150249834044	0.0295179879633096	1.02247519925843	0.0293001881686588	4	C:\Program Files\Normalise Suite 2\Genelists\SG_Hu1-2_KTH1-2500_ver1_10Rx24C.txt.nsuite_genelist
RP11-90O3	2	208900000	2q36.1	1.00110872194151	0.0543859185151419	1.00087423888017	0.0543316566405362	4	C:\Program Files\Normalise Suite 2\Genelists\SG_Hu1-2_KTH1-2500_ver1_10Rx24C.txt.nsuite_genelist
RP11-79C24	2	210500000	2q36.1	0.990411033167465	0.077648369773262	0.990045834536071	0.0860558928984018	4	C:\Program Files\Normalise Suite 2\Genelists\SG_Hu1-2_KTH1-2500_ver1_10Rx24C.txt.nsuite_genelist
RP11-300D24	2	211300000	2q36.1	1.02142421714779	0.0620628354699337	1.02398273487391	0.0665959913099642	4	C:\Program Files\Normalise Suite 2\Genelists\SG_Hu1-2_KTH1-2500_ver1_10Rx24C.txt.nsuite_genelist
RP11-560C24	2	212600000	2q36.1	0.988159762559055	0.0747250095441985	0.989306533594427	0.0801128079533532	4	C:\Program Files\Normalise Suite 2\Genelists\SG_Hu1-2_KTH1-2500_ver1_10Rx24C.txt.nsuite_genelist
RP11-44J16	2	213600000	2q36.1	0.978530841754734	0.0873655829884498	0.971053225586108	0.0980411539582968	4	C:\Program Files\Normalise Suite 2\Genelists\SG_Hu1-2_KTH1-2500_ver1_10Rx24C.txt.nsuite_genelist
AC073284	2	215200000	2q36.1	1.00989760964457	0.0306696838498803	1.01011355813893	0.0319878986539476	4	C:\Program Files\Normalise Suite 2\Genelists\SG_Hu1-2_KTH1-2500_ver1_10Rx24C.txt.nsuite_genelist
RP11-4B6	2	217200000	2q36.1	0.99142729981487	0.0368240967786067	0.991904102350769	0.0415642673278834	4	C:\Program Files\Normalise Suite 2\Genelists\SG_Hu1-2_KTH1-2500_ver1_10Rx24C.txt.nsuite_genelist
RP11-146N10	2	218200000	2q36.1	0.992502471930712	0.0636199774140572	0.993320181314236	0.0655729290249457	4	C:\Program Files\Normalise Suite 2\Genelists\SG_Hu1-2_KTH1-2500_ver1_10Rx24C.txt.nsuite_genelist
RP11-316O14	2	219200000	2q36.1	0.997508855507276	0.0259261747872602	0.982909444663159	0.0964821061865132	4	C:\Program Files\Normalise Suite 2\Genelists\SG_Hu1-2_KTH1-2500_ver1_10Rx24C.txt.nsuite_genelist
AC009310	2	219700000	2q36.1	0.984758632748989	0.0559197345818489	0.983418957019155	0.0575727895308847	4	C:\Program Files\Normalise Suite 2\Genelists\SG_Hu1-2_KTH1-2500_ver1_10Rx24C.txt.nsuite_genelist
RP11-23G2	2	220900000	2q36.1	0.989690081072716	0.0864368481967065	0.988397185057245	0.0943369471692846	4	C:\Program Files\Normalise Suite 2\Genelists\SG_Hu1-2_KTH1-2500_ver1_10Rx24C.txt.nsuite_genelist
AC009231	2	221600000	2q36.2	0.963752724531292	0.0584425766073521	0.945434992046047	0.0536368788230043	4	C:\Program Files\Normalise Suite 2\Genelists\SG_Hu1-2_KTH1-2500_ver1_10Rx24C.txt.nsuite_genelist
RP11-247E23	2	222600000	2q36.3	0.997443764580397	0.0434664824514828	0.997948220329816	0.0444142692791611	4	C:\Program Files\Normalise Suite 2\Genelists\SG_Hu1-2_KTH1-2500_ver1_10Rx24C.txt.nsuite_genelist
RP11-551D18	2	223400000	2q36.3	1.01669456810632	0.0601402943897777	1.01646693506802	0.0621182126241861	4	C:\Program Files\Normalise Suite 2\Genelists\SG_Hu1-2_KTH1-2500_ver1_10Rx24C.txt.nsuite_genelist
RP11-79C2	2	223800000	2q36.3	1.00172593086684	0.0431138294501953	1.00235968826269	0.0448234608773597	4	C:\Program Files\Normalise Suite 2\Genelists\SG_Hu1-2_KTH1-2500_ver1_10Rx24C.txt.nsuite_genelist
RP11-91J17	2	226800000	2q36.3	1.02349250987088	0.139155666172419	1.01752756580116	0.1621011252842	4	C:\Program Files\Normalise Suite 2\Genelists\SG_Hu1-2_KTH1-2500_ver1_10Rx24C.txt.nsuite_genelist
RP11-89F8	2	226800000	2q36.3	1.03038275523	0.082701881021126	1.03083711709403	0.0864173220796802	4	C:\Program Files\Normalise Suite 2\Genelists\SG_Hu1-2_KTH1-2500_ver1_10Rx24C.txt.nsuite_genelist
AC009950	2	227600000	2q37.1	1.00819986672763	0.0216280691103244	1.00833855345442	0.022433740715609	4	C:\Program Files\Normalise Suite 2\Genelists\SG_Hu1-2_KTH1-2500_ver1_10Rx24C.txt.nsuite_genelist
RP11-91C14	2	228000000	2q37.1	1.07248101501946	0.181319656469431	1.07573465716749	0.186517296258976	4	C:\Program Files\Normalise Suite 2\Genelists\SG_Hu1-2_KTH1-2500_ver1_10Rx24C.txt.nsuite_genelist
RP11-252C12	2	229100000	2q37.1	0.999268229940959	0.13869472033152	0.998016931520451	0.151699445317877	4	C:\Program Files\Normalise Suite 2\Genelists\SG_Hu1-2_KTH1-2500_ver1_10Rx24C.txt.nsuite_genelist
RP11-69J7	2	230400000	2q37.1	0.968141560313315	0.0986786050000232	0.962809761642785	0.106316512325897	4	C:\Program Files\Normalise Suite 2\Genelists\SG_Hu1-2_KTH1-2500_ver1_10Rx24C.txt.nsuite_genelist
RP11-71H20	2	231200000	2q37.1	1.0186005285932	0.0270931994237195	1.01956450939919	0.0292879742802497	4	C:\Program Files\Normalise Suite 2\Genelists\SG_Hu1-2_KTH1-2500_ver1_10Rx24C.txt.nsuite_genelist
RP11-91N19	2	232500000	2q37.2	1.01609166607465	0.101385055089448	1.0167574907316	0.104285449151488	4	C:\Program Files\Normalise Suite 2\Genelists\SG_Hu1-2_KTH1-2500_ver1_10Rx24C.txt.nsuite_genelist
RP11-176L22	2	232700000	2q37.2	0.997801035039154	0.0732700269079961	0.998643752280911	0.0747490672498383	4	C:\Program Files\Normalise Suite 2\Genelists\SG_Hu1-2_KTH1-2500_ver1_10Rx24C.txt.nsuite_genelist
RP11-79G2	2	234200000	2q37.3	1.01672262787004	0.0253375217501232	1.017023222805	0.0239750570035891	4	C:\Program Files\Normalise Suite 2\Genelists\SG_Hu1-2_KTH1-2500_ver1_10Rx24C.txt.nsuite_genelist
RP11-21K1	2	234700000	2q37.3	0.963119327026516	0.0320160951955905	0.962586979672637	0.0319856170791658	4	C:\Program Files\Normalise Suite 2\Genelists\SG_Hu1-2_KTH1-2500_ver1_10Rx24C.txt.nsuite_genelist
RP11-680O16	2	235700000	2q37.3	0.981985741895312	0.0187001613705676	0.981821203656585	0.0198859555245378	4	C:\Program Files\Normalise Suite 2\Genelists\SG_Hu1-2_KTH1-2500_ver1_10Rx24C.txt.nsuite_genelist
RP11-155J6	2	236400000	2q37.3	0.976511632910454	0.132044795878135	0.976284063114341	0.135921416484842	4	C:\Program Files\Normalise Suite 2\Genelists\SG_Hu1-2_KTH1-2500_ver1_10Rx24C.txt.nsuite_genelist
RP11-88P18	2	237500000	2q37.3	1.02204630347427	0.0265614438993746	1.02295006853626	0.0270635332815857	4	C:\Program Files\Normalise Suite 2\Genelists\SG_Hu1-2_KTH1-2500_ver1_10Rx24C.txt.nsuite_genelist
RP11-118M12	2	239800000	2q37.3	0.999093273145175	0.0503027869464223	0.997279176808284	0.0604226604766628	8	C:\Program Files\Normalise Suite 2\Genelists\SG_Hu1-2_KTH1-2500_ver1_10Rx24C.txt.nsuite_genelist
RP11-89N23	2	240300000	2q37.3	1.03079084401826	0.0320643164103947	1.03134494934464	0.0322005798681182	4	C:\Program Files\Normalise Suite 2\Genelists\SG_Hu1-2_KTH1-2500_ver1_10Rx24C.txt.nsuite_genelist
RP11-463B12	2	241000000	2q37.3	1.05897687639869	0.134116563081504	1.06058171306193	0.142742357029385	4	C:\Program Files\Normalise Suite 2\Genelists\SG_Hu1-2_KTH1-2500_ver1_10Rx24C.txt.nsuite_genelist
RG-172-I13	2	241000000	2q37.3	0.996721227683216	0.0406789445591052	0.996381751201592	0.0428122275289531	4	C:\Program Files\Normalise Suite 2\Genelists\SG_Hu1-2_KTH1-2500_ver1_10Rx24C.txt.nsuite_genelist
GS-1011-O17	2	241100000	2q37.3	1.00896668427916	0.0585891554249375	1.00155765933564	0.0761215078387162	4	C:\Program Files\Normalise Suite 2\Genelists\SG_Hu1-2_KTH1-2500_ver1_10Rx24C.txt.nsuite_genelist
GS-1186-B18	3	1900000	3p26.3	1.00973954695249	0.107089013319936	1.00675215935889	0.12129761167568	8	C:\Program Files\Normalise Suite 2\Genelists\SG_Hu1-2_KTH1-2500_ver1_10Rx24C.txt.nsuite_genelist
RG-228-K22	3	2000000	3p26.3	1.02224135964798	0.037828160067067	1.02243104892047	0.0422886661195096	4	C:\Program Files\Normalise Suite 2\Genelists\SG_Hu1-2_KTH1-2500_ver1_10Rx24C.txt.nsuite_genelist
RP11-204C23	3	3000000	3p26.2	0.956963947008639	0.0823343002806226	0.953072801102471	0.0885789987229562	4	C:\Program Files\Normalise Suite 2\Genelists\SG_Hu1-2_KTH1-2500_ver1_10Rx24C.txt.nsuite_genelist
RP11-32F23	3	4100000	3p26.2	0.989140523160032	0.0857071142257768	0.986442483104844	0.091009032943377	4	C:\Program Files\Normalise Suite 2\Genelists\SG_Hu1-2_KTH1-2500_ver1_10Rx24C.txt.nsuite_genelist
RP11-63O1	3	4800000	3p26.1	0.959509650634561	0.0784679657204925	0.949362104468965	0.0885025615761178	4	C:\Program Files\Normalise Suite 2\Genelists\SG_Hu1-2_KTH1-2500_ver1_10Rx24C.txt.nsuite_genelist
RP11-91K16	3	6300000	3p26.1	1.00195426559366	0.0455095324462491	1.00217433202252	0.0465776871497702	4	C:\Program Files\Normalise Suite 2\Genelists\SG_Hu1-2_KTH1-2500_ver1_10Rx24C.txt.nsuite_genelist
RP11-33E18	3	7900000	3p25.3	1.00567993446522	0.0531882270820239	1.00283365787379	0.057472234615433	4	C:\Program Files\Normalise Suite 2\Genelists\SG_Hu1-2_KTH1-2500_ver1_10Rx24C.txt.nsuite_genelist
RP11-271E2	3	9200000	3p25.3	0.993693263719052	0.0683016256460278	0.993493601348411	0.0688825088195575	4	C:\Program Files\Normalise Suite 2\Genelists\SG_Hu1-2_KTH1-2500_ver1_10Rx24C.txt.nsuite_genelist
RP11-21J23	3	10400000	3p25.2	1.01684633031051	0.0556973322653137	1.01621077749395	0.0581262357232773	4	C:\Program Files\Normalise Suite 2\Genelists\SG_Hu1-2_KTH1-2500_ver1_10Rx24C.txt.nsuite_genelist
cos11	3	11000000	3p25.2	1.02413700086086	0.0421764163009894	1.02029771029415	0.0666793380953695	4	C:\Program Files\Normalise Suite 2\Genelists\SG_Hu1-2_KTH1-2500_ver1_10Rx24C.txt.nsuite_genelist
RP11-91K4	3	11500000	3p25.2	0.972335313300398	0.0733822549009987	0.974112379528595	0.0746769630985191	4	C:\Program Files\Normalise Suite 2\Genelists\SG_Hu1-2_KTH1-2500_ver1_10Rx24C.txt.nsuite_genelist
RP11-115G3	3	13300000	3p25.1	1.09130242242583	0.169763561947821	1.08891998130714	0.181779027061325	4	C:\Program Files\Normalise Suite 2\Genelists\SG_Hu1-2_KTH1-2500_ver1_10Rx24C.txt.nsuite_genelist
RP11-105H19	3	13800000	3p25.1	1.00175449513701	0.0498434532511516	1.00214979516979	0.0503227912760023	4	C:\Program Files\Normalise Suite 2\Genelists\SG_Hu1-2_KTH1-2500_ver1_10Rx24C.txt.nsuite_genelist
RP11-57D6	3	15700000	3p24.3	0.992569956891978	0.032287007468435	0.991996306360279	0.0345331351886811	4	C:\Program Files\Normalise Suite 2\Genelists\SG_Hu1-2_KTH1-2500_ver1_10Rx24C.txt.nsuite_genelist
RP11-255O19	3	18300000	3p24.3	1.00527575515834	0.02615181331357	1.00526943287711	0.0267089811126928	4	C:\Program Files\Normalise Suite 2\Genelists\SG_Hu1-2_KTH1-2500_ver1_10Rx24C.txt.nsuite_genelist
RP11-80D24	3	19700000	3p24.3	1.00263272693488	0.0402882500868634	0.996243918291651	0.0431052985265662	4	C:\Program Files\Normalise Suite 2\Genelists\SG_Hu1-2_KTH1-2500_ver1_10Rx24C.txt.nsuite_genelist
RP11-451A20	3	22000000	3p24.1	0.977292910037365	0.0871553475348101	0.975173953674674	0.0960273269250532	4	C:\Program Files\Normalise Suite 2\Genelists\SG_Hu1-2_KTH1-2500_ver1_10Rx24C.txt.nsuite_genelist
RP11-90I9	3	22300000	3p24.1	0.950717448759493	0.0573753377981683	0.945435998441009	0.0598158566856241	4	C:\Program Files\Normalise Suite 2\Genelists\SG_Hu1-2_KTH1-2500_ver1_10Rx24C.txt.nsuite_genelist
RP11-79E6	3	23700000	3p24.1	1.01366930720074	0.0985353792305661	1.01431681734546	0.102324043336819	4	C:\Program Files\Normalise Suite 2\Genelists\SG_Hu1-2_KTH1-2500_ver1_10Rx24C.txt.nsuite_genelist
RP11-89F18	3	25800000	3p22.3	1.01429827590727	0.0492869121787117	1.01610624719253	0.0489396951372462	4	C:\Program Files\Normalise Suite 2\Genelists\SG_Hu1-2_KTH1-2500_ver1_10Rx24C.txt.nsuite_genelist
RP11-41F5	3	26100000	3p22.3	1.00962128650137	0.0742427674981464	1.01006771711178	0.0742447524207864	4	C:\Program Files\Normalise Suite 2\Genelists\SG_Hu1-2_KTH1-2500_ver1_10Rx24C.txt.nsuite_genelist
RP11-245E5	3	26700000	3p22.3	0.982746659227856	0.0728526386332731	0.981630435474569	0.0762135831518358	4	C:\Program Files\Normalise Suite 2\Genelists\SG_Hu1-2_KTH1-2500_ver1_10Rx24C.txt.nsuite_genelist
RP11-421F9	3	27800000	3p22.3	0.998229989720385	0.0415290599598804	0.993780537133664	0.0483089487829395	4	C:\Program Files\Normalise Suite 2\Genelists\SG_Hu1-2_KTH1-2500_ver1_10Rx24C.txt.nsuite_genelist
RP11-451C4	3	28000000	3p22.3	1.01630072487969	0.0419585590024326	1.01806234373986	0.0444004487303606	4	C:\Program Files\Normalise Suite 2\Genelists\SG_Hu1-2_KTH1-2500_ver1_10Rx24C.txt.nsuite_genelist
AC013500	3	29800000	3p22.3	0.978118841781768	0.116705619166438	0.977939502506523	0.137922861716037	4	C:\Program Files\Normalise Suite 2\Genelists\SG_Hu1-2_KTH1-2500_ver1_10Rx24C.txt.nsuite_genelist
RP11-11L6	3	30700000	3p22.3	0.992844198384178	0.0719621746929855	0.991858265805528	0.0788238280636745	4	C:\Program Files\Normalise Suite 2\Genelists\SG_Hu1-2_KTH1-2500_ver1_10Rx24C.txt.nsuite_genelist
RP11-103N21	3	31800000	3p22.2	1.00137154244306	0.015648171067093	1.00130389452694	0.0157829228904993	4	C:\Program Files\Normalise Suite 2\Genelists\SG_Hu1-2_KTH1-2500_ver1_10Rx24C.txt.nsuite_genelist
RP11-56P22	3	35900000	3p21.33	0.972656786437555	0.0422698603555693	0.969931067440876	0.0431605636460429	4	C:\Program Files\Normalise Suite 2\Genelists\SG_Hu1-2_KTH1-2500_ver1_10Rx24C.txt.nsuite_genelist
RP11-286G5	3	37200000	3p21.33	0.970277927682101	0.126719184829269	0.968456414788032	0.134214488371903	4	C:\Program Files\Normalise Suite 2\Genelists\SG_Hu1-2_KTH1-2500_ver1_10Rx24C.txt.nsuite_genelist
RP11-90M23	3	38600000	3p21.33	0.972509866648249	0.0243409900123409	0.959435560590135	0.0521605596154106	4	C:\Program Files\Normalise Suite 2\Genelists\SG_Hu1-2_KTH1-2500_ver1_10Rx24C.txt.nsuite_genelist
RP11-90B15	3	40700000	3p21.32	1.00454204362586	0.0181313344382016	1.0043760053057	0.0183139561016588	4	C:\Program Files\Normalise Suite 2\Genelists\SG_Hu1-2_KTH1-2500_ver1_10Rx24C.txt.nsuite_genelist
RP11-241P3	3	42600000	3p21.31	1.00207946916991	0.0952471634232081	1.00172834341687	0.0989318859632909	4	C:\Program Files\Normalise Suite 2\Genelists\SG_Hu1-2_KTH1-2500_ver1_10Rx24C.txt.nsuite_genelist
RP11-219I21	3	43100000	3p21.31	0.99928486245652	0.0520738097851489	0.998660921234477	0.0538191468205013	4	C:\Program Files\Normalise Suite 2\Genelists\SG_Hu1-2_KTH1-2500_ver1_10Rx24C.txt.nsuite_genelist
RP11-24L15	3	44300000	3p21.31	0.984305135421006	0.147651267129604	0.983208563204759	0.15573465400541	4	C:\Program Files\Normalise Suite 2\Genelists\SG_Hu1-2_KTH1-2500_ver1_10Rx24C.txt.nsuite_genelist
RP11-348P10	3	45300000	3p21.31	1.02663119827584	0.0253734553317414	1.02766150934383	0.026077214757933	4	C:\Program Files\Normalise Suite 2\Genelists\SG_Hu1-2_KTH1-2500_ver1_10Rx24C.txt.nsuite_genelist
RP11-91E8	3	46400000	3p21.31	0.975406520363266	0.0302840552705211	0.973448694543792	0.0346106276597885	4	C:\Program Files\Normalise Suite 2\Genelists\SG_Hu1-2_KTH1-2500_ver1_10Rx24C.txt.nsuite_genelist
RP11-425J9	3	47600000	3p21.31	1.01311671094622	0.0355982628970201	1.01254345552506	0.0370242519567127	4	C:\Program Files\Normalise Suite 2\Genelists\SG_Hu1-2_KTH1-2500_ver1_10Rx24C.txt.nsuite_genelist
RP11-91M18	3	48000000	3p21.31	1.02218980368119	0.0222477401138058	1.0225876912364	0.0225596378374725	4	C:\Program Files\Normalise Suite 2\Genelists\SG_Hu1-2_KTH1-2500_ver1_10Rx24C.txt.nsuite_genelist
RP11-804H8	3	51000000	3p21.31	1.02606496156494	0.0137019350230014	1.02498415567847	0.0122952661766134	4	C:\Program Files\Normalise Suite 2\Genelists\SG_Hu1-2_KTH1-2500_ver1_10Rx24C.txt.nsuite_genelist
RP11-89F17	3	51600000	3p21.31	0.992461067935871	0.0279011207090216	0.992486047868208	0.0272541898433467	4	C:\Program Files\Normalise Suite 2\Genelists\SG_Hu1-2_KTH1-2500_ver1_10Rx24C.txt.nsuite_genelist
RP11-865O5	3	53600000	3p21.2	1.04614543010393	0.0773503708190148	1.04745176472334	0.0806784640165277	4	C:\Program Files\Normalise Suite 2\Genelists\SG_Hu1-2_KTH1-2500_ver1_10Rx24C.txt.nsuite_genelist
RP11-124O2	3	54800000	3p21.1	0.992620263994661	0.0408916721385984	0.992229283723183	0.0415414559254225	4	C:\Program Files\Normalise Suite 2\Genelists\SG_Hu1-2_KTH1-2500_ver1_10Rx24C.txt.nsuite_genelist
RP11-189K9	3	55000000	3p21.1	1.01526908287523	0.0605956363231313	1.01466124810518	0.0620222131158694	4	C:\Program Files\Normalise Suite 2\Genelists\SG_Hu1-2_KTH1-2500_ver1_10Rx24C.txt.nsuite_genelist
RP11-754F19	3	57200000	3p21.1	1.01145720033058	0.0442129225553353	1.01125389979546	0.0450776548635915	4	C:\Program Files\Normalise Suite 2\Genelists\SG_Hu1-2_KTH1-2500_ver1_10Rx24C.txt.nsuite_genelist
RP11-80H18	3	58200000	3p21.1	1.05404408502705	0.0676096332194489	1.05526622876928	0.06745084894509	4	C:\Program Files\Normalise Suite 2\Genelists\SG_Hu1-2_KTH1-2500_ver1_10Rx24C.txt.nsuite_genelist
RP11-79K17	3	59200000	3p14.3	0.986783044309162	0.00755497640702811	0.986787230857152	0.00848370341452021	4	C:\Program Files\Normalise Suite 2\Genelists\SG_Hu1-2_KTH1-2500_ver1_10Rx24C.txt.nsuite_genelist
RP11-34D21	3	60700000	3p14.3	1.04506947517237	0.0102145159535877	1.04586145541495	0.00283150887090954	2	C:\Program Files\Normalise Suite 2\Genelists\SG_Hu1-2_KTH1-2500_ver1_10Rx24C.txt.nsuite_genelist
RP11-88P20	3	63200000	3p14.2	0.992376130914073	0.0797643595223985	0.992875059236592	0.0829203148048921	4	C:\Program Files\Normalise Suite 2\Genelists\SG_Hu1-2_KTH1-2500_ver1_10Rx24C.txt.nsuite_genelist
RP11-108A8	3	64000000	3p14.2	1.00455438573054	0.0152520410234523	1.00521639769523	0.0162359427443173	4	C:\Program Files\Normalise Suite 2\Genelists\SG_Hu1-2_KTH1-2500_ver1_10Rx24C.txt.nsuite_genelist
RP11-89O2	3	64900000	3p14.2	1.0060176521254	0.0540217145362169	1.00603084335289	0.0631782696945217	4	C:\Program Files\Normalise Suite 2\Genelists\SG_Hu1-2_KTH1-2500_ver1_10Rx24C.txt.nsuite_genelist
RP11-129B22	3	65000000	3p14.2	1.00364408487356	0.0829727557459298	1.00449349033957	0.085709992420235	4	C:\Program Files\Normalise Suite 2\Genelists\SG_Hu1-2_KTH1-2500_ver1_10Rx24C.txt.nsuite_genelist
RP11-88H12	3	66200000	3p14.2	1.00744575122067	0.109231678370836	1.0050713522754	0.118896485177055	4	C:\Program Files\Normalise Suite 2\Genelists\SG_Hu1-2_KTH1-2500_ver1_10Rx24C.txt.nsuite_genelist
RP11-146E16	3	67900000	3p14.1	1.02076492794118	0.0332741103518551	1.02368401056645	0.0345604194090286	4	C:\Program Files\Normalise Suite 2\Genelists\SG_Hu1-2_KTH1-2500_ver1_10Rx24C.txt.nsuite_genelist
RP11-89A12	3	68200000	3p14.1	0.972203262311404	0.0449656965890936	0.950514830416604	0.0469844163970272	3	C:\Program Files\Normalise Suite 2\Genelists\SG_Hu1-2_KTH1-2500_ver1_10Rx24C.txt.nsuite_genelist
RP11-79C12	3	68300000	3p14.1	1.00402944757016	0.119547750560796	1.00438297342207	0.12256328071068	4	C:\Program Files\Normalise Suite 2\Genelists\SG_Hu1-2_KTH1-2500_ver1_10Rx24C.txt.nsuite_genelist
RP11-81N13	3	68300000	3p14.1	0.992860545082557	0.0797559179844405	0.99366950310484	0.0817637007069793	4	C:\Program Files\Normalise Suite 2\Genelists\SG_Hu1-2_KTH1-2500_ver1_10Rx24C.txt.nsuite_genelist
RP11-444P10	3	70000000	3p12.3	1.01149023839746	0.0146134688607448	1.00865313451638	0.0189105454260542	4	C:\Program Files\Normalise Suite 2\Genelists\SG_Hu1-2_KTH1-2500_ver1_10Rx24C.txt.nsuite_genelist
RP11-90H15	3	71600000	3p12.3	1.00359404619398	0.0330858714775874	1.00375397518706	0.034659557425686	4	C:\Program Files\Normalise Suite 2\Genelists\SG_Hu1-2_KTH1-2500_ver1_10Rx24C.txt.nsuite_genelist
RP11-522N9	3	73100000	3p12.3	1.03329943554083	0.0378304497620925	1.03485547916395	0.0382201206724121	4	C:\Program Files\Normalise Suite 2\Genelists\SG_Hu1-2_KTH1-2500_ver1_10Rx24C.txt.nsuite_genelist
RP11-781E19	3	74800000	3p12.3	0.997373820342865	0.0445053616146865	0.997943792104121	0.0457746553304653	4	C:\Program Files\Normalise Suite 2\Genelists\SG_Hu1-2_KTH1-2500_ver1_10Rx24C.txt.nsuite_genelist
RP11-89H10	3	76100000	3p12.3	1.00301475820282	0.105261876515043	1.00011273567316	0.112350868380955	4	C:\Program Files\Normalise Suite 2\Genelists\SG_Hu1-2_KTH1-2500_ver1_10Rx24C.txt.nsuite_genelist
RP11-79O5	3	76400000	3p12.3	0.975222876108289	0.0255722793964799	0.974678704015447	0.0262422788417783	4	C:\Program Files\Normalise Suite 2\Genelists\SG_Hu1-2_KTH1-2500_ver1_10Rx24C.txt.nsuite_genelist
RP11-447J13	3	78200000	3p12.2	0.992232376071249	0.0691573278936117	0.992910721498053	0.0701944396456192	4	C:\Program Files\Normalise Suite 2\Genelists\SG_Hu1-2_KTH1-2500_ver1_10Rx24C.txt.nsuite_genelist
RP11-79F5	3	80300000	3p12.1	0.9991053753168	0.0768257611029376	0.994008007731571	0.0871597515167738	4	C:\Program Files\Normalise Suite 2\Genelists\SG_Hu1-2_KTH1-2500_ver1_10Rx24C.txt.nsuite_genelist
RP11-220O14	3	80700000	3p12.1	1.00159060364399	0.0613827238816927	1.00149348916489	0.0636762255562962	4	C:\Program Files\Normalise Suite 2\Genelists\SG_Hu1-2_KTH1-2500_ver1_10Rx24C.txt.nsuite_genelist
AC018918	3	81500000	3p11.2	1.00339554779959	0.0512407356122469	1.0019976431658	0.0530560927772975	4	C:\Program Files\Normalise Suite 2\Genelists\SG_Hu1-2_KTH1-2500_ver1_10Rx24C.txt.nsuite_genelist
RP11-208G16	3	86500000	3q11.1	0.973752850148473	0.0785628006984374	0.973061555282328	0.0808520463661704	4	C:\Program Files\Normalise Suite 2\Genelists\SG_Hu1-2_KTH1-2500_ver1_10Rx24C.txt.nsuite_genelist
RP11-81P15	3	89200000	3q11.1	0.94355798442448	0.0267131129629352	0.695437817374832	0.385451133687532	3	C:\Program Files\Normalise Suite 2\Genelists\SG_Hu1-2_KTH1-2500_ver1_10Rx24C.txt.nsuite_genelist
RP11-424C9	3	90000000	3q11.1	0.985140645498798	0.036071770243003	0.984556562546268	0.0366076734475902	4	C:\Program Files\Normalise Suite 2\Genelists\SG_Hu1-2_KTH1-2500_ver1_10Rx24C.txt.nsuite_genelist
RP11-91A15	3	96400000	3q12.2	0.994208871199618	0.0393963768162468	0.993964157950793	0.0397311976037293	4	C:\Program Files\Normalise Suite 2\Genelists\SG_Hu1-2_KTH1-2500_ver1_10Rx24C.txt.nsuite_genelist
AC019233	3	97400000	3q12.3	0.994955784180739	0.0706546330674794	0.994358451999726	0.0734269039561535	4	C:\Program Files\Normalise Suite 2\Genelists\SG_Hu1-2_KTH1-2500_ver1_10Rx24C.txt.nsuite_genelist
RP11-91M15	3	98400000	3q12.3	1.02722194151953	0.037685509467848	1.02859846239371	0.0402076960445816	4	C:\Program Files\Normalise Suite 2\Genelists\SG_Hu1-2_KTH1-2500_ver1_10Rx24C.txt.nsuite_genelist
RP11-449F7	3	100500000	3q13.11	1.00926612985666	0.047312294659385	1.00883189697105	0.0523318833976575	4	C:\Program Files\Normalise Suite 2\Genelists\SG_Hu1-2_KTH1-2500_ver1_10Rx24C.txt.nsuite_genelist
RP11-114I8	3	103100000	3q13.11	1.01134607812236	0.0412322203689965	1.01190103620496	0.0414925418837451	4	C:\Program Files\Normalise Suite 2\Genelists\SG_Hu1-2_KTH1-2500_ver1_10Rx24C.txt.nsuite_genelist
AC018352	3	103700000	3q13.12	0.99530893226272	0.108715331907914	0.994222121138181	0.119968076587307	4	C:\Program Files\Normalise Suite 2\Genelists\SG_Hu1-2_KTH1-2500_ver1_10Rx24C.txt.nsuite_genelist
RP11-490H13	3	106500000	3q13.13	0.954570272304788	0.0423551743311135	0.927945184090065	0.036622564979278	4	C:\Program Files\Normalise Suite 2\Genelists\SG_Hu1-2_KTH1-2500_ver1_10Rx24C.txt.nsuite_genelist
RP11-90I19	3	108000000	3q13.13	1.02205354648831	0.0332715550642914	1.02138695713818	0.0362540021871847	4	C:\Program Files\Normalise Suite 2\Genelists\SG_Hu1-2_KTH1-2500_ver1_10Rx24C.txt.nsuite_genelist
RP11-91B3	3	108700000	3q13.13	0.99751704680018	0.0380122035844208	0.997013610468692	0.0386436488294566	4	C:\Program Files\Normalise Suite 2\Genelists\SG_Hu1-2_KTH1-2500_ver1_10Rx24C.txt.nsuite_genelist
RP11-71D1	3	113100000	3q13.31	1.04086144107206	0.0420407713990929	1.04567578402244	0.0492635321133998	4	C:\Program Files\Normalise Suite 2\Genelists\SG_Hu1-2_KTH1-2500_ver1_10Rx24C.txt.nsuite_genelist
RP11-12P11	3	114800000	3q13.32	0.987556397404209	0.0879628621476943	0.985699633005945	0.0934005951294177	4	C:\Program Files\Normalise Suite 2\Genelists\SG_Hu1-2_KTH1-2500_ver1_10Rx24C.txt.nsuite_genelist
RP11-745L2	3	115000000	3q13.32	0.97349901000523	0.115298051214948	0.957154851281184	0.132861508857204	4	C:\Program Files\Normalise Suite 2\Genelists\SG_Hu1-2_KTH1-2500_ver1_10Rx24C.txt.nsuite_genelist
RP11-79H17	3	115200000	3q13.32	1.02038864055891	0.0100656418419757	1.0208057453145	0.010814678089734	4	C:\Program Files\Normalise Suite 2\Genelists\SG_Hu1-2_KTH1-2500_ver1_10Rx24C.txt.nsuite_genelist
RP11-5K13	3	116900000	3q13.33	1.01684647632584	0.0960972151722483	1.01111486090553	0.108573408343835	4	C:\Program Files\Normalise Suite 2\Genelists\SG_Hu1-2_KTH1-2500_ver1_10Rx24C.txt.nsuite_genelist
RP11-24O5	3	117100000	3q13.33	1.00098525688902	0.0834245573625825	1.00048183571911	0.0865572891440377	4	C:\Program Files\Normalise Suite 2\Genelists\SG_Hu1-2_KTH1-2500_ver1_10Rx24C.txt.nsuite_genelist
RP11-342J15	3	118300000	3q13.33	0.963535955410525	0.0293224440612309	0.951787863558871	0.0340578795902366	4	C:\Program Files\Normalise Suite 2\Genelists\SG_Hu1-2_KTH1-2500_ver1_10Rx24C.txt.nsuite_genelist
RP11-373C21	3	119800000	3q21.1	1.04797578900301	0.00164163606513882	1.05184961715065	0.00165214287628476	2	C:\Program Files\Normalise Suite 2\Genelists\SG_Hu1-2_KTH1-2500_ver1_10Rx24C.txt.nsuite_genelist
AC027296	3	120300000	3q21.1	1.01039089755804	0.0992455863646035	1.00799378981461	0.110896417239511	4	C:\Program Files\Normalise Suite 2\Genelists\SG_Hu1-2_KTH1-2500_ver1_10Rx24C.txt.nsuite_genelist
RP11-91F9	3	120600000	3q21.1	1.00115714769537	0.0430482362603906	1.001917323156	0.0469147785190266	4	C:\Program Files\Normalise Suite 2\Genelists\SG_Hu1-2_KTH1-2500_ver1_10Rx24C.txt.nsuite_genelist
RP11-169N13	3	122000000	3q21.2	1.0973834921536	0.165227726110039	1.09817261855752	0.167356968420315	4	C:\Program Files\Normalise Suite 2\Genelists\SG_Hu1-2_KTH1-2500_ver1_10Rx24C.txt.nsuite_genelist
RP11-217N3	3	123300000	3q21.2	1.0011367695101	0.0876133123866049	0.997025150243892	0.102126031175463	4	C:\Program Files\Normalise Suite 2\Genelists\SG_Hu1-2_KTH1-2500_ver1_10Rx24C.txt.nsuite_genelist
RP11-10G15	3	125600000	3q21.3	0.960179833377736	0.14417021332171	0.963003517094121	0.138983321769251	4	C:\Program Files\Normalise Suite 2\Genelists\SG_Hu1-2_KTH1-2500_ver1_10Rx24C.txt.nsuite_genelist
RP11-79M2	3	126700000	3q21.3	1.00371755268728	0.0201571911255313	1.00369674193979	0.0203247835852423	4	C:\Program Files\Normalise Suite 2\Genelists\SG_Hu1-2_KTH1-2500_ver1_10Rx24C.txt.nsuite_genelist
RP11-25L9	3	128600000	3q22.1	1.01836212966729	0.0264301351806946	1.02218669531574	0.0245599493692495	4	C:\Program Files\Normalise Suite 2\Genelists\SG_Hu1-2_KTH1-2500_ver1_10Rx24C.txt.nsuite_genelist
RP11-59J16	3	130500000	3q22.1	0.993696915962488	0.0264129616913571	0.993381047557538	0.0270398861710927	4	C:\Program Files\Normalise Suite 2\Genelists\SG_Hu1-2_KTH1-2500_ver1_10Rx24C.txt.nsuite_genelist
RP11-205A6	3	131800000	3q22.1	1.02515313492711	0.0094017161815992	1.00901366869078	0.0650003135101653	2	C:\Program Files\Normalise Suite 2\Genelists\SG_Hu1-2_KTH1-2500_ver1_10Rx24C.txt.nsuite_genelist
RP11-525K18	3	133000000	3q22.2	1.01774017377133	0.0387918600491143	1.017101315658	0.0421244797797954	4	C:\Program Files\Normalise Suite 2\Genelists\SG_Hu1-2_KTH1-2500_ver1_10Rx24C.txt.nsuite_genelist
RP11-452H12	3	134100000	3q22.3	0.986703177238625	0.0268012767012748	0.986664967668058	0.02711065501056	4	C:\Program Files\Normalise Suite 2\Genelists\SG_Hu1-2_KTH1-2500_ver1_10Rx24C.txt.nsuite_genelist
RP11-446K3	3	137300000	3q25.1	0.98454301911475	0.0350483569728486	0.984102911206329	0.0378774145848797	4	C:\Program Files\Normalise Suite 2\Genelists\SG_Hu1-2_KTH1-2500_ver1_10Rx24C.txt.nsuite_genelist
RP11-79L21	3	138300000	3q25.1	1.01053263018203	0.0378420038448109	1.0108766870894	0.0381683453444968	4	C:\Program Files\Normalise Suite 2\Genelists\SG_Hu1-2_KTH1-2500_ver1_10Rx24C.txt.nsuite_genelist
RP11-91K8	3	138900000	3q25.1	0.993641377563117	0.0304971654753904	0.993366426714522	0.0309466666348554	4	C:\Program Files\Normalise Suite 2\Genelists\SG_Hu1-2_KTH1-2500_ver1_10Rx24C.txt.nsuite_genelist
RP11-91O5	3	140400000	3q25.1	0.985686477542575	0.0397820893880305	0.985260500915756	0.0397202311840586	4	C:\Program Files\Normalise Suite 2\Genelists\SG_Hu1-2_KTH1-2500_ver1_10Rx24C.txt.nsuite_genelist
RP11-220J13	3	141100000	3q25.1	0.981087952055953	0.0812497565781247	0.979944545601481	0.0863968261507755	4	C:\Program Files\Normalise Suite 2\Genelists\SG_Hu1-2_KTH1-2500_ver1_10Rx24C.txt.nsuite_genelist
RP11-566E10	3	141800000	3q25.1	1.00352341121924	0.141172725299019	1.0028022729392	0.144740774312192	4	C:\Program Files\Normalise Suite 2\Genelists\SG_Hu1-2_KTH1-2500_ver1_10Rx24C.txt.nsuite_genelist
RP11-197K1	3	142200000	3q25.1	0.960288351376284	0.0872941217931959	0.939507020332935	0.113419610188471	4	C:\Program Files\Normalise Suite 2\Genelists\SG_Hu1-2_KTH1-2500_ver1_10Rx24C.txt.nsuite_genelist
RP11-630C21	3	143600000	3q25.1	1.00762584346626	0.0496934629796292	1.00994267593511	0.048802966598893	4	C:\Program Files\Normalise Suite 2\Genelists\SG_Hu1-2_KTH1-2500_ver1_10Rx24C.txt.nsuite_genelist
RP11-79L9	3	144600000	3q25.1	0.998578025790199	0.0295103383000898	0.999941070636453	0.0288431494857623	4	C:\Program Files\Normalise Suite 2\Genelists\SG_Hu1-2_KTH1-2500_ver1_10Rx24C.txt.nsuite_genelist
RP11-548O1	3	144800000	3q25.1	1.02239876763159	0.0544213968856425	1.02173235047045	0.0574324925283406	4	C:\Program Files\Normalise Suite 2\Genelists\SG_Hu1-2_KTH1-2500_ver1_10Rx24C.txt.nsuite_genelist
RP11-166D18	3	145800000	3q25.1	1.00515626861634	0.0257991730708679	1.00499299367242	0.0259626526433034	4	C:\Program Files\Normalise Suite 2\Genelists\SG_Hu1-2_KTH1-2500_ver1_10Rx24C.txt.nsuite_genelist
RP11-89E16	3	146200000	3q25.1	1.04221759860988	0.0572475353776481	1.05183301422785	0.0678921229363511	4	C:\Program Files\Normalise Suite 2\Genelists\SG_Hu1-2_KTH1-2500_ver1_10Rx24C.txt.nsuite_genelist
RP11-372E1	3	148800000	3q25.1	1.01400352915704	0.0553022162664475	1.01434085114199	0.0605574541574863	4	C:\Program Files\Normalise Suite 2\Genelists\SG_Hu1-2_KTH1-2500_ver1_10Rx24C.txt.nsuite_genelist
RP11-80H8	3	149000000	3q25.1	0.990710403168709	0.0228378067213702	0.989081210716897	0.0241358946053929	4	C:\Program Files\Normalise Suite 2\Genelists\SG_Hu1-2_KTH1-2500_ver1_10Rx24C.txt.nsuite_genelist
RP11-260J24	3	149900000	3q25.2	0.987297745745182	0.08237744427578	0.987106954239964	0.0852949299644971	4	C:\Program Files\Normalise Suite 2\Genelists\SG_Hu1-2_KTH1-2500_ver1_10Rx24C.txt.nsuite_genelist
RP11-88H10	3	151700000	3q25.2	0.972547369685243	0.0214035109135978	0.971320173309088	0.022242498634933	4	C:\Program Files\Normalise Suite 2\Genelists\SG_Hu1-2_KTH1-2500_ver1_10Rx24C.txt.nsuite_genelist
RP11-229G6	3	155200000	3q25.32	1.00497606507683	0.0168670142742662	1.00545915394567	0.0173419756795159	4	C:\Program Files\Normalise Suite 2\Genelists\SG_Hu1-2_KTH1-2500_ver1_10Rx24C.txt.nsuite_genelist
RP11-145F16	3	156400000	3q25.33	1.01894924090918	0.0507884947635587	1.01822737927451	0.0605870332106265	4	C:\Program Files\Normalise Suite 2\Genelists\SG_Hu1-2_KTH1-2500_ver1_10Rx24C.txt.nsuite_genelist
RP11-385G14	3	157200000	3q25.33	1.01089649629177	0.0912773555788742	1.0131305559513	0.094388895349655	4	C:\Program Files\Normalise Suite 2\Genelists\SG_Hu1-2_KTH1-2500_ver1_10Rx24C.txt.nsuite_genelist
RP11-362A9	3	158400000	3q26.1	0.981537894809897	0.0650159422672271	0.981366578839154	0.0645455861286553	4	C:\Program Files\Normalise Suite 2\Genelists\SG_Hu1-2_KTH1-2500_ver1_10Rx24C.txt.nsuite_genelist
RP11-372M20	3	159800000	3q26.1	0.997955480704572	0.0120766126789001	0.997036430262892	0.0132154124475224	4	C:\Program Files\Normalise Suite 2\Genelists\SG_Hu1-2_KTH1-2500_ver1_10Rx24C.txt.nsuite_genelist
RP11-451C20	3	160700000	3q26.1	0.990942937704184	0.0326303419690278	0.990930858108295	0.0332424144625951	4	C:\Program Files\Normalise Suite 2\Genelists\SG_Hu1-2_KTH1-2500_ver1_10Rx24C.txt.nsuite_genelist
RP11-286N6	3	162100000	3q26.1	1.03186827439349	0.0274635015382175	1.03146387867714	0.0287607954999261	4	C:\Program Files\Normalise Suite 2\Genelists\SG_Hu1-2_KTH1-2500_ver1_10Rx24C.txt.nsuite_genelist
RP11-392A22	3	163200000	3q26.1	0.990435468533526	0.0129913151322182	0.989991590662175	0.0139268978243388	4	C:\Program Files\Normalise Suite 2\Genelists\SG_Hu1-2_KTH1-2500_ver1_10Rx24C.txt.nsuite_genelist
RP11-90N21	3	164000000	3q26.2	1.00192186450061	0.0396077491288271	1.00240740380194	0.0414278809997487	4	C:\Program Files\Normalise Suite 2\Genelists\SG_Hu1-2_KTH1-2500_ver1_10Rx24C.txt.nsuite_genelist
RP11-79A14	3	164100000	3q26.2	0.96867490150623	0.0310433075521282	0.967747151700532	0.0327803647269499	4	C:\Program Files\Normalise Suite 2\Genelists\SG_Hu1-2_KTH1-2500_ver1_10Rx24C.txt.nsuite_genelist
RP11-91L9	3	164700000	3q26.2	0.957910569038115	0.0270399757691646	0.914279885646455	0.0885461471590126	4	C:\Program Files\Normalise Suite 2\Genelists\SG_Hu1-2_KTH1-2500_ver1_10Rx24C.txt.nsuite_genelist
RP11-79M21	3	164900000	3q26.2	0.980636772861086	0.054135445255428	0.981154142431813	0.0549049720433238	4	C:\Program Files\Normalise Suite 2\Genelists\SG_Hu1-2_KTH1-2500_ver1_10Rx24C.txt.nsuite_genelist
RP11-209H21	3	166500000	3q26.31	0.957234506097085	0.0922231481260654	0.95766893018861	0.0943948280244649	4	C:\Program Files\Normalise Suite 2\Genelists\SG_Hu1-2_KTH1-2500_ver1_10Rx24C.txt.nsuite_genelist
RP11-203L15	3	167700000	3q26.31	0.966421446897447	0.123609259475902	0.962861909183167	0.129863465518871	4	C:\Program Files\Normalise Suite 2\Genelists\SG_Hu1-2_KTH1-2500_ver1_10Rx24C.txt.nsuite_genelist
RP11-79G24	3	168600000	3q26.31	0.964792882365107	0.0217027544855425	0.932787987605045	0.0398915357363865	3	C:\Program Files\Normalise Suite 2\Genelists\SG_Hu1-2_KTH1-2500_ver1_10Rx24C.txt.nsuite_genelist
RP11-90M7	3	170100000	3q26.32	1.02121270318276	0.0201339538550952	1.0221988639533	0.0199099165704915	4	C:\Program Files\Normalise Suite 2\Genelists\SG_Hu1-2_KTH1-2500_ver1_10Rx24C.txt.nsuite_genelist
RP11-79F11	3	171100000	3q26.32	0.973088869839191	0.0861992283941935	0.935930168045014	0.118545166070592	4	C:\Program Files\Normalise Suite 2\Genelists\SG_Hu1-2_KTH1-2500_ver1_10Rx24C.txt.nsuite_genelist
RP11-80L14	3	171100000	3q26.32	0.996447438471283	0.0178885946542901	0.997183867513095	0.019230765573314	4	C:\Program Files\Normalise Suite 2\Genelists\SG_Hu1-2_KTH1-2500_ver1_10Rx24C.txt.nsuite_genelist
RP11-91B7	3	173300000	3q26.33	1.02027140519443	0.0069080016472789	1.02410749068449	0.00748660759022823	4	C:\Program Files\Normalise Suite 2\Genelists\SG_Hu1-2_KTH1-2500_ver1_10Rx24C.txt.nsuite_genelist
AC018356	3	176100000	3q27.1	1.00385111324088	0.0168968368452859	0.999183569098993	0.0190099632515908	4	C:\Program Files\Normalise Suite 2\Genelists\SG_Hu1-2_KTH1-2500_ver1_10Rx24C.txt.nsuite_genelist
RP11-151A21	3	176400000	3q27.1	1.00661408871034	0.0570385911255723	1.0065802594194	0.0591172854908017	4	C:\Program Files\Normalise Suite 2\Genelists\SG_Hu1-2_KTH1-2500_ver1_10Rx24C.txt.nsuite_genelist
RP11-172G5	3	177200000	3q27.2	0.971602707610516	0.033574257524461	0.957770323817532	0.0338139028527465	4	C:\Program Files\Normalise Suite 2\Genelists\SG_Hu1-2_KTH1-2500_ver1_10Rx24C.txt.nsuite_genelist
RP11-91A17	3	179400000	3q27.3	1.00407406083036	0.0289799643411548	1.00104521335585	0.0319424973826396	4	C:\Program Files\Normalise Suite 2\Genelists\SG_Hu1-2_KTH1-2500_ver1_10Rx24C.txt.nsuite_genelist
RP11-44A1	3	180200000	3q27.3	1.02635817440311	0.0286918585021439	1.02676578236215	0.0306341229033115	4	C:\Program Files\Normalise Suite 2\Genelists\SG_Hu1-2_KTH1-2500_ver1_10Rx24C.txt.nsuite_genelist
RP11-89J17	3	180700000	3q27.3	1.04132572706551	0.149449299804877	1.04075824606557	0.160429895128044	4	C:\Program Files\Normalise Suite 2\Genelists\SG_Hu1-2_KTH1-2500_ver1_10Rx24C.txt.nsuite_genelist
RP11-278A4	3	183000000	3q27.3	1.01475006359903	0.0357302362159574	1.01541556468867	0.034987982893465	4	C:\Program Files\Normalise Suite 2\Genelists\SG_Hu1-2_KTH1-2500_ver1_10Rx24C.txt.nsuite_genelist
RP11-114M1	3	183400000	3q27.3	1.04505411311304	0.0580268823658914	1.08106531370297	0.0889171377316224	4	C:\Program Files\Normalise Suite 2\Genelists\SG_Hu1-2_KTH1-2500_ver1_10Rx24C.txt.nsuite_genelist
RP11-91K9	3	183700000	3q27.3	1.00842095221614	0.048131742403444	1.00706863734954	0.0514175562801444	4	C:\Program Files\Normalise Suite 2\Genelists\SG_Hu1-2_KTH1-2500_ver1_10Rx24C.txt.nsuite_genelist
RP11-89B3	3	185100000	3q27.3	0.978145602515072	0.0937638163284433	0.977212287288174	0.0962627372369808	4	C:\Program Files\Normalise Suite 2\Genelists\SG_Hu1-2_KTH1-2500_ver1_10Rx24C.txt.nsuite_genelist
RP11-45I24	3	185400000	3q27.3	1.01784755143246	0.0101228495117283	1.01794743521013	0.0109917941657138	4	C:\Program Files\Normalise Suite 2\Genelists\SG_Hu1-2_KTH1-2500_ver1_10Rx24C.txt.nsuite_genelist
RP11-510K16	3	186200000	3q27.3	0.980922681905944	0.0580778107694221	0.979956674778195	0.0607420321642677	4	C:\Program Files\Normalise Suite 2\Genelists\SG_Hu1-2_KTH1-2500_ver1_10Rx24C.txt.nsuite_genelist
RP11-275H4	3	186700000	3q27.3	1.01206141474933	0.0491837064887542	1.01204948495545	0.0506437745396279	4	C:\Program Files\Normalise Suite 2\Genelists\SG_Hu1-2_KTH1-2500_ver1_10Rx24C.txt.nsuite_genelist
RP11-259I19	3	187900000	3q27.3	0.963412869245168	0.0422722509552688	0.963782142396612	0.0451198164597763	4	C:\Program Files\Normalise Suite 2\Genelists\SG_Hu1-2_KTH1-2500_ver1_10Rx24C.txt.nsuite_genelist
RP11-63G1	3	189700000	3q27.3	1.04009366858017	0.0235997798594198	1.04093631105983	0.0240573971212153	4	C:\Program Files\Normalise Suite 2\Genelists\SG_Hu1-2_KTH1-2500_ver1_10Rx24C.txt.nsuite_genelist
RP11-79K10	3	190500000	3q27.3	0.980488571598048	0.0519148569436262	0.980380100881421	0.0523263771651636	4	C:\Program Files\Normalise Suite 2\Genelists\SG_Hu1-2_KTH1-2500_ver1_10Rx24C.txt.nsuite_genelist
RP11-379C23	3	191600000	3q27.3	0.984664860901031	0.0437136733983436	0.984155514243793	0.0470083184393749	4	C:\Program Files\Normalise Suite 2\Genelists\SG_Hu1-2_KTH1-2500_ver1_10Rx24C.txt.nsuite_genelist
RP11-88P6	3	192600000	3q27.3	0.987556656265755	0.105020268555083	0.984953125603474	0.114080807856326	4	C:\Program Files\Normalise Suite 2\Genelists\SG_Hu1-2_KTH1-2500_ver1_10Rx24C.txt.nsuite_genelist
RP11-67E18	3	194600000	3q27.3	1.01455201885391	0.0354872577492618	1.01383171047015	0.039458024609162	4	C:\Program Files\Normalise Suite 2\Genelists\SG_Hu1-2_KTH1-2500_ver1_10Rx24C.txt.nsuite_genelist
RP11-54L9	3	196100000	3q27.3	1.0032204845401	0.060962440628608	0.996096006156079	0.0724488634999934	4	C:\Program Files\Normalise Suite 2\Genelists\SG_Hu1-2_KTH1-2500_ver1_10Rx24C.txt.nsuite_genelist
RP11-88H6	3	197100000	3q27.3	0.955693730914013	0.017005452081791	0.872730892868802	0.106408983211958	4	C:\Program Files\Normalise Suite 2\Genelists\SG_Hu1-2_KTH1-2500_ver1_10Rx24C.txt.nsuite_genelist
RP11-608P9	3	197600000	3q27.3	1.0215835965477	0.0473501541599809	1.02263005396337	0.0501431153242152	4	C:\Program Files\Normalise Suite 2\Genelists\SG_Hu1-2_KTH1-2500_ver1_10Rx24C.txt.nsuite_genelist
RP11-91M9	3	198200000	3q27.3	1.02262446656405	0.0450606100027545	1.02462233061609	0.0477805580511263	4	C:\Program Files\Normalise Suite 2\Genelists\SG_Hu1-2_KTH1-2500_ver1_10Rx24C.txt.nsuite_genelist
RP11-326J2	3	200100000	3q27.3	0.96994816977217	0.0602149683048727	0.969307699040692	0.0648067059803747	4	C:\Program Files\Normalise Suite 2\Genelists\SG_Hu1-2_KTH1-2500_ver1_10Rx24C.txt.nsuite_genelist
RP11-313F11	3	201800000	3q27.3	1.07485859056623	0.0815562274542175	1.07744402782682	0.0839592211588787	4	C:\Program Files\Normalise Suite 2\Genelists\SG_Hu1-2_KTH1-2500_ver1_10Rx24C.txt.nsuite_genelist
RP11-778E2	3	202900000	3q27.3	0.982914292411034	0.0955054444579605	0.983139608922303	0.0970906757796523	4	C:\Program Files\Normalise Suite 2\Genelists\SG_Hu1-2_KTH1-2500_ver1_10Rx24C.txt.nsuite_genelist
GS-56-H22	3	203200000	3q27.3	0.966848491011191	0.0665029727908856	0.96198720550754	0.0718412054918782	4	C:\Program Files\Normalise Suite 2\Genelists\SG_Hu1-2_KTH1-2500_ver1_10Rx24C.txt.nsuite_genelist
GS-196-F4	3	203300000	3q27.3	1.00104904258726	0.053117175735984	1.00166672370268	0.0572255658309497	8	C:\Program Files\Normalise Suite 2\Genelists\SG_Hu1-2_KTH1-2500_ver1_10Rx24C.txt.nsuite_genelist
RP11-338O10	3	204600000	3q27.3	1.08754852153735	0.163671883377498	1.0905180825072	0.170554341509269	4	C:\Program Files\Normalise Suite 2\Genelists\SG_Hu1-2_KTH1-2500_ver1_10Rx24C.txt.nsuite_genelist
AC018707	3	204900000	3q27.3	1.00879521698474	0.0179733035978557	1.00805654405358	0.0190679834033509	4	C:\Program Files\Normalise Suite 2\Genelists\SG_Hu1-2_KTH1-2500_ver1_10Rx24C.txt.nsuite_genelist
RP11-333J2	4	0	4p16.3	0.990545024362709	0.0657456807468677	0.989789984597198	0.0691283349983147	4	C:\Program Files\Normalise Suite 2\Genelists\SG_Hu1-2_KTH1-2500_ver1_10Rx24C.txt.nsuite_genelist
AC092535	4	700000	4p16.3	1.00103424060345	0.0755323607227503	1.00093360589251	0.077207376645574	4	C:\Program Files\Normalise Suite 2\Genelists\SG_Hu1-2_KTH1-2500_ver1_10Rx24C.txt.nsuite_genelist
RP11-572O17	4	1100000	4p16.3	0.96910863429683	0.0995199234946636	0.968408669355973	0.101793395549582	4	C:\Program Files\Normalise Suite 2\Genelists\SG_Hu1-2_KTH1-2500_ver1_10Rx24C.txt.nsuite_genelist
RP11-262P20	4	1200000	4p16.3	1.01528918886597	0.0270540517360003	1.02065144376015	0.0369061325705069	8	C:\Program Files\Normalise Suite 2\Genelists\SG_Hu1-2_KTH1-2500_ver1_10Rx24C.txt.nsuite_genelist
RP11-478C1	4	1900000	4p16.3	0.972169426922619	0.0746137744758604	0.967024758281881	0.0818583604309321	4	C:\Program Files\Normalise Suite 2\Genelists\SG_Hu1-2_KTH1-2500_ver1_10Rx24C.txt.nsuite_genelist
RP3-323A24	4	2800000	4p16.3	0.988147576314352	0.00864451018889962	0.987870646522847	0.00845053082774558	4	C:\Program Files\Normalise Suite 2\Genelists\SG_Hu1-2_KTH1-2500_ver1_10Rx24C.txt.nsuite_genelist
RP11-520M5	4	4000000	4p16.2	0.966050635024638	0.0396352468326087	0.94833091575553	0.0617740520296742	4	C:\Program Files\Normalise Suite 2\Genelists\SG_Hu1-2_KTH1-2500_ver1_10Rx24C.txt.nsuite_genelist
RP11-808B21	4	4500000	4p16.2	0.954459663311066	0.0592792774849883	0.879172636334494	0.183126421017334	4	C:\Program Files\Normalise Suite 2\Genelists\SG_Hu1-2_KTH1-2500_ver1_10Rx24C.txt.nsuite_genelist
GS-36-P21	4	5000000	4p16.2	1.01097866712965	0.0709355771809248	1.01077813210722	0.0729697399602623	4	C:\Program Files\Normalise Suite 2\Genelists\SG_Hu1-2_KTH1-2500_ver1_10Rx24C.txt.nsuite_genelist
GS-113-B13	4	5100000	4p16.2	0.966326707874289	0.0242247741071113	0.966670309275962	0.0338994850268341	4	C:\Program Files\Normalise Suite 2\Genelists\SG_Hu1-2_KTH1-2500_ver1_10Rx24C.txt.nsuite_genelist
RP11-357G3	4	5300000	4p16.2	1.00073660997401	0.0165959896358459	0.996284070669769	0.0210841634941674	4	C:\Program Files\Normalise Suite 2\Genelists\SG_Hu1-2_KTH1-2500_ver1_10Rx24C.txt.nsuite_genelist
AC004555	4	7600000	4p16.1	0.980551872550398	0.10541662357935	0.978818000105065	0.11210779162784	4	C:\Program Files\Normalise Suite 2\Genelists\SG_Hu1-2_KTH1-2500_ver1_10Rx24C.txt.nsuite_genelist
RP11-101J14	4	9300000	4p16.1	1.0201946286965	0.00723964146757943	1.02286170470602	0.00788264258010063	4	C:\Program Files\Normalise Suite 2\Genelists\SG_Hu1-2_KTH1-2500_ver1_10Rx24C.txt.nsuite_genelist
RP11-17I9	4	10600000	4p16.1	1.01451791001956	0.047821448257695	1.01475126660771	0.0524026570115721	4	C:\Program Files\Normalise Suite 2\Genelists\SG_Hu1-2_KTH1-2500_ver1_10Rx24C.txt.nsuite_genelist
RP11-34C20	4	11900000	4p16.1	0.991137595825051	0.120020267006742	0.992328360745278	0.121118455068793	4	C:\Program Files\Normalise Suite 2\Genelists\SG_Hu1-2_KTH1-2500_ver1_10Rx24C.txt.nsuite_genelist
RP11-79G9	4	13400000	4p15.33	1.00500562997406	0.0684898154829215	1.00488504915343	0.0700200573375618	4	C:\Program Files\Normalise Suite 2\Genelists\SG_Hu1-2_KTH1-2500_ver1_10Rx24C.txt.nsuite_genelist
RP11-81N5	4	14000000	4p15.33	1.02036705899165	0.0286260587618919	1.02083176198613	0.0283111989733835	4	C:\Program Files\Normalise Suite 2\Genelists\SG_Hu1-2_KTH1-2500_ver1_10Rx24C.txt.nsuite_genelist
RP11-89K12	4	14600000	4p15.33	1.00492333822509	0.0407432407858094	1.00539608725866	0.0411117982521982	4	C:\Program Files\Normalise Suite 2\Genelists\SG_Hu1-2_KTH1-2500_ver1_10Rx24C.txt.nsuite_genelist
RP11-81L15	4	15500000	4p15.33	0.99548969494986	0.111688944755336	0.994877167255377	0.12923106256689	4	C:\Program Files\Normalise Suite 2\Genelists\SG_Hu1-2_KTH1-2500_ver1_10Rx24C.txt.nsuite_genelist
RP11-91N13	4	16800000	4p15.33	1.02872885776653	0.0748939180454716	1.03050070895165	0.0777569954741666	4	C:\Program Files\Normalise Suite 2\Genelists\SG_Hu1-2_KTH1-2500_ver1_10Rx24C.txt.nsuite_genelist
RP11-206O9	4	17100000	4p15.33	0.991885650051427	0.116641658299381	0.991675301615718	0.131109451685292	4	C:\Program Files\Normalise Suite 2\Genelists\SG_Hu1-2_KTH1-2500_ver1_10Rx24C.txt.nsuite_genelist
RP11-89H17	4	18200000	4p15.32	1.0241716776479	0.0235715514220948	1.02562100560133	0.0239968406731577	4	C:\Program Files\Normalise Suite 2\Genelists\SG_Hu1-2_KTH1-2500_ver1_10Rx24C.txt.nsuite_genelist
RP11-79N22	4	19400000	4p15.32	1.01235292173856	0.0710405654054224	1.01242030892403	0.0771069148253809	4	C:\Program Files\Normalise Suite 2\Genelists\SG_Hu1-2_KTH1-2500_ver1_10Rx24C.txt.nsuite_genelist
RP11-11M9	4	20100000	4p15.32	1.02261328685394	0.0527281696548116	1.02302738026968	0.0538582613701692	4	C:\Program Files\Normalise Suite 2\Genelists\SG_Hu1-2_KTH1-2500_ver1_10Rx24C.txt.nsuite_genelist
RP11-91B20	4	20800000	4p15.32	0.984714299472879	0.0555353856301275	0.982887582035436	0.0585604824644914	4	C:\Program Files\Normalise Suite 2\Genelists\SG_Hu1-2_KTH1-2500_ver1_10Rx24C.txt.nsuite_genelist
RP11-151G21	4	21900000	4p15.31	1.01314128270383	0.0397407065490359	0.983103415110376	0.0924288133567856	4	C:\Program Files\Normalise Suite 2\Genelists\SG_Hu1-2_KTH1-2500_ver1_10Rx24C.txt.nsuite_genelist
RP11-238L9	4	22200000	4p15.31	1.00208616562727	0.040577702523919	1.00053527022114	0.0460093953617135	4	C:\Program Files\Normalise Suite 2\Genelists\SG_Hu1-2_KTH1-2500_ver1_10Rx24C.txt.nsuite_genelist
RP11-88B22	4	23900000	4p15.31	0.990048841278976	0.012656018454864	0.991606856753571	0.0125691794104563	4	C:\Program Files\Normalise Suite 2\Genelists\SG_Hu1-2_KTH1-2500_ver1_10Rx24C.txt.nsuite_genelist
RP11-660M5	4	26900000	4p15.2	0.981023192286979	0.0303712098328274	0.98108809611882	0.0308389901896817	4	C:\Program Files\Normalise Suite 2\Genelists\SG_Hu1-2_KTH1-2500_ver1_10Rx24C.txt.nsuite_genelist
RP11-239C17	4	28400000	4p15.2	1.02036390283707	0.110814278404004	1.02210621805713	0.113319470355636	4	C:\Program Files\Normalise Suite 2\Genelists\SG_Hu1-2_KTH1-2500_ver1_10Rx24C.txt.nsuite_genelist
RP11-89I6	4	31600000	4p15.1	1.01760724769933	0.0784146855348105	1.02561927500104	0.09356291872871	4	C:\Program Files\Normalise Suite 2\Genelists\SG_Hu1-2_KTH1-2500_ver1_10Rx24C.txt.nsuite_genelist
RP11-53F2	4	32100000	4p15.1	1.00532928141775	0.00826927297283713	1.00505672447162	0.00907208857411374	4	C:\Program Files\Normalise Suite 2\Genelists\SG_Hu1-2_KTH1-2500_ver1_10Rx24C.txt.nsuite_genelist
RP11-363G1	4	32200000	4p15.1	0.961599915895707	0.0480814903829445	0.956825591364325	0.0494600131090685	4	C:\Program Files\Normalise Suite 2\Genelists\SG_Hu1-2_KTH1-2500_ver1_10Rx24C.txt.nsuite_genelist
RP11-81H11	4	33900000	4p15.1	1.07049882013613	0.129957840765461	1.06658932798259	0.140946453421896	4	C:\Program Files\Normalise Suite 2\Genelists\SG_Hu1-2_KTH1-2500_ver1_10Rx24C.txt.nsuite_genelist
RP11-79E3	4	35800000	4q13.1	1.00254171874164	0.0247931467906417	1.00347178516068	0.0234621093682746	4	C:\Program Files\Normalise Suite 2\Genelists\SG_Hu1-2_KTH1-2500_ver1_10Rx24C.txt.nsuite_genelist
RP11-81N11	4	36600000	4q13.1	0.966499282148286	0.0631092223506588	0.836086628097369	0.247143324035493	4	C:\Program Files\Normalise Suite 2\Genelists\SG_Hu1-2_KTH1-2500_ver1_10Rx24C.txt.nsuite_genelist
RP11-108H14	4	38900000	4q13.1	0.998727909376804	0.0597375473544342	0.999573808816221	0.0654980016786346	4	C:\Program Files\Normalise Suite 2\Genelists\SG_Hu1-2_KTH1-2500_ver1_10Rx24C.txt.nsuite_genelist
RP11-24G16	4	40000000	4q13.1	0.97528696045156	0.0833289490205932	0.973524834721764	0.0871424827684671	4	C:\Program Files\Normalise Suite 2\Genelists\SG_Hu1-2_KTH1-2500_ver1_10Rx24C.txt.nsuite_genelist
RP11-472B18	4	41500000	4q13.1	0.965475948499119	0.0726418591277731	0.966799291302894	0.0728059037315606	4	C:\Program Files\Normalise Suite 2\Genelists\SG_Hu1-2_KTH1-2500_ver1_10Rx24C.txt.nsuite_genelist
RP11-138F23	4	42700000	4q13.1	1.00202033535423	0.0442876510273582	1.00243607625064	0.0444006699533115	4	C:\Program Files\Normalise Suite 2\Genelists\SG_Hu1-2_KTH1-2500_ver1_10Rx24C.txt.nsuite_genelist
RP11-227F19	4	43400000	4q13.1	1.04835857767604	0.0935193646460006	1.05364820435167	0.106622047758821	4	C:\Program Files\Normalise Suite 2\Genelists\SG_Hu1-2_KTH1-2500_ver1_10Rx24C.txt.nsuite_genelist
RP11-91F19	4	44400000	4q13.1	0.954715598953414	0.0231449857911442	0.719887889444231	0.370834725766396	3	C:\Program Files\Normalise Suite 2\Genelists\SG_Hu1-2_KTH1-2500_ver1_10Rx24C.txt.nsuite_genelist
RP11-90L23	4	45100000	4q13.1	0.973063701444645	0.0259015790465746	0.972572008528043	0.0255530908624383	4	C:\Program Files\Normalise Suite 2\Genelists\SG_Hu1-2_KTH1-2500_ver1_10Rx24C.txt.nsuite_genelist
AC025025	4	47800000	4q13.1	0.963873969767005	0.0550852548339714	0.959713723867405	0.0595214509109958	4	C:\Program Files\Normalise Suite 2\Genelists\SG_Hu1-2_KTH1-2500_ver1_10Rx24C.txt.nsuite_genelist
RP11-89N6	4	49700000	4q13.1	0.997989311750063	0.0213080662629258	0.998273859996721	0.0229917669384278	4	C:\Program Files\Normalise Suite 2\Genelists\SG_Hu1-2_KTH1-2500_ver1_10Rx24C.txt.nsuite_genelist
RP11-109P3	4	50000000	4q13.1	1.00421718741889	0.0275789476445532	1.00369325819321	0.0272652515682231	4	C:\Program Files\Normalise Suite 2\Genelists\SG_Hu1-2_KTH1-2500_ver1_10Rx24C.txt.nsuite_genelist
AC022904	4	52900000	4q13.1	1.01216838545665	0.0314608339069563	1.01354820321007	0.029776693153765	4	C:\Program Files\Normalise Suite 2\Genelists\SG_Hu1-2_KTH1-2500_ver1_10Rx24C.txt.nsuite_genelist
RP11-80L11	4	55400000	4q13.1	1.00471680835466	0.0361492012411938	1.00470774952762	0.0391030856788117	4	C:\Program Files\Normalise Suite 2\Genelists\SG_Hu1-2_KTH1-2500_ver1_10Rx24C.txt.nsuite_genelist
AC069068	4	56400000	4q13.1	0.950417325693721	0.0585133254150356	0.870779644302031	0.195313622787078	4	C:\Program Files\Normalise Suite 2\Genelists\SG_Hu1-2_KTH1-2500_ver1_10Rx24C.txt.nsuite_genelist
RP11-7J22	4	57400000	4q13.1	0.98209640704973	0.0744513645407507	0.972816977490975	0.0861466546832798	4	C:\Program Files\Normalise Suite 2\Genelists\SG_Hu1-2_KTH1-2500_ver1_10Rx24C.txt.nsuite_genelist
RP11-319E12	4	58300000	4q13.1	0.98653140345548	0.0142617851927026	0.987627626230921	0.0152511578873999	4	C:\Program Files\Normalise Suite 2\Genelists\SG_Hu1-2_KTH1-2500_ver1_10Rx24C.txt.nsuite_genelist
RP11-89B16	4	59800000	4q13.1	1.04100917406046	0.0577017285678265	1.04139611043583	0.0601938700965438	4	C:\Program Files\Normalise Suite 2\Genelists\SG_Hu1-2_KTH1-2500_ver1_10Rx24C.txt.nsuite_genelist
RP11-91C3	4	61000000	4q13.1	0.973773122824626	0.0278687199815775	0.969030016662768	0.0305612796686324	4	C:\Program Files\Normalise Suite 2\Genelists\SG_Hu1-2_KTH1-2500_ver1_10Rx24C.txt.nsuite_genelist
RP11-24I7	4	62800000	4q13.1	1.00368988324636	0.087456663061534	1.00215366786589	0.0984781123623655	4	C:\Program Files\Normalise Suite 2\Genelists\SG_Hu1-2_KTH1-2500_ver1_10Rx24C.txt.nsuite_genelist
RP11-63E13	4	66500000	4q13.1	0.987843202635151	0.0465163436814488	0.986195910562889	0.0505271597903404	4	C:\Program Files\Normalise Suite 2\Genelists\SG_Hu1-2_KTH1-2500_ver1_10Rx24C.txt.nsuite_genelist
RP11-89M12	4	68300000	4q13.2	0.995596228927422	0.0372570914779922	0.994516720140693	0.0413456900919977	4	C:\Program Files\Normalise Suite 2\Genelists\SG_Hu1-2_KTH1-2500_ver1_10Rx24C.txt.nsuite_genelist
RP11-642E20	4	69000000	4q13.2	0.989709658842712	0.0272465626683868	0.983834486510181	0.0338331088459528	4	C:\Program Files\Normalise Suite 2\Genelists\SG_Hu1-2_KTH1-2500_ver1_10Rx24C.txt.nsuite_genelist
RP11-529K3	4	70500000	4q13.3	0.998393683770487	0.0512932798430168	0.995901423721665	0.057440260920287	4	C:\Program Files\Normalise Suite 2\Genelists\SG_Hu1-2_KTH1-2500_ver1_10Rx24C.txt.nsuite_genelist
RP11-121P15	4	71300000	4q13.3	0.96652848244626	0.0173667370615165	1.15911431856744	0.361886088252954	3	C:\Program Files\Normalise Suite 2\Genelists\SG_Hu1-2_KTH1-2500_ver1_10Rx24C.txt.nsuite_genelist
RP11-89G2	4	71700000	4q13.3	0.976641065996273	0.0237001686262786	0.975965212245214	0.0237499904296354	4	C:\Program Files\Normalise Suite 2\Genelists\SG_Hu1-2_KTH1-2500_ver1_10Rx24C.txt.nsuite_genelist
RP11-373J21	4	72700000	4q13.3	1.00687185146812	0.104005982154475	0.997374633836588	0.122305246134039	4	C:\Program Files\Normalise Suite 2\Genelists\SG_Hu1-2_KTH1-2500_ver1_10Rx24C.txt.nsuite_genelist
RP11-155P6	4	73800000	4q13.3	1.02871989809319	0.0349790550305706	1.02908066575803	0.0348926430768674	4	C:\Program Files\Normalise Suite 2\Genelists\SG_Hu1-2_KTH1-2500_ver1_10Rx24C.txt.nsuite_genelist
RP11-88J6	4	74600000	4q21.1	0.954840488962808	0.0477405745858161	0.920957232813522	0.0521292537102296	4	C:\Program Files\Normalise Suite 2\Genelists\SG_Hu1-2_KTH1-2500_ver1_10Rx24C.txt.nsuite_genelist
RP11-144I19	4	76200000	4q21.1	0.975966730461603	0.0903813473325341	0.974112699450945	0.0940375160653411	4	C:\Program Files\Normalise Suite 2\Genelists\SG_Hu1-2_KTH1-2500_ver1_10Rx24C.txt.nsuite_genelist
RP11-49H14	4	77500000	4q21.21	1.01619504115957	0.0853715534608395	1.017338814411	0.0903741445436162	4	C:\Program Files\Normalise Suite 2\Genelists\SG_Hu1-2_KTH1-2500_ver1_10Rx24C.txt.nsuite_genelist
RP11-79M16	4	78000000	4q21.21	1.0225927497003	0.0317675386205288	1.02299727439738	0.0318624279602436	4	C:\Program Files\Normalise Suite 2\Genelists\SG_Hu1-2_KTH1-2500_ver1_10Rx24C.txt.nsuite_genelist
RP11-17P19	4	78400000	4q21.21	0.999156184988675	0.11531717736201	0.997778595700761	0.122843109408404	4	C:\Program Files\Normalise Suite 2\Genelists\SG_Hu1-2_KTH1-2500_ver1_10Rx24C.txt.nsuite_genelist
AC021127	4	80500000	4q21.22	1.00530155366484	0.132135476978754	1.00218149750743	0.155338181993327	4	C:\Program Files\Normalise Suite 2\Genelists\SG_Hu1-2_KTH1-2500_ver1_10Rx24C.txt.nsuite_genelist
RP11-110P12	4	81300000	4q21.22	1.01094298861831	0.0466948102289745	1.01135230569812	0.0480857494520755	4	C:\Program Files\Normalise Suite 2\Genelists\SG_Hu1-2_KTH1-2500_ver1_10Rx24C.txt.nsuite_genelist
RP11-449B1	4	83000000	4q21.23	1.0077640104795	0.154231082726225	1.00753443714393	0.160420797021534	4	C:\Program Files\Normalise Suite 2\Genelists\SG_Hu1-2_KTH1-2500_ver1_10Rx24C.txt.nsuite_genelist
RP11-91J11	4	83700000	4q21.23	0.998243966124528	0.0881409650379409	0.998783546792169	0.0898412545666589	4	C:\Program Files\Normalise Suite 2\Genelists\SG_Hu1-2_KTH1-2500_ver1_10Rx24C.txt.nsuite_genelist
RP11-36G19	4	84500000	4q21.3	1.01570092337664	0.0315879533676032	1.01511247643281	0.034781594292635	4	C:\Program Files\Normalise Suite 2\Genelists\SG_Hu1-2_KTH1-2500_ver1_10Rx24C.txt.nsuite_genelist
RP11-91E6	4	86400000	4q21.3	1.02190481021328	0.126894672964897	1.02049509501621	0.133535135823571	4	C:\Program Files\Normalise Suite 2\Genelists\SG_Hu1-2_KTH1-2500_ver1_10Rx24C.txt.nsuite_genelist
RP11-397E7	4	87300000	4q21.3	1.02474126079252	0.0191947782739168	1.02570711973402	0.0193493956538547	4	C:\Program Files\Normalise Suite 2\Genelists\SG_Hu1-2_KTH1-2500_ver1_10Rx24C.txt.nsuite_genelist
RP11-203P12	4	87500000	4q21.3	1.00598626570248	0.0658287995464022	0.905594781941307	0.23842270874721	3	C:\Program Files\Normalise Suite 2\Genelists\SG_Hu1-2_KTH1-2500_ver1_10Rx24C.txt.nsuite_genelist
RP11-17P8	4	88900000	4q22.1	0.986174411824042	0.035142504892912	0.985966774158338	0.0361286027897152	4	C:\Program Files\Normalise Suite 2\Genelists\SG_Hu1-2_KTH1-2500_ver1_10Rx24C.txt.nsuite_genelist
RP11-79M20	4	89800000	4q22.1	1.00044128574627	0.0659339417656542	0.999135979894565	0.0715724399941675	4	C:\Program Files\Normalise Suite 2\Genelists\SG_Hu1-2_KTH1-2500_ver1_10Rx24C.txt.nsuite_genelist
RP11-49M7	4	90700000	4q22.1	1.01467902977333	0.0323773453634008	1.01542849152434	0.0351711070547015	4	C:\Program Files\Normalise Suite 2\Genelists\SG_Hu1-2_KTH1-2500_ver1_10Rx24C.txt.nsuite_genelist
RP11-451M10	4	91300000	4q22.1	1.00922511316736	0.0659000756422663	1.01797941585353	0.0787444297902721	4	C:\Program Files\Normalise Suite 2\Genelists\SG_Hu1-2_KTH1-2500_ver1_10Rx24C.txt.nsuite_genelist
RP11-16I17	4	94300000	4q22.1	0.957185788615721	0.055116861426642	0.956584314131797	0.0564414165654715	4	C:\Program Files\Normalise Suite 2\Genelists\SG_Hu1-2_KTH1-2500_ver1_10Rx24C.txt.nsuite_genelist
RP11-21O14	4	96800000	4q22.2	0.983355772179551	0.0159970531601443	0.980546590660299	0.0174771940798811	4	C:\Program Files\Normalise Suite 2\Genelists\SG_Hu1-2_KTH1-2500_ver1_10Rx24C.txt.nsuite_genelist
RP11-369I16	4	98200000	4q22.3	0.94904942892339	0.0359054686488979	0.755668697460608	0.266442827833513	4	C:\Program Files\Normalise Suite 2\Genelists\SG_Hu1-2_KTH1-2500_ver1_10Rx24C.txt.nsuite_genelist
RP11-144B4	4	99300000	4q22.3	0.981478782500316	0.0369354370113537	0.979211367011714	0.0402317886371474	4	C:\Program Files\Normalise Suite 2\Genelists\SG_Hu1-2_KTH1-2500_ver1_10Rx24C.txt.nsuite_genelist
RP11-414I7	4	100800000	4q22.3	0.976706103164632	0.123154451313944	0.975613647461752	0.126295610953946	4	C:\Program Files\Normalise Suite 2\Genelists\SG_Hu1-2_KTH1-2500_ver1_10Rx24C.txt.nsuite_genelist
RP11-91G13	4	103000000	4q28.1	1.00434129785406	0.0480503855024649	1.00247509473423	0.0546697811190136	4	C:\Program Files\Normalise Suite 2\Genelists\SG_Hu1-2_KTH1-2500_ver1_10Rx24C.txt.nsuite_genelist
RP11-26E14	4	104500000	4q28.1	1.01498341738078	0.0456544508665092	1.01659410167067	0.0494911451324255	4	C:\Program Files\Normalise Suite 2\Genelists\SG_Hu1-2_KTH1-2500_ver1_10Rx24C.txt.nsuite_genelist
RP11-91C2	4	105200000	4q28.1	0.98783530838973	0.0268351071912133	0.987313506369888	0.0323284450474317	4	C:\Program Files\Normalise Suite 2\Genelists\SG_Hu1-2_KTH1-2500_ver1_10Rx24C.txt.nsuite_genelist
RP11-88D10	4	107800000	4q28.1	1.0040447382016	0.044340393294287	1.00364367665583	0.0436829388620523	4	C:\Program Files\Normalise Suite 2\Genelists\SG_Hu1-2_KTH1-2500_ver1_10Rx24C.txt.nsuite_genelist
RP11-80H22	4	109900000	4q28.1	1.02562445516113	0.0288941827838772	1.0259840098337	0.0299240052355009	4	C:\Program Files\Normalise Suite 2\Genelists\SG_Hu1-2_KTH1-2500_ver1_10Rx24C.txt.nsuite_genelist
RP11-81J9	4	110000000	4q28.1	0.99449140026788	0.0287974818359512	0.996048785878335	0.0299311951281907	4	C:\Program Files\Normalise Suite 2\Genelists\SG_Hu1-2_KTH1-2500_ver1_10Rx24C.txt.nsuite_genelist
RP11-89G6	4	110300000	4q28.1	0.991981978578942	0.022181322344595	0.991685786654506	0.0227742564032023	4	C:\Program Files\Normalise Suite 2\Genelists\SG_Hu1-2_KTH1-2500_ver1_10Rx24C.txt.nsuite_genelist
RP11-144H4	4	111100000	4q28.1	1.01473865507284	0.112689258044988	1.01202512894332	0.120232907829087	4	C:\Program Files\Normalise Suite 2\Genelists\SG_Hu1-2_KTH1-2500_ver1_10Rx24C.txt.nsuite_genelist
RP11-380D23	4	112100000	4q28.1	0.971730891200282	0.0539047172354613	0.940277888157119	0.101825208537976	4	C:\Program Files\Normalise Suite 2\Genelists\SG_Hu1-2_KTH1-2500_ver1_10Rx24C.txt.nsuite_genelist
RP11-18D18	4	112900000	4q28.1	0.97729699441984	0.0879324501506503	0.972701070620965	0.101440566154018	4	C:\Program Files\Normalise Suite 2\Genelists\SG_Hu1-2_KTH1-2500_ver1_10Rx24C.txt.nsuite_genelist
RP11-89D13	4	113200000	4q28.1	1.00209548093027	0.0402962772706704	1.00163304882493	0.0412552223013668	4	C:\Program Files\Normalise Suite 2\Genelists\SG_Hu1-2_KTH1-2500_ver1_10Rx24C.txt.nsuite_genelist
RP11-73K9	4	113800000	4q28.1	1.01519887683215	0.0278747672037756	1.01478525430202	0.0280433923558058	4	C:\Program Files\Normalise Suite 2\Genelists\SG_Hu1-2_KTH1-2500_ver1_10Rx24C.txt.nsuite_genelist
RP11-260E23	4	115200000	4q28.1	0.99873739900199	0.0550360222599839	0.997951871962343	0.0610762908459736	4	C:\Program Files\Normalise Suite 2\Genelists\SG_Hu1-2_KTH1-2500_ver1_10Rx24C.txt.nsuite_genelist
RP11-362M19	4	116000000	4q28.1	0.998254439135031	0.0742588529602006	1.00817596089371	0.0616545086641171	4	C:\Program Files\Normalise Suite 2\Genelists\SG_Hu1-2_KTH1-2500_ver1_10Rx24C.txt.nsuite_genelist
RP11-778G8	4	118800000	4q28.1	0.991089210214098	0.0346307747134212	0.990861816392839	0.0356285766483384	4	C:\Program Files\Normalise Suite 2\Genelists\SG_Hu1-2_KTH1-2500_ver1_10Rx24C.txt.nsuite_genelist
RP11-21I10	4	119700000	4q28.1	1.04224641152572	0.0919709697151266	1.04605389449863	0.09848120418697	4	C:\Program Files\Normalise Suite 2\Genelists\SG_Hu1-2_KTH1-2500_ver1_10Rx24C.txt.nsuite_genelist
RP11-101N17	4	119900000	4q28.1	0.963161247684668	0.0643068547720506	0.918401148514302	0.135648309609217	4	C:\Program Files\Normalise Suite 2\Genelists\SG_Hu1-2_KTH1-2500_ver1_10Rx24C.txt.nsuite_genelist
AC007512	4	121100000	4q28.1	1.02605449535795	0.0510339802220827	1.02706689926346	0.05284039285151	4	C:\Program Files\Normalise Suite 2\Genelists\SG_Hu1-2_KTH1-2500_ver1_10Rx24C.txt.nsuite_genelist
RP11-647P12	4	122400000	4q28.1	0.968007214456352	0.024394372629505	0.94634318961152	0.0326606962756305	2	C:\Program Files\Normalise Suite 2\Genelists\SG_Hu1-2_KTH1-2500_ver1_10Rx24C.txt.nsuite_genelist
RP11-100E15	4	123900000	4q28.1	1.00295863810967	0.0251970596020666	1.00527021991322	0.023017217606235	4	C:\Program Files\Normalise Suite 2\Genelists\SG_Hu1-2_KTH1-2500_ver1_10Rx24C.txt.nsuite_genelist
RP11-27C19	4	124700000	4q28.1	0.971874274653342	0.108765962260145	0.96953170601795	0.110172772279022	4	C:\Program Files\Normalise Suite 2\Genelists\SG_Hu1-2_KTH1-2500_ver1_10Rx24C.txt.nsuite_genelist
RP11-728C8	4	125200000	4q28.1	0.997338342687863	0.0276572989928008	1.00501470247409	0.0148325461313844	4	C:\Program Files\Normalise Suite 2\Genelists\SG_Hu1-2_KTH1-2500_ver1_10Rx24C.txt.nsuite_genelist
RP11-79I18	4	126100000	4q28.1	0.962748791434849	0.0551943124260388	0.96176697483316	0.0595637349434893	4	C:\Program Files\Normalise Suite 2\Genelists\SG_Hu1-2_KTH1-2500_ver1_10Rx24C.txt.nsuite_genelist
RP11-89D9	4	126900000	4q28.1	0.992610648690599	0.05698185247071	0.991986077468682	0.0608469999107562	4	C:\Program Files\Normalise Suite 2\Genelists\SG_Hu1-2_KTH1-2500_ver1_10Rx24C.txt.nsuite_genelist
RP11-77P11	4	128400000	4q28.1	1.03715342937799	0.0606350071019771	1.03756682284471	0.0614391967150984	4	C:\Program Files\Normalise Suite 2\Genelists\SG_Hu1-2_KTH1-2500_ver1_10Rx24C.txt.nsuite_genelist
RP11-11P20	4	129200000	4q28.1	0.970247354144917	0.0545027600214838	0.968861644608069	0.0572095293239083	4	C:\Program Files\Normalise Suite 2\Genelists\SG_Hu1-2_KTH1-2500_ver1_10Rx24C.txt.nsuite_genelist
RP11-184M15	4	130200000	4q28.2	0.978606150466438	0.0751070612975985	0.978671729974957	0.0760258995481824	4	C:\Program Files\Normalise Suite 2\Genelists\SG_Hu1-2_KTH1-2500_ver1_10Rx24C.txt.nsuite_genelist
RP11-14N24	4	131400000	4q28.2	1.00619222950213	0.0906385141706976	1.00551704095877	0.098722630876689	4	C:\Program Files\Normalise Suite 2\Genelists\SG_Hu1-2_KTH1-2500_ver1_10Rx24C.txt.nsuite_genelist
RP11-80P12	4	132200000	4q28.2	0.984421288054816	0.0542583636274221	0.979528839269794	0.0599133028479908	4	C:\Program Files\Normalise Suite 2\Genelists\SG_Hu1-2_KTH1-2500_ver1_10Rx24C.txt.nsuite_genelist
RP11-94J9	4	134800000	4q28.3	1.00386737540059	0.0495927360285542	1.00269249648137	0.0528439083241577	4	C:\Program Files\Normalise Suite 2\Genelists\SG_Hu1-2_KTH1-2500_ver1_10Rx24C.txt.nsuite_genelist
RP11-89P23	4	135700000	4q28.3	0.978934908494274	0.149394463498769	0.973596828984815	0.160664722467385	4	C:\Program Files\Normalise Suite 2\Genelists\SG_Hu1-2_KTH1-2500_ver1_10Rx24C.txt.nsuite_genelist
RP11-81F5	4	136800000	4q28.3	1.01364978581551	0.0891910890128695	1.01396023364109	0.0991244070456346	4	C:\Program Files\Normalise Suite 2\Genelists\SG_Hu1-2_KTH1-2500_ver1_10Rx24C.txt.nsuite_genelist
RP11-60A1	4	137800000	4q28.3	0.947252643524542	0.150731442283253	0.915047084522027	0.407658876845459	3	C:\Program Files\Normalise Suite 2\Genelists\SG_Hu1-2_KTH1-2500_ver1_10Rx24C.txt.nsuite_genelist
AC016487	4	138300000	4q28.3	1.00475944413652	0.055547313938623	1.00409882428153	0.0591670345507793	4	C:\Program Files\Normalise Suite 2\Genelists\SG_Hu1-2_KTH1-2500_ver1_10Rx24C.txt.nsuite_genelist
RP11-53C1	4	139600000	4q28.3	1.02759879828371	0.0802593114195595	1.030173156486	0.0867783866791429	4	C:\Program Files\Normalise Suite 2\Genelists\SG_Hu1-2_KTH1-2500_ver1_10Rx24C.txt.nsuite_genelist
AC019343	4	141000000	4q28.3	0.996322312637977	0.0687525064367573	0.996175882128235	0.0693047395493436	4	C:\Program Files\Normalise Suite 2\Genelists\SG_Hu1-2_KTH1-2500_ver1_10Rx24C.txt.nsuite_genelist
RP11-5K16	4	141900000	4q28.3	0.995611270903629	0.123946264890561	0.990371142301687	0.130553645599353	4	C:\Program Files\Normalise Suite 2\Genelists\SG_Hu1-2_KTH1-2500_ver1_10Rx24C.txt.nsuite_genelist
RP11-79E2	4	143000000	4q31.1	0.955860542289678	0.0686548067965723	0.956063995239966	0.0707167993610673	4	C:\Program Files\Normalise Suite 2\Genelists\SG_Hu1-2_KTH1-2500_ver1_10Rx24C.txt.nsuite_genelist
RP11-739G21	4	143400000	4q31.1	0.996856848369126	0.0185831502639989	0.998605939384102	0.0202120414278394	4	C:\Program Files\Normalise Suite 2\Genelists\SG_Hu1-2_KTH1-2500_ver1_10Rx24C.txt.nsuite_genelist
RP11-122I3	4	144700000	4q31.1	1.02875544057184	0.118911640057837	1.03129183418972	0.125125195350976	4	C:\Program Files\Normalise Suite 2\Genelists\SG_Hu1-2_KTH1-2500_ver1_10Rx24C.txt.nsuite_genelist
RP11-89E4	4	145500000	4q31.1	0.990310022579524	0.0545581054228054	0.985397822054259	0.059212313936167	4	C:\Program Files\Normalise Suite 2\Genelists\SG_Hu1-2_KTH1-2500_ver1_10Rx24C.txt.nsuite_genelist
AC032008	4	147000000	4q31.1	0.973393057775835	0.043440590587188	0.973040129359846	0.0444283146480104	4	C:\Program Files\Normalise Suite 2\Genelists\SG_Hu1-2_KTH1-2500_ver1_10Rx24C.txt.nsuite_genelist
RP11-91O3	4	148100000	4q31.21	0.958511987886	0.131388696253953	0.951447148549613	0.144753957962594	3	C:\Program Files\Normalise Suite 2\Genelists\SG_Hu1-2_KTH1-2500_ver1_10Rx24C.txt.nsuite_genelist
RP11-56F3	4	149000000	4q31.21	0.999226698244927	0.0221248939553229	0.99888995600717	0.0223847990827705	4	C:\Program Files\Normalise Suite 2\Genelists\SG_Hu1-2_KTH1-2500_ver1_10Rx24C.txt.nsuite_genelist
RP11-24I21	4	150600000	4q31.22	0.987176814267624	0.138274089892167	0.987180925391158	0.144984597418629	4	C:\Program Files\Normalise Suite 2\Genelists\SG_Hu1-2_KTH1-2500_ver1_10Rx24C.txt.nsuite_genelist
RP11-77F4	4	152300000	4q31.23	1.01928823632087	0.102242496283626	1.01586035265415	0.109695700251884	4	C:\Program Files\Normalise Suite 2\Genelists\SG_Hu1-2_KTH1-2500_ver1_10Rx24C.txt.nsuite_genelist
RP11-73G16	4	153300000	4q31.23	1.02836471927354	0.0194862585471619	1.02761074951329	0.0210064998294127	4	C:\Program Files\Normalise Suite 2\Genelists\SG_Hu1-2_KTH1-2500_ver1_10Rx24C.txt.nsuite_genelist
RP11-119B13	4	154600000	4q31.23	1.01789296921455	0.061775664609974	1.01837535283031	0.0636994555963036	4	C:\Program Files\Normalise Suite 2\Genelists\SG_Hu1-2_KTH1-2500_ver1_10Rx24C.txt.nsuite_genelist
RP11-136D2	4	157900000	4q31.3	1.02260907650387	0.035743552844678	1.02319879679345	0.036842189673362	4	C:\Program Files\Normalise Suite 2\Genelists\SG_Hu1-2_KTH1-2500_ver1_10Rx24C.txt.nsuite_genelist
RP11-17C4	4	158700000	4q32.1	1.05272484331801	0.0814831534581979	1.05063744570736	0.0963052069221437	4	C:\Program Files\Normalise Suite 2\Genelists\SG_Hu1-2_KTH1-2500_ver1_10Rx24C.txt.nsuite_genelist
RP11-89C4	4	159800000	4q32.1	0.997514313621358	0.0656793622253326	0.997491486773178	0.0659061872931127	4	C:\Program Files\Normalise Suite 2\Genelists\SG_Hu1-2_KTH1-2500_ver1_10Rx24C.txt.nsuite_genelist
RP11-81P7	4	160900000	4q32.1	0.984657344730285	0.00568559960787356	0.961363526211757	0.0236514900682799	2	C:\Program Files\Normalise Suite 2\Genelists\SG_Hu1-2_KTH1-2500_ver1_10Rx24C.txt.nsuite_genelist
AC011101	4	162200000	4q32.1	0.995059529205412	0.0825352478203246	0.991681069725186	0.100176095975863	4	C:\Program Files\Normalise Suite 2\Genelists\SG_Hu1-2_KTH1-2500_ver1_10Rx24C.txt.nsuite_genelist
RP11-177L7	4	163400000	4q32.1	0.987848351920411	0.085343413507816	0.984594570403746	0.097323447754019	4	C:\Program Files\Normalise Suite 2\Genelists\SG_Hu1-2_KTH1-2500_ver1_10Rx24C.txt.nsuite_genelist
RP11-808H17	4	163600000	4q32.1	1.02185382087361	0.0411912076491627	1.02269188570339	0.0419814436579759	4	C:\Program Files\Normalise Suite 2\Genelists\SG_Hu1-2_KTH1-2500_ver1_10Rx24C.txt.nsuite_genelist
RP11-79E19	4	166400000	4q32.2	0.971686049109294	0.0226078537436842	0.825425416319258	0.254948622714276	4	C:\Program Files\Normalise Suite 2\Genelists\SG_Hu1-2_KTH1-2500_ver1_10Rx24C.txt.nsuite_genelist
RP11-6F19	4	167000000	4q32.3	0.982049352003813	0.0504531662320396	0.97131734427919	0.0602361563059593	4	C:\Program Files\Normalise Suite 2\Genelists\SG_Hu1-2_KTH1-2500_ver1_10Rx24C.txt.nsuite_genelist
RP11-36G9	4	170000000	4q32.3	0.981909036008431	0.0725529961192443	0.983604588826345	0.0737403344809105	4	C:\Program Files\Normalise Suite 2\Genelists\SG_Hu1-2_KTH1-2500_ver1_10Rx24C.txt.nsuite_genelist
RP11-90E13	4	171100000	4q32.3	0.908452237855832	0.0404535426110501	0.830230702240855	0.0352395059494066	4	C:\Program Files\Normalise Suite 2\Genelists\SG_Hu1-2_KTH1-2500_ver1_10Rx24C.txt.nsuite_genelist
RP11-90D5	4	173200000	4q34.1	1.02246621750638	0.0113873962779047	1.02287842927041	0.0120492444913768	4	C:\Program Files\Normalise Suite 2\Genelists\SG_Hu1-2_KTH1-2500_ver1_10Rx24C.txt.nsuite_genelist
RP11-110O14	4	174500000	4q34.1	1.01071511372354	0.128775512543531	1.01078600978826	0.13799974876496	4	C:\Program Files\Normalise Suite 2\Genelists\SG_Hu1-2_KTH1-2500_ver1_10Rx24C.txt.nsuite_genelist
RP11-89D7	4	174900000	4q34.1	1.01008323618319	0.0517023298212408	1.00970186583853	0.0535312675781592	4	C:\Program Files\Normalise Suite 2\Genelists\SG_Hu1-2_KTH1-2500_ver1_10Rx24C.txt.nsuite_genelist
RP11-134F18	4	175600000	4q34.1	1.01405330680256	0.128536718879261	1.0153338944365	0.134419280413993	4	C:\Program Files\Normalise Suite 2\Genelists\SG_Hu1-2_KTH1-2500_ver1_10Rx24C.txt.nsuite_genelist
RP11-122D8	4	177500000	4q34.1	1.00164380811791	0.0813665524865241	1.00038552087576	0.0871778574100678	4	C:\Program Files\Normalise Suite 2\Genelists\SG_Hu1-2_KTH1-2500_ver1_10Rx24C.txt.nsuite_genelist
RP11-79K2	4	178000000	4q34.2	0.986496622882431	0.0407569108065115	0.982286287812148	0.0406980089267775	4	C:\Program Files\Normalise Suite 2\Genelists\SG_Hu1-2_KTH1-2500_ver1_10Rx24C.txt.nsuite_genelist
RP11-62B4	4	179000000	4q34.3	0.835477483491783	0.0986928088027027	0.800925941887707	0.110033982944579	2	C:\Program Files\Normalise Suite 2\Genelists\SG_Hu1-2_KTH1-2500_ver1_10Rx24C.txt.nsuite_genelist
RP11-79G20	4	180500000	4q34.3	1.00235601204383	0.0280445713213965	1.00117935207241	0.0270202850593819	4	C:\Program Files\Normalise Suite 2\Genelists\SG_Hu1-2_KTH1-2500_ver1_10Rx24C.txt.nsuite_genelist
RP11-80P4	4	181800000	4q34.3	1.00869502302385	0.0642265234875443	1.00909868299058	0.0670997192743992	4	C:\Program Files\Normalise Suite 2\Genelists\SG_Hu1-2_KTH1-2500_ver1_10Rx24C.txt.nsuite_genelist
RP11-244K2	4	182600000	4q34.3	0.992986682445587	0.083327326480953	0.992526734650404	0.09217049860268	4	C:\Program Files\Normalise Suite 2\Genelists\SG_Hu1-2_KTH1-2500_ver1_10Rx24C.txt.nsuite_genelist
RP11-125M9	4	182800000	4q35.1	1.01360853208473	0.0570585154113089	1.01386399579606	0.0591877588212217	4	C:\Program Files\Normalise Suite 2\Genelists\SG_Hu1-2_KTH1-2500_ver1_10Rx24C.txt.nsuite_genelist
RP11-18D7	4	183900000	4q35.1	1.0285014855477	0.0121028835318919	1.03025122107182	0.0143414204847268	4	C:\Program Files\Normalise Suite 2\Genelists\SG_Hu1-2_KTH1-2500_ver1_10Rx24C.txt.nsuite_genelist
RP11-90E7	4	184800000	4q35.1	1.00988020758951	0.0531332909362051	1.01003569659461	0.0546851750705601	4	C:\Program Files\Normalise Suite 2\Genelists\SG_Hu1-2_KTH1-2500_ver1_10Rx24C.txt.nsuite_genelist
RP11-267E24	4	185600000	4q35.1	1.02115395787468	0.0964935643505459	1.02180249052995	0.0987480861532133	4	C:\Program Files\Normalise Suite 2\Genelists\SG_Hu1-2_KTH1-2500_ver1_10Rx24C.txt.nsuite_genelist
RP11-279K24	4	186800000	4q35.1	0.971551389124543	0.0729824986744754	0.971483228800995	0.0752054034680086	4	C:\Program Files\Normalise Suite 2\Genelists\SG_Hu1-2_KTH1-2500_ver1_10Rx24C.txt.nsuite_genelist
RP11-597P9	4	187500000	4q35.1	0.983102124182594	0.119047605175823	0.978702970252906	0.133547045512931	4	C:\Program Files\Normalise Suite 2\Genelists\SG_Hu1-2_KTH1-2500_ver1_10Rx24C.txt.nsuite_genelist
GS-31-J3	4	188000000	4q35.1	1.01934255467203	0.136794826797163	1.02240895935922	0.15896823972622	4	C:\Program Files\Normalise Suite 2\Genelists\SG_Hu1-2_KTH1-2500_ver1_10Rx24C.txt.nsuite_genelist
RP11-91J3	4	188500000	4q35.1	0.986628877628818	0.0747929118118214	0.984707737177991	0.0789422927507082	4	C:\Program Files\Normalise Suite 2\Genelists\SG_Hu1-2_KTH1-2500_ver1_10Rx24C.txt.nsuite_genelist
GS-963-K6	4	190600000	4q35.2	0.988254402574374	0.018749025524573	0.985782762063945	0.0165524383158163	4	C:\Program Files\Normalise Suite 2\Genelists\SG_Hu1-2_KTH1-2500_ver1_10Rx24C.txt.nsuite_genelist
84c11	5	0	5p15.33	1.00736367735253	0.0359157473056277	0.990652020048939	0.0506842262006353	4	C:\Program Files\Normalise Suite 2\Genelists\SG_Hu1-2_KTH1-2500_ver1_10Rx24C.txt.nsuite_genelist
GS-24-H17	5	1600000	5p15.33	0.997979913211366	0.0505892033211318	0.998409471300468	0.0534962394877591	4	C:\Program Files\Normalise Suite 2\Genelists\SG_Hu1-2_KTH1-2500_ver1_10Rx24C.txt.nsuite_genelist
GS-189-N21	5	1900000	5p15.33	1.07481719115477	0.0891779231055103	1.10616637653056	0.161396421504341	4	C:\Program Files\Normalise Suite 2\Genelists\SG_Hu1-2_KTH1-2500_ver1_10Rx24C.txt.nsuite_genelist
AC025775	5	1900000	5p15.33	1.02085996125906	0.01054701383272	1.01386764254604	0.0152492776304788	4	C:\Program Files\Normalise Suite 2\Genelists\SG_Hu1-2_KTH1-2500_ver1_10Rx24C.txt.nsuite_genelist
RP11-20B3	5	2700000	5p15.33	1.02568822741414	0.0845645006110978	1.02602513087183	0.0873832101441493	4	C:\Program Files\Normalise Suite 2\Genelists\SG_Hu1-2_KTH1-2500_ver1_10Rx24C.txt.nsuite_genelist
RP11-89N22	5	3200000	5p15.33	0.986723025438399	0.027535913408327	0.97987545780507	0.0311100688406659	4	C:\Program Files\Normalise Suite 2\Genelists\SG_Hu1-2_KTH1-2500_ver1_10Rx24C.txt.nsuite_genelist
AC010635	5	6200000	5p15.32	1.07090512560396	0.166611785676861	1.07148366216301	0.169507381459586	4	C:\Program Files\Normalise Suite 2\Genelists\SG_Hu1-2_KTH1-2500_ver1_10Rx24C.txt.nsuite_genelist
RP11-58A5	5	7100000	5p15.32	1.01804399277571	0.124795541016267	1.00899468578776	0.157984036637596	4	C:\Program Files\Normalise Suite 2\Genelists\SG_Hu1-2_KTH1-2500_ver1_10Rx24C.txt.nsuite_genelist
RP11-72C10	5	8200000	5p15.31	1.02326897787123	0.0810524027949163	1.02129451584662	0.0884992411771851	4	C:\Program Files\Normalise Suite 2\Genelists\SG_Hu1-2_KTH1-2500_ver1_10Rx24C.txt.nsuite_genelist
RP11-79G1	5	8600000	5p15.31	0.997825403292392	0.0448242700042865	0.99631082933323	0.0475932593342525	4	C:\Program Files\Normalise Suite 2\Genelists\SG_Hu1-2_KTH1-2500_ver1_10Rx24C.txt.nsuite_genelist
RP11-145B1	5	9600000	5p15.31	1.02026927499745	0.0261949708402939	1.02590705319477	0.0341593190566469	4	C:\Program Files\Normalise Suite 2\Genelists\SG_Hu1-2_KTH1-2500_ver1_10Rx24C.txt.nsuite_genelist
RP11-91M12	5	10300000	5p15.2	0.993556317437568	0.0512013633953669	0.992973452598637	0.0532121511835222	4	C:\Program Files\Normalise Suite 2\Genelists\SG_Hu1-2_KTH1-2500_ver1_10Rx24C.txt.nsuite_genelist
RP11-91E7	5	11100000	5p15.2	1.00035597247585	0.0224248831967192	1.00108562876021	0.0233464739873464	4	C:\Program Files\Normalise Suite 2\Genelists\SG_Hu1-2_KTH1-2500_ver1_10Rx24C.txt.nsuite_genelist
RP11-91M19	5	12000000	5p15.2	0.988517266224392	0.0373965222534246	0.98753339824738	0.0393607762358901	4	C:\Program Files\Normalise Suite 2\Genelists\SG_Hu1-2_KTH1-2500_ver1_10Rx24C.txt.nsuite_genelist
RP11-88L18	5	13700000	5p15.2	1.00019022961149	0.0425655007432881	0.999737217501957	0.0422648146332179	4	C:\Program Files\Normalise Suite 2\Genelists\SG_Hu1-2_KTH1-2500_ver1_10Rx24C.txt.nsuite_genelist
RP11-81P9	5	14700000	5p15.1	1.01200588188039	0.0162204944210233	1.01186777155081	0.0146134986310949	4	C:\Program Files\Normalise Suite 2\Genelists\SG_Hu1-2_KTH1-2500_ver1_10Rx24C.txt.nsuite_genelist
RP11-135M13	5	16400000	5p15.1	0.996643422149056	0.0814945394828091	0.993808170180261	0.0845873285796647	4	C:\Program Files\Normalise Suite 2\Genelists\SG_Hu1-2_KTH1-2500_ver1_10Rx24C.txt.nsuite_genelist
AC018409	5	17500000	5p14.3	0.977232082711485	0.0547251750081915	0.976282751538838	0.0569247340518677	4	C:\Program Files\Normalise Suite 2\Genelists\SG_Hu1-2_KTH1-2500_ver1_10Rx24C.txt.nsuite_genelist
RP11-260E18	5	19400000	5p14.3	0.994759786750416	0.096636618282541	0.993323901442082	0.100331321867609	4	C:\Program Files\Normalise Suite 2\Genelists\SG_Hu1-2_KTH1-2500_ver1_10Rx24C.txt.nsuite_genelist
RP11-91E20	5	21800000	5p14.3	0.998495460818187	0.0530851222445205	0.998637612864632	0.0544139279744936	4	C:\Program Files\Normalise Suite 2\Genelists\SG_Hu1-2_KTH1-2500_ver1_10Rx24C.txt.nsuite_genelist
RP11-91L13	5	21900000	5p14.3	0.989865179704092	0.0247175126586952	0.988532993800898	0.026567904067502	4	C:\Program Files\Normalise Suite 2\Genelists\SG_Hu1-2_KTH1-2500_ver1_10Rx24C.txt.nsuite_genelist
RP11-90G17	5	22900000	5p14.2	1.00498698984284	0.0715076961424475	1.00563475384256	0.073124890999105	4	C:\Program Files\Normalise Suite 2\Genelists\SG_Hu1-2_KTH1-2500_ver1_10Rx24C.txt.nsuite_genelist
RP11-5N11	5	26200000	5p14.1	1.02352071510408	0.03751125859527	1.02358134573082	0.0380333333759034	4	C:\Program Files\Normalise Suite 2\Genelists\SG_Hu1-2_KTH1-2500_ver1_10Rx24C.txt.nsuite_genelist
RP11-422J14	5	26500000	5p14.1	1.00146250229837	0.0285057397957038	1.00284428342044	0.0285707075766979	4	C:\Program Files\Normalise Suite 2\Genelists\SG_Hu1-2_KTH1-2500_ver1_10Rx24C.txt.nsuite_genelist
RP11-89M18	5	27500000	5p14.1	0.976464099312702	0.0600875135421852	0.975143760071216	0.063302525544759	4	C:\Program Files\Normalise Suite 2\Genelists\SG_Hu1-2_KTH1-2500_ver1_10Rx24C.txt.nsuite_genelist
RP11-81B23	5	28000000	5p13.3	1.01696755973034	0.0567421471314221	1.0155149964601	0.0619260990835895	4	C:\Program Files\Normalise Suite 2\Genelists\SG_Hu1-2_KTH1-2500_ver1_10Rx24C.txt.nsuite_genelist
RP11-79I8	5	30400000	5p13.3	0.98962509909854	0.0778071050044119	0.984615713129309	0.0856034685937855	4	C:\Program Files\Normalise Suite 2\Genelists\SG_Hu1-2_KTH1-2500_ver1_10Rx24C.txt.nsuite_genelist
RP11-80D4	5	31200000	5p13.3	0.998509480550481	0.0225194549017204	0.998748357242302	0.0236043491242771	4	C:\Program Files\Normalise Suite 2\Genelists\SG_Hu1-2_KTH1-2500_ver1_10Rx24C.txt.nsuite_genelist
AC025447	5	32900000	5p13.2	0.968644426536821	0.0250325275177909	0.969162639319537	0.0249462836924938	4	C:\Program Files\Normalise Suite 2\Genelists\SG_Hu1-2_KTH1-2500_ver1_10Rx24C.txt.nsuite_genelist
RP11-67N10	5	33600000	5p13.2	0.973663540210493	0.0513192605341147	0.97151927461956	0.0544509704910222	4	C:\Program Files\Normalise Suite 2\Genelists\SG_Hu1-2_KTH1-2500_ver1_10Rx24C.txt.nsuite_genelist
RP11-90P7	5	35800000	5p13.2	1.00812201330738	0.0342126475154987	1.01086282886726	0.0353632382205307	4	C:\Program Files\Normalise Suite 2\Genelists\SG_Hu1-2_KTH1-2500_ver1_10Rx24C.txt.nsuite_genelist
AC008830	5	39600000	5p13.1	0.949407939274606	0.00998537332013052	0.943444582354756	0.0158601264880606	2	C:\Program Files\Normalise Suite 2\Genelists\SG_Hu1-2_KTH1-2500_ver1_10Rx24C.txt.nsuite_genelist
RP11-91I22	5	42600000	5q11.1	1.00138893954344	0.0335893983178302	0.999253141423956	0.0374120890462147	4	C:\Program Files\Normalise Suite 2\Genelists\SG_Hu1-2_KTH1-2500_ver1_10Rx24C.txt.nsuite_genelist
RP11-79E13	5	44100000	5q11.1	1.01265984042216	0.00894871961782938	1.01379905607544	0.00949074052826702	4	C:\Program Files\Normalise Suite 2\Genelists\SG_Hu1-2_KTH1-2500_ver1_10Rx24C.txt.nsuite_genelist
RP11-91M6	5	45400000	5q11.1	0.985975213687636	0.105712383278042	0.984109232943027	0.107622082356236	4	C:\Program Files\Normalise Suite 2\Genelists\SG_Hu1-2_KTH1-2500_ver1_10Rx24C.txt.nsuite_genelist
RP11-19F12	5	45600000	5q11.1	0.988800721957491	0.0585844199160248	0.983328630697339	0.0639376132503613	4	C:\Program Files\Normalise Suite 2\Genelists\SG_Hu1-2_KTH1-2500_ver1_10Rx24C.txt.nsuite_genelist
AC027339	5	48400000	5q11.1	1.00507553242871	0.0731408920550391	1.00287772821364	0.0888675460473466	4	C:\Program Files\Normalise Suite 2\Genelists\SG_Hu1-2_KTH1-2500_ver1_10Rx24C.txt.nsuite_genelist
RP11-551B22	5	49100000	5q11.1	1.02580916153474	0.0660619963764745	1.02729240649444	0.068596191941455	4	C:\Program Files\Normalise Suite 2\Genelists\SG_Hu1-2_KTH1-2500_ver1_10Rx24C.txt.nsuite_genelist
RP11-17H13	5	52400000	5q11.1	0.984274637387339	0.0253719251324721	0.980105666798823	0.0267225777219515	4	C:\Program Files\Normalise Suite 2\Genelists\SG_Hu1-2_KTH1-2500_ver1_10Rx24C.txt.nsuite_genelist
RP11-143O12	5	53900000	5q11.2	1.0212978249847	0.0118523518341059	1.02172026452377	0.0119516533798438	4	C:\Program Files\Normalise Suite 2\Genelists\SG_Hu1-2_KTH1-2500_ver1_10Rx24C.txt.nsuite_genelist
AC034244	5	54600000	5q11.2	0.979234293970814	0.181079621783201	0.975644596850749	0.194145100634457	4	C:\Program Files\Normalise Suite 2\Genelists\SG_Hu1-2_KTH1-2500_ver1_10Rx24C.txt.nsuite_genelist
AC016635	5	60200000	5q11.2	0.99699888051519	0.0816369666382846	0.994708847321199	0.0887783793212661	4	C:\Program Files\Normalise Suite 2\Genelists\SG_Hu1-2_KTH1-2500_ver1_10Rx24C.txt.nsuite_genelist
RP11-19I19	5	61700000	5q12.1	1.00353571415408	0.076693836110601	1.00287945706495	0.0790350427458027	4	C:\Program Files\Normalise Suite 2\Genelists\SG_Hu1-2_KTH1-2500_ver1_10Rx24C.txt.nsuite_genelist
RP11-79C4	5	63500000	5q12.1	0.980839745747177	0.0250438933349461	0.980643157117745	0.0251665372054242	4	C:\Program Files\Normalise Suite 2\Genelists\SG_Hu1-2_KTH1-2500_ver1_10Rx24C.txt.nsuite_genelist
RP11-89N5	5	63500000	5q12.1	0.99983480584328	0.0869797725049277	0.99792846686707	0.090982395926443	4	C:\Program Files\Normalise Suite 2\Genelists\SG_Hu1-2_KTH1-2500_ver1_10Rx24C.txt.nsuite_genelist
RP11-79C20	5	65700000	5q12.3	0.996936599482958	0.0310768770548139	0.998168796915643	0.0324750113142461	4	C:\Program Files\Normalise Suite 2\Genelists\SG_Hu1-2_KTH1-2500_ver1_10Rx24C.txt.nsuite_genelist
RP11-480H11	5	66000000	5q12.3	1.01500669793503	0.0170466326376329	1.01541139018321	0.0167231484028084	4	C:\Program Files\Normalise Suite 2\Genelists\SG_Hu1-2_KTH1-2500_ver1_10Rx24C.txt.nsuite_genelist
RP11-91C10	5	68100000	5q12.3	0.96950815608982	0.044693510117502	0.96748473787513	0.0469691898132239	4	C:\Program Files\Normalise Suite 2\Genelists\SG_Hu1-2_KTH1-2500_ver1_10Rx24C.txt.nsuite_genelist
RP11-88J2	5	70100000	5q13.1	0.958509641917468	0.0305944167085211	0.949380715094535	0.0319794194688736	3	C:\Program Files\Normalise Suite 2\Genelists\SG_Hu1-2_KTH1-2500_ver1_10Rx24C.txt.nsuite_genelist
RP11-91M11	5	71400000	5q13.1	1.00090102530023	0.037455142066968	0.976467127590579	0.0793344839522272	4	C:\Program Files\Normalise Suite 2\Genelists\SG_Hu1-2_KTH1-2500_ver1_10Rx24C.txt.nsuite_genelist
RP11-91E18	5	71500000	5q13.1	0.984039526245897	0.0656809222588798	0.981710928762311	0.0759151351153079	4	C:\Program Files\Normalise Suite 2\Genelists\SG_Hu1-2_KTH1-2500_ver1_10Rx24C.txt.nsuite_genelist
RP11-79I10	5	73900000	5q13.2	0.991222950294998	0.0515882752222013	0.990445039943429	0.053667293228302	4	C:\Program Files\Normalise Suite 2\Genelists\SG_Hu1-2_KTH1-2500_ver1_10Rx24C.txt.nsuite_genelist
RP11-90A9	5	78700000	5q13.3	0.995971475148319	0.0250276886534727	0.996183278164896	0.0270757552394061	4	C:\Program Files\Normalise Suite 2\Genelists\SG_Hu1-2_KTH1-2500_ver1_10Rx24C.txt.nsuite_genelist
RP11-90M19	5	80300000	5q14.1	0.998355845097396	0.00717096218646173	0.998073155226379	0.00745324474219282	4	C:\Program Files\Normalise Suite 2\Genelists\SG_Hu1-2_KTH1-2500_ver1_10Rx24C.txt.nsuite_genelist
RP11-80D2	5	82600000	5q14.1	0.967854419686527	0.071298027035561	0.970452344957864	0.077314632015094	4	C:\Program Files\Normalise Suite 2\Genelists\SG_Hu1-2_KTH1-2500_ver1_10Rx24C.txt.nsuite_genelist
RP11-275E14	5	83200000	5q14.1	1.00378648579227	0.0331472894557654	0.998285941673076	0.0406112463513984	4	C:\Program Files\Normalise Suite 2\Genelists\SG_Hu1-2_KTH1-2500_ver1_10Rx24C.txt.nsuite_genelist
RP11-258M21	5	85000000	5q14.2	1.04004216133056	0.0528621685195351	1.0402797153916	0.0534835965370313	4	C:\Program Files\Normalise Suite 2\Genelists\SG_Hu1-2_KTH1-2500_ver1_10Rx24C.txt.nsuite_genelist
RP11-90J17	5	86100000	5q14.2	0.999189335581884	0.0360721589147815	0.999705577577751	0.0363731860078151	4	C:\Program Files\Normalise Suite 2\Genelists\SG_Hu1-2_KTH1-2500_ver1_10Rx24C.txt.nsuite_genelist
AC005406	5	89900000	5q14.3	0.96501654944796	0.0975768241141999	0.96350450275169	0.100899006978906	4	C:\Program Files\Normalise Suite 2\Genelists\SG_Hu1-2_KTH1-2500_ver1_10Rx24C.txt.nsuite_genelist
AC104125	5	90300000	5q14.3	0.982388675277954	0.0632746581810167	0.981628317917045	0.0654562260930969	4	C:\Program Files\Normalise Suite 2\Genelists\SG_Hu1-2_KTH1-2500_ver1_10Rx24C.txt.nsuite_genelist
RP11-88D22	5	94300000	5q14.3	0.99121410455173	0.053301306402143	0.989718231726038	0.0553254782849591	4	C:\Program Files\Normalise Suite 2\Genelists\SG_Hu1-2_KTH1-2500_ver1_10Rx24C.txt.nsuite_genelist
RP11-89C2	5	99600000	5q21.1	0.983850043456875	0.0668046883630831	0.981675539184903	0.0703996888679624	4	C:\Program Files\Normalise Suite 2\Genelists\SG_Hu1-2_KTH1-2500_ver1_10Rx24C.txt.nsuite_genelist
RP11-115L24	5	101100000	5q21.1	0.995252146184993	0.124998249169414	0.992996524189965	0.136136293449785	4	C:\Program Files\Normalise Suite 2\Genelists\SG_Hu1-2_KTH1-2500_ver1_10Rx24C.txt.nsuite_genelist
RP11-277N18	5	103300000	5q21.1	1.05318772654865	0.0283196699025037	1.06696829238122	0.0278380184018102	4	C:\Program Files\Normalise Suite 2\Genelists\SG_Hu1-2_KTH1-2500_ver1_10Rx24C.txt.nsuite_genelist
RP11-252I13	5	103700000	5q21.2	1.01451160722551	0.0383321521047947	1.01494935380209	0.0496802755477397	2	C:\Program Files\Normalise Suite 2\Genelists\SG_Hu1-2_KTH1-2500_ver1_10Rx24C.txt.nsuite_genelist
RP11-88L16	5	108100000	5q21.3	0.970656008045624	0.0468091548824793	0.968227404944101	0.0491352391967217	4	C:\Program Files\Normalise Suite 2\Genelists\SG_Hu1-2_KTH1-2500_ver1_10Rx24C.txt.nsuite_genelist
RP11-89L24	5	110000000	5q21.3	0.964720225855522	0.0527754011262871	0.963587779566229	0.0548450972551656	4	C:\Program Files\Normalise Suite 2\Genelists\SG_Hu1-2_KTH1-2500_ver1_10Rx24C.txt.nsuite_genelist
RP11-91G9	5	110600000	5q22.1	0.999545880752332	0.025154330355009	0.999114125728213	0.0258935687527067	4	C:\Program Files\Normalise Suite 2\Genelists\SG_Hu1-2_KTH1-2500_ver1_10Rx24C.txt.nsuite_genelist
RP11-64F17	5	111400000	5q22.1	1.0182769762066	0.0394586316282729	1.01965997995339	0.0396733210327348	4	C:\Program Files\Normalise Suite 2\Genelists\SG_Hu1-2_KTH1-2500_ver1_10Rx24C.txt.nsuite_genelist
RP11-58G19	5	112400000	5q22.2	0.976548994266619	0.0690979880977317	0.976435812484134	0.0719445866741507	4	C:\Program Files\Normalise Suite 2\Genelists\SG_Hu1-2_KTH1-2500_ver1_10Rx24C.txt.nsuite_genelist
RP11-81L23	5	113800000	5q22.2	1.03976985537637	0.0568385049832431	1.04493115047642	0.0604150975189292	4	C:\Program Files\Normalise Suite 2\Genelists\SG_Hu1-2_KTH1-2500_ver1_10Rx24C.txt.nsuite_genelist
RP11-47L19	5	118100000	5q23.1	0.990865439959024	0.054433695720117	0.989357028787172	0.0572925665290341	4	C:\Program Files\Normalise Suite 2\Genelists\SG_Hu1-2_KTH1-2500_ver1_10Rx24C.txt.nsuite_genelist
RP11-81C5	5	120500000	5q23.1	1.0382963042303	0.0429169700359066	1.04044790017366	0.0444719067453583	4	C:\Program Files\Normalise Suite 2\Genelists\SG_Hu1-2_KTH1-2500_ver1_10Rx24C.txt.nsuite_genelist
RP11-79K4	5	121600000	5q23.2	0.958556290682321	0.0171360483390493	0.954414017009169	0.0178345064719703	4	C:\Program Files\Normalise Suite 2\Genelists\SG_Hu1-2_KTH1-2500_ver1_10Rx24C.txt.nsuite_genelist
RP11-90A15	5	123000000	5q23.2	0.953293902460237	0.0238251675340404	0.932640633765503	0.0296413758464622	4	C:\Program Files\Normalise Suite 2\Genelists\SG_Hu1-2_KTH1-2500_ver1_10Rx24C.txt.nsuite_genelist
RP11-90G5	5	123900000	5q23.2	0.972177322451123	0.0953385578151833	0.972147199692344	0.101810838165039	4	C:\Program Files\Normalise Suite 2\Genelists\SG_Hu1-2_KTH1-2500_ver1_10Rx24C.txt.nsuite_genelist
RP11-265M23	5	124700000	5q23.2	0.984667703605471	0.0546210890530364	0.984023334992937	0.0563730509715446	4	C:\Program Files\Normalise Suite 2\Genelists\SG_Hu1-2_KTH1-2500_ver1_10Rx24C.txt.nsuite_genelist
RP11-42M12	5	129000000	5q23.3	1.02193617397518	0.0343039542784443	1.02261763558598	0.0328931924490905	4	C:\Program Files\Normalise Suite 2\Genelists\SG_Hu1-2_KTH1-2500_ver1_10Rx24C.txt.nsuite_genelist
AC004038	5	130200000	5q31.1	0.999697589714475	0.0338002930912359	0.999214820506991	0.0346156702673204	4	C:\Program Files\Normalise Suite 2\Genelists\SG_Hu1-2_KTH1-2500_ver1_10Rx24C.txt.nsuite_genelist
AC005178	5	133500000	5q31.1	0.99629129962682	0.0574105875992473	0.997288755504453	0.0592434326515278	4	C:\Program Files\Normalise Suite 2\Genelists\SG_Hu1-2_KTH1-2500_ver1_10Rx24C.txt.nsuite_genelist
RP11-21C10	5	134500000	5q31.1	1.0207211455321	0.0435678344741175	1.02207589054604	0.0459701167435748	4	C:\Program Files\Normalise Suite 2\Genelists\SG_Hu1-2_KTH1-2500_ver1_10Rx24C.txt.nsuite_genelist
AC027305	5	134800000	5q31.1	1.07246541903064	0.158127795279382	1.07202704283905	0.162151900454452	4	C:\Program Files\Normalise Suite 2\Genelists\SG_Hu1-2_KTH1-2500_ver1_10Rx24C.txt.nsuite_genelist
CTD-2004C12	5	137500000	5q31.2	1.00566031863447	0.0250799789705988	1.00777388062641	0.0270443054973629	4	C:\Program Files\Normalise Suite 2\Genelists\SG_Hu1-2_KTH1-2500_ver1_10Rx24C.txt.nsuite_genelist
RP11-89G4	5	137900000	5q31.2	1.00967375911045	0.0504176644479945	1.01013011610665	0.0521657451307277	4	C:\Program Files\Normalise Suite 2\Genelists\SG_Hu1-2_KTH1-2500_ver1_10Rx24C.txt.nsuite_genelist
AC008667	5	141200000	5q31.3	1.00484026085933	0.0515154432814805	1.0028212684988	0.0552938484043486	4	C:\Program Files\Normalise Suite 2\Genelists\SG_Hu1-2_KTH1-2500_ver1_10Rx24C.txt.nsuite_genelist
RP11-115I4	5	142000000	5q31.3	0.99918911295552	0.020643176020794	0.999346211633524	0.0220064357150107	4	C:\Program Files\Normalise Suite 2\Genelists\SG_Hu1-2_KTH1-2500_ver1_10Rx24C.txt.nsuite_genelist
RP11-15J20	5	143000000	5q31.3	1.09428425854241	0.203637322922241	1.09173938523354	0.208817789018736	4	C:\Program Files\Normalise Suite 2\Genelists\SG_Hu1-2_KTH1-2500_ver1_10Rx24C.txt.nsuite_genelist
RP11-55M16	5	143100000	5q31.3	1.05893443252558	0.0614615645406287	1.0603818836827	0.0639166541381253	4	C:\Program Files\Normalise Suite 2\Genelists\SG_Hu1-2_KTH1-2500_ver1_10Rx24C.txt.nsuite_genelist
CTB-60P23	5	144700000	5q33.1	1.00843768206854	0.0588493097998505	0.998546049311998	0.0782641264880429	4	C:\Program Files\Normalise Suite 2\Genelists\SG_Hu1-2_KTH1-2500_ver1_10Rx24C.txt.nsuite_genelist
RP11-124B12	5	149000000	5q33.1	1.02361744869806	0.107180415671979	1.02520843405056	0.110128457714666	4	C:\Program Files\Normalise Suite 2\Genelists\SG_Hu1-2_KTH1-2500_ver1_10Rx24C.txt.nsuite_genelist
AC011352	5	149800000	5q33.1	0.967125663214046	0.0609703004794403	0.965132416453011	0.0628025700176632	4	C:\Program Files\Normalise Suite 2\Genelists\SG_Hu1-2_KTH1-2500_ver1_10Rx24C.txt.nsuite_genelist
RP11-89F1	5	151900000	5q33.1	1.01423598472518	0.0851195594812884	1.01553912124132	0.0882553850689073	4	C:\Program Files\Normalise Suite 2\Genelists\SG_Hu1-2_KTH1-2500_ver1_10Rx24C.txt.nsuite_genelist
RP11-79I6	5	153900000	5q33.2	0.998544237480856	0.0276151450348901	0.998820380512167	0.0283117538341569	4	C:\Program Files\Normalise Suite 2\Genelists\SG_Hu1-2_KTH1-2500_ver1_10Rx24C.txt.nsuite_genelist
RP11-86C20	5	155000000	5q33.2	1.0153287933081	0.0533076008927345	1.01572203847298	0.0547237519044268	4	C:\Program Files\Normalise Suite 2\Genelists\SG_Hu1-2_KTH1-2500_ver1_10Rx24C.txt.nsuite_genelist
RP11-91G17	5	156300000	5q33.3	1.00669727646257	0.0350802963126804	1.00879474840171	0.0360212549219755	4	C:\Program Files\Normalise Suite 2\Genelists\SG_Hu1-2_KTH1-2500_ver1_10Rx24C.txt.nsuite_genelist
AC010603	5	158200000	5q33.3	1.00680517082954	0.0279300840435985	1.00661280285424	0.0286488571554904	4	C:\Program Files\Normalise Suite 2\Genelists\SG_Hu1-2_KTH1-2500_ver1_10Rx24C.txt.nsuite_genelist
RP11-79I9	5	159100000	5q33.3	0.97707261438128	0.0380526678450401	0.976368986166516	0.0392687036900616	4	C:\Program Files\Normalise Suite 2\Genelists\SG_Hu1-2_KTH1-2500_ver1_10Rx24C.txt.nsuite_genelist
RP11-89J5	5	159900000	5q35.1	0.991840971884485	0.0336327778735974	0.989387152176594	0.036789950725193	4	C:\Program Files\Normalise Suite 2\Genelists\SG_Hu1-2_KTH1-2500_ver1_10Rx24C.txt.nsuite_genelist
RP11-90N23	5	161100000	5q35.1	0.973421113439106	0.0579240820978202	0.971935683890602	0.0631848725750132	4	C:\Program Files\Normalise Suite 2\Genelists\SG_Hu1-2_KTH1-2500_ver1_10Rx24C.txt.nsuite_genelist
RP11-31B18	5	164800000	5q35.1	0.967084206409955	0.0360052838470681	0.966904353979821	0.0368142320548816	4	C:\Program Files\Normalise Suite 2\Genelists\SG_Hu1-2_KTH1-2500_ver1_10Rx24C.txt.nsuite_genelist
CTB-4E7	5	165700000	5q35.1	1.03032013699324	0.0136683587761346	1.03194757470575	0.0153338100638063	4	C:\Program Files\Normalise Suite 2\Genelists\SG_Hu1-2_KTH1-2500_ver1_10Rx24C.txt.nsuite_genelist
RP11-134N14	5	166700000	5q35.1	1.01692992204788	0.107905316620432	1.01854027043006	0.110540199398352	4	C:\Program Files\Normalise Suite 2\Genelists\SG_Hu1-2_KTH1-2500_ver1_10Rx24C.txt.nsuite_genelist
AC010254	5	167100000	5q35.1	1.02284556486335	0.0236654658148614	1.02177667757786	0.0266894552068304	4	C:\Program Files\Normalise Suite 2\Genelists\SG_Hu1-2_KTH1-2500_ver1_10Rx24C.txt.nsuite_genelist
AC091921	5	169700000	5q35.1	0.993879786613497	0.0425410946234237	0.993003963931308	0.043688572349086	4	C:\Program Files\Normalise Suite 2\Genelists\SG_Hu1-2_KTH1-2500_ver1_10Rx24C.txt.nsuite_genelist
RP11-94L2	5	171000000	5q35.2	0.985418512508589	0.0566397497411442	0.985813972107325	0.0584285617980282	4	C:\Program Files\Normalise Suite 2\Genelists\SG_Hu1-2_KTH1-2500_ver1_10Rx24C.txt.nsuite_genelist
RP11-13H20	5	172600000	5q35.2	1.00235079611494	0.0509185463386571	1.00141008097812	0.0539469654288109	4	C:\Program Files\Normalise Suite 2\Genelists\SG_Hu1-2_KTH1-2500_ver1_10Rx24C.txt.nsuite_genelist
RP11-90C21	5	173200000	5q35.2	0.970958944984581	0.0678469324197135	0.969614238495474	0.0698086159209078	4	C:\Program Files\Normalise Suite 2\Genelists\SG_Hu1-2_KTH1-2500_ver1_10Rx24C.txt.nsuite_genelist
AC011384	5	174500000	5q35.3	1.00134655856627	0.0194717680042172	1.00145913804223	0.0205869300131145	4	C:\Program Files\Normalise Suite 2\Genelists\SG_Hu1-2_KTH1-2500_ver1_10Rx24C.txt.nsuite_genelist
RP11-14K9	5	175000000	5q35.3	1.03459433064177	0.0517093226244339	1.03564714578292	0.0531310610126064	4	C:\Program Files\Normalise Suite 2\Genelists\SG_Hu1-2_KTH1-2500_ver1_10Rx24C.txt.nsuite_genelist
RP11-15F10	5	175600000	5q35.3	1.06676442629495	0.0445858933122854	1.06814268440378	0.0450537030486389	4	C:\Program Files\Normalise Suite 2\Genelists\SG_Hu1-2_KTH1-2500_ver1_10Rx24C.txt.nsuite_genelist
AC011387	5	177700000	5q35.3	0.996626750102649	0.0420822003470399	0.995874793581394	0.0435961770119681	4	C:\Program Files\Normalise Suite 2\Genelists\SG_Hu1-2_KTH1-2500_ver1_10Rx24C.txt.nsuite_genelist
RP11-626B22	5	182400000	5q35.3	0.987202616022731	0.0621380182509356	0.987709610258064	0.0643893110335452	4	C:\Program Files\Normalise Suite 2\Genelists\SG_Hu1-2_KTH1-2500_ver1_10Rx24C.txt.nsuite_genelist
GS-240-G13	5	184800000	5q35.3	1.00168557898795	0.0387859716854348	1.00002605648426	0.0431571986232539	4	C:\Program Files\Normalise Suite 2\Genelists\SG_Hu1-2_KTH1-2500_ver1_10Rx24C.txt.nsuite_genelist
RP1-136B1	6	100000	6p25.3	0.989941763456793	0.0433143843463178	0.988991273979003	0.0450598339540126	4	C:\Program Files\Normalise Suite 2\Genelists\SG_Hu1-2_KTH1-2500_ver1_10Rx24C.txt.nsuite_genelist
AL035696	6	400000	6p25.3	0.996933219296485	0.136806942962292	0.990102251330907	0.1537502176764	4	C:\Program Files\Normalise Suite 2\Genelists\SG_Hu1-2_KTH1-2500_ver1_10Rx24C.txt.nsuite_genelist
GS-196-I5	6	400000	6p25.3	1.00969739271453	0.0723664287724037	1.00911942453482	0.0752381505473882	4	C:\Program Files\Normalise Suite 2\Genelists\SG_Hu1-2_KTH1-2500_ver1_10Rx24C.txt.nsuite_genelist
GS-62-L11	6	500000	6p25.3	1.05491999074157	0.0595285763598859	1.05809334957824	0.061737201370875	4	C:\Program Files\Normalise Suite 2\Genelists\SG_Hu1-2_KTH1-2500_ver1_10Rx24C.txt.nsuite_genelist
RP11-91F13	6	1700000	6p25.3	1.00000479761777	0.0225586746477958	1.00124975649975	0.0220727701859213	4	C:\Program Files\Normalise Suite 2\Genelists\SG_Hu1-2_KTH1-2500_ver1_10Rx24C.txt.nsuite_genelist
RP3-380B8	6	3700000	6p25.1	1.03538047484923	0.00261800589939703	1.01395930908222	0.0837355440312909	2	C:\Program Files\Normalise Suite 2\Genelists\SG_Hu1-2_KTH1-2500_ver1_10Rx24C.txt.nsuite_genelist
RP1-80N2	6	4300000	6p25.1	0.971881618875929	0.0922200586939908	0.972948742353251	0.0948107956964482	4	C:\Program Files\Normalise Suite 2\Genelists\SG_Hu1-2_KTH1-2500_ver1_10Rx24C.txt.nsuite_genelist
RP11-177C16	6	5200000	6p25.1	1.03185646122312	0.0378885260704886	1.03224805540334	0.0377544754834516	4	C:\Program Files\Normalise Suite 2\Genelists\SG_Hu1-2_KTH1-2500_ver1_10Rx24C.txt.nsuite_genelist
RP3-470K1	6	6200000	6p24.3	0.970343074246897	0.0608930633686978	0.970545361434591	0.0610509634296087	4	C:\Program Files\Normalise Suite 2\Genelists\SG_Hu1-2_KTH1-2500_ver1_10Rx24C.txt.nsuite_genelist
RP1-103M22	6	7200000	6p24.3	1.01709780435024	0.0396095669115202	1.0222346456776	0.0466658503489515	4	C:\Program Files\Normalise Suite 2\Genelists\SG_Hu1-2_KTH1-2500_ver1_10Rx24C.txt.nsuite_genelist
RP3-416J7	6	7900000	6p24.3	0.971990217007219	0.0655657090902598	0.97160009090211	0.0681711953933162	4	C:\Program Files\Normalise Suite 2\Genelists\SG_Hu1-2_KTH1-2500_ver1_10Rx24C.txt.nsuite_genelist
RP1-20B11	6	8300000	6p24.3	1.02439675770853	0.0447515887720772	1.02313916953738	0.0497319229874288	4	C:\Program Files\Normalise Suite 2\Genelists\SG_Hu1-2_KTH1-2500_ver1_10Rx24C.txt.nsuite_genelist
RP11-79M24	6	9400000	6p24.2	1.00863759198295	0.0817778864355482	1.00966200457769	0.0863655518413064	4	C:\Program Files\Normalise Suite 2\Genelists\SG_Hu1-2_KTH1-2500_ver1_10Rx24C.txt.nsuite_genelist
RP11-90P11	6	9500000	6p24.2	1.00402867422295	0.0245694683114851	1.00639691586438	0.0255323342477901	4	C:\Program Files\Normalise Suite 2\Genelists\SG_Hu1-2_KTH1-2500_ver1_10Rx24C.txt.nsuite_genelist
RP11-91C13	6	10500000	6p24.1	0.992195422404735	0.06012597688613	0.990979449605382	0.0642861099372409	4	C:\Program Files\Normalise Suite 2\Genelists\SG_Hu1-2_KTH1-2500_ver1_10Rx24C.txt.nsuite_genelist
RP3-398A12	6	10800000	6p24.1	1.0146376426528	0.0101170319890894	1.01160448297051	0.00972582867995926	4	C:\Program Files\Normalise Suite 2\Genelists\SG_Hu1-2_KTH1-2500_ver1_10Rx24C.txt.nsuite_genelist
RP11-421M1	6	11600000	6p24.1	1.00462650123307	0.0851184864318273	1.00593820546825	0.0882158525454817	4	C:\Program Files\Normalise Suite 2\Genelists\SG_Hu1-2_KTH1-2500_ver1_10Rx24C.txt.nsuite_genelist
RP11-304M10	6	12700000	6p22.3	1.01364511800914	0.129934932204867	1.01191472241623	0.143718640085758	4	C:\Program Files\Normalise Suite 2\Genelists\SG_Hu1-2_KTH1-2500_ver1_10Rx24C.txt.nsuite_genelist
RP3-441J1	6	13700000	6p22.3	1.008533065246	0.045135918047954	1.00994661335086	0.0469861623083782	4	C:\Program Files\Normalise Suite 2\Genelists\SG_Hu1-2_KTH1-2500_ver1_10Rx24C.txt.nsuite_genelist
RP1-257A7	6	14300000	6p22.3	1.04309819140631	0.0780694361260487	1.0480202287875	0.0967519060534651	4	C:\Program Files\Normalise Suite 2\Genelists\SG_Hu1-2_KTH1-2500_ver1_10Rx24C.txt.nsuite_genelist
RP11-90I11	6	15400000	6p22.3	0.998320542588074	0.0201847279852581	0.999263013168592	0.0210275515627693	4	C:\Program Files\Normalise Suite 2\Genelists\SG_Hu1-2_KTH1-2500_ver1_10Rx24C.txt.nsuite_genelist
RP3-365E2	6	15500000	6p22.3	0.994675582952537	0.104322837656647	0.99542811853139	0.111428120263662	4	C:\Program Files\Normalise Suite 2\Genelists\SG_Hu1-2_KTH1-2500_ver1_10Rx24C.txt.nsuite_genelist
RP1-147M19	6	16700000	6p22.3	0.970216090008311	0.0254036643461131	0.919297323324417	0.0806220126352927	4	C:\Program Files\Normalise Suite 2\Genelists\SG_Hu1-2_KTH1-2500_ver1_10Rx24C.txt.nsuite_genelist
RP1-273P12	6	18900000	6p22.3	1.01787001147037	0.0375813119520565	1.01927781123525	0.0408004226273505	4	C:\Program Files\Normalise Suite 2\Genelists\SG_Hu1-2_KTH1-2500_ver1_10Rx24C.txt.nsuite_genelist
RP11-90M17	6	19300000	6p22.3	1.00634750581307	0.00711661786299365	1.00650745218568	0.0074847208354574	4	C:\Program Files\Normalise Suite 2\Genelists\SG_Hu1-2_KTH1-2500_ver1_10Rx24C.txt.nsuite_genelist
RP1-298J15	6	19700000	6p22.2	0.997020914439847	0.0569963441095706	0.995152640199196	0.0582333146800344	4	C:\Program Files\Normalise Suite 2\Genelists\SG_Hu1-2_KTH1-2500_ver1_10Rx24C.txt.nsuite_genelist
RP1-209A6	6	21300000	6p22.2	0.97881531260448	0.146307135036299	0.976432239922449	0.154118145397058	4	C:\Program Files\Normalise Suite 2\Genelists\SG_Hu1-2_KTH1-2500_ver1_10Rx24C.txt.nsuite_genelist
RP11-91H17	6	22200000	6p22.2	1.03221369430582	0.0883948742308278	1.03685823557797	0.0967713242722338	4	C:\Program Files\Normalise Suite 2\Genelists\SG_Hu1-2_KTH1-2500_ver1_10Rx24C.txt.nsuite_genelist
RP3-369A17	6	22900000	6p22.1	1.00420633823422	0.0149246882737752	1.00415374183555	0.0140377266736043	4	C:\Program Files\Normalise Suite 2\Genelists\SG_Hu1-2_KTH1-2500_ver1_10Rx24C.txt.nsuite_genelist
RP1-242N11	6	23800000	6p22.1	1.01015044612636	0.121901836156913	1.00933692990032	0.133658593729033	4	C:\Program Files\Normalise Suite 2\Genelists\SG_Hu1-2_KTH1-2500_ver1_10Rx24C.txt.nsuite_genelist
RP1-130G2	6	25200000	6p22.1	0.997970311541732	0.0295180814373247	0.997569291085019	0.0331240682464338	4	C:\Program Files\Normalise Suite 2\Genelists\SG_Hu1-2_KTH1-2500_ver1_10Rx24C.txt.nsuite_genelist
RP1-52M20	6	26300000	6p21.33	1.04306320890048	0.0661593027624312	1.04834045896751	0.0761788526753245	4	C:\Program Files\Normalise Suite 2\Genelists\SG_Hu1-2_KTH1-2500_ver1_10Rx24C.txt.nsuite_genelist
RP1-224B21	6	27800000	6p21.33	0.977851383870779	0.0620806683852293	0.967942370494095	0.0682782172284208	4	C:\Program Files\Normalise Suite 2\Genelists\SG_Hu1-2_KTH1-2500_ver1_10Rx24C.txt.nsuite_genelist
AL0201917	6	28800000	6p21.32	1.02882515499381	0.146506481917025	1.02943412824102	0.157098624786497	4	C:\Program Files\Normalise Suite 2\Genelists\SG_Hu1-2_KTH1-2500_ver1_10Rx24C.txt.nsuite_genelist
RP5-874C20	6	30600000	6p21.31	0.992228828778249	0.0948413177352955	0.988476145946744	0.101225707113401	4	C:\Program Files\Normalise Suite 2\Genelists\SG_Hu1-2_KTH1-2500_ver1_10Rx24C.txt.nsuite_genelist
RP11-88D2	6	30800000	6p21.31	0.976901306938872	0.0519023881313629	0.975262935164934	0.0542738375474929	4	C:\Program Files\Normalise Suite 2\Genelists\SG_Hu1-2_KTH1-2500_ver1_10Rx24C.txt.nsuite_genelist
RP5-974I11	6	31600000	6p21.31	0.962885193439003	0.167517412396902	0.958670866766661	0.177870606686646	4	C:\Program Files\Normalise Suite 2\Genelists\SG_Hu1-2_KTH1-2500_ver1_10Rx24C.txt.nsuite_genelist
RP3-377H14	6	32100000	6p21.31	1.00770347573099	0.0686357711291278	1.00720455476889	0.0730425907654313	4	C:\Program Files\Normalise Suite 2\Genelists\SG_Hu1-2_KTH1-2500_ver1_10Rx24C.txt.nsuite_genelist
RP11-79J17	6	35200000	6p21.31	0.977086691875492	0.0868706572330432	0.979756841124325	0.180786415118105	3	C:\Program Files\Normalise Suite 2\Genelists\SG_Hu1-2_KTH1-2500_ver1_10Rx24C.txt.nsuite_genelist
RP11-79J23	6	37100000	6p21.2	0.987963180513241	0.0231756159584259	0.989087718105032	0.0229093540641465	4	C:\Program Files\Normalise Suite 2\Genelists\SG_Hu1-2_KTH1-2500_ver1_10Rx24C.txt.nsuite_genelist
RP3-329A5	6	37500000	6p21.2	1.01168530683009	0.0693259585675227	1.01171878874966	0.0725984664127588	4	C:\Program Files\Normalise Suite 2\Genelists\SG_Hu1-2_KTH1-2500_ver1_10Rx24C.txt.nsuite_genelist
RP3-524E15	6	38400000	6p21.1	1.00803823213146	0.10292892761903	1.01505643628759	0.139725153115109	4	C:\Program Files\Normalise Suite 2\Genelists\SG_Hu1-2_KTH1-2500_ver1_10Rx24C.txt.nsuite_genelist
RP1-50J22	6	38600000	6p21.1	0.977903814003524	0.0416424381835281	0.975201072855821	0.0427482622910904	4	C:\Program Files\Normalise Suite 2\Genelists\SG_Hu1-2_KTH1-2500_ver1_10Rx24C.txt.nsuite_genelist
RP11-91E11	6	39700000	6p21.1	0.991772031363001	0.0353961989962648	0.989581835807503	0.0385860031256338	4	C:\Program Files\Normalise Suite 2\Genelists\SG_Hu1-2_KTH1-2500_ver1_10Rx24C.txt.nsuite_genelist
RP3-460D19	6	40700000	6p21.1	1.03743934577197	0.0436171662585191	0.969875514239858	0.0599693424148415	2	C:\Program Files\Normalise Suite 2\Genelists\SG_Hu1-2_KTH1-2500_ver1_10Rx24C.txt.nsuite_genelist
RP11-505E17	6	42100000	6p21.1	0.971280816584479	0.0180745043496482	0.97052030891048	0.0183577068156011	4	C:\Program Files\Normalise Suite 2\Genelists\SG_Hu1-2_KTH1-2500_ver1_10Rx24C.txt.nsuite_genelist
RP11-81F7	6	43900000	6p21.1	1.07983453335774	0.147055435699523	1.0747197917338	0.154636799648802	4	C:\Program Files\Normalise Suite 2\Genelists\SG_Hu1-2_KTH1-2500_ver1_10Rx24C.txt.nsuite_genelist
RP11-79I2	6	44300000	6p21.1	0.994030797104586	0.0232025425309984	0.99434761084059	0.0236780338544218	4	C:\Program Files\Normalise Suite 2\Genelists\SG_Hu1-2_KTH1-2500_ver1_10Rx24C.txt.nsuite_genelist
RP5-973N23	6	45900000	6p12.3	0.977918069033446	0.0434585544671019	0.977741129004191	0.0442618855906908	4	C:\Program Files\Normalise Suite 2\Genelists\SG_Hu1-2_KTH1-2500_ver1_10Rx24C.txt.nsuite_genelist
RP11-121G20	6	47100000	6p12.3	0.974389676122548	0.0648055183120915	0.972989463553408	0.0683610536900405	4	C:\Program Files\Normalise Suite 2\Genelists\SG_Hu1-2_KTH1-2500_ver1_10Rx24C.txt.nsuite_genelist
RP3-449H6	6	47400000	6p12.3	0.975261717470407	0.0654751955973214	0.974074155193825	0.0721828394508066	4	C:\Program Files\Normalise Suite 2\Genelists\SG_Hu1-2_KTH1-2500_ver1_10Rx24C.txt.nsuite_genelist
RP1-244F24	6	48300000	6p12.3	1.02468682059158	0.043523220895174	1.026732752191	0.042549535796854	4	C:\Program Files\Normalise Suite 2\Genelists\SG_Hu1-2_KTH1-2500_ver1_10Rx24C.txt.nsuite_genelist
RP3-447E21	6	48900000	6p12.3	0.963776790648206	0.0499471774717344	0.775583838719319	0.305694507984201	4	C:\Program Files\Normalise Suite 2\Genelists\SG_Hu1-2_KTH1-2500_ver1_10Rx24C.txt.nsuite_genelist
RP11-90H17	6	49300000	6p12.3	1.06232836051267	0.100959291646814	1.05510556814721	0.10685453738532	4	C:\Program Files\Normalise Suite 2\Genelists\SG_Hu1-2_KTH1-2500_ver1_10Rx24C.txt.nsuite_genelist
RP1-306F2	6	51100000	6p12.2	0.976030977584286	0.100794486235986	0.967403524906204	0.121072754404513	4	C:\Program Files\Normalise Suite 2\Genelists\SG_Hu1-2_KTH1-2500_ver1_10Rx24C.txt.nsuite_genelist
RP11-79F13	6	52000000	6p12.1	1.01463106268933	0.0185428257895817	1.01487573231297	0.0172931051342086	4	C:\Program Files\Normalise Suite 2\Genelists\SG_Hu1-2_KTH1-2500_ver1_10Rx24C.txt.nsuite_genelist
RP4-753D5	6	53700000	6p12.1	0.960548138637947	0.105837377384373	0.952022913915687	0.116556278946986	4	C:\Program Files\Normalise Suite 2\Genelists\SG_Hu1-2_KTH1-2500_ver1_10Rx24C.txt.nsuite_genelist
RP3-357H1	6	54700000	6p12.1	0.958523255163374	0.0349743252667635	0.956781115223953	0.0361712253650441	4	C:\Program Files\Normalise Suite 2\Genelists\SG_Hu1-2_KTH1-2500_ver1_10Rx24C.txt.nsuite_genelist
RP11-90K15	6	55200000	6p12.1	0.995555990294528	0.122500003545495	0.992543251332257	0.130745185510486	4	C:\Program Files\Normalise Suite 2\Genelists\SG_Hu1-2_KTH1-2500_ver1_10Rx24C.txt.nsuite_genelist
RP1-27K12	6	56300000	6p11.2	0.978930547591246	0.0537018803570386	0.974818240542939	0.0637845611709212	4	C:\Program Files\Normalise Suite 2\Genelists\SG_Hu1-2_KTH1-2500_ver1_10Rx24C.txt.nsuite_genelist
RP11-7H16	6	56400000	6p11.2	1.02940430220083	0.0759403537519261	1.03067853310436	0.0797139161609204	4	C:\Program Files\Normalise Suite 2\Genelists\SG_Hu1-2_KTH1-2500_ver1_10Rx24C.txt.nsuite_genelist
RP11-146B10	6	58500000	6p11.1	0.989267824437643	0.0563070390974598	0.988800105767026	0.0573361686287401	4	C:\Program Files\Normalise Suite 2\Genelists\SG_Hu1-2_KTH1-2500_ver1_10Rx24C.txt.nsuite_genelist
RP11-79O24	6	59200000	6q11.1	0.978277490108303	0.0796875376443757	0.971678579412435	0.0866217116858089	4	C:\Program Files\Normalise Suite 2\Genelists\SG_Hu1-2_KTH1-2500_ver1_10Rx24C.txt.nsuite_genelist
RP3-496N17	6	60400000	6q11.1	0.979558059403675	0.0135001209304355	0.977011902525637	0.014250950632003	4	C:\Program Files\Normalise Suite 2\Genelists\SG_Hu1-2_KTH1-2500_ver1_10Rx24C.txt.nsuite_genelist
RP1-271N20	6	65500000	6q14.1	0.959499820372717	0.0789183378316931	0.954335551184316	0.0920664953285555	4	C:\Program Files\Normalise Suite 2\Genelists\SG_Hu1-2_KTH1-2500_ver1_10Rx24C.txt.nsuite_genelist
AL133459	6	66000000	6q14.1	0.944602516328121	0.0613773200942888	0.8792928231916	0.113221345265747	4	C:\Program Files\Normalise Suite 2\Genelists\SG_Hu1-2_KTH1-2500_ver1_10Rx24C.txt.nsuite_genelist
RP11-448N11	6	66600000	6q14.1	1.06451680451143	0.0874290465297396	1.06254456339181	0.094558143158297	4	C:\Program Files\Normalise Suite 2\Genelists\SG_Hu1-2_KTH1-2500_ver1_10Rx24C.txt.nsuite_genelist
RP11-79F21	6	67700000	6q14.1	1.03762545271007	0.0408502511270012	1.03824042214924	0.0416581888319555	4	C:\Program Files\Normalise Suite 2\Genelists\SG_Hu1-2_KTH1-2500_ver1_10Rx24C.txt.nsuite_genelist
RP11-88N6	6	68100000	6q14.1	0.987292885546217	0.119362637740584	0.984449455813572	0.128982353004473	4	C:\Program Files\Normalise Suite 2\Genelists\SG_Hu1-2_KTH1-2500_ver1_10Rx24C.txt.nsuite_genelist
RP3-442I1	6	68400000	6q14.1	0.956875433254462	0.0516937952176822	0.940850873933116	0.0566817887785314	4	C:\Program Files\Normalise Suite 2\Genelists\SG_Hu1-2_KTH1-2500_ver1_10Rx24C.txt.nsuite_genelist
RP5-819L10	6	69500000	6q14.1	0.95894440270804	0.0214312840270361	0.901878874493246	0.0791644737888771	3	C:\Program Files\Normalise Suite 2\Genelists\SG_Hu1-2_KTH1-2500_ver1_10Rx24C.txt.nsuite_genelist
RP1-129L7	6	70100000	6q14.1	0.997451347415713	0.0374501709054368	0.989650242277986	0.0562063212168763	4	C:\Program Files\Normalise Suite 2\Genelists\SG_Hu1-2_KTH1-2500_ver1_10Rx24C.txt.nsuite_genelist
RP11-80L16	6	70400000	6q14.1	0.98489763057854	0.0854496075205258	0.98328518817437	0.094326152734016	4	C:\Program Files\Normalise Suite 2\Genelists\SG_Hu1-2_KTH1-2500_ver1_10Rx24C.txt.nsuite_genelist
RP1-304O5	6	71600000	6q14.1	1.06066652034386	0.0397274295407003	1.06560811655322	0.0421456389789675	4	C:\Program Files\Normalise Suite 2\Genelists\SG_Hu1-2_KTH1-2500_ver1_10Rx24C.txt.nsuite_genelist
RP1-46B1	6	73300000	6q14.1	1.01460474583843	0.101421562638977	1.0145748044488	0.108584333153795	4	C:\Program Files\Normalise Suite 2\Genelists\SG_Hu1-2_KTH1-2500_ver1_10Rx24C.txt.nsuite_genelist
RP3-376F14	6	74800000	6q14.1	0.965993485812659	0.0486407131078766	0.956926893377561	0.0567016767324301	4	C:\Program Files\Normalise Suite 2\Genelists\SG_Hu1-2_KTH1-2500_ver1_10Rx24C.txt.nsuite_genelist
RP1-104A17	6	75500000	6q14.1	1.08796708594457	0.0629273970598877	1.15460522540642	0.176672315656236	2	C:\Program Files\Normalise Suite 2\Genelists\SG_Hu1-2_KTH1-2500_ver1_10Rx24C.txt.nsuite_genelist
RP11-90G9	6	76400000	6q14.1	0.977862480930693	0.0521058275789399	0.977176297884271	0.0540192120289423	4	C:\Program Files\Normalise Suite 2\Genelists\SG_Hu1-2_KTH1-2500_ver1_10Rx24C.txt.nsuite_genelist
RP5-1046G13	6	76900000	6q14.1	1.0066304007274	0.0685987038053295	1.00912948640775	0.0775210086845726	4	C:\Program Files\Normalise Suite 2\Genelists\SG_Hu1-2_KTH1-2500_ver1_10Rx24C.txt.nsuite_genelist
RP11-374I18	6	77600000	6q14.1	1.01748278628082	0.0345132576032483	1.01785561808263	0.0600510932941055	4	C:\Program Files\Normalise Suite 2\Genelists\SG_Hu1-2_KTH1-2500_ver1_10Rx24C.txt.nsuite_genelist
RP11-28P18	6	79000000	6q14.1	0.985100249436328	0.0676329383311557	0.93312446426582	0.0911189256722404	4	C:\Program Files\Normalise Suite 2\Genelists\SG_Hu1-2_KTH1-2500_ver1_10Rx24C.txt.nsuite_genelist
RP1-238D15	6	79800000	6q14.2	0.991470533590637	0.0429212549892821	0.972399123422931	0.0586712991459555	4	C:\Program Files\Normalise Suite 2\Genelists\SG_Hu1-2_KTH1-2500_ver1_10Rx24C.txt.nsuite_genelist
RP1-134M13	6	80500000	6q14.2	0.977690841093587	0.0912733408169657	0.977896956923931	0.0950002512339765	4	C:\Program Files\Normalise Suite 2\Genelists\SG_Hu1-2_KTH1-2500_ver1_10Rx24C.txt.nsuite_genelist
RP11-343P23	6	81900000	6q14.3	1.02331712171046	0.026791312378383	1.02554186527328	0.0273606211058366	4	C:\Program Files\Normalise Suite 2\Genelists\SG_Hu1-2_KTH1-2500_ver1_10Rx24C.txt.nsuite_genelist
RP11-79L15	6	82800000	6q14.3	0.965812279957589	0.0782976004172398	0.96326079482578	0.0845832381545114	4	C:\Program Files\Normalise Suite 2\Genelists\SG_Hu1-2_KTH1-2500_ver1_10Rx24C.txt.nsuite_genelist
RP1-136A11	6	83400000	6q14.3	0.995953195208999	0.0683972107130339	0.994373295041313	0.0722403217965654	4	C:\Program Files\Normalise Suite 2\Genelists\SG_Hu1-2_KTH1-2500_ver1_10Rx24C.txt.nsuite_genelist
RP11-217L13	6	83500000	6q14.3	1.0155020965826	0.0701078140002951	1.01715181296819	0.0708957554837466	4	C:\Program Files\Normalise Suite 2\Genelists\SG_Hu1-2_KTH1-2500_ver1_10Rx24C.txt.nsuite_genelist
RP1-232L24	6	84600000	6q16.1	0.986557865752482	0.035735997780154	0.982857557644074	0.0407298564939848	4	C:\Program Files\Normalise Suite 2\Genelists\SG_Hu1-2_KTH1-2500_ver1_10Rx24C.txt.nsuite_genelist
RP1-159G19	6	84900000	6q16.1	1.00108099503651	0.0489237103913577	1.00051981891672	0.0494987321053429	4	C:\Program Files\Normalise Suite 2\Genelists\SG_Hu1-2_KTH1-2500_ver1_10Rx24C.txt.nsuite_genelist
RP1-279A18	6	85500000	6q16.1	0.963123192879868	0.0730376772251199	0.956663631925765	0.0995720164143622	4	C:\Program Files\Normalise Suite 2\Genelists\SG_Hu1-2_KTH1-2500_ver1_10Rx24C.txt.nsuite_genelist
RP5-1046E21	6	86100000	6q16.1	0.939193932034119	0.0503165863960497	0.898452545081104	0.0754125029385216	2	C:\Program Files\Normalise Suite 2\Genelists\SG_Hu1-2_KTH1-2500_ver1_10Rx24C.txt.nsuite_genelist
RP11-801I18	6	87200000	6q16.1	1.00113700671208	0.0662073739979976	0.99924463830061	0.071167160820128	4	C:\Program Files\Normalise Suite 2\Genelists\SG_Hu1-2_KTH1-2500_ver1_10Rx24C.txt.nsuite_genelist
AL049699	6	88300000	6q16.1	1.00229816794736	0.00727813451476625	1.00202331492377	0.00915972781639617	4	C:\Program Files\Normalise Suite 2\Genelists\SG_Hu1-2_KTH1-2500_ver1_10Rx24C.txt.nsuite_genelist
RP4-676J13	6	89100000	6q16.1	0.975578064453549	0.0991209466663581	0.960760197473397	0.125550238063174	4	C:\Program Files\Normalise Suite 2\Genelists\SG_Hu1-2_KTH1-2500_ver1_10Rx24C.txt.nsuite_genelist
RP1-33L1	6	90000000	6q16.1	1.11986067049529	0.0168025780211413	1.26428287886197	0.131422903594413	2	C:\Program Files\Normalise Suite 2\Genelists\SG_Hu1-2_KTH1-2500_ver1_10Rx24C.txt.nsuite_genelist
RP11-43O2	6	91500000	6q16.1	0.981682247919882	0.0235978114071281	0.981744121490781	0.0235559990972763	4	C:\Program Files\Normalise Suite 2\Genelists\SG_Hu1-2_KTH1-2500_ver1_10Rx24C.txt.nsuite_genelist
RP1-102H19	6	92500000	6q16.1	0.983243261363199	0.0331625359082593	0.981365138641076	0.035769577884236	4	C:\Program Files\Normalise Suite 2\Genelists\SG_Hu1-2_KTH1-2500_ver1_10Rx24C.txt.nsuite_genelist
RP3-486L4	6	93200000	6q16.1	1.01437638908892	0.115294635665538	1.01089168838454	0.132341132328111	4	C:\Program Files\Normalise Suite 2\Genelists\SG_Hu1-2_KTH1-2500_ver1_10Rx24C.txt.nsuite_genelist
RP4-570O12	6	93800000	6q16.1	0.971656495684374	0.0508348064575695	0.91000086765815	0.12953676841367	4	C:\Program Files\Normalise Suite 2\Genelists\SG_Hu1-2_KTH1-2500_ver1_10Rx24C.txt.nsuite_genelist
RP1-131H7	6	94800000	6q16.1	0.991774807741942	0.101303732072292	0.990159787517529	0.108033973019025	4	C:\Program Files\Normalise Suite 2\Genelists\SG_Hu1-2_KTH1-2500_ver1_10Rx24C.txt.nsuite_genelist
RP1-154G14	6	96000000	6q16.2	1.00141918542073	0.130741332853835	1.00028338578734	0.165542134245378	4	C:\Program Files\Normalise Suite 2\Genelists\SG_Hu1-2_KTH1-2500_ver1_10Rx24C.txt.nsuite_genelist
RP3-433F14	6	97200000	6q16.3	1.01694691732168	0.0994480572847313	1.01071918196637	0.139279165124597	4	C:\Program Files\Normalise Suite 2\Genelists\SG_Hu1-2_KTH1-2500_ver1_10Rx24C.txt.nsuite_genelist
RP1-149C7	6	97900000	6q16.3	0.98826925697787	0.0898386008950702	0.985242253256464	0.120884297941347	4	C:\Program Files\Normalise Suite 2\Genelists\SG_Hu1-2_KTH1-2500_ver1_10Rx24C.txt.nsuite_genelist
RP11-538A16	6	98500000	6q16.3	0.982696268081967	0.023206113973928	0.981032299627983	0.0247183617079952	4	C:\Program Files\Normalise Suite 2\Genelists\SG_Hu1-2_KTH1-2500_ver1_10Rx24C.txt.nsuite_genelist
RP11-79F23	6	100000000	6q16.3	1.00842137559984	0.100093185534353	1.00254507632375	0.120800373933408	4	C:\Program Files\Normalise Suite 2\Genelists\SG_Hu1-2_KTH1-2500_ver1_10Rx24C.txt.nsuite_genelist
RP1-104O17	6	101600000	6q16.3	0.97391578081853	0.0377394209176186	0.971763411922638	0.041947645546736	4	C:\Program Files\Normalise Suite 2\Genelists\SG_Hu1-2_KTH1-2500_ver1_10Rx24C.txt.nsuite_genelist
RP11-22L21	6	102600000	6q22.1	1.02499344701227	0.0680628389027326	1.02548233300791	0.0760843954582836	4	C:\Program Files\Normalise Suite 2\Genelists\SG_Hu1-2_KTH1-2500_ver1_10Rx24C.txt.nsuite_genelist
RP3-453D15	6	103900000	6q22.1	0.977162695430389	0.0417867458973197	0.972744904543749	0.0497464360289639	4	C:\Program Files\Normalise Suite 2\Genelists\SG_Hu1-2_KTH1-2500_ver1_10Rx24C.txt.nsuite_genelist
RP11-79G15	6	104600000	6q22.1	1.0204584449562	0.0152975874822803	1.02057680312493	0.0160201902308442	4	C:\Program Files\Normalise Suite 2\Genelists\SG_Hu1-2_KTH1-2500_ver1_10Rx24C.txt.nsuite_genelist
RP1-121G13	6	105800000	6q22.1	1.01443771613021	0.0661775833014504	1.01149693881572	0.0823393777974524	4	C:\Program Files\Normalise Suite 2\Genelists\SG_Hu1-2_KTH1-2500_ver1_10Rx24C.txt.nsuite_genelist
RP11-79K22	6	106600000	6q22.1	1.0019262979918	0.0170880844292532	1.00199641236902	0.0211631174666236	4	C:\Program Files\Normalise Suite 2\Genelists\SG_Hu1-2_KTH1-2500_ver1_10Rx24C.txt.nsuite_genelist
RP11-90O11	6	106800000	6q22.1	1.00722066894544	0.109795085103913	1.00734574717435	0.110696842032873	4	C:\Program Files\Normalise Suite 2\Genelists\SG_Hu1-2_KTH1-2500_ver1_10Rx24C.txt.nsuite_genelist
RP11-79O12	6	107100000	6q22.1	0.999103874664646	0.109195814494607	0.997671456996838	0.115621701003568	4	C:\Program Files\Normalise Suite 2\Genelists\SG_Hu1-2_KTH1-2500_ver1_10Rx24C.txt.nsuite_genelist
RP3-514B11	6	108800000	6q22.1	0.990515735786878	0.0225716056011706	0.972684377033176	0.0781900726857479	4	C:\Program Files\Normalise Suite 2\Genelists\SG_Hu1-2_KTH1-2500_ver1_10Rx24C.txt.nsuite_genelist
RP11-284O5	6	109800000	6q22.1	0.977298857228798	0.0876469540778973	0.850736812703955	0.297645611351268	3	C:\Program Files\Normalise Suite 2\Genelists\SG_Hu1-2_KTH1-2500_ver1_10Rx24C.txt.nsuite_genelist
RP3-454N4	6	110900000	6q22.1	0.977024883011337	0.0677992275624998	0.967621201654098	0.0724848257386018	4	C:\Program Files\Normalise Suite 2\Genelists\SG_Hu1-2_KTH1-2500_ver1_10Rx24C.txt.nsuite_genelist
RP3-429G5	6	113600000	6q22.1	1.01707642418261	0.0609295258324633	1.01641867868914	0.0626007561366625	4	C:\Program Files\Normalise Suite 2\Genelists\SG_Hu1-2_KTH1-2500_ver1_10Rx24C.txt.nsuite_genelist
RP1-128O3	6	113700000	6q22.1	0.99233651358657	0.0494328564066905	0.992175105573345	0.0533410495638701	4	C:\Program Files\Normalise Suite 2\Genelists\SG_Hu1-2_KTH1-2500_ver1_10Rx24C.txt.nsuite_genelist
RP1-70A9	6	115100000	6q22.2	1.0147188560121	0.0392734696804778	1.01912566013706	0.0589139644803355	4	C:\Program Files\Normalise Suite 2\Genelists\SG_Hu1-2_KTH1-2500_ver1_10Rx24C.txt.nsuite_genelist
RP1-261K5	6	115900000	6q22.2	1.01588361779359	0.131806444965602	1.01681442700763	0.1428123809592	4	C:\Program Files\Normalise Suite 2\Genelists\SG_Hu1-2_KTH1-2500_ver1_10Rx24C.txt.nsuite_genelist
RP3-487J7	6	117100000	6q22.31	1.00887268879048	0.0978436591129539	1.00911090643908	0.105643122419371	4	C:\Program Files\Normalise Suite 2\Genelists\SG_Hu1-2_KTH1-2500_ver1_10Rx24C.txt.nsuite_genelist
RP11-506B6	6	117900000	6q22.31	1.03227838852726	0.0328118287935977	1.03399492802275	0.029307579041186	4	C:\Program Files\Normalise Suite 2\Genelists\SG_Hu1-2_KTH1-2500_ver1_10Rx24C.txt.nsuite_genelist
RP11-91B17	6	118700000	6q22.31	0.975381260983178	0.0756611248713332	0.975730567947664	0.0780708477072804	4	C:\Program Files\Normalise Suite 2\Genelists\SG_Hu1-2_KTH1-2500_ver1_10Rx24C.txt.nsuite_genelist
RP11-367G18	6	119400000	6q22.31	1.00545721658421	0.0355595608798939	1.00739749199136	0.0380489468790641	4	C:\Program Files\Normalise Suite 2\Genelists\SG_Hu1-2_KTH1-2500_ver1_10Rx24C.txt.nsuite_genelist
RP1-124O9	6	120200000	6q22.31	0.993766530980366	0.11176987410758	0.988163176881023	0.127130657485026	4	C:\Program Files\Normalise Suite 2\Genelists\SG_Hu1-2_KTH1-2500_ver1_10Rx24C.txt.nsuite_genelist
Z95329	6	120500000	6q22.31	1.02209610202222	0.0377764491895115	1.0231840895355	0.0387562284687181	4	C:\Program Files\Normalise Suite 2\Genelists\SG_Hu1-2_KTH1-2500_ver1_10Rx24C.txt.nsuite_genelist
RP1-136O14	6	122100000	6q22.32	0.992289680213256	0.0798922444522196	0.985925997028114	0.0987675294009128	4	C:\Program Files\Normalise Suite 2\Genelists\SG_Hu1-2_KTH1-2500_ver1_10Rx24C.txt.nsuite_genelist
RP1-94G16	6	123500000	6q22.32	0.966416854455646	0.0758853441490904	0.962215949608937	0.0854730951509507	4	C:\Program Files\Normalise Suite 2\Genelists\SG_Hu1-2_KTH1-2500_ver1_10Rx24C.txt.nsuite_genelist
RP3-344F17	6	124200000	6q22.32	1.01255971844488	0.0537461402952378	1.01805892418477	0.0702710965199652	4	C:\Program Files\Normalise Suite 2\Genelists\SG_Hu1-2_KTH1-2500_ver1_10Rx24C.txt.nsuite_genelist
RP1-193N13	6	125300000	6q22.33	0.951815627853505	0.108532643002334	0.946061419758793	0.12372509177373	4	C:\Program Files\Normalise Suite 2\Genelists\SG_Hu1-2_KTH1-2500_ver1_10Rx24C.txt.nsuite_genelist
RP11-411H20	6	126000000	6q22.33	1.01390838300527	0.0205293323553837	1.01449187654129	0.0202813563117798	4	C:\Program Files\Normalise Suite 2\Genelists\SG_Hu1-2_KTH1-2500_ver1_10Rx24C.txt.nsuite_genelist
RP1-224E15	6	126600000	6q22.33	1.00148710763306	0.145124911656702	1.00030522405535	0.210967209541892	4	C:\Program Files\Normalise Suite 2\Genelists\SG_Hu1-2_KTH1-2500_ver1_10Rx24C.txt.nsuite_genelist
RP3-438G17	6	128000000	6q22.33	0.991012610496104	0.0454607397164082	0.993205904267721	0.0625125510552408	4	C:\Program Files\Normalise Suite 2\Genelists\SG_Hu1-2_KTH1-2500_ver1_10Rx24C.txt.nsuite_genelist
RP3-425C14	6	128700000	6q22.33	0.967945698503909	0.0403363189961172	0.875219659776516	0.158249796316568	4	C:\Program Files\Normalise Suite 2\Genelists\SG_Hu1-2_KTH1-2500_ver1_10Rx24C.txt.nsuite_genelist
RP11-80B14	6	129400000	6q22.33	0.972579829035276	0.121444054754878	0.97076250116111	0.126359865265625	4	C:\Program Files\Normalise Suite 2\Genelists\SG_Hu1-2_KTH1-2500_ver1_10Rx24C.txt.nsuite_genelist
RP3-329N18	6	129900000	6q23.1	1.01709617203063	0.0262829318173605	1.01627943903715	0.0218023813418552	4	C:\Program Files\Normalise Suite 2\Genelists\SG_Hu1-2_KTH1-2500_ver1_10Rx24C.txt.nsuite_genelist
RP1-249H1	6	130100000	6q23.1	1.03809405907809	0.0927712575320489	0.989849115770954	0.176225005067532	3	C:\Program Files\Normalise Suite 2\Genelists\SG_Hu1-2_KTH1-2500_ver1_10Rx24C.txt.nsuite_genelist
RP11-138M12	6	131500000	6q23.1	0.991349122515818	0.0340006817255308	0.990223457680851	0.0356682394406675	4	C:\Program Files\Normalise Suite 2\Genelists\SG_Hu1-2_KTH1-2500_ver1_10Rx24C.txt.nsuite_genelist
RP1-312L17	6	133300000	6q23.1	0.929367745370124	0.0262867644630489	0.695249943635321	0.37586688103633	3	C:\Program Files\Normalise Suite 2\Genelists\SG_Hu1-2_KTH1-2500_ver1_10Rx24C.txt.nsuite_genelist
RP3-480J14	6	134100000	6q23.1	0.993836528230167	0.0214348931603577	0.986187395317907	0.0276762483523391	4	C:\Program Files\Normalise Suite 2\Genelists\SG_Hu1-2_KTH1-2500_ver1_10Rx24C.txt.nsuite_genelist
RP1-86D1	6	134800000	6q23.2	1.01159387847701	0.024858073488776	1.01323937793123	0.0227564989183359	4	C:\Program Files\Normalise Suite 2\Genelists\SG_Hu1-2_KTH1-2500_ver1_10Rx24C.txt.nsuite_genelist
RP1-69D17	6	136200000	6q23.2	1.01401273640026	0.0342822490923819	1.01253851575577	0.0375677382605904	4	C:\Program Files\Normalise Suite 2\Genelists\SG_Hu1-2_KTH1-2500_ver1_10Rx24C.txt.nsuite_genelist
RP3-353O9	6	137700000	6q23.2	0.988598222767578	0.0154571210890861	0.986651342453569	0.0165545576735802	4	C:\Program Files\Normalise Suite 2\Genelists\SG_Hu1-2_KTH1-2500_ver1_10Rx24C.txt.nsuite_genelist
RP1-215F14	6	138700000	6q23.3	0.984165705480526	0.0600156223386604	0.889030761149019	0.228339821343965	3	C:\Program Files\Normalise Suite 2\Genelists\SG_Hu1-2_KTH1-2500_ver1_10Rx24C.txt.nsuite_genelist
RP11-435E4	6	139400000	6q23.3	1.03741278040767	0.0869933275628453	1.03963194293383	0.0923439947528652	4	C:\Program Files\Normalise Suite 2\Genelists\SG_Hu1-2_KTH1-2500_ver1_10Rx24C.txt.nsuite_genelist
RP11-368O13	6	140400000	6q23.3	0.983899759280219	0.0276363053520807	0.986785070177182	0.0402170895011018	4	C:\Program Files\Normalise Suite 2\Genelists\SG_Hu1-2_KTH1-2500_ver1_10Rx24C.txt.nsuite_genelist
RP11-557H15	6	141300000	6q23.3	1.01842521327547	0.0743183632356984	1.02126036242175	0.0768343141467779	4	C:\Program Files\Normalise Suite 2\Genelists\SG_Hu1-2_KTH1-2500_ver1_10Rx24C.txt.nsuite_genelist
RP1-38C16	6	142400000	6q24.1	1.03317436375298	0.071489896466289	1.02572111758309	0.0913973376280398	4	C:\Program Files\Normalise Suite 2\Genelists\SG_Hu1-2_KTH1-2500_ver1_10Rx24C.txt.nsuite_genelist
RP11-89G8	6	142600000	6q24.1	1.02302573538855	0.0616526432482369	1.02568614647158	0.0704224157215774	4	C:\Program Files\Normalise Suite 2\Genelists\SG_Hu1-2_KTH1-2500_ver1_10Rx24C.txt.nsuite_genelist
RP11-91G15	6	143700000	6q24.1	0.996207536478031	0.0467453118901933	0.995240270058122	0.0488162868195718	4	C:\Program Files\Normalise Suite 2\Genelists\SG_Hu1-2_KTH1-2500_ver1_10Rx24C.txt.nsuite_genelist
RP3-372K1	6	144200000	6q24.1	1.02529613065606	0.0890807297862241	1.01121645076913	0.104406001379198	2	C:\Program Files\Normalise Suite 2\Genelists\SG_Hu1-2_KTH1-2500_ver1_10Rx24C.txt.nsuite_genelist
RP11-133O15	6	145000000	6q24.2	1.07385892353833	0.169411590921117	1.0705068089903	0.173997015626535	4	C:\Program Files\Normalise Suite 2\Genelists\SG_Hu1-2_KTH1-2500_ver1_10Rx24C.txt.nsuite_genelist
RP1-225E12	6	145900000	6q24.2	1.02022615608569	0.0256241458610234	1.02193190866405	0.0272484532003895	4	C:\Program Files\Normalise Suite 2\Genelists\SG_Hu1-2_KTH1-2500_ver1_10Rx24C.txt.nsuite_genelist
RP5-899B16	6	147000000	6q24.2	1.0225404626546	0.0333121236031473	1.02507120654228	0.0306812391940339	4	C:\Program Files\Normalise Suite 2\Genelists\SG_Hu1-2_KTH1-2500_ver1_10Rx24C.txt.nsuite_genelist
AL357080	6	148000000	6q24.3	1.01042632393448	0.0451844123547496	1.01020892289037	0.0468134593643242	4	C:\Program Files\Normalise Suite 2\Genelists\SG_Hu1-2_KTH1-2500_ver1_10Rx24C.txt.nsuite_genelist
RP11-89A10	6	148500000	6q24.3	0.958561092497675	0.132614177278491	0.946996596220889	0.145033266577759	4	C:\Program Files\Normalise Suite 2\Genelists\SG_Hu1-2_KTH1-2500_ver1_10Rx24C.txt.nsuite_genelist
RP3-468K18	6	150900000	6q25.1	1.010847459124	0.00985217238500079	1.00958523077323	0.0103914707468648	4	C:\Program Files\Normalise Suite 2\Genelists\SG_Hu1-2_KTH1-2500_ver1_10Rx24C.txt.nsuite_genelist
RP11-43G16	6	152300000	6q25.1	0.998614050221745	0.023022840808645	1.00095055150902	0.0301518723539821	4	C:\Program Files\Normalise Suite 2\Genelists\SG_Hu1-2_KTH1-2500_ver1_10Rx24C.txt.nsuite_genelist
RP11-545I5	6	153000000	6q25.1	0.962487153349598	0.0280985473206437	0.941052365339006	0.0631039761417419	4	C:\Program Files\Normalise Suite 2\Genelists\SG_Hu1-2_KTH1-2500_ver1_10Rx24C.txt.nsuite_genelist
RP1-69B13	6	153600000	6q25.2	1.01013677520514	0.0789212433660507	1.0050676484392	0.0977845580678751	4	C:\Program Files\Normalise Suite 2\Genelists\SG_Hu1-2_KTH1-2500_ver1_10Rx24C.txt.nsuite_genelist
RP3-434O8	6	155000000	6q25.2	0.984380499657715	0.131810845955062	0.984291825785289	0.142323292461243	4	C:\Program Files\Normalise Suite 2\Genelists\SG_Hu1-2_KTH1-2500_ver1_10Rx24C.txt.nsuite_genelist
RP1-281H8	6	156600000	6q25.3	1.03430780137002	0.0583344629915623	1.04322777391435	0.0668351986576912	4	C:\Program Files\Normalise Suite 2\Genelists\SG_Hu1-2_KTH1-2500_ver1_10Rx24C.txt.nsuite_genelist
RP1-12G14	6	156700000	6q25.3	0.976260325102931	0.0144143474507174	0.976509280366817	0.0125867670471637	4	C:\Program Files\Normalise Suite 2\Genelists\SG_Hu1-2_KTH1-2500_ver1_10Rx24C.txt.nsuite_genelist
RP11-291C6	6	157700000	6q25.3	0.997090884269165	0.0484787726481349	0.995816910744646	0.0506054851303052	4	C:\Program Files\Normalise Suite 2\Genelists\SG_Hu1-2_KTH1-2500_ver1_10Rx24C.txt.nsuite_genelist
RP3-358E10	6	159900000	6q25.3	0.989181867211141	0.0493185426876264	0.984384097886259	0.0628010478950251	4	C:\Program Files\Normalise Suite 2\Genelists\SG_Hu1-2_KTH1-2500_ver1_10Rx24C.txt.nsuite_genelist
RP11-535A9	6	160400000	6q25.3	1.0228426163198	0.0865536002624119	1.02143636256194	0.0923455889200212	4	C:\Program Files\Normalise Suite 2\Genelists\SG_Hu1-2_KTH1-2500_ver1_10Rx24C.txt.nsuite_genelist
RP1-278N12	6	161600000	6q25.3	0.988671189019785	0.0724427566662878	0.970163861268564	0.096479425034922	4	C:\Program Files\Normalise Suite 2\Genelists\SG_Hu1-2_KTH1-2500_ver1_10Rx24C.txt.nsuite_genelist
RP1-257I9	6	162700000	6q25.3	1.00048278438549	0.0725272755348789	1.00076703292242	0.0828280114656887	4	C:\Program Files\Normalise Suite 2\Genelists\SG_Hu1-2_KTH1-2500_ver1_10Rx24C.txt.nsuite_genelist
RP11-91I3	6	164400000	6q25.3	0.994353501939618	0.0129150876775895	0.991427385766513	0.0139217485532373	4	C:\Program Files\Normalise Suite 2\Genelists\SG_Hu1-2_KTH1-2500_ver1_10Rx24C.txt.nsuite_genelist
RP11-266C7	6	165300000	6q25.3	1.08680795900443	0.173327347785549	1.08622028829707	0.177750481028944	4	C:\Program Files\Normalise Suite 2\Genelists\SG_Hu1-2_KTH1-2500_ver1_10Rx24C.txt.nsuite_genelist
RP11-88B24	6	166400000	6q25.3	1.00017381602121	0.0228963683481359	0.999995881098225	0.0241672984170761	4	C:\Program Files\Normalise Suite 2\Genelists\SG_Hu1-2_KTH1-2500_ver1_10Rx24C.txt.nsuite_genelist
RP3-393E18	6	166900000	6q25.3	0.985140216931431	0.0748530364731805	0.983344035029776	0.0834782332561322	4	C:\Program Files\Normalise Suite 2\Genelists\SG_Hu1-2_KTH1-2500_ver1_10Rx24C.txt.nsuite_genelist
RP3-428L16	6	168300000	6q25.3	1.03410685335123	0.0180211173749005	1.02939500034386	0.0366813285746315	4	C:\Program Files\Normalise Suite 2\Genelists\SG_Hu1-2_KTH1-2500_ver1_10Rx24C.txt.nsuite_genelist
RP11-81H13	6	168400000	6q25.3	0.999696659089625	0.0268181318625227	0.999083545035352	0.0287464679913517	4	C:\Program Files\Normalise Suite 2\Genelists\SG_Hu1-2_KTH1-2500_ver1_10Rx24C.txt.nsuite_genelist
RP1-119H20	6	169100000	6q25.3	1.02848327118226	0.097958485825577	1.03136794699802	0.107014878499097	4	C:\Program Files\Normalise Suite 2\Genelists\SG_Hu1-2_KTH1-2500_ver1_10Rx24C.txt.nsuite_genelist
RP1-51J12	6	171000000	6q25.3	0.995234406077531	0.0875675039073728	0.986419185941294	0.109436405943295	4	C:\Program Files\Normalise Suite 2\Genelists\SG_Hu1-2_KTH1-2500_ver1_10Rx24C.txt.nsuite_genelist
RP11-104N13	6	172200000	6q25.3	0.982830270253242	0.0151394472726127	0.980140381987544	0.0147068064513159	4	C:\Program Files\Normalise Suite 2\Genelists\SG_Hu1-2_KTH1-2500_ver1_10Rx24C.txt.nsuite_genelist
RP3-345E4	6	173500000	6q25.3	1.00902721279622	0.105600311334758	1.0106471872599	0.12389342654251	4	C:\Program Files\Normalise Suite 2\Genelists\SG_Hu1-2_KTH1-2500_ver1_10Rx24C.txt.nsuite_genelist
RP1-167A14	6	174600000	6q25.3	1.0048471886437	0.0785360597897523	0.91726327752938	0.238494613843279	4	C:\Program Files\Normalise Suite 2\Genelists\SG_Hu1-2_KTH1-2500_ver1_10Rx24C.txt.nsuite_genelist
RP1-125N5	6	175900000	6q25.3	0.977846292074803	0.0492165073213936	0.9704811369604	0.0605137344326647	4	C:\Program Files\Normalise Suite 2\Genelists\SG_Hu1-2_KTH1-2500_ver1_10Rx24C.txt.nsuite_genelist
RP11-351J23	6	176700000	6q25.3	1.04897626501893	0.0286636080021667	1.0483740155366	0.0282956780662969	2	C:\Program Files\Normalise Suite 2\Genelists\SG_Hu1-2_KTH1-2500_ver1_10Rx24C.txt.nsuite_genelist
RP1-182D15	6	177500000	6q25.3	0.978836716216922	0.0349421520503151	0.974881594885099	0.0436694157335818	4	C:\Program Files\Normalise Suite 2\Genelists\SG_Hu1-2_KTH1-2500_ver1_10Rx24C.txt.nsuite_genelist
GS-57-H24	6	178000000	6q25.3	1.00295175040002	0.0814437192257285	1.00596613211824	0.092070447882266	4	C:\Program Files\Normalise Suite 2\Genelists\SG_Hu1-2_KTH1-2500_ver1_10Rx24C.txt.nsuite_genelist
RP1-140C12	6	178100000	6q25.3	1.00439684105903	0.0690621237626086	1.00356474594187	0.0774413946350453	4	C:\Program Files\Normalise Suite 2\Genelists\SG_Hu1-2_KTH1-2500_ver1_10Rx24C.txt.nsuite_genelist
RP11-384L2	7	0	7p22.3	0.994474600468234	0.0954427723236676	0.990344227400218	0.110977089110083	4	C:\Program Files\Normalise Suite 2\Genelists\SG_Hu1-2_KTH1-2500_ver1_10Rx24C.txt.nsuite_genelist
GS-164-D18	7	100000	7p22.3	0.999296057589885	0.100040299342947	0.988069438468099	0.125635527546304	4	C:\Program Files\Normalise Suite 2\Genelists\SG_Hu1-2_KTH1-2500_ver1_10Rx24C.txt.nsuite_genelist
AC073957	7	700000	7p22.3	0.993252713945999	0.0270833907080237	0.992961365890307	0.0266898759287335	4	C:\Program Files\Normalise Suite 2\Genelists\SG_Hu1-2_KTH1-2500_ver1_10Rx24C.txt.nsuite_genelist
RP11-90J23	7	3800000	7p22.2	1.02122504785875	0.0347600406044988	1.02183586910365	0.0364893844612312	4	C:\Program Files\Normalise Suite 2\Genelists\SG_Hu1-2_KTH1-2500_ver1_10Rx24C.txt.nsuite_genelist
RP11-42B7	7	3900000	7p22.2	0.987618142035303	0.0907399672239391	0.986493936435872	0.0944829496158143	4	C:\Program Files\Normalise Suite 2\Genelists\SG_Hu1-2_KTH1-2500_ver1_10Rx24C.txt.nsuite_genelist
RP11-2K20	7	4700000	7p22.2	1.04255284815667	0.145592187405125	1.04465679575908	0.148364525847389	4	C:\Program Files\Normalise Suite 2\Genelists\SG_Hu1-2_KTH1-2500_ver1_10Rx24C.txt.nsuite_genelist
RP11-161C7	7	6100000	7p22.2	1.03901287320522	0.142531574567984	1.04137954192646	0.146174651839117	4	C:\Program Files\Normalise Suite 2\Genelists\SG_Hu1-2_KTH1-2500_ver1_10Rx24C.txt.nsuite_genelist
CITB-13P7	7	7000000	7p22.1	1.05482603908202	0.0532784457567367	1.06796567561156	0.0591053211964741	4	C:\Program Files\Normalise Suite 2\Genelists\SG_Hu1-2_KTH1-2500_ver1_10Rx24C.txt.nsuite_genelist
RP11-22K15	7	7000000	7p22.1	0.939453669216129	0.0538412856470666	0.671288559660538	0.434311779694891	3	C:\Program Files\Normalise Suite 2\Genelists\SG_Hu1-2_KTH1-2500_ver1_10Rx24C.txt.nsuite_genelist
RP11-79G16	7	7600000	7p22.1	0.993905311394279	0.0308322792883532	0.994311162635612	0.0308614090421808	4	C:\Program Files\Normalise Suite 2\Genelists\SG_Hu1-2_KTH1-2500_ver1_10Rx24C.txt.nsuite_genelist
IIB11	7	8000000	7p22.1	1.09976707887408	0.0683621685146403	1.20877404315191	0.279342398360144	4	C:\Program Files\Normalise Suite 2\Genelists\SG_Hu1-2_KTH1-2500_ver1_10Rx24C.txt.nsuite_genelist
RP11-111K18	7	8400000	7p22.1	1.01604515442536	0.00405818886011062	0.99898645468135	0.0197448389845906	2	C:\Program Files\Normalise Suite 2\Genelists\SG_Hu1-2_KTH1-2500_ver1_10Rx24C.txt.nsuite_genelist
RP11-79O21	7	9300000	7p22.1	0.994269187348442	0.0570200890546937	0.990069321469175	0.0635336247909269	4	C:\Program Files\Normalise Suite 2\Genelists\SG_Hu1-2_KTH1-2500_ver1_10Rx24C.txt.nsuite_genelist
RP11-451C12	7	10900000	7p21.3	1.0005756463919	0.0606299216619081	1.00068127003093	0.0639572783422799	4	C:\Program Files\Normalise Suite 2\Genelists\SG_Hu1-2_KTH1-2500_ver1_10Rx24C.txt.nsuite_genelist
RP11-89B15	7	15100000	7p21.3	1.02946733773691	0.0441619015485028	1.02888278477427	0.0525395347125794	2	C:\Program Files\Normalise Suite 2\Genelists\SG_Hu1-2_KTH1-2500_ver1_10Rx24C.txt.nsuite_genelist
CITB-23M10	7	15800000	7p21.2	0.99361359452592	0.0456349716624673	0.992050836245072	0.0496430682628373	4	C:\Program Files\Normalise Suite 2\Genelists\SG_Hu1-2_KTH1-2500_ver1_10Rx24C.txt.nsuite_genelist
RP11-123E5	7	17100000	7p21.1	1.01303625128598	0.0646238583194187	1.01546008205361	0.0671787540050294	4	C:\Program Files\Normalise Suite 2\Genelists\SG_Hu1-2_KTH1-2500_ver1_10Rx24C.txt.nsuite_genelist
RP11-620P6	7	17500000	7p21.1	0.973350007727286	0.10023844387814	0.960319500135125	0.128674690277852	4	C:\Program Files\Normalise Suite 2\Genelists\SG_Hu1-2_KTH1-2500_ver1_10Rx24C.txt.nsuite_genelist
RP11-70K3	7	17800000	7p21.1	0.988364252833601	0.0439290277951844	0.98174019901064	0.050595121991687	4	C:\Program Files\Normalise Suite 2\Genelists\SG_Hu1-2_KTH1-2500_ver1_10Rx24C.txt.nsuite_genelist
RP11-91A24	7	19400000	7p15.3	0.971552385934274	0.0617218831323454	0.969032150371538	0.0647436897999251	4	C:\Program Files\Normalise Suite 2\Genelists\SG_Hu1-2_KTH1-2500_ver1_10Rx24C.txt.nsuite_genelist
RP11-350D14	7	19500000	7p15.3	0.965159742021452	0.0288236808773377	0.95682497381453	0.0336501211163229	4	C:\Program Files\Normalise Suite 2\Genelists\SG_Hu1-2_KTH1-2500_ver1_10Rx24C.txt.nsuite_genelist
RP11-51L23	7	20700000	7p15.3	0.994995001795012	0.0291412388362379	0.991646017482586	0.0312818752174678	4	C:\Program Files\Normalise Suite 2\Genelists\SG_Hu1-2_KTH1-2500_ver1_10Rx24C.txt.nsuite_genelist
IIID11	7	20900000	7p15.3	0.981960924473046	0.114186270573654	0.978688967012316	0.137601450782725	4	C:\Program Files\Normalise Suite 2\Genelists\SG_Hu1-2_KTH1-2500_ver1_10Rx24C.txt.nsuite_genelist
IID9	7	21000000	7p15.3	1.03551253128678	0.158006551411013	1.04651410044171	0.228684188857028	4	C:\Program Files\Normalise Suite 2\Genelists\SG_Hu1-2_KTH1-2500_ver1_10Rx24C.txt.nsuite_genelist
cosIIIA9	7	21000000	7p15.3	0.983800036721433	0.126180592927829	0.982799493829503	0.161327398316751	4	C:\Program Files\Normalise Suite 2\Genelists\SG_Hu1-2_KTH1-2500_ver1_10Rx24C.txt.nsuite_genelist
IIIB3	7	21000000	7p15.3	1.0504393552183	0.0787384621082916	1.06417764458816	0.0839813370963797	4	C:\Program Files\Normalise Suite 2\Genelists\SG_Hu1-2_KTH1-2500_ver1_10Rx24C.txt.nsuite_genelist
IIIE1	7	21000000	7p15.3	0.988129550968013	0.0928876624786948	0.952561024009175	0.140524997053468	4	C:\Program Files\Normalise Suite 2\Genelists\SG_Hu1-2_KTH1-2500_ver1_10Rx24C.txt.nsuite_genelist
IH3	7	21100000	7p15.3	0.99783446226533	0.126598398087019	1.00243448267153	0.180688992485991	4	C:\Program Files\Normalise Suite 2\Genelists\SG_Hu1-2_KTH1-2500_ver1_10Rx24C.txt.nsuite_genelist
CTB-23M10	7	21100000	7p15.3	1.00462486112948	0.065323502902264	0.998188396837835	0.0697722885186488	4	C:\Program Files\Normalise Suite 2\Genelists\SG_Hu1-2_KTH1-2500_ver1_10Rx24C.txt.nsuite_genelist
RP11-494A9	7	21300000	7p15.3	1.04659541002999	0.160032225362843	1.05387106119387	0.199164858458712	4	C:\Program Files\Normalise Suite 2\Genelists\SG_Hu1-2_KTH1-2500_ver1_10Rx24C.txt.nsuite_genelist
RP11-71F18	7	21300000	7p15.3	0.98917874235215	0.13099279907415	0.982903429052142	0.15762274740936	4	C:\Program Files\Normalise Suite 2\Genelists\SG_Hu1-2_KTH1-2500_ver1_10Rx24C.txt.nsuite_genelist
RP11-79G17	7	21500000	7p15.3	0.995888779685556	0.0362631590133322	0.919369781394972	0.176198962624639	3	C:\Program Files\Normalise Suite 2\Genelists\SG_Hu1-2_KTH1-2500_ver1_10Rx24C.txt.nsuite_genelist
RP11-49N21	7	21800000	7p15.3	1.00015142202127	0.158209463676892	0.996150684347072	0.179264942618289	4	C:\Program Files\Normalise Suite 2\Genelists\SG_Hu1-2_KTH1-2500_ver1_10Rx24C.txt.nsuite_genelist
RP11-79D17	7	22800000	7p15.3	1.01292994188877	0.0560740420248745	1.01320643969132	0.0567568106927559	4	C:\Program Files\Normalise Suite 2\Genelists\SG_Hu1-2_KTH1-2500_ver1_10Rx24C.txt.nsuite_genelist
CTB-119H12	7	23600000	7p15.3	1.00252355852796	0.0420752632248783	1.00392355054306	0.0447687510143773	4	C:\Program Files\Normalise Suite 2\Genelists\SG_Hu1-2_KTH1-2500_ver1_10Rx24C.txt.nsuite_genelist
CITB-119H12	7	24400000	7p15.2	1.08097109474593	0.127084035771948	1.08513595663455	0.130597063064355	4	C:\Program Files\Normalise Suite 2\Genelists\SG_Hu1-2_KTH1-2500_ver1_10Rx24C.txt.nsuite_genelist
RP11-66O14	7	27100000	7p15.1	0.981621463171815	0.0604128326698702	0.982065691484314	0.0624793991295824	4	C:\Program Files\Normalise Suite 2\Genelists\SG_Hu1-2_KTH1-2500_ver1_10Rx24C.txt.nsuite_genelist
AC010677	7	27100000	7p15.1	0.980871212110457	0.0646717737957911	0.980453034485991	0.0647445630689904	4	C:\Program Files\Normalise Suite 2\Genelists\SG_Hu1-2_KTH1-2500_ver1_10Rx24C.txt.nsuite_genelist
RP11-81F15	7	28000000	7p15.1	1.02460323057936	0.016011666674627	1.02503888176168	0.0165091314403254	4	C:\Program Files\Normalise Suite 2\Genelists\SG_Hu1-2_KTH1-2500_ver1_10Rx24C.txt.nsuite_genelist
RP11-88B20	7	29000000	7p15.1	0.985079833413661	0.0882026000491781	0.985285533402761	0.0913490399997903	4	C:\Program Files\Normalise Suite 2\Genelists\SG_Hu1-2_KTH1-2500_ver1_10Rx24C.txt.nsuite_genelist
RP11-80J6	7	29900000	7p15.1	0.981017134993716	0.0995619385263531	0.980697399421196	0.102670807184299	4	C:\Program Files\Normalise Suite 2\Genelists\SG_Hu1-2_KTH1-2500_ver1_10Rx24C.txt.nsuite_genelist
RP11-242I4	7	30500000	7p14.3	0.970468325337067	0.0307720045756542	0.957329521856012	0.0419101046044598	4	C:\Program Files\Normalise Suite 2\Genelists\SG_Hu1-2_KTH1-2500_ver1_10Rx24C.txt.nsuite_genelist
RP11-90J13	7	32100000	7p14.3	1.01626848014499	0.0467145790246846	1.01752927967195	0.0496547961527292	4	C:\Program Files\Normalise Suite 2\Genelists\SG_Hu1-2_KTH1-2500_ver1_10Rx24C.txt.nsuite_genelist
AC018648	7	33000000	7p14.3	0.970054284218808	0.0462892420314513	0.971751463192981	0.0472737391776646	4	C:\Program Files\Normalise Suite 2\Genelists\SG_Hu1-2_KTH1-2500_ver1_10Rx24C.txt.nsuite_genelist
RP11-89N17	7	34000000	7p14.2	0.976630414082127	0.0540039364820463	0.784939082020558	0.368094179881856	3	C:\Program Files\Normalise Suite 2\Genelists\SG_Hu1-2_KTH1-2500_ver1_10Rx24C.txt.nsuite_genelist
RP11-115G23	7	35400000	7p14.1	1.02521143665493	0.0583510340071617	1.02638131029648	0.0611092948978986	4	C:\Program Files\Normalise Suite 2\Genelists\SG_Hu1-2_KTH1-2500_ver1_10Rx24C.txt.nsuite_genelist
AC083876	7	36700000	7p14.1	0.980996005478661	0.0871042089035689	0.977323181266848	0.0929966883574142	4	C:\Program Files\Normalise Suite 2\Genelists\SG_Hu1-2_KTH1-2500_ver1_10Rx24C.txt.nsuite_genelist
RP11-75O22	7	37500000	7p14.1	0.976776743676986	0.0618504446745672	0.975807573483959	0.0653488921034413	4	C:\Program Files\Normalise Suite 2\Genelists\SG_Hu1-2_KTH1-2500_ver1_10Rx24C.txt.nsuite_genelist
RP11-115G1	7	39000000	7p12.3	1.00814101884213	0.0556345652078794	1.00973255055165	0.0673498023746924	4	C:\Program Files\Normalise Suite 2\Genelists\SG_Hu1-2_KTH1-2500_ver1_10Rx24C.txt.nsuite_genelist
RP11-64I2	7	40000000	7p12.3	0.993166957637154	0.0426047172937339	0.993948547718891	0.0446686327585843	4	C:\Program Files\Normalise Suite 2\Genelists\SG_Hu1-2_KTH1-2500_ver1_10Rx24C.txt.nsuite_genelist
RP11-112L4	7	40100000	7p12.3	1.00609560423735	0.0330668458595679	1.00625182612146	0.0333580009713532	4	C:\Program Files\Normalise Suite 2\Genelists\SG_Hu1-2_KTH1-2500_ver1_10Rx24C.txt.nsuite_genelist
RP4-612F12	7	42200000	7p12.3	0.989767586803963	0.0830867036301614	0.981031616061003	0.0959496300762729	4	C:\Program Files\Normalise Suite 2\Genelists\SG_Hu1-2_KTH1-2500_ver1_10Rx24C.txt.nsuite_genelist
AC005027	7	42300000	7p12.3	0.982177774177336	0.0614066012194707	0.981815358140986	0.0643114581559118	4	C:\Program Files\Normalise Suite 2\Genelists\SG_Hu1-2_KTH1-2500_ver1_10Rx24C.txt.nsuite_genelist
RP11-100C21	7	43300000	7p12.3	0.976545956182723	0.0544870522297233	0.97597420274262	0.0586289508329576	4	C:\Program Files\Normalise Suite 2\Genelists\SG_Hu1-2_KTH1-2500_ver1_10Rx24C.txt.nsuite_genelist
RP11-449D13	7	44200000	7p12.3	1.00012857921977	0.0778559215862283	0.929940669842827	0.208365848602784	3	C:\Program Files\Normalise Suite 2\Genelists\SG_Hu1-2_KTH1-2500_ver1_10Rx24C.txt.nsuite_genelist
RP11-52M17	7	45200000	7p12.3	0.963840171577543	0.0483803348241597	0.963197174147084	0.049348706953947	4	C:\Program Files\Normalise Suite 2\Genelists\SG_Hu1-2_KTH1-2500_ver1_10Rx24C.txt.nsuite_genelist
RP11-109N2	7	46900000	7p12.3	0.92305130695147	0.0956221254428876	0.722260587760264	0.391757125007527	4	C:\Program Files\Normalise Suite 2\Genelists\SG_Hu1-2_KTH1-2500_ver1_10Rx24C.txt.nsuite_genelist
AC073341	7	48100000	7p12.2	1.01590950927951	0.0444438990913855	1.01699099777261	0.0463946234032329	4	C:\Program Files\Normalise Suite 2\Genelists\SG_Hu1-2_KTH1-2500_ver1_10Rx24C.txt.nsuite_genelist
RP11-11D14	7	48400000	7p12.2	1.01116294443606	0.0516579569459808	1.01182304743981	0.0526948422372546	4	C:\Program Files\Normalise Suite 2\Genelists\SG_Hu1-2_KTH1-2500_ver1_10Rx24C.txt.nsuite_genelist
RP11-15L23	7	51800000	7p11.2	1.07822988162269	0.0657859816251589	1.07375797262397	0.064878356982171	4	C:\Program Files\Normalise Suite 2\Genelists\SG_Hu1-2_KTH1-2500_ver1_10Rx24C.txt.nsuite_genelist
RP11-91C9	7	53200000	7p11.2	1.00560943466983	0.0660869509636777	1.00553932604917	0.0702607737369616	4	C:\Program Files\Normalise Suite 2\Genelists\SG_Hu1-2_KTH1-2500_ver1_10Rx24C.txt.nsuite_genelist
RP11-90N11	7	54600000	7p11.2	1.0146556979688	0.02881350614208	1.01672013547787	0.0305839193457625	4	C:\Program Files\Normalise Suite 2\Genelists\SG_Hu1-2_KTH1-2500_ver1_10Rx24C.txt.nsuite_genelist
AC073347	7	56500000	7p11.1	0.992107661343335	0.0780216195368609	0.99146240085196	0.0810986393173015	4	C:\Program Files\Normalise Suite 2\Genelists\SG_Hu1-2_KTH1-2500_ver1_10Rx24C.txt.nsuite_genelist
RP11-90O18	7	61000000	7q11.1	0.98339346969877	0.0362421787751664	0.983391087069358	0.0365432641231109	4	C:\Program Files\Normalise Suite 2\Genelists\SG_Hu1-2_KTH1-2500_ver1_10Rx24C.txt.nsuite_genelist
RP11-45N18	7	61900000	7q11.1	0.99959030616562	0.0849869643751422	0.998980256015969	0.0888807816441498	4	C:\Program Files\Normalise Suite 2\Genelists\SG_Hu1-2_KTH1-2500_ver1_10Rx24C.txt.nsuite_genelist
CITB-51J22	7	63000000	7q11.1	0.984067592769764	0.0983393453915632	0.983138687871029	0.102494537162587	4	C:\Program Files\Normalise Suite 2\Genelists\SG_Hu1-2_KTH1-2500_ver1_10Rx24C.txt.nsuite_genelist
RP11-35P20	7	65500000	7q11.21	0.978882344193474	0.0982446933856056	0.979063270389712	0.100400753722321	4	C:\Program Files\Normalise Suite 2\Genelists\SG_Hu1-2_KTH1-2500_ver1_10Rx24C.txt.nsuite_genelist
AC006319	7	66000000	7q11.21	0.983289211255804	0.0181707127502165	0.936534525934774	0.0644307605794517	3	C:\Program Files\Normalise Suite 2\Genelists\SG_Hu1-2_KTH1-2500_ver1_10Rx24C.txt.nsuite_genelist
RP11-91C6	7	66400000	7q11.21	1.0283664025059	0.176982722429748	1.02944160408826	0.185266809425325	4	C:\Program Files\Normalise Suite 2\Genelists\SG_Hu1-2_KTH1-2500_ver1_10Rx24C.txt.nsuite_genelist
RP11-41F23	7	67700000	7q11.21	0.974640975623394	0.0744088274734653	0.974409905822627	0.0757904380099032	4	C:\Program Files\Normalise Suite 2\Genelists\SG_Hu1-2_KTH1-2500_ver1_10Rx24C.txt.nsuite_genelist
RP11-89D15	7	67800000	7q11.21	0.979184208683453	0.0381055637941653	0.956688146210607	0.0643953507774413	4	C:\Program Files\Normalise Suite 2\Genelists\SG_Hu1-2_KTH1-2500_ver1_10Rx24C.txt.nsuite_genelist
RP11-88H20	7	68500000	7q11.21	0.98884770479483	0.102894525931035	0.989067862593817	0.10491377786513	4	C:\Program Files\Normalise Suite 2\Genelists\SG_Hu1-2_KTH1-2500_ver1_10Rx24C.txt.nsuite_genelist
RP11-114E12	7	69200000	7q11.22	1.01140278021329	0.0560671814154242	1.01139424643799	0.0574053339460623	8	C:\Program Files\Normalise Suite 2\Genelists\SG_Hu1-2_KTH1-2500_ver1_10Rx24C.txt.nsuite_genelist
RP11-90B1	7	69600000	7q11.22	1.01119165120974	0.0156077557337256	1.01143437646966	0.0160156199013648	4	C:\Program Files\Normalise Suite 2\Genelists\SG_Hu1-2_KTH1-2500_ver1_10Rx24C.txt.nsuite_genelist
RP11-137E8	7	72500000	7q11.23	1.0121787931266	0.168208083554296	1.01343223319433	0.169935984618513	4	C:\Program Files\Normalise Suite 2\Genelists\SG_Hu1-2_KTH1-2500_ver1_10Rx24C.txt.nsuite_genelist
B315H11	7	73600000	7q11.23	1.01719900486276	0.0186886699929832	1.01718037570683	0.0196120763476585	4	C:\Program Files\Normalise Suite 2\Genelists\SG_Hu1-2_KTH1-2500_ver1_10Rx24C.txt.nsuite_genelist
RP11-89A20	7	74800000	7q11.23	0.988613819312724	0.0347948851610789	0.988873686383262	0.0348679380988247	8	C:\Program Files\Normalise Suite 2\Genelists\SG_Hu1-2_KTH1-2500_ver1_10Rx24C.txt.nsuite_genelist
B39H04	7	75200000	7q11.23	1.01149622426265	0.0525998966728436	1.01183452600559	0.0540966899312148	4	C:\Program Files\Normalise Suite 2\Genelists\SG_Hu1-2_KTH1-2500_ver1_10Rx24C.txt.nsuite_genelist
RP11-451M14	7	75500000	7q11.23	0.993023520674113	0.0442381884688404	0.991203085228898	0.0462584108881726	4	C:\Program Files\Normalise Suite 2\Genelists\SG_Hu1-2_KTH1-2500_ver1_10Rx24C.txt.nsuite_genelist
RP11-88H22	7	76800000	7q11.23	0.990095296810818	0.0757732335140485	0.989524252101026	0.0774204540559206	4	C:\Program Files\Normalise Suite 2\Genelists\SG_Hu1-2_KTH1-2500_ver1_10Rx24C.txt.nsuite_genelist
B270D13	7	77000000	7q11.23	0.987512507042821	0.0274365033676217	0.987117384487015	0.0270939060699645	4	C:\Program Files\Normalise Suite 2\Genelists\SG_Hu1-2_KTH1-2500_ver1_10Rx24C.txt.nsuite_genelist
RP11-60N2	7	78000000	7q11.23	1.03293789604503	0.00749936771585844	1.03357866569125	0.0109462040867248	2	C:\Program Files\Normalise Suite 2\Genelists\SG_Hu1-2_KTH1-2500_ver1_10Rx24C.txt.nsuite_genelist
RP11-91E1	7	78400000	7q11.23	1.00368532759894	0.0368663689108333	1.00299062826566	0.0378280607394645	4	C:\Program Files\Normalise Suite 2\Genelists\SG_Hu1-2_KTH1-2500_ver1_10Rx24C.txt.nsuite_genelist
RP11-89L18	7	78900000	7q11.23	1.00027424700272	0.0835552259013971	1.00067702737871	0.0872801280825158	4	C:\Program Files\Normalise Suite 2\Genelists\SG_Hu1-2_KTH1-2500_ver1_10Rx24C.txt.nsuite_genelist
AC005064	7	80500000	7q21.11	0.986249225152383	0.0691211964004527	0.986306719868931	0.0716826614842595	4	C:\Program Files\Normalise Suite 2\Genelists\SG_Hu1-2_KTH1-2500_ver1_10Rx24C.txt.nsuite_genelist
RP11-90N9	7	83200000	7q21.11	0.973525841726676	0.0132440218165411	0.974049250879325	0.0128901686992356	4	C:\Program Files\Normalise Suite 2\Genelists\SG_Hu1-2_KTH1-2500_ver1_10Rx24C.txt.nsuite_genelist
RP11-22M18	7	84700000	7q21.11	0.982410364290702	0.0604310983321599	0.980631304213449	0.0646579388510465	4	C:\Program Files\Normalise Suite 2\Genelists\SG_Hu1-2_KTH1-2500_ver1_10Rx24C.txt.nsuite_genelist
RP11-88D24	7	85000000	7q21.11	1.00113523727054	0.100522796727296	0.999426173133822	0.112910243947372	4	C:\Program Files\Normalise Suite 2\Genelists\SG_Hu1-2_KTH1-2500_ver1_10Rx24C.txt.nsuite_genelist
RP11-46O13	7	87700000	7q21.13	1.02365620608956	0.00771637900595486	1.02427094464171	0.0136900749879522	4	C:\Program Files\Normalise Suite 2\Genelists\SG_Hu1-2_KTH1-2500_ver1_10Rx24C.txt.nsuite_genelist
AC000059	7	89600000	7q21.13	0.972944629383548	0.0897426050403858	0.971906482636041	0.0922911460456912	4	C:\Program Files\Normalise Suite 2\Genelists\SG_Hu1-2_KTH1-2500_ver1_10Rx24C.txt.nsuite_genelist
RP11-90H9	7	91800000	7q21.2	1.00371473019673	0.0399878720866075	1.00287570717511	0.0411759866274629	4	C:\Program Files\Normalise Suite 2\Genelists\SG_Hu1-2_KTH1-2500_ver1_10Rx24C.txt.nsuite_genelist
RP11-79O7	7	93200000	7q21.3	1.00063235868774	0.0236763809867155	1.00023651977301	0.0239653678445318	4	C:\Program Files\Normalise Suite 2\Genelists\SG_Hu1-2_KTH1-2500_ver1_10Rx24C.txt.nsuite_genelist
RP11-91M13	7	93800000	7q21.3	0.937498377238468	0.034423044391952	0.908392398843343	0.0588692202402658	4	C:\Program Files\Normalise Suite 2\Genelists\SG_Hu1-2_KTH1-2500_ver1_10Rx24C.txt.nsuite_genelist
RP11-10D8	7	99100000	7q22.1	0.976101148862043	0.0650818945402711	0.977776620354919	0.0636024238250635	4	C:\Program Files\Normalise Suite 2\Genelists\SG_Hu1-2_KTH1-2500_ver1_10Rx24C.txt.nsuite_genelist
RP11-80P24	7	99400000	7q22.1	0.997262635520284	0.0380345273358769	0.998492265519053	0.0386239497088179	4	C:\Program Files\Normalise Suite 2\Genelists\SG_Hu1-2_KTH1-2500_ver1_10Rx24C.txt.nsuite_genelist
RP11-72J24	7	105000000	7q22.2	1.01477172929765	0.128009342401644	1.01459127059647	0.132904302408801	4	C:\Program Files\Normalise Suite 2\Genelists\SG_Hu1-2_KTH1-2500_ver1_10Rx24C.txt.nsuite_genelist
RP11-80L6	7	106900000	7q22.2	0.993321420176218	0.0827861226050615	0.992506783657478	0.0859730245396083	4	C:\Program Files\Normalise Suite 2\Genelists\SG_Hu1-2_KTH1-2500_ver1_10Rx24C.txt.nsuite_genelist
RP11-89M2	7	107600000	7q22.3	1.00570637990722	0.0425560721252229	1.00529915150901	0.0439250259670284	4	C:\Program Files\Normalise Suite 2\Genelists\SG_Hu1-2_KTH1-2500_ver1_10Rx24C.txt.nsuite_genelist
RP11-77E2	7	108500000	7q22.3	0.979960493796043	0.077792371509352	0.981331275244044	0.0788174726336131	4	C:\Program Files\Normalise Suite 2\Genelists\SG_Hu1-2_KTH1-2500_ver1_10Rx24C.txt.nsuite_genelist
AC002487	7	109200000	7q22.3	0.986688908954919	0.125147118039749	0.984754152126362	0.132478494797819	4	C:\Program Files\Normalise Suite 2\Genelists\SG_Hu1-2_KTH1-2500_ver1_10Rx24C.txt.nsuite_genelist
RP11-12L9	7	112300000	7q31.1	0.998400693029842	0.0433287245736003	0.998339773682054	0.043422339274652	4	C:\Program Files\Normalise Suite 2\Genelists\SG_Hu1-2_KTH1-2500_ver1_10Rx24C.txt.nsuite_genelist
CTB-22K14	7	113200000	7q31.1	0.981372897055381	0.0029392896181335	0.981473985563517	0.00277859947205228	4	C:\Program Files\Normalise Suite 2\Genelists\SG_Hu1-2_KTH1-2500_ver1_10Rx24C.txt.nsuite_genelist
RP11-90N13	7	113400000	7q31.1	0.990834390432983	0.127290255044186	0.986243833055236	0.137694024886906	4	C:\Program Files\Normalise Suite 2\Genelists\SG_Hu1-2_KTH1-2500_ver1_10Rx24C.txt.nsuite_genelist
RP11-88J20	7	114300000	7q31.2	0.977797861290437	0.0324080797852305	0.97675706986399	0.0340349427394111	4	C:\Program Files\Normalise Suite 2\Genelists\SG_Hu1-2_KTH1-2500_ver1_10Rx24C.txt.nsuite_genelist
RP11-89O20	7	115100000	7q31.2	0.988358294668873	0.0410563207479505	0.980152197974066	0.052834336001867	4	C:\Program Files\Normalise Suite 2\Genelists\SG_Hu1-2_KTH1-2500_ver1_10Rx24C.txt.nsuite_genelist
RP11-78C11	7	116500000	7q31.2	0.983036318440692	0.039663859199275	0.982632079927679	0.0398656444610688	4	C:\Program Files\Normalise Suite 2\Genelists\SG_Hu1-2_KTH1-2500_ver1_10Rx24C.txt.nsuite_genelist
RP11-110C11	7	117500000	7q31.31	1.01503375633851	0.0501563754532413	1.0085534015181	0.0607233180069192	4	C:\Program Files\Normalise Suite 2\Genelists\SG_Hu1-2_KTH1-2500_ver1_10Rx24C.txt.nsuite_genelist
RP11-51M22	7	117900000	7q31.31	1.01218838069018	0.0757068862481263	1.01284751884484	0.0860744796095328	4	C:\Program Files\Normalise Suite 2\Genelists\SG_Hu1-2_KTH1-2500_ver1_10Rx24C.txt.nsuite_genelist
CTB-133K23	7	119200000	7q31.31	1.01102423096347	0.109487833408107	1.01206387013431	0.132043844338994	4	C:\Program Files\Normalise Suite 2\Genelists\SG_Hu1-2_KTH1-2500_ver1_10Rx24C.txt.nsuite_genelist
RP11-140O21	7	122600000	7q31.33	0.99053928501203	0.0312494865602897	0.986104402509235	0.0367487130662607	4	C:\Program Files\Normalise Suite 2\Genelists\SG_Hu1-2_KTH1-2500_ver1_10Rx24C.txt.nsuite_genelist
RP11-3L10	7	123000000	7q31.33	0.977453180754567	0.0650535132509502	0.978954256139787	0.0652746389340153	4	C:\Program Files\Normalise Suite 2\Genelists\SG_Hu1-2_KTH1-2500_ver1_10Rx24C.txt.nsuite_genelist
RP11-112P4	7	123600000	7q31.33	0.984431946915022	0.0419089824919346	0.979263289757035	0.0492216530786755	4	C:\Program Files\Normalise Suite 2\Genelists\SG_Hu1-2_KTH1-2500_ver1_10Rx24C.txt.nsuite_genelist
AC073968	7	127100000	7q32.2	0.977289621175073	0.0985193528760352	0.978137720421711	0.101251825570998	4	C:\Program Files\Normalise Suite 2\Genelists\SG_Hu1-2_KTH1-2500_ver1_10Rx24C.txt.nsuite_genelist
RP11-81B7	7	129300000	7q32.3	0.985073361863861	0.113206249579948	0.985443476855453	0.117737577103693	4	C:\Program Files\Normalise Suite 2\Genelists\SG_Hu1-2_KTH1-2500_ver1_10Rx24C.txt.nsuite_genelist
RP11-80N8	7	129900000	7q32.3	1.00080555047357	0.0316224219267039	1.00075844559998	0.0311757152245526	4	C:\Program Files\Normalise Suite 2\Genelists\SG_Hu1-2_KTH1-2500_ver1_10Rx24C.txt.nsuite_genelist
RP11-66F23	7	131300000	7q32.3	1.00524058118185	0.192891933775895	1.00579658751919	0.199927353097894	4	C:\Program Files\Normalise Suite 2\Genelists\SG_Hu1-2_KTH1-2500_ver1_10Rx24C.txt.nsuite_genelist
RP11-35B6	7	131900000	7q32.3	0.942976933926665	0.0920171040808207	0.942063489620966	0.0943338972172304	4	C:\Program Files\Normalise Suite 2\Genelists\SG_Hu1-2_KTH1-2500_ver1_10Rx24C.txt.nsuite_genelist
AC007938	7	132800000	7q36.1	0.991763150440897	0.0588967599015975	0.992340490888679	0.0591686336269438	4	C:\Program Files\Normalise Suite 2\Genelists\SG_Hu1-2_KTH1-2500_ver1_10Rx24C.txt.nsuite_genelist
RP11-79E7	7	136500000	7q36.1	1.00639782649228	0.0147003445326445	1.00597121015792	0.0150276813381921	4	C:\Program Files\Normalise Suite 2\Genelists\SG_Hu1-2_KTH1-2500_ver1_10Rx24C.txt.nsuite_genelist
RP11-140I14	7	137700000	7q36.1	1.00133211384972	0.114524919876052	1.00153671744361	0.115687449064881	4	C:\Program Files\Normalise Suite 2\Genelists\SG_Hu1-2_KTH1-2500_ver1_10Rx24C.txt.nsuite_genelist
RP11-88K4	7	139500000	7q36.1	0.97627330440685	0.0335163898080924	0.976054205012665	0.0352420174861578	4	C:\Program Files\Normalise Suite 2\Genelists\SG_Hu1-2_KTH1-2500_ver1_10Rx24C.txt.nsuite_genelist
RP11-80J18	7	140100000	7q36.1	0.976163140360943	0.0934697316601669	0.975641908274998	0.10939816981107	4	C:\Program Files\Normalise Suite 2\Genelists\SG_Hu1-2_KTH1-2500_ver1_10Rx24C.txt.nsuite_genelist
RP11-137O4	7	141000000	7q36.1	1.0397193363939	0.0256167149799297	1.041901543844	0.0242536947257393	4	C:\Program Files\Normalise Suite 2\Genelists\SG_Hu1-2_KTH1-2500_ver1_10Rx24C.txt.nsuite_genelist
AC083883	7	141600000	7q36.1	0.978306441866663	0.0317091425407162	0.978762669980657	0.0309091045059341	4	C:\Program Files\Normalise Suite 2\Genelists\SG_Hu1-2_KTH1-2500_ver1_10Rx24C.txt.nsuite_genelist
AC004853	7	147400000	7q36.1	0.994955216807633	0.0814004824071304	0.995903054930419	0.085604890731751	4	C:\Program Files\Normalise Suite 2\Genelists\SG_Hu1-2_KTH1-2500_ver1_10Rx24C.txt.nsuite_genelist
RP11-79M8	7	148100000	7q36.1	1.00057250144766	0.105482632809316	1.00050744913159	0.107820377246284	4	C:\Program Files\Normalise Suite 2\Genelists\SG_Hu1-2_KTH1-2500_ver1_10Rx24C.txt.nsuite_genelist
RP11-79K23	7	151000000	7q36.2	1.00064429027957	0.0138256059732481	1.00202219538934	0.0134399044497108	4	C:\Program Files\Normalise Suite 2\Genelists\SG_Hu1-2_KTH1-2500_ver1_10Rx24C.txt.nsuite_genelist
RP11-89P11	7	151300000	7q36.2	0.985598111654481	0.0915142624458466	0.984923268323298	0.0940628394698012	4	C:\Program Files\Normalise Suite 2\Genelists\SG_Hu1-2_KTH1-2500_ver1_10Rx24C.txt.nsuite_genelist
RP11-91P1	7	152300000	7q36.2	0.967003286907658	0.0226056976018279	0.967215270017456	0.0228538720266328	4	C:\Program Files\Normalise Suite 2\Genelists\SG_Hu1-2_KTH1-2500_ver1_10Rx24C.txt.nsuite_genelist
RP11-43L19	7	155600000	7q36.3	1.00060080963448	0.0248094449795364	1.00112968321591	0.0255938254994163	4	C:\Program Files\Normalise Suite 2\Genelists\SG_Hu1-2_KTH1-2500_ver1_10Rx24C.txt.nsuite_genelist
RP11-79K9	7	157400000	7q36.3	1.0026440691131	0.0341110775692057	1.00184980299782	0.0353159713383375	4	C:\Program Files\Normalise Suite 2\Genelists\SG_Hu1-2_KTH1-2500_ver1_10Rx24C.txt.nsuite_genelist
RP11-80J22	7	157800000	7q36.3	1.01714230579298	0.112488170443053	1.01998068891365	0.11616363225875	4	C:\Program Files\Normalise Suite 2\Genelists\SG_Hu1-2_KTH1-2500_ver1_10Rx24C.txt.nsuite_genelist
RP11-58F7	7	160800000	7q36.3	1.03713739021243	0.0350965827149351	1.04094821224794	0.0421780682888339	4	C:\Program Files\Normalise Suite 2\Genelists\SG_Hu1-2_KTH1-2500_ver1_10Rx24C.txt.nsuite_genelist
RP1-3K23	7	163700000	7q36.3	0.964460143058725	0.0164301746226685	0.918101687795484	0.0412002126534821	4	C:\Program Files\Normalise Suite 2\Genelists\SG_Hu1-2_KTH1-2500_ver1_10Rx24C.txt.nsuite_genelist
GS-3-K23	7	163700000	7q36.3	0.972160288846748	0.0872487776426487	0.969135504091894	0.0986407562825219	4	C:\Program Files\Normalise Suite 2\Genelists\SG_Hu1-2_KTH1-2500_ver1_10Rx24C.txt.nsuite_genelist
RP11-91J19	8	200000	8p23.3	0.981260595999471	0.13735838471783	0.978948818368148	0.148957135241064	4	C:\Program Files\Normalise Suite 2\Genelists\SG_Hu1-2_KTH1-2500_ver1_10Rx24C.txt.nsuite_genelist
GS-580-L5	8	400000	8p23.3	0.982439607714257	0.0845564040487407	0.978559573362072	0.0958032573533477	4	C:\Program Files\Normalise Suite 2\Genelists\SG_Hu1-2_KTH1-2500_ver1_10Rx24C.txt.nsuite_genelist
GS-77-L23	8	800000	8p23.3	0.976463397801171	0.0500422737011813	0.903274033830973	0.187178469171732	8	C:\Program Files\Normalise Suite 2\Genelists\SG_Hu1-2_KTH1-2500_ver1_10Rx24C.txt.nsuite_genelist
AF188030	8	1500000	8p23.3	1.02433298275336	0.0557962618422646	1.02358834150007	0.0570080925818829	4	C:\Program Files\Normalise Suite 2\Genelists\SG_Hu1-2_KTH1-2500_ver1_10Rx24C.txt.nsuite_genelist
RP11-11P7	8	2700000	8p23.2	1.00658521696767	0.0858967484587498	1.00749783969898	0.0949560949225108	4	C:\Program Files\Normalise Suite 2\Genelists\SG_Hu1-2_KTH1-2500_ver1_10Rx24C.txt.nsuite_genelist
RP11-121F7	8	3300000	8p23.2	0.992865539436815	0.0523340109050273	0.992189131823441	0.0558800763713257	4	C:\Program Files\Normalise Suite 2\Genelists\SG_Hu1-2_KTH1-2500_ver1_10Rx24C.txt.nsuite_genelist
RP11-45M12	8	4000000	8p23.2	0.986908068515223	0.0566761318247979	0.987807336199723	0.0598375749329915	4	C:\Program Files\Normalise Suite 2\Genelists\SG_Hu1-2_KTH1-2500_ver1_10Rx24C.txt.nsuite_genelist
RP11-89I12	8	4600000	8p23.2	1.00771102209408	0.0111893434885971	1.00709193252442	0.0123711715115108	4	C:\Program Files\Normalise Suite 2\Genelists\SG_Hu1-2_KTH1-2500_ver1_10Rx24C.txt.nsuite_genelist
RP11-1K11	8	4800000	8p23.2	0.997790954714225	0.108782071891577	0.992639723806683	0.124487313175975	4	C:\Program Files\Normalise Suite 2\Genelists\SG_Hu1-2_KTH1-2500_ver1_10Rx24C.txt.nsuite_genelist
RP11-451-M4	8	6000000	8p23.1	1.07474332063725	0.0575884115452718	1.07871208352187	0.0588535137045876	4	C:\Program Files\Normalise Suite 2\Genelists\SG_Hu1-2_KTH1-2500_ver1_10Rx24C.txt.nsuite_genelist
RP11-780-O22	8	7400000	8p23.1	0.993327399554576	0.0219652614503728	0.992726421412348	0.0231174639341266	4	C:\Program Files\Normalise Suite 2\Genelists\SG_Hu1-2_KTH1-2500_ver1_10Rx24C.txt.nsuite_genelist
RP11-90J21	8	7400000	8p23.1	0.980667118787941	0.0512113515393163	0.979821711998572	0.0534971672802641	4	C:\Program Files\Normalise Suite 2\Genelists\SG_Hu1-2_KTH1-2500_ver1_10Rx24C.txt.nsuite_genelist
RP11-79E11	8	7800000	8p23.1	1.00752720813348	0.0124898700573226	1.00863937637948	0.0130426470083062	4	C:\Program Files\Normalise Suite 2\Genelists\SG_Hu1-2_KTH1-2500_ver1_10Rx24C.txt.nsuite_genelist
RP11-429-B7	8	9000000	8p23.1	1.00442826297298	0.0827335771585181	1.00273510228522	0.086495762185638	4	C:\Program Files\Normalise Suite 2\Genelists\SG_Hu1-2_KTH1-2500_ver1_10Rx24C.txt.nsuite_genelist
RP11-18-L2	8	9000000	8p23.1	0.985662538978467	0.0468504022491692	0.984925345668308	0.0491219297114823	4	C:\Program Files\Normalise Suite 2\Genelists\SG_Hu1-2_KTH1-2500_ver1_10Rx24C.txt.nsuite_genelist
RP11-79I19	8	9300000	8p23.1	1.01100005927681	0.0433702819741936	1.01077608290624	0.0491358017596346	3	C:\Program Files\Normalise Suite 2\Genelists\SG_Hu1-2_KTH1-2500_ver1_10Rx24C.txt.nsuite_genelist
RP11-375-N15	8	9600000	8p23.1	0.98360902855926	0.0290410627939157	0.984433336970741	0.0293667531304832	4	C:\Program Files\Normalise Suite 2\Genelists\SG_Hu1-2_KTH1-2500_ver1_10Rx24C.txt.nsuite_genelist
RP11-252K12	8	11500000	8p23.1	1.03217155740867	0.119316992280581	1.03444542360558	0.123991945404472	4	C:\Program Files\Normalise Suite 2\Genelists\SG_Hu1-2_KTH1-2500_ver1_10Rx24C.txt.nsuite_genelist
RP11-80B8	8	11600000	8p23.1	0.978400298911541	0.0937766200388651	0.979752015930102	0.0950792480109096	4	C:\Program Files\Normalise Suite 2\Genelists\SG_Hu1-2_KTH1-2500_ver1_10Rx24C.txt.nsuite_genelist
RP11-90O17	8	12900000	8p21.3	0.976829346831131	0.0768724319248363	0.975782335656756	0.0792439160119559	4	C:\Program Files\Normalise Suite 2\Genelists\SG_Hu1-2_KTH1-2500_ver1_10Rx24C.txt.nsuite_genelist
RP11-23H1	8	15500000	8p21.3	0.970845689749777	0.089104336446265	0.955728315954211	0.108138039819011	4	C:\Program Files\Normalise Suite 2\Genelists\SG_Hu1-2_KTH1-2500_ver1_10Rx24C.txt.nsuite_genelist
AC010656	8	16000000	8p21.3	0.984609452928177	0.016047754662464	0.98497815051886	0.0161461092654469	4	C:\Program Files\Normalise Suite 2\Genelists\SG_Hu1-2_KTH1-2500_ver1_10Rx24C.txt.nsuite_genelist
RP11-89M16	8	17800000	8p21.3	1.02196002936173	0.0447581867376296	1.022771442233	0.0453683343685694	4	C:\Program Files\Normalise Suite 2\Genelists\SG_Hu1-2_KTH1-2500_ver1_10Rx24C.txt.nsuite_genelist
RP11-51C1	8	20000000	8p21.3	0.98814476808636	0.0493249483314756	0.984554081301948	0.0548424324173271	4	C:\Program Files\Normalise Suite 2\Genelists\SG_Hu1-2_KTH1-2500_ver1_10Rx24C.txt.nsuite_genelist
RP11-89O4	8	21500000	8p21.2	0.997171794218404	0.0312398639505478	0.994827543923011	0.0312133134978875	4	C:\Program Files\Normalise Suite 2\Genelists\SG_Hu1-2_KTH1-2500_ver1_10Rx24C.txt.nsuite_genelist
RP11-110I16	8	22300000	8p21.2	1.01817225206238	0.133110342840343	1.01494447173181	0.146631568070851	4	C:\Program Files\Normalise Suite 2\Genelists\SG_Hu1-2_KTH1-2500_ver1_10Rx24C.txt.nsuite_genelist
RP11-89M8	8	23600000	8p21.2	1.01034963055247	0.0808138617576295	1.03738793992127	0.0429676084132377	4	C:\Program Files\Normalise Suite 2\Genelists\SG_Hu1-2_KTH1-2500_ver1_10Rx24C.txt.nsuite_genelist
RP11-76B12	8	25700000	8p21.1	0.946344653710581	0.0552334547776206	0.865304381699295	0.169263319488763	4	C:\Program Files\Normalise Suite 2\Genelists\SG_Hu1-2_KTH1-2500_ver1_10Rx24C.txt.nsuite_genelist
RP11-90M13	8	26700000	8p21.1	1.06256890502809	0.0222198516133025	1.06873536654044	0.0250175631394957	2	C:\Program Files\Normalise Suite 2\Genelists\SG_Hu1-2_KTH1-2500_ver1_10Rx24C.txt.nsuite_genelist
RP11-70L1	8	27700000	8p21.1	0.99778622873564	0.00973534150517423	0.998337572886291	0.0102059037170868	4	C:\Program Files\Normalise Suite 2\Genelists\SG_Hu1-2_KTH1-2500_ver1_10Rx24C.txt.nsuite_genelist
RP11-138J2	8	28400000	8p21.1	1.00678229968285	0.0403624643832827	1.00649232464236	0.0408232074243799	4	C:\Program Files\Normalise Suite 2\Genelists\SG_Hu1-2_KTH1-2500_ver1_10Rx24C.txt.nsuite_genelist
RP11-116F9	8	29300000	8p11.23	1.01769790679236	0.00876575368465525	1.01772513433218	0.00801782434446797	4	C:\Program Files\Normalise Suite 2\Genelists\SG_Hu1-2_KTH1-2500_ver1_10Rx24C.txt.nsuite_genelist
RP11-662B19	8	29800000	8p11.23	0.983419924112259	0.05909536176969	0.982103712142057	0.0606283542652794	4	C:\Program Files\Normalise Suite 2\Genelists\SG_Hu1-2_KTH1-2500_ver1_10Rx24C.txt.nsuite_genelist
RP11-279J6	8	30900000	8p11.23	1.02650487665213	0.0588057027681755	1.02848616514904	0.0615522711591805	4	C:\Program Files\Normalise Suite 2\Genelists\SG_Hu1-2_KTH1-2500_ver1_10Rx24C.txt.nsuite_genelist
RP11-173D10	8	31900000	8p11.23	1.02331070819454	0.0252851860290789	1.02026988634793	0.050450770626248	2	C:\Program Files\Normalise Suite 2\Genelists\SG_Hu1-2_KTH1-2500_ver1_10Rx24C.txt.nsuite_genelist
RP11-139G9	8	32200000	8p11.23	0.969147043400188	0.0405415643882309	0.966604443026871	0.0439524615247173	4	C:\Program Files\Normalise Suite 2\Genelists\SG_Hu1-2_KTH1-2500_ver1_10Rx24C.txt.nsuite_genelist
RP11-57I3	8	33700000	8p11.23	0.996239268417984	0.0429392165153168	0.995949595591678	0.0441830547190021	4	C:\Program Files\Normalise Suite 2\Genelists\SG_Hu1-2_KTH1-2500_ver1_10Rx24C.txt.nsuite_genelist
RP11-2I13	8	34600000	8p11.23	0.994885006050774	0.0500566205169286	0.99577692237778	0.0513048449915089	4	C:\Program Files\Normalise Suite 2\Genelists\SG_Hu1-2_KTH1-2500_ver1_10Rx24C.txt.nsuite_genelist
RP11-91P13	8	34900000	8p11.23	1.06036573564634	0.139472527460065	1.05396571683335	0.141376173690372	4	C:\Program Files\Normalise Suite 2\Genelists\SG_Hu1-2_KTH1-2500_ver1_10Rx24C.txt.nsuite_genelist
RP11-79H13	8	36100000	8p11.22	0.986401947020208	0.0150766197303226	0.986186653669995	0.0155374876014927	4	C:\Program Files\Normalise Suite 2\Genelists\SG_Hu1-2_KTH1-2500_ver1_10Rx24C.txt.nsuite_genelist
RP11-237M13	8	37400000	8p11.22	1.02330394749454	0.162181298434662	1.02323934717551	0.172476293773685	4	C:\Program Files\Normalise Suite 2\Genelists\SG_Hu1-2_KTH1-2500_ver1_10Rx24C.txt.nsuite_genelist
RP11-89M20	8	37800000	8p11.21	1.02174448387319	0.0665294907506056	1.0193948238812	0.0720806872298692	4	C:\Program Files\Normalise Suite 2\Genelists\SG_Hu1-2_KTH1-2500_ver1_10Rx24C.txt.nsuite_genelist
RP11-113G10	8	39400000	8p11.21	1.02228865998898	0.116355989980166	1.02494324312342	0.119760932756238	4	C:\Program Files\Normalise Suite 2\Genelists\SG_Hu1-2_KTH1-2500_ver1_10Rx24C.txt.nsuite_genelist
RP11-90P5	8	39500000	8p11.21	1.02310728434155	0.0609021523306775	1.02293901505704	0.063196280944175	4	C:\Program Files\Normalise Suite 2\Genelists\SG_Hu1-2_KTH1-2500_ver1_10Rx24C.txt.nsuite_genelist
RP11-262I23	8	40500000	8p11.21	1.01032009023386	0.0814575823960327	1.00984323026218	0.0849437505181014	4	C:\Program Files\Normalise Suite 2\Genelists\SG_Hu1-2_KTH1-2500_ver1_10Rx24C.txt.nsuite_genelist
AC015649	8	42200000	8p11.1	1.00391563463694	0.0265755936912292	1.00339906084294	0.0268337014497433	4	C:\Program Files\Normalise Suite 2\Genelists\SG_Hu1-2_KTH1-2500_ver1_10Rx24C.txt.nsuite_genelist
RP11-89A4	8	43300000	8q11.1	1.01489674089812	0.0329384685079529	1.01742972109725	0.0346855637281666	4	C:\Program Files\Normalise Suite 2\Genelists\SG_Hu1-2_KTH1-2500_ver1_10Rx24C.txt.nsuite_genelist
RP11-12L15	8	46000000	8q11.1	0.989324171197803	0.00593671478802939	0.989882588037774	0.00625790573800673	4	C:\Program Files\Normalise Suite 2\Genelists\SG_Hu1-2_KTH1-2500_ver1_10Rx24C.txt.nsuite_genelist
RP11-113H14	8	47900000	8q11.1	0.96809810341284	0.0644994209916697	0.96841171207754	0.0653847358341411	4	C:\Program Files\Normalise Suite 2\Genelists\SG_Hu1-2_KTH1-2500_ver1_10Rx24C.txt.nsuite_genelist
RP11-10H3	8	49000000	8q11.21	1.01052712246533	0.0686066057359471	1.0089310810941	0.0736729948048521	4	C:\Program Files\Normalise Suite 2\Genelists\SG_Hu1-2_KTH1-2500_ver1_10Rx24C.txt.nsuite_genelist
RP11-11C20	8	51600000	8q11.21	0.987021403095797	0.014989135794086	0.987561907432765	0.0148264936994784	4	C:\Program Files\Normalise Suite 2\Genelists\SG_Hu1-2_KTH1-2500_ver1_10Rx24C.txt.nsuite_genelist
AC090814	8	52700000	8q11.22	1.00214857086175	0.0461478299718561	1.00268257954808	0.0469040118468246	4	C:\Program Files\Normalise Suite 2\Genelists\SG_Hu1-2_KTH1-2500_ver1_10Rx24C.txt.nsuite_genelist
RP11-105K5	8	53400000	8q11.22	0.99587286091017	0.0426881945079449	0.994970262649975	0.043933720906491	4	C:\Program Files\Normalise Suite 2\Genelists\SG_Hu1-2_KTH1-2500_ver1_10Rx24C.txt.nsuite_genelist
RP11-767C6	8	54000000	8q11.22	1.00592080229909	0.043691538874977	1.00612272267279	0.0471822829426854	4	C:\Program Files\Normalise Suite 2\Genelists\SG_Hu1-2_KTH1-2500_ver1_10Rx24C.txt.nsuite_genelist
RP11-99M6	8	54500000	8q11.22	1.06165218297791	0.0491507065066458	1.0587205003523	0.0535317689469964	4	C:\Program Files\Normalise Suite 2\Genelists\SG_Hu1-2_KTH1-2500_ver1_10Rx24C.txt.nsuite_genelist
RP11-172D2	8	54700000	8q11.22	1.00492563262395	0.0469967406863292	1.00490632185977	0.051239566231177	4	C:\Program Files\Normalise Suite 2\Genelists\SG_Hu1-2_KTH1-2500_ver1_10Rx24C.txt.nsuite_genelist
AC046176	8	55900000	8q11.23	1.01044584131768	0.0700543636808172	1.01126586675315	0.0709917815528047	4	C:\Program Files\Normalise Suite 2\Genelists\SG_Hu1-2_KTH1-2500_ver1_10Rx24C.txt.nsuite_genelist
RP11-16M8	8	56200000	8q11.23	0.990864673336098	0.0758339113100889	0.990683378346955	0.0774866301923457	4	C:\Program Files\Normalise Suite 2\Genelists\SG_Hu1-2_KTH1-2500_ver1_10Rx24C.txt.nsuite_genelist
AC021393	8	58400000	8q11.23	0.991927289500989	0.0233287099668019	0.992527159691201	0.0241462485178058	4	C:\Program Files\Normalise Suite 2\Genelists\SG_Hu1-2_KTH1-2500_ver1_10Rx24C.txt.nsuite_genelist
RP11-91I20	8	58800000	8q11.23	1.01244285855746	0.0492813513083051	1.01233351383003	0.052755973776082	4	C:\Program Files\Normalise Suite 2\Genelists\SG_Hu1-2_KTH1-2500_ver1_10Rx24C.txt.nsuite_genelist
RP11-24L2	8	60200000	8q12.1	0.995314029310482	0.0376811942056821	0.994768012726177	0.0391666627225138	4	C:\Program Files\Normalise Suite 2\Genelists\SG_Hu1-2_KTH1-2500_ver1_10Rx24C.txt.nsuite_genelist
AC019357	8	61500000	8q12.1	0.9867319990886	0.00642800145327297	0.987609544492991	0.00598213580196468	4	C:\Program Files\Normalise Suite 2\Genelists\SG_Hu1-2_KTH1-2500_ver1_10Rx24C.txt.nsuite_genelist
AC023533	8	62500000	8q12.1	0.953902096842434	0.0277592822435746	0.83331719892345	0.212063207525528	4	C:\Program Files\Normalise Suite 2\Genelists\SG_Hu1-2_KTH1-2500_ver1_10Rx24C.txt.nsuite_genelist
RP11-89A16	8	63200000	8q12.1	0.995483154799236	0.0350233515145335	0.99660912198175	0.0362201372344577	4	C:\Program Files\Normalise Suite 2\Genelists\SG_Hu1-2_KTH1-2500_ver1_10Rx24C.txt.nsuite_genelist
AC087768	8	64300000	8q12.2	1.0363646632676	0.0677611991370055	1.03730501713029	0.0712317479453035	4	C:\Program Files\Normalise Suite 2\Genelists\SG_Hu1-2_KTH1-2500_ver1_10Rx24C.txt.nsuite_genelist
RP11-79G22	8	67500000	8q12.3	1.00327307205409	0.0869035723384381	1.00454427364131	0.0886057511284108	4	C:\Program Files\Normalise Suite 2\Genelists\SG_Hu1-2_KTH1-2500_ver1_10Rx24C.txt.nsuite_genelist
RP11-120-N14	8	67800000	8q12.3	0.982557279165092	0.0677251123977152	0.906371800910816	0.215936251623741	4	C:\Program Files\Normalise Suite 2\Genelists\SG_Hu1-2_KTH1-2500_ver1_10Rx24C.txt.nsuite_genelist
RP11-212-P10	8	68000000	8q12.3	0.987812654820444	0.0631703105516678	0.986735452183305	0.0658867945277982	4	C:\Program Files\Normalise Suite 2\Genelists\SG_Hu1-2_KTH1-2500_ver1_10Rx24C.txt.nsuite_genelist
RP11-11K9	8	69900000	8q13.1	0.998060626069603	0.0945336594696121	0.957540866544816	0.139667023416844	7	C:\Program Files\Normalise Suite 2\Genelists\SG_Hu1-2_KTH1-2500_ver1_10Rx24C.txt.nsuite_genelist
RP11-148-M7	8	71100000	8q13.2	0.978023324929977	0.0315808703609994	0.973352584470191	0.037364797481406	4	C:\Program Files\Normalise Suite 2\Genelists\SG_Hu1-2_KTH1-2500_ver1_10Rx24C.txt.nsuite_genelist
RP11-114M5	8	71200000	8q13.2	1.01355705141957	0.0290277732376339	1.01381726300311	0.0297658543826819	4	C:\Program Files\Normalise Suite 2\Genelists\SG_Hu1-2_KTH1-2500_ver1_10Rx24C.txt.nsuite_genelist
RP11-325E22	8	72000000	8q13.2	0.972778081613158	0.0422160582497343	0.965237067253693	0.0542053292082641	4	C:\Program Files\Normalise Suite 2\Genelists\SG_Hu1-2_KTH1-2500_ver1_10Rx24C.txt.nsuite_genelist
RP11-148M7	8	73200000	8q13.2	0.997554471023711	0.0211879594294519	0.996721111680767	0.022062380580878	4	C:\Program Files\Normalise Suite 2\Genelists\SG_Hu1-2_KTH1-2500_ver1_10Rx24C.txt.nsuite_genelist
RP11-359N14	8	73700000	8q13.3	1.00737429792965	0.0437463195446353	1.0076131473718	0.0448515535920091	4	C:\Program Files\Normalise Suite 2\Genelists\SG_Hu1-2_KTH1-2500_ver1_10Rx24C.txt.nsuite_genelist
RP11-107-F3	8	74100000	8q13.3	1.02719973529704	0.0957208644109609	1.02788137408995	0.104521380689638	4	C:\Program Files\Normalise Suite 2\Genelists\SG_Hu1-2_KTH1-2500_ver1_10Rx24C.txt.nsuite_genelist
RP11-117N14	8	74300000	8q13.3	1.00030823451764	0.0275985965521567	1.00007041991349	0.0279680771464738	4	C:\Program Files\Normalise Suite 2\Genelists\SG_Hu1-2_KTH1-2500_ver1_10Rx24C.txt.nsuite_genelist
RP11-88N8	8	75100000	8q13.3	1.01209421488419	0.0677520407822276	1.01223489108272	0.0703125376720405	4	C:\Program Files\Normalise Suite 2\Genelists\SG_Hu1-2_KTH1-2500_ver1_10Rx24C.txt.nsuite_genelist
RP11-65J24	8	76300000	8q13.3	1.00835380958656	0.042577909958431	1.00900667514065	0.0442461843523065	4	C:\Program Files\Normalise Suite 2\Genelists\SG_Hu1-2_KTH1-2500_ver1_10Rx24C.txt.nsuite_genelist
RP11-89H1	8	77400000	8q21.11	1.03572045001172	0.0442163047663279	1.0391344215627	0.0469935587042152	4	C:\Program Files\Normalise Suite 2\Genelists\SG_Hu1-2_KTH1-2500_ver1_10Rx24C.txt.nsuite_genelist
RP11-80F24	8	78300000	8q21.11	0.986725950904742	0.0778813868156214	0.975448312612129	0.0951930582925814	4	C:\Program Files\Normalise Suite 2\Genelists\SG_Hu1-2_KTH1-2500_ver1_10Rx24C.txt.nsuite_genelist
RP11-90B7	8	79100000	8q21.11	0.972434861368989	0.0859229257018399	0.967511889849012	0.092387608258859	4	C:\Program Files\Normalise Suite 2\Genelists\SG_Hu1-2_KTH1-2500_ver1_10Rx24C.txt.nsuite_genelist
RP11-15K1	8	79900000	8q21.11	0.972674481354155	0.0245650976474857	0.963765009916784	0.0273220156189206	4	C:\Program Files\Normalise Suite 2\Genelists\SG_Hu1-2_KTH1-2500_ver1_10Rx24C.txt.nsuite_genelist
RP11-89I14	8	80500000	8q21.11	0.991872489613373	0.0582657920479686	0.969522185719334	0.105228034085158	4	C:\Program Files\Normalise Suite 2\Genelists\SG_Hu1-2_KTH1-2500_ver1_10Rx24C.txt.nsuite_genelist
RP11-93E11	8	81600000	8q21.12	0.979380194570679	0.0237604974530143	0.980899579960427	0.0240487120633157	4	C:\Program Files\Normalise Suite 2\Genelists\SG_Hu1-2_KTH1-2500_ver1_10Rx24C.txt.nsuite_genelist
RP11-257P3	8	82200000	8q21.12	0.97460380989155	0.0817463342176013	0.973385500464502	0.0925980641929381	4	C:\Program Files\Normalise Suite 2\Genelists\SG_Hu1-2_KTH1-2500_ver1_10Rx24C.txt.nsuite_genelist
RP11-90F1	8	85500000	8q21.13	0.98405594860076	0.0615853260779974	0.983195029995237	0.0625552142715546	4	C:\Program Files\Normalise Suite 2\Genelists\SG_Hu1-2_KTH1-2500_ver1_10Rx24C.txt.nsuite_genelist
RP11-90O15	8	85700000	8q21.13	0.973712821267225	0.0452163847065093	0.970509562698669	0.0440429331318988	4	C:\Program Files\Normalise Suite 2\Genelists\SG_Hu1-2_KTH1-2500_ver1_10Rx24C.txt.nsuite_genelist
RP11-96G1	8	86500000	8q21.2	0.995661947234819	0.061247775899101	0.995793930404035	0.0618616338169947	4	C:\Program Files\Normalise Suite 2\Genelists\SG_Hu1-2_KTH1-2500_ver1_10Rx24C.txt.nsuite_genelist
RP11-91K2	8	87000000	8q21.2	1.06445766433236	0.163308678761511	1.05742449462588	0.165305369294958	4	C:\Program Files\Normalise Suite 2\Genelists\SG_Hu1-2_KTH1-2500_ver1_10Rx24C.txt.nsuite_genelist
RP11-80P18	8	87700000	8q21.2	1.01367408431101	0.0559345057705346	1.01315967959915	0.0581105579678621	4	C:\Program Files\Normalise Suite 2\Genelists\SG_Hu1-2_KTH1-2500_ver1_10Rx24C.txt.nsuite_genelist
RP11-90G19	8	88600000	8q21.3	0.999389051184574	0.0368999030321769	0.999045178936338	0.0405128480249127	4	C:\Program Files\Normalise Suite 2\Genelists\SG_Hu1-2_KTH1-2500_ver1_10Rx24C.txt.nsuite_genelist
RP11-88J22	8	89600000	8q21.3	0.990642346553327	0.0290728798138887	0.987780559781094	0.0298390342017327	4	C:\Program Files\Normalise Suite 2\Genelists\SG_Hu1-2_KTH1-2500_ver1_10Rx24C.txt.nsuite_genelist
RP11-88J8	8	91000000	8q21.3	0.986844513536065	0.0526023021660478	0.986394524316636	0.0529195904408035	4	C:\Program Files\Normalise Suite 2\Genelists\SG_Hu1-2_KTH1-2500_ver1_10Rx24C.txt.nsuite_genelist
RP11-89F14	8	91900000	8q21.3	0.958082805646875	0.0127516361198423	0.925490359196039	0.0318887073451618	3	C:\Program Files\Normalise Suite 2\Genelists\SG_Hu1-2_KTH1-2500_ver1_10Rx24C.txt.nsuite_genelist
RP11-27I15	8	94100000	8q22.1	0.970801655886814	0.00635999860776324	0.965438318861334	0.0137585464648619	3	C:\Program Files\Normalise Suite 2\Genelists\SG_Hu1-2_KTH1-2500_ver1_10Rx24C.txt.nsuite_genelist
RP11-90N3	8	95200000	8q22.1	0.972310456999355	0.0377996360578891	0.969448680540969	0.0424432344104818	4	C:\Program Files\Normalise Suite 2\Genelists\SG_Hu1-2_KTH1-2500_ver1_10Rx24C.txt.nsuite_genelist
RP11-80P10	8	96100000	8q22.1	0.964295622493665	0.0833925065252658	0.961381462120707	0.0876280525731059	4	C:\Program Files\Normalise Suite 2\Genelists\SG_Hu1-2_KTH1-2500_ver1_10Rx24C.txt.nsuite_genelist
RP11-90D11	8	98800000	8q22.2	1.00778817055812	0.0522998758674946	1.00774325416315	0.0528400222171549	4	C:\Program Files\Normalise Suite 2\Genelists\SG_Hu1-2_KTH1-2500_ver1_10Rx24C.txt.nsuite_genelist
RP11-30J11	8	100000000	8q22.2	1.07109203694004	0.0448159003622275	1.06062126126913	0.0386686264289557	4	C:\Program Files\Normalise Suite 2\Genelists\SG_Hu1-2_KTH1-2500_ver1_10Rx24C.txt.nsuite_genelist
RP11-91O11	8	102200000	8q22.3	1.00045864347871	0.0731902912028009	1.0007645220057	0.0748284401339799	4	C:\Program Files\Normalise Suite 2\Genelists\SG_Hu1-2_KTH1-2500_ver1_10Rx24C.txt.nsuite_genelist
RP11-79F7	8	107000000	8q23.1	0.963398928234174	0.0339511318276846	0.962309890097462	0.0357243135800701	4	C:\Program Files\Normalise Suite 2\Genelists\SG_Hu1-2_KTH1-2500_ver1_10Rx24C.txt.nsuite_genelist
RP11-79J9	8	108000000	8q23.1	0.965723903256193	0.109742650199127	0.96592763129849	0.112892216620234	4	C:\Program Files\Normalise Suite 2\Genelists\SG_Hu1-2_KTH1-2500_ver1_10Rx24C.txt.nsuite_genelist
RP11-81B5	8	109200000	8q23.2	0.988504864971122	0.043798492142194	0.988522523674599	0.0451848219156892	4	C:\Program Files\Normalise Suite 2\Genelists\SG_Hu1-2_KTH1-2500_ver1_10Rx24C.txt.nsuite_genelist
RP11-80D8	8	109800000	8q23.2	1.01342126270579	0.0391856375842395	1.01456103733459	0.0412422155506767	4	C:\Program Files\Normalise Suite 2\Genelists\SG_Hu1-2_KTH1-2500_ver1_10Rx24C.txt.nsuite_genelist
RP11-79C21	8	109900000	8q23.2	0.985681052515884	0.0632725749995537	0.985142442043531	0.0660495475105926	4	C:\Program Files\Normalise Suite 2\Genelists\SG_Hu1-2_KTH1-2500_ver1_10Rx24C.txt.nsuite_genelist
RP11-91K1	8	110800000	8q23.3	0.982592260222703	0.0209853668139961	1.10625751725993	0.307102069894287	4	C:\Program Files\Normalise Suite 2\Genelists\SG_Hu1-2_KTH1-2500_ver1_10Rx24C.txt.nsuite_genelist
RP11-79C18	8	111200000	8q23.3	0.977590964823396	0.100878560605009	0.977445063787817	0.103461320644264	4	C:\Program Files\Normalise Suite 2\Genelists\SG_Hu1-2_KTH1-2500_ver1_10Rx24C.txt.nsuite_genelist
RP11-3A12	8	113600000	8q23.3	0.976273050209402	0.0888974533187533	0.980452380298876	0.103976293470511	3	C:\Program Files\Normalise Suite 2\Genelists\SG_Hu1-2_KTH1-2500_ver1_10Rx24C.txt.nsuite_genelist
RP11-89I16	8	115300000	8q23.3	1.01383959576921	0.0257370166084909	1.01392589698214	0.026661386121244	4	C:\Program Files\Normalise Suite 2\Genelists\SG_Hu1-2_KTH1-2500_ver1_10Rx24C.txt.nsuite_genelist
RP11-30P9	8	119000000	8q24.12	1.01518085400226	0.106499131679177	1.0076712989951	0.122304503517544	4	C:\Program Files\Normalise Suite 2\Genelists\SG_Hu1-2_KTH1-2500_ver1_10Rx24C.txt.nsuite_genelist
RP11-89P19	8	119500000	8q24.12	1.01577186156622	0.0955061022486514	1.01520273102382	0.100109931710875	4	C:\Program Files\Normalise Suite 2\Genelists\SG_Hu1-2_KTH1-2500_ver1_10Rx24C.txt.nsuite_genelist
RP11-88J18	8	121800000	8q24.13	1.01005898976724	0.0731682894644289	1.00789586817387	0.0753181706219039	4	C:\Program Files\Normalise Suite 2\Genelists\SG_Hu1-2_KTH1-2500_ver1_10Rx24C.txt.nsuite_genelist
AC037486	8	122600000	8q24.13	1.00239886087313	0.0233113914260633	1.00229153171802	0.0236118249418616	4	C:\Program Files\Normalise Suite 2\Genelists\SG_Hu1-2_KTH1-2500_ver1_10Rx24C.txt.nsuite_genelist
RP11-89P9	8	125800000	8q24.13	1.00614320152854	0.0472617010103168	1.00667399499035	0.0485331299173534	4	C:\Program Files\Normalise Suite 2\Genelists\SG_Hu1-2_KTH1-2500_ver1_10Rx24C.txt.nsuite_genelist
RP11-91M23	8	127300000	8q24.21	0.994717351012814	0.0346507332811703	0.99591504157294	0.0356001235666688	4	C:\Program Files\Normalise Suite 2\Genelists\SG_Hu1-2_KTH1-2500_ver1_10Rx24C.txt.nsuite_genelist
RP11-65D17	8	127700000	8q24.21	1.00135724014702	0.0319248657730381	1.00190530528629	0.0331636357892603	4	C:\Program Files\Normalise Suite 2\Genelists\SG_Hu1-2_KTH1-2500_ver1_10Rx24C.txt.nsuite_genelist
RP11-89K10	8	128100000	8q24.21	1.0064250926294	0.112246346817936	1.00503428076953	0.11968833281454	4	C:\Program Files\Normalise Suite 2\Genelists\SG_Hu1-2_KTH1-2500_ver1_10Rx24C.txt.nsuite_genelist
RP11-79E8	8	131100000	8q24.22	0.979879845591711	0.0267645601151439	0.979939594172305	0.0253748501785362	4	C:\Program Files\Normalise Suite 2\Genelists\SG_Hu1-2_KTH1-2500_ver1_10Rx24C.txt.nsuite_genelist
RP11-94M13	8	133300000	8q24.22	0.998759644435584	0.011553999150041	0.996837069401605	0.0130557398442899	4	C:\Program Files\Normalise Suite 2\Genelists\SG_Hu1-2_KTH1-2500_ver1_10Rx24C.txt.nsuite_genelist
RP11-184M21	8	134700000	8q24.23	1.04621473666128	0.0409586847412409	1.05052248189108	0.0468678898224639	4	C:\Program Files\Normalise Suite 2\Genelists\SG_Hu1-2_KTH1-2500_ver1_10Rx24C.txt.nsuite_genelist
AF186190	8	135100000	8q24.23	0.995962251132814	0.00936039351433578	0.992497361681286	0.00906811423564232	4	C:\Program Files\Normalise Suite 2\Genelists\SG_Hu1-2_KTH1-2500_ver1_10Rx24C.txt.nsuite_genelist
RP11-45B19	8	135900000	8q24.23	0.99310223569052	0.168544817016943	0.993215905977207	0.171037280729617	4	C:\Program Files\Normalise Suite 2\Genelists\SG_Hu1-2_KTH1-2500_ver1_10Rx24C.txt.nsuite_genelist
RP11-21H16	8	136200000	8q24.23	0.985543912181721	0.075519956225299	0.987118571388798	0.0782385167481735	4	C:\Program Files\Normalise Suite 2\Genelists\SG_Hu1-2_KTH1-2500_ver1_10Rx24C.txt.nsuite_genelist
RP11-17M8	8	137900000	8q24.3	0.979394144755621	0.0916021350936796	0.978571889397979	0.0948441520099731	4	C:\Program Files\Normalise Suite 2\Genelists\SG_Hu1-2_KTH1-2500_ver1_10Rx24C.txt.nsuite_genelist
RP11-449D3	8	138200000	8q24.3	0.979149523949657	0.0267399065489001	0.977943734681565	0.0279173439182982	4	C:\Program Files\Normalise Suite 2\Genelists\SG_Hu1-2_KTH1-2500_ver1_10Rx24C.txt.nsuite_genelist
RP11-489O18	8	139100000	8q24.3	1.00143102172921	0.0164795657823554	1.00224084551127	0.0183243425202077	4	C:\Program Files\Normalise Suite 2\Genelists\SG_Hu1-2_KTH1-2500_ver1_10Rx24C.txt.nsuite_genelist
RP11-13A18	8	141700000	8q24.3	0.998686999980426	0.0343148184501743	0.99143942145792	0.0438182881749388	4	C:\Program Files\Normalise Suite 2\Genelists\SG_Hu1-2_KTH1-2500_ver1_10Rx24C.txt.nsuite_genelist
RP11-642A1	8	141700000	8q24.3	1.00043993819817	0.010971406040026	1.00444482686546	0.0130485636356303	4	C:\Program Files\Normalise Suite 2\Genelists\SG_Hu1-2_KTH1-2500_ver1_10Rx24C.txt.nsuite_genelist
RP11-349C2	8	144700000	8q24.3	0.979947662289169	0.0706765118810076	0.979837575284402	0.0734334277387547	4	C:\Program Files\Normalise Suite 2\Genelists\SG_Hu1-2_KTH1-2500_ver1_10Rx24C.txt.nsuite_genelist
GS-489-D14	8	145000000	8q24.3	0.961990952403428	0.0229798569369647	0.961164810918048	0.0243460401430804	4	C:\Program Files\Normalise Suite 2\Genelists\SG_Hu1-2_KTH1-2500_ver1_10Rx24C.txt.nsuite_genelist
RP5-1124C13	8	145200000	8q24.3	0.959542153750972	0.0393107543071089	0.902205445464314	0.0760587164420889	4	C:\Program Files\Normalise Suite 2\Genelists\SG_Hu1-2_KTH1-2500_ver1_10Rx24C.txt.nsuite_genelist
GS-261-I1	8	145200000	8q24.3	1.01852052139978	0.0542572281859598	1.02004619385731	0.0560433183415933	8	C:\Program Files\Normalise Suite 2\Genelists\SG_Hu1-2_KTH1-2500_ver1_10Rx24C.txt.nsuite_genelist
RP11-31M2	9	700000	9p24.3	0.985013130443383	0.0274303167462521	0.984516729979488	0.0293765115369133	4	C:\Program Files\Normalise Suite 2\Genelists\SG_Hu1-2_KTH1-2500_ver1_10Rx24C.txt.nsuite_genelist
AL136231	9	1200000	9p24.3	1.09802255132889	0.174697689565828	1.10202375497461	0.186478021754448	4	C:\Program Files\Normalise Suite 2\Genelists\SG_Hu1-2_KTH1-2500_ver1_10Rx24C.txt.nsuite_genelist
RP11-140C18	9	1900000	9p24.2	1.02461270404305	0.0916258916485539	1.02497691625014	0.100283475696194	4	C:\Program Files\Normalise Suite 2\Genelists\SG_Hu1-2_KTH1-2500_ver1_10Rx24C.txt.nsuite_genelist
RP11-207C16	9	2400000	9p24.2	0.960373726066845	0.0756109519269333	0.958693097066921	0.0787070429895189	4	C:\Program Files\Normalise Suite 2\Genelists\SG_Hu1-2_KTH1-2500_ver1_10Rx24C.txt.nsuite_genelist
RP11-79M14	9	3000000	9p24.2	0.998126416868112	0.0251768222095005	0.998018647743527	0.0257909309776848	4	C:\Program Files\Normalise Suite 2\Genelists\SG_Hu1-2_KTH1-2500_ver1_10Rx24C.txt.nsuite_genelist
RP11-79K3	9	4300000	9p24.1	0.986533589956235	0.0712580008940124	0.986881304179895	0.0762751894493577	4	C:\Program Files\Normalise Suite 2\Genelists\SG_Hu1-2_KTH1-2500_ver1_10Rx24C.txt.nsuite_genelist
RP11-376O21	9	5000000	9p24.1	0.97322753187213	0.0711360242114842	0.970331527593869	0.0800328247020594	4	C:\Program Files\Normalise Suite 2\Genelists\SG_Hu1-2_KTH1-2500_ver1_10Rx24C.txt.nsuite_genelist
RP11-91E3	9	6500000	9p24.1	1.00232633505128	0.0189616740104862	1.00256122915256	0.0201641080708306	4	C:\Program Files\Normalise Suite 2\Genelists\SG_Hu1-2_KTH1-2500_ver1_10Rx24C.txt.nsuite_genelist
RP11-32D4	9	8500000	9p22.3	0.987507226548866	0.0563021881634135	0.986433475954417	0.0585634395783433	4	C:\Program Files\Normalise Suite 2\Genelists\SG_Hu1-2_KTH1-2500_ver1_10Rx24C.txt.nsuite_genelist
RP11-130C19	9	10600000	9p22.3	1.02436649070682	0.00858197334596062	1.02828521061228	0.0125842368925571	4	C:\Program Files\Normalise Suite 2\Genelists\SG_Hu1-2_KTH1-2500_ver1_10Rx24C.txt.nsuite_genelist
RP11-88P16	9	11600000	9p22.3	0.969852548288986	0.0989213518367825	0.967631695888288	0.102876046503424	4	C:\Program Files\Normalise Suite 2\Genelists\SG_Hu1-2_KTH1-2500_ver1_10Rx24C.txt.nsuite_genelist
RP11-125B21	9	12300000	9p22.3	0.984491956531094	0.0308995417151294	0.979273040137128	0.0308625851379415	4	C:\Program Files\Normalise Suite 2\Genelists\SG_Hu1-2_KTH1-2500_ver1_10Rx24C.txt.nsuite_genelist
RP11-32F11	9	13100000	9p22.2	1.00014908078808	0.0284588761982316	0.994595878517801	0.0347900633583693	4	C:\Program Files\Normalise Suite 2\Genelists\SG_Hu1-2_KTH1-2500_ver1_10Rx24C.txt.nsuite_genelist
RG-41-L13	9	13900000	9p22.2	0.996384308045307	0.00852165196137777	0.994579101920842	0.00839815830887029	4	C:\Program Files\Normalise Suite 2\Genelists\SG_Hu1-2_KTH1-2500_ver1_10Rx24C.txt.nsuite_genelist
RP11-328C23	9	14100000	9p22.2	0.992027300581359	0.0344857079470255	0.987269633080445	0.0395478365479391	4	C:\Program Files\Normalise Suite 2\Genelists\SG_Hu1-2_KTH1-2500_ver1_10Rx24C.txt.nsuite_genelist
RP11-382H24	9	14600000	9p22.1	0.986510619350981	0.0464020372887884	0.986490260411704	0.0469110418942432	4	C:\Program Files\Normalise Suite 2\Genelists\SG_Hu1-2_KTH1-2500_ver1_10Rx24C.txt.nsuite_genelist
GS-43-N6	9	15300000	9p22.1	0.99922866482831	0.0147567540937669	1.00056517799091	0.0129000425402213	4	C:\Program Files\Normalise Suite 2\Genelists\SG_Hu1-2_KTH1-2500_ver1_10Rx24C.txt.nsuite_genelist
RP11-79B9	9	15700000	9p22.1	1.02565954171708	0.0444480529771653	1.03516916799879	0.0619526409288201	4	C:\Program Files\Normalise Suite 2\Genelists\SG_Hu1-2_KTH1-2500_ver1_10Rx24C.txt.nsuite_genelist
RP11-490C5	9	16800000	9p21.3	0.979466127231797	0.0298592585515247	0.979688289265291	0.0297750476500522	4	C:\Program Files\Normalise Suite 2\Genelists\SG_Hu1-2_KTH1-2500_ver1_10Rx24C.txt.nsuite_genelist
RP11-109M15	9	17800000	9p21.3	1.01786236134549	0.0229167107824937	1.01655572602582	0.0197881701982178	4	C:\Program Files\Normalise Suite 2\Genelists\SG_Hu1-2_KTH1-2500_ver1_10Rx24C.txt.nsuite_genelist
RP11-340N12	9	18900000	9p21.3	0.935633461119398	0.0819724268191426	0.910373027460397	0.0846406987839684	4	C:\Program Files\Normalise Suite 2\Genelists\SG_Hu1-2_KTH1-2500_ver1_10Rx24C.txt.nsuite_genelist
RP11-163F8	9	19300000	9p21.2	0.974225345756088	0.12169871890135	0.971700315357708	0.129069286211192	4	C:\Program Files\Normalise Suite 2\Genelists\SG_Hu1-2_KTH1-2500_ver1_10Rx24C.txt.nsuite_genelist
RP11-81B11	9	20500000	9p21.2	1.01933982593583	0.12114156762768	1.0197234303421	0.13401666784547	4	C:\Program Files\Normalise Suite 2\Genelists\SG_Hu1-2_KTH1-2500_ver1_10Rx24C.txt.nsuite_genelist
RP11-87O1	9	20700000	9p21.1	0.980896453276853	0.0431206156784133	0.982639639595262	0.0441310274657286	4	C:\Program Files\Normalise Suite 2\Genelists\SG_Hu1-2_KTH1-2500_ver1_10Rx24C.txt.nsuite_genelist
RP11-399M15	9	21100000	9p21.1	0.947231279282587	0.0628095024036876	0.943352628607783	0.0659863824703146	4	C:\Program Files\Normalise Suite 2\Genelists\SG_Hu1-2_KTH1-2500_ver1_10Rx24C.txt.nsuite_genelist
RP11-89C6	9	21700000	9p21.1	0.967199883458637	0.0635667184054725	0.967071874193627	0.0634428677916452	4	C:\Program Files\Normalise Suite 2\Genelists\SG_Hu1-2_KTH1-2500_ver1_10Rx24C.txt.nsuite_genelist
RP11-408N14	9	24200000	9p13.3	0.989617366670615	0.0893840538359988	0.981557403765439	0.104226558423259	4	C:\Program Files\Normalise Suite 2\Genelists\SG_Hu1-2_KTH1-2500_ver1_10Rx24C.txt.nsuite_genelist
AL391117	9	24900000	9p13.3	0.984973928159853	0.109868844578314	0.980097582935521	0.122707777441195	4	C:\Program Files\Normalise Suite 2\Genelists\SG_Hu1-2_KTH1-2500_ver1_10Rx24C.txt.nsuite_genelist
RP11-332M12	9	26900000	9p13.3	0.995775275913228	0.0749723614225883	0.923476260160565	0.204347864040891	4	C:\Program Files\Normalise Suite 2\Genelists\SG_Hu1-2_KTH1-2500_ver1_10Rx24C.txt.nsuite_genelist
AL139235	9	27100000	9p13.3	0.951245112118373	0.0639889866903565	0.910876170651516	0.0962962601765239	4	C:\Program Files\Normalise Suite 2\Genelists\SG_Hu1-2_KTH1-2500_ver1_10Rx24C.txt.nsuite_genelist
RP11-381K22	9	28400000	9p13.2	1.02052568485848	0.0443613408301377	1.02218637547408	0.047924761591606	4	C:\Program Files\Normalise Suite 2\Genelists\SG_Hu1-2_KTH1-2500_ver1_10Rx24C.txt.nsuite_genelist
RP11-57P14	9	29200000	9p13.2	0.999022891277563	0.0391869272483042	0.999284493603323	0.0397308268231495	4	C:\Program Files\Normalise Suite 2\Genelists\SG_Hu1-2_KTH1-2500_ver1_10Rx24C.txt.nsuite_genelist
RP11-64M21	9	30100000	9p13.1	1.00368697603343	0.0534615610879496	1.00638033840414	0.0583605136835025	4	C:\Program Files\Normalise Suite 2\Genelists\SG_Hu1-2_KTH1-2500_ver1_10Rx24C.txt.nsuite_genelist
RP11-159L16	9	31500000	9p13.1	0.986626396953298	0.118727620171819	0.98668944906539	0.122883497370074	4	C:\Program Files\Normalise Suite 2\Genelists\SG_Hu1-2_KTH1-2500_ver1_10Rx24C.txt.nsuite_genelist
RP11-29M23	9	32100000	9p11.2	1.00161267575757	0.0184054779620432	1.00440290348065	0.019852691797589	4	C:\Program Files\Normalise Suite 2\Genelists\SG_Hu1-2_KTH1-2500_ver1_10Rx24C.txt.nsuite_genelist
RP11-630H9	9	32600000	9p11.2	0.988632649539457	0.0629807530537654	0.987761460500772	0.0650311665644958	4	C:\Program Files\Normalise Suite 2\Genelists\SG_Hu1-2_KTH1-2500_ver1_10Rx24C.txt.nsuite_genelist
RP11-70F16	9	33300000	9p11.2	0.977728987797147	0.0570603187242029	0.926505171432389	0.120012245797063	4	C:\Program Files\Normalise Suite 2\Genelists\SG_Hu1-2_KTH1-2500_ver1_10Rx24C.txt.nsuite_genelist
RP11-52I10	9	34000000	9p11.2	1.0167161512756	0.0467343869234569	1.01883410804247	0.0527610171386069	4	C:\Program Files\Normalise Suite 2\Genelists\SG_Hu1-2_KTH1-2500_ver1_10Rx24C.txt.nsuite_genelist
RP11-79E21	9	34400000	9p11.2	0.951029506131476	0.0566174618360871	0.919223087411142	0.087397771675141	4	C:\Program Files\Normalise Suite 2\Genelists\SG_Hu1-2_KTH1-2500_ver1_10Rx24C.txt.nsuite_genelist
RP11-54K16	9	35300000	9p11.2	1.00578483632159	0.036439357984344	1.00622716462254	0.0360252417441156	4	C:\Program Files\Normalise Suite 2\Genelists\SG_Hu1-2_KTH1-2500_ver1_10Rx24C.txt.nsuite_genelist
RP11-395N21	9	37600000	9p11.1	0.994209943410241	0.0215086901783367	0.993577186334934	0.021108536319265	4	C:\Program Files\Normalise Suite 2\Genelists\SG_Hu1-2_KTH1-2500_ver1_10Rx24C.txt.nsuite_genelist
RP11-327L3	9	38200000	9p11.1	1.01459279684641	0.0314430618639622	1.01516778357557	0.0311886348340058	4	C:\Program Files\Normalise Suite 2\Genelists\SG_Hu1-2_KTH1-2500_ver1_10Rx24C.txt.nsuite_genelist
RP11-12P15	9	39000000	9p11.1	0.98215603064794	0.0649276426129864	0.982131895965177	0.069301295180995	4	C:\Program Files\Normalise Suite 2\Genelists\SG_Hu1-2_KTH1-2500_ver1_10Rx24C.txt.nsuite_genelist
RP11-203L2	9	59200000	9q21.11	0.959215411298188	0.0788273095663002	0.956537452510069	0.081720374774776	4	C:\Program Files\Normalise Suite 2\Genelists\SG_Hu1-2_KTH1-2500_ver1_10Rx24C.txt.nsuite_genelist
RP11-16N10	9	59700000	9q21.11	0.986966610822013	0.0314699507224583	0.987528418561835	0.0322988913987587	4	C:\Program Files\Normalise Suite 2\Genelists\SG_Hu1-2_KTH1-2500_ver1_10Rx24C.txt.nsuite_genelist
RP11-129O15	9	60800000	9q21.11	0.997940532163689	0.0833528958818069	0.997201253401735	0.0917400352379685	4	C:\Program Files\Normalise Suite 2\Genelists\SG_Hu1-2_KTH1-2500_ver1_10Rx24C.txt.nsuite_genelist
RP11-89K20	9	61200000	9q21.11	1.02180146643656	0.0241970184901569	1.02328157767219	0.0288174541602523	4	C:\Program Files\Normalise Suite 2\Genelists\SG_Hu1-2_KTH1-2500_ver1_10Rx24C.txt.nsuite_genelist
RP11-63P12	9	62800000	9q21.12	1.00043424798196	0.0234424311740663	1.00137613161482	0.0242836433329663	4	C:\Program Files\Normalise Suite 2\Genelists\SG_Hu1-2_KTH1-2500_ver1_10Rx24C.txt.nsuite_genelist
RP11-54O21	9	63600000	9q21.13	1.01083735590444	0.0197892723949828	1.01251477229828	0.0193423379174622	4	C:\Program Files\Normalise Suite 2\Genelists\SG_Hu1-2_KTH1-2500_ver1_10Rx24C.txt.nsuite_genelist
RP11-174B4	9	65500000	9q21.13	1.0217606806463	0.0258085494729485	1.024501994379	0.0258215446046657	4	C:\Program Files\Normalise Suite 2\Genelists\SG_Hu1-2_KTH1-2500_ver1_10Rx24C.txt.nsuite_genelist
RP11-323A7	9	66500000	9q21.2	0.987718552961137	0.0412777498478622	0.986728891275893	0.0439124632687543	4	C:\Program Files\Normalise Suite 2\Genelists\SG_Hu1-2_KTH1-2500_ver1_10Rx24C.txt.nsuite_genelist
RP11-158I5	9	67500000	9q21.2	1.00478065989868	0.0313009489026962	1.00665823381933	0.0342542245677754	4	C:\Program Files\Normalise Suite 2\Genelists\SG_Hu1-2_KTH1-2500_ver1_10Rx24C.txt.nsuite_genelist
AL445684	9	69100000	9q21.31	0.990125171671249	0.0345312323344566	0.990273422995866	0.0341301234112148	4	C:\Program Files\Normalise Suite 2\Genelists\SG_Hu1-2_KTH1-2500_ver1_10Rx24C.txt.nsuite_genelist
AL627260	9	69400000	9q21.31	1.06094246500212	0.163634201637256	1.05973706531983	0.166948364101789	4	C:\Program Files\Normalise Suite 2\Genelists\SG_Hu1-2_KTH1-2500_ver1_10Rx24C.txt.nsuite_genelist
RP11-79G7	9	70700000	9q21.31	0.984726838728902	0.0844009755107542	0.995293147248674	0.105604151327042	3	C:\Program Files\Normalise Suite 2\Genelists\SG_Hu1-2_KTH1-2500_ver1_10Rx24C.txt.nsuite_genelist
RP11-91M2	9	71600000	9q21.31	1.0135447842986	0.0797573387255267	1.01159796433273	0.084173012178409	4	C:\Program Files\Normalise Suite 2\Genelists\SG_Hu1-2_KTH1-2500_ver1_10Rx24C.txt.nsuite_genelist
RP11-79J13	9	72700000	9q21.32	1.0210551731857	0.0269010655713195	1.02146618473326	0.0269028685108306	4	C:\Program Files\Normalise Suite 2\Genelists\SG_Hu1-2_KTH1-2500_ver1_10Rx24C.txt.nsuite_genelist
RP11-80F16	9	73700000	9q21.32	1.02108313447284	0.0138185624323713	1.02236646500113	0.0145829300578684	4	C:\Program Files\Normalise Suite 2\Genelists\SG_Hu1-2_KTH1-2500_ver1_10Rx24C.txt.nsuite_genelist
RP11-22C13	9	73700000	9q21.32	0.963075509307491	0.0393375741185989	0.960413352173281	0.0416472124856999	4	C:\Program Files\Normalise Suite 2\Genelists\SG_Hu1-2_KTH1-2500_ver1_10Rx24C.txt.nsuite_genelist
RP11-80H20	9	74900000	9q21.32	0.999951648575249	0.0544455571995187	0.999395406492046	0.0557276727368721	4	C:\Program Files\Normalise Suite 2\Genelists\SG_Hu1-2_KTH1-2500_ver1_10Rx24C.txt.nsuite_genelist
RP11-65C15	9	76900000	9q21.33	1.02449675494134	0.0404528372223837	1.02714575997838	0.0461489788455999	4	C:\Program Files\Normalise Suite 2\Genelists\SG_Hu1-2_KTH1-2500_ver1_10Rx24C.txt.nsuite_genelist
RP11-79I21	9	77700000	9q21.33	0.982217324732634	0.0403157853585135	0.981912192830475	0.0416871340451786	4	C:\Program Files\Normalise Suite 2\Genelists\SG_Hu1-2_KTH1-2500_ver1_10Rx24C.txt.nsuite_genelist
RP11-65B23	9	78700000	9q21.33	1.02410375035785	0.136264260376084	1.02629763429019	0.142959034098168	4	C:\Program Files\Normalise Suite 2\Genelists\SG_Hu1-2_KTH1-2500_ver1_10Rx24C.txt.nsuite_genelist
RP11-88J16	9	79600000	9q22.1	1.01316821872924	0.0163827049670238	1.01314497542304	0.0170563683105872	4	C:\Program Files\Normalise Suite 2\Genelists\SG_Hu1-2_KTH1-2500_ver1_10Rx24C.txt.nsuite_genelist
RP11-406A20	9	80400000	9q22.1	1.00637349658063	0.0223394087028406	1.00190215338255	0.0226211209622319	4	C:\Program Files\Normalise Suite 2\Genelists\SG_Hu1-2_KTH1-2500_ver1_10Rx24C.txt.nsuite_genelist
RP11-563G12	9	81000000	9q22.1	1.02887981981848	0.0396241131829684	1.0275652169202	0.043072686436428	4	C:\Program Files\Normalise Suite 2\Genelists\SG_Hu1-2_KTH1-2500_ver1_10Rx24C.txt.nsuite_genelist
RP11-95G21	9	81500000	9q22.1	0.968615819097663	0.0938294801025315	0.968304614881657	0.0980793932344133	4	C:\Program Files\Normalise Suite 2\Genelists\SG_Hu1-2_KTH1-2500_ver1_10Rx24C.txt.nsuite_genelist
RP11-89K14	9	82100000	9q22.1	0.986623725114795	0.031055590285309	0.986740444104581	0.0322592262584561	4	C:\Program Files\Normalise Suite 2\Genelists\SG_Hu1-2_KTH1-2500_ver1_10Rx24C.txt.nsuite_genelist
RP11-62C3	9	83400000	9q22.1	1.0112266706719	0.0269943979882808	1.0122886554572	0.0274507059089408	4	C:\Program Files\Normalise Suite 2\Genelists\SG_Hu1-2_KTH1-2500_ver1_10Rx24C.txt.nsuite_genelist
RP11-19J3	9	83800000	9q22.2	1.01534965905197	0.038846169239277	1.01781116999602	0.0400045852288678	4	C:\Program Files\Normalise Suite 2\Genelists\SG_Hu1-2_KTH1-2500_ver1_10Rx24C.txt.nsuite_genelist
RP11-30L4	9	84800000	9q22.2	1.01040186153699	0.0253999826638421	1.01015349253764	0.0256889673430581	4	C:\Program Files\Normalise Suite 2\Genelists\SG_Hu1-2_KTH1-2500_ver1_10Rx24C.txt.nsuite_genelist
RP11-173G21	9	87100000	9q22.31	1.00746660289518	0.0406007214553661	0.987341468490882	0.0740825392473396	4	C:\Program Files\Normalise Suite 2\Genelists\SG_Hu1-2_KTH1-2500_ver1_10Rx24C.txt.nsuite_genelist
RP11-89L5	9	88000000	9q22.32	1.01484670219689	0.0166475531314972	1.01495033162861	0.0174182948809268	4	C:\Program Files\Normalise Suite 2\Genelists\SG_Hu1-2_KTH1-2500_ver1_10Rx24C.txt.nsuite_genelist
RP11-80J10	9	88200000	9q22.32	1.00313783039565	0.0129909733670631	1.00437776496399	0.0131783099634385	4	C:\Program Files\Normalise Suite 2\Genelists\SG_Hu1-2_KTH1-2500_ver1_10Rx24C.txt.nsuite_genelist
RP11-79A20	9	88300000	9q22.32	0.993374046076965	0.0998059579713645	0.993067456378141	0.101838129928189	4	C:\Program Files\Normalise Suite 2\Genelists\SG_Hu1-2_KTH1-2500_ver1_10Rx24C.txt.nsuite_genelist
RP11-23B15	9	89200000	9q22.32	1.02981916508927	0.0572035921046293	1.03148278044352	0.0569869598020929	4	C:\Program Files\Normalise Suite 2\Genelists\SG_Hu1-2_KTH1-2500_ver1_10Rx24C.txt.nsuite_genelist
RP11-69F21	9	90700000	9q22.33	0.993599971474078	0.0252363781997208	0.987312265869064	0.0258532018784335	4	C:\Program Files\Normalise Suite 2\Genelists\SG_Hu1-2_KTH1-2500_ver1_10Rx24C.txt.nsuite_genelist
AL356798	9	91900000	9q22.33	0.978628619806665	0.0331334434341883	0.978669211172333	0.0337380236101619	4	C:\Program Files\Normalise Suite 2\Genelists\SG_Hu1-2_KTH1-2500_ver1_10Rx24C.txt.nsuite_genelist
RP11-80H12	9	92700000	9q22.33	1.01122191447206	0.0665387498406551	1.01143322951987	0.0686326076957039	4	C:\Program Files\Normalise Suite 2\Genelists\SG_Hu1-2_KTH1-2500_ver1_10Rx24C.txt.nsuite_genelist
RP11-91L19	9	94200000	9q31.1	1.001886597528	0.0747118991258709	0.967767995616713	0.125013134350602	4	C:\Program Files\Normalise Suite 2\Genelists\SG_Hu1-2_KTH1-2500_ver1_10Rx24C.txt.nsuite_genelist
RP11-318L4	9	95400000	9q31.1	0.976771376592327	0.0358982153544418	0.977014581558134	0.0367603365721576	4	C:\Program Files\Normalise Suite 2\Genelists\SG_Hu1-2_KTH1-2500_ver1_10Rx24C.txt.nsuite_genelist
RP11-217O12	9	96400000	9q31.1	1.05967226475919	0.139281229615816	1.05759783748616	0.146392955340608	4	C:\Program Files\Normalise Suite 2\Genelists\SG_Hu1-2_KTH1-2500_ver1_10Rx24C.txt.nsuite_genelist
RP11-80N14	9	96900000	9q31.1	1.03321598248311	0.0600900429602755	1.03486778313798	0.0624904700174504	4	C:\Program Files\Normalise Suite 2\Genelists\SG_Hu1-2_KTH1-2500_ver1_10Rx24C.txt.nsuite_genelist
RP11-80F13	9	99600000	9q31.3	1.03112499997303	0.134227093784237	1.03287537697209	0.13715186318388	4	C:\Program Files\Normalise Suite 2\Genelists\SG_Hu1-2_KTH1-2500_ver1_10Rx24C.txt.nsuite_genelist
RP11-505C13	9	100400000	9q31.3	0.998997552599837	0.0715338286087372	1.00030190111624	0.0795216793823215	4	C:\Program Files\Normalise Suite 2\Genelists\SG_Hu1-2_KTH1-2500_ver1_10Rx24C.txt.nsuite_genelist
RP11-115J22	9	101300000	9q31.3	1.02947647528445	0.0218232975208444	1.02897938636246	0.0217758932648151	4	C:\Program Files\Normalise Suite 2\Genelists\SG_Hu1-2_KTH1-2500_ver1_10Rx24C.txt.nsuite_genelist
RP11-81P13	9	102600000	9q33.1	1.01493993999226	0.110128207351556	1.01402584587587	0.112810188492601	4	C:\Program Files\Normalise Suite 2\Genelists\SG_Hu1-2_KTH1-2500_ver1_10Rx24C.txt.nsuite_genelist
RP11-104M22	9	103200000	9q33.1	0.991683103849637	0.0203255055237479	0.981079004314201	0.0341575467114329	4	C:\Program Files\Normalise Suite 2\Genelists\SG_Hu1-2_KTH1-2500_ver1_10Rx24C.txt.nsuite_genelist
RP11-4O1	9	104400000	9q33.1	0.979984072374018	0.0850902876458943	0.976696164677213	0.0917819248007403	4	C:\Program Files\Normalise Suite 2\Genelists\SG_Hu1-2_KTH1-2500_ver1_10Rx24C.txt.nsuite_genelist
RP11-408O19	9	105400000	9q33.1	1.005525171345	0.0379564572948342	1.00487390337545	0.0402133792356579	4	C:\Program Files\Normalise Suite 2\Genelists\SG_Hu1-2_KTH1-2500_ver1_10Rx24C.txt.nsuite_genelist
RP11-9H12	9	105700000	9q33.1	1.01795975619657	0.0427432264310308	1.01911360268654	0.0445785695134762	4	C:\Program Files\Normalise Suite 2\Genelists\SG_Hu1-2_KTH1-2500_ver1_10Rx24C.txt.nsuite_genelist
RP11-88F16	9	107500000	9q33.1	0.986119662198897	0.00690298052442157	0.985532705173288	0.00776586521073048	4	C:\Program Files\Normalise Suite 2\Genelists\SG_Hu1-2_KTH1-2500_ver1_10Rx24C.txt.nsuite_genelist
RP11-45A16	9	109000000	9q33.1	1.016189074269	0.107694422376361	1.01747365959539	0.123707557618356	4	C:\Program Files\Normalise Suite 2\Genelists\SG_Hu1-2_KTH1-2500_ver1_10Rx24C.txt.nsuite_genelist
RP11-451E16	9	111000000	9q33.2	1.00181811610129	0.0324867942980708	1.00145194332061	0.0349907331739521	4	C:\Program Files\Normalise Suite 2\Genelists\SG_Hu1-2_KTH1-2500_ver1_10Rx24C.txt.nsuite_genelist
RP11-98E22	9	111500000	9q33.2	1.0150548734628	0.0499838141739972	1.01361255002758	0.0535821639218496	4	C:\Program Files\Normalise Suite 2\Genelists\SG_Hu1-2_KTH1-2500_ver1_10Rx24C.txt.nsuite_genelist
RP11-57K1	9	112400000	9q33.2	0.998817816554919	0.112909368553943	0.984937285465494	0.134777137196972	4	C:\Program Files\Normalise Suite 2\Genelists\SG_Hu1-2_KTH1-2500_ver1_10Rx24C.txt.nsuite_genelist
RP11-342H3	9	114000000	9q33.3	1.00847522758581	0.0183299672805382	1.00852398635359	0.0190506741908661	4	C:\Program Files\Normalise Suite 2\Genelists\SG_Hu1-2_KTH1-2500_ver1_10Rx24C.txt.nsuite_genelist
RP11-297L11	9	114700000	9q33.3	1.00334345823232	0.120769099097621	0.896266881519206	0.259151764853027	4	C:\Program Files\Normalise Suite 2\Genelists\SG_Hu1-2_KTH1-2500_ver1_10Rx24C.txt.nsuite_genelist
RP11-74E13	9	115700000	9q34.11	1.0026103104433	0.124564264909246	1.00213538204524	0.127348611232122	4	C:\Program Files\Normalise Suite 2\Genelists\SG_Hu1-2_KTH1-2500_ver1_10Rx24C.txt.nsuite_genelist
RP11-142K22	9	115800000	9q34.11	1.01481104846102	0.0479994725259592	1.01514847912732	0.0492383901081761	4	C:\Program Files\Normalise Suite 2\Genelists\SG_Hu1-2_KTH1-2500_ver1_10Rx24C.txt.nsuite_genelist
RP11-116C10	9	117200000	9q34.11	1.01956195019156	0.0305743526291397	1.02009137987449	0.0311817055128473	4	C:\Program Files\Normalise Suite 2\Genelists\SG_Hu1-2_KTH1-2500_ver1_10Rx24C.txt.nsuite_genelist
RP11-91G7	9	117900000	9q34.11	0.990293766641189	0.0220878657433322	0.99013211452576	0.0230595936300837	4	C:\Program Files\Normalise Suite 2\Genelists\SG_Hu1-2_KTH1-2500_ver1_10Rx24C.txt.nsuite_genelist
RP11-282P20	9	118800000	9q34.11	1.00090492595194	0.0323271614578289	1.0017162205187	0.0348203319712615	4	C:\Program Files\Normalise Suite 2\Genelists\SG_Hu1-2_KTH1-2500_ver1_10Rx24C.txt.nsuite_genelist
RP11-1M19	9	119800000	9q34.11	1.01119107877531	0.0261440642564101	1.00426385139821	0.030196334875789	4	C:\Program Files\Normalise Suite 2\Genelists\SG_Hu1-2_KTH1-2500_ver1_10Rx24C.txt.nsuite_genelist
RP11-339B21	9	121100000	9q34.12	1.00534048166871	0.0526666540075132	1.00525670250379	0.0532234915917503	4	C:\Program Files\Normalise Suite 2\Genelists\SG_Hu1-2_KTH1-2500_ver1_10Rx24C.txt.nsuite_genelist
RP11-98H23	9	121800000	9q34.13	1.01195899577192	0.23060347065434	1.01259115762331	0.232277108303378	4	C:\Program Files\Normalise Suite 2\Genelists\SG_Hu1-2_KTH1-2500_ver1_10Rx24C.txt.nsuite_genelist
RP11-17O4	9	122500000	9q34.13	1.04532090288475	0.11482349078298	1.04662960992577	0.117297029860618	4	C:\Program Files\Normalise Suite 2\Genelists\SG_Hu1-2_KTH1-2500_ver1_10Rx24C.txt.nsuite_genelist
RP11-89P10	9	123400000	9q34.13	1.00579655159315	0.0555053137890852	1.00605322923182	0.056170814670262	4	C:\Program Files\Normalise Suite 2\Genelists\SG_Hu1-2_KTH1-2500_ver1_10Rx24C.txt.nsuite_genelist
RP11-81P5	9	125300000	9q34.2	0.989439567295902	0.0770952951207012	0.979644832195628	0.118138025842729	4	C:\Program Files\Normalise Suite 2\Genelists\SG_Hu1-2_KTH1-2500_ver1_10Rx24C.txt.nsuite_genelist
RP11-326L24	9	126000000	9q34.3	1.00198452644779	0.0393972657852614	1.00187779203945	0.041770321190293	4	C:\Program Files\Normalise Suite 2\Genelists\SG_Hu1-2_KTH1-2500_ver1_10Rx24C.txt.nsuite_genelist
RP11-153P4	9	127100000	9q34.3	1.0349133834029	0.0431279401811105	1.03693407613768	0.0486932541148812	4	C:\Program Files\Normalise Suite 2\Genelists\SG_Hu1-2_KTH1-2500_ver1_10Rx24C.txt.nsuite_genelist
AL354671	9	127700000	9q34.3	0.977304982524593	0.0640413984939306	0.975046752956462	0.0698079791391128	4	C:\Program Files\Normalise Suite 2\Genelists\SG_Hu1-2_KTH1-2500_ver1_10Rx24C.txt.nsuite_genelist
RP11-92B21	9	128500000	9q34.3	1.03739438095694	0.0274287300145509	1.03779925757011	0.0276030526016342	4	C:\Program Files\Normalise Suite 2\Genelists\SG_Hu1-2_KTH1-2500_ver1_10Rx24C.txt.nsuite_genelist
RP11-145E17	9	129300000	9q34.3	0.980126137152295	0.0510030080899585	0.977884330156248	0.057164907994544	4	C:\Program Files\Normalise Suite 2\Genelists\SG_Hu1-2_KTH1-2500_ver1_10Rx24C.txt.nsuite_genelist
RP11-100C15	9	129800000	9q34.3	1.02571301652873	0.0554667353254616	1.02692549847432	0.058644294797722	4	C:\Program Files\Normalise Suite 2\Genelists\SG_Hu1-2_KTH1-2500_ver1_10Rx24C.txt.nsuite_genelist
RP11-417A4	9	131300000	9q34.3	0.970185948103634	0.0469824086060473	0.969675393728165	0.0480170895977736	4	C:\Program Files\Normalise Suite 2\Genelists\SG_Hu1-2_KTH1-2500_ver1_10Rx24C.txt.nsuite_genelist
AL590627	9	132200000	9q34.3	0.976906021485315	0.0210610711074228	0.97717251463511	0.0214732377497316	4	C:\Program Files\Normalise Suite 2\Genelists\SG_Hu1-2_KTH1-2500_ver1_10Rx24C.txt.nsuite_genelist
GS-135-I17	9	132500000	9q34.3	1.00102683935794	0.0310366660570595	1.0005830682463	0.0314162190323962	4	C:\Program Files\Normalise Suite 2\Genelists\SG_Hu1-2_KTH1-2500_ver1_10Rx24C.txt.nsuite_genelist
GS-112-N13	9	132800000	9q34.3	1.08007483491811	0.171157923223875	1.09541771210933	0.207880841843089	4	C:\Program Files\Normalise Suite 2\Genelists\SG_Hu1-2_KTH1-2500_ver1_10Rx24C.txt.nsuite_genelist
GS-306-F7	10	100000	10p15.3	1.00361452701546	0.0676695337489499	1.0012919037098	0.0748739988867598	4	C:\Program Files\Normalise Suite 2\Genelists\SG_Hu1-2_KTH1-2500_ver1_10Rx24C.txt.nsuite_genelist
GS-23-B11	10	100000	10p15.3	1.00949884993762	0.0171173530778842	1.00714018574385	0.0173098160175247	4	C:\Program Files\Normalise Suite 2\Genelists\SG_Hu1-2_KTH1-2500_ver1_10Rx24C.txt.nsuite_genelist
RP11-10D13	10	200000	10p15.3	0.967269094046197	0.0124610250768194	0.96575265760366	0.0144664375925688	4	C:\Program Files\Normalise Suite 2\Genelists\SG_Hu1-2_KTH1-2500_ver1_10Rx24C.txt.nsuite_genelist
RP11-554F11	10	500000	10p15.3	0.995145030006047	0.0271961502632379	0.99465076200845	0.0282120748207804	4	C:\Program Files\Normalise Suite 2\Genelists\SG_Hu1-2_KTH1-2500_ver1_10Rx24C.txt.nsuite_genelist
RP11-379F12	10	500000	10p15.3	0.992511866777046	0.0401588581527103	0.993294843253966	0.0411452124078786	4	C:\Program Files\Normalise Suite 2\Genelists\SG_Hu1-2_KTH1-2500_ver1_10Rx24C.txt.nsuite_genelist
RP11-809C18	10	700000	10p15.3	0.996961345107213	0.0336643113322279	0.981321432701565	0.0549491166343024	4	C:\Program Files\Normalise Suite 2\Genelists\SG_Hu1-2_KTH1-2500_ver1_10Rx24C.txt.nsuite_genelist
RP11-164C1	10	700000	10p15.3	1.00679879028822	0.0581340386689479	1.00707762791298	0.0634057573343178	4	C:\Program Files\Normalise Suite 2\Genelists\SG_Hu1-2_KTH1-2500_ver1_10Rx24C.txt.nsuite_genelist
RP11-38M7	10	900000	10p15.3	0.977611547595321	0.059550739861705	0.958070674328491	0.0840075470738612	4	C:\Program Files\Normalise Suite 2\Genelists\SG_Hu1-2_KTH1-2500_ver1_10Rx24C.txt.nsuite_genelist
RP11-90D7	10	1000000	10p15.3	1.00098732099698	0.0190072792105315	1.00191878838732	0.0187348542090744	4	C:\Program Files\Normalise Suite 2\Genelists\SG_Hu1-2_KTH1-2500_ver1_10Rx24C.txt.nsuite_genelist
RP11-89B19	10	1200000	10p15.3	0.979965725737254	0.0563537819583537	0.976580586783862	0.0605664969056228	4	C:\Program Files\Normalise Suite 2\Genelists\SG_Hu1-2_KTH1-2500_ver1_10Rx24C.txt.nsuite_genelist
RP11-74N14	10	1700000	10p15.3	0.997565655287263	0.0391662968809852	0.996242364397635	0.0453531495555662	4	C:\Program Files\Normalise Suite 2\Genelists\SG_Hu1-2_KTH1-2500_ver1_10Rx24C.txt.nsuite_genelist
RP11-80D10	10	2600000	10p15.3	1.00029091297818	0.0329247878409231	0.999873991199767	0.0338173408707351	4	C:\Program Files\Normalise Suite 2\Genelists\SG_Hu1-2_KTH1-2500_ver1_10Rx24C.txt.nsuite_genelist
RP11-118K6	10	3100000	10p15.3	1.01160566502877	0.0359832258252299	1.01149322754356	0.0384770268614108	4	C:\Program Files\Normalise Suite 2\Genelists\SG_Hu1-2_KTH1-2500_ver1_10Rx24C.txt.nsuite_genelist
RP11-89J3	10	4500000	10p15.2	0.98878967531557	0.0299025795464969	0.987335653924051	0.0314036798695909	4	C:\Program Files\Normalise Suite 2\Genelists\SG_Hu1-2_KTH1-2500_ver1_10Rx24C.txt.nsuite_genelist
RP11-90M21	10	7000000	10p15.1	0.953291382654424	0.0325513123734785	0.910118097227148	0.0842202690979518	4	C:\Program Files\Normalise Suite 2\Genelists\SG_Hu1-2_KTH1-2500_ver1_10Rx24C.txt.nsuite_genelist
RP11-79C22	10	7600000	10p15.1	1.01310628403496	0.0159433941647775	1.01356099771365	0.0161621480505492	4	C:\Program Files\Normalise Suite 2\Genelists\SG_Hu1-2_KTH1-2500_ver1_10Rx24C.txt.nsuite_genelist
RP11-42I17	10	8600000	10p15.1	1.02635009439954	0.057013755101862	1.02553941507021	0.0608321623011856	4	C:\Program Files\Normalise Suite 2\Genelists\SG_Hu1-2_KTH1-2500_ver1_10Rx24C.txt.nsuite_genelist
RP11-91K20	10	8800000	10p15.1	0.983377352339413	0.0293509294994253	0.967192818524707	0.0502677098831747	4	C:\Program Files\Normalise Suite 2\Genelists\SG_Hu1-2_KTH1-2500_ver1_10Rx24C.txt.nsuite_genelist
AL136319	10	11200000	10p12.33	0.96769542701633	0.148411857498415	0.96836513509621	0.151534005437432	4	C:\Program Files\Normalise Suite 2\Genelists\SG_Hu1-2_KTH1-2500_ver1_10Rx24C.txt.nsuite_genelist
RP11-89C21	10	12100000	10p12.33	1.01220564932908	0.122397089464913	1.0109002014517	0.128979490357341	4	C:\Program Files\Normalise Suite 2\Genelists\SG_Hu1-2_KTH1-2500_ver1_10Rx24C.txt.nsuite_genelist
RP11-796C22	10	13500000	10p12.33	0.990326561977457	0.0497550103780485	0.99083689873011	0.0504249060266095	4	C:\Program Files\Normalise Suite 2\Genelists\SG_Hu1-2_KTH1-2500_ver1_10Rx24C.txt.nsuite_genelist
RP11-24J20	10	13800000	10p12.33	1.01513638111343	0.0668070572431645	1.01733928878739	0.0695814191104923	4	C:\Program Files\Normalise Suite 2\Genelists\SG_Hu1-2_KTH1-2500_ver1_10Rx24C.txt.nsuite_genelist
AL157392	10	14200000	10p12.33	1.09459895972727	0.212871981344643	1.0941240179717	0.216488643082281	4	C:\Program Files\Normalise Suite 2\Genelists\SG_Hu1-2_KTH1-2500_ver1_10Rx24C.txt.nsuite_genelist
RP11-22K18	10	15100000	10p12.33	0.98941047932027	0.0935614861961102	0.888429208765327	0.225354678015578	4	C:\Program Files\Normalise Suite 2\Genelists\SG_Hu1-2_KTH1-2500_ver1_10Rx24C.txt.nsuite_genelist
RP11-271M1	10	15700000	10p12.33	0.974093418378289	0.0438264815269143	0.976916499964173	0.0440694245407314	4	C:\Program Files\Normalise Suite 2\Genelists\SG_Hu1-2_KTH1-2500_ver1_10Rx24C.txt.nsuite_genelist
RP11-149I8	10	16300000	10p12.33	0.998260372819502	0.0457723194126364	0.998545074592191	0.0459563602134103	4	C:\Program Files\Normalise Suite 2\Genelists\SG_Hu1-2_KTH1-2500_ver1_10Rx24C.txt.nsuite_genelist
RP11-394I23	10	16700000	10p12.33	1.06866021117961	0.0499196835451522	1.06899913563287	0.0517380813183311	4	C:\Program Files\Normalise Suite 2\Genelists\SG_Hu1-2_KTH1-2500_ver1_10Rx24C.txt.nsuite_genelist
RP11-337F21	10	17800000	10p12.33	0.984931087349486	0.0710238890034386	0.981211055500771	0.0778213152904255	4	C:\Program Files\Normalise Suite 2\Genelists\SG_Hu1-2_KTH1-2500_ver1_10Rx24C.txt.nsuite_genelist
RP11-576H16	10	18800000	10p12.33	1.01849440961286	0.0203363476713877	1.01929303009176	0.0209758168273964	4	C:\Program Files\Normalise Suite 2\Genelists\SG_Hu1-2_KTH1-2500_ver1_10Rx24C.txt.nsuite_genelist
RP11-91D9	10	19300000	10p12.33	1.02455471717094	0.029257845133814	1.02615099493224	0.033529516884345	4	C:\Program Files\Normalise Suite 2\Genelists\SG_Hu1-2_KTH1-2500_ver1_10Rx24C.txt.nsuite_genelist
RP11-60J16	10	20500000	10p12.32	1.00726589830426	0.0164052341969284	1.00713927972308	0.0165797973586085	4	C:\Program Files\Normalise Suite 2\Genelists\SG_Hu1-2_KTH1-2500_ver1_10Rx24C.txt.nsuite_genelist
RP11-108B14	10	22600000	10p12.31	1.01130603024898	0.0262436966674191	1.01105013097208	0.0269778928824639	4	C:\Program Files\Normalise Suite 2\Genelists\SG_Hu1-2_KTH1-2500_ver1_10Rx24C.txt.nsuite_genelist
RP11-89J6	10	23400000	10p12.31	0.98908389693237	0.0267166554768441	0.969550122832297	0.0518468592538768	4	C:\Program Files\Normalise Suite 2\Genelists\SG_Hu1-2_KTH1-2500_ver1_10Rx24C.txt.nsuite_genelist
RP11-90F7	10	23600000	10p12.31	1.00131268082949	0.119792100846746	1.00061202754199	0.125442262358348	4	C:\Program Files\Normalise Suite 2\Genelists\SG_Hu1-2_KTH1-2500_ver1_10Rx24C.txt.nsuite_genelist
RP11-176P2	10	24900000	10p12.1	1.00485163125597	0.0134302075354249	1.00386624877503	0.0132916078008074	4	C:\Program Files\Normalise Suite 2\Genelists\SG_Hu1-2_KTH1-2500_ver1_10Rx24C.txt.nsuite_genelist
RP11-80K21	10	26000000	10p12.1	1.00208912648773	0.146308623566477	1.00010160891058	0.156400267815848	4	C:\Program Files\Normalise Suite 2\Genelists\SG_Hu1-2_KTH1-2500_ver1_10Rx24C.txt.nsuite_genelist
RP11-79D7	10	27500000	10p12.1	0.989419806075156	0.0219671932365554	0.989861832096641	0.0217688433469315	4	C:\Program Files\Normalise Suite 2\Genelists\SG_Hu1-2_KTH1-2500_ver1_10Rx24C.txt.nsuite_genelist
RP11-91A23	10	28700000	10p11.23	1.03430938560204	0.107237967178159	1.0349940021029	0.109248490685394	4	C:\Program Files\Normalise Suite 2\Genelists\SG_Hu1-2_KTH1-2500_ver1_10Rx24C.txt.nsuite_genelist
RP11-89I20	10	29400000	10p11.23	0.99204206895831	0.0628465317877196	0.992345419587136	0.0641260127562222	4	C:\Program Files\Normalise Suite 2\Genelists\SG_Hu1-2_KTH1-2500_ver1_10Rx24C.txt.nsuite_genelist
RP11-89D1	10	30000000	10p11.23	1.00701598831739	0.0512288047922169	1.0061904348237	0.0513372542284109	4	C:\Program Files\Normalise Suite 2\Genelists\SG_Hu1-2_KTH1-2500_ver1_10Rx24C.txt.nsuite_genelist
RP11-15H10	10	30600000	10p11.22	0.996870165131257	0.0328392670131096	0.996778193508012	0.0350192479353834	4	C:\Program Files\Normalise Suite 2\Genelists\SG_Hu1-2_KTH1-2500_ver1_10Rx24C.txt.nsuite_genelist
RP11-125C10	10	33100000	10p11.21	0.973717090936505	0.0395453673815293	0.97277561867408	0.0419570493899555	4	C:\Program Files\Normalise Suite 2\Genelists\SG_Hu1-2_KTH1-2500_ver1_10Rx24C.txt.nsuite_genelist
RP11-33I16	10	33400000	10p11.21	1.02617845303557	0.0544049870429086	1.02637535897387	0.0558334214347329	4	C:\Program Files\Normalise Suite 2\Genelists\SG_Hu1-2_KTH1-2500_ver1_10Rx24C.txt.nsuite_genelist
RP11-79K19	10	34500000	10p11.21	1.01100675023519	0.0210201677093085	1.01186132377617	0.0215272363837843	4	C:\Program Files\Normalise Suite 2\Genelists\SG_Hu1-2_KTH1-2500_ver1_10Rx24C.txt.nsuite_genelist
RP11-174P15	10	35900000	10p11.1	1.00476160387914	0.073378751734432	1.00523661005923	0.0761392044737505	4	C:\Program Files\Normalise Suite 2\Genelists\SG_Hu1-2_KTH1-2500_ver1_10Rx24C.txt.nsuite_genelist
RP11-365P10	10	37100000	10p11.1	0.970001053207887	0.0322972577200154	0.963560815869291	0.0413689436956432	4	C:\Program Files\Normalise Suite 2\Genelists\SG_Hu1-2_KTH1-2500_ver1_10Rx24C.txt.nsuite_genelist
RP11-155G16	10	37300000	10p11.1	0.953811408192276	0.0429754067615698	0.848078117084745	0.206122556913323	4	C:\Program Files\Normalise Suite 2\Genelists\SG_Hu1-2_KTH1-2500_ver1_10Rx24C.txt.nsuite_genelist
RP11-393J16	10	38400000	10p11.1	1.00856229566706	0.0488401573081052	1.00957882022763	0.0512194236325536	4	C:\Program Files\Normalise Suite 2\Genelists\SG_Hu1-2_KTH1-2500_ver1_10Rx24C.txt.nsuite_genelist
RP11-109N22	10	39400000	10q11.1	1.00664359356471	0.05676138044653	1.00711093798604	0.0565815162105189	4	C:\Program Files\Normalise Suite 2\Genelists\SG_Hu1-2_KTH1-2500_ver1_10Rx24C.txt.nsuite_genelist
RP11-22B24	10	41000000	10q11.1	0.965087946841524	0.0734989634198931	0.962900871472672	0.0795077175731411	4	C:\Program Files\Normalise Suite 2\Genelists\SG_Hu1-2_KTH1-2500_ver1_10Rx24C.txt.nsuite_genelist
RP11-80J20	10	41200000	10q11.1	1.01121700950282	0.00511493752080312	1.0085293651079	0.01168965614041	3	C:\Program Files\Normalise Suite 2\Genelists\SG_Hu1-2_KTH1-2500_ver1_10Rx24C.txt.nsuite_genelist
RP11-48O11	10	43900000	10q11.1	0.997567383533886	0.0214278341511397	0.997616519159529	0.0226917512390295	4	C:\Program Files\Normalise Suite 2\Genelists\SG_Hu1-2_KTH1-2500_ver1_10Rx24C.txt.nsuite_genelist
RP11-20J15	10	44600000	10q11.1	0.954031198584937	0.0648309527590302	0.927452792167778	0.0659785434249476	4	C:\Program Files\Normalise Suite 2\Genelists\SG_Hu1-2_KTH1-2500_ver1_10Rx24C.txt.nsuite_genelist
RP11-42B19	10	47400000	10q11.21	1.02304146976598	0.0664615767687881	1.02157406134327	0.0688581701794713	4	C:\Program Files\Normalise Suite 2\Genelists\SG_Hu1-2_KTH1-2500_ver1_10Rx24C.txt.nsuite_genelist
AL390716	10	49100000	10q11.22	0.968990360964091	0.0559059523525293	0.963842744003341	0.0594207288367051	4	C:\Program Files\Normalise Suite 2\Genelists\SG_Hu1-2_KTH1-2500_ver1_10Rx24C.txt.nsuite_genelist
RP11-71N21	10	49700000	10q11.22	0.989961414322248	0.0318387247679169	0.988853271861396	0.0335296163686441	4	C:\Program Files\Normalise Suite 2\Genelists\SG_Hu1-2_KTH1-2500_ver1_10Rx24C.txt.nsuite_genelist
RP11-27P22	10	50300000	10q11.22	1.02111398128426	0.0316436848421706	1.02014556669117	0.0329229273353321	4	C:\Program Files\Normalise Suite 2\Genelists\SG_Hu1-2_KTH1-2500_ver1_10Rx24C.txt.nsuite_genelist
RP11-92I18	10	51400000	10q11.22	0.962526421429094	0.0254314575883147	0.885370779852703	0.0997286956267799	4	C:\Program Files\Normalise Suite 2\Genelists\SG_Hu1-2_KTH1-2500_ver1_10Rx24C.txt.nsuite_genelist
RP11-75M12	10	52300000	10q11.22	1.0403406416319	0.0648980191359542	1.04127748632549	0.0664762838618489	4	C:\Program Files\Normalise Suite 2\Genelists\SG_Hu1-2_KTH1-2500_ver1_10Rx24C.txt.nsuite_genelist
RP11-133C15	10	53000000	10q11.23	0.969162480884015	0.0701028399777044	0.968945636424254	0.0715613484597253	4	C:\Program Files\Normalise Suite 2\Genelists\SG_Hu1-2_KTH1-2500_ver1_10Rx24C.txt.nsuite_genelist
RP11-319F12	10	53900000	10q11.23	0.993880065116329	0.0216633293306806	0.990831395731657	0.0270991623809639	4	C:\Program Files\Normalise Suite 2\Genelists\SG_Hu1-2_KTH1-2500_ver1_10Rx24C.txt.nsuite_genelist
RP11-449J3	10	55100000	10q21.1	0.983892888074971	0.0188743814036907	0.984347236486841	0.018677383478454	4	C:\Program Files\Normalise Suite 2\Genelists\SG_Hu1-2_KTH1-2500_ver1_10Rx24C.txt.nsuite_genelist
RP11-394D15	10	55500000	10q21.1	1.01181639297734	0.0263694531422001	1.01351741899466	0.0266397763333915	4	C:\Program Files\Normalise Suite 2\Genelists\SG_Hu1-2_KTH1-2500_ver1_10Rx24C.txt.nsuite_genelist
RP11-88B18	10	56600000	10q21.1	1.06610741658595	0.111548630380234	1.06813086307078	0.118217430405019	4	C:\Program Files\Normalise Suite 2\Genelists\SG_Hu1-2_KTH1-2500_ver1_10Rx24C.txt.nsuite_genelist
RP11-373P23	10	59000000	10q21.1	1.00435260635284	0.0741963211094068	1.00408478459388	0.0779848961319995	4	C:\Program Files\Normalise Suite 2\Genelists\SG_Hu1-2_KTH1-2500_ver1_10Rx24C.txt.nsuite_genelist
RP11-79A2	10	61100000	10q21.2	1.00384137528493	0.0232107025475454	1.00317145509629	0.0230866550764231	4	C:\Program Files\Normalise Suite 2\Genelists\SG_Hu1-2_KTH1-2500_ver1_10Rx24C.txt.nsuite_genelist
RP11-91H19	10	62300000	10q21.2	1.01113725183775	0.0329134425422437	1.01056706987312	0.0363008975917809	4	C:\Program Files\Normalise Suite 2\Genelists\SG_Hu1-2_KTH1-2500_ver1_10Rx24C.txt.nsuite_genelist
RP11-166B18	10	63400000	10q21.3	1.02319334455459	0.0843813832397442	1.02360786168073	0.0907209128519103	4	C:\Program Files\Normalise Suite 2\Genelists\SG_Hu1-2_KTH1-2500_ver1_10Rx24C.txt.nsuite_genelist
RP11-267O2	10	64300000	10q21.3	0.984667513620195	0.0899698673705683	0.979655688969275	0.101961558667675	4	C:\Program Files\Normalise Suite 2\Genelists\SG_Hu1-2_KTH1-2500_ver1_10Rx24C.txt.nsuite_genelist
RP11-90E17	10	65500000	10q21.3	1.00016576914767	0.00600528713252237	0.999707586176011	0.0057121056854555	4	C:\Program Files\Normalise Suite 2\Genelists\SG_Hu1-2_KTH1-2500_ver1_10Rx24C.txt.nsuite_genelist
RP11-351O1	10	66500000	10q21.3	0.981893076184126	0.0340346362822847	0.981593584658177	0.0333879356625532	4	C:\Program Files\Normalise Suite 2\Genelists\SG_Hu1-2_KTH1-2500_ver1_10Rx24C.txt.nsuite_genelist
RP11-428G2	10	68400000	10q22.1	1.03552702326916	0.0492452632879432	1.03643829106716	0.0519842800062539	4	C:\Program Files\Normalise Suite 2\Genelists\SG_Hu1-2_KTH1-2500_ver1_10Rx24C.txt.nsuite_genelist
RP11-344A5	10	70200000	10q22.1	1.00259335083397	0.123246836336567	1.00359985306522	0.138094328433469	4	C:\Program Files\Normalise Suite 2\Genelists\SG_Hu1-2_KTH1-2500_ver1_10Rx24C.txt.nsuite_genelist
RP11-474D14	10	71200000	10q22.1	0.981639842644953	0.13678073923196	0.981600495945885	0.139195533984398	4	C:\Program Files\Normalise Suite 2\Genelists\SG_Hu1-2_KTH1-2500_ver1_10Rx24C.txt.nsuite_genelist
RP11-86K9	10	71900000	10q22.1	1.04173691711012	0.081109805511706	1.04803882320538	0.0783761073112314	4	C:\Program Files\Normalise Suite 2\Genelists\SG_Hu1-2_KTH1-2500_ver1_10Rx24C.txt.nsuite_genelist
RP11-135E4	10	72300000	10q22.1	0.970401002652453	0.0737205503968208	0.970036209884921	0.0758890113415836	4	C:\Program Files\Normalise Suite 2\Genelists\SG_Hu1-2_KTH1-2500_ver1_10Rx24C.txt.nsuite_genelist
RP11-6P16	10	73000000	10q22.1	1.00269940609081	0.0205577869917423	1.00354941531454	0.021933646711114	4	C:\Program Files\Normalise Suite 2\Genelists\SG_Hu1-2_KTH1-2500_ver1_10Rx24C.txt.nsuite_genelist
RP11-52K17	10	73400000	10q22.2	1.01578982937805	0.032509707030365	1.0167056440362	0.0332232912613661	4	C:\Program Files\Normalise Suite 2\Genelists\SG_Hu1-2_KTH1-2500_ver1_10Rx24C.txt.nsuite_genelist
RP11-91A1	10	74200000	10q22.2	0.998518455679257	0.0186418558449224	0.99912593559801	0.0182765085542225	4	C:\Program Files\Normalise Suite 2\Genelists\SG_Hu1-2_KTH1-2500_ver1_10Rx24C.txt.nsuite_genelist
RP11-472K8	10	75800000	10q22.2	1.03226698998667	0.0576302565333748	1.0300876928099	0.0647138166283353	4	C:\Program Files\Normalise Suite 2\Genelists\SG_Hu1-2_KTH1-2500_ver1_10Rx24C.txt.nsuite_genelist
RP11-354E23	10	76900000	10q22.3	1.01152195536326	0.0345957319297775	1.01113439161456	0.0347380670015834	4	C:\Program Files\Normalise Suite 2\Genelists\SG_Hu1-2_KTH1-2500_ver1_10Rx24C.txt.nsuite_genelist
RP11-390A15	10	78000000	10q22.3	0.999328986039015	0.0277111314630269	1.0007882762118	0.0278542741145865	4	C:\Program Files\Normalise Suite 2\Genelists\SG_Hu1-2_KTH1-2500_ver1_10Rx24C.txt.nsuite_genelist
RP11-90D9	10	79000000	10q22.3	1.01378763548604	0.0834565400074827	1.01391380433408	0.0844517872162401	4	C:\Program Files\Normalise Suite 2\Genelists\SG_Hu1-2_KTH1-2500_ver1_10Rx24C.txt.nsuite_genelist
RP11-89A18	10	79300000	10q22.3	0.999476163380028	0.0256740912712412	1.00005179200097	0.0269738592586373	4	C:\Program Files\Normalise Suite 2\Genelists\SG_Hu1-2_KTH1-2500_ver1_10Rx24C.txt.nsuite_genelist
RP11-399K21	10	79800000	10q22.3	0.967017787954539	0.106311016916403	0.966598260872512	0.107330032224905	4	C:\Program Files\Normalise Suite 2\Genelists\SG_Hu1-2_KTH1-2500_ver1_10Rx24C.txt.nsuite_genelist
RP11-79M9	10	80800000	10q22.3	1.00600165249764	0.0292904403741608	1.00554787903741	0.0281208655036903	4	C:\Program Files\Normalise Suite 2\Genelists\SG_Hu1-2_KTH1-2500_ver1_10Rx24C.txt.nsuite_genelist
RP11-19C18	10	81800000	10q23.1	0.979988017713706	0.0420349397477607	0.976635408142477	0.0457337691509476	4	C:\Program Files\Normalise Suite 2\Genelists\SG_Hu1-2_KTH1-2500_ver1_10Rx24C.txt.nsuite_genelist
RP11-157J13	10	82800000	10q23.1	0.986002499847896	0.0542603020603069	0.985285577149375	0.0556017291450503	4	C:\Program Files\Normalise Suite 2\Genelists\SG_Hu1-2_KTH1-2500_ver1_10Rx24C.txt.nsuite_genelist
RP11-90J7	10	83500000	10q23.1	0.982589125958302	0.0334073480840293	0.982816847756588	0.0350512414130513	4	C:\Program Files\Normalise Suite 2\Genelists\SG_Hu1-2_KTH1-2500_ver1_10Rx24C.txt.nsuite_genelist
RP11-93O23	10	85400000	10q23.1	0.994624638009308	0.0270287683586652	0.994813429840812	0.0270950144697874	4	C:\Program Files\Normalise Suite 2\Genelists\SG_Hu1-2_KTH1-2500_ver1_10Rx24C.txt.nsuite_genelist
RP11-175M21	10	86400000	10q23.2	1.00716142056379	0.0533555137674226	1.00593123871122	0.0569064842327331	4	C:\Program Files\Normalise Suite 2\Genelists\SG_Hu1-2_KTH1-2500_ver1_10Rx24C.txt.nsuite_genelist
RP11-315E23	10	87100000	10q23.2	0.964883683871024	0.0212545996027499	0.962463889579481	0.0215586250892029	4	C:\Program Files\Normalise Suite 2\Genelists\SG_Hu1-2_KTH1-2500_ver1_10Rx24C.txt.nsuite_genelist
RP11-185K11	10	87800000	10q23.2	1.00773259044348	0.012404122235136	1.00736740283063	0.0125262478703989	4	C:\Program Files\Normalise Suite 2\Genelists\SG_Hu1-2_KTH1-2500_ver1_10Rx24C.txt.nsuite_genelist
RP11-124L5	10	88900000	10q23.31	0.979439462124598	0.111411225998323	0.975820847673944	0.118700728598224	4	C:\Program Files\Normalise Suite 2\Genelists\SG_Hu1-2_KTH1-2500_ver1_10Rx24C.txt.nsuite_genelist
RP11-90O7	10	90300000	10q23.31	0.988692450561329	0.106042844579752	0.988667014479933	0.107876367716158	4	C:\Program Files\Normalise Suite 2\Genelists\SG_Hu1-2_KTH1-2500_ver1_10Rx24C.txt.nsuite_genelist
RP11-52G13	10	91700000	10q23.31	1.00925659125226	0.0483620798450086	1.01057597890071	0.0498352837735153	4	C:\Program Files\Normalise Suite 2\Genelists\SG_Hu1-2_KTH1-2500_ver1_10Rx24C.txt.nsuite_genelist
RP11-57C13	10	92200000	10q23.32	1.01430893640424	0.0950600710554456	1.01472925432899	0.0961738047177619	4	C:\Program Files\Normalise Suite 2\Genelists\SG_Hu1-2_KTH1-2500_ver1_10Rx24C.txt.nsuite_genelist
RP11-79A15	10	92700000	10q23.32	0.95806537844506	0.0529968135969919	0.958979351834807	0.0542133314135021	4	C:\Program Files\Normalise Suite 2\Genelists\SG_Hu1-2_KTH1-2500_ver1_10Rx24C.txt.nsuite_genelist
RP11-129G17	10	93300000	10q23.32	1.06471865591308	0.0119926837571692	1.0681734488564	0.0473201553918736	2	C:\Program Files\Normalise Suite 2\Genelists\SG_Hu1-2_KTH1-2500_ver1_10Rx24C.txt.nsuite_genelist
AL157394	10	94000000	10q23.33	1.00188823613427	0.0310247233758019	1.00161250565592	0.0308093832030962	4	C:\Program Files\Normalise Suite 2\Genelists\SG_Hu1-2_KTH1-2500_ver1_10Rx24C.txt.nsuite_genelist
RP11-248C1	10	94900000	10q23.33	0.996079133387888	0.0551066750541455	0.99617245896127	0.0583681718446458	4	C:\Program Files\Normalise Suite 2\Genelists\SG_Hu1-2_KTH1-2500_ver1_10Rx24C.txt.nsuite_genelist
RP11-152G7	10	96500000	10q23.33	0.979628410516697	0.0205107740685772	0.979302871338487	0.0202286907018899	4	C:\Program Files\Normalise Suite 2\Genelists\SG_Hu1-2_KTH1-2500_ver1_10Rx24C.txt.nsuite_genelist
AC079844	10	96600000	10q23.33	1.04230797558086	0.081000946385184	1.03639165051053	0.0884076715960587	4	C:\Program Files\Normalise Suite 2\Genelists\SG_Hu1-2_KTH1-2500_ver1_10Rx24C.txt.nsuite_genelist
RP11-366I13	10	97800000	10q24.1	0.971436773196328	0.118202487420122	0.963874630586801	0.129486295219374	4	C:\Program Files\Normalise Suite 2\Genelists\SG_Hu1-2_KTH1-2500_ver1_10Rx24C.txt.nsuite_genelist
RP11-91M16	10	99700000	10q24.2	0.998335726419242	0.0161032061081064	0.998691394253918	0.0156578969939106	4	C:\Program Files\Normalise Suite 2\Genelists\SG_Hu1-2_KTH1-2500_ver1_10Rx24C.txt.nsuite_genelist
RP11-80J24	10	99800000	10q24.2	0.988175155408672	0.0129975617144518	0.983991980839211	0.0240579539041175	4	C:\Program Files\Normalise Suite 2\Genelists\SG_Hu1-2_KTH1-2500_ver1_10Rx24C.txt.nsuite_genelist
RP11-90J1	10	100100000	10q24.2	0.945537309006987	0.0608311186354097	0.945120913079706	0.0628261521219918	4	C:\Program Files\Normalise Suite 2\Genelists\SG_Hu1-2_KTH1-2500_ver1_10Rx24C.txt.nsuite_genelist
RP11-79M5	10	101100000	10q24.2	1.00573883946161	0.0335174828638356	1.00565853104151	0.0355208026538155	4	C:\Program Files\Normalise Suite 2\Genelists\SG_Hu1-2_KTH1-2500_ver1_10Rx24C.txt.nsuite_genelist
RP11-90O1	10	102000000	10q24.31	1.00365015899497	0.0418461496578569	1.00349685936353	0.043328411818405	4	C:\Program Files\Normalise Suite 2\Genelists\SG_Hu1-2_KTH1-2500_ver1_10Rx24C.txt.nsuite_genelist
RP11-123G19	10	103400000	10q24.32	1.0222609546273	0.0105941682496494	1.02321502405784	0.00855792660986439	4	C:\Program Files\Normalise Suite 2\Genelists\SG_Hu1-2_KTH1-2500_ver1_10Rx24C.txt.nsuite_genelist
CTD-2022D20	10	104600000	10q24.32	0.982196287092955	0.0441514416081432	0.930730483512694	0.111364919226006	4	C:\Program Files\Normalise Suite 2\Genelists\SG_Hu1-2_KTH1-2500_ver1_10Rx24C.txt.nsuite_genelist
RP11-483F11	10	105800000	10q25.1	1.02675982806168	0.0272368032686546	1.02894384855545	0.0291158664871443	4	C:\Program Files\Normalise Suite 2\Genelists\SG_Hu1-2_KTH1-2500_ver1_10Rx24C.txt.nsuite_genelist
RP11-316M21	10	106300000	10q25.1	1.00080203312123	0.146072302523921	0.995575227047629	0.162260989209415	4	C:\Program Files\Normalise Suite 2\Genelists\SG_Hu1-2_KTH1-2500_ver1_10Rx24C.txt.nsuite_genelist
RP11-108L7	10	107200000	10q25.1	1.02413853893437	0.0790784727790036	1.02450692555994	0.0808887683930371	4	C:\Program Files\Normalise Suite 2\Genelists\SG_Hu1-2_KTH1-2500_ver1_10Rx24C.txt.nsuite_genelist
RP11-68M5	10	107900000	10q25.1	0.994191721826588	0.120804273842461	0.992801177012275	0.131682937905605	4	C:\Program Files\Normalise Suite 2\Genelists\SG_Hu1-2_KTH1-2500_ver1_10Rx24C.txt.nsuite_genelist
RP11-89G15	10	108500000	10q25.1	1.01321957873355	0.154445759904186	1.01544828263512	0.156805611426391	4	C:\Program Files\Normalise Suite 2\Genelists\SG_Hu1-2_KTH1-2500_ver1_10Rx24C.txt.nsuite_genelist
RP11-416N2	10	110300000	10q25.1	1.02411923024807	0.086070889122835	1.02556520379771	0.0886780323008402	4	C:\Program Files\Normalise Suite 2\Genelists\SG_Hu1-2_KTH1-2500_ver1_10Rx24C.txt.nsuite_genelist
RP11-541N10	10	110500000	10q25.2	0.998920486340267	0.0542461259319279	0.927548098519842	0.195306455318678	4	C:\Program Files\Normalise Suite 2\Genelists\SG_Hu1-2_KTH1-2500_ver1_10Rx24C.txt.nsuite_genelist
RP11-202C2	10	111800000	10q25.2	0.982212555349486	0.0482899429083861	0.982558718399651	0.0499847102964693	4	C:\Program Files\Normalise Suite 2\Genelists\SG_Hu1-2_KTH1-2500_ver1_10Rx24C.txt.nsuite_genelist
RP11-89G20	10	112800000	10q25.3	0.944720211150184	0.0623836892175366	0.908041100424613	0.0658529539468754	4	C:\Program Files\Normalise Suite 2\Genelists\SG_Hu1-2_KTH1-2500_ver1_10Rx24C.txt.nsuite_genelist
RP11-432B10	10	114100000	10q25.3	1.05361915751117	0.125301044498162	1.05538970089833	0.144704611234998	4	C:\Program Files\Normalise Suite 2\Genelists\SG_Hu1-2_KTH1-2500_ver1_10Rx24C.txt.nsuite_genelist
RP11-626C11	10	115100000	10q26.11	0.96845615842566	0.0321956013216527	0.95221422705569	0.0430915213552971	4	C:\Program Files\Normalise Suite 2\Genelists\SG_Hu1-2_KTH1-2500_ver1_10Rx24C.txt.nsuite_genelist
RP11-90K19	10	115900000	10q26.11	1.00301964283233	0.0769616831258097	1.00481810937632	0.0800974637029453	4	C:\Program Files\Normalise Suite 2\Genelists\SG_Hu1-2_KTH1-2500_ver1_10Rx24C.txt.nsuite_genelist
RP11-469M11	10	117300000	10q26.11	0.989979275560988	0.0652165342371882	0.990439898910228	0.0669583769983811	4	C:\Program Files\Normalise Suite 2\Genelists\SG_Hu1-2_KTH1-2500_ver1_10Rx24C.txt.nsuite_genelist
RP11-271I13	10	118000000	10q26.11	0.994751227426787	0.044425469597123	0.993935668397763	0.0450546287237103	4	C:\Program Files\Normalise Suite 2\Genelists\SG_Hu1-2_KTH1-2500_ver1_10Rx24C.txt.nsuite_genelist
RP11-431P18	10	119900000	10q26.12	0.95520057808079	0.0943528694524496	0.945688300467576	0.103522766349895	4	C:\Program Files\Normalise Suite 2\Genelists\SG_Hu1-2_KTH1-2500_ver1_10Rx24C.txt.nsuite_genelist
RP11-89C18	10	120200000	10q26.12	1.00601162022605	0.0183006530796016	1.00614719648366	0.01807140807266	4	C:\Program Files\Normalise Suite 2\Genelists\SG_Hu1-2_KTH1-2500_ver1_10Rx24C.txt.nsuite_genelist
RP11-106N20	10	121500000	10q26.13	1.00001227641834	0.0900542933731735	0.998500967729871	0.111255090917884	4	C:\Program Files\Normalise Suite 2\Genelists\SG_Hu1-2_KTH1-2500_ver1_10Rx24C.txt.nsuite_genelist
RP11-89H7	10	123000000	10q26.13	0.999327079732938	0.0151564557931481	0.999276474360285	0.0182141636938906	4	C:\Program Files\Normalise Suite 2\Genelists\SG_Hu1-2_KTH1-2500_ver1_10Rx24C.txt.nsuite_genelist
RP11-96N16	10	124700000	10q26.13	1.03603360768973	0.0260036732750137	1.03393712096971	0.0337754671764829	4	C:\Program Files\Normalise Suite 2\Genelists\SG_Hu1-2_KTH1-2500_ver1_10Rx24C.txt.nsuite_genelist
CTB-54O2	10	125600000	10q26.2	1.01568825453411	0.05616802983591	1.01617625324959	0.0577673395278046	4	C:\Program Files\Normalise Suite 2\Genelists\SG_Hu1-2_KTH1-2500_ver1_10Rx24C.txt.nsuite_genelist
RP11-140G2	10	126200000	10q26.2	1.03100543704676	0.111718371226906	1.02977215587788	0.116042088423588	4	C:\Program Files\Normalise Suite 2\Genelists\SG_Hu1-2_KTH1-2500_ver1_10Rx24C.txt.nsuite_genelist
RP11-354M20	10	126700000	10q26.2	1.02333044891321	0.0457886686650964	1.02448735743768	0.0547512002304419	4	C:\Program Files\Normalise Suite 2\Genelists\SG_Hu1-2_KTH1-2500_ver1_10Rx24C.txt.nsuite_genelist
RP11-51G15	10	127600000	10q26.2	0.973773222834553	0.0430828507439376	0.972586062652264	0.0459673750476087	4	C:\Program Files\Normalise Suite 2\Genelists\SG_Hu1-2_KTH1-2500_ver1_10Rx24C.txt.nsuite_genelist
RP11-79M19	10	128000000	10q26.2	0.981258930526407	0.0278409824159639	0.981807301299502	0.028728582571336	4	C:\Program Files\Normalise Suite 2\Genelists\SG_Hu1-2_KTH1-2500_ver1_10Rx24C.txt.nsuite_genelist
RP11-140B17	10	129000000	10q26.3	0.992635542780553	0.0458806492793917	0.991997781375497	0.0493535755603505	4	C:\Program Files\Normalise Suite 2\Genelists\SG_Hu1-2_KTH1-2500_ver1_10Rx24C.txt.nsuite_genelist
RP11-95I16	10	129800000	10q26.3	1.00088757833052	0.0117592702178297	1.00127868878181	0.00968695230515138	4	C:\Program Files\Normalise Suite 2\Genelists\SG_Hu1-2_KTH1-2500_ver1_10Rx24C.txt.nsuite_genelist
RP11-500G22	10	130900000	10q26.3	0.972235759091237	0.041970622027144	0.973879701602706	0.0429689020859799	4	C:\Program Files\Normalise Suite 2\Genelists\SG_Hu1-2_KTH1-2500_ver1_10Rx24C.txt.nsuite_genelist
RP11-101I20	10	131900000	10q26.3	0.959432444089346	0.0777599195494343	0.957914330633213	0.0806132115960702	4	C:\Program Files\Normalise Suite 2\Genelists\SG_Hu1-2_KTH1-2500_ver1_10Rx24C.txt.nsuite_genelist
RP11-8O10	10	133100000	10q26.3	1.02730941374513	0.031621847765479	1.02646867950035	0.0321496886514605	4	C:\Program Files\Normalise Suite 2\Genelists\SG_Hu1-2_KTH1-2500_ver1_10Rx24C.txt.nsuite_genelist
RP11-16P8	10	133900000	10q26.3	1.01195228738791	0.0502282907484326	1.01266846913006	0.0515446605085303	4	C:\Program Files\Normalise Suite 2\Genelists\SG_Hu1-2_KTH1-2500_ver1_10Rx24C.txt.nsuite_genelist
RP11-42K2	10	135300000	10q26.3	1.02147711490953	0.0503087981303352	1.02072819986274	0.0546682630584889	4	C:\Program Files\Normalise Suite 2\Genelists\SG_Hu1-2_KTH1-2500_ver1_10Rx24C.txt.nsuite_genelist
RP11-88B12	10	135700000	10q26.3	1.01971881809321	0.0163090965997103	1.01914777119678	0.0157686997998718	4	C:\Program Files\Normalise Suite 2\Genelists\SG_Hu1-2_KTH1-2500_ver1_10Rx24C.txt.nsuite_genelist
RP11-48A2	10	135900000	10q26.3	1.00671923030808	0.00742009661797241	1.00472841831232	0.0082690914696388	4	C:\Program Files\Normalise Suite 2\Genelists\SG_Hu1-2_KTH1-2500_ver1_10Rx24C.txt.nsuite_genelist
RP11-90O13	10	137600000	10q26.3	0.9800186396823	0.0628401674729721	0.978676215274008	0.065475056526227	4	C:\Program Files\Normalise Suite 2\Genelists\SG_Hu1-2_KTH1-2500_ver1_10Rx24C.txt.nsuite_genelist
RP11-122K13	10	138100000	10q26.3	1.08996096419216	0.0746761702439367	1.09266382306686	0.0779392197078562	4	C:\Program Files\Normalise Suite 2\Genelists\SG_Hu1-2_KTH1-2500_ver1_10Rx24C.txt.nsuite_genelist
RP11-408L20	10	139200000	10q26.3	0.977510578785936	0.102054288229499	0.96933445245862	0.120812974532376	4	C:\Program Files\Normalise Suite 2\Genelists\SG_Hu1-2_KTH1-2500_ver1_10Rx24C.txt.nsuite_genelist
RP11-142I8	10	139600000	10q26.3	0.979418064050069	0.0562607923419118	0.97446162837756	0.0664202097984851	4	C:\Program Files\Normalise Suite 2\Genelists\SG_Hu1-2_KTH1-2500_ver1_10Rx24C.txt.nsuite_genelist
AL392043	10	140600000	10q26.3	0.963234470822683	0.0518024583508343	0.962887097985828	0.0527523653277086	4	C:\Program Files\Normalise Suite 2\Genelists\SG_Hu1-2_KTH1-2500_ver1_10Rx24C.txt.nsuite_genelist
RP11-288G11	10	141200000	10q26.3	1.03339237821179	0.0462732990584697	1.03418574873822	0.0518466868044864	4	C:\Program Files\Normalise Suite 2\Genelists\SG_Hu1-2_KTH1-2500_ver1_10Rx24C.txt.nsuite_genelist
RP11-90B19	10	141400000	10q26.3	0.990529374154274	0.029909894192864	0.991714620280615	0.0302185912032618	4	C:\Program Files\Normalise Suite 2\Genelists\SG_Hu1-2_KTH1-2500_ver1_10Rx24C.txt.nsuite_genelist
RP11-108K14	10	141800000	10q26.3	0.946813013405218	0.0313190946553801	0.907502004248634	0.0503651039103945	4	C:\Program Files\Normalise Suite 2\Genelists\SG_Hu1-2_KTH1-2500_ver1_10Rx24C.txt.nsuite_genelist
GS-137-E24	10	141800000	10q26.3	0.970595153604138	0.0370830558609013	0.962707538350021	0.0402230893097667	4	C:\Program Files\Normalise Suite 2\Genelists\SG_Hu1-2_KTH1-2500_ver1_10Rx24C.txt.nsuite_genelist
GS-261-B16	10	142000000	10q26.3	0.990970364913254	0.0470883132934763	0.988363562987894	0.0519928418641177	4	C:\Program Files\Normalise Suite 2\Genelists\SG_Hu1-2_KTH1-2500_ver1_10Rx24C.txt.nsuite_genelist
GS-908-H22	11	200000	11p15.5	0.991313686751722	0.0616608093657433	0.985262016599143	0.0746280420513641	4	C:\Program Files\Normalise Suite 2\Genelists\SG_Hu1-2_KTH1-2500_ver1_10Rx24C.txt.nsuite_genelist
GS-44-H16	11	200000	11p15.5	0.988030168354073	0.0339523090967103	0.985831527887694	0.0349509331249311	4	C:\Program Files\Normalise Suite 2\Genelists\SG_Hu1-2_KTH1-2500_ver1_10Rx24C.txt.nsuite_genelist
RP11-371C18	11	1500000	11p15.5	0.989629648580627	0.0137062460031811	0.983932273285495	0.0155548395731994	4	C:\Program Files\Normalise Suite 2\Genelists\SG_Hu1-2_KTH1-2500_ver1_10Rx24C.txt.nsuite_genelist
RP11-89O6	11	5800000	11p15.4	1.02925821199414	0.0832324935993339	1.03004138187056	0.0901501652362229	4	C:\Program Files\Normalise Suite 2\Genelists\SG_Hu1-2_KTH1-2500_ver1_10Rx24C.txt.nsuite_genelist
RP11-21N2	11	7000000	11p15.4	1.00157337456268	0.0163328702703558	1.00193256086437	0.0171566988548312	4	C:\Program Files\Normalise Suite 2\Genelists\SG_Hu1-2_KTH1-2500_ver1_10Rx24C.txt.nsuite_genelist
RP11-79E12	11	9400000	11p15.3	0.976679687899103	0.00542324012723636	0.977244728715886	0.00502874944504359	4	C:\Program Files\Normalise Suite 2\Genelists\SG_Hu1-2_KTH1-2500_ver1_10Rx24C.txt.nsuite_genelist
RP11-170F20	11	9900000	11p15.3	1.00305290256499	0.0200395086843169	1.00363769783452	0.02072145771041	4	C:\Program Files\Normalise Suite 2\Genelists\SG_Hu1-2_KTH1-2500_ver1_10Rx24C.txt.nsuite_genelist
RP11-206L19	11	10900000	11p15.3	0.993848577059818	0.0548719795031924	0.994940610217316	0.0562428725925222	4	C:\Program Files\Normalise Suite 2\Genelists\SG_Hu1-2_KTH1-2500_ver1_10Rx24C.txt.nsuite_genelist
RP11-98J9	11	12500000	11p15.3	0.997151107017605	0.0118887766655291	0.997065629241899	0.0129147913488761	4	C:\Program Files\Normalise Suite 2\Genelists\SG_Hu1-2_KTH1-2500_ver1_10Rx24C.txt.nsuite_genelist
RP11-21L19	11	13100000	11p15.3	1.06526019500051	0.114486589775724	1.06539311809863	0.117342747364515	4	C:\Program Files\Normalise Suite 2\Genelists\SG_Hu1-2_KTH1-2500_ver1_10Rx24C.txt.nsuite_genelist
RP11-7O20	11	13800000	11p15.2	1.00054045573575	0.0078219559385717	0.996390575537526	0.01476478374052	2	C:\Program Files\Normalise Suite 2\Genelists\SG_Hu1-2_KTH1-2500_ver1_10Rx24C.txt.nsuite_genelist
RP11-89P13	11	14600000	11p15.2	0.988657884436079	0.0325839337311585	0.973769670340899	0.0464977083550922	4	C:\Program Files\Normalise Suite 2\Genelists\SG_Hu1-2_KTH1-2500_ver1_10Rx24C.txt.nsuite_genelist
RP11-166E15	11	16000000	11p15.2	1.01720571677611	0.0317547593467037	1.01742443584118	0.0329504070276506	4	C:\Program Files\Normalise Suite 2\Genelists\SG_Hu1-2_KTH1-2500_ver1_10Rx24C.txt.nsuite_genelist
RP11-108J18	11	16900000	11p15.1	1.05334835920202	0.0358866725599628	1.05742494225715	0.0360491156417057	4	C:\Program Files\Normalise Suite 2\Genelists\SG_Hu1-2_KTH1-2500_ver1_10Rx24C.txt.nsuite_genelist
RP11-81D23	11	17200000	11p15.1	1.02307248027168	0.0773813498630825	1.02371447234698	0.0798437611244083	4	C:\Program Files\Normalise Suite 2\Genelists\SG_Hu1-2_KTH1-2500_ver1_10Rx24C.txt.nsuite_genelist
RP11-80B10	11	18300000	11p15.1	1.0029342986302	0.133254615003951	1.00090041032104	0.141961284075306	4	C:\Program Files\Normalise Suite 2\Genelists\SG_Hu1-2_KTH1-2500_ver1_10Rx24C.txt.nsuite_genelist
RP11-11A11	11	19000000	11p15.1	1.0339460889938	0.0356421113348063	1.03498878357812	0.0360572577652349	4	C:\Program Files\Normalise Suite 2\Genelists\SG_Hu1-2_KTH1-2500_ver1_10Rx24C.txt.nsuite_genelist
AC016904	11	21400000	11p15.1	1.00285388127754	0.0208155524954843	1.00242579508708	0.0208326133893785	4	C:\Program Files\Normalise Suite 2\Genelists\SG_Hu1-2_KTH1-2500_ver1_10Rx24C.txt.nsuite_genelist
AC009638	11	24400000	11p14.3	1.01700816540443	0.100980217217087	1.01716799150304	0.102176752783416	4	C:\Program Files\Normalise Suite 2\Genelists\SG_Hu1-2_KTH1-2500_ver1_10Rx24C.txt.nsuite_genelist
RP11-16H3	11	26000000	11p14.3	0.965051262860568	0.129657323609353	0.964328131662502	0.13908479568498	4	C:\Program Files\Normalise Suite 2\Genelists\SG_Hu1-2_KTH1-2500_ver1_10Rx24C.txt.nsuite_genelist
RP11-79M22	11	26800000	11p14.2	0.998175727986851	0.0385013146578478	0.997494629798336	0.0399076298059551	4	C:\Program Files\Normalise Suite 2\Genelists\SG_Hu1-2_KTH1-2500_ver1_10Rx24C.txt.nsuite_genelist
RP11-79E9	11	29100000	11p14.1	0.990998674799885	0.0779279929603318	0.990197133731569	0.0838952474114883	4	C:\Program Files\Normalise Suite 2\Genelists\SG_Hu1-2_KTH1-2500_ver1_10Rx24C.txt.nsuite_genelist
RP5-859D17	11	29600000	11p14.1	0.988173523046538	0.0323223446053219	0.97363661571712	0.0395067644506369	4	C:\Program Files\Normalise Suite 2\Genelists\SG_Hu1-2_KTH1-2500_ver1_10Rx24C.txt.nsuite_genelist
RP1-296L11	11	31000000	11p14.1	0.9784215320138	0.0530773789196125	0.964800100430555	0.0562888520256302	4	C:\Program Files\Normalise Suite 2\Genelists\SG_Hu1-2_KTH1-2500_ver1_10Rx24C.txt.nsuite_genelist
AC027548	11	31800000	11p11.2	1.00500162282981	0.0820824958037689	1.00631573507582	0.0829495835113329	4	C:\Program Files\Normalise Suite 2\Genelists\SG_Hu1-2_KTH1-2500_ver1_10Rx24C.txt.nsuite_genelist
RP1-187A11	11	33200000	11p11.2	0.968984448551148	0.0485483329852391	0.966189094849077	0.053002506939276	4	C:\Program Files\Normalise Suite 2\Genelists\SG_Hu1-2_KTH1-2500_ver1_10Rx24C.txt.nsuite_genelist
RP11-90F13	11	33900000	11p11.2	0.957487872981764	0.0614102179115114	0.957083923487513	0.063171812672777	4	C:\Program Files\Normalise Suite 2\Genelists\SG_Hu1-2_KTH1-2500_ver1_10Rx24C.txt.nsuite_genelist
RP1-22J9	11	34100000	11p11.2	1.01064072683642	0.103053127423479	1.0057854080678	0.114066104412082	4	C:\Program Files\Normalise Suite 2\Genelists\SG_Hu1-2_KTH1-2500_ver1_10Rx24C.txt.nsuite_genelist
RP11-91G22	11	35600000	11p11.2	0.963033394579906	0.0325826605948095	0.88339052318956	0.148579887646047	4	C:\Program Files\Normalise Suite 2\Genelists\SG_Hu1-2_KTH1-2500_ver1_10Rx24C.txt.nsuite_genelist
AC026970	11	36100000	11p11.2	0.965249405951996	0.0531720108765431	0.965007221437023	0.053803944406963	4	C:\Program Files\Normalise Suite 2\Genelists\SG_Hu1-2_KTH1-2500_ver1_10Rx24C.txt.nsuite_genelist
RP11-72A10	11	36600000	11p11.2	1.03877877162101	0.0987713473626249	1.04078205529112	0.103045458491268	4	C:\Program Files\Normalise Suite 2\Genelists\SG_Hu1-2_KTH1-2500_ver1_10Rx24C.txt.nsuite_genelist
RP11-219O3	11	37200000	11p11.2	1.01003738285368	0.0611890818940017	1.01069945647739	0.0645907722779374	4	C:\Program Files\Normalise Suite 2\Genelists\SG_Hu1-2_KTH1-2500_ver1_10Rx24C.txt.nsuite_genelist
RP11-36H11	11	37900000	11p11.2	0.991143866365536	0.0973479697310436	0.993571972091607	0.108796061897321	4	C:\Program Files\Normalise Suite 2\Genelists\SG_Hu1-2_KTH1-2500_ver1_10Rx24C.txt.nsuite_genelist
RP11-89G12	11	39300000	11p11.2	1.00164336933968	0.0235079935875514	0.985072277697719	0.00555208962766229	2	C:\Program Files\Normalise Suite 2\Genelists\SG_Hu1-2_KTH1-2500_ver1_10Rx24C.txt.nsuite_genelist
AC013488	11	40900000	11p11.2	0.972694922379866	0.0861099821680819	0.967105521038525	0.0871379013501112	4	C:\Program Files\Normalise Suite 2\Genelists\SG_Hu1-2_KTH1-2500_ver1_10Rx24C.txt.nsuite_genelist
RP11-220C23	11	41400000	11p11.2	0.95225258069058	0.102834425474102	0.944922101733585	0.118377718988281	4	C:\Program Files\Normalise Suite 2\Genelists\SG_Hu1-2_KTH1-2500_ver1_10Rx24C.txt.nsuite_genelist
RP11-150D18	11	42400000	11p11.2	1.01318469215707	0.0135694239650151	1.01167000072909	0.0118304492468696	4	C:\Program Files\Normalise Suite 2\Genelists\SG_Hu1-2_KTH1-2500_ver1_10Rx24C.txt.nsuite_genelist
RP11-79O11	11	44000000	11p11.2	1.01725909465197	0.0558298895017428	1.01828275336756	0.0573325832367216	4	C:\Program Files\Normalise Suite 2\Genelists\SG_Hu1-2_KTH1-2500_ver1_10Rx24C.txt.nsuite_genelist
RP11-12C11	11	45600000	11p11.2	1.01191350578789	0.0439751891509568	1.01434818254716	0.0462842795333889	4	C:\Program Files\Normalise Suite 2\Genelists\SG_Hu1-2_KTH1-2500_ver1_10Rx24C.txt.nsuite_genelist
AP002509	11	48300000	11p11.12	0.976977888047988	0.0497041266441426	0.975954790531468	0.0503323794055382	4	C:\Program Files\Normalise Suite 2\Genelists\SG_Hu1-2_KTH1-2500_ver1_10Rx24C.txt.nsuite_genelist
RP11-79A4	11	48600000	11p11.12	0.95391324875043	0.0793957299516714	0.954925545064321	0.0811359791004971	4	C:\Program Files\Normalise Suite 2\Genelists\SG_Hu1-2_KTH1-2500_ver1_10Rx24C.txt.nsuite_genelist
RP11-56E13	11	51500000	11p11.11	0.978972506548905	0.0295473562160218	0.980067845653282	0.029646131048739	4	C:\Program Files\Normalise Suite 2\Genelists\SG_Hu1-2_KTH1-2500_ver1_10Rx24C.txt.nsuite_genelist
RP11-77M17	11	53900000	11p11.11	1.0101735596874	0.0604394412834687	1.01062408361058	0.0614529895011719	4	C:\Program Files\Normalise Suite 2\Genelists\SG_Hu1-2_KTH1-2500_ver1_10Rx24C.txt.nsuite_genelist
RP11-135H8	11	54600000	11q12.1	0.97529856600273	0.102210635137005	0.973277766375077	0.111013629499022	4	C:\Program Files\Normalise Suite 2\Genelists\SG_Hu1-2_KTH1-2500_ver1_10Rx24C.txt.nsuite_genelist
AC090309	11	57600000	11q12.1	1.05508541833724	0.145698276471808	1.05200787162332	0.151168501593346	4	C:\Program Files\Normalise Suite 2\Genelists\SG_Hu1-2_KTH1-2500_ver1_10Rx24C.txt.nsuite_genelist
RP11-205I14	11	59100000	11q12.1	1.00156387107922	0.0773526750692814	1.00040263975119	0.081355854837969	4	C:\Program Files\Normalise Suite 2\Genelists\SG_Hu1-2_KTH1-2500_ver1_10Rx24C.txt.nsuite_genelist
RP11-729B4	11	59400000	11q12.1	0.983587597450415	0.0948029265032761	0.983308713167818	0.0966900736724164	4	C:\Program Files\Normalise Suite 2\Genelists\SG_Hu1-2_KTH1-2500_ver1_10Rx24C.txt.nsuite_genelist
RP11-5F17	11	61000000	11q12.1	1.06174767247001	0.0470071414472874	1.06545875743006	0.0496517603091894	4	C:\Program Files\Normalise Suite 2\Genelists\SG_Hu1-2_KTH1-2500_ver1_10Rx24C.txt.nsuite_genelist
RP11-49D19	11	62400000	11q12.1	0.969517201470919	0.192833251576759	0.962723766728335	0.203501038594063	4	C:\Program Files\Normalise Suite 2\Genelists\SG_Hu1-2_KTH1-2500_ver1_10Rx24C.txt.nsuite_genelist
RP11-15L8	11	64300000	11q12.2	0.989987018489767	0.0414415619703368	0.989816597165528	0.0419440436638819	4	C:\Program Files\Normalise Suite 2\Genelists\SG_Hu1-2_KTH1-2500_ver1_10Rx24C.txt.nsuite_genelist
RP11-607L20	11	64400000	11q12.2	0.991161200038832	0.0300790441651298	0.992102709351924	0.0313126669979681	4	C:\Program Files\Normalise Suite 2\Genelists\SG_Hu1-2_KTH1-2500_ver1_10Rx24C.txt.nsuite_genelist
RP11-203N8	11	67700000	11q12.3	1.00531462194047	0.0528935798115829	1.0077296725755	0.0545119918737448	4	C:\Program Files\Normalise Suite 2\Genelists\SG_Hu1-2_KTH1-2500_ver1_10Rx24C.txt.nsuite_genelist
AP000405	11	68000000	11q13.1	0.976989320423322	0.0386281932179591	0.921140522108179	0.128065718144437	4	C:\Program Files\Normalise Suite 2\Genelists\SG_Hu1-2_KTH1-2500_ver1_10Rx24C.txt.nsuite_genelist
RP11-20K4	11	68800000	11q13.1	0.975158442613543	0.0835460919379101	0.97470695515066	0.0869721638646569	4	C:\Program Files\Normalise Suite 2\Genelists\SG_Hu1-2_KTH1-2500_ver1_10Rx24C.txt.nsuite_genelist
RP11-730K20	11	69700000	11q13.1	1.01190252917527	0.0522648068144305	1.01370904892653	0.0537588214604128	4	C:\Program Files\Normalise Suite 2\Genelists\SG_Hu1-2_KTH1-2500_ver1_10Rx24C.txt.nsuite_genelist
RP11-80B24	11	71200000	11q13.1	1.00020919813027	0.0565335959323487	1.00080027331006	0.0573676012989538	4	C:\Program Files\Normalise Suite 2\Genelists\SG_Hu1-2_KTH1-2500_ver1_10Rx24C.txt.nsuite_genelist
RP11-8D13	11	71400000	11q13.1	0.99845161883815	0.0710248154534804	0.997364377379832	0.0745014666555231	4	C:\Program Files\Normalise Suite 2\Genelists\SG_Hu1-2_KTH1-2500_ver1_10Rx24C.txt.nsuite_genelist
RP11-44J5	11	72700000	11q13.1	0.983551894758808	0.0755083514008088	0.983375918421165	0.0780789255271156	4	C:\Program Files\Normalise Suite 2\Genelists\SG_Hu1-2_KTH1-2500_ver1_10Rx24C.txt.nsuite_genelist
RP11-548G17	11	73600000	11q13.2	1.00394897780783	0.029213180248912	1.00491264755273	0.0307050716204668	4	C:\Program Files\Normalise Suite 2\Genelists\SG_Hu1-2_KTH1-2500_ver1_10Rx24C.txt.nsuite_genelist
RP11-115O9	11	74500000	11q13.2	1.00272873707196	0.0437689766544202	1.00143505585413	0.0454459552355998	4	C:\Program Files\Normalise Suite 2\Genelists\SG_Hu1-2_KTH1-2500_ver1_10Rx24C.txt.nsuite_genelist
RP11-168B13	11	75600000	11q13.2	0.985213025558745	0.156070662634334	0.985911405798032	0.170825489122679	4	C:\Program Files\Normalise Suite 2\Genelists\SG_Hu1-2_KTH1-2500_ver1_10Rx24C.txt.nsuite_genelist
RP11-102M18	11	77400000	11q13.3	0.997328241787648	0.0265802990764082	0.998503724198018	0.027811196223762	4	C:\Program Files\Normalise Suite 2\Genelists\SG_Hu1-2_KTH1-2500_ver1_10Rx24C.txt.nsuite_genelist
RP11-91P18	11	78200000	11q13.3	0.987932859572889	0.0490177968903654	0.843763675461988	0.224133695519735	4	C:\Program Files\Normalise Suite 2\Genelists\SG_Hu1-2_KTH1-2500_ver1_10Rx24C.txt.nsuite_genelist
RP11-483P13	11	78600000	11q13.3	0.966186579984961	0.114645398219913	0.965664716283269	0.118310708520639	4	C:\Program Files\Normalise Suite 2\Genelists\SG_Hu1-2_KTH1-2500_ver1_10Rx24C.txt.nsuite_genelist
AP002343	11	79300000	11q13.3	0.951065046307151	0.0187195972352797	0.947278486896255	0.0197240934958335	4	C:\Program Files\Normalise Suite 2\Genelists\SG_Hu1-2_KTH1-2500_ver1_10Rx24C.txt.nsuite_genelist
RP11-79B7	11	80200000	11q13.3	1.01974832481973	0.0608999843163365	1.02008058528991	0.0622744931968763	4	C:\Program Files\Normalise Suite 2\Genelists\SG_Hu1-2_KTH1-2500_ver1_10Rx24C.txt.nsuite_genelist
RP11-7H7	11	81000000	11q13.3	0.968282297309107	0.0140872296620649	0.967517398619182	0.0144442105749401	4	C:\Program Files\Normalise Suite 2\Genelists\SG_Hu1-2_KTH1-2500_ver1_10Rx24C.txt.nsuite_genelist
AP001557	11	82000000	11q13.4	0.996965406628184	0.0368150471141335	0.997216255828923	0.0369005751450319	4	C:\Program Files\Normalise Suite 2\Genelists\SG_Hu1-2_KTH1-2500_ver1_10Rx24C.txt.nsuite_genelist
RP11-91A3	11	82900000	11q13.4	0.959171535869395	0.0219876585317554	0.875545122986962	0.167176220324232	4	C:\Program Files\Normalise Suite 2\Genelists\SG_Hu1-2_KTH1-2500_ver1_10Rx24C.txt.nsuite_genelist
RP11-1E8	11	84700000	11q13.5	1.01927809987527	0.0565280392169657	1.02047972296467	0.0589521221447724	4	C:\Program Files\Normalise Suite 2\Genelists\SG_Hu1-2_KTH1-2500_ver1_10Rx24C.txt.nsuite_genelist
RP11-90K17	11	86500000	11q13.5	1.0161116617953	0.0382479632498989	1.01644332210422	0.040132384997998	4	C:\Program Files\Normalise Suite 2\Genelists\SG_Hu1-2_KTH1-2500_ver1_10Rx24C.txt.nsuite_genelist
RP11-89M14	11	87200000	11q14.1	1.02335830848971	0.0687467810079713	1.02379817397935	0.0722747393089146	4	C:\Program Files\Normalise Suite 2\Genelists\SG_Hu1-2_KTH1-2500_ver1_10Rx24C.txt.nsuite_genelist
RP11-19P3	11	87800000	11q14.1	1.03221923831842	0.0669362835398572	1.0314784853257	0.0672827020550225	4	C:\Program Files\Normalise Suite 2\Genelists\SG_Hu1-2_KTH1-2500_ver1_10Rx24C.txt.nsuite_genelist
RP11-80P16	11	88700000	11q14.1	0.997247109441019	0.0128424010757309	0.997698531450081	0.013429846845548	4	C:\Program Files\Normalise Suite 2\Genelists\SG_Hu1-2_KTH1-2500_ver1_10Rx24C.txt.nsuite_genelist
RP11-80F20	11	89400000	11q14.1	0.968696856925298	0.0868900662230917	0.807677296470553	0.362126476739249	3	C:\Program Files\Normalise Suite 2\Genelists\SG_Hu1-2_KTH1-2500_ver1_10Rx24C.txt.nsuite_genelist
RP11-876F8	11	91200000	11q14.1	0.979156593877354	0.0801937194722848	0.829477238657934	0.33694104409032	3	C:\Program Files\Normalise Suite 2\Genelists\SG_Hu1-2_KTH1-2500_ver1_10Rx24C.txt.nsuite_genelist
RP11-30C9	11	92700000	11q14.2	1.01333157288818	0.049406595951557	1.01770864633693	0.048217993858165	4	C:\Program Files\Normalise Suite 2\Genelists\SG_Hu1-2_KTH1-2500_ver1_10Rx24C.txt.nsuite_genelist
RP11-372E19	11	94700000	11q14.3	0.983415942693812	0.0602894453424216	0.978806919174873	0.0651008129645069	4	C:\Program Files\Normalise Suite 2\Genelists\SG_Hu1-2_KTH1-2500_ver1_10Rx24C.txt.nsuite_genelist
RP11-163O18	11	96600000	11q14.3	1.04173002476338	0.0835112527175477	1.03939946391921	0.0899415233980428	4	C:\Program Files\Normalise Suite 2\Genelists\SG_Hu1-2_KTH1-2500_ver1_10Rx24C.txt.nsuite_genelist
RP11-91O4	11	96900000	11q22.1	0.985763194440046	0.0413931911589495	0.985098430030903	0.0431330397013095	4	C:\Program Files\Normalise Suite 2\Genelists\SG_Hu1-2_KTH1-2500_ver1_10Rx24C.txt.nsuite_genelist
RP11-16K5	11	99100000	11q22.1	1.02699362514797	0.0353683851343399	1.02707482663907	0.0359054069562547	4	C:\Program Files\Normalise Suite 2\Genelists\SG_Hu1-2_KTH1-2500_ver1_10Rx24C.txt.nsuite_genelist
RP11-267L1	11	101300000	11q22.1	1.08486122408566	0.0381463273947007	1.09478632516926	0.132653255567236	2	C:\Program Files\Normalise Suite 2\Genelists\SG_Hu1-2_KTH1-2500_ver1_10Rx24C.txt.nsuite_genelist
RP11-775E2	11	103800000	11q22.1	0.953531447888643	0.0279441606954694	0.946297698631955	0.052089219249408	4	C:\Program Files\Normalise Suite 2\Genelists\SG_Hu1-2_KTH1-2500_ver1_10Rx24C.txt.nsuite_genelist
RP11-88H18	11	106400000	11q22.2	0.977511036801825	0.0655409039859738	0.977289873155996	0.066276244213725	4	C:\Program Files\Normalise Suite 2\Genelists\SG_Hu1-2_KTH1-2500_ver1_10Rx24C.txt.nsuite_genelist
RP11-33F6	11	106600000	11q22.3	1.03430357670607	0.0492405144269873	1.03627651926578	0.0503745934928422	4	C:\Program Files\Normalise Suite 2\Genelists\SG_Hu1-2_KTH1-2500_ver1_10Rx24C.txt.nsuite_genelist
RP11-179B7	11	108100000	11q22.3	0.955067293994445	0.0550736449836648	0.951585889869298	0.0604812549445964	4	C:\Program Files\Normalise Suite 2\Genelists\SG_Hu1-2_KTH1-2500_ver1_10Rx24C.txt.nsuite_genelist
RP11-51M23	11	108600000	11q22.3	0.977209771122636	0.0351984395315641	0.976272897608498	0.0366708396387403	4	C:\Program Files\Normalise Suite 2\Genelists\SG_Hu1-2_KTH1-2500_ver1_10Rx24C.txt.nsuite_genelist
RP11-648J7	11	109900000	11q22.3	1.01557008627764	0.122767677975245	1.01704880447793	0.127515738016071	4	C:\Program Files\Normalise Suite 2\Genelists\SG_Hu1-2_KTH1-2500_ver1_10Rx24C.txt.nsuite_genelist
AP003057	11	110900000	11q23.1	0.973583019886388	0.0913252354801529	0.959490545621218	0.0938300213581056	4	C:\Program Files\Normalise Suite 2\Genelists\SG_Hu1-2_KTH1-2500_ver1_10Rx24C.txt.nsuite_genelist
RP11-56J3	11	112400000	11q23.1	1.01403854423299	0.107431557506119	1.00581519763044	0.124614245769883	4	C:\Program Files\Normalise Suite 2\Genelists\SG_Hu1-2_KTH1-2500_ver1_10Rx24C.txt.nsuite_genelist
RP11-209E9	11	112600000	11q23.1	1.03702988262109	0.103660960918317	1.03945425675778	0.106817697489431	4	C:\Program Files\Normalise Suite 2\Genelists\SG_Hu1-2_KTH1-2500_ver1_10Rx24C.txt.nsuite_genelist
RP11-2F21	11	114100000	11q23.2	0.990278288421912	0.00557485373649347	0.990693429473231	0.00580700159744155	4	C:\Program Files\Normalise Suite 2\Genelists\SG_Hu1-2_KTH1-2500_ver1_10Rx24C.txt.nsuite_genelist
RP11-89O8	11	114400000	11q23.2	0.989058808572526	0.0729042932962221	0.989215369744938	0.0740176507857096	4	C:\Program Files\Normalise Suite 2\Genelists\SG_Hu1-2_KTH1-2500_ver1_10Rx24C.txt.nsuite_genelist
RP11-163A13	11	116100000	11q23.2	1.01142070525546	0.101463785540463	1.01180498077242	0.101691491212414	4	C:\Program Files\Normalise Suite 2\Genelists\SG_Hu1-2_KTH1-2500_ver1_10Rx24C.txt.nsuite_genelist
RP11-79I17	11	117600000	11q23.3	0.967948445016324	0.0228416795779623	0.966864990677821	0.0235615243382973	4	C:\Program Files\Normalise Suite 2\Genelists\SG_Hu1-2_KTH1-2500_ver1_10Rx24C.txt.nsuite_genelist
AP003463	11	119500000	11q23.3	1.08133106919738	0.173640814963242	1.08045108792929	0.184991900348434	4	C:\Program Files\Normalise Suite 2\Genelists\SG_Hu1-2_KTH1-2500_ver1_10Rx24C.txt.nsuite_genelist
RP11-356E17	11	121200000	11q23.3	0.977979232880501	0.0375423632685749	0.978735468849399	0.0403611069981005	4	C:\Program Files\Normalise Suite 2\Genelists\SG_Hu1-2_KTH1-2500_ver1_10Rx24C.txt.nsuite_genelist
RP11-35P15	11	122200000	11q23.3	1.02753723290592	0.0178465430378592	1.02838085260715	0.0208680756161786	4	C:\Program Files\Normalise Suite 2\Genelists\SG_Hu1-2_KTH1-2500_ver1_10Rx24C.txt.nsuite_genelist
RP11-45N4	11	123200000	11q23.3	0.990323280213215	0.0264908197406684	0.992127285137952	0.0265840825078986	4	C:\Program Files\Normalise Suite 2\Genelists\SG_Hu1-2_KTH1-2500_ver1_10Rx24C.txt.nsuite_genelist
RP11-112I9	11	123700000	11q23.3	1.01807536011419	0.0212285803172985	1.01848081456346	0.0215011208837972	4	C:\Program Files\Normalise Suite 2\Genelists\SG_Hu1-2_KTH1-2500_ver1_10Rx24C.txt.nsuite_genelist
RP11-62A14	11	124600000	11q24.1	1.03157304727204	0.0247289046867047	1.03238308910696	0.0263902773855966	4	C:\Program Files\Normalise Suite 2\Genelists\SG_Hu1-2_KTH1-2500_ver1_10Rx24C.txt.nsuite_genelist
RP11-89H13	11	125600000	11q24.1	0.965608521472151	0.00931635759780269	0.963005918448846	0.0100937444353465	4	C:\Program Files\Normalise Suite 2\Genelists\SG_Hu1-2_KTH1-2500_ver1_10Rx24C.txt.nsuite_genelist
RP11-89P5	11	126200000	11q24.1	1.01590127778259	0.0642177234422849	1.01667206137962	0.0688940807506055	4	C:\Program Files\Normalise Suite 2\Genelists\SG_Hu1-2_KTH1-2500_ver1_10Rx24C.txt.nsuite_genelist
RP11-344F5	11	127500000	11q24.2	0.99445939212871	0.0272267389307518	0.995000623387192	0.0271769559833123	4	C:\Program Files\Normalise Suite 2\Genelists\SG_Hu1-2_KTH1-2500_ver1_10Rx24C.txt.nsuite_genelist
RP11-164B14	11	128100000	11q24.2	1.06061644650588	0.00521401709743651	1.06364725233024	0.013137437407483	2	C:\Program Files\Normalise Suite 2\Genelists\SG_Hu1-2_KTH1-2500_ver1_10Rx24C.txt.nsuite_genelist
RP11-87O12	11	129200000	11q24.2	1.02916460258107	0.0511244890085857	1.03087906282544	0.0540889938984885	4	C:\Program Files\Normalise Suite 2\Genelists\SG_Hu1-2_KTH1-2500_ver1_10Rx24C.txt.nsuite_genelist
RP11-11C15	11	129400000	11q24.2	0.997737809465083	0.0339864279939876	0.996845872233836	0.0353697067590963	4	C:\Program Files\Normalise Suite 2\Genelists\SG_Hu1-2_KTH1-2500_ver1_10Rx24C.txt.nsuite_genelist
RP11-164A10	11	130200000	11q24.3	0.968387821914783	0.113706688858248	0.963841464923449	0.12526421953089	4	C:\Program Files\Normalise Suite 2\Genelists\SG_Hu1-2_KTH1-2500_ver1_10Rx24C.txt.nsuite_genelist
RP11-10N17	11	131200000	11q24.3	0.999759039475186	0.00843862198656218	0.999321878191238	0.00948363969433562	4	C:\Program Files\Normalise Suite 2\Genelists\SG_Hu1-2_KTH1-2500_ver1_10Rx24C.txt.nsuite_genelist
RP11-50B3	11	132400000	11q24.3	1.06338387686926	0.197803005556018	1.05740319651993	0.204810564305247	4	C:\Program Files\Normalise Suite 2\Genelists\SG_Hu1-2_KTH1-2500_ver1_10Rx24C.txt.nsuite_genelist
RP11-20M1	11	132800000	11q24.3	1.03029480588965	0.00544274478172003	1.0375049040812	0.00768449052631204	4	C:\Program Files\Normalise Suite 2\Genelists\SG_Hu1-2_KTH1-2500_ver1_10Rx24C.txt.nsuite_genelist
RP11-41K5	11	133200000	11q24.3	1.02930745319421	0.110056736938739	1.03479702298325	0.123039126680426	4	C:\Program Files\Normalise Suite 2\Genelists\SG_Hu1-2_KTH1-2500_ver1_10Rx24C.txt.nsuite_genelist
RP11-112M22	11	134700000	11q24.3	1.01477472141066	0.0241327487747717	1.00962285145237	0.0205944298556049	4	C:\Program Files\Normalise Suite 2\Genelists\SG_Hu1-2_KTH1-2500_ver1_10Rx24C.txt.nsuite_genelist
AP003482	11	136000000	11q24.3	0.989614988177844	0.00826763329052274	0.989447604622288	0.00931079785438833	4	C:\Program Files\Normalise Suite 2\Genelists\SG_Hu1-2_KTH1-2500_ver1_10Rx24C.txt.nsuite_genelist
AC023429	11	136900000	11q24.3	0.977626733068648	0.0205324149534533	0.977534415846376	0.0202919814315683	4	C:\Program Files\Normalise Suite 2\Genelists\SG_Hu1-2_KTH1-2500_ver1_10Rx24C.txt.nsuite_genelist
GS-26-N8	11	137100000	11q24.3	0.99336157400514	0.0273867928574177	0.992280779926869	0.0293592311786626	4	C:\Program Files\Normalise Suite 2\Genelists\SG_Hu1-2_KTH1-2500_ver1_10Rx24C.txt.nsuite_genelist
RP11-354O3	11	137600000	11q24.3	0.998794924392211	0.0231096285106397	0.998403760195092	0.0243226064834553	4	C:\Program Files\Normalise Suite 2\Genelists\SG_Hu1-2_KTH1-2500_ver1_10Rx24C.txt.nsuite_genelist
GS-770-G7	11	137900000	11q24.3	1.02763908128625	0.0335595734371373	1.01557836258911	0.0543425096494323	4	C:\Program Files\Normalise Suite 2\Genelists\SG_Hu1-2_KTH1-2500_ver1_10Rx24C.txt.nsuite_genelist
RP11-77C9	11	138600000	11q24.3	1.02706485772966	0.00941590008037061	1.01794217496461	0.0302226997052352	2	C:\Program Files\Normalise Suite 2\Genelists\SG_Hu1-2_KTH1-2500_ver1_10Rx24C.txt.nsuite_genelist
RP11-17M17	11	139600000	11q24.3	1.01386788885598	0.0392622507779022	1.01347750529647	0.0413115712393494	4	C:\Program Files\Normalise Suite 2\Genelists\SG_Hu1-2_KTH1-2500_ver1_10Rx24C.txt.nsuite_genelist
AP000903	11	139700000	11q24.3	0.982838103891793	0.0630551763241223	0.977997887232241	0.0781535079793053	4	C:\Program Files\Normalise Suite 2\Genelists\SG_Hu1-2_KTH1-2500_ver1_10Rx24C.txt.nsuite_genelist
RP11-27H17	11	140900000	11q24.3	1.02383133032897	0.0180082577185834	1.03372518806983	0.0274833556141609	4	C:\Program Files\Normalise Suite 2\Genelists\SG_Hu1-2_KTH1-2500_ver1_10Rx24C.txt.nsuite_genelist
RP11-469N6	11	141400000	11q24.3	0.975378706837287	0.0823591424637939	0.968744235539436	0.0993703439400693	4	C:\Program Files\Normalise Suite 2\Genelists\SG_Hu1-2_KTH1-2500_ver1_10Rx24C.txt.nsuite_genelist
GS-8-M16	12	0	12p13.33	0.989461311323932	0.0256037415258845	0.989397476705078	0.0257900124131073	4	C:\Program Files\Normalise Suite 2\Genelists\SG_Hu1-2_KTH1-2500_ver1_10Rx24C.txt.nsuite_genelist
GS-124-K20	12	100000	12p13.33	0.981410017393651	0.0239370920144688	0.976320613001894	0.0272557602302576	4	C:\Program Files\Normalise Suite 2\Genelists\SG_Hu1-2_KTH1-2500_ver1_10Rx24C.txt.nsuite_genelist
RP11-598F7	12	100000	12p13.33	0.995241846511335	0.070259227801689	0.994986729553596	0.0745245472332628	4	C:\Program Files\Normalise Suite 2\Genelists\SG_Hu1-2_KTH1-2500_ver1_10Rx24C.txt.nsuite_genelist
RP11-283I3	12	200000	12p13.33	0.964871255837787	0.125219402408755	0.962167951010092	0.137116556832043	4	C:\Program Files\Normalise Suite 2\Genelists\SG_Hu1-2_KTH1-2500_ver1_10Rx24C.txt.nsuite_genelist
GS-496-A11	12	600000	12p13.33	0.992898522941651	0.0454358689426882	0.991809882138368	0.0472058287883884	4	C:\Program Files\Normalise Suite 2\Genelists\SG_Hu1-2_KTH1-2500_ver1_10Rx24C.txt.nsuite_genelist
RP11-79K20	12	1000000	12p13.33	0.977566733396183	0.125486333398104	0.977155690490219	0.128868475795136	4	C:\Program Files\Normalise Suite 2\Genelists\SG_Hu1-2_KTH1-2500_ver1_10Rx24C.txt.nsuite_genelist
RP11-359B12	12	1000000	12p13.33	1.02991250925155	0.142241793768236	1.0296392441441	0.147262263559103	4	C:\Program Files\Normalise Suite 2\Genelists\SG_Hu1-2_KTH1-2500_ver1_10Rx24C.txt.nsuite_genelist
RP11-543P15	12	3100000	12p13.33	0.993317303601249	0.0427186257509133	1.03562744613878	0.0539607391356307	4	C:\Program Files\Normalise Suite 2\Genelists\SG_Hu1-2_KTH1-2500_ver1_10Rx24C.txt.nsuite_genelist
RP11-88D16	12	3300000	12p13.33	1.00302297559864	0.0768538238016362	1.00237404695736	0.0792428766840712	4	C:\Program Files\Normalise Suite 2\Genelists\SG_Hu1-2_KTH1-2500_ver1_10Rx24C.txt.nsuite_genelist
RP11-74M9	12	4200000	12p13.32	1.01894885391836	0.0534545846964876	1.02165378274681	0.0567438893397287	4	C:\Program Files\Normalise Suite 2\Genelists\SG_Hu1-2_KTH1-2500_ver1_10Rx24C.txt.nsuite_genelist
RP11-388F6	12	4400000	12p13.32	0.969518901261027	0.114541287791783	0.967489157496319	0.122638322999434	4	C:\Program Files\Normalise Suite 2\Genelists\SG_Hu1-2_KTH1-2500_ver1_10Rx24C.txt.nsuite_genelist
RP11-91B13	12	4600000	12p13.32	1.01797971171441	0.0182785847393893	1.01843167982425	0.0190671616185445	4	C:\Program Files\Normalise Suite 2\Genelists\SG_Hu1-2_KTH1-2500_ver1_10Rx24C.txt.nsuite_genelist
RP11-319E16	12	5200000	12p13.32	1.06877596084292	0.00324463768861052	1.06513491830344	0.0250956027499451	2	C:\Program Files\Normalise Suite 2\Genelists\SG_Hu1-2_KTH1-2500_ver1_10Rx24C.txt.nsuite_genelist
RP11-451H11	12	5900000	12p13.32	1.00810271649722	0.0274974494144337	0.850120365523055	0.290716435993589	3	C:\Program Files\Normalise Suite 2\Genelists\SG_Hu1-2_KTH1-2500_ver1_10Rx24C.txt.nsuite_genelist
RP11-433J6	12	6700000	12p13.31	1.02075681996758	0.178393188581346	1.02122185265412	0.180107710823136	4	C:\Program Files\Normalise Suite 2\Genelists\SG_Hu1-2_KTH1-2500_ver1_10Rx24C.txt.nsuite_genelist
RP11-277E18	12	8300000	12p13.31	1.00180958600384	0.0826586690902649	1.00166214976326	0.0843552358702764	4	C:\Program Files\Normalise Suite 2\Genelists\SG_Hu1-2_KTH1-2500_ver1_10Rx24C.txt.nsuite_genelist
RP11-13C13	12	10200000	12p13.31	1.01235080336248	0.0250338616961879	1.01347114327366	0.0269246633156811	4	C:\Program Files\Normalise Suite 2\Genelists\SG_Hu1-2_KTH1-2500_ver1_10Rx24C.txt.nsuite_genelist
RP11-144O23	12	11100000	12p13.2	0.920082433424037	0.0459257071116835	0.75264485482525	0.158974098947327	3	C:\Program Files\Normalise Suite 2\Genelists\SG_Hu1-2_KTH1-2500_ver1_10Rx24C.txt.nsuite_genelist
RP11-434C1	12	12000000	12p13.2	0.969433422903057	0.119631123864307	0.9686649343951	0.126240854907141	4	C:\Program Files\Normalise Suite 2\Genelists\SG_Hu1-2_KTH1-2500_ver1_10Rx24C.txt.nsuite_genelist
RP11-4N23	12	13400000	12p13.2	1.10416718512477	0.116505945567439	1.09104282888585	0.135870040901532	4	C:\Program Files\Normalise Suite 2\Genelists\SG_Hu1-2_KTH1-2500_ver1_10Rx24C.txt.nsuite_genelist
RP11-59H1	12	13800000	12p13.2	1.01092395290855	0.092689111370147	1.01114508473515	0.0952789178256715	4	C:\Program Files\Normalise Suite 2\Genelists\SG_Hu1-2_KTH1-2500_ver1_10Rx24C.txt.nsuite_genelist
RP11-96K24	12	14500000	12p13.1	0.994837526868475	0.0727382661610271	0.99385464468222	0.0786866221811048	4	C:\Program Files\Normalise Suite 2\Genelists\SG_Hu1-2_KTH1-2500_ver1_10Rx24C.txt.nsuite_genelist
RP11-502N13	12	15000000	12p13.1	0.987581579287755	0.0313845764599362	0.981219270086558	0.0366594573376731	4	C:\Program Files\Normalise Suite 2\Genelists\SG_Hu1-2_KTH1-2500_ver1_10Rx24C.txt.nsuite_genelist
RP11-91B19	12	16300000	12p12.3	1.05297371795294	0.0858194741790186	1.05572342001692	0.093578472967302	4	C:\Program Files\Normalise Suite 2\Genelists\SG_Hu1-2_KTH1-2500_ver1_10Rx24C.txt.nsuite_genelist
RP11-1018J8	12	17200000	12p12.3	1.01667393870851	0.0403395027423981	1.01681244972913	0.04324940798842	4	C:\Program Files\Normalise Suite 2\Genelists\SG_Hu1-2_KTH1-2500_ver1_10Rx24C.txt.nsuite_genelist
AC087311	12	17700000	12p12.3	0.996439422951568	0.030048933278346	0.996397892820194	0.0296913792976908	4	C:\Program Files\Normalise Suite 2\Genelists\SG_Hu1-2_KTH1-2500_ver1_10Rx24C.txt.nsuite_genelist
RP11-871F6	12	18700000	12p12.3	1.0066703515515	0.0559160124288136	1.00464044703009	0.0584366191895903	4	C:\Program Files\Normalise Suite 2\Genelists\SG_Hu1-2_KTH1-2500_ver1_10Rx24C.txt.nsuite_genelist
RP11-489N6	12	20100000	12p12.3	1.0326310765692	0.0937702748773009	1.03270290982321	0.098459732198872	4	C:\Program Files\Normalise Suite 2\Genelists\SG_Hu1-2_KTH1-2500_ver1_10Rx24C.txt.nsuite_genelist
RP11-206D16	12	21300000	12p12.2	0.983061791241989	0.0702730453617495	0.981549747599994	0.0738931431306012	4	C:\Program Files\Normalise Suite 2\Genelists\SG_Hu1-2_KTH1-2500_ver1_10Rx24C.txt.nsuite_genelist
RP11-956A19	12	22700000	12p12.1	1.05078919228131	0.083235547996596	1.05320355256588	0.0861701580474054	4	C:\Program Files\Normalise Suite 2\Genelists\SG_Hu1-2_KTH1-2500_ver1_10Rx24C.txt.nsuite_genelist
RP11-460N10	12	23400000	12p12.1	0.99304425744485	0.049754038411639	0.992866690033901	0.050483414679301	4	C:\Program Files\Normalise Suite 2\Genelists\SG_Hu1-2_KTH1-2500_ver1_10Rx24C.txt.nsuite_genelist
RP11-12D15	12	24700000	12p12.1	1.01331015455116	0.0128143178453875	1.01314773080986	0.0128871951279352	4	C:\Program Files\Normalise Suite 2\Genelists\SG_Hu1-2_KTH1-2500_ver1_10Rx24C.txt.nsuite_genelist
RP11-80N2	12	25000000	12p12.1	1.01862331739279	0.0480975171758741	1.02046687402246	0.0515099683264852	4	C:\Program Files\Normalise Suite 2\Genelists\SG_Hu1-2_KTH1-2500_ver1_10Rx24C.txt.nsuite_genelist
RP11-729I10	12	26100000	12p12.1	0.978152397941763	0.0363650646962687	0.973648112543328	0.035569072611352	4	C:\Program Files\Normalise Suite 2\Genelists\SG_Hu1-2_KTH1-2500_ver1_10Rx24C.txt.nsuite_genelist
RP11-90K13	12	28300000	12p11.23	1.00559956453049	0.00921542895592992	1.00570080943327	0.00923198274729778	4	C:\Program Files\Normalise Suite 2\Genelists\SG_Hu1-2_KTH1-2500_ver1_10Rx24C.txt.nsuite_genelist
RP11-89L4	12	29300000	12p11.22	1.00321617358747	0.01088694766199	1.00428797753945	0.0106228389162919	4	C:\Program Files\Normalise Suite 2\Genelists\SG_Hu1-2_KTH1-2500_ver1_10Rx24C.txt.nsuite_genelist
RP11-64J22	12	30100000	12p11.22	1.01687185624492	0.105328874903876	1.01804619264743	0.11415232315485	4	C:\Program Files\Normalise Suite 2\Genelists\SG_Hu1-2_KTH1-2500_ver1_10Rx24C.txt.nsuite_genelist
RP11-1060J15	12	31700000	12p11.21	0.93704350818656	0.0760031410469255	0.938598370126965	0.0777524629198976	4	C:\Program Files\Normalise Suite 2\Genelists\SG_Hu1-2_KTH1-2500_ver1_10Rx24C.txt.nsuite_genelist
RP11-780A5	12	34000000	12p11.1	1.00396210755903	0.0955286172627397	1.00386205557721	0.0985639640787821	4	C:\Program Files\Normalise Suite 2\Genelists\SG_Hu1-2_KTH1-2500_ver1_10Rx24C.txt.nsuite_genelist
RP11-100P18	12	34300000	12p11.1	0.972793262774539	0.0821361706776155	0.969563496880121	0.0947158189358472	4	C:\Program Files\Normalise Suite 2\Genelists\SG_Hu1-2_KTH1-2500_ver1_10Rx24C.txt.nsuite_genelist
AC011324	12	35600000	12q13.11	0.993794867974497	0.0472915943862785	0.993933234200928	0.0475499708293096	4	C:\Program Files\Normalise Suite 2\Genelists\SG_Hu1-2_KTH1-2500_ver1_10Rx24C.txt.nsuite_genelist
RP11-56J24	12	36600000	12q13.11	0.990869407175623	0.044810718741193	0.992593194051153	0.0457853176830526	4	C:\Program Files\Normalise Suite 2\Genelists\SG_Hu1-2_KTH1-2500_ver1_10Rx24C.txt.nsuite_genelist
RP11-152M7	12	40400000	12q13.11	0.960905435797186	0.0682574436894511	0.959835313556386	0.0703702656061688	4	C:\Program Files\Normalise Suite 2\Genelists\SG_Hu1-2_KTH1-2500_ver1_10Rx24C.txt.nsuite_genelist
RP11-91K15	12	42300000	12q13.11	1.03174624562851	0.0663083478504261	1.03258012973843	0.0671536996147492	4	C:\Program Files\Normalise Suite 2\Genelists\SG_Hu1-2_KTH1-2500_ver1_10Rx24C.txt.nsuite_genelist
RP11-90I21	12	44400000	12q13.11	0.952085708982852	0.0589981203920306	0.953421880754262	0.0606458410710704	4	C:\Program Files\Normalise Suite 2\Genelists\SG_Hu1-2_KTH1-2500_ver1_10Rx24C.txt.nsuite_genelist
RP11-624G19	12	45600000	12q13.11	1.06827805202495	0.00665174175516654	1.06786397882591	0.00496306475533467	2	C:\Program Files\Normalise Suite 2\Genelists\SG_Hu1-2_KTH1-2500_ver1_10Rx24C.txt.nsuite_genelist
RP11-490D11	12	46700000	12q13.11	0.982132279101642	0.0480963773669052	0.97192762069424	0.0590159011207998	4	C:\Program Files\Normalise Suite 2\Genelists\SG_Hu1-2_KTH1-2500_ver1_10Rx24C.txt.nsuite_genelist
RP11-139E19	12	46900000	12q13.11	1.01865999069714	0.0501536881463909	1.02046210376542	0.0524895778611956	4	C:\Program Files\Normalise Suite 2\Genelists\SG_Hu1-2_KTH1-2500_ver1_10Rx24C.txt.nsuite_genelist
RP11-79K1	12	49100000	12q13.11	1.00027070812275	0.01190034976403	1.00286001473868	0.0108554928423359	4	C:\Program Files\Normalise Suite 2\Genelists\SG_Hu1-2_KTH1-2500_ver1_10Rx24C.txt.nsuite_genelist
RP11-89H19	12	49500000	12q13.11	1.02445293200168	0.0406083613376251	1.02467059537596	0.0422288625724473	4	C:\Program Files\Normalise Suite 2\Genelists\SG_Hu1-2_KTH1-2500_ver1_10Rx24C.txt.nsuite_genelist
RP11-25K5	12	51500000	12q13.12	1.0104912475984	0.109964255110836	1.0117037693052	0.113437308486482	4	C:\Program Files\Normalise Suite 2\Genelists\SG_Hu1-2_KTH1-2500_ver1_10Rx24C.txt.nsuite_genelist
RP11-91L17	12	53000000	12q13.13	0.998893501177516	0.0363168552567734	0.998811146468618	0.037800477695812	4	C:\Program Files\Normalise Suite 2\Genelists\SG_Hu1-2_KTH1-2500_ver1_10Rx24C.txt.nsuite_genelist
RP11-79O1	12	53900000	12q13.13	0.977301063755122	0.0470343443291405	0.977324170196462	0.0472358818673182	4	C:\Program Files\Normalise Suite 2\Genelists\SG_Hu1-2_KTH1-2500_ver1_10Rx24C.txt.nsuite_genelist
RP11-97N16	12	55100000	12q13.13	1.01022118108399	0.0567766254861881	1.00525502595281	0.0630275168494308	4	C:\Program Files\Normalise Suite 2\Genelists\SG_Hu1-2_KTH1-2500_ver1_10Rx24C.txt.nsuite_genelist
RP11-101H10	12	55800000	12q13.13	1.00098894483882	0.00912092452125471	1.00199980337687	0.00977096383216994	4	C:\Program Files\Normalise Suite 2\Genelists\SG_Hu1-2_KTH1-2500_ver1_10Rx24C.txt.nsuite_genelist
RP11-972K6	12	56500000	12q13.13	0.998730630925954	0.0510337816862451	0.991608358106601	0.0569975938144546	4	C:\Program Files\Normalise Suite 2\Genelists\SG_Hu1-2_KTH1-2500_ver1_10Rx24C.txt.nsuite_genelist
RP11-681G7	12	57200000	12q13.13	1.00621746206702	0.0349079399377863	1.00564350780277	0.0394652246251766	4	C:\Program Files\Normalise Suite 2\Genelists\SG_Hu1-2_KTH1-2500_ver1_10Rx24C.txt.nsuite_genelist
RP11-548L8	12	57900000	12q13.13	0.992535833360952	0.105453574424125	0.991841638685518	0.108117747760053	4	C:\Program Files\Normalise Suite 2\Genelists\SG_Hu1-2_KTH1-2500_ver1_10Rx24C.txt.nsuite_genelist
RP11-183H16	12	58900000	12q13.2	0.980271001600812	0.026677259972299	0.980930271610361	0.0278969000468248	4	C:\Program Files\Normalise Suite 2\Genelists\SG_Hu1-2_KTH1-2500_ver1_10Rx24C.txt.nsuite_genelist
RP11-91I15	12	59300000	12q13.2	1.00172100244129	0.12720101978184	1.00190724550457	0.1277543287011	4	C:\Program Files\Normalise Suite 2\Genelists\SG_Hu1-2_KTH1-2500_ver1_10Rx24C.txt.nsuite_genelist
RP11-799O6	12	60100000	12q13.2	0.981059016648445	0.0808030783992337	0.978483165843235	0.0886004558906978	4	C:\Program Files\Normalise Suite 2\Genelists\SG_Hu1-2_KTH1-2500_ver1_10Rx24C.txt.nsuite_genelist
RP11-39G24	12	60800000	12q13.2	1.02602661769406	0.124695421653663	1.02799188086082	0.128543353150045	4	C:\Program Files\Normalise Suite 2\Genelists\SG_Hu1-2_KTH1-2500_ver1_10Rx24C.txt.nsuite_genelist
RP11-90P21	12	62900000	12q13.3	0.962031526309342	0.0564674705001826	0.960755638985145	0.0590041136218504	4	C:\Program Files\Normalise Suite 2\Genelists\SG_Hu1-2_KTH1-2500_ver1_10Rx24C.txt.nsuite_genelist
RP11-35G5	12	63400000	12q14.1	1.02768964726808	0.0549444896522125	1.01860533985352	0.0696376794732777	3	C:\Program Files\Normalise Suite 2\Genelists\SG_Hu1-2_KTH1-2500_ver1_10Rx24C.txt.nsuite_genelist
RP11-88F24	12	64200000	12q14.1	0.972310039425347	0.0777542401941739	0.971486784261232	0.082736267610339	4	C:\Program Files\Normalise Suite 2\Genelists\SG_Hu1-2_KTH1-2500_ver1_10Rx24C.txt.nsuite_genelist
RP11-80D18	12	64200000	12q14.1	0.925514506698469	0.0806669797498896	0.919270028893971	0.0820426907100456	4	C:\Program Files\Normalise Suite 2\Genelists\SG_Hu1-2_KTH1-2500_ver1_10Rx24C.txt.nsuite_genelist
RP11-88F18	12	64400000	12q14.1	0.977051999686526	0.0745452852531599	0.975671825728587	0.0766982481999065	4	C:\Program Files\Normalise Suite 2\Genelists\SG_Hu1-2_KTH1-2500_ver1_10Rx24C.txt.nsuite_genelist
RP11-91H3	12	64500000	12q14.1	1.05941491097738	0.111442806150863	1.05839139774919	0.115057599656916	4	C:\Program Files\Normalise Suite 2\Genelists\SG_Hu1-2_KTH1-2500_ver1_10Rx24C.txt.nsuite_genelist
RP11-631N16	12	65200000	12q14.1	1.00318028169324	0.0212037167879296	1.00379475159812	0.0217825772926545	4	C:\Program Files\Normalise Suite 2\Genelists\SG_Hu1-2_KTH1-2500_ver1_10Rx24C.txt.nsuite_genelist
RP11-196H14	12	66200000	12q14.1	1.00825412827144	0.0608245411733257	0.990899600101713	0.0928014624445536	4	C:\Program Files\Normalise Suite 2\Genelists\SG_Hu1-2_KTH1-2500_ver1_10Rx24C.txt.nsuite_genelist
RP11-1022B3	12	66400000	12q14.1	1.01023733027207	0.0730783368388362	1.01231196514687	0.0739300129817443	4	C:\Program Files\Normalise Suite 2\Genelists\SG_Hu1-2_KTH1-2500_ver1_10Rx24C.txt.nsuite_genelist
AC025603	12	68800000	12q14.3	0.983516333100947	0.0597581563305648	0.982026991504629	0.0637037374060459	4	C:\Program Files\Normalise Suite 2\Genelists\SG_Hu1-2_KTH1-2500_ver1_10Rx24C.txt.nsuite_genelist
RP11-596J18	12	69900000	12q14.3	1.08814697722979	0.249902482377733	1.08677369163485	0.254343418111845	4	C:\Program Files\Normalise Suite 2\Genelists\SG_Hu1-2_KTH1-2500_ver1_10Rx24C.txt.nsuite_genelist
RP11-91K23	12	71000000	12q14.3	0.981614719211828	0.043496382493265	0.980902587351315	0.0438697893230243	4	C:\Program Files\Normalise Suite 2\Genelists\SG_Hu1-2_KTH1-2500_ver1_10Rx24C.txt.nsuite_genelist
RP11-90G3	12	73700000	12q21.1	1.11669203996052	0.150666484890545	1.11783184826164	0.155919901189664	4	C:\Program Files\Normalise Suite 2\Genelists\SG_Hu1-2_KTH1-2500_ver1_10Rx24C.txt.nsuite_genelist
RP11-89P15	12	75300000	12q21.1	0.971146557269412	0.0135328244273318	0.969211925338094	0.014057957184642	4	C:\Program Files\Normalise Suite 2\Genelists\SG_Hu1-2_KTH1-2500_ver1_10Rx24C.txt.nsuite_genelist
RP11-89M22	12	75900000	12q21.1	0.985932483841337	0.0514829204539296	0.985175844845343	0.0540922797713402	4	C:\Program Files\Normalise Suite 2\Genelists\SG_Hu1-2_KTH1-2500_ver1_10Rx24C.txt.nsuite_genelist
RP11-92P22	12	77200000	12q21.1	0.988497998410026	0.0350965618168202	0.988397775037105	0.0371930899238409	4	C:\Program Files\Normalise Suite 2\Genelists\SG_Hu1-2_KTH1-2500_ver1_10Rx24C.txt.nsuite_genelist
RP11-81H3	12	78400000	12q21.2	1.05923223175501	0.126937092287966	1.05745468859662	0.131542804506532	4	C:\Program Files\Normalise Suite 2\Genelists\SG_Hu1-2_KTH1-2500_ver1_10Rx24C.txt.nsuite_genelist
RP11-96F19	12	81000000	12q21.2	0.997983439726961	0.0841950665830758	0.992170825565473	0.0879183741318376	4	C:\Program Files\Normalise Suite 2\Genelists\SG_Hu1-2_KTH1-2500_ver1_10Rx24C.txt.nsuite_genelist
RP11-90C1	12	82400000	12q21.31	0.99869233559443	0.110119240959114	0.996215388408233	0.125572959747959	4	C:\Program Files\Normalise Suite 2\Genelists\SG_Hu1-2_KTH1-2500_ver1_10Rx24C.txt.nsuite_genelist
RP11-530C5	12	83800000	12q21.31	0.980450372972197	0.151233986956083	0.97901896281527	0.163826428286177	4	C:\Program Files\Normalise Suite 2\Genelists\SG_Hu1-2_KTH1-2500_ver1_10Rx24C.txt.nsuite_genelist
RP11-230I13	12	85300000	12q21.31	1.00887768806836	0.0267399526776471	1.00896311580897	0.0271755440582252	4	C:\Program Files\Normalise Suite 2\Genelists\SG_Hu1-2_KTH1-2500_ver1_10Rx24C.txt.nsuite_genelist
RP11-362A1	12	86100000	12q21.32	0.990517314205442	0.0197216952756504	0.968655528938068	0.0482360744767003	4	C:\Program Files\Normalise Suite 2\Genelists\SG_Hu1-2_KTH1-2500_ver1_10Rx24C.txt.nsuite_genelist
RP11-79B17	12	90800000	12q21.33	1.01404256737446	0.0812768243840545	1.01378521562084	0.0834713296119268	4	C:\Program Files\Normalise Suite 2\Genelists\SG_Hu1-2_KTH1-2500_ver1_10Rx24C.txt.nsuite_genelist
RP11-88N10	12	91400000	12q23.1	0.944175552624273	0.0951005184325105	0.942008523304422	0.0979872056953404	4	C:\Program Files\Normalise Suite 2\Genelists\SG_Hu1-2_KTH1-2500_ver1_10Rx24C.txt.nsuite_genelist
RP11-900F13	12	92800000	12q23.1	0.986715118059465	0.0442883551520368	0.979667304890182	0.0541455896773352	4	C:\Program Files\Normalise Suite 2\Genelists\SG_Hu1-2_KTH1-2500_ver1_10Rx24C.txt.nsuite_genelist
AC083808	12	93800000	12q23.1	0.974048419551534	0.069885012045974	0.974140337234482	0.0705350399361704	4	C:\Program Files\Normalise Suite 2\Genelists\SG_Hu1-2_KTH1-2500_ver1_10Rx24C.txt.nsuite_genelist
RP11-89F16	12	94900000	12q23.1	1.00678092504301	0.048930962136173	1.00712731601416	0.0491739389496539	4	C:\Program Files\Normalise Suite 2\Genelists\SG_Hu1-2_KTH1-2500_ver1_10Rx24C.txt.nsuite_genelist
RP11-141N1	12	95800000	12q23.1	1.01080244518834	0.0147925070138173	1.00995485332617	0.0163201930463924	4	C:\Program Files\Normalise Suite 2\Genelists\SG_Hu1-2_KTH1-2500_ver1_10Rx24C.txt.nsuite_genelist
AC073655	12	97500000	12q23.1	1.00695241209822	0.0186154063246992	1.00640634168113	0.0193277624843064	4	C:\Program Files\Normalise Suite 2\Genelists\SG_Hu1-2_KTH1-2500_ver1_10Rx24C.txt.nsuite_genelist
RP11-282G15	12	98400000	12q23.1	0.985219326042504	0.0115439856607499	0.986212537754219	0.0113149395219206	4	C:\Program Files\Normalise Suite 2\Genelists\SG_Hu1-2_KTH1-2500_ver1_10Rx24C.txt.nsuite_genelist
AC069263	12	99500000	12q23.2	1.00906490007931	0.0806425316933151	1.00742490838429	0.0979104160299022	4	C:\Program Files\Normalise Suite 2\Genelists\SG_Hu1-2_KTH1-2500_ver1_10Rx24C.txt.nsuite_genelist
RP11-510I5	12	100500000	12q23.3	0.987680170256956	0.0636214004895978	0.987535822769558	0.0702162774994159	4	C:\Program Files\Normalise Suite 2\Genelists\SG_Hu1-2_KTH1-2500_ver1_10Rx24C.txt.nsuite_genelist
RP11-79K8	12	102000000	12q23.3	1.00725854213465	0.00629952133574733	1.00531116743716	0.00882154539972014	4	C:\Program Files\Normalise Suite 2\Genelists\SG_Hu1-2_KTH1-2500_ver1_10Rx24C.txt.nsuite_genelist
RP11-81D15	12	102300000	12q23.3	0.986745308118077	0.0543397661780997	0.983375890188434	0.0558839361141061	4	C:\Program Files\Normalise Suite 2\Genelists\SG_Hu1-2_KTH1-2500_ver1_10Rx24C.txt.nsuite_genelist
RP11-90E9	12	102800000	12q23.3	1.00123476545843	0.012816882670506	1.00191893449701	0.0136597522282873	4	C:\Program Files\Normalise Suite 2\Genelists\SG_Hu1-2_KTH1-2500_ver1_10Rx24C.txt.nsuite_genelist
RP11-91M8	12	107400000	12q24.11	1.0064477433219	0.0875269758924831	1.00526668742002	0.0921266261479648	4	C:\Program Files\Normalise Suite 2\Genelists\SG_Hu1-2_KTH1-2500_ver1_10Rx24C.txt.nsuite_genelist
RP11-443B14	12	109400000	12q24.12	1.02911154825449	0.110862352460612	1.03064786041942	0.120395770802547	4	C:\Program Files\Normalise Suite 2\Genelists\SG_Hu1-2_KTH1-2500_ver1_10Rx24C.txt.nsuite_genelist
RP11-91M22	12	109600000	12q24.13	0.982445067189223	0.0810241722080812	0.982474786969358	0.0838399781423735	4	C:\Program Files\Normalise Suite 2\Genelists\SG_Hu1-2_KTH1-2500_ver1_10Rx24C.txt.nsuite_genelist
RP11-110L13	12	111200000	12q24.13	1.03099066722217	0.115711996133422	1.03093504035923	0.119981043865451	4	C:\Program Files\Normalise Suite 2\Genelists\SG_Hu1-2_KTH1-2500_ver1_10Rx24C.txt.nsuite_genelist
RP11-90N16	12	112000000	12q24.21	1.04852113332905	0.0719420843330308	1.04917048359994	0.0737331310272601	4	C:\Program Files\Normalise Suite 2\Genelists\SG_Hu1-2_KTH1-2500_ver1_10Rx24C.txt.nsuite_genelist
RP11-81H23	12	112400000	12q24.21	1.00051570916527	0.105031085763803	1.00038495583708	0.107572535873058	4	C:\Program Files\Normalise Suite 2\Genelists\SG_Hu1-2_KTH1-2500_ver1_10Rx24C.txt.nsuite_genelist
RP11-951I11	12	113500000	12q24.21	1.04731384231747	0.0786351817321585	1.04849348553932	0.0803805270306729	4	C:\Program Files\Normalise Suite 2\Genelists\SG_Hu1-2_KTH1-2500_ver1_10Rx24C.txt.nsuite_genelist
RP11-91I24	12	114300000	12q24.22	0.940057033485208	0.0919082164474722	0.931100680979074	0.105825369632962	4	C:\Program Files\Normalise Suite 2\Genelists\SG_Hu1-2_KTH1-2500_ver1_10Rx24C.txt.nsuite_genelist
AC007570	12	115300000	12q24.22	0.983279113562762	0.0569279206755382	0.98152436589326	0.0606218265039237	4	C:\Program Files\Normalise Suite 2\Genelists\SG_Hu1-2_KTH1-2500_ver1_10Rx24C.txt.nsuite_genelist
RP11-426H24	12	117400000	12q24.23	0.97653051279322	0.0668273599179589	0.973299128109281	0.0714878409520769	4	C:\Program Files\Normalise Suite 2\Genelists\SG_Hu1-2_KTH1-2500_ver1_10Rx24C.txt.nsuite_genelist
RP11-90D13	12	118000000	12q24.23	1.07009471083802	0.170060353484229	1.0711458043344	0.172026182952812	4	C:\Program Files\Normalise Suite 2\Genelists\SG_Hu1-2_KTH1-2500_ver1_10Rx24C.txt.nsuite_genelist
RP11-90F3	12	118200000	12q24.23	1.01257793632961	0.0561682442904598	1.01478290561033	0.0575253553191371	4	C:\Program Files\Normalise Suite 2\Genelists\SG_Hu1-2_KTH1-2500_ver1_10Rx24C.txt.nsuite_genelist
RP11-100B17	12	119000000	12q24.31	1.01576190943312	0.122145053164706	1.0188343744127	0.131590760910439	4	C:\Program Files\Normalise Suite 2\Genelists\SG_Hu1-2_KTH1-2500_ver1_10Rx24C.txt.nsuite_genelist
RP11-91M21	12	120400000	12q24.31	0.996857616558085	0.0361788854860866	0.987391849439124	0.0753547180731118	4	C:\Program Files\Normalise Suite 2\Genelists\SG_Hu1-2_KTH1-2500_ver1_10Rx24C.txt.nsuite_genelist
RP11-119J23	12	121200000	12q24.31	1.0404373602198	0.0474808305456777	1.04307855428097	0.051157737174117	4	C:\Program Files\Normalise Suite 2\Genelists\SG_Hu1-2_KTH1-2500_ver1_10Rx24C.txt.nsuite_genelist
RP11-101P14	12	122500000	12q24.31	0.999638220528852	0.0498741407295466	0.999582640566729	0.0506369087701491	4	C:\Program Files\Normalise Suite 2\Genelists\SG_Hu1-2_KTH1-2500_ver1_10Rx24C.txt.nsuite_genelist
RP11-110J12	12	124000000	12q24.31	0.993620833061063	0.038345506675693	0.992572989356133	0.0400431207113271	4	C:\Program Files\Normalise Suite 2\Genelists\SG_Hu1-2_KTH1-2500_ver1_10Rx24C.txt.nsuite_genelist
RP11-3L23	12	125100000	12q24.32	0.966838974778942	0.0584468057119481	0.892818866873776	0.173214563996447	3	C:\Program Files\Normalise Suite 2\Genelists\SG_Hu1-2_KTH1-2500_ver1_10Rx24C.txt.nsuite_genelist
RP11-665J20	12	127300000	12q24.33	1.01365413680551	0.0149671176577951	1.01480364220797	0.015332871663792	4	C:\Program Files\Normalise Suite 2\Genelists\SG_Hu1-2_KTH1-2500_ver1_10Rx24C.txt.nsuite_genelist
RP11-87C12	12	128700000	12q24.33	1.02679179842022	0.0724859900696075	1.02931228862057	0.074534999498125	4	C:\Program Files\Normalise Suite 2\Genelists\SG_Hu1-2_KTH1-2500_ver1_10Rx24C.txt.nsuite_genelist
RP11-512M8	12	129100000	12q24.33	1.08479461313367	0.106453349072686	1.08943123485042	0.108653603809419	4	C:\Program Files\Normalise Suite 2\Genelists\SG_Hu1-2_KTH1-2500_ver1_10Rx24C.txt.nsuite_genelist
RP11-486O12	12	130900000	12q24.33	1.00658850975112	0.0912660629208796	1.00834249461735	0.092978148529133	4	C:\Program Files\Normalise Suite 2\Genelists\SG_Hu1-2_KTH1-2500_ver1_10Rx24C.txt.nsuite_genelist
RP11-526P6	12	135500000	12q24.33	0.972448166321995	0.132245038413056	0.970498401700298	0.153658448200762	4	C:\Program Files\Normalise Suite 2\Genelists\SG_Hu1-2_KTH1-2500_ver1_10Rx24C.txt.nsuite_genelist
RP11-91B1	12	136200000	12q24.33	1.01014160923067	0.016669905515174	1.01055402027749	0.0169178334878205	4	C:\Program Files\Normalise Suite 2\Genelists\SG_Hu1-2_KTH1-2500_ver1_10Rx24C.txt.nsuite_genelist
RP11-81G12	12	137700000	12q24.33	0.966168573417387	0.0957738787494655	0.952453793698268	0.109428609889175	4	C:\Program Files\Normalise Suite 2\Genelists\SG_Hu1-2_KTH1-2500_ver1_10Rx24C.txt.nsuite_genelist
RP11-119J21	12	138100000	12q24.33	0.982868157651444	0.0837553179907417	2.04066063704357	1.94924352813368	3	C:\Program Files\Normalise Suite 2\Genelists\SG_Hu1-2_KTH1-2500_ver1_10Rx24C.txt.nsuite_genelist
RP11-89F23	12	138500000	12q24.33	1.00985074656961	0.0360800720505644	1.00962465143525	0.0364452332105974	4	C:\Program Files\Normalise Suite 2\Genelists\SG_Hu1-2_KTH1-2500_ver1_10Rx24C.txt.nsuite_genelist
GS-221-K18	12	138800000	12q24.33	1.011831805194	0.102962013301518	1.01221955696203	0.108821956120159	4	C:\Program Files\Normalise Suite 2\Genelists\SG_Hu1-2_KTH1-2500_ver1_10Rx24C.txt.nsuite_genelist
AC048343	12	146500000	12q24.33	0.990642678843599	0.0541041790688723	0.989411249284802	0.056008894414425	4	C:\Program Files\Normalise Suite 2\Genelists\SG_Hu1-2_KTH1-2500_ver1_10Rx24C.txt.nsuite_genelist
RP11-408E5	13	17300000	13q12.11	0.945516034730802	0.0475846939516367	0.859745322203502	0.190521325711595	4	C:\Program Files\Normalise Suite 2\Genelists\SG_Hu1-2_KTH1-2500_ver1_10Rx24C.txt.nsuite_genelist
RP11-110K18	13	18100000	13q12.11	0.978443119478673	0.0238573583133255	0.930553603744948	0.0381002091322992	4	C:\Program Files\Normalise Suite 2\Genelists\SG_Hu1-2_KTH1-2500_ver1_10Rx24C.txt.nsuite_genelist
RP11-26D3	13	19000000	13q12.11	0.960421459251829	0.0472517398640025	0.961671514525588	0.0485745145234292	4	C:\Program Files\Normalise Suite 2\Genelists\SG_Hu1-2_KTH1-2500_ver1_10Rx24C.txt.nsuite_genelist
RP11-347L8	13	20200000	13q12.11	1.00754108669079	0.0109118386995967	1.00883682659526	0.00927612433822339	4	C:\Program Files\Normalise Suite 2\Genelists\SG_Hu1-2_KTH1-2500_ver1_10Rx24C.txt.nsuite_genelist
RP11-316G23	13	20600000	13q12.11	0.938842683199359	0.0804548305075894	0.933939783657443	0.0929685501958836	4	C:\Program Files\Normalise Suite 2\Genelists\SG_Hu1-2_KTH1-2500_ver1_10Rx24C.txt.nsuite_genelist
RP11-300N13	13	22900000	13q12.11	1.01860677425901	0.0205806313897572	1.0198728104043	0.0153330056855761	4	C:\Program Files\Normalise Suite 2\Genelists\SG_Hu1-2_KTH1-2500_ver1_10Rx24C.txt.nsuite_genelist
RP11-90M15	13	23600000	13q12.12	0.988592452980923	0.0686362007089119	0.986206105258544	0.0734677204488398	4	C:\Program Files\Normalise Suite 2\Genelists\SG_Hu1-2_KTH1-2500_ver1_10Rx24C.txt.nsuite_genelist
RP11-111G7	13	24200000	13q12.12	1.0144959519974	0.0216120773268702	1.01199376985661	0.0181264620723082	4	C:\Program Files\Normalise Suite 2\Genelists\SG_Hu1-2_KTH1-2500_ver1_10Rx24C.txt.nsuite_genelist
RP11-91C24	13	25400000	13q12.13	0.994589257487855	0.0273562053345469	0.993908009497324	0.0269357412867571	4	C:\Program Files\Normalise Suite 2\Genelists\SG_Hu1-2_KTH1-2500_ver1_10Rx24C.txt.nsuite_genelist
RP11-89J10	13	25900000	13q12.13	1.00217749497479	0.018478021979983	1.00271034416836	0.0192281763479931	4	C:\Program Files\Normalise Suite 2\Genelists\SG_Hu1-2_KTH1-2500_ver1_10Rx24C.txt.nsuite_genelist
RP11-35M5	13	26800000	13q12.13	0.999720659503468	0.122268998803622	0.998895618496329	0.124282899203713	4	C:\Program Files\Normalise Suite 2\Genelists\SG_Hu1-2_KTH1-2500_ver1_10Rx24C.txt.nsuite_genelist
RP11-90M5	13	28600000	13q12.2	1.01872707731634	0.0304624203765401	1.0189414038607	0.0320727613820101	4	C:\Program Files\Normalise Suite 2\Genelists\SG_Hu1-2_KTH1-2500_ver1_10Rx24C.txt.nsuite_genelist
RP11-63C16	13	29500000	13q12.2	0.977130170457664	0.00319873533429706	0.962732465145973	0.000903543020871482	2	C:\Program Files\Normalise Suite 2\Genelists\SG_Hu1-2_KTH1-2500_ver1_10Rx24C.txt.nsuite_genelist
RP11-367C11	13	30300000	13q12.3	0.987536444439424	0.017573564963103	0.986870500006346	0.0174408929280364	4	C:\Program Files\Normalise Suite 2\Genelists\SG_Hu1-2_KTH1-2500_ver1_10Rx24C.txt.nsuite_genelist
CTD-2037D17	13	31400000	13q12.3	0.994810541051421	0.0201007467312752	0.991478638556206	0.0210368517701681	4	C:\Program Files\Normalise Suite 2\Genelists\SG_Hu1-2_KTH1-2500_ver1_10Rx24C.txt.nsuite_genelist
RP11-141M1	13	32400000	13q12.3	0.987537397166278	0.0244684088738402	0.986546156974969	0.0256693208070478	4	C:\Program Files\Normalise Suite 2\Genelists\SG_Hu1-2_KTH1-2500_ver1_10Rx24C.txt.nsuite_genelist
RP11-87G1	13	32500000	13q12.3	1.00951227289693	0.0446469942082648	1.00938659273193	0.0473939890631765	4	C:\Program Files\Normalise Suite 2\Genelists\SG_Hu1-2_KTH1-2500_ver1_10Rx24C.txt.nsuite_genelist
RP11-269G10	13	33500000	13q12.3	1.00536475729386	0.0641979003448709	1.00835296573135	0.0635990975659723	4	C:\Program Files\Normalise Suite 2\Genelists\SG_Hu1-2_KTH1-2500_ver1_10Rx24C.txt.nsuite_genelist
RP11-90F5	13	33900000	13q13.1	0.995748784320027	0.0910127774199863	0.993404131394628	0.0975684477534293	4	C:\Program Files\Normalise Suite 2\Genelists\SG_Hu1-2_KTH1-2500_ver1_10Rx24C.txt.nsuite_genelist
RP11-91K18	13	35400000	13q13.1	1.00632176296394	0.0298215892301831	1.00650732602773	0.030945365903947	4	C:\Program Files\Normalise Suite 2\Genelists\SG_Hu1-2_KTH1-2500_ver1_10Rx24C.txt.nsuite_genelist
RP11-495J3	13	36400000	13q13.2	1.00886822236206	0.0410124426233386	1.00769747700893	0.0428025453871085	4	C:\Program Files\Normalise Suite 2\Genelists\SG_Hu1-2_KTH1-2500_ver1_10Rx24C.txt.nsuite_genelist
RP11-186J16	13	38600000	13q13.3	1.00914518706421	0.0530019155103577	1.00883033427156	0.0552415590651099	4	C:\Program Files\Normalise Suite 2\Genelists\SG_Hu1-2_KTH1-2500_ver1_10Rx24C.txt.nsuite_genelist
RP11-83P2	13	40100000	13q13.3	1.00684232567948	0.0275849213005924	1.00753238394605	0.027286369807186	4	C:\Program Files\Normalise Suite 2\Genelists\SG_Hu1-2_KTH1-2500_ver1_10Rx24C.txt.nsuite_genelist
RP11-13I8	13	41300000	13q13.3	1.02630114364686	0.0486699255352619	1.02735594799525	0.0512893476853126	4	C:\Program Files\Normalise Suite 2\Genelists\SG_Hu1-2_KTH1-2500_ver1_10Rx24C.txt.nsuite_genelist
RP11-117I13	13	42000000	13q13.3	0.989912890445757	0.125791374986052	0.978572453020514	0.147964696000717	4	C:\Program Files\Normalise Suite 2\Genelists\SG_Hu1-2_KTH1-2500_ver1_10Rx24C.txt.nsuite_genelist
RP11-160G19	13	43200000	13q13.3	1.02949978018381	0.0607956553958018	1.02313371750223	0.0804477453985189	4	C:\Program Files\Normalise Suite 2\Genelists\SG_Hu1-2_KTH1-2500_ver1_10Rx24C.txt.nsuite_genelist
RP11-71C5	13	43700000	13q14.11	1.0273831191367	0.00657042528151567	1.02967250442912	0.0110318444674213	4	C:\Program Files\Normalise Suite 2\Genelists\SG_Hu1-2_KTH1-2500_ver1_10Rx24C.txt.nsuite_genelist
RP11-80H2	13	45400000	13q14.11	1.02236324644247	0.0459922670432552	1.02252707761056	0.0468937860593754	4	C:\Program Files\Normalise Suite 2\Genelists\SG_Hu1-2_KTH1-2500_ver1_10Rx24C.txt.nsuite_genelist
RP11-457D13	13	46200000	13q14.11	1.01730979777153	0.0332424682073275	1.01866627296907	0.0356767926620272	4	C:\Program Files\Normalise Suite 2\Genelists\SG_Hu1-2_KTH1-2500_ver1_10Rx24C.txt.nsuite_genelist
RP11-480G1	13	47600000	13q14.11	1.00723896277056	0.0717235513917056	1.00725576294783	0.0817435634505906	4	C:\Program Files\Normalise Suite 2\Genelists\SG_Hu1-2_KTH1-2500_ver1_10Rx24C.txt.nsuite_genelist
RP11-189B4	13	48200000	13q14.11	1.00637297319599	0.0375167708542392	1.00620116289587	0.0387589546496647	4	C:\Program Files\Normalise Suite 2\Genelists\SG_Hu1-2_KTH1-2500_ver1_10Rx24C.txt.nsuite_genelist
RP11-94N9	13	49000000	13q14.12	1.03640270862997	0.037147179804999	1.03718663840733	0.0381387486802894	4	C:\Program Files\Normalise Suite 2\Genelists\SG_Hu1-2_KTH1-2500_ver1_10Rx24C.txt.nsuite_genelist
RP11-90K7	13	50500000	13q14.13	0.980126128149599	0.0582426214048374	0.977446437266185	0.0613843331391468	4	C:\Program Files\Normalise Suite 2\Genelists\SG_Hu1-2_KTH1-2500_ver1_10Rx24C.txt.nsuite_genelist
RP11-185C18	13	51300000	13q14.13	1.04696698015255	0.0256383859743146	1.04929120414364	0.0260364137019506	4	C:\Program Files\Normalise Suite 2\Genelists\SG_Hu1-2_KTH1-2500_ver1_10Rx24C.txt.nsuite_genelist
RP11-91J7	13	52300000	13q14.2	0.98350615002178	0.0625300560875607	0.982912148288598	0.0649323243471993	4	C:\Program Files\Normalise Suite 2\Genelists\SG_Hu1-2_KTH1-2500_ver1_10Rx24C.txt.nsuite_genelist
RP11-456B18	13	54700000	13q14.2	1.00102117115255	0.0464103063585527	0.994667633074282	0.0490805875806212	4	C:\Program Files\Normalise Suite 2\Genelists\SG_Hu1-2_KTH1-2500_ver1_10Rx24C.txt.nsuite_genelist
RP11-100C24	13	56800000	13q14.3	0.975463098224731	0.0135658867060221	0.973344543559947	0.0155731011440365	4	C:\Program Files\Normalise Suite 2\Genelists\SG_Hu1-2_KTH1-2500_ver1_10Rx24C.txt.nsuite_genelist
RP11-81D19	13	57500000	13q14.3	1.00602229667851	0.0423620834442518	1.02298986440664	0.0338049865025587	4	C:\Program Files\Normalise Suite 2\Genelists\SG_Hu1-2_KTH1-2500_ver1_10Rx24C.txt.nsuite_genelist
RP11-142D16	13	59100000	13q14.3	1.01270024976421	0.0312305819410977	1.01249170158579	0.0308097478364795	4	C:\Program Files\Normalise Suite 2\Genelists\SG_Hu1-2_KTH1-2500_ver1_10Rx24C.txt.nsuite_genelist
RP11-218B22	13	59500000	13q21.1	0.965325238247471	0.0822494341529581	0.964403936749886	0.0863148889496501	4	C:\Program Files\Normalise Suite 2\Genelists\SG_Hu1-2_KTH1-2500_ver1_10Rx24C.txt.nsuite_genelist
RP11-282D7	13	63200000	13q21.1	0.991165658567056	0.0499446071622689	0.991337133785192	0.0509434511941437	4	C:\Program Files\Normalise Suite 2\Genelists\SG_Hu1-2_KTH1-2500_ver1_10Rx24C.txt.nsuite_genelist
RP11-91F3	13	63700000	13q21.2	0.974021718014489	0.0707268819456791	0.966776445623565	0.0822735111207879	4	C:\Program Files\Normalise Suite 2\Genelists\SG_Hu1-2_KTH1-2500_ver1_10Rx24C.txt.nsuite_genelist
RP11-37I8	13	64600000	13q21.2	1.03293282340235	0.0161528145355108	1.0314197304865	0.0165306000941813	4	C:\Program Files\Normalise Suite 2\Genelists\SG_Hu1-2_KTH1-2500_ver1_10Rx24C.txt.nsuite_genelist
RP11-23B16	13	66600000	13q21.31	0.999327373116773	0.0294589244524566	0.999928202754438	0.031995524013797	4	C:\Program Files\Normalise Suite 2\Genelists\SG_Hu1-2_KTH1-2500_ver1_10Rx24C.txt.nsuite_genelist
AL138958	13	68100000	13q21.31	1.00725518381579	0.13446482569953	1.00745528132871	0.139398980677737	4	C:\Program Files\Normalise Suite 2\Genelists\SG_Hu1-2_KTH1-2500_ver1_10Rx24C.txt.nsuite_genelist
RP11-1G3	13	69200000	13q21.32	0.995453909707728	0.0839064409001362	0.991060537043347	0.0971917074325147	4	C:\Program Files\Normalise Suite 2\Genelists\SG_Hu1-2_KTH1-2500_ver1_10Rx24C.txt.nsuite_genelist
RP11-14B2	13	70300000	13q21.32	0.997925335295201	0.0428806355477432	0.997812937375747	0.0448812637643333	4	C:\Program Files\Normalise Suite 2\Genelists\SG_Hu1-2_KTH1-2500_ver1_10Rx24C.txt.nsuite_genelist
RP11-81D9	13	71400000	13q21.32	0.994346795137385	0.0486452451639043	0.993427847154894	0.0483182075642997	4	C:\Program Files\Normalise Suite 2\Genelists\SG_Hu1-2_KTH1-2500_ver1_10Rx24C.txt.nsuite_genelist
RP11-79I4	13	72000000	13q21.33	1.00140317675994	0.0462496221278383	1.00075226394358	0.0501088601133174	4	C:\Program Files\Normalise Suite 2\Genelists\SG_Hu1-2_KTH1-2500_ver1_10Rx24C.txt.nsuite_genelist
RP11-132L12	13	73300000	13q21.33	1.02914907511776	0.0705670688763068	1.02789474818087	0.0832025026988687	4	C:\Program Files\Normalise Suite 2\Genelists\SG_Hu1-2_KTH1-2500_ver1_10Rx24C.txt.nsuite_genelist
RP11-29G8	13	73900000	13q21.33	1.01539504867507	0.0153754341333314	1.01455743007536	0.0143329819706282	4	C:\Program Files\Normalise Suite 2\Genelists\SG_Hu1-2_KTH1-2500_ver1_10Rx24C.txt.nsuite_genelist
RP11-138D23	13	74900000	13q21.33	1.0318024079733	0.0669017107723398	1.03538619745913	0.071735137992912	4	C:\Program Files\Normalise Suite 2\Genelists\SG_Hu1-2_KTH1-2500_ver1_10Rx24C.txt.nsuite_genelist
RP11-298H15	13	75800000	13q21.33	1.00459917537724	0.0515744736107828	0.994269147493946	0.0652146742105972	4	C:\Program Files\Normalise Suite 2\Genelists\SG_Hu1-2_KTH1-2500_ver1_10Rx24C.txt.nsuite_genelist
AL359257	13	77200000	13q22.1	1.01736203743493	0.0323342705154816	1.01944372081542	0.0361870976293876	4	C:\Program Files\Normalise Suite 2\Genelists\SG_Hu1-2_KTH1-2500_ver1_10Rx24C.txt.nsuite_genelist
RP11-318G21	13	78200000	13q22.2	0.987586658107083	0.118256876311923	0.9874453030766	0.12414954340946	4	C:\Program Files\Normalise Suite 2\Genelists\SG_Hu1-2_KTH1-2500_ver1_10Rx24C.txt.nsuite_genelist
RP11-25J23	13	79900000	13q22.2	1.00315050767348	0.0425893431086338	1.00115414599763	0.0454298942013712	4	C:\Program Files\Normalise Suite 2\Genelists\SG_Hu1-2_KTH1-2500_ver1_10Rx24C.txt.nsuite_genelist
RP11-80N10	13	81200000	13q22.3	1.02177760143151	0.0591679778638523	1.0213030380967	0.0618653917159321	4	C:\Program Files\Normalise Suite 2\Genelists\SG_Hu1-2_KTH1-2500_ver1_10Rx24C.txt.nsuite_genelist
RP11-89A14	13	83400000	13q31.1	0.98725281382397	0.044911022913577	0.986247528845287	0.0505913583747283	4	C:\Program Files\Normalise Suite 2\Genelists\SG_Hu1-2_KTH1-2500_ver1_10Rx24C.txt.nsuite_genelist
RP11-118K20	13	84700000	13q31.1	1.00201113983405	0.0235767113224427	1.00316632539175	0.025277621430578	4	C:\Program Files\Normalise Suite 2\Genelists\SG_Hu1-2_KTH1-2500_ver1_10Rx24C.txt.nsuite_genelist
RP11-29C8	13	86100000	13q31.1	1.0156704862546	0.0435373038694834	1.01571938177671	0.0445839496291005	4	C:\Program Files\Normalise Suite 2\Genelists\SG_Hu1-2_KTH1-2500_ver1_10Rx24C.txt.nsuite_genelist
RP11-30L8	13	86600000	13q31.1	1.0200771969759	0.0896690449136664	1.01674413377694	0.10417566354592	4	C:\Program Files\Normalise Suite 2\Genelists\SG_Hu1-2_KTH1-2500_ver1_10Rx24C.txt.nsuite_genelist
RP11-753M10	13	87500000	13q31.1	1.000714082269	0.0138165069079872	0.986857363221519	0.0253387186498988	2	C:\Program Files\Normalise Suite 2\Genelists\SG_Hu1-2_KTH1-2500_ver1_10Rx24C.txt.nsuite_genelist
RP11-29P20	13	88100000	13q31.2	0.98354577808876	0.0260760799423573	0.983173298078784	0.0378536510967417	3	C:\Program Files\Normalise Suite 2\Genelists\SG_Hu1-2_KTH1-2500_ver1_10Rx24C.txt.nsuite_genelist
RP11-27D9	13	89200000	13q31.3	1.02992969897538	0.100525992609006	1.02381608617096	0.130543420812176	4	C:\Program Files\Normalise Suite 2\Genelists\SG_Hu1-2_KTH1-2500_ver1_10Rx24C.txt.nsuite_genelist
RP11-114G1	13	89900000	13q31.3	1.02347882104364	0.0394450782431254	1.02537818575654	0.0402855697783307	4	C:\Program Files\Normalise Suite 2\Genelists\SG_Hu1-2_KTH1-2500_ver1_10Rx24C.txt.nsuite_genelist
RP11-79H7	13	90800000	13q31.3	1.00435542815206	0.133794473610767	1.0032853962962	0.141528469396725	4	C:\Program Files\Normalise Suite 2\Genelists\SG_Hu1-2_KTH1-2500_ver1_10Rx24C.txt.nsuite_genelist
RP11-51B13	13	91600000	13q31.3	1.00606776497707	0.0344546065224604	1.00772898130333	0.0381835594332243	4	C:\Program Files\Normalise Suite 2\Genelists\SG_Hu1-2_KTH1-2500_ver1_10Rx24C.txt.nsuite_genelist
RP11-121J7	13	91900000	13q31.3	1.01258422647644	0.0599642783635417	1.01266596437513	0.061802461993293	4	C:\Program Files\Normalise Suite 2\Genelists\SG_Hu1-2_KTH1-2500_ver1_10Rx24C.txt.nsuite_genelist
RP11-165N12	13	92900000	13q32.1	0.999364139449014	0.0173618126853847	0.998855052000011	0.0206943668531484	4	C:\Program Files\Normalise Suite 2\Genelists\SG_Hu1-2_KTH1-2500_ver1_10Rx24C.txt.nsuite_genelist
RP11-80B16	13	94200000	13q32.1	1.01415709000516	0.0251102746675875	1.00552360340563	0.0369620242737693	2	C:\Program Files\Normalise Suite 2\Genelists\SG_Hu1-2_KTH1-2500_ver1_10Rx24C.txt.nsuite_genelist
RP11-210E23	13	95000000	13q32.1	0.989343603471485	0.0475071026803661	0.961725136358819	0.0827119450392165	4	C:\Program Files\Normalise Suite 2\Genelists\SG_Hu1-2_KTH1-2500_ver1_10Rx24C.txt.nsuite_genelist
RP11-74A12	13	95600000	13q32.2	1.03488716476667	0.0151019752568752	1.03525413368608	0.0149943238455686	4	C:\Program Files\Normalise Suite 2\Genelists\SG_Hu1-2_KTH1-2500_ver1_10Rx24C.txt.nsuite_genelist
RP11-79A16	13	96600000	13q32.2	0.981978306630566	0.0180635574684314	0.969459815192351	0.0333693053558684	4	C:\Program Files\Normalise Suite 2\Genelists\SG_Hu1-2_KTH1-2500_ver1_10Rx24C.txt.nsuite_genelist
RP11-83D23	13	97000000	13q32.2	0.956780593538828	0.131010197513802	0.956308197893134	0.134405176775893	4	C:\Program Files\Normalise Suite 2\Genelists\SG_Hu1-2_KTH1-2500_ver1_10Rx24C.txt.nsuite_genelist
RP11-122A8	13	99800000	13q32.3	0.971884666139446	0.0754746217250071	0.970963874778808	0.0776845042550872	4	C:\Program Files\Normalise Suite 2\Genelists\SG_Hu1-2_KTH1-2500_ver1_10Rx24C.txt.nsuite_genelist
RP11-366N24	13	100400000	13q32.3	1.10453654773012	0.200401194459641	1.09766267837642	0.217236789551802	4	C:\Program Files\Normalise Suite 2\Genelists\SG_Hu1-2_KTH1-2500_ver1_10Rx24C.txt.nsuite_genelist
RP11-151A6	13	101200000	13q33.1	0.997657248432773	0.111465216359103	0.999330878622394	0.11409725150365	4	C:\Program Files\Normalise Suite 2\Genelists\SG_Hu1-2_KTH1-2500_ver1_10Rx24C.txt.nsuite_genelist
RP11-90C11	13	101800000	13q33.1	0.970728728526957	0.111450274774717	0.968841380811065	0.117539241890262	4	C:\Program Files\Normalise Suite 2\Genelists\SG_Hu1-2_KTH1-2500_ver1_10Rx24C.txt.nsuite_genelist
AL391122	13	102500000	13q33.1	1.0053056114098	0.0166846371858386	1.00633159893846	0.0168340593846917	4	C:\Program Files\Normalise Suite 2\Genelists\SG_Hu1-2_KTH1-2500_ver1_10Rx24C.txt.nsuite_genelist
RP11-36L18	13	103600000	13q33.1	1.02101959884548	0.039639933009269	1.01618983869426	0.0479048161374835	4	C:\Program Files\Normalise Suite 2\Genelists\SG_Hu1-2_KTH1-2500_ver1_10Rx24C.txt.nsuite_genelist
RP11-202O6	13	104500000	13q33.2	0.963044534215065	0.0452517954190455	0.959592370598614	0.0512343523430408	4	C:\Program Files\Normalise Suite 2\Genelists\SG_Hu1-2_KTH1-2500_ver1_10Rx24C.txt.nsuite_genelist
RP11-100K21	13	106100000	13q33.3	0.984448306378487	0.0538363462011473	0.984038100997097	0.0543778684979662	4	C:\Program Files\Normalise Suite 2\Genelists\SG_Hu1-2_KTH1-2500_ver1_10Rx24C.txt.nsuite_genelist
RP11-25E13	13	107200000	13q33.3	1.02218811049405	0.107684167065796	1.02388899801253	0.115543858022846	4	C:\Program Files\Normalise Suite 2\Genelists\SG_Hu1-2_KTH1-2500_ver1_10Rx24C.txt.nsuite_genelist
RP11-207D10	13	107700000	13q33.3	0.998127710132848	0.0332206221959451	0.997206310724523	0.0357084105351967	4	C:\Program Files\Normalise Suite 2\Genelists\SG_Hu1-2_KTH1-2500_ver1_10Rx24C.txt.nsuite_genelist
AL445649	13	108500000	13q33.3	0.982633342182118	0.0862529199613	0.978406985037643	0.0944920229688044	4	C:\Program Files\Normalise Suite 2\Genelists\SG_Hu1-2_KTH1-2500_ver1_10Rx24C.txt.nsuite_genelist
RP11-330C15	13	109400000	13q33.3	1.01303935040675	0.118317353056594	1.01236541627012	0.127420081461919	4	C:\Program Files\Normalise Suite 2\Genelists\SG_Hu1-2_KTH1-2500_ver1_10Rx24C.txt.nsuite_genelist
RP11-107H21	13	110000000	13q33.3	1.03676220576742	0.0526567399325725	1.03633706951309	0.0587290374202228	4	C:\Program Files\Normalise Suite 2\Genelists\SG_Hu1-2_KTH1-2500_ver1_10Rx24C.txt.nsuite_genelist
RP11-90L1	13	111500000	13q33.3	0.962061697583989	0.0282892788225553	0.962278583248422	0.0285398898947977	4	C:\Program Files\Normalise Suite 2\Genelists\SG_Hu1-2_KTH1-2500_ver1_10Rx24C.txt.nsuite_genelist
RP11-91C11	13	111800000	13q33.3	0.975520516913148	0.0940668893742951	0.973695246950994	0.0978827370057413	4	C:\Program Files\Normalise Suite 2\Genelists\SG_Hu1-2_KTH1-2500_ver1_10Rx24C.txt.nsuite_genelist
RP11-474D23	13	112400000	13q33.3	1.05215508166502	0.00191788190289919	1.05019767989983	0.00321799519257426	2	C:\Program Files\Normalise Suite 2\Genelists\SG_Hu1-2_KTH1-2500_ver1_10Rx24C.txt.nsuite_genelist
RP11-75F3	13	113000000	13q33.3	1.02814032025009	0.0178050075185312	1.02720600131922	0.0222491492628585	4	C:\Program Files\Normalise Suite 2\Genelists\SG_Hu1-2_KTH1-2500_ver1_10Rx24C.txt.nsuite_genelist
RP11-98F14	13	114500000	13q33.3	1.01840321288989	0.0225178793742924	1.01910785653358	0.0228477921121081	4	C:\Program Files\Normalise Suite 2\Genelists\SG_Hu1-2_KTH1-2500_ver1_10Rx24C.txt.nsuite_genelist
RP11-245B11	13	114800000	13q33.3	1.00399945004954	0.0447580865353131	0.955618058256268	0.114732228584215	4	C:\Program Files\Normalise Suite 2\Genelists\SG_Hu1-2_KTH1-2500_ver1_10Rx24C.txt.nsuite_genelist
GS-1-L16	13	114900000	13q33.3	0.978372560398334	0.0545009501862423	0.973072932180607	0.060371670852822	4	C:\Program Files\Normalise Suite 2\Genelists\SG_Hu1-2_KTH1-2500_ver1_10Rx24C.txt.nsuite_genelist
GS-163-C9	13	114900000	13q33.3	0.940987253507402	0.0261146659522308	0.81508405868581	0.176741334488033	4	C:\Program Files\Normalise Suite 2\Genelists\SG_Hu1-2_KTH1-2500_ver1_10Rx24C.txt.nsuite_genelist
RP11-391H12	13	117700000	13q33.3	0.960694816361307	0.0566923172316705	0.959225214016174	0.0583227766698368	4	C:\Program Files\Normalise Suite 2\Genelists\SG_Hu1-2_KTH1-2500_ver1_10Rx24C.txt.nsuite_genelist
RP11-98N22	14	17000000	14q11.1	1.00433181701341	0.0369150203186558	1.00574789965754	0.0380398379439145	4	C:\Program Files\Normalise Suite 2\Genelists\SG_Hu1-2_KTH1-2500_ver1_10Rx24C.txt.nsuite_genelist
RP11-89F2	14	17400000	14q11.1	1.00692199203642	0.0324379704521037	1.0072671984758	0.0325302766324016	4	C:\Program Files\Normalise Suite 2\Genelists\SG_Hu1-2_KTH1-2500_ver1_10Rx24C.txt.nsuite_genelist
RP11-71E6	14	18500000	14q11.1	1.00610393289109	0.0341083772246247	0.985617341438483	0.110396597327287	4	C:\Program Files\Normalise Suite 2\Genelists\SG_Hu1-2_KTH1-2500_ver1_10Rx24C.txt.nsuite_genelist
RP11-566I2	14	18600000	14q11.1	0.976726038797177	0.0360900867765483	0.976337363919474	0.0368953377916442	4	C:\Program Files\Normalise Suite 2\Genelists\SG_Hu1-2_KTH1-2500_ver1_10Rx24C.txt.nsuite_genelist
RP11-65O3	14	20000000	14q11.1	1.01432911850616	0.0929042408162803	1.01421288997212	0.0986738210626106	4	C:\Program Files\Normalise Suite 2\Genelists\SG_Hu1-2_KTH1-2500_ver1_10Rx24C.txt.nsuite_genelist
RP11-81F9	14	20300000	14q11.1	0.965393325602821	0.0556573546709921	0.964966727845944	0.0550326959450639	4	C:\Program Files\Normalise Suite 2\Genelists\SG_Hu1-2_KTH1-2500_ver1_10Rx24C.txt.nsuite_genelist
RP11-89K22	14	22200000	14q11.2	1.00719951301115	0.0208930555943069	1.00722601748821	0.0195477765792438	4	C:\Program Files\Normalise Suite 2\Genelists\SG_Hu1-2_KTH1-2500_ver1_10Rx24C.txt.nsuite_genelist
RP11-529E4	14	25500000	14q11.2	0.983221864988796	0.0476784726010743	0.983761683230703	0.0518678601711927	4	C:\Program Files\Normalise Suite 2\Genelists\SG_Hu1-2_KTH1-2500_ver1_10Rx24C.txt.nsuite_genelist
RP11-125A5	14	26400000	14q11.2	1.00860949023147	0.0935368433088116	1.01001239306808	0.0967096703322752	4	C:\Program Files\Normalise Suite 2\Genelists\SG_Hu1-2_KTH1-2500_ver1_10Rx24C.txt.nsuite_genelist
RP11-369O9	14	27000000	14q11.2	0.973693534947189	0.0635640441155137	0.940652187834759	0.0978325451485614	4	C:\Program Files\Normalise Suite 2\Genelists\SG_Hu1-2_KTH1-2500_ver1_10Rx24C.txt.nsuite_genelist
RP11-91K19	14	29000000	14q13.1	0.978678199296818	0.113166315505574	0.978426300243878	0.115542231253274	4	C:\Program Files\Normalise Suite 2\Genelists\SG_Hu1-2_KTH1-2500_ver1_10Rx24C.txt.nsuite_genelist
RP11-91C17	14	29400000	14q13.1	1.02202105522633	0.0248769707473791	1.02210899845925	0.0276296338184626	4	C:\Program Files\Normalise Suite 2\Genelists\SG_Hu1-2_KTH1-2500_ver1_10Rx24C.txt.nsuite_genelist
RP11-54H22	14	29900000	14q13.1	1.01687771601182	0.0759079640698535	0.997111608776797	0.096980943977066	4	C:\Program Files\Normalise Suite 2\Genelists\SG_Hu1-2_KTH1-2500_ver1_10Rx24C.txt.nsuite_genelist
RP11-557O15	14	30500000	14q13.1	1.03040254618923	0.0654561183091894	1.02429437363409	0.0722434917302757	4	C:\Program Files\Normalise Suite 2\Genelists\SG_Hu1-2_KTH1-2500_ver1_10Rx24C.txt.nsuite_genelist
RP11-26M6	14	32200000	14q13.1	0.980757910629118	0.0256969563293185	0.981974409044019	0.0251888321821711	4	C:\Program Files\Normalise Suite 2\Genelists\SG_Hu1-2_KTH1-2500_ver1_10Rx24C.txt.nsuite_genelist
RP11-465B6	14	33400000	14q13.1	1.06876711540692	0.110283860491309	1.07367189410729	0.117085269675475	4	C:\Program Files\Normalise Suite 2\Genelists\SG_Hu1-2_KTH1-2500_ver1_10Rx24C.txt.nsuite_genelist
RP11-88D14	14	34800000	14q13.1	0.971751209354217	0.066125430338211	0.975270940376916	0.0726147298647621	4	C:\Program Files\Normalise Suite 2\Genelists\SG_Hu1-2_KTH1-2500_ver1_10Rx24C.txt.nsuite_genelist
RP11-91H1	14	35300000	14q13.1	1.00033295637481	0.0154582644333816	1.00020657221465	0.0150293914206096	4	C:\Program Files\Normalise Suite 2\Genelists\SG_Hu1-2_KTH1-2500_ver1_10Rx24C.txt.nsuite_genelist
RP11-305B23	14	36400000	14q13.2	1.00925986771054	0.0361788407754174	1.00838716666049	0.0362785813710623	4	C:\Program Files\Normalise Suite 2\Genelists\SG_Hu1-2_KTH1-2500_ver1_10Rx24C.txt.nsuite_genelist
RP11-88N14	14	37800000	14q13.3	0.981124438485338	0.0795339251826872	0.980883856814442	0.0801136338530302	4	C:\Program Files\Normalise Suite 2\Genelists\SG_Hu1-2_KTH1-2500_ver1_10Rx24C.txt.nsuite_genelist
RP11-89D19	14	38600000	14q13.3	0.965893704479279	0.0143518220524091	0.94156706460145	0.0546786875604769	3	C:\Program Files\Normalise Suite 2\Genelists\SG_Hu1-2_KTH1-2500_ver1_10Rx24C.txt.nsuite_genelist
RP11-89H24	14	40500000	14q21.1	1.01077583316997	0.0635488062989468	1.01690176231281	0.0761039355060514	4	C:\Program Files\Normalise Suite 2\Genelists\SG_Hu1-2_KTH1-2500_ver1_10Rx24C.txt.nsuite_genelist
RP11-435L2	14	41200000	14q21.1	1.00018672687739	0.0880819487018679	0.995334951225201	0.0993775299189771	4	C:\Program Files\Normalise Suite 2\Genelists\SG_Hu1-2_KTH1-2500_ver1_10Rx24C.txt.nsuite_genelist
RP11-453F20	14	43100000	14q21.1	1.01234355449601	0.0468162966877505	1.01362459171996	0.0482397371096848	4	C:\Program Files\Normalise Suite 2\Genelists\SG_Hu1-2_KTH1-2500_ver1_10Rx24C.txt.nsuite_genelist
RP11-91J1	14	43600000	14q21.1	0.963587939039939	0.108127680366047	0.960931628964926	0.118668984130104	4	C:\Program Files\Normalise Suite 2\Genelists\SG_Hu1-2_KTH1-2500_ver1_10Rx24C.txt.nsuite_genelist
RP11-52O23	14	45800000	14q21.3	0.979771374342554	0.0539918721122756	0.977176685652188	0.0529244745029052	4	C:\Program Files\Normalise Suite 2\Genelists\SG_Hu1-2_KTH1-2500_ver1_10Rx24C.txt.nsuite_genelist
RP11-94K16	14	46700000	14q21.3	0.974522194010341	0.137913262725707	0.972830617729022	0.149742940789626	4	C:\Program Files\Normalise Suite 2\Genelists\SG_Hu1-2_KTH1-2500_ver1_10Rx24C.txt.nsuite_genelist
RP11-90K14	14	47700000	14q21.3	0.967198987399615	0.0926182945297556	0.964392098642707	0.100957781014463	4	C:\Program Files\Normalise Suite 2\Genelists\SG_Hu1-2_KTH1-2500_ver1_10Rx24C.txt.nsuite_genelist
RP11-368A1	14	48900000	14q21.3	0.966394688360371	0.0762487541056447	0.963846816347463	0.0792787277166979	4	C:\Program Files\Normalise Suite 2\Genelists\SG_Hu1-2_KTH1-2500_ver1_10Rx24C.txt.nsuite_genelist
RP11-262M8	14	50400000	14q22.1	1.00276705578023	0.0208003434089465	1.00328865849651	0.0213802358298689	4	C:\Program Files\Normalise Suite 2\Genelists\SG_Hu1-2_KTH1-2500_ver1_10Rx24C.txt.nsuite_genelist
RP11-12P7	14	51800000	14q22.1	1.01261185244023	0.0218950605089084	1.01334985473165	0.021930406347913	4	C:\Program Files\Normalise Suite 2\Genelists\SG_Hu1-2_KTH1-2500_ver1_10Rx24C.txt.nsuite_genelist
RP11-172G1	14	53200000	14q22.1	0.988452604714267	0.0451339379769977	0.987486916592314	0.0488210487288462	4	C:\Program Files\Normalise Suite 2\Genelists\SG_Hu1-2_KTH1-2500_ver1_10Rx24C.txt.nsuite_genelist
AL359234	14	54600000	14q22.2	1.02938434522076	0.0687631716732529	1.03366398561922	0.0753720760302079	4	C:\Program Files\Normalise Suite 2\Genelists\SG_Hu1-2_KTH1-2500_ver1_10Rx24C.txt.nsuite_genelist
RP11-571J17	14	56100000	14q22.3	0.96060259850401	0.0325370461419835	0.835841545076237	0.247046860103232	3	C:\Program Files\Normalise Suite 2\Genelists\SG_Hu1-2_KTH1-2500_ver1_10Rx24C.txt.nsuite_genelist
RP11-2L22	14	57300000	14q22.3	1.00997668037609	0.102707469622729	1.00521659087917	0.121801531652935	4	C:\Program Files\Normalise Suite 2\Genelists\SG_Hu1-2_KTH1-2500_ver1_10Rx24C.txt.nsuite_genelist
RP11-79M1	14	57800000	14q22.3	0.978113117890181	0.0340093755881318	0.97819942516066	0.0346781995204687	4	C:\Program Files\Normalise Suite 2\Genelists\SG_Hu1-2_KTH1-2500_ver1_10Rx24C.txt.nsuite_genelist
RP11-471N20	14	58900000	14q23.1	1.02719576385	0.132404606484605	1.02166300203976	0.150311807773759	4	C:\Program Files\Normalise Suite 2\Genelists\SG_Hu1-2_KTH1-2500_ver1_10Rx24C.txt.nsuite_genelist
RP11-79I3	14	59900000	14q23.1	1.01623632482069	0.0501866574126695	1.01656702335304	0.0515526512367818	4	C:\Program Files\Normalise Suite 2\Genelists\SG_Hu1-2_KTH1-2500_ver1_10Rx24C.txt.nsuite_genelist
RP11-445J13	14	61600000	14q23.2	0.992667936329177	0.0914927651938234	0.992895343437672	0.0915125862379927	4	C:\Program Files\Normalise Suite 2\Genelists\SG_Hu1-2_KTH1-2500_ver1_10Rx24C.txt.nsuite_genelist
RP11-44K16	14	62700000	14q23.2	1.02499248532673	0.0687357764329435	1.02664968897877	0.0694501824553976	4	C:\Program Files\Normalise Suite 2\Genelists\SG_Hu1-2_KTH1-2500_ver1_10Rx24C.txt.nsuite_genelist
RP11-63G22	14	63100000	14q23.2	0.98894146150228	0.0548717276158209	0.988211287842554	0.0583259836131034	4	C:\Program Files\Normalise Suite 2\Genelists\SG_Hu1-2_KTH1-2500_ver1_10Rx24C.txt.nsuite_genelist
RP11-156E22	14	65700000	14q23.3	1.01220972406671	0.0287106791753009	1.01314842582496	0.0340821499369378	4	C:\Program Files\Normalise Suite 2\Genelists\SG_Hu1-2_KTH1-2500_ver1_10Rx24C.txt.nsuite_genelist
RP11-79B13	14	66600000	14q24.1	1.00701609564924	0.0683010923364207	1.00576361193804	0.0729982560408682	4	C:\Program Files\Normalise Suite 2\Genelists\SG_Hu1-2_KTH1-2500_ver1_10Rx24C.txt.nsuite_genelist
[truncated: 128,067 more chars]
