# Supplementary material for: Large scale copy number variation (CNV) at 14q12 is associated with the presence of genomic abnormalities in neoplasia
Source: BMC Genomics. 2006 Jun 6;7:138. doi: 10.1186/1471-2164-7-138 (PMC1550726; doi:10.1186/1471-2164-7-138)
Supplement: Additional file 1 — Supplementary data Figure A. shows the Quantitative-FISH results from 2 CML patients. [file 1471-2164-7-138-S1.zip › SpectralGenomics Project Files/228.proj]

SOFTWARE VERSION	v2.3 (build August 9, 2004) - (c) Ben Beheshti 2001-2004
TIME/DATE	10:26:25 ; 2004/08/13 (Friday)
FILE TYPE	PROJECT FILE
PROJECT TYPE	SINGLE PROJECT
SEEK SETTINGS	1-13 2-225 3-427 4-580 5-730 6-839 7-1006 8-1124 9-1249 10-1361 11-1504 12-1614 13-1723 14-1816 15-1886 16-1961 17-2029 18-2100 19-2143 20-2181 21-2244 22-2267 X-2297 Y-2431 D=240a880fb29520eaee9a4508b29dd052
NOISE FILTER	0.25	(Norm F532, non background-subtracted)
GENELIST	C:\Program Files\Normalise Suite 2\Genelists\SG_Hu1-2_KTH1-2500_ver1_10Rx24C.txt.nsuite_genelist	1	(TOTAL = 1 genelist)
INPUT FILE	D:\Ilan\Chr 14 project\SG 1-2 MB Array Results\results at 2 SD\228 Cy5.gpr.norm		(TOTAL = 2 files)
INPUT FILE	D:\Ilan\Chr 14 project\SG 1-2 MB Array Results\results at 2 SD\228 Cy3.gpr.norm		(TOTAL = 2 files)
OUTPUT FILE	D:\Ilan\Chr 14 project\SG 1-2 MB Array Results\results at 2 SD\228.proj
// BEGIN DATA //
Accession	Chromosome	Megabase	Cytoband	Avg NormF Ratio	STD NormF Ratio	Avg NormFB Ratio	STD NormFB Ratio	Num Expts	Genelist
GS-232-B23	1	0	1p36.33	0.900084338084923	0.0655765949650229	1.00759723440603	0.113573475931944	4	C:\Program Files\Normalise Suite 2\Genelists\SG_Hu1-2_KTH1-2500_ver1_10Rx24C.txt.nsuite_genelist
GS-62-I8	1	100000	1p36.33	0.898942237280705	0.0733768885175103	0.903763312891144	0.0721721636348698	4	C:\Program Files\Normalise Suite 2\Genelists\SG_Hu1-2_KTH1-2500_ver1_10Rx24C.txt.nsuite_genelist
RP11-421C4	1	700000	1p36.33	0.868175792116638	0.0543072067322836	0.888548458973952	0.0231441624676442	4	C:\Program Files\Normalise Suite 2\Genelists\SG_Hu1-2_KTH1-2500_ver1_10Rx24C.txt.nsuite_genelist
RP1-283E3	1	900000	1p36.33	1.05128355677227	0.022025930249054	1.04214278338503	0.0126378570699506	4	C:\Program Files\Normalise Suite 2\Genelists\SG_Hu1-2_KTH1-2500_ver1_10Rx24C.txt.nsuite_genelist
RP4-703E10	1	2400000	1p36.32	0.911596648373369	0.073060941317677	0.918808223593048	0.0434401482984439	4	C:\Program Files\Normalise Suite 2\Genelists\SG_Hu1-2_KTH1-2500_ver1_10Rx24C.txt.nsuite_genelist
RP1-163G9	1	2800000	1p36.32	0.829418036134049	0.0154429337882396	0.819906744717604	0.0163744932359342	4	C:\Program Files\Normalise Suite 2\Genelists\SG_Hu1-2_KTH1-2500_ver1_10Rx24C.txt.nsuite_genelist
RP11-447M5	1	4400000	1p36.31	0.935552124931891	0.00988611128312441	0.929722133235796	0.00799597279340071	4	C:\Program Files\Normalise Suite 2\Genelists\SG_Hu1-2_KTH1-2500_ver1_10Rx24C.txt.nsuite_genelist
RP3-491M17	1	4700000	1p36.31	0.903411935951151	0.0288567155565116	0.899331154322586	0.0376513892213883	4	C:\Program Files\Normalise Suite 2\Genelists\SG_Hu1-2_KTH1-2500_ver1_10Rx24C.txt.nsuite_genelist
RP11-33M12	1	5400000	1p36.31	1.09614930155926	0.170694988388286	1.10991557684217	0.18308204353771	4	C:\Program Files\Normalise Suite 2\Genelists\SG_Hu1-2_KTH1-2500_ver1_10Rx24C.txt.nsuite_genelist
RP3-438L4	1	6400000	1p36.23	0.95976202473318	0.0170574490625972	0.961466051956039	0.0167202792869817	4	C:\Program Files\Normalise Suite 2\Genelists\SG_Hu1-2_KTH1-2500_ver1_10Rx24C.txt.nsuite_genelist
RP3-330O12	1	8200000	1p36.22	1.02904108647738	0.0476477312908137	1.0227323099931	0.0362379764977274	4	C:\Program Files\Normalise Suite 2\Genelists\SG_Hu1-2_KTH1-2500_ver1_10Rx24C.txt.nsuite_genelist
RP4-633I8	1	9100000	1p36.22	0.914500345197774	0.174602343801463	1.25434608169934	0.206857149085593	4	C:\Program Files\Normalise Suite 2\Genelists\SG_Hu1-2_KTH1-2500_ver1_10Rx24C.txt.nsuite_genelist
RP11-476D13	1	9600000	1p36.22	0.981471720792281	0.0517219586433086	1.04905560151438	0.102119298001127	4	C:\Program Files\Normalise Suite 2\Genelists\SG_Hu1-2_KTH1-2500_ver1_10Rx24C.txt.nsuite_genelist
AL358492	1	10900000	1p36.22	0.963906128329847	0.0175264453194769	0.957356583777927	0.0103808912904181	4	C:\Program Files\Normalise Suite 2\Genelists\SG_Hu1-2_KTH1-2500_ver1_10Rx24C.txt.nsuite_genelist
RP5-888M10	1	12000000	1p36.21	0.99988607316566	0.0822687264004631	1.00161480457764	0.0873585474598822	4	C:\Program Files\Normalise Suite 2\Genelists\SG_Hu1-2_KTH1-2500_ver1_10Rx24C.txt.nsuite_genelist
RP11-219C24	1	12400000	1p36.21	0.980711433955188	0.0166383121165146	0.97593949520139	0.0186812408641972	4	C:\Program Files\Normalise Suite 2\Genelists\SG_Hu1-2_KTH1-2500_ver1_10Rx24C.txt.nsuite_genelist
RP5-864I18	1	14600000	1p36.13	0.987021100308579	0.0227377143667354	0.987568632923179	0.019897801891467	4	C:\Program Files\Normalise Suite 2\Genelists\SG_Hu1-2_KTH1-2500_ver1_10Rx24C.txt.nsuite_genelist
RP11-169K16	1	15700000	1p36.13	1.10060263422754	0.0735353326126108	1.07750632471015	0.0599859915688264	4	C:\Program Files\Normalise Suite 2\Genelists\SG_Hu1-2_KTH1-2500_ver1_10Rx24C.txt.nsuite_genelist
RP1-163M9	1	16400000	1p36.13	1.06117953808051	0.0215818140874569	1.04644775480582	0.00328714315022379	4	C:\Program Files\Normalise Suite 2\Genelists\SG_Hu1-2_KTH1-2500_ver1_10Rx24C.txt.nsuite_genelist
RP1-37C10	1	17200000	1p36.13	1.01109178062465	0.0619239521344232	0.998170857994986	0.0581603604801044	4	C:\Program Files\Normalise Suite 2\Genelists\SG_Hu1-2_KTH1-2500_ver1_10Rx24C.txt.nsuite_genelist
RP11-79D15	1	18000000	1p36.13	0.913419617204209	0.00809511536498777	0.916435137394081	0.0134768955813494	4	C:\Program Files\Normalise Suite 2\Genelists\SG_Hu1-2_KTH1-2500_ver1_10Rx24C.txt.nsuite_genelist
RP1-8B22	1	18800000	1p36.13	0.808426167313944	0.120091452431952	0.795116802624111	0.127355775466015	4	C:\Program Files\Normalise Suite 2\Genelists\SG_Hu1-2_KTH1-2500_ver1_10Rx24C.txt.nsuite_genelist
RP11-91K11	1	20100000	1p36.12	1.05500661094344	0.0513573799172229	1.08512086272497	0.0739835044843308	4	C:\Program Files\Normalise Suite 2\Genelists\SG_Hu1-2_KTH1-2500_ver1_10Rx24C.txt.nsuite_genelist
RP3-340N1	1	20500000	1p36.12	0.920700970249876	0.0451377176406875	0.925620268044377	0.0459506552880025	4	C:\Program Files\Normalise Suite 2\Genelists\SG_Hu1-2_KTH1-2500_ver1_10Rx24C.txt.nsuite_genelist
AL391883	1	23000000	1p36.11	0.835746726183759	0.19722759745153	0.834031365608667	0.20186748432609	4	C:\Program Files\Normalise Suite 2\Genelists\SG_Hu1-2_KTH1-2500_ver1_10Rx24C.txt.nsuite_genelist
RP5-886K2	1	24400000	1p36.11	1.06100744840366	0.034999570319985	1.07006398330436	0.0356870309822353	4	C:\Program Files\Normalise Suite 2\Genelists\SG_Hu1-2_KTH1-2500_ver1_10Rx24C.txt.nsuite_genelist
RP3-462O23	1	25200000	1p36.11	0.976347410625744	0.083772608380338	0.993538969629676	0.0812116010154651	4	C:\Program Files\Normalise Suite 2\Genelists\SG_Hu1-2_KTH1-2500_ver1_10Rx24C.txt.nsuite_genelist
RP3-465N24	1	26000000	1p35.3	1.02199686081611	0.0659019979066831	1.06466226783808	0.0690903854110644	4	C:\Program Files\Normalise Suite 2\Genelists\SG_Hu1-2_KTH1-2500_ver1_10Rx24C.txt.nsuite_genelist
RP1-125I3	1	26600000	1p35.3	1.05786475304018	0.0542411030465352	1.06644109526109	0.0615836694881792	4	C:\Program Files\Normalise Suite 2\Genelists\SG_Hu1-2_KTH1-2500_ver1_10Rx24C.txt.nsuite_genelist
RP11-261P19	1	27800000	1p35.2	0.96761551420707	0.0966067856573488	0.984732282926988	0.0884633407329661	4	C:\Program Files\Normalise Suite 2\Genelists\SG_Hu1-2_KTH1-2500_ver1_10Rx24C.txt.nsuite_genelist
RP1-50O24	1	29000000	1p35.2	1.13197595784132	0.0801147036632048	1.12617612160635	0.073335432949336	4	C:\Program Files\Normalise Suite 2\Genelists\SG_Hu1-2_KTH1-2500_ver1_10Rx24C.txt.nsuite_genelist
RP1-212P9	1	29700000	1p35.1	1.08263057941527	0.0854110680444091	1.09435488742926	0.095616305605866	4	C:\Program Files\Normalise Suite 2\Genelists\SG_Hu1-2_KTH1-2500_ver1_10Rx24C.txt.nsuite_genelist
RP3-437I16	1	30100000	1p35.1	0.931739860796118	0.0518480576473369	0.930748001236329	0.0491553445778739	4	C:\Program Files\Normalise Suite 2\Genelists\SG_Hu1-2_KTH1-2500_ver1_10Rx24C.txt.nsuite_genelist
RP5-893G23	1	31200000	1p35.1	0.909688713129624	0.0304656953621153	0.912240340302224	0.0446622077371128	4	C:\Program Files\Normalise Suite 2\Genelists\SG_Hu1-2_KTH1-2500_ver1_10Rx24C.txt.nsuite_genelist
RP4-655C4	1	33300000	1p34.3	1.06255546254137	0.16132880619285	1.11802426249847	0.216210953778381	4	C:\Program Files\Normalise Suite 2\Genelists\SG_Hu1-2_KTH1-2500_ver1_10Rx24C.txt.nsuite_genelist
AL033524	1	34100000	1p34.3	0.885291282308611	0.0559562782585963	0.88527334696826	0.0462797156000373	4	C:\Program Files\Normalise Suite 2\Genelists\SG_Hu1-2_KTH1-2500_ver1_10Rx24C.txt.nsuite_genelist
RP3-423B22	1	35500000	1p34.3	0.873355184017454	0.13954038028217	1.13713345732223	0.338266036107383	4	C:\Program Files\Normalise Suite 2\Genelists\SG_Hu1-2_KTH1-2500_ver1_10Rx24C.txt.nsuite_genelist
RP1-93K19	1	36200000	1p34.3	1.02735882579569	0.0586384793890999	1.03591158224827	0.0601385622290858	4	C:\Program Files\Normalise Suite 2\Genelists\SG_Hu1-2_KTH1-2500_ver1_10Rx24C.txt.nsuite_genelist
RP1-117O3	1	37900000	1p34.2	0.903441008961615	0.186123052832671	0.910771165361614	0.182779410060059	4	C:\Program Files\Normalise Suite 2\Genelists\SG_Hu1-2_KTH1-2500_ver1_10Rx24C.txt.nsuite_genelist
RP5-1007G16	1	38600000	1p34.2	0.81684721603821	0.0862728697100983	0.836252897465599	0.0409416692210412	4	C:\Program Files\Normalise Suite 2\Genelists\SG_Hu1-2_KTH1-2500_ver1_10Rx24C.txt.nsuite_genelist
RP1-34M23	1	39500000	1p34.2	0.9055279776624	0.0595339417019818	0.915796010149193	0.0386835497787839	4	C:\Program Files\Normalise Suite 2\Genelists\SG_Hu1-2_KTH1-2500_ver1_10Rx24C.txt.nsuite_genelist
RP4-811I8	1	40600000	1p34.1	0.922826959739719	0.0382405687993453	0.929862990256105	0.0634952792241504	4	C:\Program Files\Normalise Suite 2\Genelists\SG_Hu1-2_KTH1-2500_ver1_10Rx24C.txt.nsuite_genelist
AL512599	1	41700000	1p34.1	1.00505324830797	0.0192977207629512	1.02582392907634	0.0244545726733676	4	C:\Program Files\Normalise Suite 2\Genelists\SG_Hu1-2_KTH1-2500_ver1_10Rx24C.txt.nsuite_genelist
RP1-92O14	1	44400000	1p34.1	0.9997093473821	0.014829251688177	1.00627434151215	0.0245494438063955	4	C:\Program Files\Normalise Suite 2\Genelists\SG_Hu1-2_KTH1-2500_ver1_10Rx24C.txt.nsuite_genelist
RP5-1029K14	1	45300000	1p34.1	1.02962801902075	0.0212993775119763	1.02798332176492	0.0228881935017253	4	C:\Program Files\Normalise Suite 2\Genelists\SG_Hu1-2_KTH1-2500_ver1_10Rx24C.txt.nsuite_genelist
RP11-319C21	1	46100000	1p32.3	0.982085727806537	0.0621640160961587	0.979443649264356	0.0640499066031328	4	C:\Program Files\Normalise Suite 2\Genelists\SG_Hu1-2_KTH1-2500_ver1_10Rx24C.txt.nsuite_genelist
RP5-820O16	1	47200000	1p32.3	0.945987259705449	0.111796733640272	0.967744478748054	0.167226647735673	3	C:\Program Files\Normalise Suite 2\Genelists\SG_Hu1-2_KTH1-2500_ver1_10Rx24C.txt.nsuite_genelist
RP4-639P2	1	48200000	1p32.3	1.08342733631677	0.0121875463028079	1.09012996736806	0.0133277209677913	4	C:\Program Files\Normalise Suite 2\Genelists\SG_Hu1-2_KTH1-2500_ver1_10Rx24C.txt.nsuite_genelist
RP11-112C15	1	48900000	1p32.3	1.04761472483582	0.0834172939420847	1.04851642904703	0.0798155612473865	4	C:\Program Files\Normalise Suite 2\Genelists\SG_Hu1-2_KTH1-2500_ver1_10Rx24C.txt.nsuite_genelist
RP5-965L7	1	50300000	1p32.3	0.942515613844015	0.149311778674138	1.05022802929319	0.112818838481471	4	C:\Program Files\Normalise Suite 2\Genelists\SG_Hu1-2_KTH1-2500_ver1_10Rx24C.txt.nsuite_genelist
RP11-116M11	1	51500000	1p32.3	0.997135121858262	0.0165295444344002	1.01414915841009	0.0122807347792106	4	C:\Program Files\Normalise Suite 2\Genelists\SG_Hu1-2_KTH1-2500_ver1_10Rx24C.txt.nsuite_genelist
RP5-1013G21	1	52100000	1p32.3	0.928565504381757	0.0598757881688203	0.927784924272346	0.0671007037884131	4	C:\Program Files\Normalise Suite 2\Genelists\SG_Hu1-2_KTH1-2500_ver1_10Rx24C.txt.nsuite_genelist
RP11-253A20	1	52400000	1p32.3	1.07574270894923	0.0749406934023037	1.09626191991354	0.071798718035767	4	C:\Program Files\Normalise Suite 2\Genelists\SG_Hu1-2_KTH1-2500_ver1_10Rx24C.txt.nsuite_genelist
RP4-814E15	1	53400000	1p32.3	0.992429724987702	0.0506881901136925	1.02907882582145	0.0902815412378578	4	C:\Program Files\Normalise Suite 2\Genelists\SG_Hu1-2_KTH1-2500_ver1_10Rx24C.txt.nsuite_genelist
RP5-1024N4	1	55500000	1p32.2	0.882277115260324	0.114162224572254	0.887860488581156	0.109064399065022	4	C:\Program Files\Normalise Suite 2\Genelists\SG_Hu1-2_KTH1-2500_ver1_10Rx24C.txt.nsuite_genelist
RP11-13N22	1	56500000	1p32.2	0.917103312298039	0.0621471923498647	0.914140820322095	0.0517558624592963	4	C:\Program Files\Normalise Suite 2\Genelists\SG_Hu1-2_KTH1-2500_ver1_10Rx24C.txt.nsuite_genelist
RP11-79A13	1	57100000	1p32.1	0.942663111513815	0.0855145040659056	0.955735541323012	0.0989448801706323	4	C:\Program Files\Normalise Suite 2\Genelists\SG_Hu1-2_KTH1-2500_ver1_10Rx24C.txt.nsuite_genelist
RP11-89O16	1	57700000	1p32.1	0.95713282687991	0.0602912324225413	0.962686138087874	0.0637370281877008	4	C:\Program Files\Normalise Suite 2\Genelists\SG_Hu1-2_KTH1-2500_ver1_10Rx24C.txt.nsuite_genelist
RP4-737A23	1	58600000	1p32.1	0.886278143014037	0.0726839858442145	0.887320292691664	0.0614824522148181	4	C:\Program Files\Normalise Suite 2\Genelists\SG_Hu1-2_KTH1-2500_ver1_10Rx24C.txt.nsuite_genelist
RP11-63G10	1	59500000	1p32.1	0.923786087908903	0.0322755165479671	0.91382227835382	0.036343724634013	4	C:\Program Files\Normalise Suite 2\Genelists\SG_Hu1-2_KTH1-2500_ver1_10Rx24C.txt.nsuite_genelist
RP11-89D5	1	61300000	1p32.1	0.924969905257163	0.0307001794177457	0.934057518595892	0.0467475339619084	4	C:\Program Files\Normalise Suite 2\Genelists\SG_Hu1-2_KTH1-2500_ver1_10Rx24C.txt.nsuite_genelist
RP3-333A15	1	62400000	1p31.3	0.928575914495867	0.0893738966944783	0.951305222100266	0.064923243053055	4	C:\Program Files\Normalise Suite 2\Genelists\SG_Hu1-2_KTH1-2500_ver1_10Rx24C.txt.nsuite_genelist
RP4-685B19	1	63300000	1p31.3	0.950417198314419	0.0461365385351122	0.960313058028118	0.0313706524087602	4	C:\Program Files\Normalise Suite 2\Genelists\SG_Hu1-2_KTH1-2500_ver1_10Rx24C.txt.nsuite_genelist
RP11-79O23	1	64000000	1p31.3	0.858265083434926	0.100944297294749	0.85009036254906	0.104096229865389	4	C:\Program Files\Normalise Suite 2\Genelists\SG_Hu1-2_KTH1-2500_ver1_10Rx24C.txt.nsuite_genelist
RP11-205P11	1	65300000	1p31.3	1.04468363840121	0.0394630993534658	1.04901079759864	0.0456999563953206	4	C:\Program Files\Normalise Suite 2\Genelists\SG_Hu1-2_KTH1-2500_ver1_10Rx24C.txt.nsuite_genelist
RP5-879H24	1	66800000	1p31.2	1.00606505827535	0.0646852659238239	1.03616600771175	0.0676425334817107	4	C:\Program Files\Normalise Suite 2\Genelists\SG_Hu1-2_KTH1-2500_ver1_10Rx24C.txt.nsuite_genelist
RP4-542O18	1	67300000	1p31.2	0.926225151538787	0.0334895231370717	0.933527978314832	0.0282272273516461	4	C:\Program Files\Normalise Suite 2\Genelists\SG_Hu1-2_KTH1-2500_ver1_10Rx24C.txt.nsuite_genelist
RP11-221L2	1	67900000	1p31.2	0.943960772202604	0.0066654607415569	0.938657854160682	0.00914448576630713	4	C:\Program Files\Normalise Suite 2\Genelists\SG_Hu1-2_KTH1-2500_ver1_10Rx24C.txt.nsuite_genelist
RP6-65F20	1	68900000	1p31.2	0.901059092221642	0.0276533377233687	0.902167536618874	0.0129855335009294	4	C:\Program Files\Normalise Suite 2\Genelists\SG_Hu1-2_KTH1-2500_ver1_10Rx24C.txt.nsuite_genelist
RP4-662P1	1	69700000	1p31.2	0.938489760474617	0.0836820545480818	1.01472761676972	0.0420144106651943	4	C:\Program Files\Normalise Suite 2\Genelists\SG_Hu1-2_KTH1-2500_ver1_10Rx24C.txt.nsuite_genelist
RP11-5P4	1	71400000	1p31.1	1.00035310332641	0.0213897580759531	0.999894775556252	0.0216753405555201	4	C:\Program Files\Normalise Suite 2\Genelists\SG_Hu1-2_KTH1-2500_ver1_10Rx24C.txt.nsuite_genelist
RP4-534K7	1	71900000	1p31.1	0.988129664494964	0.0502354443020718	0.994752808699597	0.0544418029444249	4	C:\Program Files\Normalise Suite 2\Genelists\SG_Hu1-2_KTH1-2500_ver1_10Rx24C.txt.nsuite_genelist
RP4-537F10	1	72300000	1p31.1	0.955645273948436	0.0561696290910664	0.956166876302059	0.0465446364969451	4	C:\Program Files\Normalise Suite 2\Genelists\SG_Hu1-2_KTH1-2500_ver1_10Rx24C.txt.nsuite_genelist
RP11-75N16	1	73400000	1p31.1	0.989646506825951	0.0656248400757139	0.992744187483953	0.0690165381960765	4	C:\Program Files\Normalise Suite 2\Genelists\SG_Hu1-2_KTH1-2500_ver1_10Rx24C.txt.nsuite_genelist
RP11-26A10	1	74700000	1p31.1	0.756677296773265	0.203014024945551	0.755810357700997	0.189031176799556	4	C:\Program Files\Normalise Suite 2\Genelists\SG_Hu1-2_KTH1-2500_ver1_10Rx24C.txt.nsuite_genelist
RP11-131O15	1	75700000	1p31.1	1.0214345586202	0.117563454455879	1.03866359107646	0.111538862559692	3	C:\Program Files\Normalise Suite 2\Genelists\SG_Hu1-2_KTH1-2500_ver1_10Rx24C.txt.nsuite_genelist
RP11-89K2	1	76900000	1p31.1	0.966577862551773	0.0246167622484706	0.956972744493842	0.0192097256253829	4	C:\Program Files\Normalise Suite 2\Genelists\SG_Hu1-2_KTH1-2500_ver1_10Rx24C.txt.nsuite_genelist
RP11-88B10	1	78000000	1p31.1	0.805853149839034	0.111739651552389	0.785500211405234	0.130636592204391	4	C:\Program Files\Normalise Suite 2\Genelists\SG_Hu1-2_KTH1-2500_ver1_10Rx24C.txt.nsuite_genelist
RP11-492C3	1	79500000	1p31.1	0.81536339493658	0.182836293355841	0.823517520506723	0.187291659618299	3	C:\Program Files\Normalise Suite 2\Genelists\SG_Hu1-2_KTH1-2500_ver1_10Rx24C.txt.nsuite_genelist
RP4-595K12	1	79700000	1p31.1	0.913782162168935	0.127744621435311	0.936712259584831	0.0805965514783553	4	C:\Program Files\Normalise Suite 2\Genelists\SG_Hu1-2_KTH1-2500_ver1_10Rx24C.txt.nsuite_genelist
RP5-1153M13	1	80800000	1p22.3	0.943810685945007	0.138303668814766	0.9668905198909	0.148602130703344	4	C:\Program Files\Normalise Suite 2\Genelists\SG_Hu1-2_KTH1-2500_ver1_10Rx24C.txt.nsuite_genelist
RP11-80G24	1	81700000	1p22.3	0.939811474315558	0.0997900005134505	0.945716615552813	0.095989156268656	4	C:\Program Files\Normalise Suite 2\Genelists\SG_Hu1-2_KTH1-2500_ver1_10Rx24C.txt.nsuite_genelist
RP5-831O21	1	82800000	1p22.3	0.866126567241489	0.0913381814135411	0.912619582394396	0.0851551239493408	4	C:\Program Files\Normalise Suite 2\Genelists\SG_Hu1-2_KTH1-2500_ver1_10Rx24C.txt.nsuite_genelist
RP4-572F19	1	83600000	1p22.3	1.04450458343622	0.0891629734454726	1.12163031363773	0.191104106928233	4	C:\Program Files\Normalise Suite 2\Genelists\SG_Hu1-2_KTH1-2500_ver1_10Rx24C.txt.nsuite_genelist
RP5-989D17	1	84800000	1p22.3	0.89319548179556	0.0851304813478948	0.921119410793409	0.0407948304911406	4	C:\Program Files\Normalise Suite 2\Genelists\SG_Hu1-2_KTH1-2500_ver1_10Rx24C.txt.nsuite_genelist
RP11-79I13	1	85700000	1p22.3	0.889449003828501	0.0346511574762521	0.889533458771986	0.051153704483683	4	C:\Program Files\Normalise Suite 2\Genelists\SG_Hu1-2_KTH1-2500_ver1_10Rx24C.txt.nsuite_genelist
RP4-612J11	1	86000000	1p22.3	0.952393230627419	0.150263519152326	0.89922422541759	0.0169460498159916	4	C:\Program Files\Normalise Suite 2\Genelists\SG_Hu1-2_KTH1-2500_ver1_10Rx24C.txt.nsuite_genelist
RP4-601K24	1	86900000	1p22.2	0.949224704074971	0.036384652028663	1.00299898505879	0.0703906915578499	4	C:\Program Files\Normalise Suite 2\Genelists\SG_Hu1-2_KTH1-2500_ver1_10Rx24C.txt.nsuite_genelist
RP5-896C23	1	88000000	1p22.2	0.720883227781076	0.232783304475041	0.714603320423092	0.228507161971978	4	C:\Program Files\Normalise Suite 2\Genelists\SG_Hu1-2_KTH1-2500_ver1_10Rx24C.txt.nsuite_genelist
RP11-78E18	1	88200000	1p22.2	0.862245970525126	0.0743681715864405	0.881096567913535	0.0657512762654793	4	C:\Program Files\Normalise Suite 2\Genelists\SG_Hu1-2_KTH1-2500_ver1_10Rx24C.txt.nsuite_genelist
RP4-552O12	1	89100000	1p22.2	0.911682538371415	0.106862631894096	0.906464545410966	0.0876539126293537	4	C:\Program Files\Normalise Suite 2\Genelists\SG_Hu1-2_KTH1-2500_ver1_10Rx24C.txt.nsuite_genelist
RP11-193H16	1	90700000	1p22.1	0.997346758916102	0.0887526461386475	1.01501073452673	0.0824125360323696	4	C:\Program Files\Normalise Suite 2\Genelists\SG_Hu1-2_KTH1-2500_ver1_10Rx24C.txt.nsuite_genelist
AL122002	1	91700000	1p22.1	0.993322330572721	0.0331980388304092	0.994487838262609	0.0316483195822533	4	C:\Program Files\Normalise Suite 2\Genelists\SG_Hu1-2_KTH1-2500_ver1_10Rx24C.txt.nsuite_genelist
RP5-1027O11	1	92900000	1p22.1	0.75760184946056	0.215737022337634	0.728740203493006	0.20349328723253	2	C:\Program Files\Normalise Suite 2\Genelists\SG_Hu1-2_KTH1-2500_ver1_10Rx24C.txt.nsuite_genelist
RP5-905H16	1	93800000	1p22.1	1.04389432680928	0.0900161282739543	1.08147868254441	0.0746590141408793	4	C:\Program Files\Normalise Suite 2\Genelists\SG_Hu1-2_KTH1-2500_ver1_10Rx24C.txt.nsuite_genelist
RP5-1007M22	1	94500000	1p22.1	0.901833731100784	0.0217121598687484	0.928973780737658	0.0592765871557807	4	C:\Program Files\Normalise Suite 2\Genelists\SG_Hu1-2_KTH1-2500_ver1_10Rx24C.txt.nsuite_genelist
RP5-871E2	1	95000000	1p22.1	0.959058473103996	0.0248847397629534	0.965690088746145	0.0288074850135752	4	C:\Program Files\Normalise Suite 2\Genelists\SG_Hu1-2_KTH1-2500_ver1_10Rx24C.txt.nsuite_genelist
RP11-99A8	1	95600000	1p21.3	1.04346140073436	0.154546401774304	1.09012634615383	0.173543483634754	3	C:\Program Files\Normalise Suite 2\Genelists\SG_Hu1-2_KTH1-2500_ver1_10Rx24C.txt.nsuite_genelist
RP11-47K11	1	96500000	1p21.3	0.96303477368287	0.0132338848145958	0.958108255027486	0.0128487044236331	4	C:\Program Files\Normalise Suite 2\Genelists\SG_Hu1-2_KTH1-2500_ver1_10Rx24C.txt.nsuite_genelist
RP11-79M15	1	98200000	1p21.3	0.973148191463794	0.0459281460072666	0.973737024728703	0.0420850663461594	4	C:\Program Files\Normalise Suite 2\Genelists\SG_Hu1-2_KTH1-2500_ver1_10Rx24C.txt.nsuite_genelist
RP11-163M2	1	98900000	1p21.2	1.06089644214526	0.0206142819636574	1.05702636235552	0.0229325673405567	4	C:\Program Files\Normalise Suite 2\Genelists\SG_Hu1-2_KTH1-2500_ver1_10Rx24C.txt.nsuite_genelist
RP4-713B5	1	99700000	1p21.2	0.94678844347785	0.046663770114002	0.98652886959993	0.0480192986806122	4	C:\Program Files\Normalise Suite 2\Genelists\SG_Hu1-2_KTH1-2500_ver1_10Rx24C.txt.nsuite_genelist
RP11-148B18	1	100900000	1p21.1	0.976682225564859	0.0418622316081721	0.975048771303221	0.0417295664215009	4	C:\Program Files\Normalise Suite 2\Genelists\SG_Hu1-2_KTH1-2500_ver1_10Rx24C.txt.nsuite_genelist
RP11-48A6	1	101700000	1p21.1	0.909874851240521	0.0188022417870843	0.907489804845606	0.0250897231318693	4	C:\Program Files\Normalise Suite 2\Genelists\SG_Hu1-2_KTH1-2500_ver1_10Rx24C.txt.nsuite_genelist
RP11-335D10	1	102000000	1p21.1	1.04705604926538	0.080955603407383	1.02396303925595	0.0738665696581281	4	C:\Program Files\Normalise Suite 2\Genelists\SG_Hu1-2_KTH1-2500_ver1_10Rx24C.txt.nsuite_genelist
RP11-122C9	1	103200000	1p21.1	0.981182512093323	0.0609276482031664	0.990550400687441	0.0765386858628905	4	C:\Program Files\Normalise Suite 2\Genelists\SG_Hu1-2_KTH1-2500_ver1_10Rx24C.txt.nsuite_genelist
RP4-672J20	1	104500000	1p13.3	0.894701170525424	0.0330078300015379	0.888310963399673	0.0375731184471002	4	C:\Program Files\Normalise Suite 2\Genelists\SG_Hu1-2_KTH1-2500_ver1_10Rx24C.txt.nsuite_genelist
RP11-79C3	1	105000000	1p13.3	0.943442732287374	0.0465037826119062	0.943165629470269	0.048085176745645	4	C:\Program Files\Normalise Suite 2\Genelists\SG_Hu1-2_KTH1-2500_ver1_10Rx24C.txt.nsuite_genelist
RP11-90N15	1	105400000	1p13.3	0.953897873180753	0.042749809860567	0.9557616697292	0.0481582557997005	4	C:\Program Files\Normalise Suite 2\Genelists\SG_Hu1-2_KTH1-2500_ver1_10Rx24C.txt.nsuite_genelist
RP11-411H5	1	108500000	1p13.2	0.889221341354236	0.120048958075492	0.901379318633569	0.106670956091293	4	C:\Program Files\Normalise Suite 2\Genelists\SG_Hu1-2_KTH1-2500_ver1_10Rx24C.txt.nsuite_genelist
RP11-79H19	1	109000000	1p13.2	1.00409353546021	0.107085155650404	1.00002707741786	0.115057709578366	4	C:\Program Files\Normalise Suite 2\Genelists\SG_Hu1-2_KTH1-2500_ver1_10Rx24C.txt.nsuite_genelist
RP11-259N12	1	110500000	1p13.1	0.650916253892272	0.0847522744778534	0.615355297016557	0.0754985067125438	4	C:\Program Files\Normalise Suite 2\Genelists\SG_Hu1-2_KTH1-2500_ver1_10Rx24C.txt.nsuite_genelist
RP4-669H10	1	113000000	1p13.1	0.920872850875506	0.0579020912430144	0.921406283492779	0.0389504502027741	4	C:\Program Files\Normalise Suite 2\Genelists\SG_Hu1-2_KTH1-2500_ver1_10Rx24C.txt.nsuite_genelist
RP5-1077K16	1	113800000	1p13.1	0.944525714615022	0.0393973681272755	0.948515708427293	0.0547403997951339	4	C:\Program Files\Normalise Suite 2\Genelists\SG_Hu1-2_KTH1-2500_ver1_10Rx24C.txt.nsuite_genelist
RP11-96F24	1	114600000	1p11.2	0.966813973337468	0.0890426639242225	0.95697649986343	0.0878254040958194	4	C:\Program Files\Normalise Suite 2\Genelists\SG_Hu1-2_KTH1-2500_ver1_10Rx24C.txt.nsuite_genelist
RP11-180N18	1	117600000	1p11.2	0.895171534880161	0.0439652049605594	0.888450128147619	0.0576237469618774	4	C:\Program Files\Normalise Suite 2\Genelists\SG_Hu1-2_KTH1-2500_ver1_10Rx24C.txt.nsuite_genelist
RP5-1125M8	1	118900000	1p11.1	0.975654934660293	0.0964935247767259	0.938112446641045	0.0495964042849077	4	C:\Program Files\Normalise Suite 2\Genelists\SG_Hu1-2_KTH1-2500_ver1_10Rx24C.txt.nsuite_genelist
RP4-773A18	1	119200000	1p11.1	0.979967384966434	0.0416040587251257	0.980069258531457	0.0462284525813472	4	C:\Program Files\Normalise Suite 2\Genelists\SG_Hu1-2_KTH1-2500_ver1_10Rx24C.txt.nsuite_genelist
RP4-580L15	1	120252971.5	1p11.1	0.896370244280019	0.203174397667495	1.15599612314845	0.288738340221487	4	C:\Program Files\Normalise Suite 2\Genelists\SG_Hu1-2_KTH1-2500_ver1_10Rx24C.txt.nsuite_genelist
RP5-1156J9	1	122100000	1q21.1	0.987825003036464	0.12793665648416	1.02835888264931	0.076014943587836	4	C:\Program Files\Normalise Suite 2\Genelists\SG_Hu1-2_KTH1-2500_ver1_10Rx24C.txt.nsuite_genelist
RP11-90J3	1	124000000	1q21.1	0.794602893762341	0.190952828922341	0.788269977953476	0.195645064976405	4	C:\Program Files\Normalise Suite 2\Genelists\SG_Hu1-2_KTH1-2500_ver1_10Rx24C.txt.nsuite_genelist
RP11-88D6	1	124200000	1q21.1	1.01999784517657	0.0153646820277116	1.01475609281115	0.0135899189360618	4	C:\Program Files\Normalise Suite 2\Genelists\SG_Hu1-2_KTH1-2500_ver1_10Rx24C.txt.nsuite_genelist
RP11-315I20	1	126100000	1q21.1	1.09990916952554	0.0831954861547279	1.05736729450367	0.0605735840176915	4	C:\Program Files\Normalise Suite 2\Genelists\SG_Hu1-2_KTH1-2500_ver1_10Rx24C.txt.nsuite_genelist
RP4-599G15	1	128400000	1q21.1	0.90306031852304	0.0535786118715793	0.897355917822198	0.0555816436431044	4	C:\Program Files\Normalise Suite 2\Genelists\SG_Hu1-2_KTH1-2500_ver1_10Rx24C.txt.nsuite_genelist
RP4-787H6	1	130500000	1q21.1	0.913042302581247	0.0412553055331986	0.922664311003072	0.0641172412802342	4	C:\Program Files\Normalise Suite 2\Genelists\SG_Hu1-2_KTH1-2500_ver1_10Rx24C.txt.nsuite_genelist
RP11-433J22	1	149100000	1q21.2	0.947760837383729	0.0251244080012096	0.943284566713017	0.0305427623414252	4	C:\Program Files\Normalise Suite 2\Genelists\SG_Hu1-2_KTH1-2500_ver1_10Rx24C.txt.nsuite_genelist
RP11-458I7	1	149900000	1q21.2	0.94696189869249	0.206465213492978	0.978102611589469	0.224169765065374	4	C:\Program Files\Normalise Suite 2\Genelists\SG_Hu1-2_KTH1-2500_ver1_10Rx24C.txt.nsuite_genelist
RP4-790G17	1	150300000	1q21.3	0.903895115487496	0.199595279636033	1.05414223467678	0.214818331359459	4	C:\Program Files\Normalise Suite 2\Genelists\SG_Hu1-2_KTH1-2500_ver1_10Rx24C.txt.nsuite_genelist
RP11-81P11	1	153100000	1q21.3	0.9618044525058	0.0196281805571126	0.957175572079968	0.0207977897879867	4	C:\Program Files\Normalise Suite 2\Genelists\SG_Hu1-2_KTH1-2500_ver1_10Rx24C.txt.nsuite_genelist
RP1-148L21	1	153800000	1q21.3	1.03940283042281	0.041979787973292	1.04027300366588	0.0425193979386562	4	C:\Program Files\Normalise Suite 2\Genelists\SG_Hu1-2_KTH1-2500_ver1_10Rx24C.txt.nsuite_genelist
RP11-137P24	1	154600000	1q21.3	1.04485104758345	0.016568246039306	1.09008174288608	0.0464473018658151	4	C:\Program Files\Normalise Suite 2\Genelists\SG_Hu1-2_KTH1-2500_ver1_10Rx24C.txt.nsuite_genelist
RP11-77I10	1	161000000	1q23.1	1.01683249579965	0.0344232111213297	1.01580321518677	0.0288154345967968	4	C:\Program Files\Normalise Suite 2\Genelists\SG_Hu1-2_KTH1-2500_ver1_10Rx24C.txt.nsuite_genelist
RP11-80F2	1	162400000	1q23.1	0.91158751757466	0.10458977986842	0.915872074078178	0.0993842077496376	4	C:\Program Files\Normalise Suite 2\Genelists\SG_Hu1-2_KTH1-2500_ver1_10Rx24C.txt.nsuite_genelist
RP11-260G23	1	163200000	1q23.1	1.05989381328947	0.0385650771374447	1.06646212807722	0.04281165912514	4	C:\Program Files\Normalise Suite 2\Genelists\SG_Hu1-2_KTH1-2500_ver1_10Rx24C.txt.nsuite_genelist
RP11-90A11	1	164600000	1q23.2	0.901639524342865	0.0775822458139379	0.903229244326358	0.0650689215798852	4	C:\Program Files\Normalise Suite 2\Genelists\SG_Hu1-2_KTH1-2500_ver1_10Rx24C.txt.nsuite_genelist
RP11-80B20	1	165000000	1q23.2	0.80554516371413	0.187082700429538	0.801037631436035	0.191330880242735	4	C:\Program Files\Normalise Suite 2\Genelists\SG_Hu1-2_KTH1-2500_ver1_10Rx24C.txt.nsuite_genelist
RP11-80D6	1	166400000	1q23.2	1.12069901561299	0.245831858025697	1.12475516487773	0.256944693374813	4	C:\Program Files\Normalise Suite 2\Genelists\SG_Hu1-2_KTH1-2500_ver1_10Rx24C.txt.nsuite_genelist
RP1-9E21	1	167900000	1q23.3	0.983388689548859	0.0351192948943472	1.00121549081562	0.0527080951137385	4	C:\Program Files\Normalise Suite 2\Genelists\SG_Hu1-2_KTH1-2500_ver1_10Rx24C.txt.nsuite_genelist
RP11-354K16	1	169400000	1q23.3	0.992999769015831	0.0125446160655374	0.992110887771438	0.0174953852098068	4	C:\Program Files\Normalise Suite 2\Genelists\SG_Hu1-2_KTH1-2500_ver1_10Rx24C.txt.nsuite_genelist
Z99572	1	170800000	1q23.3	0.909813743683042	0.0816785932550002	0.9088980769688	0.0788882998274217	4	C:\Program Files\Normalise Suite 2\Genelists\SG_Hu1-2_KTH1-2500_ver1_10Rx24C.txt.nsuite_genelist
RP11-81H19	1	172000000	1q23.3	1.04268282990711	0.0251884596705497	1.04004764346081	0.0318059193044875	4	C:\Program Files\Normalise Suite 2\Genelists\SG_Hu1-2_KTH1-2500_ver1_10Rx24C.txt.nsuite_genelist
RP11-89P2	1	173200000	1q24.1	0.995726535694787	0.0272541382006988	0.989181054862048	0.0315010291313358	4	C:\Program Files\Normalise Suite 2\Genelists\SG_Hu1-2_KTH1-2500_ver1_10Rx24C.txt.nsuite_genelist
RP11-79E17	1	174400000	1q24.1	0.920341723667923	0.0637300409891337	0.916723182502384	0.0658306671490203	4	C:\Program Files\Normalise Suite 2\Genelists\SG_Hu1-2_KTH1-2500_ver1_10Rx24C.txt.nsuite_genelist
RP11-469I6	1	175500000	1q24.2	0.813620784325915	0.183016597052607	0.895900320475382	0.237785090923969	4	C:\Program Files\Normalise Suite 2\Genelists\SG_Hu1-2_KTH1-2500_ver1_10Rx24C.txt.nsuite_genelist
RP1-105D12	1	175800000	1q24.2	0.945380249998819	0.0290508800996213	0.968863636538902	0.0355499741204654	4	C:\Program Files\Normalise Suite 2\Genelists\SG_Hu1-2_KTH1-2500_ver1_10Rx24C.txt.nsuite_genelist
RP3-395P12	1	176400000	1q24.2	0.964338241462828	0.0264711150009259	0.992342011550801	0.0395485338490696	4	C:\Program Files\Normalise Suite 2\Genelists\SG_Hu1-2_KTH1-2500_ver1_10Rx24C.txt.nsuite_genelist
RP11-415M14	1	178200000	1q24.3	1.01448053932758	0.0335153249283301	1.02970832024023	0.051423711405834	4	C:\Program Files\Normalise Suite 2\Genelists\SG_Hu1-2_KTH1-2500_ver1_10Rx24C.txt.nsuite_genelist
RP11-91K17	1	179000000	1q24.3	0.914102239959079	0.0309376767689244	0.908597710987958	0.0342424295935178	4	C:\Program Files\Normalise Suite 2\Genelists\SG_Hu1-2_KTH1-2500_ver1_10Rx24C.txt.nsuite_genelist
RP11-90C19	1	179500000	1q24.3	0.870997754221364	0.0660791523456129	0.874956369013279	0.0578366083098121	4	C:\Program Files\Normalise Suite 2\Genelists\SG_Hu1-2_KTH1-2500_ver1_10Rx24C.txt.nsuite_genelist
AL022171	1	182300000	1q25.1	0.973621115471218	0.0524644830333284	1.00497651902682	0.02818355474893	4	C:\Program Files\Normalise Suite 2\Genelists\SG_Hu1-2_KTH1-2500_ver1_10Rx24C.txt.nsuite_genelist
RP11-12M5	1	183300000	1q25.2	0.983543305144148	0.0351028285802134	0.984978865571936	0.0329558240179655	4	C:\Program Files\Normalise Suite 2\Genelists\SG_Hu1-2_KTH1-2500_ver1_10Rx24C.txt.nsuite_genelist
RP11-375F5	1	184200000	1q25.2	0.927045334174944	0.0999049017652491	0.924423972526744	0.0983113670638154	4	C:\Program Files\Normalise Suite 2\Genelists\SG_Hu1-2_KTH1-2500_ver1_10Rx24C.txt.nsuite_genelist
RP11-46A10	1	184600000	1q25.2	0.999052797105954	0.0116713137959146	0.997749412211294	0.01445645266311	4	C:\Program Files\Normalise Suite 2\Genelists\SG_Hu1-2_KTH1-2500_ver1_10Rx24C.txt.nsuite_genelist
RP11-98G7	1	185000000	1q25.2	0.959566219774027	0.0348534741441646	0.958232549801375	0.0387275310131897	4	C:\Program Files\Normalise Suite 2\Genelists\SG_Hu1-2_KTH1-2500_ver1_10Rx24C.txt.nsuite_genelist
RP11-317P15	1	186000000	1q25.3	0.875413165176058	0.133928032871885	0.864599648851752	0.142758229779421	4	C:\Program Files\Normalise Suite 2\Genelists\SG_Hu1-2_KTH1-2500_ver1_10Rx24C.txt.nsuite_genelist
RP11-452O22	1	187700000	1q25.3	0.873317243152896	0.103248188427968	0.854450145335623	0.0978444348763843	4	C:\Program Files\Normalise Suite 2\Genelists\SG_Hu1-2_KTH1-2500_ver1_10Rx24C.txt.nsuite_genelist
RP11-63O2	1	188700000	1q25.3	0.905697663856556	0.0132080977593432	0.925465520907482	0.0447323210413477	4	C:\Program Files\Normalise Suite 2\Genelists\SG_Hu1-2_KTH1-2500_ver1_10Rx24C.txt.nsuite_genelist
RP1-53A19	1	189700000	1q25.3	0.908152772189001	0.0979926234777771	0.945837981134345	0.054073115491657	4	C:\Program Files\Normalise Suite 2\Genelists\SG_Hu1-2_KTH1-2500_ver1_10Rx24C.txt.nsuite_genelist
RP11-79I7	1	190300000	1q25.3	0.940137754394522	0.143135361867594	0.953470114296518	0.116028760884231	4	C:\Program Files\Normalise Suite 2\Genelists\SG_Hu1-2_KTH1-2500_ver1_10Rx24C.txt.nsuite_genelist
RP4-799N4	1	191800000	1q31.1	0.904542819138094	0.0270701647239956	0.909747032324435	0.0303219320289487	4	C:\Program Files\Normalise Suite 2\Genelists\SG_Hu1-2_KTH1-2500_ver1_10Rx24C.txt.nsuite_genelist
RP11-71C11	1	192900000	1q31.1	0.953314215146248	0.0175654563895993	0.982376443165197	0.0767602561086187	4	C:\Program Files\Normalise Suite 2\Genelists\SG_Hu1-2_KTH1-2500_ver1_10Rx24C.txt.nsuite_genelist
RP11-113I24	1	194400000	1q31.1	0.850118139895228	0.21077189940192	0.848160603133532	0.200228667127824	4	C:\Program Files\Normalise Suite 2\Genelists\SG_Hu1-2_KTH1-2500_ver1_10Rx24C.txt.nsuite_genelist
RP3-419C19	1	197700000	1q31.3	0.8653395084474	0.0303162729381074	0.885033623255724	0.0273313212250889	3	C:\Program Files\Normalise Suite 2\Genelists\SG_Hu1-2_KTH1-2500_ver1_10Rx24C.txt.nsuite_genelist
RP11-101E13	1	197900000	1q31.3	0.996320576685809	0.0296149889273915	0.996386992860583	0.0335319077836722	4	C:\Program Files\Normalise Suite 2\Genelists\SG_Hu1-2_KTH1-2500_ver1_10Rx24C.txt.nsuite_genelist
RP11-358A9	1	198800000	1q31.3	0.982928172419916	0.0219157937535891	0.980470258319246	0.0196169963182708	4	C:\Program Files\Normalise Suite 2\Genelists\SG_Hu1-2_KTH1-2500_ver1_10Rx24C.txt.nsuite_genelist
RP11-173E24	1	201400000	1q32.1	0.910024669872926	0.132691256293874	1.00926891424932	0.187720837961861	4	C:\Program Files\Normalise Suite 2\Genelists\SG_Hu1-2_KTH1-2500_ver1_10Rx24C.txt.nsuite_genelist
RP11-91G12	1	202500000	1q32.1	0.983514119945589	0.0304098103263413	0.980613866948812	0.0332000947684686	4	C:\Program Files\Normalise Suite 2\Genelists\SG_Hu1-2_KTH1-2500_ver1_10Rx24C.txt.nsuite_genelist
RP11-88N22	1	204300000	1q32.1	0.778213248163909	0.152314552511795	0.76721298493492	0.156578826906565	4	C:\Program Files\Normalise Suite 2\Genelists\SG_Hu1-2_KTH1-2500_ver1_10Rx24C.txt.nsuite_genelist
RP11-80N24	1	205100000	1q32.1	0.892794997452397	0.0117753875941761	0.888182726207958	0.00795611722255837	4	C:\Program Files\Normalise Suite 2\Genelists\SG_Hu1-2_KTH1-2500_ver1_10Rx24C.txt.nsuite_genelist
AF190464	1	207000000	1q32.1	0.820593345221206	0.235823483360729	0.823038304843334	0.219211852081134	4	C:\Program Files\Normalise Suite 2\Genelists\SG_Hu1-2_KTH1-2500_ver1_10Rx24C.txt.nsuite_genelist
RP11-150L7	1	208100000	1q32.2	0.897039774108249	0.0195816595815687	0.89204263305416	0.0197695987733217	4	C:\Program Files\Normalise Suite 2\Genelists\SG_Hu1-2_KTH1-2500_ver1_10Rx24C.txt.nsuite_genelist
RP11-335O13	1	209200000	1q32.2	0.927602869419317	0.132274672667153	0.922604346862945	0.13234458761837	4	C:\Program Files\Normalise Suite 2\Genelists\SG_Hu1-2_KTH1-2500_ver1_10Rx24C.txt.nsuite_genelist
RP11-80N9	1	210400000	1q32.2	0.931456937148213	0.0355257633780961	0.928067175355688	0.0330175121713285	4	C:\Program Files\Normalise Suite 2\Genelists\SG_Hu1-2_KTH1-2500_ver1_10Rx24C.txt.nsuite_genelist
RP11-243M13	1	211200000	1q32.3	0.932378111921608	0.0371284467502084	0.933566937631333	0.059052090877453	4	C:\Program Files\Normalise Suite 2\Genelists\SG_Hu1-2_KTH1-2500_ver1_10Rx24C.txt.nsuite_genelist
RP11-246J15	1	212100000	1q32.3	1.01605112923382	0.0929093285684406	1.00358834629107	0.0834491386664144	4	C:\Program Files\Normalise Suite 2\Genelists\SG_Hu1-2_KTH1-2500_ver1_10Rx24C.txt.nsuite_genelist
RP11-35C1	1	214100000	1q32.3	0.92966872662303	0.0251987088916836	0.91935183482333	0.0283298034675456	4	C:\Program Files\Normalise Suite 2\Genelists\SG_Hu1-2_KTH1-2500_ver1_10Rx24C.txt.nsuite_genelist
RP11-45F21	1	214500000	1q42.11	0.921287553920303	0.0335618016718562	0.918341532181014	0.025622001755657	4	C:\Program Files\Normalise Suite 2\Genelists\SG_Hu1-2_KTH1-2500_ver1_10Rx24C.txt.nsuite_genelist
RP11-79M12	1	216300000	1q42.11	0.957793366258653	0.0264696479538536	0.949837662770642	0.0263746044937272	4	C:\Program Files\Normalise Suite 2\Genelists\SG_Hu1-2_KTH1-2500_ver1_10Rx24C.txt.nsuite_genelist
RP11-89N3	1	217000000	1q42.11	0.825755733294846	0.159283641305635	0.805338714646585	0.186688237124651	4	C:\Program Files\Normalise Suite 2\Genelists\SG_Hu1-2_KTH1-2500_ver1_10Rx24C.txt.nsuite_genelist
RP11-90A5	1	219900000	1q42.11	1.02323795243796	0.084890654358563	0.988081374602534	0.0743697146052439	4	C:\Program Files\Normalise Suite 2\Genelists\SG_Hu1-2_KTH1-2500_ver1_10Rx24C.txt.nsuite_genelist
RP11-91G6	1	220100000	1q42.11	1.04842844182968	0.0552192377134105	1.04443037819168	0.0448742336595006	4	C:\Program Files\Normalise Suite 2\Genelists\SG_Hu1-2_KTH1-2500_ver1_10Rx24C.txt.nsuite_genelist
RP11-79H5	1	223400000	1q42.13	0.943716399055209	0.0608001492291275	0.907715493735309	0.0563719677192091	4	C:\Program Files\Normalise Suite 2\Genelists\SG_Hu1-2_KTH1-2500_ver1_10Rx24C.txt.nsuite_genelist
RP11-260A10	1	224600000	1q42.13	1.0078353284826	0.190121483885629	1.07043338015027	0.268851295370139	4	C:\Program Files\Normalise Suite 2\Genelists\SG_Hu1-2_KTH1-2500_ver1_10Rx24C.txt.nsuite_genelist
RP11-66M7	1	224700000	1q42.13	0.918666057997946	0.0427897996437706	0.925617301095845	0.0329858122904007	4	C:\Program Files\Normalise Suite 2\Genelists\SG_Hu1-2_KTH1-2500_ver1_10Rx24C.txt.nsuite_genelist
RP11-135J2	1	226900000	1q42.13	0.930922765805058	0.0285055375850521	0.943550920959575	0.0214537250862632	4	C:\Program Files\Normalise Suite 2\Genelists\SG_Hu1-2_KTH1-2500_ver1_10Rx24C.txt.nsuite_genelist
RP11-553F10	1	227600000	1q42.13	0.99813660060619	0.0329093007218363	0.993031963320198	0.0360759879598247	4	C:\Program Files\Normalise Suite 2\Genelists\SG_Hu1-2_KTH1-2500_ver1_10Rx24C.txt.nsuite_genelist
RP11-124J24	1	228500000	1q42.13	0.99889488994357	0.0886290417207323	1.00655175170154	0.0929537482254037	4	C:\Program Files\Normalise Suite 2\Genelists\SG_Hu1-2_KTH1-2500_ver1_10Rx24C.txt.nsuite_genelist
RP11-239E10	1	231600000	1q42.2	0.94352665560659	0.0605984205254906	0.944919136196129	0.0517275220935853	4	C:\Program Files\Normalise Suite 2\Genelists\SG_Hu1-2_KTH1-2500_ver1_10Rx24C.txt.nsuite_genelist
RP5-1090A23	1	232200000	1q42.3	0.835122657177112	0.2076049529509	0.824710571457382	0.217022130227655	4	C:\Program Files\Normalise Suite 2\Genelists\SG_Hu1-2_KTH1-2500_ver1_10Rx24C.txt.nsuite_genelist
RP11-543G21	1	232700000	1q42.3	0.960824015627832	0.0369641353213846	0.97128052325854	0.0244526503163192	4	C:\Program Files\Normalise Suite 2\Genelists\SG_Hu1-2_KTH1-2500_ver1_10Rx24C.txt.nsuite_genelist
RP11-275O4	1	234500000	1q42.3	0.989166073482481	0.0124356959579052	0.979227900426321	0.0179955042418882	4	C:\Program Files\Normalise Suite 2\Genelists\SG_Hu1-2_KTH1-2500_ver1_10Rx24C.txt.nsuite_genelist
RP5-915N17	1	235400000	1q42.3	0.987404676025787	0.0971007587438213	0.99426593454801	0.0976833924955544	4	C:\Program Files\Normalise Suite 2\Genelists\SG_Hu1-2_KTH1-2500_ver1_10Rx24C.txt.nsuite_genelist
RP11-108F13	1	236500000	1q42.3	1.00856873040589	0.049380893684648	1.00642112506284	0.0456818113156703	4	C:\Program Files\Normalise Suite 2\Genelists\SG_Hu1-2_KTH1-2500_ver1_10Rx24C.txt.nsuite_genelist
RP11-543E8	1	237600000	1q42.3	0.929700080380855	0.0455663884597801	0.923258405736891	0.0503477652749296	4	C:\Program Files\Normalise Suite 2\Genelists\SG_Hu1-2_KTH1-2500_ver1_10Rx24C.txt.nsuite_genelist
RP5-865N13	1	238900000	1q42.3	0.970822097376431	0.0224494553294816	0.967303275667562	0.0259292497270242	4	C:\Program Files\Normalise Suite 2\Genelists\SG_Hu1-2_KTH1-2500_ver1_10Rx24C.txt.nsuite_genelist
RP5-1016N21	1	240200000	1q42.3	1.02632768588428	0.163050035934133	1.08055832377985	0.1527370304177	4	C:\Program Files\Normalise Suite 2\Genelists\SG_Hu1-2_KTH1-2500_ver1_10Rx24C.txt.nsuite_genelist
RP5-885P2	1	240900000	1q42.3	0.960066560839354	0.0549606875909309	0.986090506254942	0.0329329772669948	4	C:\Program Files\Normalise Suite 2\Genelists\SG_Hu1-2_KTH1-2500_ver1_10Rx24C.txt.nsuite_genelist
RP4-781K5	1	241800000	1q42.3	0.925771309499492	0.0600124889538552	0.929781192541265	0.0585813404384925	4	C:\Program Files\Normalise Suite 2\Genelists\SG_Hu1-2_KTH1-2500_ver1_10Rx24C.txt.nsuite_genelist
RP4-670F13	1	243800000	1q42.3	1.06295459535606	0.035211871575182	1.07829642594657	0.0481399647880458	4	C:\Program Files\Normalise Suite 2\Genelists\SG_Hu1-2_KTH1-2500_ver1_10Rx24C.txt.nsuite_genelist
RP11-80P14	1	245400000	1q42.3	0.981182380048429	0.0582743817063983	0.976068822817118	0.0584374691316797	4	C:\Program Files\Normalise Suite 2\Genelists\SG_Hu1-2_KTH1-2500_ver1_10Rx24C.txt.nsuite_genelist
RP11-136B18	1	245600000	1q42.3	0.984899673941509	0.0648427336871981	0.980513430918693	0.0738398577336709	4	C:\Program Files\Normalise Suite 2\Genelists\SG_Hu1-2_KTH1-2500_ver1_10Rx24C.txt.nsuite_genelist
RP11-90L13	1	247000000	1q42.3	1.04864168301698	0.00808551842746357	1.04096237541982	0.0103346106133384	4	C:\Program Files\Normalise Suite 2\Genelists\SG_Hu1-2_KTH1-2500_ver1_10Rx24C.txt.nsuite_genelist
RP11-81J5	1	247800000	1q42.3	0.959734189026686	0.051053648103203	0.957873324428238	0.0538057951720031	4	C:\Program Files\Normalise Suite 2\Genelists\SG_Hu1-2_KTH1-2500_ver1_10Rx24C.txt.nsuite_genelist
RP11-28E22	1	250400000	1q42.3	0.942136437989806	0.0582501838242285	0.960348146079386	0.0386800157854277	4	C:\Program Files\Normalise Suite 2\Genelists\SG_Hu1-2_KTH1-2500_ver1_10Rx24C.txt.nsuite_genelist
RP1-241M7	1	251900000	1q42.3	0.987459425008185	0.120633305690054	1.02297194515793	0.0981204134545995	4	C:\Program Files\Normalise Suite 2\Genelists\SG_Hu1-2_KTH1-2500_ver1_10Rx24C.txt.nsuite_genelist
RP11-656O22	1	252700000	1q42.3	1.00770763485494	0.0766820319055947	1.01515943519493	0.0838740917678975	4	C:\Program Files\Normalise Suite 2\Genelists\SG_Hu1-2_KTH1-2500_ver1_10Rx24C.txt.nsuite_genelist
RP11-88H4	1	254400000	1q42.3	0.95275503367734	0.0538863545535161	0.96314694009633	0.0429732115629511	4	C:\Program Files\Normalise Suite 2\Genelists\SG_Hu1-2_KTH1-2500_ver1_10Rx24C.txt.nsuite_genelist
RP11-91C5	1	254500000	1q42.3	0.962758686130354	0.0318781344342653	0.952120047278618	0.0423921770291377	3	C:\Program Files\Normalise Suite 2\Genelists\SG_Hu1-2_KTH1-2500_ver1_10Rx24C.txt.nsuite_genelist
GS-160-H23	1	256000000	1q42.3	1.00457035880121	0.055529329851601	0.999587180474015	0.0549425760179619	4	C:\Program Files\Normalise Suite 2\Genelists\SG_Hu1-2_KTH1-2500_ver1_10Rx24C.txt.nsuite_genelist
RP11-407H12	1	256100000	1q42.3	0.813566215609984	0.0891000230851767	0.817791520466591	0.0754450226929534	4	C:\Program Files\Normalise Suite 2\Genelists\SG_Hu1-2_KTH1-2500_ver1_10Rx24C.txt.nsuite_genelist
RP11-438F14	1	256100000	1q42.3	0.962359884433131	0.0443789731875152	0.953196814351268	0.0416117293696697	4	C:\Program Files\Normalise Suite 2\Genelists\SG_Hu1-2_KTH1-2500_ver1_10Rx24C.txt.nsuite_genelist
GS-167-K11	1	256200000	1q42.3	0.925251162167993	0.01453921489118	0.925802972943452	0.0171567039803729	4	C:\Program Files\Normalise Suite 2\Genelists\SG_Hu1-2_KTH1-2500_ver1_10Rx24C.txt.nsuite_genelist
GS-892-G20	2	100000	2p25.3	0.896521021840559	0.0537152641271081	0.889989191899896	0.0631934124374582	4	C:\Program Files\Normalise Suite 2\Genelists\SG_Hu1-2_KTH1-2500_ver1_10Rx24C.txt.nsuite_genelist
RP11-1N7	2	100000	2p25.3	0.910230183730163	0.0572110020858025	0.912679992164151	0.0502641356657791	4	C:\Program Files\Normalise Suite 2\Genelists\SG_Hu1-2_KTH1-2500_ver1_10Rx24C.txt.nsuite_genelist
GS-8-L3	2	600000	2p25.3	0.844852276653455	0.0538133257456867	0.843211207926847	0.0256555815314101	4	C:\Program Files\Normalise Suite 2\Genelists\SG_Hu1-2_KTH1-2500_ver1_10Rx24C.txt.nsuite_genelist
RP11-90H11	2	1600000	2p25.3	0.787363408364058	0.195085330054277	0.796679403357661	0.169186119937546	4	C:\Program Files\Normalise Suite 2\Genelists\SG_Hu1-2_KTH1-2500_ver1_10Rx24C.txt.nsuite_genelist
RP11-352J11	2	1700000	2p25.3	0.918021011882979	0.024828306434308	0.923774463574298	0.0407443311486312	4	C:\Program Files\Normalise Suite 2\Genelists\SG_Hu1-2_KTH1-2500_ver1_10Rx24C.txt.nsuite_genelist
RP11-457A20	2	2600000	2p25.3	0.905756104684016	0.044673190410175	0.93027200823174	0.0912953192566464	4	C:\Program Files\Normalise Suite 2\Genelists\SG_Hu1-2_KTH1-2500_ver1_10Rx24C.txt.nsuite_genelist
RP11-36C8	2	2900000	2p25.3	0.939135438756827	0.043481056090998	0.932204634204937	0.0431848904278262	4	C:\Program Files\Normalise Suite 2\Genelists\SG_Hu1-2_KTH1-2500_ver1_10Rx24C.txt.nsuite_genelist
RP11-513H7	2	4000000	2p25.3	0.915170055456244	0.00915938472615686	0.909140602221284	0.0114851211846283	4	C:\Program Files\Normalise Suite 2\Genelists\SG_Hu1-2_KTH1-2500_ver1_10Rx24C.txt.nsuite_genelist
RP11-350H23	2	4900000	2p25.3	0.945368112653761	0.0304881664565981	0.940651334491197	0.0305642877028651	4	C:\Program Files\Normalise Suite 2\Genelists\SG_Hu1-2_KTH1-2500_ver1_10Rx24C.txt.nsuite_genelist
AC007464	2	7200000	2p25.2	0.981617134169063	0.0254268913095333	0.984178348468047	0.0299315544195625	4	C:\Program Files\Normalise Suite 2\Genelists\SG_Hu1-2_KTH1-2500_ver1_10Rx24C.txt.nsuite_genelist
RP11-327F6	2	8000000	2p25.2	0.999872522350555	0.041695110870814	0.978772596306604	0.043340655923126	4	C:\Program Files\Normalise Suite 2\Genelists\SG_Hu1-2_KTH1-2500_ver1_10Rx24C.txt.nsuite_genelist
RP11-91E9	2	12800000	2p25.1	0.920815941847083	0.0604731383664859	0.919071576172696	0.0503749080188456	4	C:\Program Files\Normalise Suite 2\Genelists\SG_Hu1-2_KTH1-2500_ver1_10Rx24C.txt.nsuite_genelist
RP11-282G6	2	15600000	2p24.3	0.902742590941751	0.0359114316474179	0.898287089026935	0.0251204218757766	4	C:\Program Files\Normalise Suite 2\Genelists\SG_Hu1-2_KTH1-2500_ver1_10Rx24C.txt.nsuite_genelist
RP11-79E20	2	16600000	2p24.3	0.816661534327767	0.119105111001003	0.799391231261952	0.143962189589575	4	C:\Program Files\Normalise Suite 2\Genelists\SG_Hu1-2_KTH1-2500_ver1_10Rx24C.txt.nsuite_genelist
RP11-80H16	2	19900000	2p24.2	0.892511120209542	0.0893197604852798	0.888524340543637	0.0856990168380917	4	C:\Program Files\Normalise Suite 2\Genelists\SG_Hu1-2_KTH1-2500_ver1_10Rx24C.txt.nsuite_genelist
RP11-414D15	2	22900000	2p24.1	0.923913689208589	0.0248927546061078	0.914494402529005	0.0289437321105119	4	C:\Program Files\Normalise Suite 2\Genelists\SG_Hu1-2_KTH1-2500_ver1_10Rx24C.txt.nsuite_genelist
RP11-443B20	2	24200000	2p24.1	1.00697913040569	0.0324512636455326	1.00975353403365	0.0292849076221702	4	C:\Program Files\Normalise Suite 2\Genelists\SG_Hu1-2_KTH1-2500_ver1_10Rx24C.txt.nsuite_genelist
RP11-91I23	2	24900000	2p24.1	0.862893111405526	0.201775499969884	0.873280400422527	0.181993537933083	4	C:\Program Files\Normalise Suite 2\Genelists\SG_Hu1-2_KTH1-2500_ver1_10Rx24C.txt.nsuite_genelist
RP11-88F6	2	25900000	2p23.3	1.08012400078725	0.211638789687029	1.06788651343386	0.197029822985071	4	C:\Program Files\Normalise Suite 2\Genelists\SG_Hu1-2_KTH1-2500_ver1_10Rx24C.txt.nsuite_genelist
RP11-45M3	2	26800000	2p23.3	1.06833907305325	0.0239421670922317	1.06409820968423	0.0361828732010402	4	C:\Program Files\Normalise Suite 2\Genelists\SG_Hu1-2_KTH1-2500_ver1_10Rx24C.txt.nsuite_genelist
AC024386	2	27800000	2p23.3	0.974014953803249	0.0211072384877289	0.97142499451981	0.0206360643028198	4	C:\Program Files\Normalise Suite 2\Genelists\SG_Hu1-2_KTH1-2500_ver1_10Rx24C.txt.nsuite_genelist
RP11-328L16	2	28700000	2p23.3	0.929266556391649	0.033752003210286	0.921772171962529	0.0366247797635032	4	C:\Program Files\Normalise Suite 2\Genelists\SG_Hu1-2_KTH1-2500_ver1_10Rx24C.txt.nsuite_genelist
RP11-62F14	2	30000000	2p23.2	0.946247778395488	0.0234964296409361	0.938009673202669	0.0281325301543156	4	C:\Program Files\Normalise Suite 2\Genelists\SG_Hu1-2_KTH1-2500_ver1_10Rx24C.txt.nsuite_genelist
RP11-93O2	2	31100000	2p23.1	1.05669203184336	0.0255002515985828	1.05878866798662	0.0273410320746353	4	C:\Program Files\Normalise Suite 2\Genelists\SG_Hu1-2_KTH1-2500_ver1_10Rx24C.txt.nsuite_genelist
RP11-444D15	2	31200000	2p23.1	1.07015994534003	0.0127448766415565	1.06529852649596	0.00823625022925504	4	C:\Program Files\Normalise Suite 2\Genelists\SG_Hu1-2_KTH1-2500_ver1_10Rx24C.txt.nsuite_genelist
RP11-3J7	2	32400000	2p23.1	1.2577105089922	0.245118876980691	1.22539125267809	0.197723559491704	4	C:\Program Files\Normalise Suite 2\Genelists\SG_Hu1-2_KTH1-2500_ver1_10Rx24C.txt.nsuite_genelist
RP11-119B15	2	35700000	2p22.3	0.876123178857725	0.166722242038202	0.887251420932062	0.159361767687914	4	C:\Program Files\Normalise Suite 2\Genelists\SG_Hu1-2_KTH1-2500_ver1_10Rx24C.txt.nsuite_genelist
RP11-89F19	2	38300000	2p22.2	1.05054020480787	0.0396955544331037	1.04922008033977	0.0329051897133766	4	C:\Program Files\Normalise Suite 2\Genelists\SG_Hu1-2_KTH1-2500_ver1_10Rx24C.txt.nsuite_genelist
RP11-555N21	2	39000000	2p22.2	1.10602102770714	0.0226204161471	1.10731447624351	0.0219092801956058	4	C:\Program Files\Normalise Suite 2\Genelists\SG_Hu1-2_KTH1-2500_ver1_10Rx24C.txt.nsuite_genelist
RP11-299C5	2	42500000	2p16.3	1.0564626557253	0.0266148019232989	1.04916396844056	0.0264279009469697	4	C:\Program Files\Normalise Suite 2\Genelists\SG_Hu1-2_KTH1-2500_ver1_10Rx24C.txt.nsuite_genelist
RP11-119J12	2	44300000	2p16.3	0.963099896980768	0.0482829411492493	0.966458852610771	0.0564395429670976	4	C:\Program Files\Normalise Suite 2\Genelists\SG_Hu1-2_KTH1-2500_ver1_10Rx24C.txt.nsuite_genelist
AC084265	2	45900000	2p16.3	0.967047589252339	0.0454148558715612	0.966024717950542	0.0412773814424303	4	C:\Program Files\Normalise Suite 2\Genelists\SG_Hu1-2_KTH1-2500_ver1_10Rx24C.txt.nsuite_genelist
RP11-130P22	2	46500000	2p16.3	0.970719689239759	0.0295631775117619	0.966622306165341	0.0326846822663677	4	C:\Program Files\Normalise Suite 2\Genelists\SG_Hu1-2_KTH1-2500_ver1_10Rx24C.txt.nsuite_genelist
RP11-436K12	2	47900000	2p16.3	1.00954137034058	0.0169731892333806	1.00044808224367	0.0230036567288893	4	C:\Program Files\Normalise Suite 2\Genelists\SG_Hu1-2_KTH1-2500_ver1_10Rx24C.txt.nsuite_genelist
RP11-89G16	2	49700000	2p16.3	0.961804594860839	0.0515845420789308	0.960681088249809	0.0488320222059872	4	C:\Program Files\Normalise Suite 2\Genelists\SG_Hu1-2_KTH1-2500_ver1_10Rx24C.txt.nsuite_genelist
RP11-321E13	2	56200000	2p16.1	1.05715649977769	0.0453142707100882	1.07025351213956	0.0387697308573583	4	C:\Program Files\Normalise Suite 2\Genelists\SG_Hu1-2_KTH1-2500_ver1_10Rx24C.txt.nsuite_genelist
RP11-494H5	2	56800000	2p16.1	0.979188917752055	0.0459475598789836	0.975222918589755	0.0495673055082228	4	C:\Program Files\Normalise Suite 2\Genelists\SG_Hu1-2_KTH1-2500_ver1_10Rx24C.txt.nsuite_genelist
RP11-482H16	2	57400000	2p16.1	0.918716075006513	0.0357444065939055	0.936564443549516	0.0155621855801229	4	C:\Program Files\Normalise Suite 2\Genelists\SG_Hu1-2_KTH1-2500_ver1_10Rx24C.txt.nsuite_genelist
RP11-81L7	2	58000000	2p13.3	0.976214583988794	0.0253180565760851	0.974253794989554	0.0305819481667618	4	C:\Program Files\Normalise Suite 2\Genelists\SG_Hu1-2_KTH1-2500_ver1_10Rx24C.txt.nsuite_genelist
RP11-90D1	2	60200000	2p13.3	0.901259154714949	0.0194826951265427	0.892556463534691	0.019144369024357	4	C:\Program Files\Normalise Suite 2\Genelists\SG_Hu1-2_KTH1-2500_ver1_10Rx24C.txt.nsuite_genelist
RP11-81L13	2	61300000	2p13.3	0.959503351858992	0.0494506869242673	0.959915105453401	0.0428881654330993	4	C:\Program Files\Normalise Suite 2\Genelists\SG_Hu1-2_KTH1-2500_ver1_10Rx24C.txt.nsuite_genelist
RP11-79K21	2	62100000	2p13.3	1.01591090907589	0.0973185451766402	1.0203251700351	0.0890419251411805	4	C:\Program Files\Normalise Suite 2\Genelists\SG_Hu1-2_KTH1-2500_ver1_10Rx24C.txt.nsuite_genelist
RP11-355B11	2	62700000	2p13.3	1.10317923086726	0.0238044562301524	1.10417358018134	0.0270071559050531	4	C:\Program Files\Normalise Suite 2\Genelists\SG_Hu1-2_KTH1-2500_ver1_10Rx24C.txt.nsuite_genelist
RP11-240J3	2	64900000	2p13.3	1.00043857200633	0.0634197416379941	1.0183570757599	0.0973218529907035	4	C:\Program Files\Normalise Suite 2\Genelists\SG_Hu1-2_KTH1-2500_ver1_10Rx24C.txt.nsuite_genelist
RP11-90B13	2	65700000	2p13.3	1.04248380247965	0.0472466222271778	1.04057511173578	0.0402625236781712	4	C:\Program Files\Normalise Suite 2\Genelists\SG_Hu1-2_KTH1-2500_ver1_10Rx24C.txt.nsuite_genelist
RP11-88F20	2	66200000	2p13.3	1.05233217845349	0.155733529992223	1.05064112728853	0.132456459046623	4	C:\Program Files\Normalise Suite 2\Genelists\SG_Hu1-2_KTH1-2500_ver1_10Rx24C.txt.nsuite_genelist
RP11-79H11	2	66600000	2p13.3	1.00564017498877	0.0111191709812585	1.00563416773047	0.00967835523527167	4	C:\Program Files\Normalise Suite 2\Genelists\SG_Hu1-2_KTH1-2500_ver1_10Rx24C.txt.nsuite_genelist
RP11-340F16	2	67300000	2p13.2	0.938753238000683	0.0188852822863342	0.932740306935942	0.0197757659380948	4	C:\Program Files\Normalise Suite 2\Genelists\SG_Hu1-2_KTH1-2500_ver1_10Rx24C.txt.nsuite_genelist
RP11-474G23	2	68100000	2p13.2	0.978233243192083	0.0512782570621414	1.01709490392708	0.0334893922470504	4	C:\Program Files\Normalise Suite 2\Genelists\SG_Hu1-2_KTH1-2500_ver1_10Rx24C.txt.nsuite_genelist
RP11-179G23	2	69500000	2p13.1	0.893816041527283	0.0397158326322939	0.891227170370008	0.0377467528430543	4	C:\Program Files\Normalise Suite 2\Genelists\SG_Hu1-2_KTH1-2500_ver1_10Rx24C.txt.nsuite_genelist
RP11-401N16	2	70700000	2p13.1	1.03822692816884	0.0455302428248099	1.03504239746645	0.0558203160440239	4	C:\Program Files\Normalise Suite 2\Genelists\SG_Hu1-2_KTH1-2500_ver1_10Rx24C.txt.nsuite_genelist
RP11-175A7	2	71500000	2p11.2	1.04403564291644	0.0270463425200958	1.04684337903118	0.0290864811957576	4	C:\Program Files\Normalise Suite 2\Genelists\SG_Hu1-2_KTH1-2500_ver1_10Rx24C.txt.nsuite_genelist
RP11-356H17	2	72400000	2p11.2	0.91164942442398	0.0185602876782016	0.903709280621918	0.0193691708482432	4	C:\Program Files\Normalise Suite 2\Genelists\SG_Hu1-2_KTH1-2500_ver1_10Rx24C.txt.nsuite_genelist
AC013408	2	73900000	2p11.2	0.982842356764454	0.0281872595523858	0.978312652390888	0.0222576107178265	4	C:\Program Files\Normalise Suite 2\Genelists\SG_Hu1-2_KTH1-2500_ver1_10Rx24C.txt.nsuite_genelist
AC007681	2	76000000	2p11.2	1.03742221744573	0.0941347041929101	1.020235368738	0.0663912942286329	4	C:\Program Files\Normalise Suite 2\Genelists\SG_Hu1-2_KTH1-2500_ver1_10Rx24C.txt.nsuite_genelist
AC016758	2	78100000	2p11.2	0.79859068519227	0.239383208327665	0.796446805660706	0.237119377459659	4	C:\Program Files\Normalise Suite 2\Genelists\SG_Hu1-2_KTH1-2500_ver1_10Rx24C.txt.nsuite_genelist
RP11-91F23	2	78300000	2p11.2	0.957196898855581	0.0291637705629091	0.964458424536044	0.0382340376405126	4	C:\Program Files\Normalise Suite 2\Genelists\SG_Hu1-2_KTH1-2500_ver1_10Rx24C.txt.nsuite_genelist
RP11-79C11	2	79200000	2p11.2	0.96337998547867	0.0373433978958434	0.961171772245053	0.0368489844646406	4	C:\Program Files\Normalise Suite 2\Genelists\SG_Hu1-2_KTH1-2500_ver1_10Rx24C.txt.nsuite_genelist
RP11-79D19	2	80100000	2p11.2	0.777814747282982	0.176543600005654	0.769821695863915	0.175396668252972	4	C:\Program Files\Normalise Suite 2\Genelists\SG_Hu1-2_KTH1-2500_ver1_10Rx24C.txt.nsuite_genelist
RP11-79O3	2	81400000	2p11.2	0.956490270979334	0.0267783229622614	0.947858989709989	0.0321578417305719	4	C:\Program Files\Normalise Suite 2\Genelists\SG_Hu1-2_KTH1-2500_ver1_10Rx24C.txt.nsuite_genelist
RP11-89C12	2	82700000	2p11.2	0.948505816289369	0.130118959934121	0.981871559112111	0.0858875255412119	4	C:\Program Files\Normalise Suite 2\Genelists\SG_Hu1-2_KTH1-2500_ver1_10Rx24C.txt.nsuite_genelist
RP11-345F13	2	84300000	2p11.2	0.939318875973449	0.0657466649990109	0.945854047327564	0.032858313355798	4	C:\Program Files\Normalise Suite 2\Genelists\SG_Hu1-2_KTH1-2500_ver1_10Rx24C.txt.nsuite_genelist
RP11-451C8	2	84600000	2p11.2	0.990118315562206	0.0246902155291865	0.984804583136882	0.022887505932781	4	C:\Program Files\Normalise Suite 2\Genelists\SG_Hu1-2_KTH1-2500_ver1_10Rx24C.txt.nsuite_genelist
RP11-4C8	2	87100000	2p11.1	1.09397245487595	0.0376191042793505	1.0872657267309	0.0293040444953285	4	C:\Program Files\Normalise Suite 2\Genelists\SG_Hu1-2_KTH1-2500_ver1_10Rx24C.txt.nsuite_genelist
RP11-90C7	2	87600000	2p11.1	1.05165025193077	0.0176037016435222	1.04952917133631	0.0110491907514112	4	C:\Program Files\Normalise Suite 2\Genelists\SG_Hu1-2_KTH1-2500_ver1_10Rx24C.txt.nsuite_genelist
RP11-554H10	2	88700000	2p11.1	1.11000659608427	0.0566411171866715	1.10298946320198	0.0464895368314911	4	C:\Program Files\Normalise Suite 2\Genelists\SG_Hu1-2_KTH1-2500_ver1_10Rx24C.txt.nsuite_genelist
RP11-81F3	2	91900000	2q11.1	1.05542818749967	0.0306905758678004	1.05138633293043	0.0382884875744659	4	C:\Program Files\Normalise Suite 2\Genelists\SG_Hu1-2_KTH1-2500_ver1_10Rx24C.txt.nsuite_genelist
AC013270	2	92500000	2q11.1	1.03030379334388	0.0175234307071899	1.01858812032422	0.0108658741576124	4	C:\Program Files\Normalise Suite 2\Genelists\SG_Hu1-2_KTH1-2500_ver1_10Rx24C.txt.nsuite_genelist
RP11-89J19	2	93000000	2q11.1	0.920319931489156	0.0392165086073295	0.921583315382276	0.0299259340722193	4	C:\Program Files\Normalise Suite 2\Genelists\SG_Hu1-2_KTH1-2500_ver1_10Rx24C.txt.nsuite_genelist
RP11-629A22	2	94000000	2q11.1	1.00518165633197	0.0189882827395569	0.995296845178886	0.016747734655251	4	C:\Program Files\Normalise Suite 2\Genelists\SG_Hu1-2_KTH1-2500_ver1_10Rx24C.txt.nsuite_genelist
RP11-38C17	2	94800000	2q11.1	1.05399961632575	0.0195200924433512	1.0536484236358	0.021632044378913	4	C:\Program Files\Normalise Suite 2\Genelists\SG_Hu1-2_KTH1-2500_ver1_10Rx24C.txt.nsuite_genelist
RP11-89L1	2	95500000	2q11.1	0.795778069544799	0.241783534675263	0.798846970550337	0.234832957316733	4	C:\Program Files\Normalise Suite 2\Genelists\SG_Hu1-2_KTH1-2500_ver1_10Rx24C.txt.nsuite_genelist
RP11-90J9	2	96300000	2q11.2	0.987414373362144	0.0303100488459082	0.98134450784889	0.0313970381848691	4	C:\Program Files\Normalise Suite 2\Genelists\SG_Hu1-2_KTH1-2500_ver1_10Rx24C.txt.nsuite_genelist
RP11-315O22	2	101000000	2q11.2	0.871247797411252	0.0467410452126117	0.868856329275997	0.064748338385383	4	C:\Program Files\Normalise Suite 2\Genelists\SG_Hu1-2_KTH1-2500_ver1_10Rx24C.txt.nsuite_genelist
RP11-83A12	2	101300000	2q12.1	0.938070050329653	0.0160345939154792	0.947985342805668	0.0102217985428121	4	C:\Program Files\Normalise Suite 2\Genelists\SG_Hu1-2_KTH1-2500_ver1_10Rx24C.txt.nsuite_genelist
RP11-289J14	2	101900000	2q12.1	0.912698321799744	0.0905542246657742	0.932808077723778	0.074593272709809	4	C:\Program Files\Normalise Suite 2\Genelists\SG_Hu1-2_KTH1-2500_ver1_10Rx24C.txt.nsuite_genelist
RP11-89O22	2	102600000	2q12.1	0.907039048152336	0.0115189236647398	0.927653523315701	0.0625355806534538	4	C:\Program Files\Normalise Suite 2\Genelists\SG_Hu1-2_KTH1-2500_ver1_10Rx24C.txt.nsuite_genelist
RP11-90O9	2	103000000	2q12.1	0.859997140318096	0.112499033170637	0.972037199694904	0.0658958961977372	4	C:\Program Files\Normalise Suite 2\Genelists\SG_Hu1-2_KTH1-2500_ver1_10Rx24C.txt.nsuite_genelist
RP11-88F14	2	103800000	2q12.1	1.06316054944986	0.115365191506401	1.04581532884385	0.0867141783801572	4	C:\Program Files\Normalise Suite 2\Genelists\SG_Hu1-2_KTH1-2500_ver1_10Rx24C.txt.nsuite_genelist
RP11-89O10	2	104100000	2q12.1	0.997760439939795	0.0367516838091891	0.992558823583124	0.0421388577947232	4	C:\Program Files\Normalise Suite 2\Genelists\SG_Hu1-2_KTH1-2500_ver1_10Rx24C.txt.nsuite_genelist
AC010978	2	104600000	2q12.1	0.857341936374166	0.0336142942337059	0.853390338767648	0.0292897980506542	4	C:\Program Files\Normalise Suite 2\Genelists\SG_Hu1-2_KTH1-2500_ver1_10Rx24C.txt.nsuite_genelist
RP11-464P18	2	105400000	2q12.2	0.941079998084453	0.0636088411619652	0.939027893946104	0.054584997750855	4	C:\Program Files\Normalise Suite 2\Genelists\SG_Hu1-2_KTH1-2500_ver1_10Rx24C.txt.nsuite_genelist
RP11-79K7	2	106400000	2q12.2	1.05530898101266	0.0243438278701543	1.04931866014368	0.0295638499842942	4	C:\Program Files\Normalise Suite 2\Genelists\SG_Hu1-2_KTH1-2500_ver1_10Rx24C.txt.nsuite_genelist
AC092645	2	109200000	2q12.3	1.03118683070148	0.0801925470320505	1.03539691628495	0.086942135651498	4	C:\Program Files\Normalise Suite 2\Genelists\SG_Hu1-2_KTH1-2500_ver1_10Rx24C.txt.nsuite_genelist
RP11-368K23	2	110300000	2q14.1	0.916494944188766	0.0648028781294719	0.921175289083561	0.0552926289621962	4	C:\Program Files\Normalise Suite 2\Genelists\SG_Hu1-2_KTH1-2500_ver1_10Rx24C.txt.nsuite_genelist
RP11-91C22	2	111300000	2q14.1	0.924954538950423	0.0335024291497776	0.920825692109694	0.0255256833877139	4	C:\Program Files\Normalise Suite 2\Genelists\SG_Hu1-2_KTH1-2500_ver1_10Rx24C.txt.nsuite_genelist
RP11-89L12	2	112300000	2q14.1	0.970861419212535	0.010176542727617	0.970433796537126	0.0151184236718453	4	C:\Program Files\Normalise Suite 2\Genelists\SG_Hu1-2_KTH1-2500_ver1_10Rx24C.txt.nsuite_genelist
RP11-98C1	2	113800000	2q14.1	0.917298953848103	0.0759000709914316	0.909226804724753	0.0851705678315699	4	C:\Program Files\Normalise Suite 2\Genelists\SG_Hu1-2_KTH1-2500_ver1_10Rx24C.txt.nsuite_genelist
RP11-434I13	2	114400000	2q14.1	0.903812670451662	0.209306040411546	0.90057669978815	0.235003479745188	4	C:\Program Files\Normalise Suite 2\Genelists\SG_Hu1-2_KTH1-2500_ver1_10Rx24C.txt.nsuite_genelist
RP11-17N4	2	116600000	2q14.1	0.974471773575992	0.00944355297309658	0.966674014905053	0.0105267679661175	4	C:\Program Files\Normalise Suite 2\Genelists\SG_Hu1-2_KTH1-2500_ver1_10Rx24C.txt.nsuite_genelist
RP11-438O12	2	117600000	2q14.1	0.971916253934861	0.0258642513651149	0.969507348313457	0.0229102240651153	4	C:\Program Files\Normalise Suite 2\Genelists\SG_Hu1-2_KTH1-2500_ver1_10Rx24C.txt.nsuite_genelist
RP11-90K23	2	118500000	2q14.2	0.975267366755757	0.0450925039435796	0.964166379803302	0.0383489272329099	4	C:\Program Files\Normalise Suite 2\Genelists\SG_Hu1-2_KTH1-2500_ver1_10Rx24C.txt.nsuite_genelist
RP11-498O20	2	119500000	2q14.2	0.942933429869532	0.0236676702270842	0.915310947595283	0.0225835108023914	4	C:\Program Files\Normalise Suite 2\Genelists\SG_Hu1-2_KTH1-2500_ver1_10Rx24C.txt.nsuite_genelist
RP11-91G8	2	121700000	2q14.2	0.91815201286511	0.0938561614531958	0.924549986810801	0.0934205561131056	4	C:\Program Files\Normalise Suite 2\Genelists\SG_Hu1-2_KTH1-2500_ver1_10Rx24C.txt.nsuite_genelist
RP11-270M20	2	122200000	2q14.2	0.930115670998245	0.0541492516872115	0.948274693477357	0.0148865000249542	4	C:\Program Files\Normalise Suite 2\Genelists\SG_Hu1-2_KTH1-2500_ver1_10Rx24C.txt.nsuite_genelist
RP11-67G15	2	123800000	2q14.3	1.05086098953639	0.0255371732632163	1.0482860423547	0.0318910483235921	4	C:\Program Files\Normalise Suite 2\Genelists\SG_Hu1-2_KTH1-2500_ver1_10Rx24C.txt.nsuite_genelist
RP11-140B20	2	124400000	2q14.3	1.22508177874458	0.222554999390839	1.29040046090647	0.301100743876659	4	C:\Program Files\Normalise Suite 2\Genelists\SG_Hu1-2_KTH1-2500_ver1_10Rx24C.txt.nsuite_genelist
RP11-88B6	2	125500000	2q14.3	0.9799915918734	0.0225660115035873	0.977025169898013	0.0252032138914212	4	C:\Program Files\Normalise Suite 2\Genelists\SG_Hu1-2_KTH1-2500_ver1_10Rx24C.txt.nsuite_genelist
RP11-81H7	2	125900000	2q14.3	0.976367520343765	0.0328690157525723	0.974523803852313	0.0297120771316625	4	C:\Program Files\Normalise Suite 2\Genelists\SG_Hu1-2_KTH1-2500_ver1_10Rx24C.txt.nsuite_genelist
RP11-32C20	2	126900000	2q14.3	0.959528173009284	0.0627350897500225	0.939971404475416	0.0347893853681223	4	C:\Program Files\Normalise Suite 2\Genelists\SG_Hu1-2_KTH1-2500_ver1_10Rx24C.txt.nsuite_genelist
RP11-91K13	2	127100000	2q14.3	0.964618798104738	0.0591728428242893	0.921661175368202	0.0387787149260057	4	C:\Program Files\Normalise Suite 2\Genelists\SG_Hu1-2_KTH1-2500_ver1_10Rx24C.txt.nsuite_genelist
RP11-89B17	2	128200000	2q21.1	0.864866841205554	0.0440389439884697	0.864739168942407	0.0264537329208194	4	C:\Program Files\Normalise Suite 2\Genelists\SG_Hu1-2_KTH1-2500_ver1_10Rx24C.txt.nsuite_genelist
RP11-294I11	2	128800000	2q21.1	0.977710479461284	0.0391974098034163	0.97304188155196	0.0393750924193059	4	C:\Program Files\Normalise Suite 2\Genelists\SG_Hu1-2_KTH1-2500_ver1_10Rx24C.txt.nsuite_genelist
AC097499	2	129800000	2q21.1	0.956506301918828	0.0615570359852318	0.953984121138251	0.0645811275128708	4	C:\Program Files\Normalise Suite 2\Genelists\SG_Hu1-2_KTH1-2500_ver1_10Rx24C.txt.nsuite_genelist
RP11-467A23	2	130800000	2q21.1	0.884772910332282	0.024373684577153	0.874976497629291	0.032419977047992	4	C:\Program Files\Normalise Suite 2\Genelists\SG_Hu1-2_KTH1-2500_ver1_10Rx24C.txt.nsuite_genelist
RP11-289K3	2	131800000	2q21.2	1.05254725458549	0.0110216606426057	1.05731802649303	0.00961422043014606	4	C:\Program Files\Normalise Suite 2\Genelists\SG_Hu1-2_KTH1-2500_ver1_10Rx24C.txt.nsuite_genelist
RP11-81H1	2	132900000	2q21.2	0.941733527487095	0.0409456810994292	0.945774807260344	0.0563639748770569	4	C:\Program Files\Normalise Suite 2\Genelists\SG_Hu1-2_KTH1-2500_ver1_10Rx24C.txt.nsuite_genelist
AC010873	2	133800000	2q21.2	0.764676047464437	0.231561420898944	0.765316543827907	0.228488661356878	4	C:\Program Files\Normalise Suite 2\Genelists\SG_Hu1-2_KTH1-2500_ver1_10Rx24C.txt.nsuite_genelist
RP11-119N3	2	133900000	2q21.2	0.921290999704573	0.0766132312222854	0.924460805812195	0.0701202767436412	4	C:\Program Files\Normalise Suite 2\Genelists\SG_Hu1-2_KTH1-2500_ver1_10Rx24C.txt.nsuite_genelist
RP11-472M4	2	134600000	2q21.2	0.966109286036549	0.0464369747903029	0.964618639095781	0.0394112695192218	4	C:\Program Files\Normalise Suite 2\Genelists\SG_Hu1-2_KTH1-2500_ver1_10Rx24C.txt.nsuite_genelist
RP11-231E19	2	134900000	2q21.2	1.00560346781572	0.0256755627769083	0.99022759220193	0.028715437921949	4	C:\Program Files\Normalise Suite 2\Genelists\SG_Hu1-2_KTH1-2500_ver1_10Rx24C.txt.nsuite_genelist
RP11-91C20	2	136200000	2q21.3	0.958785328668756	0.0280873560638405	0.956161373376019	0.0366961959074334	4	C:\Program Files\Normalise Suite 2\Genelists\SG_Hu1-2_KTH1-2500_ver1_10Rx24C.txt.nsuite_genelist
RP11-434H14	2	137900000	2q22.1	0.913559535362919	0.101743184858079	0.915330228143354	0.0999120103725955	4	C:\Program Files\Normalise Suite 2\Genelists\SG_Hu1-2_KTH1-2500_ver1_10Rx24C.txt.nsuite_genelist
AC009957	2	138200000	2q22.1	0.924876769094898	0.0130691915259268	0.918854300992792	0.00960087434532875	4	C:\Program Files\Normalise Suite 2\Genelists\SG_Hu1-2_KTH1-2500_ver1_10Rx24C.txt.nsuite_genelist
RP11-67J2	2	138900000	2q22.1	0.910350151048023	0.0067542909993169	0.90962597648359	0.0124465719603615	4	C:\Program Files\Normalise Suite 2\Genelists\SG_Hu1-2_KTH1-2500_ver1_10Rx24C.txt.nsuite_genelist
RP11-357J9	2	139000000	2q22.1	0.869251780205756	0.0481162229152435	0.898123548333865	0.0476613253334079	4	C:\Program Files\Normalise Suite 2\Genelists\SG_Hu1-2_KTH1-2500_ver1_10Rx24C.txt.nsuite_genelist
RP11-29N17	2	141800000	2q22.2	0.965327614430689	0.0219770590638757	0.964418318372114	0.0238487995258013	4	C:\Program Files\Normalise Suite 2\Genelists\SG_Hu1-2_KTH1-2500_ver1_10Rx24C.txt.nsuite_genelist
RP11-90K5	2	143600000	2q22.3	0.953159399287789	0.0239093897761131	0.951823174044139	0.0282978503106273	4	C:\Program Files\Normalise Suite 2\Genelists\SG_Hu1-2_KTH1-2500_ver1_10Rx24C.txt.nsuite_genelist
AC018465	2	144900000	2q23.1	0.98858346368982	0.0884107898027631	1.01167404052221	0.0601546414420567	4	C:\Program Files\Normalise Suite 2\Genelists\SG_Hu1-2_KTH1-2500_ver1_10Rx24C.txt.nsuite_genelist
RP11-91A11	2	147600000	2q23.3	0.895096301191148	0.0782250377022549	0.894708488895724	0.072699831940118	4	C:\Program Files\Normalise Suite 2\Genelists\SG_Hu1-2_KTH1-2500_ver1_10Rx24C.txt.nsuite_genelist
RP11-79A11	2	149000000	2q23.3	0.950559839431853	0.0250595973299984	0.947047347077301	0.0244597938350493	4	C:\Program Files\Normalise Suite 2\Genelists\SG_Hu1-2_KTH1-2500_ver1_10Rx24C.txt.nsuite_genelist
RP11-364H22	2	149600000	2q23.3	0.929268686462586	0.016759273278899	0.9255463649308	0.0220261165271705	4	C:\Program Files\Normalise Suite 2\Genelists\SG_Hu1-2_KTH1-2500_ver1_10Rx24C.txt.nsuite_genelist
RP11-185M22	2	150600000	2q23.3	1.03890398454719	0.0896737478870124	1.04421979626121	0.102241787779838	4	C:\Program Files\Normalise Suite 2\Genelists\SG_Hu1-2_KTH1-2500_ver1_10Rx24C.txt.nsuite_genelist
RP11-11C17	2	152400000	2q24.1	0.948672245429736	0.0172788389427062	0.961955433824921	0.0359266073972225	4	C:\Program Files\Normalise Suite 2\Genelists\SG_Hu1-2_KTH1-2500_ver1_10Rx24C.txt.nsuite_genelist
RP11-79B5	2	154100000	2q24.1	0.959778062374417	0.0270403720970324	0.930684890594102	0.0238168008881685	4	C:\Program Files\Normalise Suite 2\Genelists\SG_Hu1-2_KTH1-2500_ver1_10Rx24C.txt.nsuite_genelist
RP11-546J1	2	157100000	2q24.2	0.990682151575761	0.0733099728205944	0.999110308079609	0.0668140796006645	4	C:\Program Files\Normalise Suite 2\Genelists\SG_Hu1-2_KTH1-2500_ver1_10Rx24C.txt.nsuite_genelist
RP11-91K6	2	158400000	2q24.2	1.0044507228124	0.0564195662592925	1.00587535641245	0.0529990135342675	4	C:\Program Files\Normalise Suite 2\Genelists\SG_Hu1-2_KTH1-2500_ver1_10Rx24C.txt.nsuite_genelist
RP11-50J20	2	159100000	2q24.2	1.05285167021446	0.0165912051915717	1.04811191683962	0.00898168778479811	4	C:\Program Files\Normalise Suite 2\Genelists\SG_Hu1-2_KTH1-2500_ver1_10Rx24C.txt.nsuite_genelist
RP11-615B17	2	159300000	2q24.2	0.978927327857726	0.029917642544671	0.973133063797035	0.0377096108638908	4	C:\Program Files\Normalise Suite 2\Genelists\SG_Hu1-2_KTH1-2500_ver1_10Rx24C.txt.nsuite_genelist
RP11-79L13	2	161000000	2q24.3	0.908984025123491	0.0475923761576133	0.894101279750659	0.0428414699080705	4	C:\Program Files\Normalise Suite 2\Genelists\SG_Hu1-2_KTH1-2500_ver1_10Rx24C.txt.nsuite_genelist
AC010876	2	161500000	2q24.3	1.01150397236115	0.0212048465699554	1.00703262084036	0.0211850080471017	4	C:\Program Files\Normalise Suite 2\Genelists\SG_Hu1-2_KTH1-2500_ver1_10Rx24C.txt.nsuite_genelist
AC092632	2	162100000	2q24.3	0.9870361939457	0.0616041114894767	1.01231086090367	0.0487058116502751	4	C:\Program Files\Normalise Suite 2\Genelists\SG_Hu1-2_KTH1-2500_ver1_10Rx24C.txt.nsuite_genelist
AC016723	2	165900000	2q24.3	0.988353959495129	0.0136662800820505	0.983016894347589	0.0121522327575747	4	C:\Program Files\Normalise Suite 2\Genelists\SG_Hu1-2_KTH1-2500_ver1_10Rx24C.txt.nsuite_genelist
RP11-79E23	2	167200000	2q31.1	0.976966344560931	0.0450590647223598	0.972421482738214	0.0639739695875103	4	C:\Program Files\Normalise Suite 2\Genelists\SG_Hu1-2_KTH1-2500_ver1_10Rx24C.txt.nsuite_genelist
RP11-91O10	2	167800000	2q31.1	0.953767078863995	0.0271774926339671	0.960126483238598	0.0159520770421485	4	C:\Program Files\Normalise Suite 2\Genelists\SG_Hu1-2_KTH1-2500_ver1_10Rx24C.txt.nsuite_genelist
RP11-80D14	2	170000000	2q31.1	1.03543008952218	0.02044467401931	1.02635767403264	0.0302670228756283	4	C:\Program Files\Normalise Suite 2\Genelists\SG_Hu1-2_KTH1-2500_ver1_10Rx24C.txt.nsuite_genelist
RP11-81F17	2	170100000	2q31.1	1.01388351313238	0.0251898669500932	1.00765088705694	0.0307938290800272	4	C:\Program Files\Normalise Suite 2\Genelists\SG_Hu1-2_KTH1-2500_ver1_10Rx24C.txt.nsuite_genelist
RP11-91L3	2	170800000	2q31.1	0.992856133686725	0.179423178422727	0.991309692781516	0.154493901117916	4	C:\Program Files\Normalise Suite 2\Genelists\SG_Hu1-2_KTH1-2500_ver1_10Rx24C.txt.nsuite_genelist
RP11-79D11	2	171800000	2q31.1	0.943460921794836	0.0803786646811891	0.932546359867372	0.0962222696361262	4	C:\Program Files\Normalise Suite 2\Genelists\SG_Hu1-2_KTH1-2500_ver1_10Rx24C.txt.nsuite_genelist
RP11-91L23	2	172200000	2q31.1	0.922139057731369	0.0335413652669817	0.919765307071487	0.0315671146627841	4	C:\Program Files\Normalise Suite 2\Genelists\SG_Hu1-2_KTH1-2500_ver1_10Rx24C.txt.nsuite_genelist
RP11-91A9	2	172300000	2q31.1	0.826220625813872	0.202342013643851	0.828259584818199	0.202230031743336	4	C:\Program Files\Normalise Suite 2\Genelists\SG_Hu1-2_KTH1-2500_ver1_10Rx24C.txt.nsuite_genelist
RP11-79C17	2	172600000	2q31.1	1.0321346315535	0.031952562424329	1.02406147861725	0.0388213885887714	4	C:\Program Files\Normalise Suite 2\Genelists\SG_Hu1-2_KTH1-2500_ver1_10Rx24C.txt.nsuite_genelist
AC013467	2	173400000	2q31.1	0.831339441324053	0.199620905390428	0.835012487530957	0.180290357646227	4	C:\Program Files\Normalise Suite 2\Genelists\SG_Hu1-2_KTH1-2500_ver1_10Rx24C.txt.nsuite_genelist
RP11-12N7	2	174500000	2q31.1	1.01235963751951	0.0307217851574629	1.01844349310711	0.0255500132541898	4	C:\Program Files\Normalise Suite 2\Genelists\SG_Hu1-2_KTH1-2500_ver1_10Rx24C.txt.nsuite_genelist
RP11-279N12	2	176200000	2q31.2	0.944934307078187	0.0182979952147302	0.946875689386311	0.0158433236762054	4	C:\Program Files\Normalise Suite 2\Genelists\SG_Hu1-2_KTH1-2500_ver1_10Rx24C.txt.nsuite_genelist
RP11-428I14	2	177100000	2q31.2	0.963739469158103	0.0303611466617409	0.958259312364972	0.0353614177662734	4	C:\Program Files\Normalise Suite 2\Genelists\SG_Hu1-2_KTH1-2500_ver1_10Rx24C.txt.nsuite_genelist
RP11-88L24	2	178100000	2q31.3	0.894280472924018	0.0190642772969033	0.888464904548899	0.0178081846766119	4	C:\Program Files\Normalise Suite 2\Genelists\SG_Hu1-2_KTH1-2500_ver1_10Rx24C.txt.nsuite_genelist
RP11-30N9	2	179400000	2q31.3	0.90860289040664	0.0541139135560482	0.916016554344251	0.0169523731610776	4	C:\Program Files\Normalise Suite 2\Genelists\SG_Hu1-2_KTH1-2500_ver1_10Rx24C.txt.nsuite_genelist
RP11-131G20	2	179800000	2q32.1	0.885994308049389	0.193763436717814	0.893388517637151	0.162578320585554	3	C:\Program Files\Normalise Suite 2\Genelists\SG_Hu1-2_KTH1-2500_ver1_10Rx24C.txt.nsuite_genelist
RP11-69G4	2	181500000	2q32.1	1.08291786779934	0.177432945929956	1.14470159476034	0.26306873013671	4	C:\Program Files\Normalise Suite 2\Genelists\SG_Hu1-2_KTH1-2500_ver1_10Rx24C.txt.nsuite_genelist
RP11-598C21	2	182400000	2q32.1	0.993646622786755	0.133585971002499	1.04946925364024	0.170608908434948	4	C:\Program Files\Normalise Suite 2\Genelists\SG_Hu1-2_KTH1-2500_ver1_10Rx24C.txt.nsuite_genelist
AC074182	2	183000000	2q32.1	0.930660942587835	0.0332709635615825	0.926935756060345	0.0321814785760069	4	C:\Program Files\Normalise Suite 2\Genelists\SG_Hu1-2_KTH1-2500_ver1_10Rx24C.txt.nsuite_genelist
RP11-270G18	2	188500000	2q32.3	0.957742973437218	0.0536493716549005	0.962143291748541	0.0534438007973673	4	C:\Program Files\Normalise Suite 2\Genelists\SG_Hu1-2_KTH1-2500_ver1_10Rx24C.txt.nsuite_genelist
RP11-88L20	2	188600000	2q32.3	0.914733539537033	0.115257210059298	0.913797529634152	0.118333548661524	4	C:\Program Files\Normalise Suite 2\Genelists\SG_Hu1-2_KTH1-2500_ver1_10Rx24C.txt.nsuite_genelist
AC046197	2	189800000	2q32.3	1.00382284244771	0.0143237950790911	1.00345436835659	0.0151859908086594	4	C:\Program Files\Normalise Suite 2\Genelists\SG_Hu1-2_KTH1-2500_ver1_10Rx24C.txt.nsuite_genelist
RP11-59L22	2	191100000	2q32.3	0.922713519343833	0.0571005923435942	0.929372080949701	0.0213804753296442	4	C:\Program Files\Normalise Suite 2\Genelists\SG_Hu1-2_KTH1-2500_ver1_10Rx24C.txt.nsuite_genelist
RP11-30M1	2	193500000	2q33.1	0.938034692543342	0.0295735065554941	0.93369080839676	0.0243683001656086	4	C:\Program Files\Normalise Suite 2\Genelists\SG_Hu1-2_KTH1-2500_ver1_10Rx24C.txt.nsuite_genelist
RP11-90C17	2	194100000	2q33.1	0.960859685529635	0.0406686950547632	0.963825288156629	0.029406996413138	4	C:\Program Files\Normalise Suite 2\Genelists\SG_Hu1-2_KTH1-2500_ver1_10Rx24C.txt.nsuite_genelist
RP11-387H5	2	195400000	2q33.1	0.999997686758106	0.0647242164999005	1.02298528634846	0.0503281006707061	4	C:\Program Files\Normalise Suite 2\Genelists\SG_Hu1-2_KTH1-2500_ver1_10Rx24C.txt.nsuite_genelist
RP11-89B13	2	195700000	2q33.1	1.0136891194892	0.0105669279152849	1.00966028358307	0.00974243258214902	4	C:\Program Files\Normalise Suite 2\Genelists\SG_Hu1-2_KTH1-2500_ver1_10Rx24C.txt.nsuite_genelist
RP11-2C13	2	197000000	2q33.1	0.967637735017835	0.0534481004542079	0.974979635387315	0.0271369499113898	4	C:\Program Files\Normalise Suite 2\Genelists\SG_Hu1-2_KTH1-2500_ver1_10Rx24C.txt.nsuite_genelist
RP11-91M5	2	200400000	2q33.2	0.977243043456146	0.0186159378376139	0.993188922160593	0.0266772622316467	4	C:\Program Files\Normalise Suite 2\Genelists\SG_Hu1-2_KTH1-2500_ver1_10Rx24C.txt.nsuite_genelist
RP11-329O10	2	202600000	2q33.3	1.07139157997051	0.031619869650444	1.07052219231845	0.0255627129907116	4	C:\Program Files\Normalise Suite 2\Genelists\SG_Hu1-2_KTH1-2500_ver1_10Rx24C.txt.nsuite_genelist
RP11-47E6	2	203500000	2q33.3	1.0029204802669	0.044291294593686	1.01620526337455	0.0687030189434914	4	C:\Program Files\Normalise Suite 2\Genelists\SG_Hu1-2_KTH1-2500_ver1_10Rx24C.txt.nsuite_genelist
AC009498	2	203900000	2q33.3	0.864126803129179	0.0776207221459108	0.870099004293867	0.0697122579481938	4	C:\Program Files\Normalise Suite 2\Genelists\SG_Hu1-2_KTH1-2500_ver1_10Rx24C.txt.nsuite_genelist
RP11-15J24	2	204400000	2q33.3	0.937033741114548	0.0615026080222895	0.94377846315267	0.0618983549127528	4	C:\Program Files\Normalise Suite 2\Genelists\SG_Hu1-2_KTH1-2500_ver1_10Rx24C.txt.nsuite_genelist
RP11-89K8	2	205200000	2q33.3	0.850658681474284	0.137924585816854	0.843554504727991	0.142500425547672	4	C:\Program Files\Normalise Suite 2\Genelists\SG_Hu1-2_KTH1-2500_ver1_10Rx24C.txt.nsuite_genelist
RP11-90D19	2	205900000	2q36.1	1.05176156282781	0.0484711650192226	1.05044170872027	0.0379020249185206	4	C:\Program Files\Normalise Suite 2\Genelists\SG_Hu1-2_KTH1-2500_ver1_10Rx24C.txt.nsuite_genelist
RP11-89J16	2	206800000	2q36.1	0.940088980360737	0.0723335730388035	0.946070893385318	0.0595232423567253	4	C:\Program Files\Normalise Suite 2\Genelists\SG_Hu1-2_KTH1-2500_ver1_10Rx24C.txt.nsuite_genelist
RP11-13N10	2	207700000	2q36.1	1.02517289399566	0.102309069932787	1.02984256103105	0.105491400269966	4	C:\Program Files\Normalise Suite 2\Genelists\SG_Hu1-2_KTH1-2500_ver1_10Rx24C.txt.nsuite_genelist
RP11-90O3	2	208900000	2q36.1	0.98203446543913	0.0343382584531821	0.975238078495362	0.0381534871113627	4	C:\Program Files\Normalise Suite 2\Genelists\SG_Hu1-2_KTH1-2500_ver1_10Rx24C.txt.nsuite_genelist
RP11-79C24	2	210500000	2q36.1	0.869375164402611	0.0753132936894436	0.868694113050716	0.0613295057300198	4	C:\Program Files\Normalise Suite 2\Genelists\SG_Hu1-2_KTH1-2500_ver1_10Rx24C.txt.nsuite_genelist
RP11-300D24	2	211300000	2q36.1	0.913824756445519	0.0127046022416365	0.915885436319933	0.0191010346668329	4	C:\Program Files\Normalise Suite 2\Genelists\SG_Hu1-2_KTH1-2500_ver1_10Rx24C.txt.nsuite_genelist
RP11-560C24	2	212600000	2q36.1	0.88833258584604	0.117303328472336	0.86696598238388	0.103466367115209	4	C:\Program Files\Normalise Suite 2\Genelists\SG_Hu1-2_KTH1-2500_ver1_10Rx24C.txt.nsuite_genelist
RP11-44J16	2	213600000	2q36.1	0.958113447200738	0.0468018803669487	0.983202345451278	0.0219913610670465	4	C:\Program Files\Normalise Suite 2\Genelists\SG_Hu1-2_KTH1-2500_ver1_10Rx24C.txt.nsuite_genelist
AC073284	2	215200000	2q36.1	1.0121263063633	0.0289616158844598	1.00993038807841	0.0304548389360683	4	C:\Program Files\Normalise Suite 2\Genelists\SG_Hu1-2_KTH1-2500_ver1_10Rx24C.txt.nsuite_genelist
RP11-4B6	2	217200000	2q36.1	0.900177566786885	0.0321514696048401	0.908898979003644	0.0302916111175216	4	C:\Program Files\Normalise Suite 2\Genelists\SG_Hu1-2_KTH1-2500_ver1_10Rx24C.txt.nsuite_genelist
RP11-146N10	2	218200000	2q36.1	1.02924734520125	0.0524474184878657	1.03528063861387	0.0632507908464641	4	C:\Program Files\Normalise Suite 2\Genelists\SG_Hu1-2_KTH1-2500_ver1_10Rx24C.txt.nsuite_genelist
RP11-316O14	2	219200000	2q36.1	0.999097751835111	0.0755132222290835	0.987286602369134	0.045577515514831	4	C:\Program Files\Normalise Suite 2\Genelists\SG_Hu1-2_KTH1-2500_ver1_10Rx24C.txt.nsuite_genelist
AC009310	2	219700000	2q36.1	0.943399165520808	0.0201648537070554	0.940427039570026	0.019000734111957	4	C:\Program Files\Normalise Suite 2\Genelists\SG_Hu1-2_KTH1-2500_ver1_10Rx24C.txt.nsuite_genelist
RP11-23G2	2	220900000	2q36.1	0.881682883788439	0.227917080541179	0.895461513315291	0.22844198175761	4	C:\Program Files\Normalise Suite 2\Genelists\SG_Hu1-2_KTH1-2500_ver1_10Rx24C.txt.nsuite_genelist
AC009231	2	221600000	2q36.2	0.932102983613168	0.0682715122689476	0.964855542636069	0.0356151061694964	4	C:\Program Files\Normalise Suite 2\Genelists\SG_Hu1-2_KTH1-2500_ver1_10Rx24C.txt.nsuite_genelist
RP11-247E23	2	222600000	2q36.3	1.02615776345011	0.0205470583821972	1.02799911785516	0.0209180855938316	4	C:\Program Files\Normalise Suite 2\Genelists\SG_Hu1-2_KTH1-2500_ver1_10Rx24C.txt.nsuite_genelist
RP11-551D18	2	223400000	2q36.3	0.915548628895576	0.0774947946525424	0.92290061993759	0.0646506244929824	4	C:\Program Files\Normalise Suite 2\Genelists\SG_Hu1-2_KTH1-2500_ver1_10Rx24C.txt.nsuite_genelist
RP11-79C2	2	223800000	2q36.3	1.01347764723806	0.0409132064803905	1.00697893200586	0.0388770615680403	4	C:\Program Files\Normalise Suite 2\Genelists\SG_Hu1-2_KTH1-2500_ver1_10Rx24C.txt.nsuite_genelist
RP11-91J17	2	226800000	2q36.3	0.929138240303588	0.0635464448130446	0.935259482145098	0.0989468446852185	4	C:\Program Files\Normalise Suite 2\Genelists\SG_Hu1-2_KTH1-2500_ver1_10Rx24C.txt.nsuite_genelist
RP11-89F8	2	226800000	2q36.3	0.945370762667315	0.0403960495932916	0.927863850399827	0.0414158706080852	4	C:\Program Files\Normalise Suite 2\Genelists\SG_Hu1-2_KTH1-2500_ver1_10Rx24C.txt.nsuite_genelist
AC009950	2	227600000	2q37.1	1.05712535078693	0.0150907849654105	1.05672927898846	0.0216343454430969	4	C:\Program Files\Normalise Suite 2\Genelists\SG_Hu1-2_KTH1-2500_ver1_10Rx24C.txt.nsuite_genelist
RP11-91C14	2	228000000	2q37.1	1.03234424902382	0.044162349036081	1.03700579689751	0.0472217604484731	4	C:\Program Files\Normalise Suite 2\Genelists\SG_Hu1-2_KTH1-2500_ver1_10Rx24C.txt.nsuite_genelist
RP11-252C12	2	229100000	2q37.1	0.882103347725833	0.0335662581963581	0.886193582731193	0.0328789796486169	4	C:\Program Files\Normalise Suite 2\Genelists\SG_Hu1-2_KTH1-2500_ver1_10Rx24C.txt.nsuite_genelist
RP11-69J7	2	230400000	2q37.1	0.934370261962437	0.132614135744931	0.99781991499053	0.177128059599166	4	C:\Program Files\Normalise Suite 2\Genelists\SG_Hu1-2_KTH1-2500_ver1_10Rx24C.txt.nsuite_genelist
RP11-71H20	2	231200000	2q37.1	1.057546958093	0.0507425338514148	1.07243022699032	0.0712987292676883	4	C:\Program Files\Normalise Suite 2\Genelists\SG_Hu1-2_KTH1-2500_ver1_10Rx24C.txt.nsuite_genelist
RP11-91N19	2	232500000	2q37.2	0.976000582335594	0.0118623449779611	0.964760211333629	0.0107890318253503	4	C:\Program Files\Normalise Suite 2\Genelists\SG_Hu1-2_KTH1-2500_ver1_10Rx24C.txt.nsuite_genelist
RP11-176L22	2	232700000	2q37.2	1.07770471741632	0.0168325868304889	1.07395462321634	0.00595234379921372	4	C:\Program Files\Normalise Suite 2\Genelists\SG_Hu1-2_KTH1-2500_ver1_10Rx24C.txt.nsuite_genelist
RP11-79G2	2	234200000	2q37.3	0.986770653221984	0.0273162762033437	0.984279655982015	0.0261941934098537	4	C:\Program Files\Normalise Suite 2\Genelists\SG_Hu1-2_KTH1-2500_ver1_10Rx24C.txt.nsuite_genelist
RP11-680O16	2	235700000	2q37.3	0.981775908724572	0.0466149578852567	0.981997506110729	0.0463639442022902	4	C:\Program Files\Normalise Suite 2\Genelists\SG_Hu1-2_KTH1-2500_ver1_10Rx24C.txt.nsuite_genelist
RP11-88P18	2	237500000	2q37.3	1.00213323078113	0.0427451780166057	1.00668462835133	0.0444747922859426	4	C:\Program Files\Normalise Suite 2\Genelists\SG_Hu1-2_KTH1-2500_ver1_10Rx24C.txt.nsuite_genelist
RP11-118M12	2	239800000	2q37.3	0.860994926490936	0.0331417535102033	0.853589209084315	0.0430466364589795	4	C:\Program Files\Normalise Suite 2\Genelists\SG_Hu1-2_KTH1-2500_ver1_10Rx24C.txt.nsuite_genelist
RP11-89N23	2	240300000	2q37.3	0.862169952337044	0.178519977925643	0.844434974731606	0.205632247501198	4	C:\Program Files\Normalise Suite 2\Genelists\SG_Hu1-2_KTH1-2500_ver1_10Rx24C.txt.nsuite_genelist
RP11-463B12	2	241000000	2q37.3	0.959753947095687	0.0681053456412518	0.953052809360697	0.0646251737633267	4	C:\Program Files\Normalise Suite 2\Genelists\SG_Hu1-2_KTH1-2500_ver1_10Rx24C.txt.nsuite_genelist
RG-172-I13	2	241000000	2q37.3	0.947661963361202	0.00924995887394529	0.945086355240814	0.01168693892094	4	C:\Program Files\Normalise Suite 2\Genelists\SG_Hu1-2_KTH1-2500_ver1_10Rx24C.txt.nsuite_genelist
GS-1011-O17	2	241100000	2q37.3	0.907876577516935	0.0418036385193769	0.923603534932275	0.0349297366762158	4	C:\Program Files\Normalise Suite 2\Genelists\SG_Hu1-2_KTH1-2500_ver1_10Rx24C.txt.nsuite_genelist
GS-1186-B18	3	1900000	3p26.3	0.939195584351753	0.0653635806429023	0.942483728794255	0.0869302632439301	4	C:\Program Files\Normalise Suite 2\Genelists\SG_Hu1-2_KTH1-2500_ver1_10Rx24C.txt.nsuite_genelist
RP11-204C23	3	3000000	3p26.2	0.974124858547715	0.0125405167707428	0.981268757926157	0.0123204925458299	4	C:\Program Files\Normalise Suite 2\Genelists\SG_Hu1-2_KTH1-2500_ver1_10Rx24C.txt.nsuite_genelist
RP11-32F23	3	4100000	3p26.2	0.949378038914924	0.0679513979489257	0.958844181247352	0.0737384192884117	4	C:\Program Files\Normalise Suite 2\Genelists\SG_Hu1-2_KTH1-2500_ver1_10Rx24C.txt.nsuite_genelist
RP11-63O1	3	4800000	3p26.1	1.01181391828714	0.035970164668836	1.01414535281404	0.0315062804300463	4	C:\Program Files\Normalise Suite 2\Genelists\SG_Hu1-2_KTH1-2500_ver1_10Rx24C.txt.nsuite_genelist
RP11-91K16	3	6300000	3p26.1	0.984694421665491	0.0708048179802916	0.973706585311458	0.0802361546741725	4	C:\Program Files\Normalise Suite 2\Genelists\SG_Hu1-2_KTH1-2500_ver1_10Rx24C.txt.nsuite_genelist
RP11-33E18	3	7900000	3p25.3	0.946067830919487	0.0227939617587324	0.951274302083919	0.0342425500439829	4	C:\Program Files\Normalise Suite 2\Genelists\SG_Hu1-2_KTH1-2500_ver1_10Rx24C.txt.nsuite_genelist
RP11-271E2	3	9200000	3p25.3	1.02719405236334	0.0206608545871461	1.01774229368196	0.0313617446450747	4	C:\Program Files\Normalise Suite 2\Genelists\SG_Hu1-2_KTH1-2500_ver1_10Rx24C.txt.nsuite_genelist
RP11-21J23	3	10400000	3p25.2	1.05768332162093	0.24068995498151	1.10241447864275	0.316784820972174	4	C:\Program Files\Normalise Suite 2\Genelists\SG_Hu1-2_KTH1-2500_ver1_10Rx24C.txt.nsuite_genelist
cos11	3	11000000	3p25.2	0.94313179417589	0.176655909516403	0.989546829234934	0.0541673687555706	4	C:\Program Files\Normalise Suite 2\Genelists\SG_Hu1-2_KTH1-2500_ver1_10Rx24C.txt.nsuite_genelist
RP11-91K4	3	11500000	3p25.2	0.955612529576471	0.0292756048378712	0.952283062238707	0.0321184167127599	4	C:\Program Files\Normalise Suite 2\Genelists\SG_Hu1-2_KTH1-2500_ver1_10Rx24C.txt.nsuite_genelist
RP11-115G3	3	13300000	3p25.1	0.878620735568675	0.0251227848237182	0.866312165898436	0.0139902508627889	4	C:\Program Files\Normalise Suite 2\Genelists\SG_Hu1-2_KTH1-2500_ver1_10Rx24C.txt.nsuite_genelist
RP11-57D6	3	15700000	3p24.3	0.943265343687991	0.029297637182236	0.936983213037796	0.0277292821316282	4	C:\Program Files\Normalise Suite 2\Genelists\SG_Hu1-2_KTH1-2500_ver1_10Rx24C.txt.nsuite_genelist
RP11-255O19	3	18300000	3p24.3	0.924765880512132	0.0922780915225378	0.912251224710786	0.107854999660705	4	C:\Program Files\Normalise Suite 2\Genelists\SG_Hu1-2_KTH1-2500_ver1_10Rx24C.txt.nsuite_genelist
RP11-80D24	3	19700000	3p24.3	0.938947195209057	0.0405688053539234	0.935079727936854	0.0384445721092328	4	C:\Program Files\Normalise Suite 2\Genelists\SG_Hu1-2_KTH1-2500_ver1_10Rx24C.txt.nsuite_genelist
RP11-90I9	3	22300000	3p24.1	0.932853469874559	0.0128268694235941	0.928039348273756	0.0227142266822894	4	C:\Program Files\Normalise Suite 2\Genelists\SG_Hu1-2_KTH1-2500_ver1_10Rx24C.txt.nsuite_genelist
RP11-79E6	3	23700000	3p24.1	0.798861393571684	0.141119225836701	0.790721004958812	0.146035519745915	4	C:\Program Files\Normalise Suite 2\Genelists\SG_Hu1-2_KTH1-2500_ver1_10Rx24C.txt.nsuite_genelist
RP11-89F18	3	25800000	3p22.3	0.966558726233059	0.0117838279882843	0.958889287884715	0.00684148625714232	4	C:\Program Files\Normalise Suite 2\Genelists\SG_Hu1-2_KTH1-2500_ver1_10Rx24C.txt.nsuite_genelist
RP11-41F5	3	26100000	3p22.3	1.04820548137144	0.0287514954366982	1.04118370620157	0.0413282682498883	4	C:\Program Files\Normalise Suite 2\Genelists\SG_Hu1-2_KTH1-2500_ver1_10Rx24C.txt.nsuite_genelist
RP11-245E5	3	26700000	3p22.3	0.953181841910828	0.0212764366879777	0.947267282497299	0.0227383183442744	4	C:\Program Files\Normalise Suite 2\Genelists\SG_Hu1-2_KTH1-2500_ver1_10Rx24C.txt.nsuite_genelist
RP11-421F9	3	27800000	3p22.3	0.924911808310154	0.0207721095994508	0.927886435732017	0.0318629670019586	4	C:\Program Files\Normalise Suite 2\Genelists\SG_Hu1-2_KTH1-2500_ver1_10Rx24C.txt.nsuite_genelist
RP11-451C4	3	28000000	3p22.3	1.00604461858649	0.0641970320188958	1.00403561587378	0.0717143409626056	4	C:\Program Files\Normalise Suite 2\Genelists\SG_Hu1-2_KTH1-2500_ver1_10Rx24C.txt.nsuite_genelist
AC013500	3	29800000	3p22.3	0.890179397632538	0.0516574789095854	0.928252006672825	0.04144015041385	4	C:\Program Files\Normalise Suite 2\Genelists\SG_Hu1-2_KTH1-2500_ver1_10Rx24C.txt.nsuite_genelist
RP11-11L6	3	30700000	3p22.3	0.925797132307016	0.0139359224186179	0.926051828964209	0.0166963810988408	4	C:\Program Files\Normalise Suite 2\Genelists\SG_Hu1-2_KTH1-2500_ver1_10Rx24C.txt.nsuite_genelist
RP11-103N21	3	31800000	3p22.2	0.778272449107923	0.196586656497795	0.767457423483487	0.200099387970729	4	C:\Program Files\Normalise Suite 2\Genelists\SG_Hu1-2_KTH1-2500_ver1_10Rx24C.txt.nsuite_genelist
RP11-56P22	3	35900000	3p21.33	0.96396734127159	0.0360179182973745	0.981932081224615	0.0459073963948456	4	C:\Program Files\Normalise Suite 2\Genelists\SG_Hu1-2_KTH1-2500_ver1_10Rx24C.txt.nsuite_genelist
RP11-286G5	3	37200000	3p21.33	0.941294613011884	0.0345962798390128	0.942897153903951	0.0354545815938714	4	C:\Program Files\Normalise Suite 2\Genelists\SG_Hu1-2_KTH1-2500_ver1_10Rx24C.txt.nsuite_genelist
RP11-90M23	3	38600000	3p21.33	0.988262566630857	0.0778232553796036	0.975917513359663	0.0495354142267783	4	C:\Program Files\Normalise Suite 2\Genelists\SG_Hu1-2_KTH1-2500_ver1_10Rx24C.txt.nsuite_genelist
RP11-90B15	3	40700000	3p21.32	0.817945458431776	0.150533353219237	0.817284328754295	0.151409577768747	4	C:\Program Files\Normalise Suite 2\Genelists\SG_Hu1-2_KTH1-2500_ver1_10Rx24C.txt.nsuite_genelist
RP11-241P3	3	42600000	3p21.31	0.996502623707466	0.0306688803008418	0.990293068715069	0.0261049616353726	4	C:\Program Files\Normalise Suite 2\Genelists\SG_Hu1-2_KTH1-2500_ver1_10Rx24C.txt.nsuite_genelist
RP11-219I21	3	43100000	3p21.31	0.912788769770139	0.0775657481568139	0.918613329850139	0.0749235503892725	4	C:\Program Files\Normalise Suite 2\Genelists\SG_Hu1-2_KTH1-2500_ver1_10Rx24C.txt.nsuite_genelist
RP11-24L15	3	44300000	3p21.31	1.0003655003351	0.172386165486788	1.00395649688869	0.171295886024278	4	C:\Program Files\Normalise Suite 2\Genelists\SG_Hu1-2_KTH1-2500_ver1_10Rx24C.txt.nsuite_genelist
RP11-348P10	3	45300000	3p21.31	1.00456711963911	0.0776690520045127	1.00320543219076	0.080835975458499	4	C:\Program Files\Normalise Suite 2\Genelists\SG_Hu1-2_KTH1-2500_ver1_10Rx24C.txt.nsuite_genelist
RP11-91E8	3	46400000	3p21.31	0.986693997488216	0.0277470945119694	0.98462755976158	0.0232572302011549	4	C:\Program Files\Normalise Suite 2\Genelists\SG_Hu1-2_KTH1-2500_ver1_10Rx24C.txt.nsuite_genelist
RP11-425J9	3	47600000	3p21.31	0.94976719462048	0.0350008235637045	0.944685054073455	0.0339380146558004	4	C:\Program Files\Normalise Suite 2\Genelists\SG_Hu1-2_KTH1-2500_ver1_10Rx24C.txt.nsuite_genelist
RP11-91M18	3	48000000	3p21.31	1.06364808903756	0.0162213707798468	1.07701869846737	0.0223956198624549	4	C:\Program Files\Normalise Suite 2\Genelists\SG_Hu1-2_KTH1-2500_ver1_10Rx24C.txt.nsuite_genelist
RP11-804H8	3	51000000	3p21.31	0.974524234561459	0.0133377364458872	0.971849781826966	0.0122205537581053	4	C:\Program Files\Normalise Suite 2\Genelists\SG_Hu1-2_KTH1-2500_ver1_10Rx24C.txt.nsuite_genelist
RP11-89F17	3	51600000	3p21.31	1.06938388968489	0.0285919102588042	1.07082178016717	0.0273455505508923	4	C:\Program Files\Normalise Suite 2\Genelists\SG_Hu1-2_KTH1-2500_ver1_10Rx24C.txt.nsuite_genelist
RP11-865O5	3	53600000	3p21.2	1.10689587928887	0.100575136441196	1.10820930100739	0.0890557734874042	4	C:\Program Files\Normalise Suite 2\Genelists\SG_Hu1-2_KTH1-2500_ver1_10Rx24C.txt.nsuite_genelist
RP11-124O2	3	54800000	3p21.1	0.988232556728732	0.0370934774652698	0.981792497387893	0.04126342599332	4	C:\Program Files\Normalise Suite 2\Genelists\SG_Hu1-2_KTH1-2500_ver1_10Rx24C.txt.nsuite_genelist
RP11-189K9	3	55000000	3p21.1	0.771329504343137	0.205683754445641	0.768190776280972	0.207215528431474	4	C:\Program Files\Normalise Suite 2\Genelists\SG_Hu1-2_KTH1-2500_ver1_10Rx24C.txt.nsuite_genelist
RP11-754F19	3	57200000	3p21.1	0.887758154447887	0.119345286945775	0.891681113698651	0.12002052965687	4	C:\Program Files\Normalise Suite 2\Genelists\SG_Hu1-2_KTH1-2500_ver1_10Rx24C.txt.nsuite_genelist
RP11-80H18	3	58200000	3p21.1	1.04274788344429	0.048541329617428	1.04151557637658	0.0428255031484061	4	C:\Program Files\Normalise Suite 2\Genelists\SG_Hu1-2_KTH1-2500_ver1_10Rx24C.txt.nsuite_genelist
RP11-79K17	3	59200000	3p14.3	1.00878823304495	0.00750766863020049	0.999735099893118	0.0123664098724208	4	C:\Program Files\Normalise Suite 2\Genelists\SG_Hu1-2_KTH1-2500_ver1_10Rx24C.txt.nsuite_genelist
RP11-34D21	3	60700000	3p14.3	0.919219024555689	0.160307701366315	1.09273190771753	0.366035182042687	4	C:\Program Files\Normalise Suite 2\Genelists\SG_Hu1-2_KTH1-2500_ver1_10Rx24C.txt.nsuite_genelist
RP11-108A8	3	64000000	3p14.2	0.939750702338298	0.0282622397403704	0.932359497324605	0.0316075614508551	4	C:\Program Files\Normalise Suite 2\Genelists\SG_Hu1-2_KTH1-2500_ver1_10Rx24C.txt.nsuite_genelist
RP11-89O2	3	64900000	3p14.2	0.865549149384182	0.163086914242997	0.872009831177174	0.167952099797342	4	C:\Program Files\Normalise Suite 2\Genelists\SG_Hu1-2_KTH1-2500_ver1_10Rx24C.txt.nsuite_genelist
RP11-129B22	3	65000000	3p14.2	0.964450247306842	0.0222546182506095	0.94782886053535	0.029980930303504	4	C:\Program Files\Normalise Suite 2\Genelists\SG_Hu1-2_KTH1-2500_ver1_10Rx24C.txt.nsuite_genelist
RP11-146E16	3	67900000	3p14.1	0.823023735643851	0.232493395448878	0.819743813738572	0.231974436801031	4	C:\Program Files\Normalise Suite 2\Genelists\SG_Hu1-2_KTH1-2500_ver1_10Rx24C.txt.nsuite_genelist
RP11-89A12	3	68200000	3p14.1	0.917625048755772	0.0296551890416319	0.910394888600921	0.0237973845908533	4	C:\Program Files\Normalise Suite 2\Genelists\SG_Hu1-2_KTH1-2500_ver1_10Rx24C.txt.nsuite_genelist
RP11-79C12	3	68300000	3p14.1	0.775352174483935	0.205327368019044	0.780872901430598	0.184745601008626	4	C:\Program Files\Normalise Suite 2\Genelists\SG_Hu1-2_KTH1-2500_ver1_10Rx24C.txt.nsuite_genelist
RP11-81N13	3	68300000	3p14.1	0.969742395397482	0.00798319473038485	0.969089112669671	0.0131009584500607	4	C:\Program Files\Normalise Suite 2\Genelists\SG_Hu1-2_KTH1-2500_ver1_10Rx24C.txt.nsuite_genelist
RP11-444P10	3	70000000	3p12.3	0.966070149555554	0.0234391814698724	0.971012224202414	0.0268392180638071	4	C:\Program Files\Normalise Suite 2\Genelists\SG_Hu1-2_KTH1-2500_ver1_10Rx24C.txt.nsuite_genelist
RP11-90H15	3	71600000	3p12.3	0.99419882853174	0.0211867078612945	0.987518002304967	0.0221584558592859	4	C:\Program Files\Normalise Suite 2\Genelists\SG_Hu1-2_KTH1-2500_ver1_10Rx24C.txt.nsuite_genelist
RP11-522N9	3	73100000	3p12.3	0.908380624683524	0.103746288333298	0.899725233655476	0.102745271181849	4	C:\Program Files\Normalise Suite 2\Genelists\SG_Hu1-2_KTH1-2500_ver1_10Rx24C.txt.nsuite_genelist
RP11-781E19	3	74800000	3p12.3	0.774371035518861	0.206449587289895	0.774962897263802	0.190740781389643	4	C:\Program Files\Normalise Suite 2\Genelists\SG_Hu1-2_KTH1-2500_ver1_10Rx24C.txt.nsuite_genelist
RP11-89H10	3	76100000	3p12.3	0.928444344241002	0.0418233862096247	0.925414780480445	0.0477103611685443	4	C:\Program Files\Normalise Suite 2\Genelists\SG_Hu1-2_KTH1-2500_ver1_10Rx24C.txt.nsuite_genelist
RP11-79O5	3	76400000	3p12.3	0.931050751055869	0.0876628382138395	0.934205417499413	0.080262170057872	4	C:\Program Files\Normalise Suite 2\Genelists\SG_Hu1-2_KTH1-2500_ver1_10Rx24C.txt.nsuite_genelist
RP11-447J13	3	78200000	3p12.2	0.978355715888024	0.0121309978602122	0.979048353458569	0.0144262198638697	4	C:\Program Files\Normalise Suite 2\Genelists\SG_Hu1-2_KTH1-2500_ver1_10Rx24C.txt.nsuite_genelist
RP11-79F5	3	80300000	3p12.1	0.926984524744141	0.0108024134327353	0.927038084679812	0.0181997900809377	4	C:\Program Files\Normalise Suite 2\Genelists\SG_Hu1-2_KTH1-2500_ver1_10Rx24C.txt.nsuite_genelist
RP11-220O14	3	80700000	3p12.1	0.902518690295085	0.122933188210957	0.908239568368626	0.132497115674711	4	C:\Program Files\Normalise Suite 2\Genelists\SG_Hu1-2_KTH1-2500_ver1_10Rx24C.txt.nsuite_genelist
AC018918	3	81500000	3p11.2	0.943434283833647	0.012996030071749	0.936445878349532	0.0115513676597782	4	C:\Program Files\Normalise Suite 2\Genelists\SG_Hu1-2_KTH1-2500_ver1_10Rx24C.txt.nsuite_genelist
RP11-208G16	3	86500000	3q11.1	0.833847756441036	0.221839927421806	0.839935225326772	0.194871206179376	4	C:\Program Files\Normalise Suite 2\Genelists\SG_Hu1-2_KTH1-2500_ver1_10Rx24C.txt.nsuite_genelist
RP11-81P15	3	89200000	3q11.1	0.88573755642269	0.127127337751226	0.945470633554982	0.0465740910633161	4	C:\Program Files\Normalise Suite 2\Genelists\SG_Hu1-2_KTH1-2500_ver1_10Rx24C.txt.nsuite_genelist
RP11-424C9	3	90000000	3q11.1	1.01470397790101	0.0562215962642905	1.01232420515543	0.0635258349563198	4	C:\Program Files\Normalise Suite 2\Genelists\SG_Hu1-2_KTH1-2500_ver1_10Rx24C.txt.nsuite_genelist
RP11-91A15	3	96400000	3q12.2	0.969881859417013	0.0150625009282767	0.96243189480976	0.0229905613194075	4	C:\Program Files\Normalise Suite 2\Genelists\SG_Hu1-2_KTH1-2500_ver1_10Rx24C.txt.nsuite_genelist
AC019233	3	97400000	3q12.3	0.939386713484145	0.0724977866989376	0.942493502535271	0.0596463067917084	4	C:\Program Files\Normalise Suite 2\Genelists\SG_Hu1-2_KTH1-2500_ver1_10Rx24C.txt.nsuite_genelist
RP11-91M15	3	98400000	3q12.3	1.07869839015276	0.123650763534462	1.11084602481588	0.165031169024927	4	C:\Program Files\Normalise Suite 2\Genelists\SG_Hu1-2_KTH1-2500_ver1_10Rx24C.txt.nsuite_genelist
RP11-449F7	3	100500000	3q13.11	0.891651776722993	0.0287915302511559	0.886213650176842	0.0265978658048504	4	C:\Program Files\Normalise Suite 2\Genelists\SG_Hu1-2_KTH1-2500_ver1_10Rx24C.txt.nsuite_genelist
RP11-114I8	3	103100000	3q13.11	1.06293786073427	0.0194660882972154	1.06096973903671	0.0155374515809702	4	C:\Program Files\Normalise Suite 2\Genelists\SG_Hu1-2_KTH1-2500_ver1_10Rx24C.txt.nsuite_genelist
AC018352	3	103700000	3q13.12	0.974438342361086	0.0401418851989928	0.988603587969847	0.0382833832575202	4	C:\Program Files\Normalise Suite 2\Genelists\SG_Hu1-2_KTH1-2500_ver1_10Rx24C.txt.nsuite_genelist
RP11-490H13	3	106500000	3q13.13	0.91362750083066	0.131815712775593	0.912910084801908	0.0877386026812145	4	C:\Program Files\Normalise Suite 2\Genelists\SG_Hu1-2_KTH1-2500_ver1_10Rx24C.txt.nsuite_genelist
RP11-91B3	3	108700000	3q13.13	0.915725437625827	0.0563281108537027	0.914502247170662	0.0595509991739659	4	C:\Program Files\Normalise Suite 2\Genelists\SG_Hu1-2_KTH1-2500_ver1_10Rx24C.txt.nsuite_genelist
RP11-71D1	3	113100000	3q13.31	0.92993016523909	0.0475839353558838	0.952066978418128	0.0312543736590869	4	C:\Program Files\Normalise Suite 2\Genelists\SG_Hu1-2_KTH1-2500_ver1_10Rx24C.txt.nsuite_genelist
RP11-12P11	3	114800000	3q13.32	0.952280923478981	0.0662226806232996	0.948029765075481	0.067148693619324	4	C:\Program Files\Normalise Suite 2\Genelists\SG_Hu1-2_KTH1-2500_ver1_10Rx24C.txt.nsuite_genelist
RP11-745L2	3	115000000	3q13.32	0.92443803585073	0.0206545208062051	0.922920133778425	0.00682855649964034	4	C:\Program Files\Normalise Suite 2\Genelists\SG_Hu1-2_KTH1-2500_ver1_10Rx24C.txt.nsuite_genelist
RP11-5K13	3	116900000	3q13.33	0.925459469122131	0.0485993421991911	0.928841845787653	0.0714042385598246	4	C:\Program Files\Normalise Suite 2\Genelists\SG_Hu1-2_KTH1-2500_ver1_10Rx24C.txt.nsuite_genelist
RP11-24O5	3	117100000	3q13.33	1.01393917016755	0.0862962089268207	1.01093795323912	0.0954748055231927	4	C:\Program Files\Normalise Suite 2\Genelists\SG_Hu1-2_KTH1-2500_ver1_10Rx24C.txt.nsuite_genelist
RP11-342J15	3	118300000	3q13.33	0.926856053157936	0.0228460752339323	0.921926002646614	0.0239199399501735	4	C:\Program Files\Normalise Suite 2\Genelists\SG_Hu1-2_KTH1-2500_ver1_10Rx24C.txt.nsuite_genelist
RP11-373C21	3	119800000	3q21.1	0.922662227944309	0.12584357195619	0.970158157428332	0.159795619859707	4	C:\Program Files\Normalise Suite 2\Genelists\SG_Hu1-2_KTH1-2500_ver1_10Rx24C.txt.nsuite_genelist
AC027296	3	120300000	3q21.1	1.0551890535417	0.165458067190365	1.04481607194064	0.161139807990091	4	C:\Program Files\Normalise Suite 2\Genelists\SG_Hu1-2_KTH1-2500_ver1_10Rx24C.txt.nsuite_genelist
RP11-91F9	3	120600000	3q21.1	0.931800524669144	0.0352270106016542	0.939879054199503	0.0366037915823878	4	C:\Program Files\Normalise Suite 2\Genelists\SG_Hu1-2_KTH1-2500_ver1_10Rx24C.txt.nsuite_genelist
RP11-169N13	3	122000000	3q21.2	0.982535999325364	0.0381222288491029	0.980118435381587	0.039382766266272	4	C:\Program Files\Normalise Suite 2\Genelists\SG_Hu1-2_KTH1-2500_ver1_10Rx24C.txt.nsuite_genelist
RP11-217N3	3	123300000	3q21.2	0.914134102715708	0.0376086839904937	0.915100283331374	0.0466227220753249	4	C:\Program Files\Normalise Suite 2\Genelists\SG_Hu1-2_KTH1-2500_ver1_10Rx24C.txt.nsuite_genelist
RP11-10G15	3	125600000	3q21.3	1.16320345363759	0.169202031901587	1.16720701832408	0.172769860936095	4	C:\Program Files\Normalise Suite 2\Genelists\SG_Hu1-2_KTH1-2500_ver1_10Rx24C.txt.nsuite_genelist
RP11-79M2	3	126700000	3q21.3	0.79758724258605	0.222463017392887	0.778151812185736	0.248624702236207	4	C:\Program Files\Normalise Suite 2\Genelists\SG_Hu1-2_KTH1-2500_ver1_10Rx24C.txt.nsuite_genelist
RP11-25L9	3	128600000	3q22.1	0.943173291635535	0.0160308534377662	0.938358387132998	0.0125336232164129	4	C:\Program Files\Normalise Suite 2\Genelists\SG_Hu1-2_KTH1-2500_ver1_10Rx24C.txt.nsuite_genelist
RP11-59J16	3	130500000	3q22.1	0.955036766227576	0.0018629159039048	0.947184501355387	0.00801928734047486	4	C:\Program Files\Normalise Suite 2\Genelists\SG_Hu1-2_KTH1-2500_ver1_10Rx24C.txt.nsuite_genelist
RP11-205A6	3	131800000	3q22.1	0.860936197714073	0.0882591236255813	0.952138619455724	0.0345368227492025	4	C:\Program Files\Normalise Suite 2\Genelists\SG_Hu1-2_KTH1-2500_ver1_10Rx24C.txt.nsuite_genelist
RP11-525K18	3	133000000	3q22.2	1.00016863803913	0.0330280796709725	1.00084260730922	0.0347919169582075	4	C:\Program Files\Normalise Suite 2\Genelists\SG_Hu1-2_KTH1-2500_ver1_10Rx24C.txt.nsuite_genelist
RP11-452H12	3	134100000	3q22.3	1.01769852606272	0.0379484190125751	1.00799309172826	0.0295653251604026	4	C:\Program Files\Normalise Suite 2\Genelists\SG_Hu1-2_KTH1-2500_ver1_10Rx24C.txt.nsuite_genelist
RP11-446K3	3	137300000	3q25.1	0.924723977695558	0.0166418862254593	0.919809843515201	0.019972022412916	4	C:\Program Files\Normalise Suite 2\Genelists\SG_Hu1-2_KTH1-2500_ver1_10Rx24C.txt.nsuite_genelist
RP11-79L21	3	138300000	3q25.1	1.00834968812301	0.017192345617007	1.00200203270031	0.0125698914070269	4	C:\Program Files\Normalise Suite 2\Genelists\SG_Hu1-2_KTH1-2500_ver1_10Rx24C.txt.nsuite_genelist
RP11-91K8	3	138900000	3q25.1	0.948469643907844	0.0909158428424118	0.951672721838996	0.0922874742579545	4	C:\Program Files\Normalise Suite 2\Genelists\SG_Hu1-2_KTH1-2500_ver1_10Rx24C.txt.nsuite_genelist
RP11-91O5	3	140400000	3q25.1	0.96624817579397	0.0216877403603612	0.950363647172403	0.0322709134491751	4	C:\Program Files\Normalise Suite 2\Genelists\SG_Hu1-2_KTH1-2500_ver1_10Rx24C.txt.nsuite_genelist
RP11-220J13	3	141100000	3q25.1	1.05149084904537	0.211935849634617	1.08006397013788	0.274118822903406	4	C:\Program Files\Normalise Suite 2\Genelists\SG_Hu1-2_KTH1-2500_ver1_10Rx24C.txt.nsuite_genelist
RP11-566E10	3	141800000	3q25.1	1.05546799760176	0.0563149809634654	1.06492867940682	0.0486273402714539	4	C:\Program Files\Normalise Suite 2\Genelists\SG_Hu1-2_KTH1-2500_ver1_10Rx24C.txt.nsuite_genelist
RP11-197K1	3	142200000	3q25.1	1.02121203770817	0.143523570840479	1.05473520252635	0.111264384310253	4	C:\Program Files\Normalise Suite 2\Genelists\SG_Hu1-2_KTH1-2500_ver1_10Rx24C.txt.nsuite_genelist
RP11-630C21	3	143600000	3q25.1	0.957103354976587	0.0208456744845814	0.953695631718027	0.0178898543705878	4	C:\Program Files\Normalise Suite 2\Genelists\SG_Hu1-2_KTH1-2500_ver1_10Rx24C.txt.nsuite_genelist
RP11-79L9	3	144600000	3q25.1	1.05785860407762	0.0110269387620181	1.05259653640522	0.0235482887339796	4	C:\Program Files\Normalise Suite 2\Genelists\SG_Hu1-2_KTH1-2500_ver1_10Rx24C.txt.nsuite_genelist
RP11-548O1	3	144800000	3q25.1	1.10785920840527	0.0547324210656974	1.11153145795436	0.0563951407543019	4	C:\Program Files\Normalise Suite 2\Genelists\SG_Hu1-2_KTH1-2500_ver1_10Rx24C.txt.nsuite_genelist
RP11-166D18	3	145800000	3q25.1	1.01302856857544	0.013887909341957	1.00964940077675	0.0149616421462586	3	C:\Program Files\Normalise Suite 2\Genelists\SG_Hu1-2_KTH1-2500_ver1_10Rx24C.txt.nsuite_genelist
RP11-89E16	3	146200000	3q25.1	0.886100123558101	0.0249125587359497	0.885662844124747	0.0430747355273796	4	C:\Program Files\Normalise Suite 2\Genelists\SG_Hu1-2_KTH1-2500_ver1_10Rx24C.txt.nsuite_genelist
RP11-80H8	3	149000000	3q25.1	0.959438563336576	0.0270112451260222	0.95436930413938	0.0318833732241154	4	C:\Program Files\Normalise Suite 2\Genelists\SG_Hu1-2_KTH1-2500_ver1_10Rx24C.txt.nsuite_genelist
RP11-260J24	3	149900000	3q25.2	0.905330877772595	0.0716482676325278	0.904421013154352	0.058970030438185	4	C:\Program Files\Normalise Suite 2\Genelists\SG_Hu1-2_KTH1-2500_ver1_10Rx24C.txt.nsuite_genelist
RP11-88H10	3	151700000	3q25.2	0.939178709305165	0.0463349090295783	0.936445166408992	0.039749331460006	4	C:\Program Files\Normalise Suite 2\Genelists\SG_Hu1-2_KTH1-2500_ver1_10Rx24C.txt.nsuite_genelist
RP11-229G6	3	155200000	3q25.32	1.03825436964958	0.0414299119502697	1.03404089367161	0.0365605567663844	4	C:\Program Files\Normalise Suite 2\Genelists\SG_Hu1-2_KTH1-2500_ver1_10Rx24C.txt.nsuite_genelist
RP11-145F16	3	156400000	3q25.33	0.968840831097782	0.0291022874680259	0.977634937668201	0.0137037865690256	4	C:\Program Files\Normalise Suite 2\Genelists\SG_Hu1-2_KTH1-2500_ver1_10Rx24C.txt.nsuite_genelist
RP11-385G14	3	157200000	3q25.33	1.03253711019975	0.0474689783703741	1.02083374267511	0.0769812890319048	4	C:\Program Files\Normalise Suite 2\Genelists\SG_Hu1-2_KTH1-2500_ver1_10Rx24C.txt.nsuite_genelist
RP11-362A9	3	158400000	3q26.1	0.970169254634875	0.0167855140765307	0.96843562654664	0.0203550065726877	4	C:\Program Files\Normalise Suite 2\Genelists\SG_Hu1-2_KTH1-2500_ver1_10Rx24C.txt.nsuite_genelist
RP11-372M20	3	159800000	3q26.1	0.969056798175199	0.040609388003539	0.966342631644349	0.0427492794555986	4	C:\Program Files\Normalise Suite 2\Genelists\SG_Hu1-2_KTH1-2500_ver1_10Rx24C.txt.nsuite_genelist
RP11-451C20	3	160700000	3q26.1	0.978228933930521	0.0290006691134481	0.974641029921213	0.0339158675617101	4	C:\Program Files\Normalise Suite 2\Genelists\SG_Hu1-2_KTH1-2500_ver1_10Rx24C.txt.nsuite_genelist
RP11-286N6	3	162100000	3q26.1	1.09792282422402	0.0218566645958867	1.10955684309467	0.0230867328312668	4	C:\Program Files\Normalise Suite 2\Genelists\SG_Hu1-2_KTH1-2500_ver1_10Rx24C.txt.nsuite_genelist
RP11-392A22	3	163200000	3q26.1	0.949357282870549	0.0143120333371501	0.942909554555344	0.0123907631734533	4	C:\Program Files\Normalise Suite 2\Genelists\SG_Hu1-2_KTH1-2500_ver1_10Rx24C.txt.nsuite_genelist
RP11-90N21	3	164000000	3q26.2	0.970731678621758	0.0103478371711777	0.96929501007373	0.0112304192949813	4	C:\Program Files\Normalise Suite 2\Genelists\SG_Hu1-2_KTH1-2500_ver1_10Rx24C.txt.nsuite_genelist
RP11-79A14	3	164100000	3q26.2	0.956771906655095	0.0375082119243677	0.958954089996567	0.0357805705343078	4	C:\Program Files\Normalise Suite 2\Genelists\SG_Hu1-2_KTH1-2500_ver1_10Rx24C.txt.nsuite_genelist
RP11-91L9	3	164700000	3q26.2	0.924309580296667	0.119162000587244	0.949721230677969	0.0741129322251224	4	C:\Program Files\Normalise Suite 2\Genelists\SG_Hu1-2_KTH1-2500_ver1_10Rx24C.txt.nsuite_genelist
RP11-79M21	3	164900000	3q26.2	1.01089600994358	0.0225867891276982	1.00691625034521	0.0261542751151051	4	C:\Program Files\Normalise Suite 2\Genelists\SG_Hu1-2_KTH1-2500_ver1_10Rx24C.txt.nsuite_genelist
RP11-209H21	3	166500000	3q26.31	0.951876308127874	0.033784330529594	0.950605679739529	0.0383072845600403	4	C:\Program Files\Normalise Suite 2\Genelists\SG_Hu1-2_KTH1-2500_ver1_10Rx24C.txt.nsuite_genelist
RP11-203L15	3	167700000	3q26.31	0.98085083929798	0.0336795476440051	0.986076930340554	0.0458792427991568	4	C:\Program Files\Normalise Suite 2\Genelists\SG_Hu1-2_KTH1-2500_ver1_10Rx24C.txt.nsuite_genelist
RP11-79G24	3	168600000	3q26.31	0.8815549182411	0.111321429974907	0.895471040325619	0.0444751434248743	4	C:\Program Files\Normalise Suite 2\Genelists\SG_Hu1-2_KTH1-2500_ver1_10Rx24C.txt.nsuite_genelist
RP11-90M7	3	170100000	3q26.32	0.962708226979875	0.032480582347743	0.963112267802916	0.032956816615646	4	C:\Program Files\Normalise Suite 2\Genelists\SG_Hu1-2_KTH1-2500_ver1_10Rx24C.txt.nsuite_genelist
RP11-79F11	3	171100000	3q26.32	0.898592626644845	0.069138247722969	0.916500984832367	0.0321689263603182	4	C:\Program Files\Normalise Suite 2\Genelists\SG_Hu1-2_KTH1-2500_ver1_10Rx24C.txt.nsuite_genelist
RP11-80L14	3	171100000	3q26.32	0.962172078311723	0.0453192775391585	0.956957198643481	0.0476010905675142	4	C:\Program Files\Normalise Suite 2\Genelists\SG_Hu1-2_KTH1-2500_ver1_10Rx24C.txt.nsuite_genelist
RP11-91B7	3	173300000	3q26.33	0.781460220463417	0.217991883456507	0.779033387110795	0.213150019928428	4	C:\Program Files\Normalise Suite 2\Genelists\SG_Hu1-2_KTH1-2500_ver1_10Rx24C.txt.nsuite_genelist
AC018356	3	176100000	3q27.1	0.926024139735044	0.0288272103817211	0.92551573717541	0.0282961495735236	4	C:\Program Files\Normalise Suite 2\Genelists\SG_Hu1-2_KTH1-2500_ver1_10Rx24C.txt.nsuite_genelist
RP11-151A21	3	176400000	3q27.1	0.817451174055224	0.231995336912196	0.82407011281267	0.225195179886713	4	C:\Program Files\Normalise Suite 2\Genelists\SG_Hu1-2_KTH1-2500_ver1_10Rx24C.txt.nsuite_genelist
RP11-172G5	3	177200000	3q27.2	0.897124382936321	0.0917416859843566	0.931614648377699	0.0503163414557034	4	C:\Program Files\Normalise Suite 2\Genelists\SG_Hu1-2_KTH1-2500_ver1_10Rx24C.txt.nsuite_genelist
RP11-91A17	3	179400000	3q27.3	0.923542408355838	0.0410974426604286	0.925617286412783	0.0273066538270289	4	C:\Program Files\Normalise Suite 2\Genelists\SG_Hu1-2_KTH1-2500_ver1_10Rx24C.txt.nsuite_genelist
RP11-44A1	3	180200000	3q27.3	1.04252355041182	0.0253073494860062	1.04354242474365	0.0283351993572041	4	C:\Program Files\Normalise Suite 2\Genelists\SG_Hu1-2_KTH1-2500_ver1_10Rx24C.txt.nsuite_genelist
RP11-89J17	3	180700000	3q27.3	0.976078964214784	0.0357551137962011	0.994965787409946	0.0722212206636472	4	C:\Program Files\Normalise Suite 2\Genelists\SG_Hu1-2_KTH1-2500_ver1_10Rx24C.txt.nsuite_genelist
RP11-278A4	3	183000000	3q27.3	0.985224262040095	0.0287460192332593	0.990271484316319	0.0229790511965603	4	C:\Program Files\Normalise Suite 2\Genelists\SG_Hu1-2_KTH1-2500_ver1_10Rx24C.txt.nsuite_genelist
RP11-91K9	3	183700000	3q27.3	0.945029914734194	0.0264866452273102	0.941088026894937	0.0261634244477935	4	C:\Program Files\Normalise Suite 2\Genelists\SG_Hu1-2_KTH1-2500_ver1_10Rx24C.txt.nsuite_genelist
RP11-89B3	3	185100000	3q27.3	0.96954503304579	0.174385089925545	0.997898888137685	0.194802659647184	4	C:\Program Files\Normalise Suite 2\Genelists\SG_Hu1-2_KTH1-2500_ver1_10Rx24C.txt.nsuite_genelist
RP11-45I24	3	185400000	3q27.3	1.01915432371289	0.00678157416486476	1.01786095086616	0.0068642441340524	4	C:\Program Files\Normalise Suite 2\Genelists\SG_Hu1-2_KTH1-2500_ver1_10Rx24C.txt.nsuite_genelist
RP11-510K16	3	186200000	3q27.3	0.98251298773403	0.0293153172685857	0.994816725765328	0.0389447186698198	4	C:\Program Files\Normalise Suite 2\Genelists\SG_Hu1-2_KTH1-2500_ver1_10Rx24C.txt.nsuite_genelist
RP11-275H4	3	186700000	3q27.3	0.961627352910303	0.0215512887138538	0.954131198887337	0.0216578000614951	4	C:\Program Files\Normalise Suite 2\Genelists\SG_Hu1-2_KTH1-2500_ver1_10Rx24C.txt.nsuite_genelist
RP11-259I19	3	187900000	3q27.3	0.962223610217418	0.0376819154590174	0.966380941246894	0.0366055696184253	4	C:\Program Files\Normalise Suite 2\Genelists\SG_Hu1-2_KTH1-2500_ver1_10Rx24C.txt.nsuite_genelist
RP11-102G2	3	188400000	3q27.3	1.03770802888048	0.0881583641742441	1.06247650523455	0.0703007970057294	4	C:\Program Files\Normalise Suite 2\Genelists\SG_Hu1-2_KTH1-2500_ver1_10Rx24C.txt.nsuite_genelist
RP11-79K10	3	190500000	3q27.3	0.995998584388678	0.0423498547459494	0.995794199929457	0.0365386155330418	4	C:\Program Files\Normalise Suite 2\Genelists\SG_Hu1-2_KTH1-2500_ver1_10Rx24C.txt.nsuite_genelist
RP11-379C23	3	191600000	3q27.3	0.996200550678177	0.0206916548547589	0.997398865583732	0.0231492785173043	4	C:\Program Files\Normalise Suite 2\Genelists\SG_Hu1-2_KTH1-2500_ver1_10Rx24C.txt.nsuite_genelist
RP11-88P6	3	192600000	3q27.3	0.954403002292392	0.196553676168441	0.954364783827873	0.185693821185912	4	C:\Program Files\Normalise Suite 2\Genelists\SG_Hu1-2_KTH1-2500_ver1_10Rx24C.txt.nsuite_genelist
RP11-67E18	3	194600000	3q27.3	1.11805536204316	0.160225854552033	1.11265651796354	0.153440637523121	4	C:\Program Files\Normalise Suite 2\Genelists\SG_Hu1-2_KTH1-2500_ver1_10Rx24C.txt.nsuite_genelist
RP11-54L9	3	196100000	3q27.3	0.919243832816607	0.0379638263561908	0.919307905173005	0.056590469742168	4	C:\Program Files\Normalise Suite 2\Genelists\SG_Hu1-2_KTH1-2500_ver1_10Rx24C.txt.nsuite_genelist
RP11-88H6	3	197100000	3q27.3	0.938036219359146	0.0537211903539782	0.951838447949869	0.0320072183212757	4	C:\Program Files\Normalise Suite 2\Genelists\SG_Hu1-2_KTH1-2500_ver1_10Rx24C.txt.nsuite_genelist
RP11-608P9	3	197600000	3q27.3	0.963896220716692	0.0274811775228461	0.977920538060221	0.0356741100050778	4	C:\Program Files\Normalise Suite 2\Genelists\SG_Hu1-2_KTH1-2500_ver1_10Rx24C.txt.nsuite_genelist
RP11-91M9	3	198200000	3q27.3	0.956848334378448	0.0295621383225259	0.950551667942448	0.0315040390847373	4	C:\Program Files\Normalise Suite 2\Genelists\SG_Hu1-2_KTH1-2500_ver1_10Rx24C.txt.nsuite_genelist
RP11-326J2	3	200100000	3q27.3	0.874018807680984	0.0812861519160944	0.875456254632227	0.0729659574368647	4	C:\Program Files\Normalise Suite 2\Genelists\SG_Hu1-2_KTH1-2500_ver1_10Rx24C.txt.nsuite_genelist
RP11-313F11	3	201800000	3q27.3	1.09114788716957	0.10955792577634	1.09127405842432	0.106492026316367	4	C:\Program Files\Normalise Suite 2\Genelists\SG_Hu1-2_KTH1-2500_ver1_10Rx24C.txt.nsuite_genelist
RP11-778E2	3	202900000	3q27.3	1.04486431422216	0.0966327239181494	1.04452509051158	0.0867055026999862	4	C:\Program Files\Normalise Suite 2\Genelists\SG_Hu1-2_KTH1-2500_ver1_10Rx24C.txt.nsuite_genelist
GS-56-H22	3	203200000	3q27.3	0.930144479107697	0.133481407163144	0.941222977497603	0.126431353757682	4	C:\Program Files\Normalise Suite 2\Genelists\SG_Hu1-2_KTH1-2500_ver1_10Rx24C.txt.nsuite_genelist
GS-196-F4	3	203300000	3q27.3	0.937207608521266	0.191535608111983	0.959407294866116	0.179947888709446	4	C:\Program Files\Normalise Suite 2\Genelists\SG_Hu1-2_KTH1-2500_ver1_10Rx24C.txt.nsuite_genelist
RP11-338O10	3	204600000	3q27.3	1.01879776259591	0.0949222643408064	1.01183389251805	0.086774000245208	4	C:\Program Files\Normalise Suite 2\Genelists\SG_Hu1-2_KTH1-2500_ver1_10Rx24C.txt.nsuite_genelist
AC018707	3	204900000	3q27.3	1.03661215363953	0.0230169885602983	1.03808141858714	0.0217896742874629	4	C:\Program Files\Normalise Suite 2\Genelists\SG_Hu1-2_KTH1-2500_ver1_10Rx24C.txt.nsuite_genelist
RP11-572O17	4	1100000	4p16.3	0.940060722822484	0.0782730699060724	0.954741073565428	0.0677540331709176	4	C:\Program Files\Normalise Suite 2\Genelists\SG_Hu1-2_KTH1-2500_ver1_10Rx24C.txt.nsuite_genelist
RP11-262P20	4	1200000	4p16.3	1.04659847762181	0.0567406269574658	1.03516217667987	0.0473908798089942	8	C:\Program Files\Normalise Suite 2\Genelists\SG_Hu1-2_KTH1-2500_ver1_10Rx24C.txt.nsuite_genelist
RP11-478C1	4	1900000	4p16.3	0.973266800830769	0.0693007286422201	0.97524313895892	0.0846530731004323	4	C:\Program Files\Normalise Suite 2\Genelists\SG_Hu1-2_KTH1-2500_ver1_10Rx24C.txt.nsuite_genelist
RP3-323A24	4	2800000	4p16.3	1.02795027611268	0.0411502094100228	1.02710578741953	0.0406662225282828	4	C:\Program Files\Normalise Suite 2\Genelists\SG_Hu1-2_KTH1-2500_ver1_10Rx24C.txt.nsuite_genelist
RP11-520M5	4	4000000	4p16.2	0.928635511534241	0.120788631970273	1.01035000212411	0.128147612482898	4	C:\Program Files\Normalise Suite 2\Genelists\SG_Hu1-2_KTH1-2500_ver1_10Rx24C.txt.nsuite_genelist
RP11-808B21	4	4500000	4p16.2	1.05062680254015	0.0605000766992829	1.04005538664299	0.0593875724899911	4	C:\Program Files\Normalise Suite 2\Genelists\SG_Hu1-2_KTH1-2500_ver1_10Rx24C.txt.nsuite_genelist
GS-113-B13	4	5100000	4p16.2	0.873517121056321	0.111183508561046	0.925254165144865	0.102393438721887	4	C:\Program Files\Normalise Suite 2\Genelists\SG_Hu1-2_KTH1-2500_ver1_10Rx24C.txt.nsuite_genelist
RP11-357G3	4	5300000	4p16.2	0.92524668470619	0.0118128232866021	0.921578044613653	0.0139536591784442	4	C:\Program Files\Normalise Suite 2\Genelists\SG_Hu1-2_KTH1-2500_ver1_10Rx24C.txt.nsuite_genelist
AC004555	4	7600000	4p16.1	1.00419215284034	0.0467234966443888	1.00432606993014	0.0588561505755371	4	C:\Program Files\Normalise Suite 2\Genelists\SG_Hu1-2_KTH1-2500_ver1_10Rx24C.txt.nsuite_genelist
RP11-101J14	4	9300000	4p16.1	0.942918645135659	0.0259824260104505	0.931009948237884	0.0246815417493234	4	C:\Program Files\Normalise Suite 2\Genelists\SG_Hu1-2_KTH1-2500_ver1_10Rx24C.txt.nsuite_genelist
RP11-17I9	4	10600000	4p16.1	0.976873178226189	0.0274764218924006	0.973681513875635	0.0351163155010763	4	C:\Program Files\Normalise Suite 2\Genelists\SG_Hu1-2_KTH1-2500_ver1_10Rx24C.txt.nsuite_genelist
RP11-34C20	4	11900000	4p16.1	0.998044060747862	0.0782052539940382	0.989941362577116	0.0907868481950188	4	C:\Program Files\Normalise Suite 2\Genelists\SG_Hu1-2_KTH1-2500_ver1_10Rx24C.txt.nsuite_genelist
RP11-79G9	4	13400000	4p15.33	0.892128573234274	0.0737473967923197	0.874862094937598	0.0968446199465706	4	C:\Program Files\Normalise Suite 2\Genelists\SG_Hu1-2_KTH1-2500_ver1_10Rx24C.txt.nsuite_genelist
RP11-81N5	4	14000000	4p15.33	0.979213045901549	0.0247418871931989	0.97535847697503	0.024134374709546	4	C:\Program Files\Normalise Suite 2\Genelists\SG_Hu1-2_KTH1-2500_ver1_10Rx24C.txt.nsuite_genelist
RP11-89K12	4	14600000	4p15.33	0.937841242778724	0.0446911490285421	0.936555853365928	0.046354098197728	4	C:\Program Files\Normalise Suite 2\Genelists\SG_Hu1-2_KTH1-2500_ver1_10Rx24C.txt.nsuite_genelist
RP11-91N13	4	16800000	4p15.33	0.919709771762463	0.0549929970727087	0.915409387602837	0.0516157908458027	4	C:\Program Files\Normalise Suite 2\Genelists\SG_Hu1-2_KTH1-2500_ver1_10Rx24C.txt.nsuite_genelist
RP11-206O9	4	17100000	4p15.33	1.15573892210116	0.134335839291744	1.31837997221841	0.283073150124821	3	C:\Program Files\Normalise Suite 2\Genelists\SG_Hu1-2_KTH1-2500_ver1_10Rx24C.txt.nsuite_genelist
RP11-89H17	4	18200000	4p15.32	1.05236569856436	0.0237313593800474	1.04822826906514	0.0311413120413034	4	C:\Program Files\Normalise Suite 2\Genelists\SG_Hu1-2_KTH1-2500_ver1_10Rx24C.txt.nsuite_genelist
RP11-79N22	4	19400000	4p15.32	0.942310847149672	0.0558786702553354	0.957436638857951	0.0774904052212562	4	C:\Program Files\Normalise Suite 2\Genelists\SG_Hu1-2_KTH1-2500_ver1_10Rx24C.txt.nsuite_genelist
RP11-11M9	4	20100000	4p15.32	0.972525211084483	0.0303224039153465	0.982517418824773	0.0533918691618075	4	C:\Program Files\Normalise Suite 2\Genelists\SG_Hu1-2_KTH1-2500_ver1_10Rx24C.txt.nsuite_genelist
RP11-91B20	4	20800000	4p15.32	0.951588427479168	0.00486432404358018	0.944122907567245	0.00449478089000008	4	C:\Program Files\Normalise Suite 2\Genelists\SG_Hu1-2_KTH1-2500_ver1_10Rx24C.txt.nsuite_genelist
RP11-151G21	4	21900000	4p15.31	0.915352509035865	0.0655221094924398	0.938762517666845	0.108265087616302	4	C:\Program Files\Normalise Suite 2\Genelists\SG_Hu1-2_KTH1-2500_ver1_10Rx24C.txt.nsuite_genelist
RP11-238L9	4	22200000	4p15.31	0.9769096646948	0.0109196939898137	0.990731084460331	0.0321970988760383	4	C:\Program Files\Normalise Suite 2\Genelists\SG_Hu1-2_KTH1-2500_ver1_10Rx24C.txt.nsuite_genelist
RP11-88B22	4	23900000	4p15.31	1.00755133018797	0.00776719507967376	1.00688422334765	0.0127911592418799	4	C:\Program Files\Normalise Suite 2\Genelists\SG_Hu1-2_KTH1-2500_ver1_10Rx24C.txt.nsuite_genelist
RP11-660M5	4	26900000	4p15.2	0.992551431534311	0.0259035107917728	0.988284582932338	0.0201881898333573	4	C:\Program Files\Normalise Suite 2\Genelists\SG_Hu1-2_KTH1-2500_ver1_10Rx24C.txt.nsuite_genelist
RP11-89I6	4	31600000	4p15.1	0.943609496657197	0.0393716876281102	0.98816142309394	0.0718952321330021	4	C:\Program Files\Normalise Suite 2\Genelists\SG_Hu1-2_KTH1-2500_ver1_10Rx24C.txt.nsuite_genelist
RP11-363G1	4	32200000	4p15.1	0.959202444785501	0.0468944187321719	0.957427458610649	0.0422357928971798	4	C:\Program Files\Normalise Suite 2\Genelists\SG_Hu1-2_KTH1-2500_ver1_10Rx24C.txt.nsuite_genelist
RP11-81H11	4	33900000	4p15.1	0.914501439797046	0.0317916652845579	0.909364715079434	0.0184788122894091	4	C:\Program Files\Normalise Suite 2\Genelists\SG_Hu1-2_KTH1-2500_ver1_10Rx24C.txt.nsuite_genelist
RP11-81N11	4	36600000	4q13.1	0.977276892523617	0.0427426964038396	0.984752060595417	0.0329973387113588	4	C:\Program Files\Normalise Suite 2\Genelists\SG_Hu1-2_KTH1-2500_ver1_10Rx24C.txt.nsuite_genelist
RP11-108H14	4	38900000	4q13.1	1.07242765418995	0.206190305705597	1.15514370522089	0.32652434308313	4	C:\Program Files\Normalise Suite 2\Genelists\SG_Hu1-2_KTH1-2500_ver1_10Rx24C.txt.nsuite_genelist
RP11-24G16	4	40000000	4q13.1	0.959744708326738	0.0201383746207393	0.959379409114287	0.022231328091406	4	C:\Program Files\Normalise Suite 2\Genelists\SG_Hu1-2_KTH1-2500_ver1_10Rx24C.txt.nsuite_genelist
RP11-472B18	4	41500000	4q13.1	1.14381886834057	0.0383139337200965	1.1477604931836	0.0400469146935183	4	C:\Program Files\Normalise Suite 2\Genelists\SG_Hu1-2_KTH1-2500_ver1_10Rx24C.txt.nsuite_genelist
RP11-138F23	4	42700000	4q13.1	1.0524595447637	0.0549721129537633	1.05708470121922	0.0612754896730116	4	C:\Program Files\Normalise Suite 2\Genelists\SG_Hu1-2_KTH1-2500_ver1_10Rx24C.txt.nsuite_genelist
RP11-227F19	4	43400000	4q13.1	0.813978711647867	0.179475623919095	0.793273442311726	0.186020490588458	4	C:\Program Files\Normalise Suite 2\Genelists\SG_Hu1-2_KTH1-2500_ver1_10Rx24C.txt.nsuite_genelist
RP11-91F19	4	44400000	4q13.1	0.866300029741294	0.12404574626961	0.924675901621711	0.0244015049942168	4	C:\Program Files\Normalise Suite 2\Genelists\SG_Hu1-2_KTH1-2500_ver1_10Rx24C.txt.nsuite_genelist
RP11-90L23	4	45100000	4q13.1	0.952951228897161	0.0586887500437597	0.961145196936437	0.0501746323705946	4	C:\Program Files\Normalise Suite 2\Genelists\SG_Hu1-2_KTH1-2500_ver1_10Rx24C.txt.nsuite_genelist
AC025025	4	47800000	4q13.1	0.973155261785606	0.0248110008330897	0.975718899888424	0.0247268519111169	4	C:\Program Files\Normalise Suite 2\Genelists\SG_Hu1-2_KTH1-2500_ver1_10Rx24C.txt.nsuite_genelist
RP11-89N6	4	49700000	4q13.1	0.987337310354025	0.0140618443900613	0.987599779718272	0.0147209534725241	4	C:\Program Files\Normalise Suite 2\Genelists\SG_Hu1-2_KTH1-2500_ver1_10Rx24C.txt.nsuite_genelist
RP11-109P3	4	50000000	4q13.1	0.959320655651033	0.0658926795578928	0.963671844979139	0.0695022081956676	4	C:\Program Files\Normalise Suite 2\Genelists\SG_Hu1-2_KTH1-2500_ver1_10Rx24C.txt.nsuite_genelist
AC022904	4	52900000	4q13.1	0.96008581999329	0.0440327559802133	0.957647278288227	0.043904444341324	4	C:\Program Files\Normalise Suite 2\Genelists\SG_Hu1-2_KTH1-2500_ver1_10Rx24C.txt.nsuite_genelist
RP11-80L11	4	55400000	4q13.1	0.959613080786452	0.0223219857567154	0.963036821730235	0.0261259932030634	4	C:\Program Files\Normalise Suite 2\Genelists\SG_Hu1-2_KTH1-2500_ver1_10Rx24C.txt.nsuite_genelist
AC069068	4	56400000	4q13.1	0.915074785484513	0.160142943392043	0.950136297416009	0.109417926406474	4	C:\Program Files\Normalise Suite 2\Genelists\SG_Hu1-2_KTH1-2500_ver1_10Rx24C.txt.nsuite_genelist
RP11-7J22	4	57400000	4q13.1	1.00894519231285	0.0594936676463858	1.05983729836673	0.0454349233126957	4	C:\Program Files\Normalise Suite 2\Genelists\SG_Hu1-2_KTH1-2500_ver1_10Rx24C.txt.nsuite_genelist
RP11-319E12	4	58300000	4q13.1	0.965966361582342	0.0292161876334869	0.963474398224091	0.0309045664114562	4	C:\Program Files\Normalise Suite 2\Genelists\SG_Hu1-2_KTH1-2500_ver1_10Rx24C.txt.nsuite_genelist
RP11-89B16	4	59800000	4q13.1	0.994193815541817	0.0455486484101739	0.996281692022869	0.0394184366035976	4	C:\Program Files\Normalise Suite 2\Genelists\SG_Hu1-2_KTH1-2500_ver1_10Rx24C.txt.nsuite_genelist
RP11-91C3	4	61000000	4q13.1	0.947596891149882	0.0128857987209323	0.947907758317002	0.0165569075219975	4	C:\Program Files\Normalise Suite 2\Genelists\SG_Hu1-2_KTH1-2500_ver1_10Rx24C.txt.nsuite_genelist
RP11-24I7	4	62800000	4q13.1	0.906200371229656	0.14558860301396	0.945020718151913	0.145859971463189	4	C:\Program Files\Normalise Suite 2\Genelists\SG_Hu1-2_KTH1-2500_ver1_10Rx24C.txt.nsuite_genelist
RP11-63E13	4	66500000	4q13.1	0.957032446900799	0.0225993010663229	0.949952131482022	0.0159386996926191	4	C:\Program Files\Normalise Suite 2\Genelists\SG_Hu1-2_KTH1-2500_ver1_10Rx24C.txt.nsuite_genelist
RP11-89M12	4	68300000	4q13.2	0.98971427945887	0.0310312664683802	0.993318047349216	0.0264421895047603	4	C:\Program Files\Normalise Suite 2\Genelists\SG_Hu1-2_KTH1-2500_ver1_10Rx24C.txt.nsuite_genelist
RP11-642E20	4	69000000	4q13.2	0.992935089553082	0.0393886169052536	0.994906398110021	0.0365787499663408	4	C:\Program Files\Normalise Suite 2\Genelists\SG_Hu1-2_KTH1-2500_ver1_10Rx24C.txt.nsuite_genelist
RP11-529K3	4	70500000	4q13.3	0.913910651345562	0.0746392455370558	0.946236534306801	0.0313947578108214	3	C:\Program Files\Normalise Suite 2\Genelists\SG_Hu1-2_KTH1-2500_ver1_10Rx24C.txt.nsuite_genelist
RP11-121P15	4	71300000	4q13.3	0.886562933997805	0.167448032654437	1.00873799264562	0.277463285554179	4	C:\Program Files\Normalise Suite 2\Genelists\SG_Hu1-2_KTH1-2500_ver1_10Rx24C.txt.nsuite_genelist
RP11-89G2	4	71700000	4q13.3	0.978258448920984	0.0117667795659084	0.974417216446246	0.0100991855350626	4	C:\Program Files\Normalise Suite 2\Genelists\SG_Hu1-2_KTH1-2500_ver1_10Rx24C.txt.nsuite_genelist
RP11-373J21	4	72700000	4q13.3	0.907759616605059	0.0184608766067328	0.921321352573547	0.0538075078635334	4	C:\Program Files\Normalise Suite 2\Genelists\SG_Hu1-2_KTH1-2500_ver1_10Rx24C.txt.nsuite_genelist
RP11-155P6	4	73800000	4q13.3	1.0219433653515	0.051720992082764	1.08222774029131	0.0464984727737444	4	C:\Program Files\Normalise Suite 2\Genelists\SG_Hu1-2_KTH1-2500_ver1_10Rx24C.txt.nsuite_genelist
RP11-88J6	4	74600000	4q21.1	0.970872180664381	0.0114733455381627	0.949145059213691	0.00944976764918919	4	C:\Program Files\Normalise Suite 2\Genelists\SG_Hu1-2_KTH1-2500_ver1_10Rx24C.txt.nsuite_genelist
RP11-144I19	4	76200000	4q21.1	1.05428844285003	0.126102064056769	1.10795934368465	0.190986425317793	4	C:\Program Files\Normalise Suite 2\Genelists\SG_Hu1-2_KTH1-2500_ver1_10Rx24C.txt.nsuite_genelist
RP11-49H14	4	77500000	4q21.21	0.995468035386362	0.0200018346496324	0.997060246356822	0.022211568167259	4	C:\Program Files\Normalise Suite 2\Genelists\SG_Hu1-2_KTH1-2500_ver1_10Rx24C.txt.nsuite_genelist
RP11-79M16	4	78000000	4q21.21	0.922764757868843	0.182110036070288	0.935277961019858	0.177928396335257	4	C:\Program Files\Normalise Suite 2\Genelists\SG_Hu1-2_KTH1-2500_ver1_10Rx24C.txt.nsuite_genelist
RP11-17P19	4	78400000	4q21.21	0.947646398270852	0.0734702101436741	0.965073559705448	0.0736335920961213	4	C:\Program Files\Normalise Suite 2\Genelists\SG_Hu1-2_KTH1-2500_ver1_10Rx24C.txt.nsuite_genelist
AC021127	4	80500000	4q21.22	0.977301447811755	0.219016038627066	0.974023281692454	0.234855947734975	4	C:\Program Files\Normalise Suite 2\Genelists\SG_Hu1-2_KTH1-2500_ver1_10Rx24C.txt.nsuite_genelist
RP11-110P12	4	81300000	4q21.22	1.09351670637955	0.1328291390004	1.06590446338159	0.0937588222645734	4	C:\Program Files\Normalise Suite 2\Genelists\SG_Hu1-2_KTH1-2500_ver1_10Rx24C.txt.nsuite_genelist
RP11-449B1	4	83000000	4q21.23	0.942444784949521	0.025179487053355	0.951006162814318	0.0331338201829799	4	C:\Program Files\Normalise Suite 2\Genelists\SG_Hu1-2_KTH1-2500_ver1_10Rx24C.txt.nsuite_genelist
RP11-91J11	4	83700000	4q21.23	1.07868103890968	0.0159346812576473	1.0686098832948	0.0157749240993799	4	C:\Program Files\Normalise Suite 2\Genelists\SG_Hu1-2_KTH1-2500_ver1_10Rx24C.txt.nsuite_genelist
RP11-36G19	4	84500000	4q21.3	0.963638249658065	0.0332100149475823	0.986734620920906	0.0204398614985647	4	C:\Program Files\Normalise Suite 2\Genelists\SG_Hu1-2_KTH1-2500_ver1_10Rx24C.txt.nsuite_genelist
RP11-91E6	4	86400000	4q21.3	0.953477558487226	0.0273851761098458	0.953698641369232	0.0314890762756866	4	C:\Program Files\Normalise Suite 2\Genelists\SG_Hu1-2_KTH1-2500_ver1_10Rx24C.txt.nsuite_genelist
RP11-397E7	4	87300000	4q21.3	1.08238841880167	0.0232670833623737	1.08212283963727	0.0208098725569618	4	C:\Program Files\Normalise Suite 2\Genelists\SG_Hu1-2_KTH1-2500_ver1_10Rx24C.txt.nsuite_genelist
RP11-203P12	4	87500000	4q21.3	0.979641867361657	0.146576424153114	1.03690183988062	0.0857782197114289	2	C:\Program Files\Normalise Suite 2\Genelists\SG_Hu1-2_KTH1-2500_ver1_10Rx24C.txt.nsuite_genelist
RP11-17P8	4	88900000	4q22.1	1.05107503943041	0.187595201334677	1.08261389531139	0.203269943240261	4	C:\Program Files\Normalise Suite 2\Genelists\SG_Hu1-2_KTH1-2500_ver1_10Rx24C.txt.nsuite_genelist
RP11-79M20	4	89800000	4q22.1	0.92570361110811	0.0141862236116773	0.919558519095295	0.0153091538888892	4	C:\Program Files\Normalise Suite 2\Genelists\SG_Hu1-2_KTH1-2500_ver1_10Rx24C.txt.nsuite_genelist
RP11-49M7	4	90700000	4q22.1	0.945949141091517	0.0370287810467667	0.952537316865556	0.0365290868159453	4	C:\Program Files\Normalise Suite 2\Genelists\SG_Hu1-2_KTH1-2500_ver1_10Rx24C.txt.nsuite_genelist
RP11-451M10	4	91300000	4q22.1	0.998783368771079	0.027382571848149	0.981362139520087	0.0337778281599395	4	C:\Program Files\Normalise Suite 2\Genelists\SG_Hu1-2_KTH1-2500_ver1_10Rx24C.txt.nsuite_genelist
RP11-16I17	4	94300000	4q22.1	0.94871473417601	0.0296626263650254	0.949430302043895	0.0190423064719825	4	C:\Program Files\Normalise Suite 2\Genelists\SG_Hu1-2_KTH1-2500_ver1_10Rx24C.txt.nsuite_genelist
RP11-21O14	4	96800000	4q22.2	0.931016140309613	0.0188760737674007	0.926560365771051	0.0179544247229192	4	C:\Program Files\Normalise Suite 2\Genelists\SG_Hu1-2_KTH1-2500_ver1_10Rx24C.txt.nsuite_genelist
RP11-369I16	4	98200000	4q22.3	0.931767338914303	0.0629550984155795	1.00493622820278	0.0411505603309821	4	C:\Program Files\Normalise Suite 2\Genelists\SG_Hu1-2_KTH1-2500_ver1_10Rx24C.txt.nsuite_genelist
RP11-144B4	4	99300000	4q22.3	0.95616935658815	0.0321975544772948	0.96081723596438	0.0448926314280535	4	C:\Program Files\Normalise Suite 2\Genelists\SG_Hu1-2_KTH1-2500_ver1_10Rx24C.txt.nsuite_genelist
RP11-414I7	4	100800000	4q22.3	0.984169822177281	0.084465199409369	0.977324812157268	0.0866877052324929	4	C:\Program Files\Normalise Suite 2\Genelists\SG_Hu1-2_KTH1-2500_ver1_10Rx24C.txt.nsuite_genelist
RP11-91G13	4	103000000	4q28.1	0.991924520784592	0.0310970005482002	0.995982119863859	0.031276952821003	4	C:\Program Files\Normalise Suite 2\Genelists\SG_Hu1-2_KTH1-2500_ver1_10Rx24C.txt.nsuite_genelist
RP11-26E14	4	104500000	4q28.1	0.926611446280002	0.0516784996018958	0.923098880276159	0.0487874362882773	4	C:\Program Files\Normalise Suite 2\Genelists\SG_Hu1-2_KTH1-2500_ver1_10Rx24C.txt.nsuite_genelist
RP11-91C2	4	105200000	4q28.1	0.926246041895883	0.0350403351861815	0.92943201010542	0.0209073373226195	4	C:\Program Files\Normalise Suite 2\Genelists\SG_Hu1-2_KTH1-2500_ver1_10Rx24C.txt.nsuite_genelist
RP11-88D10	4	107800000	4q28.1	0.961046505364237	0.0249293430600534	0.958008686862255	0.0235813670829966	4	C:\Program Files\Normalise Suite 2\Genelists\SG_Hu1-2_KTH1-2500_ver1_10Rx24C.txt.nsuite_genelist
RP11-80H22	4	109900000	4q28.1	1.06052597062976	0.0184818759076399	1.04798904370928	0.0159142638312205	4	C:\Program Files\Normalise Suite 2\Genelists\SG_Hu1-2_KTH1-2500_ver1_10Rx24C.txt.nsuite_genelist
RP11-81J9	4	110000000	4q28.1	1.03543441376121	0.0138855744313214	1.02872543585714	0.00951449150840842	4	C:\Program Files\Normalise Suite 2\Genelists\SG_Hu1-2_KTH1-2500_ver1_10Rx24C.txt.nsuite_genelist
RP11-89G6	4	110300000	4q28.1	0.957867157965357	0.0208072150968188	0.953183679051108	0.0186795358253739	4	C:\Program Files\Normalise Suite 2\Genelists\SG_Hu1-2_KTH1-2500_ver1_10Rx24C.txt.nsuite_genelist
RP11-144H4	4	111100000	4q28.1	1.01811067542829	0.0230530310999808	1.01669212388515	0.0192648739969407	4	C:\Program Files\Normalise Suite 2\Genelists\SG_Hu1-2_KTH1-2500_ver1_10Rx24C.txt.nsuite_genelist
RP11-380D23	4	112100000	4q28.1	0.918999186770872	0.0825599517121997	0.926497459656359	0.0807550907365265	4	C:\Program Files\Normalise Suite 2\Genelists\SG_Hu1-2_KTH1-2500_ver1_10Rx24C.txt.nsuite_genelist
RP11-18D18	4	112900000	4q28.1	0.965635867122466	0.0929560637755878	1.02109345637023	0.0544515465697854	4	C:\Program Files\Normalise Suite 2\Genelists\SG_Hu1-2_KTH1-2500_ver1_10Rx24C.txt.nsuite_genelist
RP11-89D13	4	113200000	4q28.1	0.997433269991619	0.0267343048802628	0.997169906961587	0.029565894923349	4	C:\Program Files\Normalise Suite 2\Genelists\SG_Hu1-2_KTH1-2500_ver1_10Rx24C.txt.nsuite_genelist
RP11-73K9	4	113800000	4q28.1	1.14813816039533	0.144684815273882	1.1485972506844	0.151776768490628	4	C:\Program Files\Normalise Suite 2\Genelists\SG_Hu1-2_KTH1-2500_ver1_10Rx24C.txt.nsuite_genelist
RP11-260E23	4	115200000	4q28.1	1.08735705644989	0.17203237703281	1.05518892979899	0.155611985941204	4	C:\Program Files\Normalise Suite 2\Genelists\SG_Hu1-2_KTH1-2500_ver1_10Rx24C.txt.nsuite_genelist
RP11-362M19	4	116000000	4q28.1	1.12421893474967	0.198968670699884	1.12015452930834	0.200634158149309	4	C:\Program Files\Normalise Suite 2\Genelists\SG_Hu1-2_KTH1-2500_ver1_10Rx24C.txt.nsuite_genelist
RP11-778G8	4	118800000	4q28.1	0.927464972760474	0.0213253366735367	0.92286626555826	0.0248485620295948	4	C:\Program Files\Normalise Suite 2\Genelists\SG_Hu1-2_KTH1-2500_ver1_10Rx24C.txt.nsuite_genelist
RP11-21I10	4	119700000	4q28.1	0.938155091613816	0.0516779160941661	0.949147679718519	0.0405086149515502	4	C:\Program Files\Normalise Suite 2\Genelists\SG_Hu1-2_KTH1-2500_ver1_10Rx24C.txt.nsuite_genelist
RP11-101N17	4	119900000	4q28.1	1.02313096281794	0.0734960245782088	1.00574244770476	0.0603894813111823	4	C:\Program Files\Normalise Suite 2\Genelists\SG_Hu1-2_KTH1-2500_ver1_10Rx24C.txt.nsuite_genelist
AC007512	4	121100000	4q28.1	0.964970312306398	0.0424164512180539	0.965112955800451	0.0345589166866111	4	C:\Program Files\Normalise Suite 2\Genelists\SG_Hu1-2_KTH1-2500_ver1_10Rx24C.txt.nsuite_genelist
RP11-647P12	4	122400000	4q28.1	0.853355664425637	0.149372848456288	0.899953824583657	0.148121660211865	3	C:\Program Files\Normalise Suite 2\Genelists\SG_Hu1-2_KTH1-2500_ver1_10Rx24C.txt.nsuite_genelist
RP11-100E15	4	123900000	4q28.1	0.962772493314978	0.0221697768223715	0.961034321643407	0.019502966494676	4	C:\Program Files\Normalise Suite 2\Genelists\SG_Hu1-2_KTH1-2500_ver1_10Rx24C.txt.nsuite_genelist
RP11-27C19	4	124700000	4q28.1	1.10277269053548	0.0787195063546259	1.11022045103381	0.069040699991444	4	C:\Program Files\Normalise Suite 2\Genelists\SG_Hu1-2_KTH1-2500_ver1_10Rx24C.txt.nsuite_genelist
RP11-728C8	4	125200000	4q28.1	0.921590172267651	0.0866063145226048	0.935327143708839	0.0759293498171832	4	C:\Program Files\Normalise Suite 2\Genelists\SG_Hu1-2_KTH1-2500_ver1_10Rx24C.txt.nsuite_genelist
RP11-79I18	4	126100000	4q28.1	1.01456872038462	0.0376322887803474	0.989412861522912	0.0131084855004693	4	C:\Program Files\Normalise Suite 2\Genelists\SG_Hu1-2_KTH1-2500_ver1_10Rx24C.txt.nsuite_genelist
RP11-89D9	4	126900000	4q28.1	0.948374799147205	0.0117957150519725	0.944840384766474	0.00981176980222673	4	C:\Program Files\Normalise Suite 2\Genelists\SG_Hu1-2_KTH1-2500_ver1_10Rx24C.txt.nsuite_genelist
RP11-77P11	4	128400000	4q28.1	1.11548755998164	0.17142537345966	1.15102372072354	0.225120324205845	4	C:\Program Files\Normalise Suite 2\Genelists\SG_Hu1-2_KTH1-2500_ver1_10Rx24C.txt.nsuite_genelist
RP11-11P20	4	129200000	4q28.1	0.992717165858377	0.0397434168641612	1.00653926608479	0.0189848661985705	4	C:\Program Files\Normalise Suite 2\Genelists\SG_Hu1-2_KTH1-2500_ver1_10Rx24C.txt.nsuite_genelist
RP11-184M15	4	130200000	4q28.2	0.900990213179583	0.141512903790743	0.888830687649261	0.150446870127173	4	C:\Program Files\Normalise Suite 2\Genelists\SG_Hu1-2_KTH1-2500_ver1_10Rx24C.txt.nsuite_genelist
RP11-80P12	4	132200000	4q28.2	0.976199089322638	0.0265956703364904	0.979299961545305	0.0329847355989646	4	C:\Program Files\Normalise Suite 2\Genelists\SG_Hu1-2_KTH1-2500_ver1_10Rx24C.txt.nsuite_genelist
RP11-94J9	4	134800000	4q28.3	0.939357087221312	0.0196268314196686	0.934823807970994	0.017917259861668	4	C:\Program Files\Normalise Suite 2\Genelists\SG_Hu1-2_KTH1-2500_ver1_10Rx24C.txt.nsuite_genelist
RP11-89P23	4	135700000	4q28.3	0.917200914606669	0.0428604356750596	0.918545001800261	0.0494116991759088	4	C:\Program Files\Normalise Suite 2\Genelists\SG_Hu1-2_KTH1-2500_ver1_10Rx24C.txt.nsuite_genelist
RP11-60A1	4	137800000	4q28.3	0.912507953073246	0.158317640182995	1.0081503648272	0.253398355866293	4	C:\Program Files\Normalise Suite 2\Genelists\SG_Hu1-2_KTH1-2500_ver1_10Rx24C.txt.nsuite_genelist
AC016487	4	138300000	4q28.3	0.933789131732547	0.0240396747336155	0.92773725899962	0.0322299610755067	4	C:\Program Files\Normalise Suite 2\Genelists\SG_Hu1-2_KTH1-2500_ver1_10Rx24C.txt.nsuite_genelist
RP11-53C1	4	139600000	4q28.3	0.938164272878541	0.0539582174179244	0.95817074789831	0.0316569541744545	4	C:\Program Files\Normalise Suite 2\Genelists\SG_Hu1-2_KTH1-2500_ver1_10Rx24C.txt.nsuite_genelist
AC019343	4	141000000	4q28.3	1.02727893664398	0.00893152966109545	1.02671220502094	0.0079487787880672	4	C:\Program Files\Normalise Suite 2\Genelists\SG_Hu1-2_KTH1-2500_ver1_10Rx24C.txt.nsuite_genelist
RP11-5K16	4	141900000	4q28.3	1.17340906710831	0.136286600446335	1.17796359753729	0.12924824793726	4	C:\Program Files\Normalise Suite 2\Genelists\SG_Hu1-2_KTH1-2500_ver1_10Rx24C.txt.nsuite_genelist
RP11-79E2	4	143000000	4q31.1	0.982249408203315	0.0284191739263881	0.978520994456485	0.0261522779509602	4	C:\Program Files\Normalise Suite 2\Genelists\SG_Hu1-2_KTH1-2500_ver1_10Rx24C.txt.nsuite_genelist
RP11-739G21	4	143400000	4q31.1	0.947959791757748	0.0716895965812417	0.944335896383893	0.0724060572418378	4	C:\Program Files\Normalise Suite 2\Genelists\SG_Hu1-2_KTH1-2500_ver1_10Rx24C.txt.nsuite_genelist
RP11-122I3	4	144700000	4q31.1	0.955264820569264	0.0894086306497238	0.987728732236886	0.0551352687106616	4	C:\Program Files\Normalise Suite 2\Genelists\SG_Hu1-2_KTH1-2500_ver1_10Rx24C.txt.nsuite_genelist
RP11-89E4	4	145500000	4q31.1	0.954487561054285	0.0801603192253397	0.953573470594569	0.0538318960256617	4	C:\Program Files\Normalise Suite 2\Genelists\SG_Hu1-2_KTH1-2500_ver1_10Rx24C.txt.nsuite_genelist
AC032008	4	147000000	4q31.1	0.953091641197007	0.0227920507033875	0.946831588323622	0.0184391426206184	4	C:\Program Files\Normalise Suite 2\Genelists\SG_Hu1-2_KTH1-2500_ver1_10Rx24C.txt.nsuite_genelist
RP11-91O3	4	148100000	4q31.21	0.914457175817207	0.0661963936502134	0.91735337174402	0.0778132229148345	4	C:\Program Files\Normalise Suite 2\Genelists\SG_Hu1-2_KTH1-2500_ver1_10Rx24C.txt.nsuite_genelist
RP11-56F3	4	149000000	4q31.21	1.05334644203483	0.0436878767478003	1.04661344979773	0.0363075092432209	4	C:\Program Files\Normalise Suite 2\Genelists\SG_Hu1-2_KTH1-2500_ver1_10Rx24C.txt.nsuite_genelist
RP11-77F4	4	152300000	4q31.23	1.01917130956431	0.0821677709100165	1.04475292881975	0.0787962290646863	4	C:\Program Files\Normalise Suite 2\Genelists\SG_Hu1-2_KTH1-2500_ver1_10Rx24C.txt.nsuite_genelist
RP11-73G16	4	153300000	4q31.23	0.91188138441828	0.015318053172914	0.902487264675376	0.0220783608055074	4	C:\Program Files\Normalise Suite 2\Genelists\SG_Hu1-2_KTH1-2500_ver1_10Rx24C.txt.nsuite_genelist
RP11-119B13	4	154600000	4q31.23	0.882710070368188	0.0737886857141155	0.885498369126657	0.0737065302966905	4	C:\Program Files\Normalise Suite 2\Genelists\SG_Hu1-2_KTH1-2500_ver1_10Rx24C.txt.nsuite_genelist
RP11-136D2	4	157900000	4q31.3	0.931807443799254	0.0396694949469455	0.934840699567298	0.0408773192043104	4	C:\Program Files\Normalise Suite 2\Genelists\SG_Hu1-2_KTH1-2500_ver1_10Rx24C.txt.nsuite_genelist
RP11-17C4	4	158700000	4q32.1	0.923060083517365	0.0540723863871052	0.931839332202026	0.0236878734807531	4	C:\Program Files\Normalise Suite 2\Genelists\SG_Hu1-2_KTH1-2500_ver1_10Rx24C.txt.nsuite_genelist
RP11-89C4	4	159800000	4q32.1	0.9657600921919	0.0145818691429384	0.969705440835344	0.00627855375451968	4	C:\Program Files\Normalise Suite 2\Genelists\SG_Hu1-2_KTH1-2500_ver1_10Rx24C.txt.nsuite_genelist
RP11-81P7	4	160900000	4q32.1	0.828496024693859	0.241576661854854	0.880955174197722	0.176989780924249	2	C:\Program Files\Normalise Suite 2\Genelists\SG_Hu1-2_KTH1-2500_ver1_10Rx24C.txt.nsuite_genelist
AC011101	4	162200000	4q32.1	0.950978760106368	0.0726994668302325	1.02372655933397	0.0243154681555681	4	C:\Program Files\Normalise Suite 2\Genelists\SG_Hu1-2_KTH1-2500_ver1_10Rx24C.txt.nsuite_genelist
RP11-808H17	4	163600000	4q32.1	0.973834268823876	0.0262046076197447	0.97993699111541	0.0252676355716277	4	C:\Program Files\Normalise Suite 2\Genelists\SG_Hu1-2_KTH1-2500_ver1_10Rx24C.txt.nsuite_genelist
RP11-79E19	4	166400000	4q32.2	0.8862053770107	0.126806764941892	0.882757626168362	0.080954417294069	4	C:\Program Files\Normalise Suite 2\Genelists\SG_Hu1-2_KTH1-2500_ver1_10Rx24C.txt.nsuite_genelist
RP11-6F19	4	167000000	4q32.3	0.922168121164884	0.0265557089866398	0.927576798886723	0.0247812437807934	3	C:\Program Files\Normalise Suite 2\Genelists\SG_Hu1-2_KTH1-2500_ver1_10Rx24C.txt.nsuite_genelist
RP11-36G9	4	170000000	4q32.3	1.01366148125396	0.0293788845136271	1.01708454385141	0.0357108128200996	4	C:\Program Files\Normalise Suite 2\Genelists\SG_Hu1-2_KTH1-2500_ver1_10Rx24C.txt.nsuite_genelist
RP11-90E13	4	171100000	4q32.3	0.969217780367108	0.131640720783563	1.02701631331835	0.26353883159638	3	C:\Program Files\Normalise Suite 2\Genelists\SG_Hu1-2_KTH1-2500_ver1_10Rx24C.txt.nsuite_genelist
RP11-90D5	4	173200000	4q34.1	1.1332206020042	0.226592418718817	1.13760335380477	0.239092884019823	4	C:\Program Files\Normalise Suite 2\Genelists\SG_Hu1-2_KTH1-2500_ver1_10Rx24C.txt.nsuite_genelist
RP11-110O14	4	174500000	4q34.1	0.887275450042313	0.0598098514067077	0.891437636464029	0.0552020691094841	4	C:\Program Files\Normalise Suite 2\Genelists\SG_Hu1-2_KTH1-2500_ver1_10Rx24C.txt.nsuite_genelist
RP11-89D7	4	174900000	4q34.1	0.921365246519181	0.0391972843133364	0.919288334987638	0.0371268035682366	4	C:\Program Files\Normalise Suite 2\Genelists\SG_Hu1-2_KTH1-2500_ver1_10Rx24C.txt.nsuite_genelist
RP11-122D8	4	177500000	4q34.1	1.07397250424493	0.206833839955115	1.09305108639433	0.267612265474135	4	C:\Program Files\Normalise Suite 2\Genelists\SG_Hu1-2_KTH1-2500_ver1_10Rx24C.txt.nsuite_genelist
RP11-79K2	4	178000000	4q34.2	0.984481855820317	0.0333861679691908	0.979406200168886	0.0335039432650975	4	C:\Program Files\Normalise Suite 2\Genelists\SG_Hu1-2_KTH1-2500_ver1_10Rx24C.txt.nsuite_genelist
RP11-62B4	4	179000000	4q34.3	0.907666333807702	0.102077699154999	0.933840443802887	0.0758079210316513	4	C:\Program Files\Normalise Suite 2\Genelists\SG_Hu1-2_KTH1-2500_ver1_10Rx24C.txt.nsuite_genelist
RP11-79G20	4	180500000	4q34.3	0.963125812048293	0.0333383032229211	0.963281399140553	0.0310074253247299	4	C:\Program Files\Normalise Suite 2\Genelists\SG_Hu1-2_KTH1-2500_ver1_10Rx24C.txt.nsuite_genelist
RP11-80P4	4	181800000	4q34.3	0.946766596618458	0.0930710935824042	0.934048883099175	0.0997792232870123	4	C:\Program Files\Normalise Suite 2\Genelists\SG_Hu1-2_KTH1-2500_ver1_10Rx24C.txt.nsuite_genelist
RP11-244K2	4	182600000	4q34.3	1.01645133015223	0.169019954719187	1.09847437107834	0.265661656753292	3	C:\Program Files\Normalise Suite 2\Genelists\SG_Hu1-2_KTH1-2500_ver1_10Rx24C.txt.nsuite_genelist
RP11-125M9	4	182800000	4q35.1	0.958786274067858	0.0224965983499227	0.961642374417602	0.0212908755724521	4	C:\Program Files\Normalise Suite 2\Genelists\SG_Hu1-2_KTH1-2500_ver1_10Rx24C.txt.nsuite_genelist
RP11-18D7	4	183900000	4q35.1	1.00231895579357	0.0101812133932693	1.00069809160605	0.0121997792533078	4	C:\Program Files\Normalise Suite 2\Genelists\SG_Hu1-2_KTH1-2500_ver1_10Rx24C.txt.nsuite_genelist
RP11-90E7	4	184800000	4q35.1	1.01322453461375	0.0138182298956696	1.01042138642603	0.0170755812879734	4	C:\Program Files\Normalise Suite 2\Genelists\SG_Hu1-2_KTH1-2500_ver1_10Rx24C.txt.nsuite_genelist
RP11-267E24	4	185600000	4q35.1	1.02875734217159	0.030043176589761	1.02251648295906	0.030369926152306	4	C:\Program Files\Normalise Suite 2\Genelists\SG_Hu1-2_KTH1-2500_ver1_10Rx24C.txt.nsuite_genelist
RP11-279K24	4	186800000	4q35.1	1.00083319344689	0.0336193141003737	1.00152379563381	0.0335560070428336	4	C:\Program Files\Normalise Suite 2\Genelists\SG_Hu1-2_KTH1-2500_ver1_10Rx24C.txt.nsuite_genelist
RP11-597P9	4	187500000	4q35.1	0.98099881792532	0.0557831719678674	0.982839837152543	0.0689892459344039	4	C:\Program Files\Normalise Suite 2\Genelists\SG_Hu1-2_KTH1-2500_ver1_10Rx24C.txt.nsuite_genelist
GS-31-J3	4	188000000	4q35.1	0.736440915202072	0.226253389650111	0.726772774859548	0.208491244342146	4	C:\Program Files\Normalise Suite 2\Genelists\SG_Hu1-2_KTH1-2500_ver1_10Rx24C.txt.nsuite_genelist
RP11-91J3	4	188500000	4q35.1	0.930370339445907	0.0365345412303816	0.927896858301337	0.0399614520284402	4	C:\Program Files\Normalise Suite 2\Genelists\SG_Hu1-2_KTH1-2500_ver1_10Rx24C.txt.nsuite_genelist
GS-963-K6	4	190600000	4q35.2	0.969804151295585	0.0303860462001137	0.974228235775075	0.0206719875233503	4	C:\Program Files\Normalise Suite 2\Genelists\SG_Hu1-2_KTH1-2500_ver1_10Rx24C.txt.nsuite_genelist
84c11	5	0	5p15.33	0.868148076577729	0.0347086418409568	0.87073180929779	0.0816374135341432	4	C:\Program Files\Normalise Suite 2\Genelists\SG_Hu1-2_KTH1-2500_ver1_10Rx24C.txt.nsuite_genelist
GS-24-H17	5	1600000	5p15.33	0.926291508507074	0.0143732926139012	0.918195430580996	0.0137441937962325	4	C:\Program Files\Normalise Suite 2\Genelists\SG_Hu1-2_KTH1-2500_ver1_10Rx24C.txt.nsuite_genelist
GS-189-N21	5	1900000	5p15.33	0.963587406189568	0.0976896718983683	0.969364166473583	0.0580971320050219	4	C:\Program Files\Normalise Suite 2\Genelists\SG_Hu1-2_KTH1-2500_ver1_10Rx24C.txt.nsuite_genelist
AC025775	5	1900000	5p15.33	0.926766926832626	0.0438821197229487	0.926135621636424	0.0224239216910518	4	C:\Program Files\Normalise Suite 2\Genelists\SG_Hu1-2_KTH1-2500_ver1_10Rx24C.txt.nsuite_genelist
RP11-20B3	5	2700000	5p15.33	0.857308169381622	0.160341152723721	0.867346930422653	0.158695446451059	4	C:\Program Files\Normalise Suite 2\Genelists\SG_Hu1-2_KTH1-2500_ver1_10Rx24C.txt.nsuite_genelist
RP11-89N22	5	3200000	5p15.33	0.91694657062321	0.00793829717973585	0.911604235227441	0.0141302014764182	4	C:\Program Files\Normalise Suite 2\Genelists\SG_Hu1-2_KTH1-2500_ver1_10Rx24C.txt.nsuite_genelist
AC010635	5	6200000	5p15.32	0.903806187940645	0.0129826069124887	0.898282310338369	0.0106109974465054	4	C:\Program Files\Normalise Suite 2\Genelists\SG_Hu1-2_KTH1-2500_ver1_10Rx24C.txt.nsuite_genelist
RP11-58A5	5	7100000	5p15.32	0.936404721247343	0.0273893306438546	0.944189763970315	0.0437655909188838	4	C:\Program Files\Normalise Suite 2\Genelists\SG_Hu1-2_KTH1-2500_ver1_10Rx24C.txt.nsuite_genelist
RP11-72C10	5	8200000	5p15.31	0.956751769507057	0.0424240291631714	0.961167287475482	0.0643059602254688	4	C:\Program Files\Normalise Suite 2\Genelists\SG_Hu1-2_KTH1-2500_ver1_10Rx24C.txt.nsuite_genelist
RP11-79G1	5	8600000	5p15.31	0.895817803717171	0.0312933878946446	0.888763888828911	0.0279849037131105	4	C:\Program Files\Normalise Suite 2\Genelists\SG_Hu1-2_KTH1-2500_ver1_10Rx24C.txt.nsuite_genelist
RP11-145B1	5	9600000	5p15.31	1.07985179725882	0.0226256048988751	1.0590748919569	0.013896567542841	4	C:\Program Files\Normalise Suite 2\Genelists\SG_Hu1-2_KTH1-2500_ver1_10Rx24C.txt.nsuite_genelist
RP11-91M12	5	10300000	5p15.2	0.941777701678044	0.0464336273423216	0.9353927109564	0.0507178118397024	4	C:\Program Files\Normalise Suite 2\Genelists\SG_Hu1-2_KTH1-2500_ver1_10Rx24C.txt.nsuite_genelist
RP11-91E7	5	11100000	5p15.2	0.941334991057176	0.02694043549177	0.936040418881078	0.0296291997055517	4	C:\Program Files\Normalise Suite 2\Genelists\SG_Hu1-2_KTH1-2500_ver1_10Rx24C.txt.nsuite_genelist
RP11-91M19	5	12000000	5p15.2	0.976650301675031	0.0214036285380587	0.97411051430852	0.0217510747596804	4	C:\Program Files\Normalise Suite 2\Genelists\SG_Hu1-2_KTH1-2500_ver1_10Rx24C.txt.nsuite_genelist
RP11-88L18	5	13700000	5p15.2	0.887368579650721	0.0422899329434359	0.874668715086368	0.0505027515493027	4	C:\Program Files\Normalise Suite 2\Genelists\SG_Hu1-2_KTH1-2500_ver1_10Rx24C.txt.nsuite_genelist
RP11-81P9	5	14700000	5p15.1	1.00091282187874	0.0452962611945893	1.00128944134899	0.0419829986806127	4	C:\Program Files\Normalise Suite 2\Genelists\SG_Hu1-2_KTH1-2500_ver1_10Rx24C.txt.nsuite_genelist
RP11-135M13	5	16400000	5p15.1	0.98300546875166	0.0445437743021792	0.985829898555355	0.050328888183466	4	C:\Program Files\Normalise Suite 2\Genelists\SG_Hu1-2_KTH1-2500_ver1_10Rx24C.txt.nsuite_genelist
AC018409	5	17500000	5p14.3	0.949822472371789	0.0898558063492586	0.954429917990169	0.0821845717943313	4	C:\Program Files\Normalise Suite 2\Genelists\SG_Hu1-2_KTH1-2500_ver1_10Rx24C.txt.nsuite_genelist
RP11-260E18	5	19400000	5p14.3	1.02771297157779	0.0318714729950324	1.03417751420509	0.038599711513837	4	C:\Program Files\Normalise Suite 2\Genelists\SG_Hu1-2_KTH1-2500_ver1_10Rx24C.txt.nsuite_genelist
RP11-91L13	5	21900000	5p14.3	0.959515420218971	0.0133639724159317	0.953430488184527	0.0123497839954521	4	C:\Program Files\Normalise Suite 2\Genelists\SG_Hu1-2_KTH1-2500_ver1_10Rx24C.txt.nsuite_genelist
RP11-90G17	5	22900000	5p14.2	0.973639156073776	0.0596644703269212	0.967460189745565	0.0653655482997301	4	C:\Program Files\Normalise Suite 2\Genelists\SG_Hu1-2_KTH1-2500_ver1_10Rx24C.txt.nsuite_genelist
RP11-5N11	5	26200000	5p14.1	1.05842547754348	0.0457096281021153	1.06502632842963	0.043994705127761	4	C:\Program Files\Normalise Suite 2\Genelists\SG_Hu1-2_KTH1-2500_ver1_10Rx24C.txt.nsuite_genelist
RP11-422J14	5	26500000	5p14.1	1.06033542609304	0.0271641922674806	1.0516074329078	0.0212633580679446	4	C:\Program Files\Normalise Suite 2\Genelists\SG_Hu1-2_KTH1-2500_ver1_10Rx24C.txt.nsuite_genelist
RP11-89M18	5	27500000	5p14.1	0.944393060245294	0.0361220601825171	0.959066422234943	0.0134153000054213	4	C:\Program Files\Normalise Suite 2\Genelists\SG_Hu1-2_KTH1-2500_ver1_10Rx24C.txt.nsuite_genelist
RP11-81B23	5	28000000	5p13.3	0.942446013068914	0.0168967649792512	0.94384962709018	0.0238025354716533	4	C:\Program Files\Normalise Suite 2\Genelists\SG_Hu1-2_KTH1-2500_ver1_10Rx24C.txt.nsuite_genelist
RP11-79I8	5	30400000	5p13.3	0.944276821808837	0.015973142382161	0.943753021999013	0.0174552738043769	4	C:\Program Files\Normalise Suite 2\Genelists\SG_Hu1-2_KTH1-2500_ver1_10Rx24C.txt.nsuite_genelist
RP11-80D4	5	31200000	5p13.3	1.15437029778322	0.202476518475657	1.1558995593024	0.202159373729088	4	C:\Program Files\Normalise Suite 2\Genelists\SG_Hu1-2_KTH1-2500_ver1_10Rx24C.txt.nsuite_genelist
AC025447	5	32900000	5p13.2	0.959904189257563	0.0129707192814708	0.955395483958994	0.00895071232794349	4	C:\Program Files\Normalise Suite 2\Genelists\SG_Hu1-2_KTH1-2500_ver1_10Rx24C.txt.nsuite_genelist
RP11-67N10	5	33600000	5p13.2	0.926778164532366	0.0385053329664786	0.931266309433252	0.0305425564122311	4	C:\Program Files\Normalise Suite 2\Genelists\SG_Hu1-2_KTH1-2500_ver1_10Rx24C.txt.nsuite_genelist
RP11-90P7	5	35800000	5p13.2	0.94644780417371	0.0531242167193669	0.955731386745345	0.0503540344652463	4	C:\Program Files\Normalise Suite 2\Genelists\SG_Hu1-2_KTH1-2500_ver1_10Rx24C.txt.nsuite_genelist
AC008830	5	39600000	5p13.1	0.891402037181904	0.151347245558289	0.931553311867688	0.148805775802682	4	C:\Program Files\Normalise Suite 2\Genelists\SG_Hu1-2_KTH1-2500_ver1_10Rx24C.txt.nsuite_genelist
RP11-91I22	5	42600000	5q11.1	0.956751045394748	0.022923834167663	0.954521196926909	0.0234342715866755	4	C:\Program Files\Normalise Suite 2\Genelists\SG_Hu1-2_KTH1-2500_ver1_10Rx24C.txt.nsuite_genelist
RP11-79E13	5	44100000	5q11.1	0.957796227534286	0.0208249084276104	0.949219139509095	0.0256172456591406	4	C:\Program Files\Normalise Suite 2\Genelists\SG_Hu1-2_KTH1-2500_ver1_10Rx24C.txt.nsuite_genelist
RP11-91M6	5	45400000	5q11.1	1.09748240559575	0.0821892170058958	1.09479845726618	0.07678920073655	4	C:\Program Files\Normalise Suite 2\Genelists\SG_Hu1-2_KTH1-2500_ver1_10Rx24C.txt.nsuite_genelist
RP11-19F12	5	45600000	5q11.1	0.94718141598202	0.0796662916290309	0.986032151684515	0.0372065486253816	4	C:\Program Files\Normalise Suite 2\Genelists\SG_Hu1-2_KTH1-2500_ver1_10Rx24C.txt.nsuite_genelist
AC027339	5	48400000	5q11.1	0.921883280597214	0.0494271603769185	0.930002261515733	0.0344190329793612	4	C:\Program Files\Normalise Suite 2\Genelists\SG_Hu1-2_KTH1-2500_ver1_10Rx24C.txt.nsuite_genelist
RP11-551B22	5	49100000	5q11.1	1.01794156702745	0.0166803439642669	1.01261148430674	0.0239556437066436	4	C:\Program Files\Normalise Suite 2\Genelists\SG_Hu1-2_KTH1-2500_ver1_10Rx24C.txt.nsuite_genelist
RP11-17H13	5	52400000	5q11.1	0.92577726123745	0.0383975667173584	0.922966051989909	0.0273217587191548	4	C:\Program Files\Normalise Suite 2\Genelists\SG_Hu1-2_KTH1-2500_ver1_10Rx24C.txt.nsuite_genelist
RP11-143O12	5	53900000	5q11.2	0.944379301908146	0.014810471251939	0.937704009152776	0.015249923875165	4	C:\Program Files\Normalise Suite 2\Genelists\SG_Hu1-2_KTH1-2500_ver1_10Rx24C.txt.nsuite_genelist
AC034244	5	54600000	5q11.2	1.03703737506524	0.104754362996583	1.10331322705582	0.17687925547392	4	C:\Program Files\Normalise Suite 2\Genelists\SG_Hu1-2_KTH1-2500_ver1_10Rx24C.txt.nsuite_genelist
AC016635	5	60200000	5q11.2	1.03820227056041	0.188038436182379	1.02456127214563	0.20885112803806	4	C:\Program Files\Normalise Suite 2\Genelists\SG_Hu1-2_KTH1-2500_ver1_10Rx24C.txt.nsuite_genelist
RP11-19I19	5	61700000	5q12.1	0.892436904705444	0.080552071843266	0.887469056130274	0.0732693368755523	4	C:\Program Files\Normalise Suite 2\Genelists\SG_Hu1-2_KTH1-2500_ver1_10Rx24C.txt.nsuite_genelist
RP11-79C4	5	63500000	5q12.1	0.952448916610318	0.0380259182973397	0.950460067273934	0.0380711917079793	4	C:\Program Files\Normalise Suite 2\Genelists\SG_Hu1-2_KTH1-2500_ver1_10Rx24C.txt.nsuite_genelist
RP11-89N5	5	63500000	5q12.1	0.937304507185153	0.0425295368000743	0.938698497888553	0.044017220944301	4	C:\Program Files\Normalise Suite 2\Genelists\SG_Hu1-2_KTH1-2500_ver1_10Rx24C.txt.nsuite_genelist
RP11-79C20	5	65700000	5q12.3	1.02242937857526	0.011264283064517	1.01765207750639	0.0135519305567927	4	C:\Program Files\Normalise Suite 2\Genelists\SG_Hu1-2_KTH1-2500_ver1_10Rx24C.txt.nsuite_genelist
RP11-480H11	5	66000000	5q12.3	1.01788197485104	0.0639212413605156	1.02144832190494	0.0625049630685187	4	C:\Program Files\Normalise Suite 2\Genelists\SG_Hu1-2_KTH1-2500_ver1_10Rx24C.txt.nsuite_genelist
RP11-91C10	5	68100000	5q12.3	1.00811579746299	0.0475416034648803	1.0173880913252	0.0655120543154105	4	C:\Program Files\Normalise Suite 2\Genelists\SG_Hu1-2_KTH1-2500_ver1_10Rx24C.txt.nsuite_genelist
RP11-88J2	5	70100000	5q13.1	1.01129255452969	0.0557094965810407	1.00845182487513	0.0705562958672753	4	C:\Program Files\Normalise Suite 2\Genelists\SG_Hu1-2_KTH1-2500_ver1_10Rx24C.txt.nsuite_genelist
RP11-91M11	5	71400000	5q13.1	0.896277484882939	0.0486842873741128	0.893017609073212	0.041909239054837	4	C:\Program Files\Normalise Suite 2\Genelists\SG_Hu1-2_KTH1-2500_ver1_10Rx24C.txt.nsuite_genelist
RP11-91E18	5	71500000	5q13.1	0.911317866298973	0.0244642548276082	0.909433224956139	0.0216351329440531	4	C:\Program Files\Normalise Suite 2\Genelists\SG_Hu1-2_KTH1-2500_ver1_10Rx24C.txt.nsuite_genelist
RP11-79I10	5	73900000	5q13.2	1.00702705742587	0.0504508089185099	1.0095237407911	0.0577278015569129	4	C:\Program Files\Normalise Suite 2\Genelists\SG_Hu1-2_KTH1-2500_ver1_10Rx24C.txt.nsuite_genelist
RP11-90A9	5	78700000	5q13.3	1.07782513082405	0.0292473277590169	1.08857920055023	0.0407466068013216	4	C:\Program Files\Normalise Suite 2\Genelists\SG_Hu1-2_KTH1-2500_ver1_10Rx24C.txt.nsuite_genelist
RP11-90M19	5	80300000	5q14.1	0.864215611728861	0.181194862104392	0.862951390440509	0.186189750867691	4	C:\Program Files\Normalise Suite 2\Genelists\SG_Hu1-2_KTH1-2500_ver1_10Rx24C.txt.nsuite_genelist
RP11-80D2	5	82600000	5q14.1	0.996003134384054	0.0339160254458368	0.967752414428128	0.0272201645881122	4	C:\Program Files\Normalise Suite 2\Genelists\SG_Hu1-2_KTH1-2500_ver1_10Rx24C.txt.nsuite_genelist
RP11-275E14	5	83200000	5q14.1	0.916272102286841	0.0295992512276605	0.918093032513048	0.0211908905449024	4	C:\Program Files\Normalise Suite 2\Genelists\SG_Hu1-2_KTH1-2500_ver1_10Rx24C.txt.nsuite_genelist
RP11-258M21	5	85000000	5q14.2	0.958087293854195	0.0741561491796369	0.965707026763566	0.0584544612633972	4	C:\Program Files\Normalise Suite 2\Genelists\SG_Hu1-2_KTH1-2500_ver1_10Rx24C.txt.nsuite_genelist
RP11-90J17	5	86100000	5q14.2	0.954800971418392	0.066654995585911	0.999836011304292	0.0327953889690827	4	C:\Program Files\Normalise Suite 2\Genelists\SG_Hu1-2_KTH1-2500_ver1_10Rx24C.txt.nsuite_genelist
AC005406	5	89900000	5q14.3	0.903760352254229	0.0349215001328483	0.90318878642685	0.0360524687931259	4	C:\Program Files\Normalise Suite 2\Genelists\SG_Hu1-2_KTH1-2500_ver1_10Rx24C.txt.nsuite_genelist
AC104125	5	90300000	5q14.3	0.94830493696647	0.0191419820918108	0.948157773540262	0.0219920988733523	4	C:\Program Files\Normalise Suite 2\Genelists\SG_Hu1-2_KTH1-2500_ver1_10Rx24C.txt.nsuite_genelist
RP11-88D22	5	94300000	5q14.3	0.945488977515772	0.0251344112370697	0.941451427316649	0.0265093790572531	4	C:\Program Files\Normalise Suite 2\Genelists\SG_Hu1-2_KTH1-2500_ver1_10Rx24C.txt.nsuite_genelist
RP11-89C2	5	99600000	5q21.1	0.920763122350173	0.0108011896800598	0.918650145856305	0.0182458284903377	4	C:\Program Files\Normalise Suite 2\Genelists\SG_Hu1-2_KTH1-2500_ver1_10Rx24C.txt.nsuite_genelist
RP11-115L24	5	101100000	5q21.1	0.999966849354931	0.0706784161282411	1.01463519833238	0.100734293932913	4	C:\Program Files\Normalise Suite 2\Genelists\SG_Hu1-2_KTH1-2500_ver1_10Rx24C.txt.nsuite_genelist
RP11-277N18	5	103300000	5q21.1	1.02935629815356	0.153990120787445	1.06857466108303	0.241213096082085	4	C:\Program Files\Normalise Suite 2\Genelists\SG_Hu1-2_KTH1-2500_ver1_10Rx24C.txt.nsuite_genelist
RP11-252I13	5	103700000	5q21.2	0.898534950546504	0.00714184176807334	0.887139445294584	0.0226739452019017	3	C:\Program Files\Normalise Suite 2\Genelists\SG_Hu1-2_KTH1-2500_ver1_10Rx24C.txt.nsuite_genelist
RP11-88L16	5	108100000	5q21.3	0.932923475849885	0.0195699806993339	0.929989435212732	0.0262588140492579	4	C:\Program Files\Normalise Suite 2\Genelists\SG_Hu1-2_KTH1-2500_ver1_10Rx24C.txt.nsuite_genelist
RP11-89L24	5	110000000	5q21.3	0.981090062308965	0.0188104685714337	0.977059213306994	0.0158250142728317	4	C:\Program Files\Normalise Suite 2\Genelists\SG_Hu1-2_KTH1-2500_ver1_10Rx24C.txt.nsuite_genelist
RP11-91G9	5	110600000	5q22.1	0.967968409051552	0.00751161175470041	0.966585733281539	0.00856255270386439	4	C:\Program Files\Normalise Suite 2\Genelists\SG_Hu1-2_KTH1-2500_ver1_10Rx24C.txt.nsuite_genelist
RP11-64F17	5	111400000	5q22.1	1.01869859008773	0.0349027126034221	1.0159859566854	0.0363090745724909	4	C:\Program Files\Normalise Suite 2\Genelists\SG_Hu1-2_KTH1-2500_ver1_10Rx24C.txt.nsuite_genelist
RP11-81L23	5	113800000	5q22.2	0.912415125857162	0.049257259294666	0.914760347788662	0.0280482162287829	4	C:\Program Files\Normalise Suite 2\Genelists\SG_Hu1-2_KTH1-2500_ver1_10Rx24C.txt.nsuite_genelist
RP11-47L19	5	118100000	5q23.1	0.943269005932737	0.0107581165749624	0.936087672088439	0.0153793101482501	4	C:\Program Files\Normalise Suite 2\Genelists\SG_Hu1-2_KTH1-2500_ver1_10Rx24C.txt.nsuite_genelist
RP11-81C5	5	120500000	5q23.1	0.981946770900969	0.0521967832842416	0.982560310650897	0.0495584394964722	4	C:\Program Files\Normalise Suite 2\Genelists\SG_Hu1-2_KTH1-2500_ver1_10Rx24C.txt.nsuite_genelist
RP11-79K4	5	121600000	5q23.2	0.979716908897014	0.0643475696044595	0.978253320010381	0.0640708424874468	4	C:\Program Files\Normalise Suite 2\Genelists\SG_Hu1-2_KTH1-2500_ver1_10Rx24C.txt.nsuite_genelist
RP11-90A15	5	123000000	5q23.2	0.914505117882826	0.053081521624344	0.915062770591192	0.0512976433966724	4	C:\Program Files\Normalise Suite 2\Genelists\SG_Hu1-2_KTH1-2500_ver1_10Rx24C.txt.nsuite_genelist
RP11-265M23	5	124700000	5q23.2	0.859143707052159	0.0852052240400642	0.86559926734623	0.0795436634387385	4	C:\Program Files\Normalise Suite 2\Genelists\SG_Hu1-2_KTH1-2500_ver1_10Rx24C.txt.nsuite_genelist
RP11-42M12	5	129000000	5q23.3	1.02379169609579	0.0200575820810976	1.05048571452171	0.0577054765327168	4	C:\Program Files\Normalise Suite 2\Genelists\SG_Hu1-2_KTH1-2500_ver1_10Rx24C.txt.nsuite_genelist
AC004038	5	130200000	5q31.1	0.836975092518167	0.185706096785135	0.831600995430594	0.192409133823138	4	C:\Program Files\Normalise Suite 2\Genelists\SG_Hu1-2_KTH1-2500_ver1_10Rx24C.txt.nsuite_genelist
AC005178	5	133500000	5q31.1	0.901674895917096	0.0135012923533962	0.895381708718622	0.0150995850559643	4	C:\Program Files\Normalise Suite 2\Genelists\SG_Hu1-2_KTH1-2500_ver1_10Rx24C.txt.nsuite_genelist
RP11-21C10	5	134500000	5q31.1	1.05725082365564	0.0242906796287308	1.05971105587618	0.0242212658869343	4	C:\Program Files\Normalise Suite 2\Genelists\SG_Hu1-2_KTH1-2500_ver1_10Rx24C.txt.nsuite_genelist
AC027305	5	134800000	5q31.1	0.898110106379069	0.0156264493300494	0.891578872359636	0.0150916797268761	4	C:\Program Files\Normalise Suite 2\Genelists\SG_Hu1-2_KTH1-2500_ver1_10Rx24C.txt.nsuite_genelist
CTD-2004C12	5	137500000	5q31.2	0.973967585488437	0.0233786401435575	0.969019792593199	0.0251973788586516	4	C:\Program Files\Normalise Suite 2\Genelists\SG_Hu1-2_KTH1-2500_ver1_10Rx24C.txt.nsuite_genelist
RP11-89G4	5	137900000	5q31.2	1.00198559458217	0.0535849022513344	0.990200999783995	0.0619808824645831	4	C:\Program Files\Normalise Suite 2\Genelists\SG_Hu1-2_KTH1-2500_ver1_10Rx24C.txt.nsuite_genelist
AC008667	5	141200000	5q31.3	0.948006207536818	0.0315335919893279	0.956505821788235	0.0153716722956618	4	C:\Program Files\Normalise Suite 2\Genelists\SG_Hu1-2_KTH1-2500_ver1_10Rx24C.txt.nsuite_genelist
RP11-115I4	5	142000000	5q31.3	1.05815263071344	0.0151259065876594	1.05287198027048	0.014721558738774	4	C:\Program Files\Normalise Suite 2\Genelists\SG_Hu1-2_KTH1-2500_ver1_10Rx24C.txt.nsuite_genelist
RP11-15J20	5	143000000	5q31.3	0.970790952711702	0.0251204885925296	0.969230292496305	0.0242487687908061	4	C:\Program Files\Normalise Suite 2\Genelists\SG_Hu1-2_KTH1-2500_ver1_10Rx24C.txt.nsuite_genelist
RP11-55M16	5	143100000	5q31.3	0.946828623943424	0.0157236622775038	0.942230241463251	0.0186519268279191	4	C:\Program Files\Normalise Suite 2\Genelists\SG_Hu1-2_KTH1-2500_ver1_10Rx24C.txt.nsuite_genelist
CTB-60P23	5	144700000	5q33.1	1.03317975356004	0.039589663202932	1.03256972788446	0.0409436909679623	4	C:\Program Files\Normalise Suite 2\Genelists\SG_Hu1-2_KTH1-2500_ver1_10Rx24C.txt.nsuite_genelist
RP11-124B12	5	149000000	5q33.1	0.837443905053894	0.153630875190013	0.827335638494852	0.157907963589004	4	C:\Program Files\Normalise Suite 2\Genelists\SG_Hu1-2_KTH1-2500_ver1_10Rx24C.txt.nsuite_genelist
AC011352	5	149800000	5q33.1	0.91372038101601	0.00905085403007958	0.908038510485078	0.00739835417108772	4	C:\Program Files\Normalise Suite 2\Genelists\SG_Hu1-2_KTH1-2500_ver1_10Rx24C.txt.nsuite_genelist
RP11-89F1	5	151900000	5q33.1	0.967621895913906	0.0331458985359265	0.974559847023994	0.0279179125471206	4	C:\Program Files\Normalise Suite 2\Genelists\SG_Hu1-2_KTH1-2500_ver1_10Rx24C.txt.nsuite_genelist
RP11-79I6	5	153900000	5q33.2	0.976677784231952	0.0203325230972984	0.970338492816784	0.0264463236551632	4	C:\Program Files\Normalise Suite 2\Genelists\SG_Hu1-2_KTH1-2500_ver1_10Rx24C.txt.nsuite_genelist
RP11-86C20	5	155000000	5q33.2	0.99528988369519	0.0230280962929781	0.988312707668079	0.0278893426689988	4	C:\Program Files\Normalise Suite 2\Genelists\SG_Hu1-2_KTH1-2500_ver1_10Rx24C.txt.nsuite_genelist
RP11-91G17	5	156300000	5q33.3	1.08579523583345	0.0347614322624044	1.07701374173502	0.0163603916151668	4	C:\Program Files\Normalise Suite 2\Genelists\SG_Hu1-2_KTH1-2500_ver1_10Rx24C.txt.nsuite_genelist
AC010603	5	158200000	5q33.3	1.0015724253517	0.0744117803542816	1.00480930952176	0.0778561953710497	4	C:\Program Files\Normalise Suite 2\Genelists\SG_Hu1-2_KTH1-2500_ver1_10Rx24C.txt.nsuite_genelist
RP11-79I9	5	159100000	5q33.3	0.945153242855478	0.0381968707912375	0.948655592768	0.0338307410452693	4	C:\Program Files\Normalise Suite 2\Genelists\SG_Hu1-2_KTH1-2500_ver1_10Rx24C.txt.nsuite_genelist
RP11-89J5	5	159900000	5q35.1	0.935327213492528	0.00999622888296698	0.931577924354859	0.0114079241802602	4	C:\Program Files\Normalise Suite 2\Genelists\SG_Hu1-2_KTH1-2500_ver1_10Rx24C.txt.nsuite_genelist
RP11-90N23	5	161100000	5q35.1	0.939706368579091	0.0534946155728618	0.94845658025984	0.0466574087672077	4	C:\Program Files\Normalise Suite 2\Genelists\SG_Hu1-2_KTH1-2500_ver1_10Rx24C.txt.nsuite_genelist
RP11-31B18	5	164800000	5q35.1	0.917498952525738	0.0304290817886022	0.918152941322032	0.0229495723470681	4	C:\Program Files\Normalise Suite 2\Genelists\SG_Hu1-2_KTH1-2500_ver1_10Rx24C.txt.nsuite_genelist
CTB-4E7	5	165700000	5q35.1	1.0524629745029	0.0301971228142375	1.062972463544	0.0263537738432292	4	C:\Program Files\Normalise Suite 2\Genelists\SG_Hu1-2_KTH1-2500_ver1_10Rx24C.txt.nsuite_genelist
RP11-134N14	5	166700000	5q35.1	0.940468868368817	0.0577874810274996	0.936524766107958	0.0727925419605252	4	C:\Program Files\Normalise Suite 2\Genelists\SG_Hu1-2_KTH1-2500_ver1_10Rx24C.txt.nsuite_genelist
AC010254	5	167100000	5q35.1	0.899048476538261	0.0397724737312151	0.891914881568986	0.0363801420141663	4	C:\Program Files\Normalise Suite 2\Genelists\SG_Hu1-2_KTH1-2500_ver1_10Rx24C.txt.nsuite_genelist
AC091921	5	169700000	5q35.1	0.955010487141382	0.080014242479848	0.956835624738951	0.0791168406823665	4	C:\Program Files\Normalise Suite 2\Genelists\SG_Hu1-2_KTH1-2500_ver1_10Rx24C.txt.nsuite_genelist
RP11-94L2	5	171000000	5q35.2	0.933433505835605	0.0336708909019737	0.928690175518314	0.0380083633436837	4	C:\Program Files\Normalise Suite 2\Genelists\SG_Hu1-2_KTH1-2500_ver1_10Rx24C.txt.nsuite_genelist
RP11-13H20	5	172600000	5q35.2	1.01912251818988	0.087338464029811	1.01535605985259	0.0899223967793284	4	C:\Program Files\Normalise Suite 2\Genelists\SG_Hu1-2_KTH1-2500_ver1_10Rx24C.txt.nsuite_genelist
RP11-90C21	5	173200000	5q35.2	0.969412196017163	0.0225782879890056	0.968494276511548	0.0217685881656177	4	C:\Program Files\Normalise Suite 2\Genelists\SG_Hu1-2_KTH1-2500_ver1_10Rx24C.txt.nsuite_genelist
AC011384	5	174500000	5q35.3	0.926928071543621	0.0245309869742441	0.918740800157619	0.0278334187630322	4	C:\Program Files\Normalise Suite 2\Genelists\SG_Hu1-2_KTH1-2500_ver1_10Rx24C.txt.nsuite_genelist
RP11-14K9	5	175000000	5q35.3	0.933094872331488	0.0221278269847624	0.928104198108027	0.0227733489934469	4	C:\Program Files\Normalise Suite 2\Genelists\SG_Hu1-2_KTH1-2500_ver1_10Rx24C.txt.nsuite_genelist
RP11-15F10	5	175600000	5q35.3	1.07049943329822	0.172084243184525	1.0740466376816	0.170239824070273	4	C:\Program Files\Normalise Suite 2\Genelists\SG_Hu1-2_KTH1-2500_ver1_10Rx24C.txt.nsuite_genelist
AC011387	5	177700000	5q35.3	0.953467330316985	0.0219821404222826	0.955676309261795	0.0215337379705234	4	C:\Program Files\Normalise Suite 2\Genelists\SG_Hu1-2_KTH1-2500_ver1_10Rx24C.txt.nsuite_genelist
GS-240-G13	5	184800000	5q35.3	1.00075515718845	0.0303473503647074	1.00494599992477	0.0343870026213959	4	C:\Program Files\Normalise Suite 2\Genelists\SG_Hu1-2_KTH1-2500_ver1_10Rx24C.txt.nsuite_genelist
AL035696	6	400000	6p25.3	1.05282136169842	0.131519803235082	1.05751279842577	0.143674121715751	4	C:\Program Files\Normalise Suite 2\Genelists\SG_Hu1-2_KTH1-2500_ver1_10Rx24C.txt.nsuite_genelist
GS-62-L11	6	500000	6p25.3	0.974208686111461	0.0434859830981449	0.970147407942176	0.0477255788061626	4	C:\Program Files\Normalise Suite 2\Genelists\SG_Hu1-2_KTH1-2500_ver1_10Rx24C.txt.nsuite_genelist
RP11-91F13	6	1700000	6p25.3	1.05515586563601	0.0440980058180367	1.05392949832908	0.0331222772679776	4	C:\Program Files\Normalise Suite 2\Genelists\SG_Hu1-2_KTH1-2500_ver1_10Rx24C.txt.nsuite_genelist
RP1-80N2	6	4300000	6p25.1	0.967183222623057	0.0419139234828427	0.962856593954449	0.0396793802281695	4	C:\Program Files\Normalise Suite 2\Genelists\SG_Hu1-2_KTH1-2500_ver1_10Rx24C.txt.nsuite_genelist
RP11-177C16	6	5200000	6p25.1	1.12174141769948	0.239350081138773	1.15931791757699	0.295388841254601	4	C:\Program Files\Normalise Suite 2\Genelists\SG_Hu1-2_KTH1-2500_ver1_10Rx24C.txt.nsuite_genelist
RP3-470K1	6	6200000	6p24.3	0.991546756257302	0.04357567622291	1.00164523600294	0.0417232233217947	4	C:\Program Files\Normalise Suite 2\Genelists\SG_Hu1-2_KTH1-2500_ver1_10Rx24C.txt.nsuite_genelist
RP1-103M22	6	7200000	6p24.3	0.955497793551655	0.094491746631526	0.980603376961259	0.0590296034548639	4	C:\Program Files\Normalise Suite 2\Genelists\SG_Hu1-2_KTH1-2500_ver1_10Rx24C.txt.nsuite_genelist
RP3-416J7	6	7900000	6p24.3	0.952787112155643	0.044263645286902	0.944381312210842	0.0398113643813442	4	C:\Program Files\Normalise Suite 2\Genelists\SG_Hu1-2_KTH1-2500_ver1_10Rx24C.txt.nsuite_genelist
RP1-20B11	6	8300000	6p24.3	0.896732848051437	0.0736122174392354	0.908188370174357	0.0630183289249754	4	C:\Program Files\Normalise Suite 2\Genelists\SG_Hu1-2_KTH1-2500_ver1_10Rx24C.txt.nsuite_genelist
RP11-79M24	6	9400000	6p24.2	0.797705943970054	0.195920080716266	0.795049900591645	0.167112696729517	4	C:\Program Files\Normalise Suite 2\Genelists\SG_Hu1-2_KTH1-2500_ver1_10Rx24C.txt.nsuite_genelist
RP11-90P11	6	9500000	6p24.2	0.767681001147681	0.213471015994926	0.766756857450309	0.19922213953911	4	C:\Program Files\Normalise Suite 2\Genelists\SG_Hu1-2_KTH1-2500_ver1_10Rx24C.txt.nsuite_genelist
RP11-91C13	6	10500000	6p24.1	1.04726250310372	0.112968194711618	1.03989053345113	0.107635219795839	4	C:\Program Files\Normalise Suite 2\Genelists\SG_Hu1-2_KTH1-2500_ver1_10Rx24C.txt.nsuite_genelist
RP3-398A12	6	10800000	6p24.1	0.904613597348447	0.0707236326052696	0.926602062683045	0.0260902482503825	4	C:\Program Files\Normalise Suite 2\Genelists\SG_Hu1-2_KTH1-2500_ver1_10Rx24C.txt.nsuite_genelist
RP11-421M1	6	11600000	6p24.1	1.02408894188409	0.0907830319005385	1.02099805890183	0.100596776404665	4	C:\Program Files\Normalise Suite 2\Genelists\SG_Hu1-2_KTH1-2500_ver1_10Rx24C.txt.nsuite_genelist
RP11-304M10	6	12700000	6p22.3	0.937256405840272	0.0607253858163948	0.937975507195644	0.0741822184102531	4	C:\Program Files\Normalise Suite 2\Genelists\SG_Hu1-2_KTH1-2500_ver1_10Rx24C.txt.nsuite_genelist
RP3-441J1	6	13700000	6p22.3	0.937086784945944	0.0603168356147308	0.9679722097695	0.0259233714155197	4	C:\Program Files\Normalise Suite 2\Genelists\SG_Hu1-2_KTH1-2500_ver1_10Rx24C.txt.nsuite_genelist
RP1-257A7	6	14300000	6p22.3	0.96767905117927	0.0177148981705618	0.972813321111908	0.0114432942286645	4	C:\Program Files\Normalise Suite 2\Genelists\SG_Hu1-2_KTH1-2500_ver1_10Rx24C.txt.nsuite_genelist
RP11-90I11	6	15400000	6p22.3	1.05343745345644	0.0396123988687635	1.05071644484215	0.0392029055215502	4	C:\Program Files\Normalise Suite 2\Genelists\SG_Hu1-2_KTH1-2500_ver1_10Rx24C.txt.nsuite_genelist
RP3-365E2	6	15500000	6p22.3	0.874108370306829	0.0677342977504439	0.877485753804629	0.0641311710411474	4	C:\Program Files\Normalise Suite 2\Genelists\SG_Hu1-2_KTH1-2500_ver1_10Rx24C.txt.nsuite_genelist
RP1-147M19	6	16700000	6p22.3	0.880687042915828	0.089458784386046	0.885709141488679	0.0803362148132515	4	C:\Program Files\Normalise Suite 2\Genelists\SG_Hu1-2_KTH1-2500_ver1_10Rx24C.txt.nsuite_genelist
RP1-273P12	6	18900000	6p22.3	0.993602631915843	0.0766335524050476	1.02828209302063	0.029319528027676	4	C:\Program Files\Normalise Suite 2\Genelists\SG_Hu1-2_KTH1-2500_ver1_10Rx24C.txt.nsuite_genelist
RP11-90M17	6	19300000	6p22.3	1.0770503697831	0.00607935246955917	1.07522501861216	0.00517597463845232	4	C:\Program Files\Normalise Suite 2\Genelists\SG_Hu1-2_KTH1-2500_ver1_10Rx24C.txt.nsuite_genelist
RP1-298J15	6	19700000	6p22.2	1.06207227159729	0.0561265086836129	1.08628316850249	0.0946670704428379	4	C:\Program Files\Normalise Suite 2\Genelists\SG_Hu1-2_KTH1-2500_ver1_10Rx24C.txt.nsuite_genelist
RP1-209A6	6	21300000	6p22.2	0.918131451833981	0.0511857607388772	0.920794911280787	0.0470686022907953	4	C:\Program Files\Normalise Suite 2\Genelists\SG_Hu1-2_KTH1-2500_ver1_10Rx24C.txt.nsuite_genelist
RP11-91H17	6	22200000	6p22.2	0.928594762011193	0.0311327544481353	0.934544406602225	0.0206791314281814	4	C:\Program Files\Normalise Suite 2\Genelists\SG_Hu1-2_KTH1-2500_ver1_10Rx24C.txt.nsuite_genelist
RP3-369A17	6	22900000	6p22.1	0.987530446072434	0.0636568027508811	0.987503334446268	0.0642957724028452	4	C:\Program Files\Normalise Suite 2\Genelists\SG_Hu1-2_KTH1-2500_ver1_10Rx24C.txt.nsuite_genelist
RP1-242N11	6	23800000	6p22.1	0.872087608056697	0.10244046764813	0.868520760640576	0.0969920091208988	4	C:\Program Files\Normalise Suite 2\Genelists\SG_Hu1-2_KTH1-2500_ver1_10Rx24C.txt.nsuite_genelist
RP1-130G2	6	25200000	6p22.1	0.984573351729905	0.0313525427322114	0.987620947343029	0.0406034117952097	4	C:\Program Files\Normalise Suite 2\Genelists\SG_Hu1-2_KTH1-2500_ver1_10Rx24C.txt.nsuite_genelist
RP1-52M20	6	26300000	6p21.33	0.714912885613934	0.183640767458611	0.693709941870421	0.186606617174059	4	C:\Program Files\Normalise Suite 2\Genelists\SG_Hu1-2_KTH1-2500_ver1_10Rx24C.txt.nsuite_genelist
RP1-224B21	6	27800000	6p21.33	1.03694632416996	0.0732426334964246	1.02608136255676	0.021127313403319	4	C:\Program Files\Normalise Suite 2\Genelists\SG_Hu1-2_KTH1-2500_ver1_10Rx24C.txt.nsuite_genelist
AL0201917	6	28800000	6p21.32	0.862362388006779	0.0928463194308131	0.839343644524279	0.101554159227957	4	C:\Program Files\Normalise Suite 2\Genelists\SG_Hu1-2_KTH1-2500_ver1_10Rx24C.txt.nsuite_genelist
RP5-874C20	6	30600000	6p21.31	0.99906353364466	0.163979217425803	0.992952448559676	0.129528749106525	4	C:\Program Files\Normalise Suite 2\Genelists\SG_Hu1-2_KTH1-2500_ver1_10Rx24C.txt.nsuite_genelist
RP11-88D2	6	30800000	6p21.31	0.982632760024918	0.0396008614615261	0.995267131016514	0.0333980789236061	4	C:\Program Files\Normalise Suite 2\Genelists\SG_Hu1-2_KTH1-2500_ver1_10Rx24C.txt.nsuite_genelist
RP5-974I11	6	31600000	6p21.31	0.977852854420099	0.123694877674123	0.986105515886203	0.14660440910569	4	C:\Program Files\Normalise Suite 2\Genelists\SG_Hu1-2_KTH1-2500_ver1_10Rx24C.txt.nsuite_genelist
RP3-377H14	6	32100000	6p21.31	0.980870918028367	0.071040338735346	0.983196517795952	0.083057947617955	4	C:\Program Files\Normalise Suite 2\Genelists\SG_Hu1-2_KTH1-2500_ver1_10Rx24C.txt.nsuite_genelist
RP11-79J17	6	35200000	6p21.31	0.967511627366569	0.0451244095688589	0.978863240397742	0.061962713132986	4	C:\Program Files\Normalise Suite 2\Genelists\SG_Hu1-2_KTH1-2500_ver1_10Rx24C.txt.nsuite_genelist
RP11-79J23	6	37100000	6p21.2	1.08076157715971	0.0395487795904844	1.06887450588732	0.0254567738005955	4	C:\Program Files\Normalise Suite 2\Genelists\SG_Hu1-2_KTH1-2500_ver1_10Rx24C.txt.nsuite_genelist
RP3-329A5	6	37500000	6p21.2	0.985730602997567	0.0202931585825132	0.984281014226499	0.0194958387873761	4	C:\Program Files\Normalise Suite 2\Genelists\SG_Hu1-2_KTH1-2500_ver1_10Rx24C.txt.nsuite_genelist
RP1-50J22	6	38600000	6p21.1	0.986825375255832	0.0382982471143373	0.989436060410451	0.0460451660195094	4	C:\Program Files\Normalise Suite 2\Genelists\SG_Hu1-2_KTH1-2500_ver1_10Rx24C.txt.nsuite_genelist
RP11-91E11	6	39700000	6p21.1	1.040481117875	0.015402597797581	1.04695104790811	0.020073429958235	4	C:\Program Files\Normalise Suite 2\Genelists\SG_Hu1-2_KTH1-2500_ver1_10Rx24C.txt.nsuite_genelist
RP11-505E17	6	42100000	6p21.1	0.968669110776525	0.0372233069441692	0.966260280312149	0.0415639935591588	4	C:\Program Files\Normalise Suite 2\Genelists\SG_Hu1-2_KTH1-2500_ver1_10Rx24C.txt.nsuite_genelist
RP11-81F7	6	43900000	6p21.1	0.883204332861676	0.0252562528291008	0.875891069181241	0.0235510938273811	4	C:\Program Files\Normalise Suite 2\Genelists\SG_Hu1-2_KTH1-2500_ver1_10Rx24C.txt.nsuite_genelist
RP11-79I2	6	44300000	6p21.1	1.03289664946261	0.018032521291565	1.0278414043146	0.0254725373120419	4	C:\Program Files\Normalise Suite 2\Genelists\SG_Hu1-2_KTH1-2500_ver1_10Rx24C.txt.nsuite_genelist
RP5-973N23	6	45900000	6p12.3	1.11820495328933	0.0362192550044587	1.10883122839779	0.0251399825764081	4	C:\Program Files\Normalise Suite 2\Genelists\SG_Hu1-2_KTH1-2500_ver1_10Rx24C.txt.nsuite_genelist
RP11-121G20	6	47100000	6p12.3	0.965969664225027	0.0693908248007551	0.968968176876915	0.0736313768857292	4	C:\Program Files\Normalise Suite 2\Genelists\SG_Hu1-2_KTH1-2500_ver1_10Rx24C.txt.nsuite_genelist
RP3-449H6	6	47400000	6p12.3	0.858131154259018	0.0943139520277544	0.875845419567641	0.0711647416625499	4	C:\Program Files\Normalise Suite 2\Genelists\SG_Hu1-2_KTH1-2500_ver1_10Rx24C.txt.nsuite_genelist
RP1-244F24	6	48300000	6p12.3	0.982443874951885	0.0355415062331766	1.0111294193154	0.0419711214068991	4	C:\Program Files\Normalise Suite 2\Genelists\SG_Hu1-2_KTH1-2500_ver1_10Rx24C.txt.nsuite_genelist
RP3-447E21	6	48900000	6p12.3	0.868199726736826	0.13140182013685	0.890462240925743	0.119260633014431	4	C:\Program Files\Normalise Suite 2\Genelists\SG_Hu1-2_KTH1-2500_ver1_10Rx24C.txt.nsuite_genelist
RP11-90H17	6	49300000	6p12.3	0.884899153218287	0.0372377445715638	0.877146059676618	0.0214732246214657	4	C:\Program Files\Normalise Suite 2\Genelists\SG_Hu1-2_KTH1-2500_ver1_10Rx24C.txt.nsuite_genelist
RP1-306F2	6	51100000	6p12.2	0.830571295927854	0.144793311477519	0.84544641788619	0.102250405471812	4	C:\Program Files\Normalise Suite 2\Genelists\SG_Hu1-2_KTH1-2500_ver1_10Rx24C.txt.nsuite_genelist
RP11-79F13	6	52000000	6p12.1	0.940502469262419	0.071665785436241	0.922189885313493	0.0891482225097428	4	C:\Program Files\Normalise Suite 2\Genelists\SG_Hu1-2_KTH1-2500_ver1_10Rx24C.txt.nsuite_genelist
RP4-753D5	6	53700000	6p12.1	0.909057857737348	0.045159587974079	0.911512560575806	0.0559173724517018	4	C:\Program Files\Normalise Suite 2\Genelists\SG_Hu1-2_KTH1-2500_ver1_10Rx24C.txt.nsuite_genelist
RP3-357H1	6	54700000	6p12.1	0.945553391727825	0.0197128469165268	0.946731411647281	0.0346851618000412	4	C:\Program Files\Normalise Suite 2\Genelists\SG_Hu1-2_KTH1-2500_ver1_10Rx24C.txt.nsuite_genelist
RP11-90K15	6	55200000	6p12.1	0.918478340558781	0.0714432120366453	0.944926359394798	0.0485471583303069	4	C:\Program Files\Normalise Suite 2\Genelists\SG_Hu1-2_KTH1-2500_ver1_10Rx24C.txt.nsuite_genelist
RP1-27K12	6	56300000	6p11.2	0.986743820797368	0.074414278530366	1.00441113988334	0.075382656562771	4	C:\Program Files\Normalise Suite 2\Genelists\SG_Hu1-2_KTH1-2500_ver1_10Rx24C.txt.nsuite_genelist
RP11-146B10	6	58500000	6p11.1	0.899473627128064	0.133902981046827	0.900668301223429	0.139179829078874	4	C:\Program Files\Normalise Suite 2\Genelists\SG_Hu1-2_KTH1-2500_ver1_10Rx24C.txt.nsuite_genelist
RP11-79O24	6	59200000	6q11.1	0.876708734689336	0.0377900565204187	0.867363484371709	0.0458239418581465	4	C:\Program Files\Normalise Suite 2\Genelists\SG_Hu1-2_KTH1-2500_ver1_10Rx24C.txt.nsuite_genelist
RP3-496N17	6	60400000	6q11.1	1.00646217850395	0.0556494849134774	1.01948143891094	0.054004668403946	4	C:\Program Files\Normalise Suite 2\Genelists\SG_Hu1-2_KTH1-2500_ver1_10Rx24C.txt.nsuite_genelist
RP1-271N20	6	65500000	6q14.1	0.976303469431222	0.0906175979729533	1.03326020489356	0.0493843528063837	4	C:\Program Files\Normalise Suite 2\Genelists\SG_Hu1-2_KTH1-2500_ver1_10Rx24C.txt.nsuite_genelist
AL133459	6	66000000	6q14.1	0.913623999194744	0.0649750397340732	0.932349486503137	0.0269389344022401	4	C:\Program Files\Normalise Suite 2\Genelists\SG_Hu1-2_KTH1-2500_ver1_10Rx24C.txt.nsuite_genelist
RP11-448N11	6	66600000	6q14.1	0.933057271952064	0.103955453452022	0.948275908486276	0.112884475430892	4	C:\Program Files\Normalise Suite 2\Genelists\SG_Hu1-2_KTH1-2500_ver1_10Rx24C.txt.nsuite_genelist
RP11-79F21	6	67700000	6q14.1	0.950392497432125	0.138156920197519	0.949638414575806	0.12138462378784	4	C:\Program Files\Normalise Suite 2\Genelists\SG_Hu1-2_KTH1-2500_ver1_10Rx24C.txt.nsuite_genelist
RP11-88N6	6	68100000	6q14.1	0.896588899207107	0.0768664776200432	0.915914693202495	0.0515720139212422	4	C:\Program Files\Normalise Suite 2\Genelists\SG_Hu1-2_KTH1-2500_ver1_10Rx24C.txt.nsuite_genelist
RP3-442I1	6	68400000	6q14.1	0.917842033569602	0.0674773368612184	0.934035945505026	0.060026902335337	4	C:\Program Files\Normalise Suite 2\Genelists\SG_Hu1-2_KTH1-2500_ver1_10Rx24C.txt.nsuite_genelist
RP5-819L10	6	69500000	6q14.1	0.882756052953931	0.190111067410795	1.01035282787556	0.0278766396786201	3	C:\Program Files\Normalise Suite 2\Genelists\SG_Hu1-2_KTH1-2500_ver1_10Rx24C.txt.nsuite_genelist
RP1-129L7	6	70100000	6q14.1	0.879285790045663	0.0339863258697491	0.87527237557615	0.0247775645344907	4	C:\Program Files\Normalise Suite 2\Genelists\SG_Hu1-2_KTH1-2500_ver1_10Rx24C.txt.nsuite_genelist
RP11-80L16	6	70400000	6q14.1	1.06618467369885	0.166792884486873	1.02578647780949	0.174622701049701	4	C:\Program Files\Normalise Suite 2\Genelists\SG_Hu1-2_KTH1-2500_ver1_10Rx24C.txt.nsuite_genelist
RP1-304O5	6	71600000	6q14.1	0.950559891517775	0.0888589494737623	0.952670936230499	0.0491359320509246	4	C:\Program Files\Normalise Suite 2\Genelists\SG_Hu1-2_KTH1-2500_ver1_10Rx24C.txt.nsuite_genelist
RP1-46B1	6	73300000	6q14.1	0.925762591618573	0.0269432585300308	0.927920972600041	0.0327252428325851	4	C:\Program Files\Normalise Suite 2\Genelists\SG_Hu1-2_KTH1-2500_ver1_10Rx24C.txt.nsuite_genelist
RP11-90G9	6	76400000	6q14.1	0.915400179193451	0.0456976816526208	0.946888630482797	0.0415685633277945	4	C:\Program Files\Normalise Suite 2\Genelists\SG_Hu1-2_KTH1-2500_ver1_10Rx24C.txt.nsuite_genelist
RP5-1046G13	6	76900000	6q14.1	0.938912329635568	0.0655744918487729	0.944927241150633	0.0460952952902249	4	C:\Program Files\Normalise Suite 2\Genelists\SG_Hu1-2_KTH1-2500_ver1_10Rx24C.txt.nsuite_genelist
RP11-374I18	6	77600000	6q14.1	1.05516118474456	0.0536801155430928	1.01984878132378	0.039456527910866	4	C:\Program Files\Normalise Suite 2\Genelists\SG_Hu1-2_KTH1-2500_ver1_10Rx24C.txt.nsuite_genelist
RP11-28P18	6	79000000	6q14.1	0.981454899952721	0.0568230963337792	1.008138341397	0.0785538816815823	4	C:\Program Files\Normalise Suite 2\Genelists\SG_Hu1-2_KTH1-2500_ver1_10Rx24C.txt.nsuite_genelist
RP1-238D15	6	79800000	6q14.2	0.846214056892464	0.0826916269860366	0.880850835694679	0.0330688653604814	4	C:\Program Files\Normalise Suite 2\Genelists\SG_Hu1-2_KTH1-2500_ver1_10Rx24C.txt.nsuite_genelist
RP1-134M13	6	80500000	6q14.2	1.04120537267853	0.0310760433499784	1.04662383248422	0.0385813032880394	4	C:\Program Files\Normalise Suite 2\Genelists\SG_Hu1-2_KTH1-2500_ver1_10Rx24C.txt.nsuite_genelist
RP11-343P23	6	81900000	6q14.3	0.931517570321064	0.0750924280344529	0.936788012846933	0.0707586430456194	4	C:\Program Files\Normalise Suite 2\Genelists\SG_Hu1-2_KTH1-2500_ver1_10Rx24C.txt.nsuite_genelist
RP11-79L15	6	82800000	6q14.3	0.984872511565933	0.0134264117285281	0.986702157661075	0.0187118479927384	4	C:\Program Files\Normalise Suite 2\Genelists\SG_Hu1-2_KTH1-2500_ver1_10Rx24C.txt.nsuite_genelist
RP1-136A11	6	83400000	6q14.3	0.911462563671412	0.100568246205275	0.92874053477964	0.0469077451992126	4	C:\Program Files\Normalise Suite 2\Genelists\SG_Hu1-2_KTH1-2500_ver1_10Rx24C.txt.nsuite_genelist
RP11-217L13	6	83500000	6q14.3	0.979267354944802	0.0207363979827456	0.974206654749062	0.0272488978305105	4	C:\Program Files\Normalise Suite 2\Genelists\SG_Hu1-2_KTH1-2500_ver1_10Rx24C.txt.nsuite_genelist
RP1-232L24	6	84600000	6q16.1	0.949755691668118	0.0371186932015753	0.966839109565884	0.0330284817495152	4	C:\Program Files\Normalise Suite 2\Genelists\SG_Hu1-2_KTH1-2500_ver1_10Rx24C.txt.nsuite_genelist
RP1-159G19	6	84900000	6q16.1	0.919166476223587	0.117003317040463	0.9341922323993	0.125988841955261	4	C:\Program Files\Normalise Suite 2\Genelists\SG_Hu1-2_KTH1-2500_ver1_10Rx24C.txt.nsuite_genelist
RP1-279A18	6	85500000	6q16.1	0.766654795394265	0.139788183566901	0.935860375802419	0.18790441520369	4	C:\Program Files\Normalise Suite 2\Genelists\SG_Hu1-2_KTH1-2500_ver1_10Rx24C.txt.nsuite_genelist
RP5-1046E21	6	86100000	6q16.1	0.933425833209939	0.10525534787138	0.992260950080253	0.101789706621968	3	C:\Program Files\Normalise Suite 2\Genelists\SG_Hu1-2_KTH1-2500_ver1_10Rx24C.txt.nsuite_genelist
RP11-801I18	6	87200000	6q16.1	0.953744943626324	0.0683960355883342	0.965787028801907	0.0642506275364531	4	C:\Program Files\Normalise Suite 2\Genelists\SG_Hu1-2_KTH1-2500_ver1_10Rx24C.txt.nsuite_genelist
AL049699	6	88300000	6q16.1	0.944996555153969	0.0477328887372315	0.944319308917717	0.0455460030944151	4	C:\Program Files\Normalise Suite 2\Genelists\SG_Hu1-2_KTH1-2500_ver1_10Rx24C.txt.nsuite_genelist
RP4-676J13	6	89100000	6q16.1	0.931133407945461	0.04946983993837	0.961842800931883	0.0635546382862859	4	C:\Program Files\Normalise Suite 2\Genelists\SG_Hu1-2_KTH1-2500_ver1_10Rx24C.txt.nsuite_genelist
RP11-43O2	6	91500000	6q16.1	0.865487152491793	0.227245189550886	0.871152159730914	0.21288444282531	4	C:\Program Files\Normalise Suite 2\Genelists\SG_Hu1-2_KTH1-2500_ver1_10Rx24C.txt.nsuite_genelist
RP1-102H19	6	92500000	6q16.1	0.997154426494412	0.0421421689258437	1.00622740950766	0.0436221416761648	4	C:\Program Files\Normalise Suite 2\Genelists\SG_Hu1-2_KTH1-2500_ver1_10Rx24C.txt.nsuite_genelist
RP3-486L4	6	93200000	6q16.1	1.04113418353074	0.0478106136175622	1.08923119211643	0.063760142407044	4	C:\Program Files\Normalise Suite 2\Genelists\SG_Hu1-2_KTH1-2500_ver1_10Rx24C.txt.nsuite_genelist
RP4-570O12	6	93800000	6q16.1	0.893579561081812	0.161229405096882	0.926550835357741	0.153718339046524	4	C:\Program Files\Normalise Suite 2\Genelists\SG_Hu1-2_KTH1-2500_ver1_10Rx24C.txt.nsuite_genelist
RP1-131H7	6	94800000	6q16.1	1.01258038356668	0.0329988201266536	1.01463501402657	0.0407879388805096	4	C:\Program Files\Normalise Suite 2\Genelists\SG_Hu1-2_KTH1-2500_ver1_10Rx24C.txt.nsuite_genelist
RP1-154G14	6	96000000	6q16.2	0.907014176171462	0.0335906312468581	0.963782012369755	0.0870273900377422	4	C:\Program Files\Normalise Suite 2\Genelists\SG_Hu1-2_KTH1-2500_ver1_10Rx24C.txt.nsuite_genelist
RP3-433F14	6	97200000	6q16.3	0.917930403869021	0.00579824659213881	0.933493703691208	0.0553051965354244	4	C:\Program Files\Normalise Suite 2\Genelists\SG_Hu1-2_KTH1-2500_ver1_10Rx24C.txt.nsuite_genelist
RP11-538A16	6	98500000	6q16.3	0.944966750821698	0.0117781920665672	0.943072790349343	0.00980278092958575	4	C:\Program Files\Normalise Suite 2\Genelists\SG_Hu1-2_KTH1-2500_ver1_10Rx24C.txt.nsuite_genelist
RP11-79F23	6	100000000	6q16.3	0.89774439557027	0.0667892597101847	0.908997427361798	0.075963830154638	4	C:\Program Files\Normalise Suite 2\Genelists\SG_Hu1-2_KTH1-2500_ver1_10Rx24C.txt.nsuite_genelist
RP1-104O17	6	101600000	6q16.3	0.911324477580322	0.0141974086896911	0.915204682148001	0.0203165620228818	4	C:\Program Files\Normalise Suite 2\Genelists\SG_Hu1-2_KTH1-2500_ver1_10Rx24C.txt.nsuite_genelist
RP11-22L21	6	102600000	6q22.1	0.967660673543575	0.0596676905882493	0.965879636854585	0.0604115323937124	4	C:\Program Files\Normalise Suite 2\Genelists\SG_Hu1-2_KTH1-2500_ver1_10Rx24C.txt.nsuite_genelist
RP3-453D15	6	103900000	6q22.1	0.89355559438174	0.0106022574723063	0.893580312497506	0.0204250514195405	4	C:\Program Files\Normalise Suite 2\Genelists\SG_Hu1-2_KTH1-2500_ver1_10Rx24C.txt.nsuite_genelist
RP11-79G15	6	104600000	6q22.1	1.03162228544573	0.0634778731426551	1.03243431849556	0.0689779453158146	4	C:\Program Files\Normalise Suite 2\Genelists\SG_Hu1-2_KTH1-2500_ver1_10Rx24C.txt.nsuite_genelist
RP1-121G13	6	105800000	6q22.1	0.916453641390996	0.0434711940253033	0.92525624239126	0.026405480720222	4	C:\Program Files\Normalise Suite 2\Genelists\SG_Hu1-2_KTH1-2500_ver1_10Rx24C.txt.nsuite_genelist
RP11-79K22	6	106600000	6q22.1	0.947257982543478	0.0439244261996826	0.946116429070444	0.0430079465724455	4	C:\Program Files\Normalise Suite 2\Genelists\SG_Hu1-2_KTH1-2500_ver1_10Rx24C.txt.nsuite_genelist
RP11-79O12	6	107100000	6q22.1	0.916790299075245	0.0257702818566018	0.916287008214046	0.0377116739988937	4	C:\Program Files\Normalise Suite 2\Genelists\SG_Hu1-2_KTH1-2500_ver1_10Rx24C.txt.nsuite_genelist
RP3-514B11	6	108800000	6q22.1	0.92521409186266	0.0754465162416452	0.945619953921231	0.0136652253198162	4	C:\Program Files\Normalise Suite 2\Genelists\SG_Hu1-2_KTH1-2500_ver1_10Rx24C.txt.nsuite_genelist
RP11-284O5	6	109800000	6q22.1	0.82073238729587	0.227212209280295	1.06969622839899	0.267208360698975	3	C:\Program Files\Normalise Suite 2\Genelists\SG_Hu1-2_KTH1-2500_ver1_10Rx24C.txt.nsuite_genelist
RP3-454N4	6	110900000	6q22.1	0.927586925924378	0.0492140097639947	0.939555491291714	0.0466493229079406	4	C:\Program Files\Normalise Suite 2\Genelists\SG_Hu1-2_KTH1-2500_ver1_10Rx24C.txt.nsuite_genelist
RP3-429G5	6	113600000	6q22.1	0.998222961751083	0.0675540770334154	1.00175420748475	0.0719867093753482	4	C:\Program Files\Normalise Suite 2\Genelists\SG_Hu1-2_KTH1-2500_ver1_10Rx24C.txt.nsuite_genelist
RP1-128O3	6	113700000	6q22.1	1.03077343311142	0.0463532163106933	1.05182513990797	0.0542745661023182	4	C:\Program Files\Normalise Suite 2\Genelists\SG_Hu1-2_KTH1-2500_ver1_10Rx24C.txt.nsuite_genelist
RP1-70A9	6	115100000	6q22.2	0.988210427550455	0.0567590081214844	1.00774878218665	0.0736484848172799	4	C:\Program Files\Normalise Suite 2\Genelists\SG_Hu1-2_KTH1-2500_ver1_10Rx24C.txt.nsuite_genelist
RP1-261K5	6	115900000	6q22.2	0.998557958222367	0.0648697660083957	1.00338249067743	0.0664100688316709	4	C:\Program Files\Normalise Suite 2\Genelists\SG_Hu1-2_KTH1-2500_ver1_10Rx24C.txt.nsuite_genelist
RP11-506B6	6	117900000	6q22.31	0.974935071840962	0.0214266220715935	0.980689090272461	0.0489302397980613	4	C:\Program Files\Normalise Suite 2\Genelists\SG_Hu1-2_KTH1-2500_ver1_10Rx24C.txt.nsuite_genelist
RP11-91B17	6	118700000	6q22.31	1.04378518583213	0.053034869305259	1.04086690443557	0.0452536201773942	4	C:\Program Files\Normalise Suite 2\Genelists\SG_Hu1-2_KTH1-2500_ver1_10Rx24C.txt.nsuite_genelist
RP11-367G18	6	119400000	6q22.31	1.01946263697805	0.0668246536391768	1.01976139448386	0.0733845049178047	4	C:\Program Files\Normalise Suite 2\Genelists\SG_Hu1-2_KTH1-2500_ver1_10Rx24C.txt.nsuite_genelist
RP1-124O9	6	120200000	6q22.31	0.918870955077715	0.0515148675326912	0.929612228598378	0.0334065920352464	4	C:\Program Files\Normalise Suite 2\Genelists\SG_Hu1-2_KTH1-2500_ver1_10Rx24C.txt.nsuite_genelist
Z95329	6	120500000	6q22.31	1.05487453861104	0.0289098461841742	1.05603952831434	0.0280397127143421	4	C:\Program Files\Normalise Suite 2\Genelists\SG_Hu1-2_KTH1-2500_ver1_10Rx24C.txt.nsuite_genelist
RP1-136O14	6	122100000	6q22.32	0.905119245386806	0.0380179460791743	0.916963803716414	0.0254749424111497	4	C:\Program Files\Normalise Suite 2\Genelists\SG_Hu1-2_KTH1-2500_ver1_10Rx24C.txt.nsuite_genelist
RP1-94G16	6	123500000	6q22.32	0.926773471744057	0.0369396434639448	0.933087828925614	0.040691170044979	4	C:\Program Files\Normalise Suite 2\Genelists\SG_Hu1-2_KTH1-2500_ver1_10Rx24C.txt.nsuite_genelist
RP3-344F17	6	124200000	6q22.32	0.990625487304926	0.0568337807115617	0.976877551554822	0.0110566119506328	4	C:\Program Files\Normalise Suite 2\Genelists\SG_Hu1-2_KTH1-2500_ver1_10Rx24C.txt.nsuite_genelist
RP1-193N13	6	125300000	6q22.33	0.871169298942363	0.0501322190526516	0.927703866345126	0.0912198653366577	4	C:\Program Files\Normalise Suite 2\Genelists\SG_Hu1-2_KTH1-2500_ver1_10Rx24C.txt.nsuite_genelist
RP11-411H20	6	126000000	6q22.33	1.02541115621611	0.0406508425652461	1.02120505246064	0.047302355520383	4	C:\Program Files\Normalise Suite 2\Genelists\SG_Hu1-2_KTH1-2500_ver1_10Rx24C.txt.nsuite_genelist
RP1-224E15	6	126600000	6q22.33	0.900826042611138	0.0886643445470854	0.905022127173231	0.054197554879917	4	C:\Program Files\Normalise Suite 2\Genelists\SG_Hu1-2_KTH1-2500_ver1_10Rx24C.txt.nsuite_genelist
RP3-438G17	6	128000000	6q22.33	0.802237494626732	0.0870679470298693	0.894635045932563	0.0278508709961004	4	C:\Program Files\Normalise Suite 2\Genelists\SG_Hu1-2_KTH1-2500_ver1_10Rx24C.txt.nsuite_genelist
RP3-425C14	6	128700000	6q22.33	0.919682836595754	0.103503424755105	0.971277511822001	0.097966031606117	4	C:\Program Files\Normalise Suite 2\Genelists\SG_Hu1-2_KTH1-2500_ver1_10Rx24C.txt.nsuite_genelist
RP11-80B14	6	129400000	6q22.33	0.924733756857216	0.0222140037686459	0.922796506854705	0.028573466259123	4	C:\Program Files\Normalise Suite 2\Genelists\SG_Hu1-2_KTH1-2500_ver1_10Rx24C.txt.nsuite_genelist
RP1-249H1	6	130100000	6q23.1	0.930671621545423	0.135633227164637	0.999839875094214	0.123349545157948	3	C:\Program Files\Normalise Suite 2\Genelists\SG_Hu1-2_KTH1-2500_ver1_10Rx24C.txt.nsuite_genelist
RP11-138M12	6	131500000	6q23.1	0.847286274433296	0.161317154248889	0.853546506082629	0.155201718849634	4	C:\Program Files\Normalise Suite 2\Genelists\SG_Hu1-2_KTH1-2500_ver1_10Rx24C.txt.nsuite_genelist
RP1-312L17	6	133300000	6q23.1	0.862911096163971	0.183988563240068	0.956443786715113	0.123854368294564	4	C:\Program Files\Normalise Suite 2\Genelists\SG_Hu1-2_KTH1-2500_ver1_10Rx24C.txt.nsuite_genelist
RP3-480J14	6	134100000	6q23.1	0.892359757494238	0.0792675089709216	0.891920248520926	0.0471180435411715	4	C:\Program Files\Normalise Suite 2\Genelists\SG_Hu1-2_KTH1-2500_ver1_10Rx24C.txt.nsuite_genelist
RP1-86D1	6	134800000	6q23.2	0.93153976032917	0.0451086353555712	0.928619007636379	0.029761794085604	3	C:\Program Files\Normalise Suite 2\Genelists\SG_Hu1-2_KTH1-2500_ver1_10Rx24C.txt.nsuite_genelist
RP1-69D17	6	136200000	6q23.2	0.92921272141985	0.0620190464762252	0.943289301327337	0.0382619123492329	4	C:\Program Files\Normalise Suite 2\Genelists\SG_Hu1-2_KTH1-2500_ver1_10Rx24C.txt.nsuite_genelist
RP3-353O9	6	137700000	6q23.2	0.976821476452372	0.0257924339358798	0.980184869570032	0.0364794827612428	4	C:\Program Files\Normalise Suite 2\Genelists\SG_Hu1-2_KTH1-2500_ver1_10Rx24C.txt.nsuite_genelist
RP1-215F14	6	138700000	6q23.3	0.989796608228873	0.146315203504841	1.23626820258729	0.24833120244913	3	C:\Program Files\Normalise Suite 2\Genelists\SG_Hu1-2_KTH1-2500_ver1_10Rx24C.txt.nsuite_genelist
RP11-435E4	6	139400000	6q23.3	0.939628051572129	0.0638658862258842	0.934258032256756	0.0694372055855578	4	C:\Program Files\Normalise Suite 2\Genelists\SG_Hu1-2_KTH1-2500_ver1_10Rx24C.txt.nsuite_genelist
RP11-368O13	6	140400000	6q23.3	0.988288027503366	0.0485411555397421	0.975703859345174	0.0378464937366979	4	C:\Program Files\Normalise Suite 2\Genelists\SG_Hu1-2_KTH1-2500_ver1_10Rx24C.txt.nsuite_genelist
RP11-557H15	6	141300000	6q23.3	1.02782689414491	0.0396246672781324	1.02417968287398	0.0444618014000643	4	C:\Program Files\Normalise Suite 2\Genelists\SG_Hu1-2_KTH1-2500_ver1_10Rx24C.txt.nsuite_genelist
RP1-38C16	6	142400000	6q24.1	0.959241782918331	0.0212619758789398	0.969937373037024	0.0576356822302595	4	C:\Program Files\Normalise Suite 2\Genelists\SG_Hu1-2_KTH1-2500_ver1_10Rx24C.txt.nsuite_genelist
RP11-89G8	6	142600000	6q24.1	0.926652195137961	0.0608874704610139	0.9275551160579	0.057353259443222	4	C:\Program Files\Normalise Suite 2\Genelists\SG_Hu1-2_KTH1-2500_ver1_10Rx24C.txt.nsuite_genelist
RP11-91G15	6	143700000	6q24.1	0.952319377959867	0.0432661110873716	0.949011781256147	0.043153360667385	4	C:\Program Files\Normalise Suite 2\Genelists\SG_Hu1-2_KTH1-2500_ver1_10Rx24C.txt.nsuite_genelist
RP3-372K1	6	144200000	6q24.1	0.874108856759342	0.168596311902973	0.929756227959476	0.185266183036964	4	C:\Program Files\Normalise Suite 2\Genelists\SG_Hu1-2_KTH1-2500_ver1_10Rx24C.txt.nsuite_genelist
RP11-133O15	6	145000000	6q24.2	1.02075559515348	0.0330068883530598	1.02473471253876	0.0256610364029562	4	C:\Program Files\Normalise Suite 2\Genelists\SG_Hu1-2_KTH1-2500_ver1_10Rx24C.txt.nsuite_genelist
RP1-225E12	6	145900000	6q24.2	1.00201057403641	0.0278164872952806	0.999752260130452	0.0294068372248808	4	C:\Program Files\Normalise Suite 2\Genelists\SG_Hu1-2_KTH1-2500_ver1_10Rx24C.txt.nsuite_genelist
AL357080	6	148000000	6q24.3	0.909978125605405	0.0779143181460968	0.887960041945344	0.107286594105341	4	C:\Program Files\Normalise Suite 2\Genelists\SG_Hu1-2_KTH1-2500_ver1_10Rx24C.txt.nsuite_genelist
RP11-89A10	6	148500000	6q24.3	0.916976788493487	0.0432826079202054	0.913928814280771	0.0619712861185191	4	C:\Program Files\Normalise Suite 2\Genelists\SG_Hu1-2_KTH1-2500_ver1_10Rx24C.txt.nsuite_genelist
RP3-468K18	6	150900000	6q25.1	0.996583236710223	0.0170204471236004	1.00608088221245	0.00614982003385404	4	C:\Program Files\Normalise Suite 2\Genelists\SG_Hu1-2_KTH1-2500_ver1_10Rx24C.txt.nsuite_genelist
RP11-545I5	6	153000000	6q25.1	0.937668779800139	0.0934335657696541	0.929276415599963	0.0592477712291956	4	C:\Program Files\Normalise Suite 2\Genelists\SG_Hu1-2_KTH1-2500_ver1_10Rx24C.txt.nsuite_genelist
RP1-69B13	6	153600000	6q25.2	0.93744730640421	0.157509437538971	0.998407200099697	0.0658316305303716	4	C:\Program Files\Normalise Suite 2\Genelists\SG_Hu1-2_KTH1-2500_ver1_10Rx24C.txt.nsuite_genelist
RP3-434O8	6	155000000	6q25.2	0.957284890939248	0.0911541397786242	0.974328262815041	0.0959371470437333	4	C:\Program Files\Normalise Suite 2\Genelists\SG_Hu1-2_KTH1-2500_ver1_10Rx24C.txt.nsuite_genelist
RP1-281H8	6	156600000	6q25.3	0.98631429082432	0.0695897708352502	1.03232881249213	0.0518149305306992	4	C:\Program Files\Normalise Suite 2\Genelists\SG_Hu1-2_KTH1-2500_ver1_10Rx24C.txt.nsuite_genelist
RP1-12G14	6	156700000	6q25.3	1.0524821156929	0.0363689455721071	1.0737760174791	0.0440809127845003	4	C:\Program Files\Normalise Suite 2\Genelists\SG_Hu1-2_KTH1-2500_ver1_10Rx24C.txt.nsuite_genelist
RP11-291C6	6	157700000	6q25.3	0.982367954126259	0.0178166586549165	0.982404745976419	0.0252851048333194	4	C:\Program Files\Normalise Suite 2\Genelists\SG_Hu1-2_KTH1-2500_ver1_10Rx24C.txt.nsuite_genelist
RP11-535A9	6	160400000	6q25.3	0.940119408720433	0.0340339655673215	0.947171534584364	0.0395070555855942	4	C:\Program Files\Normalise Suite 2\Genelists\SG_Hu1-2_KTH1-2500_ver1_10Rx24C.txt.nsuite_genelist
RP1-278N12	6	161600000	6q25.3	0.986763012555487	0.0612672647847055	1.04219088443872	0.0790163990547469	4	C:\Program Files\Normalise Suite 2\Genelists\SG_Hu1-2_KTH1-2500_ver1_10Rx24C.txt.nsuite_genelist
RP1-257I9	6	162700000	6q25.3	0.867014090564261	0.0734117674395357	0.863911724059039	0.0579145871669709	4	C:\Program Files\Normalise Suite 2\Genelists\SG_Hu1-2_KTH1-2500_ver1_10Rx24C.txt.nsuite_genelist
RP11-91I3	6	164400000	6q25.3	0.970721200807871	0.00387400380109316	0.96578252079313	0.00355498783781679	4	C:\Program Files\Normalise Suite 2\Genelists\SG_Hu1-2_KTH1-2500_ver1_10Rx24C.txt.nsuite_genelist
RP11-266C7	6	165300000	6q25.3	1.01551102282384	0.0266331328589087	1.02450116780921	0.0237632772978202	4	C:\Program Files\Normalise Suite 2\Genelists\SG_Hu1-2_KTH1-2500_ver1_10Rx24C.txt.nsuite_genelist
RP11-88B24	6	166400000	6q25.3	0.973159995196753	0.0172702548757726	0.967146190838263	0.0193923732705345	4	C:\Program Files\Normalise Suite 2\Genelists\SG_Hu1-2_KTH1-2500_ver1_10Rx24C.txt.nsuite_genelist
RP3-393E18	6	166900000	6q25.3	0.901409023292354	0.0808883392385149	0.919449093885882	0.0562366716112036	4	C:\Program Files\Normalise Suite 2\Genelists\SG_Hu1-2_KTH1-2500_ver1_10Rx24C.txt.nsuite_genelist
RP3-428L16	6	168300000	6q25.3	0.949318679897886	0.0290140576672815	0.974510640373773	0.0732686460285248	4	C:\Program Files\Normalise Suite 2\Genelists\SG_Hu1-2_KTH1-2500_ver1_10Rx24C.txt.nsuite_genelist
RP11-81H13	6	168400000	6q25.3	0.95251880650641	0.0233119799011863	0.946060217543199	0.0265905123448279	4	C:\Program Files\Normalise Suite 2\Genelists\SG_Hu1-2_KTH1-2500_ver1_10Rx24C.txt.nsuite_genelist
RP1-119H20	6	169100000	6q25.3	0.84207043720201	0.0765370081502815	0.815502834868742	0.128138367442682	4	C:\Program Files\Normalise Suite 2\Genelists\SG_Hu1-2_KTH1-2500_ver1_10Rx24C.txt.nsuite_genelist
RP1-51J12	6	171000000	6q25.3	0.938322468928854	0.039569946690846	0.949690922000618	0.0784463630491805	4	C:\Program Files\Normalise Suite 2\Genelists\SG_Hu1-2_KTH1-2500_ver1_10Rx24C.txt.nsuite_genelist
RP11-104N13	6	172200000	6q25.3	0.894284294823978	0.0180640969837877	0.89715472571691	0.0251037894076417	4	C:\Program Files\Normalise Suite 2\Genelists\SG_Hu1-2_KTH1-2500_ver1_10Rx24C.txt.nsuite_genelist
RP3-345E4	6	173500000	6q25.3	0.752847129901832	0.0746883711368443	0.749297853638256	0.0647363639956863	4	C:\Program Files\Normalise Suite 2\Genelists\SG_Hu1-2_KTH1-2500_ver1_10Rx24C.txt.nsuite_genelist
RP1-167A14	6	174600000	6q25.3	1.01130097848624	0.094568752774774	1.06112689716608	0.108403547975756	4	C:\Program Files\Normalise Suite 2\Genelists\SG_Hu1-2_KTH1-2500_ver1_10Rx24C.txt.nsuite_genelist
RP1-125N5	6	175900000	6q25.3	0.890860478841579	0.0082632311205631	0.899055981419541	0.0280837511671275	4	C:\Program Files\Normalise Suite 2\Genelists\SG_Hu1-2_KTH1-2500_ver1_10Rx24C.txt.nsuite_genelist
RP11-351J23	6	176700000	6q25.3	0.862494778385105	0.0745433592153445	0.947063298186605	0.024809743165195	4	C:\Program Files\Normalise Suite 2\Genelists\SG_Hu1-2_KTH1-2500_ver1_10Rx24C.txt.nsuite_genelist
RP1-182D15	6	177500000	6q25.3	0.922621534021888	0.035917481573203	0.922171625991631	0.0464184148296632	4	C:\Program Files\Normalise Suite 2\Genelists\SG_Hu1-2_KTH1-2500_ver1_10Rx24C.txt.nsuite_genelist
RP1-140C12	6	178100000	6q25.3	0.922187878479584	0.0417546809337085	0.91247838759816	0.0473672193302982	4	C:\Program Files\Normalise Suite 2\Genelists\SG_Hu1-2_KTH1-2500_ver1_10Rx24C.txt.nsuite_genelist
RP11-384L2	7	0	7p22.3	0.85109861124706	0.087807720193309	0.856371738531402	0.0743018022271516	4	C:\Program Files\Normalise Suite 2\Genelists\SG_Hu1-2_KTH1-2500_ver1_10Rx24C.txt.nsuite_genelist
GS-164-D18	7	100000	7p22.3	0.851745988137296	0.0344657367741586	0.845499271420609	0.0684485524265784	4	C:\Program Files\Normalise Suite 2\Genelists\SG_Hu1-2_KTH1-2500_ver1_10Rx24C.txt.nsuite_genelist
AC073957	7	700000	7p22.3	0.966807651662105	0.0712528268408592	0.959444852358839	0.0679317143006344	4	C:\Program Files\Normalise Suite 2\Genelists\SG_Hu1-2_KTH1-2500_ver1_10Rx24C.txt.nsuite_genelist
RP11-90J23	7	3800000	7p22.2	1.10031181369405	0.0185121359197427	1.09291255661513	0.0137274296444611	4	C:\Program Files\Normalise Suite 2\Genelists\SG_Hu1-2_KTH1-2500_ver1_10Rx24C.txt.nsuite_genelist
RP11-42B7	7	3900000	7p22.2	0.899277759454857	0.0824534292867899	0.907605232643566	0.0750526265299241	4	C:\Program Files\Normalise Suite 2\Genelists\SG_Hu1-2_KTH1-2500_ver1_10Rx24C.txt.nsuite_genelist
RP11-2K20	7	4700000	7p22.2	1.04878085134237	0.054270902475382	1.0479833445596	0.0627840636459353	4	C:\Program Files\Normalise Suite 2\Genelists\SG_Hu1-2_KTH1-2500_ver1_10Rx24C.txt.nsuite_genelist
RP11-161C7	7	6100000	7p22.2	1.07309582751623	0.0760733706764858	1.07020373898206	0.0879283753485291	4	C:\Program Files\Normalise Suite 2\Genelists\SG_Hu1-2_KTH1-2500_ver1_10Rx24C.txt.nsuite_genelist
CITB-13P7	7	7000000	7p22.1	0.955386392749838	0.0290428418294499	0.946372146150046	0.0210728963834547	4	C:\Program Files\Normalise Suite 2\Genelists\SG_Hu1-2_KTH1-2500_ver1_10Rx24C.txt.nsuite_genelist
RP11-79G16	7	7600000	7p22.1	1.00032395374682	0.00798419993713473	0.994874983442767	0.00188261820436982	4	C:\Program Files\Normalise Suite 2\Genelists\SG_Hu1-2_KTH1-2500_ver1_10Rx24C.txt.nsuite_genelist
RP11-79O21	7	9300000	7p22.1	0.954901548620661	0.0229820990580885	0.956533832846439	0.0193237013803894	4	C:\Program Files\Normalise Suite 2\Genelists\SG_Hu1-2_KTH1-2500_ver1_10Rx24C.txt.nsuite_genelist
RP11-451C12	7	10900000	7p21.3	0.969772215917539	0.024677869836218	0.969780011405333	0.0254882840013541	4	C:\Program Files\Normalise Suite 2\Genelists\SG_Hu1-2_KTH1-2500_ver1_10Rx24C.txt.nsuite_genelist
RP11-89B15	7	15100000	7p21.3	0.948866976106061	0.0273285561854092	0.952053569318089	0.0173701123785471	3	C:\Program Files\Normalise Suite 2\Genelists\SG_Hu1-2_KTH1-2500_ver1_10Rx24C.txt.nsuite_genelist
CITB-23M10	7	15800000	7p21.2	0.957102350033951	0.0616105928679105	0.95273752157236	0.062903401552518	4	C:\Program Files\Normalise Suite 2\Genelists\SG_Hu1-2_KTH1-2500_ver1_10Rx24C.txt.nsuite_genelist
RP11-123E5	7	17100000	7p21.1	0.959039670500069	0.032628928322243	0.953827428268979	0.0332604868047341	4	C:\Program Files\Normalise Suite 2\Genelists\SG_Hu1-2_KTH1-2500_ver1_10Rx24C.txt.nsuite_genelist
RP11-620P6	7	17500000	7p21.1	0.903670706238533	0.0282328451660082	0.925236824203752	0.041752398407003	4	C:\Program Files\Normalise Suite 2\Genelists\SG_Hu1-2_KTH1-2500_ver1_10Rx24C.txt.nsuite_genelist
RP11-70K3	7	17800000	7p21.1	0.923783025687152	0.0278935331811222	0.921635136409654	0.0256815635672234	4	C:\Program Files\Normalise Suite 2\Genelists\SG_Hu1-2_KTH1-2500_ver1_10Rx24C.txt.nsuite_genelist
RP11-91A24	7	19400000	7p15.3	0.955172593607092	0.00974956027849493	0.963743383351019	0.0312658407740866	4	C:\Program Files\Normalise Suite 2\Genelists\SG_Hu1-2_KTH1-2500_ver1_10Rx24C.txt.nsuite_genelist
RP11-350D14	7	19500000	7p15.3	0.973048176443672	0.0477744691261256	0.975568563111463	0.0415297490792554	4	C:\Program Files\Normalise Suite 2\Genelists\SG_Hu1-2_KTH1-2500_ver1_10Rx24C.txt.nsuite_genelist
RP11-51L23	7	20700000	7p15.3	0.937718730043607	0.0322491525227118	0.934362144291651	0.042966343784581	4	C:\Program Files\Normalise Suite 2\Genelists\SG_Hu1-2_KTH1-2500_ver1_10Rx24C.txt.nsuite_genelist
cosIIIA9	7	21000000	7p15.3	0.856686107148625	0.120272990002845	0.88902972076926	0.0620998290175127	4	C:\Program Files\Normalise Suite 2\Genelists\SG_Hu1-2_KTH1-2500_ver1_10Rx24C.txt.nsuite_genelist
IIIE1	7	21000000	7p15.3	0.903871917934997	0.119678442134102	0.914633601694408	0.0456582568285554	4	C:\Program Files\Normalise Suite 2\Genelists\SG_Hu1-2_KTH1-2500_ver1_10Rx24C.txt.nsuite_genelist
IH3	7	21100000	7p15.3	0.916912007986249	0.206825175112546	1.30764431340117	0.450207187614313	4	C:\Program Files\Normalise Suite 2\Genelists\SG_Hu1-2_KTH1-2500_ver1_10Rx24C.txt.nsuite_genelist
CTB-23M10	7	21100000	7p15.3	0.969409116236512	0.056352168391542	0.985643302990864	0.0645551493081037	4	C:\Program Files\Normalise Suite 2\Genelists\SG_Hu1-2_KTH1-2500_ver1_10Rx24C.txt.nsuite_genelist
RP11-71F18	7	21300000	7p15.3	0.898476675117746	0.0541135448786902	0.929206762550487	0.0382504947559263	4	C:\Program Files\Normalise Suite 2\Genelists\SG_Hu1-2_KTH1-2500_ver1_10Rx24C.txt.nsuite_genelist
RP11-79G17	7	21500000	7p15.3	0.900674369358902	0.15113624224676	0.913163637277624	0.128208396837848	4	C:\Program Files\Normalise Suite 2\Genelists\SG_Hu1-2_KTH1-2500_ver1_10Rx24C.txt.nsuite_genelist
RP11-49N21	7	21800000	7p15.3	0.980851845837775	0.0303283416778541	1.02856855808277	0.0706932303289712	4	C:\Program Files\Normalise Suite 2\Genelists\SG_Hu1-2_KTH1-2500_ver1_10Rx24C.txt.nsuite_genelist
RP11-79D17	7	22800000	7p15.3	1.03509658882185	0.0109587460637274	1.03379871588096	0.010447199102694	4	C:\Program Files\Normalise Suite 2\Genelists\SG_Hu1-2_KTH1-2500_ver1_10Rx24C.txt.nsuite_genelist
CTB-119H12	7	23600000	7p15.3	0.971909766692399	0.0177776309617734	0.970713244336532	0.021300524271003	4	C:\Program Files\Normalise Suite 2\Genelists\SG_Hu1-2_KTH1-2500_ver1_10Rx24C.txt.nsuite_genelist
CITB-119H12	7	24400000	7p15.2	1.01353271372216	0.0424507081190661	1.00835044233045	0.0483797385150168	4	C:\Program Files\Normalise Suite 2\Genelists\SG_Hu1-2_KTH1-2500_ver1_10Rx24C.txt.nsuite_genelist
RP11-81F15	7	28000000	7p15.1	0.850118816091425	0.165435607735462	0.843708599101857	0.171869826605384	4	C:\Program Files\Normalise Suite 2\Genelists\SG_Hu1-2_KTH1-2500_ver1_10Rx24C.txt.nsuite_genelist
RP11-88B20	7	29000000	7p15.1	0.87194213510838	0.0750142463003381	0.849676581478841	0.0987083827779001	4	C:\Program Files\Normalise Suite 2\Genelists\SG_Hu1-2_KTH1-2500_ver1_10Rx24C.txt.nsuite_genelist
RP11-80J6	7	29900000	7p15.1	0.980440498051307	0.0564321457509923	0.980446916999718	0.0463066135994555	4	C:\Program Files\Normalise Suite 2\Genelists\SG_Hu1-2_KTH1-2500_ver1_10Rx24C.txt.nsuite_genelist
RP11-242I4	7	30500000	7p14.3	0.979170680342666	0.0233640538986338	0.974905218537155	0.0191319559974378	4	C:\Program Files\Normalise Suite 2\Genelists\SG_Hu1-2_KTH1-2500_ver1_10Rx24C.txt.nsuite_genelist
RP11-90J13	7	32100000	7p14.3	0.920490226151389	0.0540432373005488	0.923164415290468	0.035968698134978	4	C:\Program Files\Normalise Suite 2\Genelists\SG_Hu1-2_KTH1-2500_ver1_10Rx24C.txt.nsuite_genelist
AC018648	7	33000000	7p14.3	0.980170970642064	0.0207946302523688	0.975155658758685	0.0181412670146199	4	C:\Program Files\Normalise Suite 2\Genelists\SG_Hu1-2_KTH1-2500_ver1_10Rx24C.txt.nsuite_genelist
RP11-89N17	7	34000000	7p14.2	0.859365592772079	0.122203081248327	0.890208255298186	0.110355468007078	4	C:\Program Files\Normalise Suite 2\Genelists\SG_Hu1-2_KTH1-2500_ver1_10Rx24C.txt.nsuite_genelist
RP11-115G23	7	35400000	7p14.1	0.931208875924299	0.0532918101922566	0.925262289370003	0.054783872715949	4	C:\Program Files\Normalise Suite 2\Genelists\SG_Hu1-2_KTH1-2500_ver1_10Rx24C.txt.nsuite_genelist
AC083876	7	36700000	7p14.1	0.968694794994977	0.0368542957852735	0.967970723413212	0.0302857749628828	4	C:\Program Files\Normalise Suite 2\Genelists\SG_Hu1-2_KTH1-2500_ver1_10Rx24C.txt.nsuite_genelist
RP11-75O22	7	37500000	7p14.1	0.852504132795296	0.180553456324198	0.848960812253835	0.181701535776678	4	C:\Program Files\Normalise Suite 2\Genelists\SG_Hu1-2_KTH1-2500_ver1_10Rx24C.txt.nsuite_genelist
RP11-115G1	7	39000000	7p12.3	0.951115211423732	0.054135078464214	0.97712743076713	0.044766117641579	4	C:\Program Files\Normalise Suite 2\Genelists\SG_Hu1-2_KTH1-2500_ver1_10Rx24C.txt.nsuite_genelist
RP11-64I2	7	40000000	7p12.3	1.04212918919736	0.0264044253502814	1.04460747842288	0.0321115281602926	4	C:\Program Files\Normalise Suite 2\Genelists\SG_Hu1-2_KTH1-2500_ver1_10Rx24C.txt.nsuite_genelist
RP11-112L4	7	40100000	7p12.3	1.03530983842592	0.00140429756329348	1.04377312169522	0.00861680477852953	4	C:\Program Files\Normalise Suite 2\Genelists\SG_Hu1-2_KTH1-2500_ver1_10Rx24C.txt.nsuite_genelist
RP4-612F12	7	42200000	7p12.3	0.956631950439281	0.0346237739571237	0.969445036765641	0.0770381940516155	4	C:\Program Files\Normalise Suite 2\Genelists\SG_Hu1-2_KTH1-2500_ver1_10Rx24C.txt.nsuite_genelist
AC005027	7	42300000	7p12.3	0.881227445266269	0.0781002480534902	0.881004025696908	0.0697324115554803	4	C:\Program Files\Normalise Suite 2\Genelists\SG_Hu1-2_KTH1-2500_ver1_10Rx24C.txt.nsuite_genelist
RP11-100C21	7	43300000	7p12.3	0.927853436885529	0.0119253197188028	0.930073114381395	0.0165776122884011	4	C:\Program Files\Normalise Suite 2\Genelists\SG_Hu1-2_KTH1-2500_ver1_10Rx24C.txt.nsuite_genelist
RP11-449D13	7	44200000	7p12.3	0.953741744746589	0.10862372885441	1.10409354824403	0.332624723232182	4	C:\Program Files\Normalise Suite 2\Genelists\SG_Hu1-2_KTH1-2500_ver1_10Rx24C.txt.nsuite_genelist
RP11-52M17	7	45200000	7p12.3	1.06881697087984	0.0443465884769809	1.06868291446384	0.0395891598020553	4	C:\Program Files\Normalise Suite 2\Genelists\SG_Hu1-2_KTH1-2500_ver1_10Rx24C.txt.nsuite_genelist
RP11-109N2	7	46900000	7p12.3	0.897485402864648	0.0513916893591337	0.920835883314155	0.0266818264736172	4	C:\Program Files\Normalise Suite 2\Genelists\SG_Hu1-2_KTH1-2500_ver1_10Rx24C.txt.nsuite_genelist
AC073341	7	48100000	7p12.2	0.918946827186282	0.0158426903470212	0.914056264551071	0.0170296298778033	4	C:\Program Files\Normalise Suite 2\Genelists\SG_Hu1-2_KTH1-2500_ver1_10Rx24C.txt.nsuite_genelist
RP11-11D14	7	48400000	7p12.2	1.02999232599605	0.0114758629775111	1.02584648442684	0.0121687028477235	4	C:\Program Files\Normalise Suite 2\Genelists\SG_Hu1-2_KTH1-2500_ver1_10Rx24C.txt.nsuite_genelist
RP11-15L23	7	51800000	7p11.2	0.892602835727112	0.0393500645154232	0.889369972152005	0.030923271355841	3	C:\Program Files\Normalise Suite 2\Genelists\SG_Hu1-2_KTH1-2500_ver1_10Rx24C.txt.nsuite_genelist
RP11-91C9	7	53200000	7p11.2	0.954181238635759	0.0207618291094809	0.957621835465877	0.0318689644914407	4	C:\Program Files\Normalise Suite 2\Genelists\SG_Hu1-2_KTH1-2500_ver1_10Rx24C.txt.nsuite_genelist
RP11-90N11	7	54600000	7p11.2	1.02311818216798	0.0981296330074476	1.01114395007788	0.0887866226513385	4	C:\Program Files\Normalise Suite 2\Genelists\SG_Hu1-2_KTH1-2500_ver1_10Rx24C.txt.nsuite_genelist
AC073347	7	56500000	7p11.1	0.97385386940555	0.083355654299788	0.978007917312589	0.0777019786720103	4	C:\Program Files\Normalise Suite 2\Genelists\SG_Hu1-2_KTH1-2500_ver1_10Rx24C.txt.nsuite_genelist
RP11-90O18	7	61000000	7q11.1	1.0272903738944	0.0316005167184029	1.03596418657452	0.0354177451536065	4	C:\Program Files\Normalise Suite 2\Genelists\SG_Hu1-2_KTH1-2500_ver1_10Rx24C.txt.nsuite_genelist
RP11-45N18	7	61900000	7q11.1	1.08464526773416	0.0419029177851686	1.08669516488948	0.0446718622439631	4	C:\Program Files\Normalise Suite 2\Genelists\SG_Hu1-2_KTH1-2500_ver1_10Rx24C.txt.nsuite_genelist
CITB-51J22	7	63000000	7q11.1	1.04467181071006	0.0765652499637082	1.04570876129542	0.0801580093668468	4	C:\Program Files\Normalise Suite 2\Genelists\SG_Hu1-2_KTH1-2500_ver1_10Rx24C.txt.nsuite_genelist
AC006319	7	66000000	7q11.21	0.902426736907876	0.125953046151026	0.908507516632596	0.0643182222500579	4	C:\Program Files\Normalise Suite 2\Genelists\SG_Hu1-2_KTH1-2500_ver1_10Rx24C.txt.nsuite_genelist
RP11-41F23	7	67700000	7q11.21	0.97296744256449	0.0962343662269056	0.978845218782595	0.108022065286094	4	C:\Program Files\Normalise Suite 2\Genelists\SG_Hu1-2_KTH1-2500_ver1_10Rx24C.txt.nsuite_genelist
RP11-89D15	7	67800000	7q11.21	1.05581398801573	0.0318725533414048	1.042597155535	0.0335082491959131	4	C:\Program Files\Normalise Suite 2\Genelists\SG_Hu1-2_KTH1-2500_ver1_10Rx24C.txt.nsuite_genelist
RP11-88H20	7	68500000	7q11.21	1.01917369580181	0.0278358563554543	1.0173631741404	0.024411286707969	4	C:\Program Files\Normalise Suite 2\Genelists\SG_Hu1-2_KTH1-2500_ver1_10Rx24C.txt.nsuite_genelist
RP11-114E12	7	69200000	7q11.22	1.11225718870754	0.1457755968972	1.11152992175421	0.150466785678749	8	C:\Program Files\Normalise Suite 2\Genelists\SG_Hu1-2_KTH1-2500_ver1_10Rx24C.txt.nsuite_genelist
RP11-90B1	7	69600000	7q11.22	1.07317438683704	0.0265326607595041	1.06966697602961	0.0318506727192204	4	C:\Program Files\Normalise Suite 2\Genelists\SG_Hu1-2_KTH1-2500_ver1_10Rx24C.txt.nsuite_genelist
RP11-137E8	7	72500000	7q11.23	1.08245222843418	0.0074278118988309	1.0716349925444	0.0209889387829654	4	C:\Program Files\Normalise Suite 2\Genelists\SG_Hu1-2_KTH1-2500_ver1_10Rx24C.txt.nsuite_genelist
RP11-89A20	7	74800000	7q11.23	1.09188969336111	0.0789348636461474	1.0897446920218	0.0672882668773991	8	C:\Program Files\Normalise Suite 2\Genelists\SG_Hu1-2_KTH1-2500_ver1_10Rx24C.txt.nsuite_genelist
B39H04	7	75200000	7q11.23	1.10350611600886	0.0308900199427604	1.09705073113132	0.021796290124034	4	C:\Program Files\Normalise Suite 2\Genelists\SG_Hu1-2_KTH1-2500_ver1_10Rx24C.txt.nsuite_genelist
RP11-451M14	7	75500000	7q11.23	1.05853471930769	0.0227757969079442	1.06301539205646	0.0205819880580827	4	C:\Program Files\Normalise Suite 2\Genelists\SG_Hu1-2_KTH1-2500_ver1_10Rx24C.txt.nsuite_genelist
RP11-88H22	7	76800000	7q11.23	0.984319577200403	0.0927164373759093	0.992206583668805	0.0950420252220906	4	C:\Program Files\Normalise Suite 2\Genelists\SG_Hu1-2_KTH1-2500_ver1_10Rx24C.txt.nsuite_genelist
B270D13	7	77000000	7q11.23	1.01418676069258	0.10563304886388	1.02183284732768	0.106155896080212	4	C:\Program Files\Normalise Suite 2\Genelists\SG_Hu1-2_KTH1-2500_ver1_10Rx24C.txt.nsuite_genelist
RP11-60N2	7	78000000	7q11.23	0.881468568068342	0.125320213446789	1.03688636749688	0.328695132593177	4	C:\Program Files\Normalise Suite 2\Genelists\SG_Hu1-2_KTH1-2500_ver1_10Rx24C.txt.nsuite_genelist
RP11-91E1	7	78400000	7q11.23	0.952185635110118	0.0309794250634516	0.950054277533757	0.0276944482225426	4	C:\Program Files\Normalise Suite 2\Genelists\SG_Hu1-2_KTH1-2500_ver1_10Rx24C.txt.nsuite_genelist
RP11-89L18	7	78900000	7q11.23	0.890769498852545	0.0559193994915045	0.873545833783999	0.0689757296490413	4	C:\Program Files\Normalise Suite 2\Genelists\SG_Hu1-2_KTH1-2500_ver1_10Rx24C.txt.nsuite_genelist
AC005064	7	80500000	7q21.11	0.955071343503244	0.0235050134870716	0.961610923345942	0.0207700050712913	4	C:\Program Files\Normalise Suite 2\Genelists\SG_Hu1-2_KTH1-2500_ver1_10Rx24C.txt.nsuite_genelist
RP11-90N9	7	83200000	7q21.11	0.954744062979525	0.00552693729305253	0.947555576488131	0.00738424377481275	4	C:\Program Files\Normalise Suite 2\Genelists\SG_Hu1-2_KTH1-2500_ver1_10Rx24C.txt.nsuite_genelist
RP11-22M18	7	84700000	7q21.11	0.95637443750312	0.0702291307671517	0.957071379959557	0.0613272182964364	4	C:\Program Files\Normalise Suite 2\Genelists\SG_Hu1-2_KTH1-2500_ver1_10Rx24C.txt.nsuite_genelist
RP11-88D24	7	85000000	7q21.11	0.921272148745332	0.016690914059869	0.92221136635856	0.0219044524024265	4	C:\Program Files\Normalise Suite 2\Genelists\SG_Hu1-2_KTH1-2500_ver1_10Rx24C.txt.nsuite_genelist
RP11-46O13	7	87700000	7q21.13	0.940267616509832	0.0474969025348957	0.943275613506689	0.0270689363443112	4	C:\Program Files\Normalise Suite 2\Genelists\SG_Hu1-2_KTH1-2500_ver1_10Rx24C.txt.nsuite_genelist
AC000059	7	89600000	7q21.13	0.940101402468543	0.0306129458073429	0.993112471748245	0.0859433715504755	4	C:\Program Files\Normalise Suite 2\Genelists\SG_Hu1-2_KTH1-2500_ver1_10Rx24C.txt.nsuite_genelist
RP11-90H9	7	91800000	7q21.2	0.984523193879656	0.0174894796607153	0.981167986710728	0.0234618591172568	4	C:\Program Files\Normalise Suite 2\Genelists\SG_Hu1-2_KTH1-2500_ver1_10Rx24C.txt.nsuite_genelist
RP11-79O7	7	93200000	7q21.3	0.910363595916822	0.00569568824878228	0.90580155134163	0.0112522089972887	4	C:\Program Files\Normalise Suite 2\Genelists\SG_Hu1-2_KTH1-2500_ver1_10Rx24C.txt.nsuite_genelist
RP11-91M13	7	93800000	7q21.3	0.916955686351693	0.0861287556314665	0.948929557978808	0.0370911407563066	4	C:\Program Files\Normalise Suite 2\Genelists\SG_Hu1-2_KTH1-2500_ver1_10Rx24C.txt.nsuite_genelist
RP11-10D8	7	99100000	7q22.1	0.962917367157974	0.0362462380964747	0.96076410650606	0.0414651099639596	4	C:\Program Files\Normalise Suite 2\Genelists\SG_Hu1-2_KTH1-2500_ver1_10Rx24C.txt.nsuite_genelist
RP11-80P24	7	99400000	7q22.1	1.09834041478139	0.03246863026463	1.0887536294146	0.026384992545346	4	C:\Program Files\Normalise Suite 2\Genelists\SG_Hu1-2_KTH1-2500_ver1_10Rx24C.txt.nsuite_genelist
RP11-72J24	7	105000000	7q22.2	1.04425524024955	0.0615068547923035	1.0471404292381	0.0647665307214338	4	C:\Program Files\Normalise Suite 2\Genelists\SG_Hu1-2_KTH1-2500_ver1_10Rx24C.txt.nsuite_genelist
RP11-80L6	7	106900000	7q22.2	1.04125797718877	0.0209505317232382	1.04078873528948	0.0194662472475371	4	C:\Program Files\Normalise Suite 2\Genelists\SG_Hu1-2_KTH1-2500_ver1_10Rx24C.txt.nsuite_genelist
RP11-89M2	7	107600000	7q22.3	0.849556867269577	0.202609250383035	0.845633969445399	0.211650522559239	4	C:\Program Files\Normalise Suite 2\Genelists\SG_Hu1-2_KTH1-2500_ver1_10Rx24C.txt.nsuite_genelist
RP11-77E2	7	108500000	7q22.3	1.02118235434551	0.0336752319841073	1.0234644888995	0.0414951562997251	4	C:\Program Files\Normalise Suite 2\Genelists\SG_Hu1-2_KTH1-2500_ver1_10Rx24C.txt.nsuite_genelist
AC002487	7	109200000	7q22.3	0.955479540666785	0.11251678958477	0.949602693279073	0.115942782757984	4	C:\Program Files\Normalise Suite 2\Genelists\SG_Hu1-2_KTH1-2500_ver1_10Rx24C.txt.nsuite_genelist
RP11-12L9	7	112300000	7q31.1	0.914975121905003	0.0400001731872458	0.909594656322796	0.031880959674177	4	C:\Program Files\Normalise Suite 2\Genelists\SG_Hu1-2_KTH1-2500_ver1_10Rx24C.txt.nsuite_genelist
CTB-22K14	7	113200000	7q31.1	0.956823721529945	0.0168822175611197	0.951777494564306	0.0206065652771138	4	C:\Program Files\Normalise Suite 2\Genelists\SG_Hu1-2_KTH1-2500_ver1_10Rx24C.txt.nsuite_genelist
RP11-90N13	7	113400000	7q31.1	0.93439149805994	0.0356080767439171	0.930601999734738	0.04991505265374	4	C:\Program Files\Normalise Suite 2\Genelists\SG_Hu1-2_KTH1-2500_ver1_10Rx24C.txt.nsuite_genelist
RP11-88J20	7	114300000	7q31.2	0.976836449787862	0.0304142043128234	0.9749505948129	0.032345606415074	4	C:\Program Files\Normalise Suite 2\Genelists\SG_Hu1-2_KTH1-2500_ver1_10Rx24C.txt.nsuite_genelist
RP11-89O20	7	115100000	7q31.2	0.967219669592272	0.0761221692014297	0.976741719286946	0.0651292114182851	4	C:\Program Files\Normalise Suite 2\Genelists\SG_Hu1-2_KTH1-2500_ver1_10Rx24C.txt.nsuite_genelist
RP11-78C11	7	116500000	7q31.2	0.974061486234153	0.0145614905988208	0.967799085159392	0.0213924973296137	4	C:\Program Files\Normalise Suite 2\Genelists\SG_Hu1-2_KTH1-2500_ver1_10Rx24C.txt.nsuite_genelist
RP11-110C11	7	117500000	7q31.31	0.917287640833761	0.032544928161719	0.920914764518544	0.0447339965887421	4	C:\Program Files\Normalise Suite 2\Genelists\SG_Hu1-2_KTH1-2500_ver1_10Rx24C.txt.nsuite_genelist
RP11-51M22	7	117900000	7q31.31	0.937166844268142	0.0679541570351478	0.933615725077587	0.0673141484423236	4	C:\Program Files\Normalise Suite 2\Genelists\SG_Hu1-2_KTH1-2500_ver1_10Rx24C.txt.nsuite_genelist
RP11-140O21	7	122600000	7q31.33	0.917367890743588	0.0453430192581528	0.916040769035683	0.0460570144354392	4	C:\Program Files\Normalise Suite 2\Genelists\SG_Hu1-2_KTH1-2500_ver1_10Rx24C.txt.nsuite_genelist
RP11-3L10	7	123000000	7q31.33	0.991787984556758	0.0333163901897753	0.990837584875173	0.0306887495870459	4	C:\Program Files\Normalise Suite 2\Genelists\SG_Hu1-2_KTH1-2500_ver1_10Rx24C.txt.nsuite_genelist
RP11-112P4	7	123600000	7q31.33	0.943202432895167	0.0164338902518268	0.949034323164888	0.0203432611705143	4	C:\Program Files\Normalise Suite 2\Genelists\SG_Hu1-2_KTH1-2500_ver1_10Rx24C.txt.nsuite_genelist
RP11-81B7	7	129300000	7q32.3	0.885946679754655	0.0938599338665108	0.898530049179671	0.0731962673653769	4	C:\Program Files\Normalise Suite 2\Genelists\SG_Hu1-2_KTH1-2500_ver1_10Rx24C.txt.nsuite_genelist
RP11-80N8	7	129900000	7q32.3	1.01975923062509	0.0212294819376626	1.01784559458014	0.0281323582172388	4	C:\Program Files\Normalise Suite 2\Genelists\SG_Hu1-2_KTH1-2500_ver1_10Rx24C.txt.nsuite_genelist
RP11-35B6	7	131900000	7q32.3	0.894421769834759	0.199756665573145	0.888603828208131	0.205220816107979	4	C:\Program Files\Normalise Suite 2\Genelists\SG_Hu1-2_KTH1-2500_ver1_10Rx24C.txt.nsuite_genelist
AC007938	7	132800000	7q36.1	1.00882464797398	0.0361021813443815	1.00520515114441	0.0280568934653559	4	C:\Program Files\Normalise Suite 2\Genelists\SG_Hu1-2_KTH1-2500_ver1_10Rx24C.txt.nsuite_genelist
RP11-79E7	7	136500000	7q36.1	0.932730651726597	0.0635504626903605	0.931278537470569	0.0661134671578466	4	C:\Program Files\Normalise Suite 2\Genelists\SG_Hu1-2_KTH1-2500_ver1_10Rx24C.txt.nsuite_genelist
RP11-140I14	7	137700000	7q36.1	0.995540691687885	0.0808000922568321	1.00914641837892	0.0715492312677653	4	C:\Program Files\Normalise Suite 2\Genelists\SG_Hu1-2_KTH1-2500_ver1_10Rx24C.txt.nsuite_genelist
RP11-88K4	7	139500000	7q36.1	0.847312260118502	0.0719511534144155	1.01428245671178	0.197192455238307	4	C:\Program Files\Normalise Suite 2\Genelists\SG_Hu1-2_KTH1-2500_ver1_10Rx24C.txt.nsuite_genelist
RP11-80J18	7	140100000	7q36.1	0.886275616183388	0.0694734776968144	0.909155823414056	0.0584697957772909	4	C:\Program Files\Normalise Suite 2\Genelists\SG_Hu1-2_KTH1-2500_ver1_10Rx24C.txt.nsuite_genelist
RP11-137O4	7	141000000	7q36.1	1.03580126518909	0.0257193735613583	1.03398467299409	0.0322295399416546	4	C:\Program Files\Normalise Suite 2\Genelists\SG_Hu1-2_KTH1-2500_ver1_10Rx24C.txt.nsuite_genelist
AC083883	7	141600000	7q36.1	1.07779548002856	0.0287610846942317	1.07439426380165	0.0242921190158827	4	C:\Program Files\Normalise Suite 2\Genelists\SG_Hu1-2_KTH1-2500_ver1_10Rx24C.txt.nsuite_genelist
AC004853	7	147400000	7q36.1	1.09943911014187	0.234288477691175	1.10513298228778	0.237658936050904	4	C:\Program Files\Normalise Suite 2\Genelists\SG_Hu1-2_KTH1-2500_ver1_10Rx24C.txt.nsuite_genelist
RP11-79M8	7	148100000	7q36.1	0.819782285463617	0.172733455860054	0.812724953212311	0.184816971247813	4	C:\Program Files\Normalise Suite 2\Genelists\SG_Hu1-2_KTH1-2500_ver1_10Rx24C.txt.nsuite_genelist
RP11-79K23	7	151000000	7q36.2	0.868020124221319	0.203465945722562	0.865640606815082	0.207588178271791	4	C:\Program Files\Normalise Suite 2\Genelists\SG_Hu1-2_KTH1-2500_ver1_10Rx24C.txt.nsuite_genelist
RP11-89P11	7	151300000	7q36.2	1.01090507159315	0.0523049672906988	1.00894550763364	0.0518112613334965	4	C:\Program Files\Normalise Suite 2\Genelists\SG_Hu1-2_KTH1-2500_ver1_10Rx24C.txt.nsuite_genelist
RP11-91P1	7	152300000	7q36.2	1.07445601768317	0.0344552549522748	1.07227099386948	0.0290055979358809	4	C:\Program Files\Normalise Suite 2\Genelists\SG_Hu1-2_KTH1-2500_ver1_10Rx24C.txt.nsuite_genelist
RP11-43L19	7	155600000	7q36.3	1.02264977262165	0.0128341472359639	1.01696593537811	0.0155170942230637	4	C:\Program Files\Normalise Suite 2\Genelists\SG_Hu1-2_KTH1-2500_ver1_10Rx24C.txt.nsuite_genelist
RP11-79K9	7	157400000	7q36.3	0.988044954287466	0.0287724518124178	0.989838032886189	0.0258146348878348	4	C:\Program Files\Normalise Suite 2\Genelists\SG_Hu1-2_KTH1-2500_ver1_10Rx24C.txt.nsuite_genelist
RP11-58F7	7	160800000	7q36.3	0.825856147766713	0.0506980457208179	0.816386434462422	0.053724802337433	4	C:\Program Files\Normalise Suite 2\Genelists\SG_Hu1-2_KTH1-2500_ver1_10Rx24C.txt.nsuite_genelist
GS-3-K23	7	163700000	7q36.3	0.890301145152588	0.0095102199792535	0.88850778944133	0.0144539635569369	4	C:\Program Files\Normalise Suite 2\Genelists\SG_Hu1-2_KTH1-2500_ver1_10Rx24C.txt.nsuite_genelist
RP11-91J19	8	200000	8p23.3	0.852391729800226	0.104235762295305	0.857790025291582	0.0939590794441359	4	C:\Program Files\Normalise Suite 2\Genelists\SG_Hu1-2_KTH1-2500_ver1_10Rx24C.txt.nsuite_genelist
GS-580-L5	8	400000	8p23.3	0.822754999367673	0.0851852395173882	0.825704341796846	0.0765116560836702	4	C:\Program Files\Normalise Suite 2\Genelists\SG_Hu1-2_KTH1-2500_ver1_10Rx24C.txt.nsuite_genelist
GS-77-L23	8	800000	8p23.3	0.882591364800797	0.0241421115499618	0.874599735753424	0.0284189055856995	4	C:\Program Files\Normalise Suite 2\Genelists\SG_Hu1-2_KTH1-2500_ver1_10Rx24C.txt.nsuite_genelist
AF188030	8	1500000	8p23.3	0.94679493827528	0.0252657384770604	0.944277508784737	0.0238069944868561	4	C:\Program Files\Normalise Suite 2\Genelists\SG_Hu1-2_KTH1-2500_ver1_10Rx24C.txt.nsuite_genelist
RP11-45M12	8	4000000	8p23.2	0.982887139301924	0.0382762296126737	0.986281771542561	0.0408092980189727	4	C:\Program Files\Normalise Suite 2\Genelists\SG_Hu1-2_KTH1-2500_ver1_10Rx24C.txt.nsuite_genelist
RP11-89I12	8	4600000	8p23.2	0.947934601564257	0.0196559598725926	0.942704084979336	0.021470306106855	4	C:\Program Files\Normalise Suite 2\Genelists\SG_Hu1-2_KTH1-2500_ver1_10Rx24C.txt.nsuite_genelist
RP11-1K11	8	4800000	8p23.2	0.921102824141234	0.0601061190636462	0.925303046505681	0.0842270994030696	4	C:\Program Files\Normalise Suite 2\Genelists\SG_Hu1-2_KTH1-2500_ver1_10Rx24C.txt.nsuite_genelist
RP11-451-M4	8	6000000	8p23.1	1.05672647349308	0.0389209022166261	1.05805614950026	0.0398476630600004	4	C:\Program Files\Normalise Suite 2\Genelists\SG_Hu1-2_KTH1-2500_ver1_10Rx24C.txt.nsuite_genelist
RP11-780-O22	8	7400000	8p23.1	0.941209439678617	0.109494036759327	0.953893377382791	0.101293853949711	4	C:\Program Files\Normalise Suite 2\Genelists\SG_Hu1-2_KTH1-2500_ver1_10Rx24C.txt.nsuite_genelist
RP11-90J21	8	7400000	8p23.1	1.01661876201625	0.0209445164017359	1.01344775496758	0.0213181749346845	4	C:\Program Files\Normalise Suite 2\Genelists\SG_Hu1-2_KTH1-2500_ver1_10Rx24C.txt.nsuite_genelist
RP11-79E11	8	7800000	8p23.1	1.05782839736298	0.040401962194057	1.05607423390131	0.0443097455692894	4	C:\Program Files\Normalise Suite 2\Genelists\SG_Hu1-2_KTH1-2500_ver1_10Rx24C.txt.nsuite_genelist
RP11-429-B7	8	9000000	8p23.1	1.00870627675892	0.0806449800729728	1.02467005600157	0.117909821269918	4	C:\Program Files\Normalise Suite 2\Genelists\SG_Hu1-2_KTH1-2500_ver1_10Rx24C.txt.nsuite_genelist
RP11-79I19	8	9300000	8p23.1	0.893600544169288	0.111038724446997	0.920203068310846	0.0593517360837914	4	C:\Program Files\Normalise Suite 2\Genelists\SG_Hu1-2_KTH1-2500_ver1_10Rx24C.txt.nsuite_genelist
RP11-375-N15	8	9600000	8p23.1	1.04547142702086	0.0517570139917212	1.04029745424169	0.0449381912311738	4	C:\Program Files\Normalise Suite 2\Genelists\SG_Hu1-2_KTH1-2500_ver1_10Rx24C.txt.nsuite_genelist
RP11-252K12	8	11500000	8p23.1	0.964262785396722	0.041753381440648	0.960772714101518	0.0452456239378132	4	C:\Program Files\Normalise Suite 2\Genelists\SG_Hu1-2_KTH1-2500_ver1_10Rx24C.txt.nsuite_genelist
RP11-80B8	8	11600000	8p23.1	1.06719814726123	0.0270170221490124	1.05969243184248	0.0334295498124642	4	C:\Program Files\Normalise Suite 2\Genelists\SG_Hu1-2_KTH1-2500_ver1_10Rx24C.txt.nsuite_genelist
RP11-90O17	8	12900000	8p21.3	0.993220896437911	0.0349595357427631	0.996614721127652	0.036451587116682	4	C:\Program Files\Normalise Suite 2\Genelists\SG_Hu1-2_KTH1-2500_ver1_10Rx24C.txt.nsuite_genelist
RP11-23H1	8	15500000	8p21.3	0.940123101681242	0.0383472107392922	0.966760183999401	0.0634802960327136	4	C:\Program Files\Normalise Suite 2\Genelists\SG_Hu1-2_KTH1-2500_ver1_10Rx24C.txt.nsuite_genelist
AC010656	8	16000000	8p21.3	0.927647571023814	0.0451447243514977	0.929786332460064	0.0459760710674833	4	C:\Program Files\Normalise Suite 2\Genelists\SG_Hu1-2_KTH1-2500_ver1_10Rx24C.txt.nsuite_genelist
RP11-90I3	8	17100000	8p21.3	1.00694361743486	0.0433958135187514	1.00422321447221	0.044200074484094	4	C:\Program Files\Normalise Suite 2\Genelists\SG_Hu1-2_KTH1-2500_ver1_10Rx24C.txt.nsuite_genelist
RP11-89M16	8	17800000	8p21.3	1.03181998289014	0.0175485581768115	1.0313108847612	0.0181027689119976	4	C:\Program Files\Normalise Suite 2\Genelists\SG_Hu1-2_KTH1-2500_ver1_10Rx24C.txt.nsuite_genelist
RP11-51C1	8	20000000	8p21.3	1.0176341798003	0.0243080801625876	1.02307152944247	0.033887589601591	4	C:\Program Files\Normalise Suite 2\Genelists\SG_Hu1-2_KTH1-2500_ver1_10Rx24C.txt.nsuite_genelist
RP11-89O4	8	21500000	8p21.2	0.863976395266669	0.102907846423435	0.843660623722919	0.0756004399271818	4	C:\Program Files\Normalise Suite 2\Genelists\SG_Hu1-2_KTH1-2500_ver1_10Rx24C.txt.nsuite_genelist
RP11-110I16	8	22300000	8p21.2	0.951330516520081	0.0268636821826376	0.955222635300409	0.0441400792532066	4	C:\Program Files\Normalise Suite 2\Genelists\SG_Hu1-2_KTH1-2500_ver1_10Rx24C.txt.nsuite_genelist
RP11-89M8	8	23600000	8p21.2	1.09827059200163	0.103151236736961	1.09476511470844	0.0945893779187434	4	C:\Program Files\Normalise Suite 2\Genelists\SG_Hu1-2_KTH1-2500_ver1_10Rx24C.txt.nsuite_genelist
RP11-76B12	8	25700000	8p21.1	0.970297515546777	0.0566869934146716	1.01490925059249	0.0299884664337387	4	C:\Program Files\Normalise Suite 2\Genelists\SG_Hu1-2_KTH1-2500_ver1_10Rx24C.txt.nsuite_genelist
RP11-90M13	8	26700000	8p21.1	0.924551539676681	0.0672847761861575	0.976600281889288	0.105885407751303	4	C:\Program Files\Normalise Suite 2\Genelists\SG_Hu1-2_KTH1-2500_ver1_10Rx24C.txt.nsuite_genelist
RP11-70L1	8	27700000	8p21.1	1.03021671369458	0.0133761356051037	1.02503165871983	0.0141592737682315	4	C:\Program Files\Normalise Suite 2\Genelists\SG_Hu1-2_KTH1-2500_ver1_10Rx24C.txt.nsuite_genelist
RP11-138J2	8	28400000	8p21.1	0.90028174248497	0.0629148443892576	0.898051782771179	0.0694787802029126	4	C:\Program Files\Normalise Suite 2\Genelists\SG_Hu1-2_KTH1-2500_ver1_10Rx24C.txt.nsuite_genelist
RP11-116F9	8	29300000	8p11.23	1.01623297162609	0.0233232184896363	1.02025447226023	0.0244486637488215	4	C:\Program Files\Normalise Suite 2\Genelists\SG_Hu1-2_KTH1-2500_ver1_10Rx24C.txt.nsuite_genelist
RP11-662B19	8	29800000	8p11.23	1.00844809648042	0.0429518114031598	1.00490320112707	0.0420119154877209	4	C:\Program Files\Normalise Suite 2\Genelists\SG_Hu1-2_KTH1-2500_ver1_10Rx24C.txt.nsuite_genelist
RP11-279J6	8	30900000	8p11.23	1.05046981893178	0.0751058884459781	1.04933065365312	0.0816164883805354	4	C:\Program Files\Normalise Suite 2\Genelists\SG_Hu1-2_KTH1-2500_ver1_10Rx24C.txt.nsuite_genelist
RP11-173D10	8	31900000	8p11.23	0.925560025560149	0.224384324307901	1.0103136795493	0.128742349469578	3	C:\Program Files\Normalise Suite 2\Genelists\SG_Hu1-2_KTH1-2500_ver1_10Rx24C.txt.nsuite_genelist
RP11-139G9	8	32200000	8p11.23	1.1005675107551	0.0551494221795362	1.09639402058882	0.03387158224918	4	C:\Program Files\Normalise Suite 2\Genelists\SG_Hu1-2_KTH1-2500_ver1_10Rx24C.txt.nsuite_genelist
RP11-57I3	8	33700000	8p11.23	1.00192452675286	0.0356142913641946	1.0005971738034	0.0378906981532534	4	C:\Program Files\Normalise Suite 2\Genelists\SG_Hu1-2_KTH1-2500_ver1_10Rx24C.txt.nsuite_genelist
RP11-2I13	8	34600000	8p11.23	1.05052621510433	0.0278569930739208	1.05162956306792	0.0287922015888178	4	C:\Program Files\Normalise Suite 2\Genelists\SG_Hu1-2_KTH1-2500_ver1_10Rx24C.txt.nsuite_genelist
RP11-91P13	8	34900000	8p11.23	0.953771063156021	0.0427895966424207	0.960416791282575	0.0360506103931204	4	C:\Program Files\Normalise Suite 2\Genelists\SG_Hu1-2_KTH1-2500_ver1_10Rx24C.txt.nsuite_genelist
RP11-79H13	8	36100000	8p11.22	0.947599125359761	0.0422378839604807	0.942560779688614	0.044033342074471	4	C:\Program Files\Normalise Suite 2\Genelists\SG_Hu1-2_KTH1-2500_ver1_10Rx24C.txt.nsuite_genelist
RP11-237M13	8	37400000	8p11.22	0.875562340357324	0.0284045939065701	0.867597433016813	0.0242371151363458	4	C:\Program Files\Normalise Suite 2\Genelists\SG_Hu1-2_KTH1-2500_ver1_10Rx24C.txt.nsuite_genelist
RP11-89M20	8	37800000	8p11.21	0.975233641810651	0.0163450184892467	0.977875892907138	0.0103828060831268	4	C:\Program Files\Normalise Suite 2\Genelists\SG_Hu1-2_KTH1-2500_ver1_10Rx24C.txt.nsuite_genelist
RP11-113G10	8	39400000	8p11.21	1.02273894330804	0.0578058354498454	1.0224801118082	0.0602432713656518	4	C:\Program Files\Normalise Suite 2\Genelists\SG_Hu1-2_KTH1-2500_ver1_10Rx24C.txt.nsuite_genelist
RP11-90P5	8	39500000	8p11.21	1.06644517020432	0.00703297988960289	1.07010332995192	0.0100063424057851	4	C:\Program Files\Normalise Suite 2\Genelists\SG_Hu1-2_KTH1-2500_ver1_10Rx24C.txt.nsuite_genelist
RP11-262I23	8	40500000	8p11.21	1.03157727164029	0.0313617376288945	1.03695977705628	0.0399543411441593	4	C:\Program Files\Normalise Suite 2\Genelists\SG_Hu1-2_KTH1-2500_ver1_10Rx24C.txt.nsuite_genelist
AC015649	8	42200000	8p11.1	0.858714221921555	0.155561026077456	0.848244667923595	0.165426712220342	4	C:\Program Files\Normalise Suite 2\Genelists\SG_Hu1-2_KTH1-2500_ver1_10Rx24C.txt.nsuite_genelist
RP11-89A4	8	43300000	8q11.1	1.08680785270741	0.0250954208328978	1.09427016471374	0.0293852371668923	4	C:\Program Files\Normalise Suite 2\Genelists\SG_Hu1-2_KTH1-2500_ver1_10Rx24C.txt.nsuite_genelist
RP11-12L15	8	46000000	8q11.1	0.967345377155483	0.0203393064860169	0.958714166323019	0.0309725202144851	4	C:\Program Files\Normalise Suite 2\Genelists\SG_Hu1-2_KTH1-2500_ver1_10Rx24C.txt.nsuite_genelist
RP11-113H14	8	47900000	8q11.1	1.0780078129814	0.0547269295319283	1.08242432145869	0.0472324619460946	4	C:\Program Files\Normalise Suite 2\Genelists\SG_Hu1-2_KTH1-2500_ver1_10Rx24C.txt.nsuite_genelist
RP11-10H3	8	49000000	8q11.21	0.962007569561434	0.0105215382020701	0.963559857667828	0.0119362821271826	4	C:\Program Files\Normalise Suite 2\Genelists\SG_Hu1-2_KTH1-2500_ver1_10Rx24C.txt.nsuite_genelist
RP11-11C20	8	51600000	8q11.21	1.01708199734904	0.0154499969845659	1.01056324342919	0.0147651431272864	4	C:\Program Files\Normalise Suite 2\Genelists\SG_Hu1-2_KTH1-2500_ver1_10Rx24C.txt.nsuite_genelist
AC090814	8	52700000	8q11.22	0.978428049757184	0.0211834497580506	0.977164985437166	0.021372784682396	4	C:\Program Files\Normalise Suite 2\Genelists\SG_Hu1-2_KTH1-2500_ver1_10Rx24C.txt.nsuite_genelist
RP11-105K5	8	53400000	8q11.22	0.873810734577432	0.132896062314306	0.87059738274958	0.13606513544726	4	C:\Program Files\Normalise Suite 2\Genelists\SG_Hu1-2_KTH1-2500_ver1_10Rx24C.txt.nsuite_genelist
RP11-767C6	8	54000000	8q11.22	1.02456187311052	0.0446932116974919	1.04731450918742	0.0278146240797209	4	C:\Program Files\Normalise Suite 2\Genelists\SG_Hu1-2_KTH1-2500_ver1_10Rx24C.txt.nsuite_genelist
RP11-99M6	8	54500000	8q11.22	0.922149520462984	0.0307031054396266	0.915657988709949	0.0253751327903318	4	C:\Program Files\Normalise Suite 2\Genelists\SG_Hu1-2_KTH1-2500_ver1_10Rx24C.txt.nsuite_genelist
RP11-172D2	8	54700000	8q11.22	0.904134746774353	0.171677780781967	0.924114538340085	0.172203592407023	4	C:\Program Files\Normalise Suite 2\Genelists\SG_Hu1-2_KTH1-2500_ver1_10Rx24C.txt.nsuite_genelist
AC046176	8	55900000	8q11.23	1.05538685915498	0.0322556503821753	1.04967069555493	0.034204723409282	4	C:\Program Files\Normalise Suite 2\Genelists\SG_Hu1-2_KTH1-2500_ver1_10Rx24C.txt.nsuite_genelist
RP11-16M8	8	56200000	8q11.23	1.00650858313824	0.0161461099857402	1.00289346262869	0.0193610270375249	4	C:\Program Files\Normalise Suite 2\Genelists\SG_Hu1-2_KTH1-2500_ver1_10Rx24C.txt.nsuite_genelist
AC021393	8	58400000	8q11.23	0.957290602322411	0.0160254667919192	0.950093301403104	0.0205275983998214	4	C:\Program Files\Normalise Suite 2\Genelists\SG_Hu1-2_KTH1-2500_ver1_10Rx24C.txt.nsuite_genelist
RP11-91I20	8	58800000	8q11.23	1.04311625159538	0.0330100519379862	1.05491689591529	0.0303222186342439	4	C:\Program Files\Normalise Suite 2\Genelists\SG_Hu1-2_KTH1-2500_ver1_10Rx24C.txt.nsuite_genelist
RP11-24L2	8	60200000	8q12.1	1.00006871222317	0.0137313495204382	0.999397232843273	0.0158321655912059	4	C:\Program Files\Normalise Suite 2\Genelists\SG_Hu1-2_KTH1-2500_ver1_10Rx24C.txt.nsuite_genelist
AC019357	8	61500000	8q12.1	0.833460020183287	0.215852473209388	0.837855676299502	0.18761975270426	4	C:\Program Files\Normalise Suite 2\Genelists\SG_Hu1-2_KTH1-2500_ver1_10Rx24C.txt.nsuite_genelist
AC023533	8	62500000	8q12.1	0.92133229910867	0.0384574918984674	0.918884563515751	0.0233638073150179	3	C:\Program Files\Normalise Suite 2\Genelists\SG_Hu1-2_KTH1-2500_ver1_10Rx24C.txt.nsuite_genelist
RP11-89A16	8	63200000	8q12.1	0.95984667483866	0.0359459325978593	0.948738933721046	0.0431643788961371	4	C:\Program Files\Normalise Suite 2\Genelists\SG_Hu1-2_KTH1-2500_ver1_10Rx24C.txt.nsuite_genelist
AC087768	8	64300000	8q12.2	1.16535016068844	0.168156053268111	1.18597717692833	0.193268819428389	4	C:\Program Files\Normalise Suite 2\Genelists\SG_Hu1-2_KTH1-2500_ver1_10Rx24C.txt.nsuite_genelist
RP11-79G22	8	67500000	8q12.3	0.976887314395717	0.0325774986694148	0.970381317271419	0.0447678296312844	4	C:\Program Files\Normalise Suite 2\Genelists\SG_Hu1-2_KTH1-2500_ver1_10Rx24C.txt.nsuite_genelist
RP11-120-N14	8	67800000	8q12.3	0.973100496081612	0.067499385157997	0.977754205007913	0.0588116337590509	4	C:\Program Files\Normalise Suite 2\Genelists\SG_Hu1-2_KTH1-2500_ver1_10Rx24C.txt.nsuite_genelist
RP11-11K9	8	69900000	8q13.1	0.884353245689668	0.0475926746644526	0.885542510285286	0.0430979368772287	8	C:\Program Files\Normalise Suite 2\Genelists\SG_Hu1-2_KTH1-2500_ver1_10Rx24C.txt.nsuite_genelist
RP11-148-M7	8	71100000	8q13.2	0.911047335166736	0.0141723525601845	0.913608578374427	0.0204646821986348	4	C:\Program Files\Normalise Suite 2\Genelists\SG_Hu1-2_KTH1-2500_ver1_10Rx24C.txt.nsuite_genelist
RP11-114M5	8	71200000	8q13.2	1.08953955893399	0.129260098416309	1.072950736796	0.105761014504923	4	C:\Program Files\Normalise Suite 2\Genelists\SG_Hu1-2_KTH1-2500_ver1_10Rx24C.txt.nsuite_genelist
RP11-325E22	8	72000000	8q13.2	0.930888720070177	0.0192673762849042	0.93174811429709	0.0312699170586052	4	C:\Program Files\Normalise Suite 2\Genelists\SG_Hu1-2_KTH1-2500_ver1_10Rx24C.txt.nsuite_genelist
RP11-148M7	8	73200000	8q13.2	0.927036716587329	0.03181583857667	0.921246869023136	0.0331544098686112	4	C:\Program Files\Normalise Suite 2\Genelists\SG_Hu1-2_KTH1-2500_ver1_10Rx24C.txt.nsuite_genelist
RP11-359N14	8	73700000	8q13.3	0.920451291487982	0.21865841312474	0.909663120385198	0.248385234402734	3	C:\Program Files\Normalise Suite 2\Genelists\SG_Hu1-2_KTH1-2500_ver1_10Rx24C.txt.nsuite_genelist
RP11-117N14	8	74300000	8q13.3	0.93852688657695	0.183714971935759	0.946579799864446	0.185913878959389	4	C:\Program Files\Normalise Suite 2\Genelists\SG_Hu1-2_KTH1-2500_ver1_10Rx24C.txt.nsuite_genelist
RP11-88N8	8	75100000	8q13.3	1.13858510204588	0.224697089611952	1.15083136575417	0.252364092183324	4	C:\Program Files\Normalise Suite 2\Genelists\SG_Hu1-2_KTH1-2500_ver1_10Rx24C.txt.nsuite_genelist
RP11-65J24	8	76300000	8q13.3	0.936624735387004	0.0272045738003542	0.950282402193063	0.0496261564701784	4	C:\Program Files\Normalise Suite 2\Genelists\SG_Hu1-2_KTH1-2500_ver1_10Rx24C.txt.nsuite_genelist
RP11-89H1	8	77400000	8q21.11	0.800938396323416	0.153267956802803	0.787112365173094	0.150739936551196	4	C:\Program Files\Normalise Suite 2\Genelists\SG_Hu1-2_KTH1-2500_ver1_10Rx24C.txt.nsuite_genelist
RP11-80F24	8	78300000	8q21.11	0.919299546452012	0.034545345973106	0.921123311378672	0.052358053154351	4	C:\Program Files\Normalise Suite 2\Genelists\SG_Hu1-2_KTH1-2500_ver1_10Rx24C.txt.nsuite_genelist
RP11-90B7	8	79100000	8q21.11	0.924038240637314	0.0201435277228795	0.92246575989693	0.0183436559020102	4	C:\Program Files\Normalise Suite 2\Genelists\SG_Hu1-2_KTH1-2500_ver1_10Rx24C.txt.nsuite_genelist
RP11-15K1	8	79900000	8q21.11	0.914197774816432	0.0513872565742469	0.917248107951994	0.0286889406603699	4	C:\Program Files\Normalise Suite 2\Genelists\SG_Hu1-2_KTH1-2500_ver1_10Rx24C.txt.nsuite_genelist
RP11-89I14	8	80500000	8q21.11	0.970966648152814	0.0694905337929369	0.987214581467901	0.0407278204101157	4	C:\Program Files\Normalise Suite 2\Genelists\SG_Hu1-2_KTH1-2500_ver1_10Rx24C.txt.nsuite_genelist
RP11-93E11	8	81600000	8q21.12	0.999690628277168	0.00996301410965077	0.995405284289039	0.0201961801613619	4	C:\Program Files\Normalise Suite 2\Genelists\SG_Hu1-2_KTH1-2500_ver1_10Rx24C.txt.nsuite_genelist
RP11-257P3	8	82200000	8q21.12	0.885781431517511	0.0725862806267547	0.901703508435109	0.0557551229123932	4	C:\Program Files\Normalise Suite 2\Genelists\SG_Hu1-2_KTH1-2500_ver1_10Rx24C.txt.nsuite_genelist
RP11-90F1	8	85500000	8q21.13	0.948777845766469	0.0415913806722556	0.949015750463401	0.0415047665981057	4	C:\Program Files\Normalise Suite 2\Genelists\SG_Hu1-2_KTH1-2500_ver1_10Rx24C.txt.nsuite_genelist
RP11-90O15	8	85700000	8q21.13	1.0224776458693	0.0487967550889172	1.00393634872434	0.0438465224321002	4	C:\Program Files\Normalise Suite 2\Genelists\SG_Hu1-2_KTH1-2500_ver1_10Rx24C.txt.nsuite_genelist
RP11-96G1	8	86500000	8q21.2	0.763911345409224	0.0159417614813784	0.751298500262776	0.0203080348607466	4	C:\Program Files\Normalise Suite 2\Genelists\SG_Hu1-2_KTH1-2500_ver1_10Rx24C.txt.nsuite_genelist
RP11-91K2	8	87000000	8q21.2	0.96755357467236	0.0438746057898885	0.979044451277102	0.0344061709277472	4	C:\Program Files\Normalise Suite 2\Genelists\SG_Hu1-2_KTH1-2500_ver1_10Rx24C.txt.nsuite_genelist
RP11-80P18	8	87700000	8q21.2	0.946649419649394	0.0408617258852362	0.941702908879281	0.0408292647240473	4	C:\Program Files\Normalise Suite 2\Genelists\SG_Hu1-2_KTH1-2500_ver1_10Rx24C.txt.nsuite_genelist
RP11-90G19	8	88600000	8q21.3	1.08215907882044	0.184019353960016	1.05422567273504	0.159726565626718	4	C:\Program Files\Normalise Suite 2\Genelists\SG_Hu1-2_KTH1-2500_ver1_10Rx24C.txt.nsuite_genelist
RP11-88J22	8	89600000	8q21.3	0.947121611063103	0.0373966236553666	0.944381211717876	0.0500748822179617	4	C:\Program Files\Normalise Suite 2\Genelists\SG_Hu1-2_KTH1-2500_ver1_10Rx24C.txt.nsuite_genelist
RP11-88J8	8	91000000	8q21.3	0.977903955644499	0.0436995794301306	0.977579366162711	0.0470349367191202	4	C:\Program Files\Normalise Suite 2\Genelists\SG_Hu1-2_KTH1-2500_ver1_10Rx24C.txt.nsuite_genelist
RP11-89F14	8	91900000	8q21.3	0.935901262321724	0.118165682309577	0.959270887858476	0.0352823526037208	4	C:\Program Files\Normalise Suite 2\Genelists\SG_Hu1-2_KTH1-2500_ver1_10Rx24C.txt.nsuite_genelist
RP11-27I15	8	94100000	8q22.1	0.97003954666168	0.0195633612321889	0.979523533386248	0.0150946974484989	3	C:\Program Files\Normalise Suite 2\Genelists\SG_Hu1-2_KTH1-2500_ver1_10Rx24C.txt.nsuite_genelist
RP11-90N3	8	95200000	8q22.1	0.936112281812882	0.0185569215756997	0.927369015133134	0.0191410808368445	4	C:\Program Files\Normalise Suite 2\Genelists\SG_Hu1-2_KTH1-2500_ver1_10Rx24C.txt.nsuite_genelist
RP11-80P10	8	96100000	8q22.1	0.895740828155008	0.0317710962151426	0.903413249177327	0.0123540733327896	4	C:\Program Files\Normalise Suite 2\Genelists\SG_Hu1-2_KTH1-2500_ver1_10Rx24C.txt.nsuite_genelist
RP11-90D11	8	98800000	8q22.2	0.931885520375463	0.0940453654544987	0.911825307152475	0.114486564690493	4	C:\Program Files\Normalise Suite 2\Genelists\SG_Hu1-2_KTH1-2500_ver1_10Rx24C.txt.nsuite_genelist
RP11-30J11	8	100000000	8q22.2	0.930418080097546	0.0640187149815563	0.941488039308885	0.0751470156808224	3	C:\Program Files\Normalise Suite 2\Genelists\SG_Hu1-2_KTH1-2500_ver1_10Rx24C.txt.nsuite_genelist
RP11-91O11	8	102200000	8q22.3	0.938265511375151	0.100900361671492	0.917872836875389	0.132681039106464	4	C:\Program Files\Normalise Suite 2\Genelists\SG_Hu1-2_KTH1-2500_ver1_10Rx24C.txt.nsuite_genelist
RP11-79F7	8	107000000	8q23.1	0.981956461366959	0.0160692266965793	0.977814441498074	0.014644584770558	4	C:\Program Files\Normalise Suite 2\Genelists\SG_Hu1-2_KTH1-2500_ver1_10Rx24C.txt.nsuite_genelist
RP11-79J9	8	108000000	8q23.1	1.03511753138989	0.0179441805605468	1.03635158856396	0.0165284005161469	4	C:\Program Files\Normalise Suite 2\Genelists\SG_Hu1-2_KTH1-2500_ver1_10Rx24C.txt.nsuite_genelist
RP11-81B5	8	109200000	8q23.2	0.946330255770172	0.0155822876465378	0.938914591872767	0.0206927964041545	4	C:\Program Files\Normalise Suite 2\Genelists\SG_Hu1-2_KTH1-2500_ver1_10Rx24C.txt.nsuite_genelist
RP11-80D8	8	109800000	8q23.2	1.0049287611246	0.0280114298239301	0.99378780015514	0.0398605759005632	4	C:\Program Files\Normalise Suite 2\Genelists\SG_Hu1-2_KTH1-2500_ver1_10Rx24C.txt.nsuite_genelist
RP11-79C21	8	109900000	8q23.2	0.970325354337098	0.0696551948280362	0.977387628951256	0.0374712077148062	4	C:\Program Files\Normalise Suite 2\Genelists\SG_Hu1-2_KTH1-2500_ver1_10Rx24C.txt.nsuite_genelist
RP11-91K1	8	110800000	8q23.3	0.890406097137211	0.095658230056141	0.905398618106661	0.0451357613347287	4	C:\Program Files\Normalise Suite 2\Genelists\SG_Hu1-2_KTH1-2500_ver1_10Rx24C.txt.nsuite_genelist
RP11-79C18	8	111200000	8q23.3	0.936006178410403	0.0484673930084054	0.948730863962292	0.0226285694224946	4	C:\Program Files\Normalise Suite 2\Genelists\SG_Hu1-2_KTH1-2500_ver1_10Rx24C.txt.nsuite_genelist
RP11-3A12	8	113600000	8q23.3	0.979356455236289	0.0409830708402415	0.971332770060833	0.044672849008536	4	C:\Program Files\Normalise Suite 2\Genelists\SG_Hu1-2_KTH1-2500_ver1_10Rx24C.txt.nsuite_genelist
RP11-89I16	8	115300000	8q23.3	0.98017075905149	0.0202569223264648	0.985065681343121	0.0304843443450145	4	C:\Program Files\Normalise Suite 2\Genelists\SG_Hu1-2_KTH1-2500_ver1_10Rx24C.txt.nsuite_genelist
RP11-30P9	8	119000000	8q24.12	0.920963725632907	0.0189699339844605	0.929627736489882	0.0499535559634465	3	C:\Program Files\Normalise Suite 2\Genelists\SG_Hu1-2_KTH1-2500_ver1_10Rx24C.txt.nsuite_genelist
RP11-89P19	8	119500000	8q24.12	1.02434853807412	0.0365213982834572	1.02719823093242	0.0353142524502785	4	C:\Program Files\Normalise Suite 2\Genelists\SG_Hu1-2_KTH1-2500_ver1_10Rx24C.txt.nsuite_genelist
RP11-88J18	8	121800000	8q24.13	0.956397589191834	0.0289496359972655	0.957683957161289	0.0268011488806893	4	C:\Program Files\Normalise Suite 2\Genelists\SG_Hu1-2_KTH1-2500_ver1_10Rx24C.txt.nsuite_genelist
AC037486	8	122600000	8q24.13	1.0142721070855	0.0236250189981419	1.00613531657757	0.0318928939882622	4	C:\Program Files\Normalise Suite 2\Genelists\SG_Hu1-2_KTH1-2500_ver1_10Rx24C.txt.nsuite_genelist
RP11-89P9	8	125800000	8q24.13	0.839112680562719	0.201564172525367	0.834877809251641	0.204650395244629	4	C:\Program Files\Normalise Suite 2\Genelists\SG_Hu1-2_KTH1-2500_ver1_10Rx24C.txt.nsuite_genelist
RP11-91M23	8	127300000	8q24.21	1.00164365507481	0.0411902133985775	1.00019450491274	0.0541390305389785	4	C:\Program Files\Normalise Suite 2\Genelists\SG_Hu1-2_KTH1-2500_ver1_10Rx24C.txt.nsuite_genelist
RP11-65D17	8	127700000	8q24.21	0.996312439315287	0.00455231897726747	0.987913614307896	0.00887519090862287	4	C:\Program Files\Normalise Suite 2\Genelists\SG_Hu1-2_KTH1-2500_ver1_10Rx24C.txt.nsuite_genelist
RP11-89K10	8	128100000	8q24.21	0.943908773125429	0.0384048920588944	0.951261917300836	0.0370061630551378	4	C:\Program Files\Normalise Suite 2\Genelists\SG_Hu1-2_KTH1-2500_ver1_10Rx24C.txt.nsuite_genelist
RP11-79E8	8	131100000	8q24.22	0.992567885053279	0.0221647061452269	0.991909907146437	0.0303247329448633	4	C:\Program Files\Normalise Suite 2\Genelists\SG_Hu1-2_KTH1-2500_ver1_10Rx24C.txt.nsuite_genelist
RP11-94M13	8	133300000	8q24.22	0.915440627589181	0.0859607867682591	0.912613829145302	0.0851741643569509	4	C:\Program Files\Normalise Suite 2\Genelists\SG_Hu1-2_KTH1-2500_ver1_10Rx24C.txt.nsuite_genelist
RP11-184M21	8	134700000	8q24.23	0.904002536217313	0.0680643311517617	0.900459449449579	0.0663730328550816	4	C:\Program Files\Normalise Suite 2\Genelists\SG_Hu1-2_KTH1-2500_ver1_10Rx24C.txt.nsuite_genelist
AF186190	8	135100000	8q24.23	0.930734843238932	0.011926342992392	0.925458271373916	0.0137931752300169	4	C:\Program Files\Normalise Suite 2\Genelists\SG_Hu1-2_KTH1-2500_ver1_10Rx24C.txt.nsuite_genelist
RP11-21H16	8	136200000	8q24.23	0.91894888244037	0.0286638861456601	0.915948396130472	0.0317336545319889	4	C:\Program Files\Normalise Suite 2\Genelists\SG_Hu1-2_KTH1-2500_ver1_10Rx24C.txt.nsuite_genelist
RP11-17M8	8	137900000	8q24.3	0.915386755815724	0.0578318270886402	0.917925873743208	0.0528592458532318	4	C:\Program Files\Normalise Suite 2\Genelists\SG_Hu1-2_KTH1-2500_ver1_10Rx24C.txt.nsuite_genelist
RP11-449D3	8	138200000	8q24.3	0.954925989134274	0.0142626869340903	0.949870999993214	0.0177373047795123	4	C:\Program Files\Normalise Suite 2\Genelists\SG_Hu1-2_KTH1-2500_ver1_10Rx24C.txt.nsuite_genelist
RP11-13A18	8	141700000	8q24.3	1.09597615471323	0.0526774630695191	1.07222529644022	0.0435158291839489	4	C:\Program Files\Normalise Suite 2\Genelists\SG_Hu1-2_KTH1-2500_ver1_10Rx24C.txt.nsuite_genelist
RP11-642A1	8	141700000	8q24.3	1.08518384228934	0.0136954335924276	1.05712708723609	0.0181083843038232	4	C:\Program Files\Normalise Suite 2\Genelists\SG_Hu1-2_KTH1-2500_ver1_10Rx24C.txt.nsuite_genelist
GS-489-D14	8	145000000	8q24.3	1.03495090533753	0.0540585252474652	1.03159846590573	0.0507069740389833	4	C:\Program Files\Normalise Suite 2\Genelists\SG_Hu1-2_KTH1-2500_ver1_10Rx24C.txt.nsuite_genelist
RP5-1124C13	8	145200000	8q24.3	0.982746440519448	0.0562815355982782	1.0206928654056	0.0777177099386914	4	C:\Program Files\Normalise Suite 2\Genelists\SG_Hu1-2_KTH1-2500_ver1_10Rx24C.txt.nsuite_genelist
GS-261-I1	8	145200000	8q24.3	1.06193353960934	0.0395625300935644	1.06256835691275	0.0383996128361788	4	C:\Program Files\Normalise Suite 2\Genelists\SG_Hu1-2_KTH1-2500_ver1_10Rx24C.txt.nsuite_genelist
RP11-31M2	9	700000	9p24.3	0.917779267095028	0.0795948147062441	0.925017911916136	0.0728176094200465	4	C:\Program Files\Normalise Suite 2\Genelists\SG_Hu1-2_KTH1-2500_ver1_10Rx24C.txt.nsuite_genelist
AL136231	9	1200000	9p24.3	1.02884712783424	0.0701434816213212	1.02326930585009	0.074310733837819	4	C:\Program Files\Normalise Suite 2\Genelists\SG_Hu1-2_KTH1-2500_ver1_10Rx24C.txt.nsuite_genelist
RP11-140C18	9	1900000	9p24.2	0.984542995450409	0.012632298709923	0.987833565674431	0.0146958018891756	4	C:\Program Files\Normalise Suite 2\Genelists\SG_Hu1-2_KTH1-2500_ver1_10Rx24C.txt.nsuite_genelist
RP11-207C16	9	2400000	9p24.2	1.00510003057342	0.0632396757061689	1.00520330529685	0.0675850582071695	4	C:\Program Files\Normalise Suite 2\Genelists\SG_Hu1-2_KTH1-2500_ver1_10Rx24C.txt.nsuite_genelist
RP11-79M14	9	3000000	9p24.2	0.999143873505455	0.014785281462274	0.99266046202817	0.0099575318278428	4	C:\Program Files\Normalise Suite 2\Genelists\SG_Hu1-2_KTH1-2500_ver1_10Rx24C.txt.nsuite_genelist
RP11-79K3	9	4300000	9p24.1	0.891361188380572	0.0904103814602892	0.89394934195409	0.082227125608147	4	C:\Program Files\Normalise Suite 2\Genelists\SG_Hu1-2_KTH1-2500_ver1_10Rx24C.txt.nsuite_genelist
RP11-376O21	9	5000000	9p24.1	0.905929707828351	0.0216501516637633	0.899556020494144	0.0273785819329765	4	C:\Program Files\Normalise Suite 2\Genelists\SG_Hu1-2_KTH1-2500_ver1_10Rx24C.txt.nsuite_genelist
RP11-91E3	9	6500000	9p24.1	1.0803594929708	0.175474880139434	1.08194635154953	0.182396679045069	4	C:\Program Files\Normalise Suite 2\Genelists\SG_Hu1-2_KTH1-2500_ver1_10Rx24C.txt.nsuite_genelist
RP11-32D4	9	8500000	9p22.3	0.928436827257237	0.0699415734760206	0.937077606472538	0.0523747826651647	4	C:\Program Files\Normalise Suite 2\Genelists\SG_Hu1-2_KTH1-2500_ver1_10Rx24C.txt.nsuite_genelist
RP11-130C19	9	10600000	9p22.3	1.07435488860881	0.0590935047817246	1.09282782803075	0.0789553506427593	4	C:\Program Files\Normalise Suite 2\Genelists\SG_Hu1-2_KTH1-2500_ver1_10Rx24C.txt.nsuite_genelist
RP11-88P16	9	11600000	9p22.3	1.06635338196401	0.177738071204287	1.07159922634818	0.190017324562543	4	C:\Program Files\Normalise Suite 2\Genelists\SG_Hu1-2_KTH1-2500_ver1_10Rx24C.txt.nsuite_genelist
RP11-125B21	9	12300000	9p22.3	0.951615264634057	0.0362054525664647	0.960581136454968	0.0406814438895377	4	C:\Program Files\Normalise Suite 2\Genelists\SG_Hu1-2_KTH1-2500_ver1_10Rx24C.txt.nsuite_genelist
RP11-32F11	9	13100000	9p22.2	0.946267547520849	0.0158083050252049	0.946890118165172	0.0159339542199844	4	C:\Program Files\Normalise Suite 2\Genelists\SG_Hu1-2_KTH1-2500_ver1_10Rx24C.txt.nsuite_genelist
RG-41-L13	9	13900000	9p22.2	1.02896645686839	0.0286611741603268	1.03814939742554	0.0390822736617749	4	C:\Program Files\Normalise Suite 2\Genelists\SG_Hu1-2_KTH1-2500_ver1_10Rx24C.txt.nsuite_genelist
RP11-328C23	9	14100000	9p22.2	0.922127028487008	0.0267757599034559	0.915968684191183	0.0183294096525745	4	C:\Program Files\Normalise Suite 2\Genelists\SG_Hu1-2_KTH1-2500_ver1_10Rx24C.txt.nsuite_genelist
RP11-382H24	9	14600000	9p22.1	0.777444840709393	0.195297567149753	0.778138265866358	0.192180866400605	4	C:\Program Files\Normalise Suite 2\Genelists\SG_Hu1-2_KTH1-2500_ver1_10Rx24C.txt.nsuite_genelist
GS-43-N6	9	15300000	9p22.1	0.933071094576259	0.154483700479428	0.963258076345514	0.115701020059466	4	C:\Program Files\Normalise Suite 2\Genelists\SG_Hu1-2_KTH1-2500_ver1_10Rx24C.txt.nsuite_genelist
RP11-79B9	9	15700000	9p22.1	1.12234969147274	0.188294910330109	1.13948037773995	0.240944092552382	4	C:\Program Files\Normalise Suite 2\Genelists\SG_Hu1-2_KTH1-2500_ver1_10Rx24C.txt.nsuite_genelist
RP11-490C5	9	16800000	9p21.3	1.02850139775716	0.0270662414311919	1.02291010752972	0.018602510835062	4	C:\Program Files\Normalise Suite 2\Genelists\SG_Hu1-2_KTH1-2500_ver1_10Rx24C.txt.nsuite_genelist
RP11-109M15	9	17800000	9p21.3	0.868326325461388	0.067483636374683	0.861654777377055	0.0660620531507596	4	C:\Program Files\Normalise Suite 2\Genelists\SG_Hu1-2_KTH1-2500_ver1_10Rx24C.txt.nsuite_genelist
RP11-340N12	9	18900000	9p21.3	0.952787677076198	0.064575848497749	0.97861452612155	0.0277900794156248	4	C:\Program Files\Normalise Suite 2\Genelists\SG_Hu1-2_KTH1-2500_ver1_10Rx24C.txt.nsuite_genelist
RP11-163F8	9	19300000	9p21.2	1.01093166796775	0.168602935497597	1.0282401770803	0.196410161865935	4	C:\Program Files\Normalise Suite 2\Genelists\SG_Hu1-2_KTH1-2500_ver1_10Rx24C.txt.nsuite_genelist
RP11-81B11	9	20500000	9p21.2	0.970310661861112	0.0448804965479596	0.993074389853089	0.102843285246304	4	C:\Program Files\Normalise Suite 2\Genelists\SG_Hu1-2_KTH1-2500_ver1_10Rx24C.txt.nsuite_genelist
RP11-87O1	9	20700000	9p21.1	0.947189003412084	0.0110251558127871	0.942357068112787	0.0145651012214298	4	C:\Program Files\Normalise Suite 2\Genelists\SG_Hu1-2_KTH1-2500_ver1_10Rx24C.txt.nsuite_genelist
RP11-399M15	9	21100000	9p21.1	1.08200831683753	0.162683398712174	1.11860439623027	0.232600401436781	4	C:\Program Files\Normalise Suite 2\Genelists\SG_Hu1-2_KTH1-2500_ver1_10Rx24C.txt.nsuite_genelist
RP11-89C6	9	21700000	9p21.1	0.967953124881314	0.035353729719312	0.976227590468891	0.0425923094955687	4	C:\Program Files\Normalise Suite 2\Genelists\SG_Hu1-2_KTH1-2500_ver1_10Rx24C.txt.nsuite_genelist
RP11-408N14	9	24200000	9p13.3	0.940938361466489	0.0701397925196681	0.947826531747303	0.0783979218808859	4	C:\Program Files\Normalise Suite 2\Genelists\SG_Hu1-2_KTH1-2500_ver1_10Rx24C.txt.nsuite_genelist
AL391117	9	24900000	9p13.3	0.923276829768073	0.0336386206416891	0.930114769350461	0.0203184483761498	4	C:\Program Files\Normalise Suite 2\Genelists\SG_Hu1-2_KTH1-2500_ver1_10Rx24C.txt.nsuite_genelist
RP11-332M12	9	26900000	9p13.3	0.940988779023815	0.111895713300787	0.972075167392264	0.120569118873169	4	C:\Program Files\Normalise Suite 2\Genelists\SG_Hu1-2_KTH1-2500_ver1_10Rx24C.txt.nsuite_genelist
RP11-381K22	9	28400000	9p13.2	0.930087237128227	0.04821277159909	0.929442970897621	0.0436598787657367	4	C:\Program Files\Normalise Suite 2\Genelists\SG_Hu1-2_KTH1-2500_ver1_10Rx24C.txt.nsuite_genelist
RP11-57P14	9	29200000	9p13.2	0.991227847325338	0.0139425440672458	0.987236315173877	0.0159441902638406	4	C:\Program Files\Normalise Suite 2\Genelists\SG_Hu1-2_KTH1-2500_ver1_10Rx24C.txt.nsuite_genelist
RP11-64M21	9	30100000	9p13.1	0.919774824697247	0.0244277008841649	0.915676356085478	0.00872266145563925	4	C:\Program Files\Normalise Suite 2\Genelists\SG_Hu1-2_KTH1-2500_ver1_10Rx24C.txt.nsuite_genelist
RP11-630H9	9	32600000	9p11.2	0.99194388226388	0.011763207007823	0.993266843223	0.0209484512274814	4	C:\Program Files\Normalise Suite 2\Genelists\SG_Hu1-2_KTH1-2500_ver1_10Rx24C.txt.nsuite_genelist
RP11-70F16	9	33300000	9p11.2	0.897268093681199	0.14760481844887	0.917365705257659	0.0651989555337561	3	C:\Program Files\Normalise Suite 2\Genelists\SG_Hu1-2_KTH1-2500_ver1_10Rx24C.txt.nsuite_genelist
RP11-79E21	9	34400000	9p11.2	0.937285270560033	0.161894551617059	0.940591361044374	0.112511882212968	4	C:\Program Files\Normalise Suite 2\Genelists\SG_Hu1-2_KTH1-2500_ver1_10Rx24C.txt.nsuite_genelist
RP11-54K16	9	35300000	9p11.2	1.04423758247316	0.0240687491449518	1.03612872683831	0.0354995426787853	4	C:\Program Files\Normalise Suite 2\Genelists\SG_Hu1-2_KTH1-2500_ver1_10Rx24C.txt.nsuite_genelist
RP11-395N21	9	37600000	9p11.1	0.984047987238305	0.0234511399264991	0.982463816080905	0.023672365579648	4	C:\Program Files\Normalise Suite 2\Genelists\SG_Hu1-2_KTH1-2500_ver1_10Rx24C.txt.nsuite_genelist
RP11-327L3	9	38200000	9p11.1	1.00652867572581	0.0129625814805479	1.0067097002053	0.0156825577796389	4	C:\Program Files\Normalise Suite 2\Genelists\SG_Hu1-2_KTH1-2500_ver1_10Rx24C.txt.nsuite_genelist
RP11-12P15	9	39000000	9p11.1	1.03747983083771	0.146203744752083	1.0263234884333	0.139198234346675	4	C:\Program Files\Normalise Suite 2\Genelists\SG_Hu1-2_KTH1-2500_ver1_10Rx24C.txt.nsuite_genelist
RP11-203L2	9	59200000	9q21.11	0.951541304094902	0.084692872332562	0.932033629342981	0.0242898031492013	4	C:\Program Files\Normalise Suite 2\Genelists\SG_Hu1-2_KTH1-2500_ver1_10Rx24C.txt.nsuite_genelist
RP11-16N10	9	59700000	9q21.11	1.06087390247895	0.0329537009081306	1.0543830767707	0.0300062608163937	4	C:\Program Files\Normalise Suite 2\Genelists\SG_Hu1-2_KTH1-2500_ver1_10Rx24C.txt.nsuite_genelist
RP11-129O15	9	60800000	9q21.11	1.04731390857344	0.0230349673924652	1.06384507323363	0.00629270350544378	4	C:\Program Files\Normalise Suite 2\Genelists\SG_Hu1-2_KTH1-2500_ver1_10Rx24C.txt.nsuite_genelist
RP11-89K20	9	61200000	9q21.11	0.940702368231272	0.0319629622931765	0.908753899030669	0.024681923828144	4	C:\Program Files\Normalise Suite 2\Genelists\SG_Hu1-2_KTH1-2500_ver1_10Rx24C.txt.nsuite_genelist
RP11-63P12	9	62800000	9q21.12	1.03417864380913	0.00890672183960831	1.02850550094768	0.0188275156097893	4	C:\Program Files\Normalise Suite 2\Genelists\SG_Hu1-2_KTH1-2500_ver1_10Rx24C.txt.nsuite_genelist
RP11-54O21	9	63600000	9q21.13	0.883719012651924	0.0939749624468878	0.872142174455264	0.093891164723541	4	C:\Program Files\Normalise Suite 2\Genelists\SG_Hu1-2_KTH1-2500_ver1_10Rx24C.txt.nsuite_genelist
RP11-174B4	9	65500000	9q21.13	1.04568155975557	0.0273369528091818	1.04922902873845	0.0316157230130893	4	C:\Program Files\Normalise Suite 2\Genelists\SG_Hu1-2_KTH1-2500_ver1_10Rx24C.txt.nsuite_genelist
RP11-323A7	9	66500000	9q21.2	1.03684002072886	0.121445728083864	1.02702177593139	0.117129423150422	4	C:\Program Files\Normalise Suite 2\Genelists\SG_Hu1-2_KTH1-2500_ver1_10Rx24C.txt.nsuite_genelist
RP11-158I5	9	67500000	9q21.2	1.03121081156078	0.022610739517468	1.02800082850311	0.0202854232127252	4	C:\Program Files\Normalise Suite 2\Genelists\SG_Hu1-2_KTH1-2500_ver1_10Rx24C.txt.nsuite_genelist
AL445684	9	69100000	9q21.31	0.995210331864655	0.00937353170661976	0.989223254807761	0.0146527180173095	4	C:\Program Files\Normalise Suite 2\Genelists\SG_Hu1-2_KTH1-2500_ver1_10Rx24C.txt.nsuite_genelist
AL627260	9	69400000	9q21.31	0.952281019376866	0.040699715605391	0.948852437441767	0.040988842245097	4	C:\Program Files\Normalise Suite 2\Genelists\SG_Hu1-2_KTH1-2500_ver1_10Rx24C.txt.nsuite_genelist
RP11-79G7	9	70700000	9q21.31	0.945335364553888	0.0577149081027258	0.93396698382775	0.0404250692220969	4	C:\Program Files\Normalise Suite 2\Genelists\SG_Hu1-2_KTH1-2500_ver1_10Rx24C.txt.nsuite_genelist
RP11-91M2	9	71600000	9q21.31	0.964356408234449	0.0296530966845949	0.968462989385435	0.0310826122369651	4	C:\Program Files\Normalise Suite 2\Genelists\SG_Hu1-2_KTH1-2500_ver1_10Rx24C.txt.nsuite_genelist
RP11-79J13	9	72700000	9q21.32	0.919553050881408	0.161454433223807	0.937024370935812	0.157674353649176	4	C:\Program Files\Normalise Suite 2\Genelists\SG_Hu1-2_KTH1-2500_ver1_10Rx24C.txt.nsuite_genelist
RP11-80F16	9	73700000	9q21.32	0.953867115937763	0.0338104208038021	0.947837518880113	0.0394344773665195	4	C:\Program Files\Normalise Suite 2\Genelists\SG_Hu1-2_KTH1-2500_ver1_10Rx24C.txt.nsuite_genelist
RP11-22C13	9	73700000	9q21.32	0.93988345209405	0.0346536140970751	0.937946641893783	0.0340633298471518	4	C:\Program Files\Normalise Suite 2\Genelists\SG_Hu1-2_KTH1-2500_ver1_10Rx24C.txt.nsuite_genelist
RP11-80H20	9	74900000	9q21.32	1.07299279298058	0.0701018737104488	1.07697125374895	0.0693755907401555	4	C:\Program Files\Normalise Suite 2\Genelists\SG_Hu1-2_KTH1-2500_ver1_10Rx24C.txt.nsuite_genelist
RP11-79I21	9	77700000	9q21.33	1.02047740183199	0.112362340764868	1.00103844112989	0.101244390494629	4	C:\Program Files\Normalise Suite 2\Genelists\SG_Hu1-2_KTH1-2500_ver1_10Rx24C.txt.nsuite_genelist
RP11-65B23	9	78700000	9q21.33	0.910562269064259	0.0156988193336736	0.912925636572557	0.0457573069840401	4	C:\Program Files\Normalise Suite 2\Genelists\SG_Hu1-2_KTH1-2500_ver1_10Rx24C.txt.nsuite_genelist
RP11-88J16	9	79600000	9q22.1	0.867996958994598	0.245145904139409	0.87757853126933	0.243134528578584	4	C:\Program Files\Normalise Suite 2\Genelists\SG_Hu1-2_KTH1-2500_ver1_10Rx24C.txt.nsuite_genelist
RP11-406A20	9	80400000	9q22.1	0.926125237941691	0.0263200059858557	0.928730826035022	0.0418004077669036	4	C:\Program Files\Normalise Suite 2\Genelists\SG_Hu1-2_KTH1-2500_ver1_10Rx24C.txt.nsuite_genelist
RP11-563G12	9	81000000	9q22.1	0.958994416627934	0.0815903875648437	0.95987727080772	0.0742575511145571	4	C:\Program Files\Normalise Suite 2\Genelists\SG_Hu1-2_KTH1-2500_ver1_10Rx24C.txt.nsuite_genelist
RP11-95G21	9	81500000	9q22.1	0.863816395202613	0.209608091817319	0.855587333641043	0.215362205610136	4	C:\Program Files\Normalise Suite 2\Genelists\SG_Hu1-2_KTH1-2500_ver1_10Rx24C.txt.nsuite_genelist
RP11-89K14	9	82100000	9q22.1	0.980392530166603	0.0156293604053638	0.976242184932524	0.0202527922799693	4	C:\Program Files\Normalise Suite 2\Genelists\SG_Hu1-2_KTH1-2500_ver1_10Rx24C.txt.nsuite_genelist
RP11-62C3	9	83400000	9q22.1	1.02338471154402	0.0219657662443176	1.03132708964644	0.020798816670621	4	C:\Program Files\Normalise Suite 2\Genelists\SG_Hu1-2_KTH1-2500_ver1_10Rx24C.txt.nsuite_genelist
RP11-19J3	9	83800000	9q22.2	1.04355329798664	0.0226829851822725	1.03930759500639	0.0303238302086884	4	C:\Program Files\Normalise Suite 2\Genelists\SG_Hu1-2_KTH1-2500_ver1_10Rx24C.txt.nsuite_genelist
RP11-30L4	9	84800000	9q22.2	0.981304764585525	0.0182424999396977	0.977086840446692	0.0189313091933503	4	C:\Program Files\Normalise Suite 2\Genelists\SG_Hu1-2_KTH1-2500_ver1_10Rx24C.txt.nsuite_genelist
RP11-173G21	9	87100000	9q22.31	1.00542545875972	0.03632777460176	1.01548934112765	0.0561748580134358	4	C:\Program Files\Normalise Suite 2\Genelists\SG_Hu1-2_KTH1-2500_ver1_10Rx24C.txt.nsuite_genelist
RP11-89L5	9	88000000	9q22.32	1.04829583087986	0.011458369200756	1.03493052094923	0.0279373614238227	4	C:\Program Files\Normalise Suite 2\Genelists\SG_Hu1-2_KTH1-2500_ver1_10Rx24C.txt.nsuite_genelist
RP11-80J10	9	88200000	9q22.32	0.983507563991318	0.0181486693281055	0.975119877116095	0.0248735337841835	4	C:\Program Files\Normalise Suite 2\Genelists\SG_Hu1-2_KTH1-2500_ver1_10Rx24C.txt.nsuite_genelist
RP11-79A20	9	88300000	9q22.32	1.03250961397477	0.048383484434867	1.03616720370948	0.0458491435749942	4	C:\Program Files\Normalise Suite 2\Genelists\SG_Hu1-2_KTH1-2500_ver1_10Rx24C.txt.nsuite_genelist
RP11-23B15	9	89200000	9q22.32	1.2172583380658	0.221672922381144	1.21860038533841	0.218450305694962	4	C:\Program Files\Normalise Suite 2\Genelists\SG_Hu1-2_KTH1-2500_ver1_10Rx24C.txt.nsuite_genelist
RP11-69F21	9	90700000	9q22.33	0.912713123713701	0.0320041315754291	0.92084554593521	0.0213902227671915	4	C:\Program Files\Normalise Suite 2\Genelists\SG_Hu1-2_KTH1-2500_ver1_10Rx24C.txt.nsuite_genelist
AL356798	9	91900000	9q22.33	0.843053504806711	0.213534280356961	0.842032728699726	0.217234745243814	4	C:\Program Files\Normalise Suite 2\Genelists\SG_Hu1-2_KTH1-2500_ver1_10Rx24C.txt.nsuite_genelist
RP11-80H12	9	92700000	9q22.33	0.92408665816201	0.0645148675797099	0.915502749826996	0.0668799941062343	4	C:\Program Files\Normalise Suite 2\Genelists\SG_Hu1-2_KTH1-2500_ver1_10Rx24C.txt.nsuite_genelist
RP11-91L19	9	94200000	9q31.1	0.917437832415544	0.0647904551793792	0.918934247618409	0.0445487779814116	4	C:\Program Files\Normalise Suite 2\Genelists\SG_Hu1-2_KTH1-2500_ver1_10Rx24C.txt.nsuite_genelist
RP11-318L4	9	95400000	9q31.1	0.978098895805614	0.0126687280042059	0.972412236603314	0.0117176724547053	4	C:\Program Files\Normalise Suite 2\Genelists\SG_Hu1-2_KTH1-2500_ver1_10Rx24C.txt.nsuite_genelist
RP11-217O12	9	96400000	9q31.1	0.958930711341505	0.0474311758670524	0.957230589287637	0.0408243589352587	4	C:\Program Files\Normalise Suite 2\Genelists\SG_Hu1-2_KTH1-2500_ver1_10Rx24C.txt.nsuite_genelist
RP11-80N14	9	96900000	9q31.1	0.95951019977243	0.0138099819692498	0.954235846464023	0.0148103413044684	4	C:\Program Files\Normalise Suite 2\Genelists\SG_Hu1-2_KTH1-2500_ver1_10Rx24C.txt.nsuite_genelist
RP11-80F13	9	99600000	9q31.3	1.05836218581767	0.022539867088391	1.05644550844336	0.0254512595406842	4	C:\Program Files\Normalise Suite 2\Genelists\SG_Hu1-2_KTH1-2500_ver1_10Rx24C.txt.nsuite_genelist
RP11-505C13	9	100400000	9q31.3	0.947384457626953	0.0432008608291243	0.962816368980816	0.071361423061236	4	C:\Program Files\Normalise Suite 2\Genelists\SG_Hu1-2_KTH1-2500_ver1_10Rx24C.txt.nsuite_genelist
RP11-115J22	9	101300000	9q31.3	0.923978227033277	0.00889768778834095	0.917051543234699	0.0160597738487493	4	C:\Program Files\Normalise Suite 2\Genelists\SG_Hu1-2_KTH1-2500_ver1_10Rx24C.txt.nsuite_genelist
RP11-81P13	9	102600000	9q33.1	0.994569481435724	0.04806567979097	0.996998405690502	0.0485921047190585	4	C:\Program Files\Normalise Suite 2\Genelists\SG_Hu1-2_KTH1-2500_ver1_10Rx24C.txt.nsuite_genelist
RP11-104M22	9	103200000	9q33.1	0.962320611929687	0.0128673984097988	0.967419038146421	0.016665266717193	4	C:\Program Files\Normalise Suite 2\Genelists\SG_Hu1-2_KTH1-2500_ver1_10Rx24C.txt.nsuite_genelist
RP11-4O1	9	104400000	9q33.1	0.860296989336603	0.246052321470476	0.872070148420211	0.237849645832084	4	C:\Program Files\Normalise Suite 2\Genelists\SG_Hu1-2_KTH1-2500_ver1_10Rx24C.txt.nsuite_genelist
RP11-9H12	9	105700000	9q33.1	1.0028423679867	0.0417902543820832	0.997291307990193	0.0515883828308855	4	C:\Program Files\Normalise Suite 2\Genelists\SG_Hu1-2_KTH1-2500_ver1_10Rx24C.txt.nsuite_genelist
RP11-88F16	9	107500000	9q33.1	0.967344375498008	0.0184691301404355	0.965119004468396	0.024543077605092	4	C:\Program Files\Normalise Suite 2\Genelists\SG_Hu1-2_KTH1-2500_ver1_10Rx24C.txt.nsuite_genelist
RP11-45A16	9	109000000	9q33.1	0.90825914180111	0.0288174939750268	0.895697052569486	0.0343207058250212	4	C:\Program Files\Normalise Suite 2\Genelists\SG_Hu1-2_KTH1-2500_ver1_10Rx24C.txt.nsuite_genelist
RP11-451E16	9	111000000	9q33.2	0.987743701675924	0.0382548748850458	0.98791308757596	0.0345611617748545	4	C:\Program Files\Normalise Suite 2\Genelists\SG_Hu1-2_KTH1-2500_ver1_10Rx24C.txt.nsuite_genelist
RP11-98E22	9	111500000	9q33.2	0.977925385671834	0.00966599245019224	0.974282443191931	0.00507011569146396	4	C:\Program Files\Normalise Suite 2\Genelists\SG_Hu1-2_KTH1-2500_ver1_10Rx24C.txt.nsuite_genelist
RP11-57K1	9	112400000	9q33.2	0.926146173538538	0.0137498427860072	0.930996745979253	0.0311235606583743	4	C:\Program Files\Normalise Suite 2\Genelists\SG_Hu1-2_KTH1-2500_ver1_10Rx24C.txt.nsuite_genelist
RP11-342H3	9	114000000	9q33.3	1.0293519455183	0.018259711848886	1.02311162267903	0.0102507912709252	4	C:\Program Files\Normalise Suite 2\Genelists\SG_Hu1-2_KTH1-2500_ver1_10Rx24C.txt.nsuite_genelist
RP11-297L11	9	114700000	9q33.3	0.96622449861277	0.0640535810325564	1.09734765271222	0.173530500544738	4	C:\Program Files\Normalise Suite 2\Genelists\SG_Hu1-2_KTH1-2500_ver1_10Rx24C.txt.nsuite_genelist
RP11-74E13	9	115700000	9q34.11	1.04934097828896	0.0623334769057399	1.05049823456123	0.077601126196431	4	C:\Program Files\Normalise Suite 2\Genelists\SG_Hu1-2_KTH1-2500_ver1_10Rx24C.txt.nsuite_genelist
RP11-142K22	9	115800000	9q34.11	1.04192492325674	0.0497513816910807	1.03734738588166	0.0492165210216734	4	C:\Program Files\Normalise Suite 2\Genelists\SG_Hu1-2_KTH1-2500_ver1_10Rx24C.txt.nsuite_genelist
RP11-116C10	9	117200000	9q34.11	0.966466429224636	0.0427926708167539	0.971680454861488	0.0432226014886402	4	C:\Program Files\Normalise Suite 2\Genelists\SG_Hu1-2_KTH1-2500_ver1_10Rx24C.txt.nsuite_genelist
RP11-91G7	9	117900000	9q34.11	1.00741586015346	0.0122977344111026	1.00352855247673	0.00809630226861061	4	C:\Program Files\Normalise Suite 2\Genelists\SG_Hu1-2_KTH1-2500_ver1_10Rx24C.txt.nsuite_genelist
RP11-1M19	9	119800000	9q34.11	0.889011878045473	0.0420185698165861	0.881766904245155	0.0324289868944869	4	C:\Program Files\Normalise Suite 2\Genelists\SG_Hu1-2_KTH1-2500_ver1_10Rx24C.txt.nsuite_genelist
RP11-339B21	9	121100000	9q34.12	0.976120959789185	0.0712007090860054	0.980054059003626	0.0739102879222393	4	C:\Program Files\Normalise Suite 2\Genelists\SG_Hu1-2_KTH1-2500_ver1_10Rx24C.txt.nsuite_genelist
RP11-98H23	9	121800000	9q34.13	1.02699092533604	0.030631673897413	1.01609443224562	0.0374758339981137	4	C:\Program Files\Normalise Suite 2\Genelists\SG_Hu1-2_KTH1-2500_ver1_10Rx24C.txt.nsuite_genelist
RP11-17O4	9	122500000	9q34.13	1.04533683647889	0.0547688387179193	1.03682798036969	0.064428460012145	4	C:\Program Files\Normalise Suite 2\Genelists\SG_Hu1-2_KTH1-2500_ver1_10Rx24C.txt.nsuite_genelist
RP11-89P10	9	123400000	9q34.13	1.0656196305383	0.0445607770371032	1.06814583777544	0.0448334893592271	4	C:\Program Files\Normalise Suite 2\Genelists\SG_Hu1-2_KTH1-2500_ver1_10Rx24C.txt.nsuite_genelist
RP11-81P5	9	125300000	9q34.2	1.08538133736717	0.0705595252796313	1.07039527825018	0.0604196001919071	4	C:\Program Files\Normalise Suite 2\Genelists\SG_Hu1-2_KTH1-2500_ver1_10Rx24C.txt.nsuite_genelist
RP11-326L24	9	126000000	9q34.3	0.990126506447121	0.022963199410171	0.98285537889284	0.0233621454826134	4	C:\Program Files\Normalise Suite 2\Genelists\SG_Hu1-2_KTH1-2500_ver1_10Rx24C.txt.nsuite_genelist
RP11-153P4	9	127100000	9q34.3	1.0800528297514	0.174846818719485	1.07430111004424	0.176343145902008	4	C:\Program Files\Normalise Suite 2\Genelists\SG_Hu1-2_KTH1-2500_ver1_10Rx24C.txt.nsuite_genelist
AL354671	9	127700000	9q34.3	0.96362956834009	0.0786394180451376	0.958069824510949	0.0838833310558868	4	C:\Program Files\Normalise Suite 2\Genelists\SG_Hu1-2_KTH1-2500_ver1_10Rx24C.txt.nsuite_genelist
RP11-92B21	9	128500000	9q34.3	0.914554187640082	0.0355009259608636	0.90862131724834	0.0342235984238716	4	C:\Program Files\Normalise Suite 2\Genelists\SG_Hu1-2_KTH1-2500_ver1_10Rx24C.txt.nsuite_genelist
RP11-145E17	9	129300000	9q34.3	0.915127505839162	0.0465839601595417	0.910161697927806	0.052427119255369	4	C:\Program Files\Normalise Suite 2\Genelists\SG_Hu1-2_KTH1-2500_ver1_10Rx24C.txt.nsuite_genelist
RP11-100C15	9	129800000	9q34.3	0.948914302095005	0.022721154439679	0.938870529462068	0.0248120256716064	4	C:\Program Files\Normalise Suite 2\Genelists\SG_Hu1-2_KTH1-2500_ver1_10Rx24C.txt.nsuite_genelist
RP11-417A4	9	131300000	9q34.3	1.05372419002816	0.0502952502243879	1.05113657748415	0.0469531218184175	4	C:\Program Files\Normalise Suite 2\Genelists\SG_Hu1-2_KTH1-2500_ver1_10Rx24C.txt.nsuite_genelist
AL590627	9	132200000	9q34.3	1.00323497504685	0.0335331837525451	0.997244860434903	0.0280279326560163	4	C:\Program Files\Normalise Suite 2\Genelists\SG_Hu1-2_KTH1-2500_ver1_10Rx24C.txt.nsuite_genelist
GS-135-I17	9	132500000	9q34.3	0.991736164133785	0.0211351629482958	0.987289892759643	0.0182301534876939	4	C:\Program Files\Normalise Suite 2\Genelists\SG_Hu1-2_KTH1-2500_ver1_10Rx24C.txt.nsuite_genelist
GS-112-N13	9	132800000	9q34.3	0.965369047897999	0.103158436653902	0.97009566133788	0.153743396759678	4	C:\Program Files\Normalise Suite 2\Genelists\SG_Hu1-2_KTH1-2500_ver1_10Rx24C.txt.nsuite_genelist
GS-306-F7	10	100000	10p15.3	0.932941124472352	0.0330532867031048	0.947402821685148	0.026140602275163	4	C:\Program Files\Normalise Suite 2\Genelists\SG_Hu1-2_KTH1-2500_ver1_10Rx24C.txt.nsuite_genelist
GS-23-B11	10	100000	10p15.3	0.978451752369923	0.0064118969004859	0.98755095651963	0.0259170585879306	4	C:\Program Files\Normalise Suite 2\Genelists\SG_Hu1-2_KTH1-2500_ver1_10Rx24C.txt.nsuite_genelist
RP11-10D13	10	200000	10p15.3	0.985639088982593	0.0304838877794843	0.985800102063326	0.0345495325000793	4	C:\Program Files\Normalise Suite 2\Genelists\SG_Hu1-2_KTH1-2500_ver1_10Rx24C.txt.nsuite_genelist
RP11-554F11	10	500000	10p15.3	1.06266121757529	0.0313404167441635	1.05890351711092	0.0297897814024262	4	C:\Program Files\Normalise Suite 2\Genelists\SG_Hu1-2_KTH1-2500_ver1_10Rx24C.txt.nsuite_genelist
RP11-379F12	10	500000	10p15.3	0.98028218478535	0.0112339060352817	0.975578621374608	0.00535947382666332	4	C:\Program Files\Normalise Suite 2\Genelists\SG_Hu1-2_KTH1-2500_ver1_10Rx24C.txt.nsuite_genelist
RP11-809C18	10	700000	10p15.3	0.949605882548252	0.0230895121516552	0.947587714894942	0.0227351785615791	4	C:\Program Files\Normalise Suite 2\Genelists\SG_Hu1-2_KTH1-2500_ver1_10Rx24C.txt.nsuite_genelist
RP11-164C1	10	700000	10p15.3	0.995687001107839	0.00813495065795941	0.997841792230057	0.0118495872695003	4	C:\Program Files\Normalise Suite 2\Genelists\SG_Hu1-2_KTH1-2500_ver1_10Rx24C.txt.nsuite_genelist
RP11-38M7	10	900000	10p15.3	1.01216121055369	0.0453521181252216	1.02076477905772	0.0436906172738518	4	C:\Program Files\Normalise Suite 2\Genelists\SG_Hu1-2_KTH1-2500_ver1_10Rx24C.txt.nsuite_genelist
RP11-90D7	10	1000000	10p15.3	1.04812994564707	0.0231028876606574	1.04078386838437	0.0218820523936884	4	C:\Program Files\Normalise Suite 2\Genelists\SG_Hu1-2_KTH1-2500_ver1_10Rx24C.txt.nsuite_genelist
RP11-89B19	10	1200000	10p15.3	0.945272026960008	0.0325062271847337	0.939471756470545	0.0395917775488492	4	C:\Program Files\Normalise Suite 2\Genelists\SG_Hu1-2_KTH1-2500_ver1_10Rx24C.txt.nsuite_genelist
RP11-74N14	10	1700000	10p15.3	0.909426700117949	0.0140683382694743	0.90183517317158	0.0162336471123293	4	C:\Program Files\Normalise Suite 2\Genelists\SG_Hu1-2_KTH1-2500_ver1_10Rx24C.txt.nsuite_genelist
RP11-80D10	10	2600000	10p15.3	0.935872310293536	0.0125617047884185	0.929885320311333	0.0167972217315072	4	C:\Program Files\Normalise Suite 2\Genelists\SG_Hu1-2_KTH1-2500_ver1_10Rx24C.txt.nsuite_genelist
RP11-89J3	10	4500000	10p15.2	0.9894771329854	0.0333888933708564	0.985046304689373	0.0302254016026368	4	C:\Program Files\Normalise Suite 2\Genelists\SG_Hu1-2_KTH1-2500_ver1_10Rx24C.txt.nsuite_genelist
RP11-90M21	10	7000000	10p15.1	0.959981507909758	0.100521290005452	0.99842476534957	0.0737982811257362	4	C:\Program Files\Normalise Suite 2\Genelists\SG_Hu1-2_KTH1-2500_ver1_10Rx24C.txt.nsuite_genelist
RP11-79C22	10	7600000	10p15.1	0.957800800034198	0.0734213238403433	0.9480250428311	0.0873847587143486	4	C:\Program Files\Normalise Suite 2\Genelists\SG_Hu1-2_KTH1-2500_ver1_10Rx24C.txt.nsuite_genelist
RP11-42I17	10	8600000	10p15.1	0.953095347825753	0.0807015650265914	0.955722717702379	0.0797142206657793	4	C:\Program Files\Normalise Suite 2\Genelists\SG_Hu1-2_KTH1-2500_ver1_10Rx24C.txt.nsuite_genelist
RP11-91K20	10	8800000	10p15.1	0.963284148051533	0.0491272839342342	0.986974639682023	0.0764907172889887	4	C:\Program Files\Normalise Suite 2\Genelists\SG_Hu1-2_KTH1-2500_ver1_10Rx24C.txt.nsuite_genelist
AL136319	10	11200000	10p12.33	0.965437473759533	0.0524629205945511	0.964780133391274	0.0572719429317376	4	C:\Program Files\Normalise Suite 2\Genelists\SG_Hu1-2_KTH1-2500_ver1_10Rx24C.txt.nsuite_genelist
RP11-89C21	10	12100000	10p12.33	0.96071127266751	0.0229798555057303	0.980763476238086	0.0422500937784627	4	C:\Program Files\Normalise Suite 2\Genelists\SG_Hu1-2_KTH1-2500_ver1_10Rx24C.txt.nsuite_genelist
RP11-796C22	10	13500000	10p12.33	1.09630195095678	0.0175760836132984	1.09306536083497	0.00909961976413848	4	C:\Program Files\Normalise Suite 2\Genelists\SG_Hu1-2_KTH1-2500_ver1_10Rx24C.txt.nsuite_genelist
RP11-24J20	10	13800000	10p12.33	1.08352256184759	0.0245227084409314	1.0799338844514	0.0317802152110387	4	C:\Program Files\Normalise Suite 2\Genelists\SG_Hu1-2_KTH1-2500_ver1_10Rx24C.txt.nsuite_genelist
AL157392	10	14200000	10p12.33	1.00972518589579	0.0337540616545415	1.01296031179837	0.037083873874025	4	C:\Program Files\Normalise Suite 2\Genelists\SG_Hu1-2_KTH1-2500_ver1_10Rx24C.txt.nsuite_genelist
RP11-22K18	10	15100000	10p12.33	0.964000935066537	0.0603562694451804	0.979432625891867	0.0752628162497121	4	C:\Program Files\Normalise Suite 2\Genelists\SG_Hu1-2_KTH1-2500_ver1_10Rx24C.txt.nsuite_genelist
RP11-271M1	10	15700000	10p12.33	1.05336984313549	0.017989759423182	1.06272226385564	0.0207901114606431	4	C:\Program Files\Normalise Suite 2\Genelists\SG_Hu1-2_KTH1-2500_ver1_10Rx24C.txt.nsuite_genelist
RP11-149I8	10	16300000	10p12.33	1.0575451587592	0.0302000710958185	1.05331671082653	0.0214961324002919	4	C:\Program Files\Normalise Suite 2\Genelists\SG_Hu1-2_KTH1-2500_ver1_10Rx24C.txt.nsuite_genelist
RP11-394I23	10	16700000	10p12.33	0.948686803987343	0.0415626920528132	0.951353798432997	0.0328079198363542	3	C:\Program Files\Normalise Suite 2\Genelists\SG_Hu1-2_KTH1-2500_ver1_10Rx24C.txt.nsuite_genelist
RP11-337F21	10	17800000	10p12.33	0.969700264950631	0.0319212551988754	0.972278787597621	0.0422739603220949	4	C:\Program Files\Normalise Suite 2\Genelists\SG_Hu1-2_KTH1-2500_ver1_10Rx24C.txt.nsuite_genelist
RP11-576H16	10	18800000	10p12.33	1.03436595966232	0.0360640265765292	1.06285412199994	0.0652707286833662	4	C:\Program Files\Normalise Suite 2\Genelists\SG_Hu1-2_KTH1-2500_ver1_10Rx24C.txt.nsuite_genelist
RP11-91D9	10	19300000	10p12.33	0.987584151785166	0.0554443782410569	0.992930631553833	0.0447189805043864	4	C:\Program Files\Normalise Suite 2\Genelists\SG_Hu1-2_KTH1-2500_ver1_10Rx24C.txt.nsuite_genelist
RP11-60J16	10	20500000	10p12.32	0.963378135496257	0.0294791662687674	0.965988679407554	0.0266332375380126	4	C:\Program Files\Normalise Suite 2\Genelists\SG_Hu1-2_KTH1-2500_ver1_10Rx24C.txt.nsuite_genelist
RP11-108B14	10	22600000	10p12.31	0.957546938649595	0.161358171898725	0.970305230442363	0.173391350318452	4	C:\Program Files\Normalise Suite 2\Genelists\SG_Hu1-2_KTH1-2500_ver1_10Rx24C.txt.nsuite_genelist
RP11-89J6	10	23400000	10p12.31	0.971750983957858	0.133671953735443	0.981663065111522	0.111087762501692	4	C:\Program Files\Normalise Suite 2\Genelists\SG_Hu1-2_KTH1-2500_ver1_10Rx24C.txt.nsuite_genelist
RP11-90F7	10	23600000	10p12.31	0.993468723538984	0.0318724332409739	0.991198430036807	0.0322818897611204	4	C:\Program Files\Normalise Suite 2\Genelists\SG_Hu1-2_KTH1-2500_ver1_10Rx24C.txt.nsuite_genelist
RP11-176P2	10	24900000	10p12.1	1.02714388650482	0.0299539852354471	1.03232469933058	0.0221411351662344	4	C:\Program Files\Normalise Suite 2\Genelists\SG_Hu1-2_KTH1-2500_ver1_10Rx24C.txt.nsuite_genelist
RP11-80K21	10	26000000	10p12.1	0.992062178048158	0.0476825687860895	1.00078960012251	0.0589804019425453	4	C:\Program Files\Normalise Suite 2\Genelists\SG_Hu1-2_KTH1-2500_ver1_10Rx24C.txt.nsuite_genelist
RP11-79D7	10	27500000	10p12.1	1.06034620940508	0.0203826945145976	1.05421320599818	0.0233865034130742	4	C:\Program Files\Normalise Suite 2\Genelists\SG_Hu1-2_KTH1-2500_ver1_10Rx24C.txt.nsuite_genelist
RP11-91A23	10	28700000	10p11.23	1.04841985879735	0.0181335855578307	1.050747325861	0.0171673563671756	4	C:\Program Files\Normalise Suite 2\Genelists\SG_Hu1-2_KTH1-2500_ver1_10Rx24C.txt.nsuite_genelist
RP11-89I20	10	29400000	10p11.23	1.00838855900599	0.0346107202489717	1.0031136158841	0.0307258619922103	4	C:\Program Files\Normalise Suite 2\Genelists\SG_Hu1-2_KTH1-2500_ver1_10Rx24C.txt.nsuite_genelist
RP11-89D1	10	30000000	10p11.23	1.00167351379773	0.0080935845599063	1.0001481395607	0.00951690392197269	4	C:\Program Files\Normalise Suite 2\Genelists\SG_Hu1-2_KTH1-2500_ver1_10Rx24C.txt.nsuite_genelist
RP11-15H10	10	30600000	10p11.22	1.00358522289088	0.0229164044644855	0.998142367902996	0.0191542553961578	4	C:\Program Files\Normalise Suite 2\Genelists\SG_Hu1-2_KTH1-2500_ver1_10Rx24C.txt.nsuite_genelist
RP11-125C10	10	33100000	10p11.21	1.01512426458692	0.0282409278203077	1.01774584447647	0.0317959845192194	4	C:\Program Files\Normalise Suite 2\Genelists\SG_Hu1-2_KTH1-2500_ver1_10Rx24C.txt.nsuite_genelist
RP11-79K19	10	34500000	10p11.21	1.02271249906712	0.0169681741017478	1.01967806012365	0.0124370405185932	4	C:\Program Files\Normalise Suite 2\Genelists\SG_Hu1-2_KTH1-2500_ver1_10Rx24C.txt.nsuite_genelist
RP11-174P15	10	35900000	10p11.1	0.967100425619226	0.0293568071777407	0.964925772205828	0.0310717967307284	4	C:\Program Files\Normalise Suite 2\Genelists\SG_Hu1-2_KTH1-2500_ver1_10Rx24C.txt.nsuite_genelist
RP11-365P10	10	37100000	10p11.1	0.979297860013425	0.175530938941317	0.978897945323451	0.134601043449788	4	C:\Program Files\Normalise Suite 2\Genelists\SG_Hu1-2_KTH1-2500_ver1_10Rx24C.txt.nsuite_genelist
RP11-155G16	10	37300000	10p11.1	1.00426361449029	0.129261776425815	1.07331343101958	0.126809752443152	4	C:\Program Files\Normalise Suite 2\Genelists\SG_Hu1-2_KTH1-2500_ver1_10Rx24C.txt.nsuite_genelist
RP11-109N22	10	39400000	10q11.1	0.958655559009823	0.0526879874722061	0.959266358515208	0.0532163118157288	4	C:\Program Files\Normalise Suite 2\Genelists\SG_Hu1-2_KTH1-2500_ver1_10Rx24C.txt.nsuite_genelist
RP11-22B24	10	41000000	10q11.1	1.09189592376473	0.0447514831118409	1.08453325940989	0.0384077283621345	4	C:\Program Files\Normalise Suite 2\Genelists\SG_Hu1-2_KTH1-2500_ver1_10Rx24C.txt.nsuite_genelist
RP11-80J20	10	41200000	10q11.1	0.973873000277365	0.0858276148988353	0.999584656927906	0.0439423245820783	4	C:\Program Files\Normalise Suite 2\Genelists\SG_Hu1-2_KTH1-2500_ver1_10Rx24C.txt.nsuite_genelist
RP11-48O11	10	43900000	10q11.1	0.96748041441938	0.0252408757280274	0.960922399841818	0.0301633686025318	4	C:\Program Files\Normalise Suite 2\Genelists\SG_Hu1-2_KTH1-2500_ver1_10Rx24C.txt.nsuite_genelist
RP11-20J15	10	44600000	10q11.1	0.903955203777226	0.0422641349112476	0.902585226221653	0.033327526221448	4	C:\Program Files\Normalise Suite 2\Genelists\SG_Hu1-2_KTH1-2500_ver1_10Rx24C.txt.nsuite_genelist
RP11-42B19	10	47400000	10q11.21	0.887687283027545	0.0362969856583192	0.884400679721944	0.040689476909288	4	C:\Program Files\Normalise Suite 2\Genelists\SG_Hu1-2_KTH1-2500_ver1_10Rx24C.txt.nsuite_genelist
AL390716	10	49100000	10q11.22	0.912596235766131	0.0382673079186233	0.909847568691779	0.0306487217140132	4	C:\Program Files\Normalise Suite 2\Genelists\SG_Hu1-2_KTH1-2500_ver1_10Rx24C.txt.nsuite_genelist
RP11-71N21	10	49700000	10q11.22	0.929517619237003	0.071289844196041	0.93360254397316	0.0652123237668101	4	C:\Program Files\Normalise Suite 2\Genelists\SG_Hu1-2_KTH1-2500_ver1_10Rx24C.txt.nsuite_genelist
RP11-27P22	10	50300000	10q11.22	0.951988401904001	0.0388125149870466	0.954941300881626	0.0310188795591342	4	C:\Program Files\Normalise Suite 2\Genelists\SG_Hu1-2_KTH1-2500_ver1_10Rx24C.txt.nsuite_genelist
RP11-92I18	10	51400000	10q11.22	0.930601702680345	0.0102643095581032	0.919908614129528	0.0234333888923976	4	C:\Program Files\Normalise Suite 2\Genelists\SG_Hu1-2_KTH1-2500_ver1_10Rx24C.txt.nsuite_genelist
RP11-75M12	10	52300000	10q11.22	0.946518655097093	0.015654050799801	0.946333775125515	0.0201749973629282	4	C:\Program Files\Normalise Suite 2\Genelists\SG_Hu1-2_KTH1-2500_ver1_10Rx24C.txt.nsuite_genelist
RP11-133C15	10	53000000	10q11.23	0.974408378526997	0.0604757273401268	0.976974140735073	0.0297799874526071	4	C:\Program Files\Normalise Suite 2\Genelists\SG_Hu1-2_KTH1-2500_ver1_10Rx24C.txt.nsuite_genelist
RP11-319F12	10	53900000	10q11.23	0.913889573333686	0.023799310034515	0.908809512088922	0.0328998474256944	4	C:\Program Files\Normalise Suite 2\Genelists\SG_Hu1-2_KTH1-2500_ver1_10Rx24C.txt.nsuite_genelist
RP11-449J3	10	55100000	10q21.1	0.969764984040875	0.0165451708552432	0.964091794412954	0.0230291393972809	4	C:\Program Files\Normalise Suite 2\Genelists\SG_Hu1-2_KTH1-2500_ver1_10Rx24C.txt.nsuite_genelist
RP11-394D15	10	55500000	10q21.1	0.939497819083044	0.050568181919623	0.953519832164674	0.0478528444740084	4	C:\Program Files\Normalise Suite 2\Genelists\SG_Hu1-2_KTH1-2500_ver1_10Rx24C.txt.nsuite_genelist
RP11-88B18	10	56600000	10q21.1	0.933293729341099	0.0186551735816971	0.934472239028462	0.015053760823064	4	C:\Program Files\Normalise Suite 2\Genelists\SG_Hu1-2_KTH1-2500_ver1_10Rx24C.txt.nsuite_genelist
RP11-79A2	10	61100000	10q21.2	0.931894393247726	0.0181684553600045	0.925161348415381	0.0181996311692434	4	C:\Program Files\Normalise Suite 2\Genelists\SG_Hu1-2_KTH1-2500_ver1_10Rx24C.txt.nsuite_genelist
RP11-91H19	10	62300000	10q21.2	0.92017359445883	0.0889113733381273	0.918214958577757	0.0791649811517462	4	C:\Program Files\Normalise Suite 2\Genelists\SG_Hu1-2_KTH1-2500_ver1_10Rx24C.txt.nsuite_genelist
RP11-166B18	10	63400000	10q21.3	0.931134303123714	0.0261644519111916	0.936621535972303	0.0364381072279465	4	C:\Program Files\Normalise Suite 2\Genelists\SG_Hu1-2_KTH1-2500_ver1_10Rx24C.txt.nsuite_genelist
RP11-267O2	10	64300000	10q21.3	1.07338932652014	0.123273062809698	1.05537554185539	0.0936645201426236	4	C:\Program Files\Normalise Suite 2\Genelists\SG_Hu1-2_KTH1-2500_ver1_10Rx24C.txt.nsuite_genelist
RP11-90E17	10	65500000	10q21.3	0.962737847538736	0.0313770926979927	0.95920352817708	0.0341553369993988	4	C:\Program Files\Normalise Suite 2\Genelists\SG_Hu1-2_KTH1-2500_ver1_10Rx24C.txt.nsuite_genelist
RP11-351O1	10	66500000	10q21.3	1.04686715811661	0.0105188015390828	1.04845420131877	0.0100883230178264	4	C:\Program Files\Normalise Suite 2\Genelists\SG_Hu1-2_KTH1-2500_ver1_10Rx24C.txt.nsuite_genelist
RP11-428G2	10	68400000	10q22.1	0.958810196800797	0.0346273075117261	0.958494865162518	0.0366650578218784	4	C:\Program Files\Normalise Suite 2\Genelists\SG_Hu1-2_KTH1-2500_ver1_10Rx24C.txt.nsuite_genelist
RP11-474D14	10	71200000	10q22.1	0.934144320839415	0.233481623944837	0.978190165879261	0.264079448109392	4	C:\Program Files\Normalise Suite 2\Genelists\SG_Hu1-2_KTH1-2500_ver1_10Rx24C.txt.nsuite_genelist
RP11-86K9	10	71900000	10q22.1	1.05781419788877	0.115519400104395	1.13965656348914	0.142627468065099	4	C:\Program Files\Normalise Suite 2\Genelists\SG_Hu1-2_KTH1-2500_ver1_10Rx24C.txt.nsuite_genelist
RP11-135E4	10	72300000	10q22.1	1.05190390601294	0.047835537969772	1.06681080727308	0.0350448899131116	4	C:\Program Files\Normalise Suite 2\Genelists\SG_Hu1-2_KTH1-2500_ver1_10Rx24C.txt.nsuite_genelist
RP11-6P16	10	73000000	10q22.1	1.00217657147611	0.0327155310299355	0.991551219391519	0.0231746653793443	4	C:\Program Files\Normalise Suite 2\Genelists\SG_Hu1-2_KTH1-2500_ver1_10Rx24C.txt.nsuite_genelist
RP11-52K17	10	73400000	10q22.2	0.871608714349697	0.043104969806814	0.860591635320567	0.0374000073867473	4	C:\Program Files\Normalise Suite 2\Genelists\SG_Hu1-2_KTH1-2500_ver1_10Rx24C.txt.nsuite_genelist
RP11-91A1	10	74200000	10q22.2	0.972727323845356	0.0226606083211725	0.964445168684893	0.0204689761421785	4	C:\Program Files\Normalise Suite 2\Genelists\SG_Hu1-2_KTH1-2500_ver1_10Rx24C.txt.nsuite_genelist
RP11-472K8	10	75800000	10q22.2	0.916170534869435	0.025091444761901	0.911039003352191	0.0291621548318889	4	C:\Program Files\Normalise Suite 2\Genelists\SG_Hu1-2_KTH1-2500_ver1_10Rx24C.txt.nsuite_genelist
RP11-354E23	10	76900000	10q22.3	1.08801686516464	0.0173717429977097	1.09291785273129	0.0179084845701894	4	C:\Program Files\Normalise Suite 2\Genelists\SG_Hu1-2_KTH1-2500_ver1_10Rx24C.txt.nsuite_genelist
RP11-390A15	10	78000000	10q22.3	1.07351226602416	0.0253360681740732	1.06715074300412	0.0275291478290602	4	C:\Program Files\Normalise Suite 2\Genelists\SG_Hu1-2_KTH1-2500_ver1_10Rx24C.txt.nsuite_genelist
RP11-90D9	10	79000000	10q22.3	1.04965567257951	0.0109276336168521	1.0601048479595	0.0177980371113438	4	C:\Program Files\Normalise Suite 2\Genelists\SG_Hu1-2_KTH1-2500_ver1_10Rx24C.txt.nsuite_genelist
RP11-89A18	10	79300000	10q22.3	1.01561748516476	0.0460297647147458	1.02293087499295	0.0538500341382043	4	C:\Program Files\Normalise Suite 2\Genelists\SG_Hu1-2_KTH1-2500_ver1_10Rx24C.txt.nsuite_genelist
RP11-399K21	10	79800000	10q22.3	0.869500584917737	0.205733538451067	0.864967331451203	0.215545293238005	4	C:\Program Files\Normalise Suite 2\Genelists\SG_Hu1-2_KTH1-2500_ver1_10Rx24C.txt.nsuite_genelist
RP11-79M9	10	80800000	10q22.3	1.13753312308777	0.225194029134968	1.13184248079622	0.24603253199402	4	C:\Program Files\Normalise Suite 2\Genelists\SG_Hu1-2_KTH1-2500_ver1_10Rx24C.txt.nsuite_genelist
RP11-19C18	10	81800000	10q23.1	0.979037319833214	0.0275991445088005	0.953676128141788	0.012746049574665	4	C:\Program Files\Normalise Suite 2\Genelists\SG_Hu1-2_KTH1-2500_ver1_10Rx24C.txt.nsuite_genelist
RP11-157J13	10	82800000	10q23.1	0.919311068385299	0.0796602884694604	0.926182747918878	0.0923331406165887	4	C:\Program Files\Normalise Suite 2\Genelists\SG_Hu1-2_KTH1-2500_ver1_10Rx24C.txt.nsuite_genelist
RP11-90J7	10	83500000	10q23.1	0.762350584944115	0.213965702448825	0.763056601015526	0.198452844650335	4	C:\Program Files\Normalise Suite 2\Genelists\SG_Hu1-2_KTH1-2500_ver1_10Rx24C.txt.nsuite_genelist
RP11-93O23	10	85400000	10q23.1	0.976795876422004	0.0621695157284209	0.977104639412784	0.0589256335733826	4	C:\Program Files\Normalise Suite 2\Genelists\SG_Hu1-2_KTH1-2500_ver1_10Rx24C.txt.nsuite_genelist
RP11-175M21	10	86400000	10q23.2	0.989800265250999	0.0446415559273611	0.983540870069421	0.0488723370006894	4	C:\Program Files\Normalise Suite 2\Genelists\SG_Hu1-2_KTH1-2500_ver1_10Rx24C.txt.nsuite_genelist
RP11-315E23	10	87100000	10q23.2	0.971018708232642	0.0322110834140819	0.971910863488593	0.0340541922446683	4	C:\Program Files\Normalise Suite 2\Genelists\SG_Hu1-2_KTH1-2500_ver1_10Rx24C.txt.nsuite_genelist
RP11-185K11	10	87800000	10q23.2	0.972312688935792	0.0480251953806962	0.970745580073726	0.0473859781912835	4	C:\Program Files\Normalise Suite 2\Genelists\SG_Hu1-2_KTH1-2500_ver1_10Rx24C.txt.nsuite_genelist
RP11-90O7	10	90300000	10q23.31	0.982537313788518	0.01368309144511	0.98954863310448	0.00648211325845974	4	C:\Program Files\Normalise Suite 2\Genelists\SG_Hu1-2_KTH1-2500_ver1_10Rx24C.txt.nsuite_genelist
RP11-52G13	10	91700000	10q23.31	1.05702292569331	0.0240550882968537	1.05222570278033	0.0362637892939067	4	C:\Program Files\Normalise Suite 2\Genelists\SG_Hu1-2_KTH1-2500_ver1_10Rx24C.txt.nsuite_genelist
RP11-57C13	10	92200000	10q23.32	1.10100858967118	0.113207549389076	1.08766167190243	0.0942928244570944	4	C:\Program Files\Normalise Suite 2\Genelists\SG_Hu1-2_KTH1-2500_ver1_10Rx24C.txt.nsuite_genelist
RP11-79A15	10	92700000	10q23.32	1.0106946051346	0.0411282892792453	1.01933099288912	0.0356167642089172	4	C:\Program Files\Normalise Suite 2\Genelists\SG_Hu1-2_KTH1-2500_ver1_10Rx24C.txt.nsuite_genelist
RP11-129G17	10	93300000	10q23.32	0.87995858387089	0.103227936124762	0.97098708248033	0.170578171661299	4	C:\Program Files\Normalise Suite 2\Genelists\SG_Hu1-2_KTH1-2500_ver1_10Rx24C.txt.nsuite_genelist
AL157394	10	94000000	10q23.33	1.08868677330939	0.022461902739141	1.0802242309852	0.0249167090850636	4	C:\Program Files\Normalise Suite 2\Genelists\SG_Hu1-2_KTH1-2500_ver1_10Rx24C.txt.nsuite_genelist
RP11-248C1	10	94900000	10q23.33	0.963610356889588	0.0315219562852654	0.969153637083125	0.0421574505090425	4	C:\Program Files\Normalise Suite 2\Genelists\SG_Hu1-2_KTH1-2500_ver1_10Rx24C.txt.nsuite_genelist
RP11-152G7	10	96500000	10q23.33	0.98582291571863	0.0325532465550573	0.976681813932235	0.0336056485540907	4	C:\Program Files\Normalise Suite 2\Genelists\SG_Hu1-2_KTH1-2500_ver1_10Rx24C.txt.nsuite_genelist
AC079844	10	96600000	10q23.33	0.908144265472857	0.0216034575664239	0.89911338527089	0.00392992394970973	4	C:\Program Files\Normalise Suite 2\Genelists\SG_Hu1-2_KTH1-2500_ver1_10Rx24C.txt.nsuite_genelist
RP11-91M16	10	99700000	10q24.2	0.987808561665936	0.168172763517974	0.997146186441611	0.185488259799736	4	C:\Program Files\Normalise Suite 2\Genelists\SG_Hu1-2_KTH1-2500_ver1_10Rx24C.txt.nsuite_genelist
RP11-80J24	10	99800000	10q24.2	0.967847752863021	0.013413443672802	0.956932302454696	0.0112773048302679	4	C:\Program Files\Normalise Suite 2\Genelists\SG_Hu1-2_KTH1-2500_ver1_10Rx24C.txt.nsuite_genelist
RP11-90J1	10	100100000	10q24.2	1.05428344478001	0.0304654787745888	1.06010496721531	0.026093826776445	4	C:\Program Files\Normalise Suite 2\Genelists\SG_Hu1-2_KTH1-2500_ver1_10Rx24C.txt.nsuite_genelist
RP11-79M5	10	101100000	10q24.2	1.10157022255693	0.113916645073798	1.08472440143209	0.0895412596574146	4	C:\Program Files\Normalise Suite 2\Genelists\SG_Hu1-2_KTH1-2500_ver1_10Rx24C.txt.nsuite_genelist
RP11-90O1	10	102000000	10q24.31	1.00884054271789	0.0506734334425308	1.00851941834798	0.0540715541192912	4	C:\Program Files\Normalise Suite 2\Genelists\SG_Hu1-2_KTH1-2500_ver1_10Rx24C.txt.nsuite_genelist
RP11-123G19	10	103400000	10q24.32	1.0570644910341	0.019998506538897	1.05733774985263	0.0238293612347532	4	C:\Program Files\Normalise Suite 2\Genelists\SG_Hu1-2_KTH1-2500_ver1_10Rx24C.txt.nsuite_genelist
CTD-2022D20	10	104600000	10q24.32	0.934300168555407	0.0435875471429603	0.940710891942781	0.0293579759166698	4	C:\Program Files\Normalise Suite 2\Genelists\SG_Hu1-2_KTH1-2500_ver1_10Rx24C.txt.nsuite_genelist
RP11-483F11	10	105800000	10q25.1	1.06202049449793	0.0294840976084956	1.06378057431425	0.0315099168916348	4	C:\Program Files\Normalise Suite 2\Genelists\SG_Hu1-2_KTH1-2500_ver1_10Rx24C.txt.nsuite_genelist
RP11-316M21	10	106300000	10q25.1	1.02916218439208	0.0613631806216605	1.07688652269572	0.131963366868858	4	C:\Program Files\Normalise Suite 2\Genelists\SG_Hu1-2_KTH1-2500_ver1_10Rx24C.txt.nsuite_genelist
RP11-108L7	10	107200000	10q25.1	0.981413064616983	0.0224333920872253	0.978398871723931	0.0251794642230821	4	C:\Program Files\Normalise Suite 2\Genelists\SG_Hu1-2_KTH1-2500_ver1_10Rx24C.txt.nsuite_genelist
RP11-68M5	10	107900000	10q25.1	0.965489162097036	0.0359393225272686	0.968950027556963	0.0428300604459788	4	C:\Program Files\Normalise Suite 2\Genelists\SG_Hu1-2_KTH1-2500_ver1_10Rx24C.txt.nsuite_genelist
RP11-416N2	10	110300000	10q25.1	0.956592075895885	0.0673349580198754	0.954841467830803	0.080611881483156	4	C:\Program Files\Normalise Suite 2\Genelists\SG_Hu1-2_KTH1-2500_ver1_10Rx24C.txt.nsuite_genelist
RP11-541N10	10	110500000	10q25.2	0.983573115757626	0.0467170196719516	0.958153301182957	0.0332793072254382	4	C:\Program Files\Normalise Suite 2\Genelists\SG_Hu1-2_KTH1-2500_ver1_10Rx24C.txt.nsuite_genelist
RP11-202C2	10	111800000	10q25.2	0.894745748525353	0.0389055593930645	0.910255798391534	0.0253138907976654	4	C:\Program Files\Normalise Suite 2\Genelists\SG_Hu1-2_KTH1-2500_ver1_10Rx24C.txt.nsuite_genelist
RP11-89G20	10	112800000	10q25.3	0.869234686457645	0.0508686175430519	0.882447462815812	0.0232770853710244	4	C:\Program Files\Normalise Suite 2\Genelists\SG_Hu1-2_KTH1-2500_ver1_10Rx24C.txt.nsuite_genelist
RP11-432B10	10	114100000	10q25.3	0.927195723328813	0.036626753156117	0.943404718142222	0.0678110156529005	4	C:\Program Files\Normalise Suite 2\Genelists\SG_Hu1-2_KTH1-2500_ver1_10Rx24C.txt.nsuite_genelist
RP11-626C11	10	115100000	10q26.11	0.944340280373436	0.0303456026913125	0.937976624034711	0.0260942960867889	4	C:\Program Files\Normalise Suite 2\Genelists\SG_Hu1-2_KTH1-2500_ver1_10Rx24C.txt.nsuite_genelist
RP11-90K19	10	115900000	10q26.11	0.803726081830196	0.222806000360312	0.800404337938171	0.194632086813504	4	C:\Program Files\Normalise Suite 2\Genelists\SG_Hu1-2_KTH1-2500_ver1_10Rx24C.txt.nsuite_genelist
RP11-469M11	10	117300000	10q26.11	0.956132779787619	0.0572443775318997	0.959216619787915	0.0481942129900427	4	C:\Program Files\Normalise Suite 2\Genelists\SG_Hu1-2_KTH1-2500_ver1_10Rx24C.txt.nsuite_genelist
RP11-271I13	10	118000000	10q26.11	0.92148337340537	0.0523777309724252	0.922035496917438	0.0509869400698616	4	C:\Program Files\Normalise Suite 2\Genelists\SG_Hu1-2_KTH1-2500_ver1_10Rx24C.txt.nsuite_genelist
RP11-431P18	10	119900000	10q26.12	0.902897560150708	0.0264591248396027	0.910369504609106	0.0196226743922268	4	C:\Program Files\Normalise Suite 2\Genelists\SG_Hu1-2_KTH1-2500_ver1_10Rx24C.txt.nsuite_genelist
RP11-89C18	10	120200000	10q26.12	0.941218017155069	0.0452598770429713	0.939653450378383	0.0446654997246498	4	C:\Program Files\Normalise Suite 2\Genelists\SG_Hu1-2_KTH1-2500_ver1_10Rx24C.txt.nsuite_genelist
RP11-106N20	10	121500000	10q26.13	0.925832129559167	0.194132332194658	0.968074801771503	0.232940558593895	3	C:\Program Files\Normalise Suite 2\Genelists\SG_Hu1-2_KTH1-2500_ver1_10Rx24C.txt.nsuite_genelist
RP11-89H7	10	123000000	10q26.13	1.00165258439801	0.0147989722072321	1.00061266549681	0.0176757770839617	4	C:\Program Files\Normalise Suite 2\Genelists\SG_Hu1-2_KTH1-2500_ver1_10Rx24C.txt.nsuite_genelist
RP11-96N16	10	124700000	10q26.13	0.888503816976217	0.0846060046935606	0.882791220799071	0.0817190826374147	4	C:\Program Files\Normalise Suite 2\Genelists\SG_Hu1-2_KTH1-2500_ver1_10Rx24C.txt.nsuite_genelist
CTB-54O2	10	125600000	10q26.2	0.900473400068242	0.15660599450353	0.90391351071993	0.149643841656305	4	C:\Program Files\Normalise Suite 2\Genelists\SG_Hu1-2_KTH1-2500_ver1_10Rx24C.txt.nsuite_genelist
RP11-140G2	10	126200000	10q26.2	0.971460984509606	0.0470594370349259	0.963847928617879	0.0580036337239822	4	C:\Program Files\Normalise Suite 2\Genelists\SG_Hu1-2_KTH1-2500_ver1_10Rx24C.txt.nsuite_genelist
RP11-51G15	10	127600000	10q26.2	0.998338204095498	0.0273484000451498	1.00140568084053	0.0297944405865457	4	C:\Program Files\Normalise Suite 2\Genelists\SG_Hu1-2_KTH1-2500_ver1_10Rx24C.txt.nsuite_genelist
RP11-79M19	10	128000000	10q26.2	0.979087912400098	0.0375954950121625	0.978525050723501	0.0363260624001656	4	C:\Program Files\Normalise Suite 2\Genelists\SG_Hu1-2_KTH1-2500_ver1_10Rx24C.txt.nsuite_genelist
RP11-140B17	10	129000000	10q26.3	0.953834852292199	0.0387827084695935	0.95731192336232	0.0349216665978001	4	C:\Program Files\Normalise Suite 2\Genelists\SG_Hu1-2_KTH1-2500_ver1_10Rx24C.txt.nsuite_genelist
RP11-95I16	10	129800000	10q26.3	0.969729712756261	0.0248696810404335	0.9673441088609	0.0278494860635331	4	C:\Program Files\Normalise Suite 2\Genelists\SG_Hu1-2_KTH1-2500_ver1_10Rx24C.txt.nsuite_genelist
RP11-500G22	10	130900000	10q26.3	1.09965414015875	0.0269028520843256	1.08965502180619	0.0158757188835576	4	C:\Program Files\Normalise Suite 2\Genelists\SG_Hu1-2_KTH1-2500_ver1_10Rx24C.txt.nsuite_genelist
RP11-101I20	10	131900000	10q26.3	0.925228791681815	0.143160878508089	0.946945563340191	0.148194369393938	4	C:\Program Files\Normalise Suite 2\Genelists\SG_Hu1-2_KTH1-2500_ver1_10Rx24C.txt.nsuite_genelist
RP11-8O10	10	133100000	10q26.3	0.923429106010255	0.0442644823921437	0.918695412377149	0.0294622151345217	4	C:\Program Files\Normalise Suite 2\Genelists\SG_Hu1-2_KTH1-2500_ver1_10Rx24C.txt.nsuite_genelist
RP11-16P8	10	133900000	10q26.3	0.899226067751082	0.0246589252115048	0.890319768560276	0.0308952499308186	4	C:\Program Files\Normalise Suite 2\Genelists\SG_Hu1-2_KTH1-2500_ver1_10Rx24C.txt.nsuite_genelist
RP11-42K2	10	135300000	10q26.3	0.951714393033499	0.0309863206610916	0.954000070051227	0.0279656926159414	4	C:\Program Files\Normalise Suite 2\Genelists\SG_Hu1-2_KTH1-2500_ver1_10Rx24C.txt.nsuite_genelist
RP11-48A2	10	135900000	10q26.3	0.97086272989749	0.0295999273556492	0.96914481359058	0.0255132712106334	4	C:\Program Files\Normalise Suite 2\Genelists\SG_Hu1-2_KTH1-2500_ver1_10Rx24C.txt.nsuite_genelist
RP11-90O13	10	137600000	10q26.3	0.881123463004825	0.0344967854895845	0.877306245131892	0.0340558687242511	4	C:\Program Files\Normalise Suite 2\Genelists\SG_Hu1-2_KTH1-2500_ver1_10Rx24C.txt.nsuite_genelist
RP11-122K13	10	138100000	10q26.3	1.02068514669399	0.0605931754405576	1.01540420144214	0.0538121924089945	4	C:\Program Files\Normalise Suite 2\Genelists\SG_Hu1-2_KTH1-2500_ver1_10Rx24C.txt.nsuite_genelist
RP11-408L20	10	139200000	10q26.3	0.901879179027419	0.0715824475259014	0.897497067198717	0.0795403126418172	4	C:\Program Files\Normalise Suite 2\Genelists\SG_Hu1-2_KTH1-2500_ver1_10Rx24C.txt.nsuite_genelist
RP11-142I8	10	139600000	10q26.3	0.908610429271768	0.0418245476670639	0.91558957043522	0.0298553398685043	4	C:\Program Files\Normalise Suite 2\Genelists\SG_Hu1-2_KTH1-2500_ver1_10Rx24C.txt.nsuite_genelist
AL392043	10	140600000	10q26.3	0.821259375195003	0.0649135926211142	0.821491387221871	0.0633687668324396	4	C:\Program Files\Normalise Suite 2\Genelists\SG_Hu1-2_KTH1-2500_ver1_10Rx24C.txt.nsuite_genelist
RP11-90B19	10	141400000	10q26.3	0.761888733961496	0.196236095172286	0.758655680901987	0.170427016085439	4	C:\Program Files\Normalise Suite 2\Genelists\SG_Hu1-2_KTH1-2500_ver1_10Rx24C.txt.nsuite_genelist
RP11-108K14	10	141800000	10q26.3	0.900394919154634	0.0793914141757164	0.91138948350818	0.0560414269540151	4	C:\Program Files\Normalise Suite 2\Genelists\SG_Hu1-2_KTH1-2500_ver1_10Rx24C.txt.nsuite_genelist
GS-137-E24	10	141800000	10q26.3	0.929327893493241	0.0607372975201366	0.943984253472534	0.0279745258394404	4	C:\Program Files\Normalise Suite 2\Genelists\SG_Hu1-2_KTH1-2500_ver1_10Rx24C.txt.nsuite_genelist
GS-261-B16	10	142000000	10q26.3	0.968105633891284	0.00781458901700242	0.966597324509785	0.00991095340656514	4	C:\Program Files\Normalise Suite 2\Genelists\SG_Hu1-2_KTH1-2500_ver1_10Rx24C.txt.nsuite_genelist
GS-908-H22	11	200000	11p15.5	0.937125181319879	0.0372816517165028	0.942412781331737	0.0461412843455219	4	C:\Program Files\Normalise Suite 2\Genelists\SG_Hu1-2_KTH1-2500_ver1_10Rx24C.txt.nsuite_genelist
GS-44-H16	11	200000	11p15.5	0.998111976311642	0.0637713855460195	0.994793532018051	0.0655715903227847	4	C:\Program Files\Normalise Suite 2\Genelists\SG_Hu1-2_KTH1-2500_ver1_10Rx24C.txt.nsuite_genelist
RP11-371C18	11	1500000	11p15.5	0.906326139723311	0.0308413095761998	0.899924207643988	0.0356163620572776	4	C:\Program Files\Normalise Suite 2\Genelists\SG_Hu1-2_KTH1-2500_ver1_10Rx24C.txt.nsuite_genelist
RP11-89O6	11	5800000	11p15.4	0.992892080609677	0.135921099311783	0.980220715125466	0.132437527173895	4	C:\Program Files\Normalise Suite 2\Genelists\SG_Hu1-2_KTH1-2500_ver1_10Rx24C.txt.nsuite_genelist
RP11-21N2	11	7000000	11p15.4	0.9580141579339	0.0429281662802235	0.950881530205023	0.0511148424537115	4	C:\Program Files\Normalise Suite 2\Genelists\SG_Hu1-2_KTH1-2500_ver1_10Rx24C.txt.nsuite_genelist
RP11-79E12	11	9400000	11p15.3	1.00261318343287	0.0368469450817454	1.00929947962311	0.0274018225205889	4	C:\Program Files\Normalise Suite 2\Genelists\SG_Hu1-2_KTH1-2500_ver1_10Rx24C.txt.nsuite_genelist
RP11-170F20	11	9900000	11p15.3	0.943970148368845	0.019025743805314	0.937301930741201	0.0222269411807209	4	C:\Program Files\Normalise Suite 2\Genelists\SG_Hu1-2_KTH1-2500_ver1_10Rx24C.txt.nsuite_genelist
RP11-206L19	11	10900000	11p15.3	0.985245271598008	0.0467112229858824	0.985395284867361	0.0509263712291792	4	C:\Program Files\Normalise Suite 2\Genelists\SG_Hu1-2_KTH1-2500_ver1_10Rx24C.txt.nsuite_genelist
RP11-98J9	11	12500000	11p15.3	0.973205927224673	0.0370274385987828	0.969682371611567	0.0350817719887898	4	C:\Program Files\Normalise Suite 2\Genelists\SG_Hu1-2_KTH1-2500_ver1_10Rx24C.txt.nsuite_genelist
RP11-21L19	11	13100000	11p15.3	1.01633447256889	0.0263920160891424	1.01751086805766	0.0269598108741609	4	C:\Program Files\Normalise Suite 2\Genelists\SG_Hu1-2_KTH1-2500_ver1_10Rx24C.txt.nsuite_genelist
RP11-7O20	11	13800000	11p15.2	0.81674687519419	0.133295066251936	0.871235928892803	0.047701422092741	2	C:\Program Files\Normalise Suite 2\Genelists\SG_Hu1-2_KTH1-2500_ver1_10Rx24C.txt.nsuite_genelist
RP11-89P13	11	14600000	11p15.2	0.839899143715548	0.0197408649976088	0.83552548229934	0.01760137545158	4	C:\Program Files\Normalise Suite 2\Genelists\SG_Hu1-2_KTH1-2500_ver1_10Rx24C.txt.nsuite_genelist
RP11-166E15	11	16000000	11p15.2	1.10921220083831	0.0448739301091524	1.10551730976082	0.0401468851798485	4	C:\Program Files\Normalise Suite 2\Genelists\SG_Hu1-2_KTH1-2500_ver1_10Rx24C.txt.nsuite_genelist
RP11-108J18	11	16900000	11p15.1	0.932834175862369	0.0334898477722725	0.926139522474662	0.026101383694927	4	C:\Program Files\Normalise Suite 2\Genelists\SG_Hu1-2_KTH1-2500_ver1_10Rx24C.txt.nsuite_genelist
RP11-81D23	11	17200000	11p15.1	0.881459430073631	0.213944461714052	0.862271219937192	0.236684050954547	4	C:\Program Files\Normalise Suite 2\Genelists\SG_Hu1-2_KTH1-2500_ver1_10Rx24C.txt.nsuite_genelist
RP11-80B10	11	18300000	11p15.1	0.884882086000817	0.0203090431434081	0.879875634610191	0.0174372006095656	4	C:\Program Files\Normalise Suite 2\Genelists\SG_Hu1-2_KTH1-2500_ver1_10Rx24C.txt.nsuite_genelist
RP11-11A11	11	19000000	11p15.1	0.958961855756631	0.0582241706948339	0.958798035845112	0.0688732172889132	4	C:\Program Files\Normalise Suite 2\Genelists\SG_Hu1-2_KTH1-2500_ver1_10Rx24C.txt.nsuite_genelist
AC009638	11	24400000	11p14.3	1.0150149646483	0.0555598927892159	1.00803564049532	0.0640601327412098	4	C:\Program Files\Normalise Suite 2\Genelists\SG_Hu1-2_KTH1-2500_ver1_10Rx24C.txt.nsuite_genelist
RP11-79M22	11	26800000	11p14.2	0.991068766891286	0.03513377184829	0.991101426524985	0.0363066893265864	4	C:\Program Files\Normalise Suite 2\Genelists\SG_Hu1-2_KTH1-2500_ver1_10Rx24C.txt.nsuite_genelist
RP11-79E9	11	29100000	11p14.1	1.02372879132803	0.140621684108747	1.00882023808315	0.152641475335673	4	C:\Program Files\Normalise Suite 2\Genelists\SG_Hu1-2_KTH1-2500_ver1_10Rx24C.txt.nsuite_genelist
RP5-859D17	11	29600000	11p14.1	0.917724952181574	0.100907886402303	0.931880763874154	0.0493289973669155	4	C:\Program Files\Normalise Suite 2\Genelists\SG_Hu1-2_KTH1-2500_ver1_10Rx24C.txt.nsuite_genelist
RP1-296L11	11	31000000	11p14.1	0.960853966496545	0.0598356387790973	0.990084833510478	0.018661209464034	4	C:\Program Files\Normalise Suite 2\Genelists\SG_Hu1-2_KTH1-2500_ver1_10Rx24C.txt.nsuite_genelist
AC027548	11	31800000	11p11.2	1.00740980130094	0.0305098400884324	1.0080441898665	0.0313774995238963	4	C:\Program Files\Normalise Suite 2\Genelists\SG_Hu1-2_KTH1-2500_ver1_10Rx24C.txt.nsuite_genelist
RP1-187A11	11	33200000	11p11.2	1.03108850648166	0.0373151144596152	1.10838270390971	0.0706847808862302	4	C:\Program Files\Normalise Suite 2\Genelists\SG_Hu1-2_KTH1-2500_ver1_10Rx24C.txt.nsuite_genelist
RP11-90F13	11	33900000	11p11.2	0.948434485795999	0.0445912467177116	0.944591525463058	0.0489096925519564	4	C:\Program Files\Normalise Suite 2\Genelists\SG_Hu1-2_KTH1-2500_ver1_10Rx24C.txt.nsuite_genelist
RP1-22J9	11	34100000	11p11.2	0.998558284893244	0.0704076436943671	0.994494877070741	0.0757479748382038	3	C:\Program Files\Normalise Suite 2\Genelists\SG_Hu1-2_KTH1-2500_ver1_10Rx24C.txt.nsuite_genelist
RP11-91G22	11	35600000	11p11.2	0.953640867931354	0.032608897541992	0.922205304264204	0.0238526246935083	4	C:\Program Files\Normalise Suite 2\Genelists\SG_Hu1-2_KTH1-2500_ver1_10Rx24C.txt.nsuite_genelist
AC026970	11	36100000	11p11.2	0.942932638826627	0.0424180356179588	0.941786420667781	0.0381657947236296	4	C:\Program Files\Normalise Suite 2\Genelists\SG_Hu1-2_KTH1-2500_ver1_10Rx24C.txt.nsuite_genelist
RP11-72A10	11	36600000	11p11.2	0.906334581441063	0.0418244212480357	0.901604858182859	0.0431252574780574	4	C:\Program Files\Normalise Suite 2\Genelists\SG_Hu1-2_KTH1-2500_ver1_10Rx24C.txt.nsuite_genelist
RP11-219O3	11	37200000	11p11.2	1.10848008869041	0.223626424574893	1.12738274047193	0.260763541539336	4	C:\Program Files\Normalise Suite 2\Genelists\SG_Hu1-2_KTH1-2500_ver1_10Rx24C.txt.nsuite_genelist
RP11-36H11	11	37900000	11p11.2	1.09106423358061	0.129778166491873	1.2021237347195	0.288661860031064	4	C:\Program Files\Normalise Suite 2\Genelists\SG_Hu1-2_KTH1-2500_ver1_10Rx24C.txt.nsuite_genelist
AC013488	11	40900000	11p11.2	0.946557003557935	0.0498139654652095	0.962074537327572	0.0357642504813334	4	C:\Program Files\Normalise Suite 2\Genelists\SG_Hu1-2_KTH1-2500_ver1_10Rx24C.txt.nsuite_genelist
RP11-150D18	11	42400000	11p11.2	0.926604802668742	0.0362251848778452	0.927958337229135	0.026550674211116	4	C:\Program Files\Normalise Suite 2\Genelists\SG_Hu1-2_KTH1-2500_ver1_10Rx24C.txt.nsuite_genelist
RP11-79O11	11	44000000	11p11.2	1.00298633289261	0.0214636190330143	0.997840958741471	0.0270599359699012	4	C:\Program Files\Normalise Suite 2\Genelists\SG_Hu1-2_KTH1-2500_ver1_10Rx24C.txt.nsuite_genelist
RP11-12C11	11	45600000	11p11.2	0.952853014493612	0.024075273771682	0.943680395636495	0.0251120678604654	4	C:\Program Files\Normalise Suite 2\Genelists\SG_Hu1-2_KTH1-2500_ver1_10Rx24C.txt.nsuite_genelist
RP11-79A4	11	48600000	11p11.12	1.12856036164393	0.119555127897267	1.14450332699806	0.126629586354551	4	C:\Program Files\Normalise Suite 2\Genelists\SG_Hu1-2_KTH1-2500_ver1_10Rx24C.txt.nsuite_genelist
RP11-56E13	11	51500000	11p11.11	1.03240805386617	0.0425859625499113	1.0325997460618	0.0331816664719534	4	C:\Program Files\Normalise Suite 2\Genelists\SG_Hu1-2_KTH1-2500_ver1_10Rx24C.txt.nsuite_genelist
RP11-135H8	11	54600000	11q12.1	1.08670957134273	0.042094166159847	1.22270895442059	0.063759254957247	3	C:\Program Files\Normalise Suite 2\Genelists\SG_Hu1-2_KTH1-2500_ver1_10Rx24C.txt.nsuite_genelist
AC090309	11	57600000	11q12.1	1.00747170345149	0.0564099314597059	1.00993556111925	0.0582873042407214	4	C:\Program Files\Normalise Suite 2\Genelists\SG_Hu1-2_KTH1-2500_ver1_10Rx24C.txt.nsuite_genelist
RP11-205I14	11	59100000	11q12.1	0.968158139525261	0.0268478171776442	0.967428712013963	0.0336272511274755	4	C:\Program Files\Normalise Suite 2\Genelists\SG_Hu1-2_KTH1-2500_ver1_10Rx24C.txt.nsuite_genelist
RP11-729B4	11	59400000	11q12.1	1.06516959396299	0.069160666625256	1.05591505842458	0.0653537671325427	4	C:\Program Files\Normalise Suite 2\Genelists\SG_Hu1-2_KTH1-2500_ver1_10Rx24C.txt.nsuite_genelist
RP11-5F17	11	61000000	11q12.1	0.986707992829988	0.0438060763704447	0.988713705851583	0.0579888849737822	4	C:\Program Files\Normalise Suite 2\Genelists\SG_Hu1-2_KTH1-2500_ver1_10Rx24C.txt.nsuite_genelist
RP11-49D19	11	62400000	11q12.1	1.06859901761016	0.118060595887976	1.09284754978036	0.162662469828847	4	C:\Program Files\Normalise Suite 2\Genelists\SG_Hu1-2_KTH1-2500_ver1_10Rx24C.txt.nsuite_genelist
RP11-15L8	11	64300000	11q12.2	0.981114730091214	0.0754412306530754	0.986098215838471	0.0768854871998093	4	C:\Program Files\Normalise Suite 2\Genelists\SG_Hu1-2_KTH1-2500_ver1_10Rx24C.txt.nsuite_genelist
RP11-607L20	11	64400000	11q12.2	0.969683899971462	0.0309904042263994	0.962618628143553	0.0333251288277032	4	C:\Program Files\Normalise Suite 2\Genelists\SG_Hu1-2_KTH1-2500_ver1_10Rx24C.txt.nsuite_genelist
RP11-203N8	11	67700000	11q12.3	1.05358529805693	0.0309067025099821	1.04815541283808	0.0439239473779196	4	C:\Program Files\Normalise Suite 2\Genelists\SG_Hu1-2_KTH1-2500_ver1_10Rx24C.txt.nsuite_genelist
AP000405	11	68000000	11q13.1	0.987820702035022	0.0340063346188405	0.968073775157347	0.03465869716588	4	C:\Program Files\Normalise Suite 2\Genelists\SG_Hu1-2_KTH1-2500_ver1_10Rx24C.txt.nsuite_genelist
RP11-20K4	11	68800000	11q13.1	1.05537322535512	0.198072588134056	1.0992890454812	0.244764275504025	4	C:\Program Files\Normalise Suite 2\Genelists\SG_Hu1-2_KTH1-2500_ver1_10Rx24C.txt.nsuite_genelist
RP11-730K20	11	69700000	11q13.1	1.07005003858668	0.0549628827170397	1.06940288442211	0.0622905857452004	4	C:\Program Files\Normalise Suite 2\Genelists\SG_Hu1-2_KTH1-2500_ver1_10Rx24C.txt.nsuite_genelist
RP11-80B24	11	71200000	11q13.1	1.06532566336407	0.0329205980409819	1.06000789115638	0.0255953686745915	4	C:\Program Files\Normalise Suite 2\Genelists\SG_Hu1-2_KTH1-2500_ver1_10Rx24C.txt.nsuite_genelist
RP11-8D13	11	71400000	11q13.1	0.952071183155935	0.0419641412813598	0.971393029480737	0.0240048018606133	4	C:\Program Files\Normalise Suite 2\Genelists\SG_Hu1-2_KTH1-2500_ver1_10Rx24C.txt.nsuite_genelist
RP11-548G17	11	73600000	11q13.2	1.05612287716696	0.041856628842767	1.05288040226931	0.047732285544413	4	C:\Program Files\Normalise Suite 2\Genelists\SG_Hu1-2_KTH1-2500_ver1_10Rx24C.txt.nsuite_genelist
RP11-115O9	11	74500000	11q13.2	0.926120912290543	0.0231218912753628	0.916583344832649	0.0240811355577015	4	C:\Program Files\Normalise Suite 2\Genelists\SG_Hu1-2_KTH1-2500_ver1_10Rx24C.txt.nsuite_genelist
RP11-168B13	11	75600000	11q13.2	0.898704143018633	0.223848743078789	0.935221688829131	0.234936085720873	3	C:\Program Files\Normalise Suite 2\Genelists\SG_Hu1-2_KTH1-2500_ver1_10Rx24C.txt.nsuite_genelist
RP11-102M18	11	77400000	11q13.3	1.03001181239973	0.0253458206259096	1.02551693415052	0.0295410916334134	4	C:\Program Files\Normalise Suite 2\Genelists\SG_Hu1-2_KTH1-2500_ver1_10Rx24C.txt.nsuite_genelist
RP11-91P18	11	78200000	11q13.3	0.966846463227473	0.0616302861899951	0.959096710293445	0.0595493690153398	4	C:\Program Files\Normalise Suite 2\Genelists\SG_Hu1-2_KTH1-2500_ver1_10Rx24C.txt.nsuite_genelist
RP11-483P13	11	78600000	11q13.3	0.854273866224076	0.238696518884927	0.856950833882608	0.271588785916588	4	C:\Program Files\Normalise Suite 2\Genelists\SG_Hu1-2_KTH1-2500_ver1_10Rx24C.txt.nsuite_genelist
AP002343	11	79300000	11q13.3	1.05723763309283	0.0455540243785145	1.05967381779504	0.0508415320475267	4	C:\Program Files\Normalise Suite 2\Genelists\SG_Hu1-2_KTH1-2500_ver1_10Rx24C.txt.nsuite_genelist
RP11-79B7	11	80200000	11q13.3	1.04322724869886	0.123386548481914	1.02499277860527	0.149146651291729	4	C:\Program Files\Normalise Suite 2\Genelists\SG_Hu1-2_KTH1-2500_ver1_10Rx24C.txt.nsuite_genelist
RP11-7H7	11	81000000	11q13.3	0.898873058818843	0.0155406615666974	0.896317391200518	0.0183276928671743	4	C:\Program Files\Normalise Suite 2\Genelists\SG_Hu1-2_KTH1-2500_ver1_10Rx24C.txt.nsuite_genelist
AP001557	11	82000000	11q13.4	1.00401823107472	0.0400197641265394	0.996131379318301	0.0272990499172341	4	C:\Program Files\Normalise Suite 2\Genelists\SG_Hu1-2_KTH1-2500_ver1_10Rx24C.txt.nsuite_genelist
RP11-91A3	11	82900000	11q13.4	0.857843170704782	0.0720156331085349	0.883911198230505	0.0296344441508159	4	C:\Program Files\Normalise Suite 2\Genelists\SG_Hu1-2_KTH1-2500_ver1_10Rx24C.txt.nsuite_genelist
RP11-1E8	11	84700000	11q13.5	0.973485190548325	0.0238360395377337	0.972837153785361	0.025028559285351	4	C:\Program Files\Normalise Suite 2\Genelists\SG_Hu1-2_KTH1-2500_ver1_10Rx24C.txt.nsuite_genelist
RP11-90K17	11	86500000	11q13.5	1.00524465101482	0.0427253179097433	1.00152305400435	0.0503722957469619	4	C:\Program Files\Normalise Suite 2\Genelists\SG_Hu1-2_KTH1-2500_ver1_10Rx24C.txt.nsuite_genelist
RP11-89M14	11	87200000	11q14.1	1.10226311103524	0.0871231266444268	1.10763254694189	0.094858297574733	4	C:\Program Files\Normalise Suite 2\Genelists\SG_Hu1-2_KTH1-2500_ver1_10Rx24C.txt.nsuite_genelist
RP11-19P3	11	87800000	11q14.1	0.937940193018297	0.0972126496643425	0.939973404116343	0.0951989546902678	4	C:\Program Files\Normalise Suite 2\Genelists\SG_Hu1-2_KTH1-2500_ver1_10Rx24C.txt.nsuite_genelist
RP11-80P16	11	88700000	11q14.1	1.05654767404532	0.0247947934897579	1.05623689411141	0.024429701699137	4	C:\Program Files\Normalise Suite 2\Genelists\SG_Hu1-2_KTH1-2500_ver1_10Rx24C.txt.nsuite_genelist
RP11-876F8	11	91200000	11q14.1	0.950913831589493	0.109588737289095	1.03530489077747	0.144283385812125	4	C:\Program Files\Normalise Suite 2\Genelists\SG_Hu1-2_KTH1-2500_ver1_10Rx24C.txt.nsuite_genelist
RP11-30C9	11	92700000	11q14.2	0.925383701094745	0.0869985967778016	0.955162844219607	0.066997294379164	4	C:\Program Files\Normalise Suite 2\Genelists\SG_Hu1-2_KTH1-2500_ver1_10Rx24C.txt.nsuite_genelist
RP11-372E19	11	94700000	11q14.3	0.988430316453869	0.0373703719954691	1.00366207584868	0.0726669591111571	4	C:\Program Files\Normalise Suite 2\Genelists\SG_Hu1-2_KTH1-2500_ver1_10Rx24C.txt.nsuite_genelist
RP11-163O18	11	96600000	11q14.3	0.994418993190693	0.0278629816094844	1.00037343085473	0.0181903954790649	3	C:\Program Files\Normalise Suite 2\Genelists\SG_Hu1-2_KTH1-2500_ver1_10Rx24C.txt.nsuite_genelist
RP11-91O4	11	96900000	11q22.1	0.956209866319081	0.0297282462411193	0.95907388421816	0.0315706293299488	4	C:\Program Files\Normalise Suite 2\Genelists\SG_Hu1-2_KTH1-2500_ver1_10Rx24C.txt.nsuite_genelist
RP11-16K5	11	99100000	11q22.1	0.950180066279784	0.0614892510597951	0.950179800307285	0.0631759282459716	4	C:\Program Files\Normalise Suite 2\Genelists\SG_Hu1-2_KTH1-2500_ver1_10Rx24C.txt.nsuite_genelist
RP11-775E2	11	103800000	11q22.1	0.889539633078334	0.156802156638841	0.875836145125736	0.154027297817032	4	C:\Program Files\Normalise Suite 2\Genelists\SG_Hu1-2_KTH1-2500_ver1_10Rx24C.txt.nsuite_genelist
RP11-88H18	11	106400000	11q22.2	0.976804834987339	0.0200865856698577	0.971912070300839	0.0181840485566519	4	C:\Program Files\Normalise Suite 2\Genelists\SG_Hu1-2_KTH1-2500_ver1_10Rx24C.txt.nsuite_genelist
RP11-33F6	11	106600000	11q22.3	0.996453024230233	0.0448576308783651	0.997722528535158	0.0394487192241706	4	C:\Program Files\Normalise Suite 2\Genelists\SG_Hu1-2_KTH1-2500_ver1_10Rx24C.txt.nsuite_genelist
RP11-179B7	11	108100000	11q22.3	0.745447514481418	0.229665424910241	0.734466747964421	0.23301125415419	4	C:\Program Files\Normalise Suite 2\Genelists\SG_Hu1-2_KTH1-2500_ver1_10Rx24C.txt.nsuite_genelist
RP11-51M23	11	108600000	11q22.3	0.923808548582497	0.0232314283946355	0.91597501487063	0.0248668434000417	4	C:\Program Files\Normalise Suite 2\Genelists\SG_Hu1-2_KTH1-2500_ver1_10Rx24C.txt.nsuite_genelist
RP11-648J7	11	109900000	11q22.3	0.904034496323037	0.0741008030806077	0.921581293142988	0.0945824727066963	4	C:\Program Files\Normalise Suite 2\Genelists\SG_Hu1-2_KTH1-2500_ver1_10Rx24C.txt.nsuite_genelist
AP003057	11	110900000	11q23.1	0.922615828051602	0.0720857770289685	0.942060057624797	0.117427002505638	4	C:\Program Files\Normalise Suite 2\Genelists\SG_Hu1-2_KTH1-2500_ver1_10Rx24C.txt.nsuite_genelist
RP11-56J3	11	112400000	11q23.1	1.03124473919747	0.0652045055424668	1.06926394457108	0.101764118066447	4	C:\Program Files\Normalise Suite 2\Genelists\SG_Hu1-2_KTH1-2500_ver1_10Rx24C.txt.nsuite_genelist
RP11-209E9	11	112600000	11q23.1	1.01590172387203	0.0720569839595308	1.04476711128769	0.0387643663750373	4	C:\Program Files\Normalise Suite 2\Genelists\SG_Hu1-2_KTH1-2500_ver1_10Rx24C.txt.nsuite_genelist
RP11-2F21	11	114100000	11q23.2	1.01088343118337	0.0149505787536781	1.00831041096837	0.0123744222898685	4	C:\Program Files\Normalise Suite 2\Genelists\SG_Hu1-2_KTH1-2500_ver1_10Rx24C.txt.nsuite_genelist
RP11-89O8	11	114400000	11q23.2	0.82055476618611	0.205651563756768	0.821063588275287	0.191007129012243	4	C:\Program Files\Normalise Suite 2\Genelists\SG_Hu1-2_KTH1-2500_ver1_10Rx24C.txt.nsuite_genelist
RP11-163A13	11	116100000	11q23.2	1.06039975185655	0.0408059315778944	1.05804723932121	0.0457366370305708	4	C:\Program Files\Normalise Suite 2\Genelists\SG_Hu1-2_KTH1-2500_ver1_10Rx24C.txt.nsuite_genelist
RP11-79I17	11	117600000	11q23.3	0.899768280183925	0.0333474419034268	0.892003973700501	0.0379356355727483	4	C:\Program Files\Normalise Suite 2\Genelists\SG_Hu1-2_KTH1-2500_ver1_10Rx24C.txt.nsuite_genelist
AP003463	11	119500000	11q23.3	0.879756715492583	0.0116411711130483	0.872357121702059	0.0109077604183749	4	C:\Program Files\Normalise Suite 2\Genelists\SG_Hu1-2_KTH1-2500_ver1_10Rx24C.txt.nsuite_genelist
RP11-356E17	11	121200000	11q23.3	0.986806015483429	0.029553926595744	0.980478695471962	0.0306197452911766	4	C:\Program Files\Normalise Suite 2\Genelists\SG_Hu1-2_KTH1-2500_ver1_10Rx24C.txt.nsuite_genelist
RP11-35P15	11	122200000	11q23.3	0.896379191694956	0.0276948310838053	0.889946900316877	0.0234641021191978	4	C:\Program Files\Normalise Suite 2\Genelists\SG_Hu1-2_KTH1-2500_ver1_10Rx24C.txt.nsuite_genelist
RP11-45N4	11	123200000	11q23.3	1.04960267625286	0.0268672858161294	1.03980142545891	0.0123653899033837	4	C:\Program Files\Normalise Suite 2\Genelists\SG_Hu1-2_KTH1-2500_ver1_10Rx24C.txt.nsuite_genelist
RP11-112I9	11	123700000	11q23.3	1.05689450171797	0.0416946338438066	1.04986332167973	0.0375264028241329	4	C:\Program Files\Normalise Suite 2\Genelists\SG_Hu1-2_KTH1-2500_ver1_10Rx24C.txt.nsuite_genelist
RP11-62A14	11	124600000	11q24.1	1.01744242451664	0.0313033372341356	1.00707432854853	0.0266650945260696	4	C:\Program Files\Normalise Suite 2\Genelists\SG_Hu1-2_KTH1-2500_ver1_10Rx24C.txt.nsuite_genelist
RP11-89H13	11	125600000	11q24.1	0.962490740513276	0.0267816686728913	0.962270798127486	0.0241024684826725	4	C:\Program Files\Normalise Suite 2\Genelists\SG_Hu1-2_KTH1-2500_ver1_10Rx24C.txt.nsuite_genelist
RP11-89P5	11	126200000	11q24.1	1.01801586021431	0.139194648544089	0.997981114681558	0.128014223860586	4	C:\Program Files\Normalise Suite 2\Genelists\SG_Hu1-2_KTH1-2500_ver1_10Rx24C.txt.nsuite_genelist
RP11-344F5	11	127500000	11q24.2	0.976769471647979	0.0533152546085274	0.974144536302252	0.0498881727097164	4	C:\Program Files\Normalise Suite 2\Genelists\SG_Hu1-2_KTH1-2500_ver1_10Rx24C.txt.nsuite_genelist
RP11-164B14	11	128100000	11q24.2	0.922634766568107	0.0957584285590193	1.23073805543195	0.485777131085644	4	C:\Program Files\Normalise Suite 2\Genelists\SG_Hu1-2_KTH1-2500_ver1_10Rx24C.txt.nsuite_genelist
RP11-87O12	11	129200000	11q24.2	1.00117005120129	0.0253262727165546	1.00987451151935	0.02955833564183	4	C:\Program Files\Normalise Suite 2\Genelists\SG_Hu1-2_KTH1-2500_ver1_10Rx24C.txt.nsuite_genelist
RP11-11C15	11	129400000	11q24.2	1.00845255798778	0.0180783576045533	1.00551560603789	0.0157883625771765	4	C:\Program Files\Normalise Suite 2\Genelists\SG_Hu1-2_KTH1-2500_ver1_10Rx24C.txt.nsuite_genelist
RP11-10N17	11	131200000	11q24.3	0.908665176616031	0.0164995448839558	0.902312517162032	0.0168310576445513	4	C:\Program Files\Normalise Suite 2\Genelists\SG_Hu1-2_KTH1-2500_ver1_10Rx24C.txt.nsuite_genelist
RP11-50B3	11	132400000	11q24.3	0.981977771420535	0.027756900739878	0.98656645778718	0.0233782738774638	4	C:\Program Files\Normalise Suite 2\Genelists\SG_Hu1-2_KTH1-2500_ver1_10Rx24C.txt.nsuite_genelist
RP11-20M1	11	132800000	11q24.3	0.967046538592537	0.0431613311818835	0.928025302613665	0.0264811129826365	4	C:\Program Files\Normalise Suite 2\Genelists\SG_Hu1-2_KTH1-2500_ver1_10Rx24C.txt.nsuite_genelist
RP11-41K5	11	133200000	11q24.3	0.868498334742644	0.0376785779423844	0.858303276143836	0.0248928975438876	4	C:\Program Files\Normalise Suite 2\Genelists\SG_Hu1-2_KTH1-2500_ver1_10Rx24C.txt.nsuite_genelist
RP11-112M22	11	134700000	11q24.3	0.898082200510884	0.0394473199064791	0.909362017134179	0.0377853548594797	4	C:\Program Files\Normalise Suite 2\Genelists\SG_Hu1-2_KTH1-2500_ver1_10Rx24C.txt.nsuite_genelist
AP003482	11	136000000	11q24.3	1.02155911766749	0.0200491514004537	1.01120275246103	0.0268419158802719	4	C:\Program Files\Normalise Suite 2\Genelists\SG_Hu1-2_KTH1-2500_ver1_10Rx24C.txt.nsuite_genelist
GS-26-N8	11	137100000	11q24.3	0.898151811621046	0.021209609211828	0.891575734251159	0.0202996106500869	4	C:\Program Files\Normalise Suite 2\Genelists\SG_Hu1-2_KTH1-2500_ver1_10Rx24C.txt.nsuite_genelist
RP11-354O3	11	137600000	11q24.3	0.897036749274664	0.0151992989996786	0.888552283940101	0.0167929789877911	4	C:\Program Files\Normalise Suite 2\Genelists\SG_Hu1-2_KTH1-2500_ver1_10Rx24C.txt.nsuite_genelist
GS-770-G7	11	137900000	11q24.3	0.86107287544286	0.0171200812941292	0.861967974173919	0.0299294482091681	4	C:\Program Files\Normalise Suite 2\Genelists\SG_Hu1-2_KTH1-2500_ver1_10Rx24C.txt.nsuite_genelist
RP11-77C9	11	138600000	11q24.3	0.812520036467774	0.0958365616340238	0.854984101870348	0.0996309933582727	4	C:\Program Files\Normalise Suite 2\Genelists\SG_Hu1-2_KTH1-2500_ver1_10Rx24C.txt.nsuite_genelist
RP11-17M17	11	139600000	11q24.3	0.887091546204372	0.0656770069724578	0.886021657381407	0.0657143593106835	4	C:\Program Files\Normalise Suite 2\Genelists\SG_Hu1-2_KTH1-2500_ver1_10Rx24C.txt.nsuite_genelist
RP11-469N6	11	141400000	11q24.3	0.871321053063333	0.0570976095095241	0.865258220508531	0.068235122719572	4	C:\Program Files\Normalise Suite 2\Genelists\SG_Hu1-2_KTH1-2500_ver1_10Rx24C.txt.nsuite_genelist
GS-8-M16	12	0	12p13.33	0.890073590028742	0.028210029910894	0.880310686292751	0.0185842333953236	4	C:\Program Files\Normalise Suite 2\Genelists\SG_Hu1-2_KTH1-2500_ver1_10Rx24C.txt.nsuite_genelist
GS-124-K20	12	100000	12p13.33	0.939427741671749	0.0322917630250447	0.93941554245325	0.0295042828999438	4	C:\Program Files\Normalise Suite 2\Genelists\SG_Hu1-2_KTH1-2500_ver1_10Rx24C.txt.nsuite_genelist
GS-496-A11	12	600000	12p13.33	1.13597046079423	0.0712453472762344	1.14165655858642	0.0787976947174889	4	C:\Program Files\Normalise Suite 2\Genelists\SG_Hu1-2_KTH1-2500_ver1_10Rx24C.txt.nsuite_genelist
RP11-79K20	12	1000000	12p13.33	1.0339998007625	0.0242084463509778	1.03529358685734	0.0276386102071174	4	C:\Program Files\Normalise Suite 2\Genelists\SG_Hu1-2_KTH1-2500_ver1_10Rx24C.txt.nsuite_genelist
RP11-543P15	12	3100000	12p13.33	0.899848201661455	0.0534128483864303	0.927215798757967	0.0357630940807655	4	C:\Program Files\Normalise Suite 2\Genelists\SG_Hu1-2_KTH1-2500_ver1_10Rx24C.txt.nsuite_genelist
RP11-88D16	12	3300000	12p13.33	0.826523830820788	0.156217987984142	0.824671561302647	0.159197538110712	4	C:\Program Files\Normalise Suite 2\Genelists\SG_Hu1-2_KTH1-2500_ver1_10Rx24C.txt.nsuite_genelist
RP11-74M9	12	4200000	12p13.32	0.994892567493405	0.052471034846522	0.995107167400666	0.0492256796840624	4	C:\Program Files\Normalise Suite 2\Genelists\SG_Hu1-2_KTH1-2500_ver1_10Rx24C.txt.nsuite_genelist
RP11-388F6	12	4400000	12p13.32	1.00254302588302	0.0501144338104963	1.01007481786337	0.0601241544395309	4	C:\Program Files\Normalise Suite 2\Genelists\SG_Hu1-2_KTH1-2500_ver1_10Rx24C.txt.nsuite_genelist
RP11-91B13	12	4600000	12p13.32	0.968690634165565	0.0369020379092152	0.964610274129216	0.0419399734215595	4	C:\Program Files\Normalise Suite 2\Genelists\SG_Hu1-2_KTH1-2500_ver1_10Rx24C.txt.nsuite_genelist
RP11-319E16	12	5200000	12p13.32	0.803425208727874	0.0115443619594908	0.885709272486859	0.210205149995666	2	C:\Program Files\Normalise Suite 2\Genelists\SG_Hu1-2_KTH1-2500_ver1_10Rx24C.txt.nsuite_genelist
RP11-451H11	12	5900000	12p13.32	0.911928054453529	0.077774341570426	0.900953441732451	0.0538527188536141	4	C:\Program Files\Normalise Suite 2\Genelists\SG_Hu1-2_KTH1-2500_ver1_10Rx24C.txt.nsuite_genelist
RP11-433J6	12	6700000	12p13.31	1.08595744412881	0.0548231022503819	1.08349780699264	0.0460289638245641	4	C:\Program Files\Normalise Suite 2\Genelists\SG_Hu1-2_KTH1-2500_ver1_10Rx24C.txt.nsuite_genelist
RP11-277E18	12	8300000	12p13.31	1.0668735944455	0.0488318904373407	1.05863791182789	0.0378497269495155	4	C:\Program Files\Normalise Suite 2\Genelists\SG_Hu1-2_KTH1-2500_ver1_10Rx24C.txt.nsuite_genelist
RP11-13C13	12	10200000	12p13.31	1.06228942922015	0.0247094755846152	1.05523317503067	0.0147560497193497	4	C:\Program Files\Normalise Suite 2\Genelists\SG_Hu1-2_KTH1-2500_ver1_10Rx24C.txt.nsuite_genelist
RP11-144O23	12	11100000	12p13.2	0.92370813529499	0.0243725463488651	0.947268063860402	0.0420549457440836	4	C:\Program Files\Normalise Suite 2\Genelists\SG_Hu1-2_KTH1-2500_ver1_10Rx24C.txt.nsuite_genelist
RP11-434C1	12	12000000	12p13.2	1.08030332266522	0.18093683170326	1.11416637500647	0.198668488461247	4	C:\Program Files\Normalise Suite 2\Genelists\SG_Hu1-2_KTH1-2500_ver1_10Rx24C.txt.nsuite_genelist
RP11-4N23	12	13400000	12p13.2	0.848706911388383	0.0256473268827109	0.844646002820721	0.0170848505070119	3	C:\Program Files\Normalise Suite 2\Genelists\SG_Hu1-2_KTH1-2500_ver1_10Rx24C.txt.nsuite_genelist
RP11-59H1	12	13800000	12p13.2	1.0867015516612	0.0659581293436291	1.08661604210809	0.0681628521064809	4	C:\Program Files\Normalise Suite 2\Genelists\SG_Hu1-2_KTH1-2500_ver1_10Rx24C.txt.nsuite_genelist
RP11-502N13	12	15000000	12p13.1	1.00208965700262	0.0418944676286178	1.00096872736567	0.0429960503641991	4	C:\Program Files\Normalise Suite 2\Genelists\SG_Hu1-2_KTH1-2500_ver1_10Rx24C.txt.nsuite_genelist
RP11-1018J8	12	17200000	12p12.3	0.93826732459885	0.084308658458808	0.939842434560909	0.0809992095583155	4	C:\Program Files\Normalise Suite 2\Genelists\SG_Hu1-2_KTH1-2500_ver1_10Rx24C.txt.nsuite_genelist
RP11-871F6	12	18700000	12p12.3	0.91313367464261	0.0162761913711621	0.915305068408813	0.0311719416282325	4	C:\Program Files\Normalise Suite 2\Genelists\SG_Hu1-2_KTH1-2500_ver1_10Rx24C.txt.nsuite_genelist
RP11-489N6	12	20100000	12p12.3	0.945608936626011	0.025807561099016	0.947320636560197	0.0316386617253174	4	C:\Program Files\Normalise Suite 2\Genelists\SG_Hu1-2_KTH1-2500_ver1_10Rx24C.txt.nsuite_genelist
RP11-206D16	12	21300000	12p12.2	0.957652268117047	0.152271863005554	0.959536766976805	0.14550105213205	4	C:\Program Files\Normalise Suite 2\Genelists\SG_Hu1-2_KTH1-2500_ver1_10Rx24C.txt.nsuite_genelist
RP11-956A19	12	22700000	12p12.1	1.03991153435232	0.0242102812109917	1.0421171445778	0.0255967265789178	4	C:\Program Files\Normalise Suite 2\Genelists\SG_Hu1-2_KTH1-2500_ver1_10Rx24C.txt.nsuite_genelist
RP11-460N10	12	23400000	12p12.1	0.959173639749606	0.0463907362276442	0.966430235098384	0.040970604620215	4	C:\Program Files\Normalise Suite 2\Genelists\SG_Hu1-2_KTH1-2500_ver1_10Rx24C.txt.nsuite_genelist
RP11-12D15	12	24700000	12p12.1	0.867289343153414	0.16840018125642	0.867384923154917	0.172006810255191	4	C:\Program Files\Normalise Suite 2\Genelists\SG_Hu1-2_KTH1-2500_ver1_10Rx24C.txt.nsuite_genelist
RP11-80N2	12	25000000	12p12.1	0.979133360893536	0.0417751684894686	0.978763547116817	0.0407851292932468	4	C:\Program Files\Normalise Suite 2\Genelists\SG_Hu1-2_KTH1-2500_ver1_10Rx24C.txt.nsuite_genelist
RP11-729I10	12	26100000	12p12.1	0.923019757386845	0.0551903249656855	0.958066284816308	0.0536443646503124	4	C:\Program Files\Normalise Suite 2\Genelists\SG_Hu1-2_KTH1-2500_ver1_10Rx24C.txt.nsuite_genelist
RP11-90K13	12	28300000	12p11.23	0.984419495275959	0.023771487454659	0.977963927295508	0.0267852119152966	4	C:\Program Files\Normalise Suite 2\Genelists\SG_Hu1-2_KTH1-2500_ver1_10Rx24C.txt.nsuite_genelist
RP11-89L4	12	29300000	12p11.22	0.99068543937107	0.0127506235863979	0.98438714209129	0.0175141739793091	4	C:\Program Files\Normalise Suite 2\Genelists\SG_Hu1-2_KTH1-2500_ver1_10Rx24C.txt.nsuite_genelist
RP11-1060J15	12	31700000	12p11.21	1.02168761919518	0.0252771660220972	1.01954796808184	0.0329619644344966	4	C:\Program Files\Normalise Suite 2\Genelists\SG_Hu1-2_KTH1-2500_ver1_10Rx24C.txt.nsuite_genelist
RP11-780A5	12	34000000	12p11.1	0.941426101401562	0.0995436911978938	0.947836199837503	0.0989811131877744	4	C:\Program Files\Normalise Suite 2\Genelists\SG_Hu1-2_KTH1-2500_ver1_10Rx24C.txt.nsuite_genelist
AC011324	12	35600000	12q13.11	1.06770396997145	0.0131823380557131	1.06225196804781	0.0180810311253027	4	C:\Program Files\Normalise Suite 2\Genelists\SG_Hu1-2_KTH1-2500_ver1_10Rx24C.txt.nsuite_genelist
RP11-56J24	12	36600000	12q13.11	1.07280721697434	0.0257999283912959	1.06185372171799	0.0162505807703284	4	C:\Program Files\Normalise Suite 2\Genelists\SG_Hu1-2_KTH1-2500_ver1_10Rx24C.txt.nsuite_genelist
RP11-152M7	12	40400000	12q13.11	0.929063179068839	0.111495601441846	0.922701414907726	0.11279078506606	4	C:\Program Files\Normalise Suite 2\Genelists\SG_Hu1-2_KTH1-2500_ver1_10Rx24C.txt.nsuite_genelist
RP11-91K15	12	42300000	12q13.11	0.859610467842115	0.149366979090922	0.846809909832769	0.164459832183532	4	C:\Program Files\Normalise Suite 2\Genelists\SG_Hu1-2_KTH1-2500_ver1_10Rx24C.txt.nsuite_genelist
RP11-90I21	12	44400000	12q13.11	0.962613932418583	0.0207297717380312	0.96148269724236	0.0229079099260387	4	C:\Program Files\Normalise Suite 2\Genelists\SG_Hu1-2_KTH1-2500_ver1_10Rx24C.txt.nsuite_genelist
RP11-490D11	12	46700000	12q13.11	0.899619436143903	0.0191199343070996	0.899761105374111	0.0241347453670972	4	C:\Program Files\Normalise Suite 2\Genelists\SG_Hu1-2_KTH1-2500_ver1_10Rx24C.txt.nsuite_genelist
RP11-139E19	12	46900000	12q13.11	0.826107179312448	0.232135252887186	0.827990730376874	0.229267501681516	4	C:\Program Files\Normalise Suite 2\Genelists\SG_Hu1-2_KTH1-2500_ver1_10Rx24C.txt.nsuite_genelist
RP11-79K1	12	49100000	12q13.11	1.06791621596424	0.0463992593084034	1.06627162069517	0.036302689060008	4	C:\Program Files\Normalise Suite 2\Genelists\SG_Hu1-2_KTH1-2500_ver1_10Rx24C.txt.nsuite_genelist
RP11-89H19	12	49500000	12q13.11	0.948177025811086	0.0513336198694031	0.936586485925385	0.0406886740076835	4	C:\Program Files\Normalise Suite 2\Genelists\SG_Hu1-2_KTH1-2500_ver1_10Rx24C.txt.nsuite_genelist
RP11-25K5	12	51500000	12q13.12	1.02303847650455	0.0482642594339735	1.02225914827411	0.050232252670869	4	C:\Program Files\Normalise Suite 2\Genelists\SG_Hu1-2_KTH1-2500_ver1_10Rx24C.txt.nsuite_genelist
RP11-91L17	12	53000000	12q13.13	1.06227536718521	0.0462423013341765	1.06082775386067	0.0586863737755705	4	C:\Program Files\Normalise Suite 2\Genelists\SG_Hu1-2_KTH1-2500_ver1_10Rx24C.txt.nsuite_genelist
RP11-79O1	12	53900000	12q13.13	0.779063827845523	0.249084994474015	0.759968460481738	0.279734078139906	4	C:\Program Files\Normalise Suite 2\Genelists\SG_Hu1-2_KTH1-2500_ver1_10Rx24C.txt.nsuite_genelist
RP11-97N16	12	55100000	12q13.13	0.865646537743027	0.0107171891683095	0.857577536546725	0.0094074246598385	4	C:\Program Files\Normalise Suite 2\Genelists\SG_Hu1-2_KTH1-2500_ver1_10Rx24C.txt.nsuite_genelist
RP11-101H10	12	55800000	12q13.13	1.07211157390447	0.0353837029814028	1.06923277104244	0.027190540225407	4	C:\Program Files\Normalise Suite 2\Genelists\SG_Hu1-2_KTH1-2500_ver1_10Rx24C.txt.nsuite_genelist
RP11-972K6	12	56500000	12q13.13	0.940714192851426	0.0440843202524355	0.951759027264615	0.0398829772038687	4	C:\Program Files\Normalise Suite 2\Genelists\SG_Hu1-2_KTH1-2500_ver1_10Rx24C.txt.nsuite_genelist
RP11-681G7	12	57200000	12q13.13	0.960045857848708	0.0336363766307663	0.955430854225265	0.0300558202109496	4	C:\Program Files\Normalise Suite 2\Genelists\SG_Hu1-2_KTH1-2500_ver1_10Rx24C.txt.nsuite_genelist
RP11-548L8	12	57900000	12q13.13	0.936775492653672	0.168526222480908	0.961452022149256	0.175999661946539	4	C:\Program Files\Normalise Suite 2\Genelists\SG_Hu1-2_KTH1-2500_ver1_10Rx24C.txt.nsuite_genelist
RP11-183H16	12	58900000	12q13.2	1.05595016622368	0.0442612534267137	1.05728529692123	0.0428473629060182	4	C:\Program Files\Normalise Suite 2\Genelists\SG_Hu1-2_KTH1-2500_ver1_10Rx24C.txt.nsuite_genelist
RP11-799O6	12	60100000	12q13.2	1.01458576458533	0.0444677953897974	1.02183208792347	0.0759686628990898	4	C:\Program Files\Normalise Suite 2\Genelists\SG_Hu1-2_KTH1-2500_ver1_10Rx24C.txt.nsuite_genelist
RP11-39G24	12	60800000	12q13.2	0.962022115563843	0.0142189896137435	0.963309347754621	0.0213908480476307	4	C:\Program Files\Normalise Suite 2\Genelists\SG_Hu1-2_KTH1-2500_ver1_10Rx24C.txt.nsuite_genelist
RP11-90P21	12	62900000	12q13.3	0.958253428550578	0.04261931436208	0.949998622317741	0.0470200340237328	4	C:\Program Files\Normalise Suite 2\Genelists\SG_Hu1-2_KTH1-2500_ver1_10Rx24C.txt.nsuite_genelist
RP11-35G5	12	63400000	12q14.1	0.961289350618052	0.119057821746738	0.995714897058472	0.128830225193561	4	C:\Program Files\Normalise Suite 2\Genelists\SG_Hu1-2_KTH1-2500_ver1_10Rx24C.txt.nsuite_genelist
RP11-88F24	12	64200000	12q14.1	0.887178590697907	0.13370817056533	0.908415362172711	0.142369989087998	4	C:\Program Files\Normalise Suite 2\Genelists\SG_Hu1-2_KTH1-2500_ver1_10Rx24C.txt.nsuite_genelist
RP11-80D18	12	64200000	12q14.1	0.931697327479881	0.0715092648854606	0.950991268052622	0.052340591085426	4	C:\Program Files\Normalise Suite 2\Genelists\SG_Hu1-2_KTH1-2500_ver1_10Rx24C.txt.nsuite_genelist
RP11-88F18	12	64400000	12q14.1	0.99657109885442	0.0293637643965866	0.991521777630657	0.0279304700975108	4	C:\Program Files\Normalise Suite 2\Genelists\SG_Hu1-2_KTH1-2500_ver1_10Rx24C.txt.nsuite_genelist
RP11-91H3	12	64500000	12q14.1	0.964276410633527	0.0245472748996792	0.964638971918201	0.0255595645689247	4	C:\Program Files\Normalise Suite 2\Genelists\SG_Hu1-2_KTH1-2500_ver1_10Rx24C.txt.nsuite_genelist
RP11-631N16	12	65200000	12q14.1	0.998950940050534	0.0390032131027885	0.99589070032751	0.0386351534852423	4	C:\Program Files\Normalise Suite 2\Genelists\SG_Hu1-2_KTH1-2500_ver1_10Rx24C.txt.nsuite_genelist
RP11-196H14	12	66200000	12q14.1	1.02340238445911	0.0644508953627518	1.03124276057208	0.0875444734256206	4	C:\Program Files\Normalise Suite 2\Genelists\SG_Hu1-2_KTH1-2500_ver1_10Rx24C.txt.nsuite_genelist
RP11-1022B3	12	66400000	12q14.1	1.02258751460764	0.0254970335023359	1.02102080425755	0.0251428097411357	4	C:\Program Files\Normalise Suite 2\Genelists\SG_Hu1-2_KTH1-2500_ver1_10Rx24C.txt.nsuite_genelist
AC025603	12	68800000	12q14.3	0.923588637331306	0.0744322029923765	0.925532093419285	0.0616086361885202	4	C:\Program Files\Normalise Suite 2\Genelists\SG_Hu1-2_KTH1-2500_ver1_10Rx24C.txt.nsuite_genelist
RP11-596J18	12	69900000	12q14.3	1.06180202107461	0.0413570728098293	1.07404051475799	0.0486593389627972	4	C:\Program Files\Normalise Suite 2\Genelists\SG_Hu1-2_KTH1-2500_ver1_10Rx24C.txt.nsuite_genelist
RP11-91K23	12	71000000	12q14.3	1.01087171000982	0.0396195208511177	1.00300477780717	0.0465934558853962	4	C:\Program Files\Normalise Suite 2\Genelists\SG_Hu1-2_KTH1-2500_ver1_10Rx24C.txt.nsuite_genelist
RP11-90G3	12	73700000	12q21.1	1.00237220931214	0.0392499647402086	1.00344197352967	0.0417666754329105	4	C:\Program Files\Normalise Suite 2\Genelists\SG_Hu1-2_KTH1-2500_ver1_10Rx24C.txt.nsuite_genelist
RP11-89P15	12	75300000	12q21.1	0.963073181888717	0.0257431069155562	0.959022388638796	0.02682871486189	4	C:\Program Files\Normalise Suite 2\Genelists\SG_Hu1-2_KTH1-2500_ver1_10Rx24C.txt.nsuite_genelist
RP11-89M22	12	75900000	12q21.1	0.901917856937589	0.020226469744812	0.929041643962685	0.0199823892821288	4	C:\Program Files\Normalise Suite 2\Genelists\SG_Hu1-2_KTH1-2500_ver1_10Rx24C.txt.nsuite_genelist
RP11-92P22	12	77200000	12q21.1	0.988189432802443	0.0794417345390778	1.01969747313896	0.112370155167555	4	C:\Program Files\Normalise Suite 2\Genelists\SG_Hu1-2_KTH1-2500_ver1_10Rx24C.txt.nsuite_genelist
RP11-81H3	12	78400000	12q21.2	0.915477447031369	0.0208276088113699	0.911805877986435	0.0109445097841375	4	C:\Program Files\Normalise Suite 2\Genelists\SG_Hu1-2_KTH1-2500_ver1_10Rx24C.txt.nsuite_genelist
RP11-96F19	12	81000000	12q21.2	1.01344385523919	0.0400825163232391	1.02114508857251	0.0306444656712697	4	C:\Program Files\Normalise Suite 2\Genelists\SG_Hu1-2_KTH1-2500_ver1_10Rx24C.txt.nsuite_genelist
RP11-90C1	12	82400000	12q21.31	0.986810897109276	0.140842842391361	0.953167914624821	0.159767435126535	4	C:\Program Files\Normalise Suite 2\Genelists\SG_Hu1-2_KTH1-2500_ver1_10Rx24C.txt.nsuite_genelist
RP11-530C5	12	83800000	12q21.31	1.08229960690029	0.235899993668768	1.19369388507408	0.266437619514281	4	C:\Program Files\Normalise Suite 2\Genelists\SG_Hu1-2_KTH1-2500_ver1_10Rx24C.txt.nsuite_genelist
RP11-230I13	12	85300000	12q21.31	0.852339158797917	0.124127077949187	0.848730482683516	0.127023662200869	4	C:\Program Files\Normalise Suite 2\Genelists\SG_Hu1-2_KTH1-2500_ver1_10Rx24C.txt.nsuite_genelist
RP11-362A1	12	86100000	12q21.32	0.933509602481341	0.0594269572622459	0.976745273887286	0.0723767575705879	4	C:\Program Files\Normalise Suite 2\Genelists\SG_Hu1-2_KTH1-2500_ver1_10Rx24C.txt.nsuite_genelist
RP11-88N10	12	91400000	12q23.1	0.955329776403807	0.00880184093124316	0.952721218868149	0.0110612053554646	4	C:\Program Files\Normalise Suite 2\Genelists\SG_Hu1-2_KTH1-2500_ver1_10Rx24C.txt.nsuite_genelist
RP11-900F13	12	92800000	12q23.1	0.930998223741149	0.0416265958634548	0.938707061626927	0.0352185396407766	4	C:\Program Files\Normalise Suite 2\Genelists\SG_Hu1-2_KTH1-2500_ver1_10Rx24C.txt.nsuite_genelist
AC083808	12	93800000	12q23.1	0.973089219990128	0.0180322583090091	0.988439211269647	0.0240223311840886	4	C:\Program Files\Normalise Suite 2\Genelists\SG_Hu1-2_KTH1-2500_ver1_10Rx24C.txt.nsuite_genelist
RP11-89F16	12	94900000	12q23.1	0.967005601092921	0.0121541905650043	0.96160095052347	0.00973849363707464	4	C:\Program Files\Normalise Suite 2\Genelists\SG_Hu1-2_KTH1-2500_ver1_10Rx24C.txt.nsuite_genelist
RP11-141N1	12	95800000	12q23.1	0.900307610594695	0.06561567952916	0.907264039784958	0.051255225759718	4	C:\Program Files\Normalise Suite 2\Genelists\SG_Hu1-2_KTH1-2500_ver1_10Rx24C.txt.nsuite_genelist
AC073655	12	97500000	12q23.1	1.09773833765325	0.0896963799052398	1.09278734070179	0.0715941489893739	4	C:\Program Files\Normalise Suite 2\Genelists\SG_Hu1-2_KTH1-2500_ver1_10Rx24C.txt.nsuite_genelist
RP11-282G15	12	98400000	12q23.1	1.03877016037912	0.0416386072819547	1.035272648251	0.0371641907095005	4	C:\Program Files\Normalise Suite 2\Genelists\SG_Hu1-2_KTH1-2500_ver1_10Rx24C.txt.nsuite_genelist
RP11-79K8	12	102000000	12q23.3	0.885678898473872	0.00486139659625731	0.877713415126654	0.00651342549379867	4	C:\Program Files\Normalise Suite 2\Genelists\SG_Hu1-2_KTH1-2500_ver1_10Rx24C.txt.nsuite_genelist
RP11-81D15	12	102300000	12q23.3	0.996827676650942	0.025285377968046	1.01685167255083	0.0294798175878463	4	C:\Program Files\Normalise Suite 2\Genelists\SG_Hu1-2_KTH1-2500_ver1_10Rx24C.txt.nsuite_genelist
RP11-90E9	12	102800000	12q23.3	0.983987342704873	0.0382106513664921	0.990066514780144	0.0403607435267725	4	C:\Program Files\Normalise Suite 2\Genelists\SG_Hu1-2_KTH1-2500_ver1_10Rx24C.txt.nsuite_genelist
RP11-91M8	12	107400000	12q24.11	0.941371520147601	0.0181362798317652	0.939804131403013	0.0183892935540901	4	C:\Program Files\Normalise Suite 2\Genelists\SG_Hu1-2_KTH1-2500_ver1_10Rx24C.txt.nsuite_genelist
RP11-443B14	12	109400000	12q24.12	1.05765001536727	0.180233274722736	1.03644750409976	0.181351814175836	4	C:\Program Files\Normalise Suite 2\Genelists\SG_Hu1-2_KTH1-2500_ver1_10Rx24C.txt.nsuite_genelist
RP11-91M22	12	109600000	12q24.13	1.05585235181147	0.143325789696502	1.04334859420176	0.121139045359155	3	C:\Program Files\Normalise Suite 2\Genelists\SG_Hu1-2_KTH1-2500_ver1_10Rx24C.txt.nsuite_genelist
RP11-110L13	12	111200000	12q24.13	1.16268519620075	0.213518998728269	1.16555126431033	0.225330836722451	4	C:\Program Files\Normalise Suite 2\Genelists\SG_Hu1-2_KTH1-2500_ver1_10Rx24C.txt.nsuite_genelist
RP11-90N16	12	112000000	12q24.21	0.976175431748556	0.0280985611503434	0.977831026059054	0.0270631928483904	4	C:\Program Files\Normalise Suite 2\Genelists\SG_Hu1-2_KTH1-2500_ver1_10Rx24C.txt.nsuite_genelist
RP11-951I11	12	113500000	12q24.21	0.999615715481869	0.0450686049301972	0.998340578668281	0.0466598979768451	4	C:\Program Files\Normalise Suite 2\Genelists\SG_Hu1-2_KTH1-2500_ver1_10Rx24C.txt.nsuite_genelist
RP11-91I24	12	114300000	12q24.22	1.17687368842543	0.215633052268893	1.24764760736028	0.327237857683964	4	C:\Program Files\Normalise Suite 2\Genelists\SG_Hu1-2_KTH1-2500_ver1_10Rx24C.txt.nsuite_genelist
AC007570	12	115300000	12q24.22	1.05463097827936	0.0251796128718876	1.0547626147191	0.0278665090476063	4	C:\Program Files\Normalise Suite 2\Genelists\SG_Hu1-2_KTH1-2500_ver1_10Rx24C.txt.nsuite_genelist
RP11-426H24	12	117400000	12q24.23	0.954159582812087	0.0575874571632325	0.97180638663823	0.0297311154347927	4	C:\Program Files\Normalise Suite 2\Genelists\SG_Hu1-2_KTH1-2500_ver1_10Rx24C.txt.nsuite_genelist
RP11-90D13	12	118000000	12q24.23	1.08291775526151	0.0535882224869292	1.08485723053476	0.0636943355780046	4	C:\Program Files\Normalise Suite 2\Genelists\SG_Hu1-2_KTH1-2500_ver1_10Rx24C.txt.nsuite_genelist
RP11-90F3	12	118200000	12q24.23	1.06815772234708	0.00642587565951118	1.05917721672504	0.0180179153323691	4	C:\Program Files\Normalise Suite 2\Genelists\SG_Hu1-2_KTH1-2500_ver1_10Rx24C.txt.nsuite_genelist
RP11-91M21	12	120400000	12q24.31	0.997803277618231	0.027551612930544	0.986649448897942	0.0164365714004286	4	C:\Program Files\Normalise Suite 2\Genelists\SG_Hu1-2_KTH1-2500_ver1_10Rx24C.txt.nsuite_genelist
RP11-119J23	12	121200000	12q24.31	1.09113055779622	0.0974661894290176	1.08693668949339	0.102460960056269	4	C:\Program Files\Normalise Suite 2\Genelists\SG_Hu1-2_KTH1-2500_ver1_10Rx24C.txt.nsuite_genelist
RP11-101P14	12	122500000	12q24.31	1.01467266106716	0.0823337449485633	1.02293359717903	0.084822702603297	4	C:\Program Files\Normalise Suite 2\Genelists\SG_Hu1-2_KTH1-2500_ver1_10Rx24C.txt.nsuite_genelist
RP11-110J12	12	124000000	12q24.31	1.02253763369146	0.0159481779511578	1.02488964771743	0.0142351305503024	4	C:\Program Files\Normalise Suite 2\Genelists\SG_Hu1-2_KTH1-2500_ver1_10Rx24C.txt.nsuite_genelist
RP11-3L23	12	125100000	12q24.32	0.880174049454435	0.100511448258317	0.988019674680744	0.0780489862982621	4	C:\Program Files\Normalise Suite 2\Genelists\SG_Hu1-2_KTH1-2500_ver1_10Rx24C.txt.nsuite_genelist
RP11-665J20	12	127300000	12q24.33	1.06739984067266	0.00679007666483898	1.06126213569315	0.0138981000069621	4	C:\Program Files\Normalise Suite 2\Genelists\SG_Hu1-2_KTH1-2500_ver1_10Rx24C.txt.nsuite_genelist
RP11-87C12	12	128700000	12q24.33	1.05060429855902	0.0552026739858387	1.04490885496056	0.0629263478337918	4	C:\Program Files\Normalise Suite 2\Genelists\SG_Hu1-2_KTH1-2500_ver1_10Rx24C.txt.nsuite_genelist
RP11-512M8	12	129100000	12q24.33	1.09535208673337	0.116927688629032	1.11430644272364	0.1242026156919	4	C:\Program Files\Normalise Suite 2\Genelists\SG_Hu1-2_KTH1-2500_ver1_10Rx24C.txt.nsuite_genelist
RP11-486O12	12	130900000	12q24.33	1.07232966152123	0.0169549717857653	1.06260806073497	0.0269479782127724	4	C:\Program Files\Normalise Suite 2\Genelists\SG_Hu1-2_KTH1-2500_ver1_10Rx24C.txt.nsuite_genelist
RP11-91B1	12	136200000	12q24.33	0.972587996274559	0.0142676541658283	0.967013264927073	0.0198282746108205	4	C:\Program Files\Normalise Suite 2\Genelists\SG_Hu1-2_KTH1-2500_ver1_10Rx24C.txt.nsuite_genelist
RP11-81G12	12	137700000	12q24.33	0.944901494731027	0.0248145918416793	0.960228437227578	0.0532327393556528	4	C:\Program Files\Normalise Suite 2\Genelists\SG_Hu1-2_KTH1-2500_ver1_10Rx24C.txt.nsuite_genelist
RP11-119J21	12	138100000	12q24.33	0.976734992958183	0.0480771943087615	0.986391903652823	0.0341015177523925	4	C:\Program Files\Normalise Suite 2\Genelists\SG_Hu1-2_KTH1-2500_ver1_10Rx24C.txt.nsuite_genelist
RP11-89F23	12	138500000	12q24.33	1.06682407834612	0.0250667436988378	1.06195746707631	0.0264262130039841	4	C:\Program Files\Normalise Suite 2\Genelists\SG_Hu1-2_KTH1-2500_ver1_10Rx24C.txt.nsuite_genelist
AC048343	12	146500000	12q24.33	0.814322546319993	0.195048128597001	0.806271977726549	0.206212632698147	4	C:\Program Files\Normalise Suite 2\Genelists\SG_Hu1-2_KTH1-2500_ver1_10Rx24C.txt.nsuite_genelist
RP11-408E5	13	17300000	13q12.11	0.990329861070956	0.0272687476021216	0.99995322279267	0.0374261267004245	4	C:\Program Files\Normalise Suite 2\Genelists\SG_Hu1-2_KTH1-2500_ver1_10Rx24C.txt.nsuite_genelist
RP11-110K18	13	18100000	13q12.11	1.06443015676169	0.0476104637595383	1.09072230900745	0.0133861291826883	4	C:\Program Files\Normalise Suite 2\Genelists\SG_Hu1-2_KTH1-2500_ver1_10Rx24C.txt.nsuite_genelist
RP11-26D3	13	19000000	13q12.11	1.08714670853424	0.0332875731377306	1.08808713278472	0.0326334705438144	4	C:\Program Files\Normalise Suite 2\Genelists\SG_Hu1-2_KTH1-2500_ver1_10Rx24C.txt.nsuite_genelist
RP11-347L8	13	20200000	13q12.11	0.982171317759576	0.0280960878833984	0.982069595814047	0.02560889257237	4	C:\Program Files\Normalise Suite 2\Genelists\SG_Hu1-2_KTH1-2500_ver1_10Rx24C.txt.nsuite_genelist
RP11-316G23	13	20600000	13q12.11	1.02513139980437	0.117241312098933	1.03021950250885	0.14005486473621	4	C:\Program Files\Normalise Suite 2\Genelists\SG_Hu1-2_KTH1-2500_ver1_10Rx24C.txt.nsuite_genelist
RP11-300N13	13	22900000	13q12.11	0.963256859435838	0.052532360298327	0.963802118546881	0.0485708980470797	4	C:\Program Files\Normalise Suite 2\Genelists\SG_Hu1-2_KTH1-2500_ver1_10Rx24C.txt.nsuite_genelist
RP11-90M15	13	23600000	13q12.12	1.01932529669716	0.0124203250449213	1.01939138759042	0.0163673232957734	4	C:\Program Files\Normalise Suite 2\Genelists\SG_Hu1-2_KTH1-2500_ver1_10Rx24C.txt.nsuite_genelist
RP11-111G7	13	24200000	13q12.12	0.955168279183127	0.044591483984886	0.959687540945172	0.0376674636894314	4	C:\Program Files\Normalise Suite 2\Genelists\SG_Hu1-2_KTH1-2500_ver1_10Rx24C.txt.nsuite_genelist
RP11-91C24	13	25400000	13q12.13	0.933640451405996	0.0267304709013686	0.93077610262504	0.026952436024736	4	C:\Program Files\Normalise Suite 2\Genelists\SG_Hu1-2_KTH1-2500_ver1_10Rx24C.txt.nsuite_genelist
RP11-89J10	13	25900000	13q12.13	1.02303580213596	0.0124642743328708	1.0202123991297	0.0145129738161953	4	C:\Program Files\Normalise Suite 2\Genelists\SG_Hu1-2_KTH1-2500_ver1_10Rx24C.txt.nsuite_genelist
RP11-35M5	13	26800000	13q12.13	1.10982405472214	0.110323734325222	1.11822171607388	0.0959282644841348	4	C:\Program Files\Normalise Suite 2\Genelists\SG_Hu1-2_KTH1-2500_ver1_10Rx24C.txt.nsuite_genelist
RP11-90M5	13	28600000	13q12.2	0.977072227428015	0.0156066600638066	0.971248096242324	0.0183880901791699	4	C:\Program Files\Normalise Suite 2\Genelists\SG_Hu1-2_KTH1-2500_ver1_10Rx24C.txt.nsuite_genelist
RP11-63C16	13	29500000	13q12.2	0.976087613097731	0.140088140321138	1.03876090850399	0.157807993858276	4	C:\Program Files\Normalise Suite 2\Genelists\SG_Hu1-2_KTH1-2500_ver1_10Rx24C.txt.nsuite_genelist
RP11-367C11	13	30300000	13q12.3	0.96822364067305	0.0301005119866589	0.965218040267297	0.0310109088526616	4	C:\Program Files\Normalise Suite 2\Genelists\SG_Hu1-2_KTH1-2500_ver1_10Rx24C.txt.nsuite_genelist
CTD-2037D17	13	31400000	13q12.3	0.934008934396985	0.0251986380448517	0.931868854803057	0.0252819565773043	4	C:\Program Files\Normalise Suite 2\Genelists\SG_Hu1-2_KTH1-2500_ver1_10Rx24C.txt.nsuite_genelist
RP11-141M1	13	32400000	13q12.3	0.930103682851201	0.0177908091302148	0.928775411601633	0.0164794793123167	4	C:\Program Files\Normalise Suite 2\Genelists\SG_Hu1-2_KTH1-2500_ver1_10Rx24C.txt.nsuite_genelist
RP11-87G1	13	32500000	13q12.3	0.989892970165189	0.038920230934192	0.994163215389971	0.0351922165244078	4	C:\Program Files\Normalise Suite 2\Genelists\SG_Hu1-2_KTH1-2500_ver1_10Rx24C.txt.nsuite_genelist
RP11-269G10	13	33500000	13q12.3	0.936410151342227	0.0559144820539612	0.974316009304071	0.0545955913162026	4	C:\Program Files\Normalise Suite 2\Genelists\SG_Hu1-2_KTH1-2500_ver1_10Rx24C.txt.nsuite_genelist
RP11-90F5	13	33900000	13q13.1	0.981298141360555	0.0231920596166591	0.981279688862675	0.0264749004237229	4	C:\Program Files\Normalise Suite 2\Genelists\SG_Hu1-2_KTH1-2500_ver1_10Rx24C.txt.nsuite_genelist
RP11-91K18	13	35400000	13q13.1	1.04548528989765	0.0273342141872237	1.04003367003041	0.0348843322175865	4	C:\Program Files\Normalise Suite 2\Genelists\SG_Hu1-2_KTH1-2500_ver1_10Rx24C.txt.nsuite_genelist
RP11-495J3	13	36400000	13q13.2	0.96759951779079	0.0589645504412633	0.967790233365311	0.0520863157670896	4	C:\Program Files\Normalise Suite 2\Genelists\SG_Hu1-2_KTH1-2500_ver1_10Rx24C.txt.nsuite_genelist
RP11-186J16	13	38600000	13q13.3	0.986749127358327	0.0197290896560289	0.98309799008831	0.0198618001694735	4	C:\Program Files\Normalise Suite 2\Genelists\SG_Hu1-2_KTH1-2500_ver1_10Rx24C.txt.nsuite_genelist
RP11-83P2	13	40100000	13q13.3	0.968437693242553	0.014729919011917	0.965498501899954	0.0213817803120914	4	C:\Program Files\Normalise Suite 2\Genelists\SG_Hu1-2_KTH1-2500_ver1_10Rx24C.txt.nsuite_genelist
RP11-13I8	13	41300000	13q13.3	0.894955518366898	0.182011437876151	0.886787080717791	0.195317202010974	4	C:\Program Files\Normalise Suite 2\Genelists\SG_Hu1-2_KTH1-2500_ver1_10Rx24C.txt.nsuite_genelist
RP11-117I13	13	42000000	13q13.3	0.936033328197385	0.0375325873285367	0.943845319015851	0.0536579683586108	4	C:\Program Files\Normalise Suite 2\Genelists\SG_Hu1-2_KTH1-2500_ver1_10Rx24C.txt.nsuite_genelist
RP11-160G19	13	43200000	13q13.3	0.891746284794495	0.0714986984098819	0.892553911729293	0.0705568749099501	4	C:\Program Files\Normalise Suite 2\Genelists\SG_Hu1-2_KTH1-2500_ver1_10Rx24C.txt.nsuite_genelist
RP11-71C5	13	43700000	13q14.11	0.97267568936682	0.0564328998833837	0.973522034767545	0.0543399318391613	4	C:\Program Files\Normalise Suite 2\Genelists\SG_Hu1-2_KTH1-2500_ver1_10Rx24C.txt.nsuite_genelist
RP11-80H2	13	45400000	13q14.11	0.849935686672331	0.148221075792594	0.85150871681266	0.14212955193228	4	C:\Program Files\Normalise Suite 2\Genelists\SG_Hu1-2_KTH1-2500_ver1_10Rx24C.txt.nsuite_genelist
RP11-457D13	13	46200000	13q14.11	0.937946552814918	0.0276659746530288	0.937378813537131	0.0176017001421371	4	C:\Program Files\Normalise Suite 2\Genelists\SG_Hu1-2_KTH1-2500_ver1_10Rx24C.txt.nsuite_genelist
RP11-480G1	13	47600000	13q14.11	0.94291619314295	0.0191863998082352	0.940336416526755	0.0224869585506416	4	C:\Program Files\Normalise Suite 2\Genelists\SG_Hu1-2_KTH1-2500_ver1_10Rx24C.txt.nsuite_genelist
RP11-94N9	13	49000000	13q14.12	0.980031658270935	0.0437276574560269	0.969240876982584	0.0524504637529804	4	C:\Program Files\Normalise Suite 2\Genelists\SG_Hu1-2_KTH1-2500_ver1_10Rx24C.txt.nsuite_genelist
RP11-90K7	13	50500000	13q14.13	0.965603287599806	0.0300625438941094	0.960820920989556	0.0320009329602438	4	C:\Program Files\Normalise Suite 2\Genelists\SG_Hu1-2_KTH1-2500_ver1_10Rx24C.txt.nsuite_genelist
RP11-185C18	13	51300000	13q14.13	1.058457829349	0.0119011217688627	1.0543761588801	0.0204512606641785	4	C:\Program Files\Normalise Suite 2\Genelists\SG_Hu1-2_KTH1-2500_ver1_10Rx24C.txt.nsuite_genelist
RP11-91J7	13	52300000	13q14.2	0.930940959821508	0.0257088280589383	0.929598656963331	0.0224223094814592	4	C:\Program Files\Normalise Suite 2\Genelists\SG_Hu1-2_KTH1-2500_ver1_10Rx24C.txt.nsuite_genelist
RP11-456B18	13	54700000	13q14.2	0.94761077299759	0.0391678538128257	0.939722715525893	0.0399410575263279	4	C:\Program Files\Normalise Suite 2\Genelists\SG_Hu1-2_KTH1-2500_ver1_10Rx24C.txt.nsuite_genelist
RP11-100C24	13	56800000	13q14.3	0.680656646452581	0.0395570465978113	0.656784058862325	0.0236450527770272	4	C:\Program Files\Normalise Suite 2\Genelists\SG_Hu1-2_KTH1-2500_ver1_10Rx24C.txt.nsuite_genelist
RP11-81D19	13	57500000	13q14.3	0.985670688364644	0.0765618384861791	0.977293360979738	0.077262375460482	4	C:\Program Files\Normalise Suite 2\Genelists\SG_Hu1-2_KTH1-2500_ver1_10Rx24C.txt.nsuite_genelist
RP11-142D16	13	59100000	13q14.3	0.972427131430018	0.0306346548847872	0.977318904482927	0.0146016474897765	4	C:\Program Files\Normalise Suite 2\Genelists\SG_Hu1-2_KTH1-2500_ver1_10Rx24C.txt.nsuite_genelist
RP11-218B22	13	59500000	13q21.1	1.09909343632534	0.181046168719127	1.11307069730367	0.198438638787641	4	C:\Program Files\Normalise Suite 2\Genelists\SG_Hu1-2_KTH1-2500_ver1_10Rx24C.txt.nsuite_genelist
RP11-282D7	13	63200000	13q21.1	0.934152975304864	0.0242053463223909	0.927348723204261	0.0193274725289619	4	C:\Program Files\Normalise Suite 2\Genelists\SG_Hu1-2_KTH1-2500_ver1_10Rx24C.txt.nsuite_genelist
RP11-91F3	13	63700000	13q21.2	0.935378775614536	0.0111098963184958	0.937584920809307	0.0257689269893968	4	C:\Program Files\Normalise Suite 2\Genelists\SG_Hu1-2_KTH1-2500_ver1_10Rx24C.txt.nsuite_genelist
RP11-37I8	13	64600000	13q21.2	0.931915468018312	0.0471608981690411	0.929327743982916	0.0195177787209622	4	C:\Program Files\Normalise Suite 2\Genelists\SG_Hu1-2_KTH1-2500_ver1_10Rx24C.txt.nsuite_genelist
RP11-23B16	13	66600000	13q21.31	0.983784809775479	0.0264869615474754	0.986514877082821	0.0217346283637928	4	C:\Program Files\Normalise Suite 2\Genelists\SG_Hu1-2_KTH1-2500_ver1_10Rx24C.txt.nsuite_genelist
AL138958	13	68100000	13q21.31	1.04416243688761	0.0565730171149275	1.05454873970546	0.0536210581498324	4	C:\Program Files\Normalise Suite 2\Genelists\SG_Hu1-2_KTH1-2500_ver1_10Rx24C.txt.nsuite_genelist
RP11-1G3	13	69200000	13q21.32	0.936795845879595	0.0489476856519544	0.931552515237649	0.0675322984895403	4	C:\Program Files\Normalise Suite 2\Genelists\SG_Hu1-2_KTH1-2500_ver1_10Rx24C.txt.nsuite_genelist
RP11-14B2	13	70300000	13q21.32	0.937167867137477	0.0313611743948415	0.935797552774474	0.0246146158384821	4	C:\Program Files\Normalise Suite 2\Genelists\SG_Hu1-2_KTH1-2500_ver1_10Rx24C.txt.nsuite_genelist
RP11-81D9	13	71400000	13q21.32	0.98196131769498	0.0412091480015848	0.980971492122243	0.0437841970979169	4	C:\Program Files\Normalise Suite 2\Genelists\SG_Hu1-2_KTH1-2500_ver1_10Rx24C.txt.nsuite_genelist
RP11-79I4	13	72000000	13q21.33	0.986695926236515	0.0497587434550163	0.954599967825361	0.0410623159119886	4	C:\Program Files\Normalise Suite 2\Genelists\SG_Hu1-2_KTH1-2500_ver1_10Rx24C.txt.nsuite_genelist
RP11-132L12	13	73300000	13q21.33	0.966637502308104	0.0435936434064936	0.974557598867695	0.0158862151660284	4	C:\Program Files\Normalise Suite 2\Genelists\SG_Hu1-2_KTH1-2500_ver1_10Rx24C.txt.nsuite_genelist
RP11-29G8	13	73900000	13q21.33	1.14244795556586	0.178964189848641	1.13937760472057	0.169225802169363	4	C:\Program Files\Normalise Suite 2\Genelists\SG_Hu1-2_KTH1-2500_ver1_10Rx24C.txt.nsuite_genelist
RP11-138D23	13	74900000	13q21.33	0.949835768430895	0.011414802296774	0.958942236313897	0.041350821446622	4	C:\Program Files\Normalise Suite 2\Genelists\SG_Hu1-2_KTH1-2500_ver1_10Rx24C.txt.nsuite_genelist
RP11-298H15	13	75800000	13q21.33	0.88482252047197	0.0446229417886015	0.886301135682789	0.0432850804259527	4	C:\Program Files\Normalise Suite 2\Genelists\SG_Hu1-2_KTH1-2500_ver1_10Rx24C.txt.nsuite_genelist
AL359257	13	77200000	13q22.1	0.983164213600525	0.0628466013232327	0.978107014665133	0.0657500677211085	4	C:\Program Files\Normalise Suite 2\Genelists\SG_Hu1-2_KTH1-2500_ver1_10Rx24C.txt.nsuite_genelist
RP11-25J23	13	79900000	13q22.2	0.958678692893967	0.040753142693898	0.957040048120693	0.0413350120860738	4	C:\Program Files\Normalise Suite 2\Genelists\SG_Hu1-2_KTH1-2500_ver1_10Rx24C.txt.nsuite_genelist
RP11-80N10	13	81200000	13q22.3	1.08192516237282	0.121325601819146	1.08420874448536	0.130080041893142	4	C:\Program Files\Normalise Suite 2\Genelists\SG_Hu1-2_KTH1-2500_ver1_10Rx24C.txt.nsuite_genelist
RP11-89A14	13	83400000	13q31.1	0.917922086816042	0.0458732539566767	0.920676328671211	0.0340075247115353	4	C:\Program Files\Normalise Suite 2\Genelists\SG_Hu1-2_KTH1-2500_ver1_10Rx24C.txt.nsuite_genelist
RP11-118K20	13	84700000	13q31.1	0.96329753609617	0.025265245754751	0.968249841488456	0.0470004915139195	4	C:\Program Files\Normalise Suite 2\Genelists\SG_Hu1-2_KTH1-2500_ver1_10Rx24C.txt.nsuite_genelist
RP11-29C8	13	86100000	13q31.1	0.968626304450643	0.01822373612962	0.967523220387497	0.0159025708126014	4	C:\Program Files\Normalise Suite 2\Genelists\SG_Hu1-2_KTH1-2500_ver1_10Rx24C.txt.nsuite_genelist
RP11-753M10	13	87500000	13q31.1	0.99318071685576	0.0440280634861238	1.12501689225468	0.0469849562505681	2	C:\Program Files\Normalise Suite 2\Genelists\SG_Hu1-2_KTH1-2500_ver1_10Rx24C.txt.nsuite_genelist
RP11-29P20	13	88100000	13q31.2	0.896624276609379	0.115673110768874	0.922847810986125	0.0815832898290416	3	C:\Program Files\Normalise Suite 2\Genelists\SG_Hu1-2_KTH1-2500_ver1_10Rx24C.txt.nsuite_genelist
RP11-27D9	13	89200000	13q31.3	0.948652872857775	0.0361891880722737	0.972153480524848	0.0376577599176138	4	C:\Program Files\Normalise Suite 2\Genelists\SG_Hu1-2_KTH1-2500_ver1_10Rx24C.txt.nsuite_genelist
RP11-114G1	13	89900000	13q31.3	0.94633745249083	0.0383130723113968	0.95499755417946	0.0260296303809703	4	C:\Program Files\Normalise Suite 2\Genelists\SG_Hu1-2_KTH1-2500_ver1_10Rx24C.txt.nsuite_genelist
RP11-79H7	13	90800000	13q31.3	0.953572531585908	0.0454302868047737	0.963420236347662	0.0380532481611419	4	C:\Program Files\Normalise Suite 2\Genelists\SG_Hu1-2_KTH1-2500_ver1_10Rx24C.txt.nsuite_genelist
RP11-51B13	13	91600000	13q31.3	0.810836876078529	0.182089224946859	0.797715737755032	0.171231082811867	4	C:\Program Files\Normalise Suite 2\Genelists\SG_Hu1-2_KTH1-2500_ver1_10Rx24C.txt.nsuite_genelist
RP11-121J7	13	91900000	13q31.3	1.05378502645909	0.133056317276449	1.04874941573307	0.133494237151542	4	C:\Program Files\Normalise Suite 2\Genelists\SG_Hu1-2_KTH1-2500_ver1_10Rx24C.txt.nsuite_genelist
RP11-165N12	13	92900000	13q32.1	0.94988280212744	0.00920583379745919	0.941160815062768	0.0130144122519319	4	C:\Program Files\Normalise Suite 2\Genelists\SG_Hu1-2_KTH1-2500_ver1_10Rx24C.txt.nsuite_genelist
RP11-80B16	13	94200000	13q32.1	1.02160988759056	0.0258447257425872	1.18154885852851	0.158875990605084	2	C:\Program Files\Normalise Suite 2\Genelists\SG_Hu1-2_KTH1-2500_ver1_10Rx24C.txt.nsuite_genelist
RP11-210E23	13	95000000	13q32.1	0.958861137150838	0.0836265257073402	0.990724420230276	0.115419730548963	4	C:\Program Files\Normalise Suite 2\Genelists\SG_Hu1-2_KTH1-2500_ver1_10Rx24C.txt.nsuite_genelist
RP11-74A12	13	95600000	13q32.2	0.992106828987283	0.0584357871757527	0.989412199868502	0.0627623416558988	4	C:\Program Files\Normalise Suite 2\Genelists\SG_Hu1-2_KTH1-2500_ver1_10Rx24C.txt.nsuite_genelist
RP11-79A16	13	96600000	13q32.2	0.930597055734249	0.161621990549638	0.950870928263869	0.135536800986966	4	C:\Program Files\Normalise Suite 2\Genelists\SG_Hu1-2_KTH1-2500_ver1_10Rx24C.txt.nsuite_genelist
RP11-83D23	13	97000000	13q32.2	0.894583111268013	0.154867308446065	0.88217997157447	0.156572114157818	4	C:\Program Files\Normalise Suite 2\Genelists\SG_Hu1-2_KTH1-2500_ver1_10Rx24C.txt.nsuite_genelist
RP11-122A8	13	99800000	13q32.3	1.03385093923136	0.0563316910528677	1.05697576173103	0.0520972202872741	4	C:\Program Files\Normalise Suite 2\Genelists\SG_Hu1-2_KTH1-2500_ver1_10Rx24C.txt.nsuite_genelist
RP11-366N24	13	100400000	13q32.3	0.928967361087577	0.043295196014167	0.935007568962207	0.0784083457958134	4	C:\Program Files\Normalise Suite 2\Genelists\SG_Hu1-2_KTH1-2500_ver1_10Rx24C.txt.nsuite_genelist
RP11-151A6	13	101200000	13q33.1	1.05879170199283	0.0328022059389638	1.0442413319141	0.00904353568013454	4	C:\Program Files\Normalise Suite 2\Genelists\SG_Hu1-2_KTH1-2500_ver1_10Rx24C.txt.nsuite_genelist
RP11-90C11	13	101800000	13q33.1	0.936432676931881	0.0255053808328853	0.941673108932509	0.019533918993998	4	C:\Program Files\Normalise Suite 2\Genelists\SG_Hu1-2_KTH1-2500_ver1_10Rx24C.txt.nsuite_genelist
AL391122	13	102500000	13q33.1	1.0047060219404	0.0189258818484524	0.998623830923131	0.0270104726749894	4	C:\Program Files\Normalise Suite 2\Genelists\SG_Hu1-2_KTH1-2500_ver1_10Rx24C.txt.nsuite_genelist
RP11-36L18	13	103600000	13q33.1	0.978566585602164	0.086890359246962	0.983941342352477	0.0729811564100295	4	C:\Program Files\Normalise Suite 2\Genelists\SG_Hu1-2_KTH1-2500_ver1_10Rx24C.txt.nsuite_genelist
RP11-202O6	13	104500000	13q33.2	0.918353838569451	0.0104515724292041	0.924853368134989	0.037411328700432	4	C:\Program Files\Normalise Suite 2\Genelists\SG_Hu1-2_KTH1-2500_ver1_10Rx24C.txt.nsuite_genelist
RP11-100K21	13	106100000	13q33.3	0.794737643189368	0.196611488795913	0.790944446473143	0.192003123415751	4	C:\Program Files\Normalise Suite 2\Genelists\SG_Hu1-2_KTH1-2500_ver1_10Rx24C.txt.nsuite_genelist
RP11-25E13	13	107200000	13q33.3	0.939556946081322	0.0264579766786742	0.941949793217276	0.0587937195380226	4	C:\Program Files\Normalise Suite 2\Genelists\SG_Hu1-2_KTH1-2500_ver1_10Rx24C.txt.nsuite_genelist
RP11-207D10	13	107700000	13q33.3	0.939614526034987	0.0546601984224602	0.936714635475596	0.051560027263784	4	C:\Program Files\Normalise Suite 2\Genelists\SG_Hu1-2_KTH1-2500_ver1_10Rx24C.txt.nsuite_genelist
AL445649	13	108500000	13q33.3	0.90242810346836	0.0364979852874232	0.931419272748182	0.0461965026670422	4	C:\Program Files\Normalise Suite 2\Genelists\SG_Hu1-2_KTH1-2500_ver1_10Rx24C.txt.nsuite_genelist
RP11-330C15	13	109400000	13q33.3	1.01002806628736	0.0788031473208496	0.942412802634053	0.0651747168417695	4	C:\Program Files\Normalise Suite 2\Genelists\SG_Hu1-2_KTH1-2500_ver1_10Rx24C.txt.nsuite_genelist
RP11-107H21	13	110000000	13q33.3	0.969720641360355	0.038968736563897	0.966210862793659	0.0347904584354818	4	C:\Program Files\Normalise Suite 2\Genelists\SG_Hu1-2_KTH1-2500_ver1_10Rx24C.txt.nsuite_genelist
RP11-90L1	13	111500000	13q33.3	1.03027674059528	0.0166900514112983	1.02570547718941	0.0201680343951187	4	C:\Program Files\Normalise Suite 2\Genelists\SG_Hu1-2_KTH1-2500_ver1_10Rx24C.txt.nsuite_genelist
RP11-91C11	13	111800000	13q33.3	0.962718903413452	0.056489119492638	0.956826871649285	0.0497232214618993	4	C:\Program Files\Normalise Suite 2\Genelists\SG_Hu1-2_KTH1-2500_ver1_10Rx24C.txt.nsuite_genelist
RP11-474D23	13	112400000	13q33.3	0.878613851791467	0.0128090404627309	0.958589339592296	0.10959953713891	4	C:\Program Files\Normalise Suite 2\Genelists\SG_Hu1-2_KTH1-2500_ver1_10Rx24C.txt.nsuite_genelist
RP11-75F3	13	113000000	13q33.3	0.88365427494161	0.0489129751974804	0.878743803147022	0.0424019126583951	4	C:\Program Files\Normalise Suite 2\Genelists\SG_Hu1-2_KTH1-2500_ver1_10Rx24C.txt.nsuite_genelist
RP11-98F14	13	114500000	13q33.3	0.873395572580812	0.120261831257434	0.852293990019251	0.150730025636005	4	C:\Program Files\Normalise Suite 2\Genelists\SG_Hu1-2_KTH1-2500_ver1_10Rx24C.txt.nsuite_genelist
RP11-245B11	13	114800000	13q33.3	0.85732762771122	0.0755800898556745	0.8522486196026	0.0907022520683446	4	C:\Program Files\Normalise Suite 2\Genelists\SG_Hu1-2_KTH1-2500_ver1_10Rx24C.txt.nsuite_genelist
GS-1-L16	13	114900000	13q33.3	0.983212008309946	0.050797566635894	1.01107988417875	0.0983443676344432	4	C:\Program Files\Normalise Suite 2\Genelists\SG_Hu1-2_KTH1-2500_ver1_10Rx24C.txt.nsuite_genelist
GS-163-C9	13	114900000	13q33.3	0.810945797091518	0.144975700108705	0.890990243286271	0.201926695656404	4	C:\Program Files\Normalise Suite 2\Genelists\SG_Hu1-2_KTH1-2500_ver1_10Rx24C.txt.nsuite_genelist
RP11-391H12	13	117700000	13q33.3	1.0317555061226	0.0385748337386333	1.031502986557	0.0365244493521093	4	C:\Program Files\Normalise Suite 2\Genelists\SG_Hu1-2_KTH1-2500_ver1_10Rx24C.txt.nsuite_genelist
RP11-98N22	14	17000000	14q11.1	0.983441292276877	0.0787390684979162	0.984406669834455	0.0779458686673149	4	C:\Program Files\Normalise Suite 2\Genelists\SG_Hu1-2_KTH1-2500_ver1_10Rx24C.txt.nsuite_genelist
RP11-89F2	14	17400000	14q11.1	0.979585194577112	0.0254644671387608	0.968747907896034	0.0250477079106113	4	C:\Program Files\Normalise Suite 2\Genelists\SG_Hu1-2_KTH1-2500_ver1_10Rx24C.txt.nsuite_genelist
RP11-71E6	14	18500000	14q11.1	1.07220456648114	0.069746909839671	1.15640367192495	0.0758565288892483	4	C:\Program Files\Normalise Suite 2\Genelists\SG_Hu1-2_KTH1-2500_ver1_10Rx24C.txt.nsuite_genelist
RP11-566I2	14	18600000	14q11.1	1.02609661193288	0.0590509844927864	1.03541038840602	0.0694123149135503	4	C:\Program Files\Normalise Suite 2\Genelists\SG_Hu1-2_KTH1-2500_ver1_10Rx24C.txt.nsuite_genelist
RP11-65O3	14	20000000	14q11.1	1.03240612228048	0.0306337320832238	1.03859778902125	0.0425971626322954	4	C:\Program Files\Normalise Suite 2\Genelists\SG_Hu1-2_KTH1-2500_ver1_10Rx24C.txt.nsuite_genelist
RP11-81F9	14	20300000	14q11.1	1.04170686659684	0.0672947248407859	1.04101210962594	0.0625791653632502	4	C:\Program Files\Normalise Suite 2\Genelists\SG_Hu1-2_KTH1-2500_ver1_10Rx24C.txt.nsuite_genelist
RP11-89K22	14	22200000	14q11.2	1.04142091651842	0.0800489408328483	1.02074299991647	0.0529898788565562	4	C:\Program Files\Normalise Suite 2\Genelists\SG_Hu1-2_KTH1-2500_ver1_10Rx24C.txt.nsuite_genelist
RP11-529E4	14	25500000	14q11.2	0.969966054841035	0.042815137954048	0.979141107451781	0.0203065835346199	4	C:\Program Files\Normalise Suite 2\Genelists\SG_Hu1-2_KTH1-2500_ver1_10Rx24C.txt.nsuite_genelist
RP11-125A5	14	26400000	14q11.2	1.33276650062762	0.0285460907476859	1.37432438155657	0.0398735695287361	4	C:\Program Files\Normalise Suite 2\Genelists\SG_Hu1-2_KTH1-2500_ver1_10Rx24C.txt.nsuite_genelist
RP11-369O9	14	27000000	14q11.2	0.970896295030103	0.063607940747757	1.00299604420537	0.0691614741610098	4	C:\Program Files\Normalise Suite 2\Genelists\SG_Hu1-2_KTH1-2500_ver1_10Rx24C.txt.nsuite_genelist
RP11-91K19	14	29000000	14q13.1	1.01659885841406	0.0637112184854395	1.0255261719842	0.0601519993601942	4	C:\Program Files\Normalise Suite 2\Genelists\SG_Hu1-2_KTH1-2500_ver1_10Rx24C.txt.nsuite_genelist
RP11-91C17	14	29400000	14q13.1	0.9992215983477	0.0297342208352345	1.000354904772	0.0292795209268692	4	C:\Program Files\Normalise Suite 2\Genelists\SG_Hu1-2_KTH1-2500_ver1_10Rx24C.txt.nsuite_genelist
RP11-54H22	14	29900000	14q13.1	0.89883783855757	0.0680395965886615	0.944809935278588	0.113669350442137	4	C:\Program Files\Normalise Suite 2\Genelists\SG_Hu1-2_KTH1-2500_ver1_10Rx24C.txt.nsuite_genelist
RP11-557O15	14	30500000	14q13.1	0.899709289251601	0.0237776937226003	0.890641493727483	0.025850851160615	4	C:\Program Files\Normalise Suite 2\Genelists\SG_Hu1-2_KTH1-2500_ver1_10Rx24C.txt.nsuite_genelist
RP11-26M6	14	32200000	14q13.1	1.04860151908704	0.0567078129741955	1.05441119077141	0.0483942309322763	4	C:\Program Files\Normalise Suite 2\Genelists\SG_Hu1-2_KTH1-2500_ver1_10Rx24C.txt.nsuite_genelist
RP11-465B6	14	33400000	14q13.1	0.996786378996098	0.0341826553896384	1.0173455096091	0.00935255830862579	4	C:\Program Files\Normalise Suite 2\Genelists\SG_Hu1-2_KTH1-2500_ver1_10Rx24C.txt.nsuite_genelist
RP11-88D14	14	34800000	14q13.1	0.99749819386394	0.0403878347029049	0.982770434952981	0.0221407689844596	4	C:\Program Files\Normalise Suite 2\Genelists\SG_Hu1-2_KTH1-2500_ver1_10Rx24C.txt.nsuite_genelist
RP11-91H1	14	35300000	14q13.1	0.962412341868343	0.0232989235203303	0.956635033367051	0.0256249095630661	4	C:\Program Files\Normalise Suite 2\Genelists\SG_Hu1-2_KTH1-2500_ver1_10Rx24C.txt.nsuite_genelist
RP11-305B23	14	36400000	14q13.2	1.05960524969033	0.0293715610692093	1.07073454218864	0.0328832779101366	4	C:\Program Files\Normalise Suite 2\Genelists\SG_Hu1-2_KTH1-2500_ver1_10Rx24C.txt.nsuite_genelist
RP11-88N14	14	37800000	14q13.3	0.941327502364059	0.0285598624943313	0.946238900799856	0.0161366625076588	4	C:\Program Files\Normalise Suite 2\Genelists\SG_Hu1-2_KTH1-2500_ver1_10Rx24C.txt.nsuite_genelist
RP11-89D19	14	38600000	14q13.3	0.870689018183923	0.168101517520053	0.868819830088713	0.199057885728592	4	C:\Program Files\Normalise Suite 2\Genelists\SG_Hu1-2_KTH1-2500_ver1_10Rx24C.txt.nsuite_genelist
RP11-435L2	14	41200000	14q21.1	0.967602466375743	0.0791912758501234	1.01051022166029	0.0503687746588825	4	C:\Program Files\Normalise Suite 2\Genelists\SG_Hu1-2_KTH1-2500_ver1_10Rx24C.txt.nsuite_genelist
RP11-453F20	14	43100000	14q21.1	1.04858611648685	0.0311494790710607	1.04166732597801	0.0449765750138977	4	C:\Program Files\Normalise Suite 2\Genelists\SG_Hu1-2_KTH1-2500_ver1_10Rx24C.txt.nsuite_genelist
RP11-52O23	14	45800000	14q21.3	0.932189449427862	0.0347008721852583	0.927853123887552	0.026495954534702	4	C:\Program Files\Normalise Suite 2\Genelists\SG_Hu1-2_KTH1-2500_ver1_10Rx24C.txt.nsuite_genelist
RP11-90K14	14	47700000	14q21.3	0.977671266589139	0.0603241956754222	1.03076596559425	0.100065314924324	3	C:\Program Files\Normalise Suite 2\Genelists\SG_Hu1-2_KTH1-2500_ver1_10Rx24C.txt.nsuite_genelist
RP11-368A1	14	48900000	14q21.3	1.01371184165186	0.066056278051161	1.01578934472492	0.0668161037073627	4	C:\Program Files\Normalise Suite 2\Genelists\SG_Hu1-2_KTH1-2500_ver1_10Rx24C.txt.nsuite_genelist
RP11-262M8	14	50400000	14q22.1	0.997766954301957	0.0100078175151041	0.993272788937042	0.00624195817077605	4	C:\Program Files\Normalise Suite 2\Genelists\SG_Hu1-2_KTH1-2500_ver1_10Rx24C.txt.nsuite_genelist
RP11-12P7	14	51800000	14q22.1	0.939392080471137	0.0453259852607605	0.934371058728982	0.0448833488280184	4	C:\Program Files\Normalise Suite 2\Genelists\SG_Hu1-2_KTH1-2500_ver1_10Rx24C.txt.nsuite_genelist
RP11-172G1	14	53200000	14q22.1	1.07824360123931	0.032515339744105	1.07722537668208	0.0275846761254234	4	C:\Program Files\Normalise Suite 2\Genelists\SG_Hu1-2_KTH1-2500_ver1_10Rx24C.txt.nsuite_genelist
AL359234	14	54600000	14q22.2	0.882130284647678	0.0263559417715351	0.867751360450589	0.028181655157219	4	C:\Program Files\Normalise Suite 2\Genelists\SG_Hu1-2_KTH1-2500_ver1_10Rx24C.txt.nsuite_genelist
RP11-571J17	14	56100000	14q22.3	0.839529760545136	0.170651335876924	0.900463544892021	0.256125050777267	4	C:\Program Files\Normalise Suite 2\Genelists\SG_Hu1-2_KTH1-2500_ver1_10Rx24C.txt.nsuite_genelist
RP11-2L22	14	57300000	14q22.3	0.986243878069967	0.0199713865967198	1.00164560851529	0.0530587444899251	4	C:\Program Files\Normalise Suite 2\Genelists\SG_Hu1-2_KTH1-2500_ver1_10Rx24C.txt.nsuite_genelist
RP11-79M1	14	57800000	14q22.3	0.993302973786313	0.027511630772294	0.989501751259026	0.0329731215987407	4	C:\Program Files\Normalise Suite 2\Genelists\SG_Hu1-2_KTH1-2500_ver1_10Rx24C.txt.nsuite_genelist
RP11-471N20	14	58900000	14q23.1	1.0032799929429	0.0612396379502379	1.04597692647682	0.114079483692259	3	C:\Program Files\Normalise Suite 2\Genelists\SG_Hu1-2_KTH1-2500_ver1_10Rx24C.txt.nsuite_genelist
RP11-79I3	14	59900000	14q23.1	1.06204327019543	0.11290646956772	1.04911059309845	0.0969896344558895	4	C:\Program Files\Normalise Suite 2\Genelists\SG_Hu1-2_KTH1-2500_ver1_10Rx24C.txt.nsuite_genelist
RP11-445J13	14	61600000	14q23.2	1.07963950404847	0.0678682749322159	1.08406785103874	0.0662046593942204	4	C:\Program Files\Normalise Suite 2\Genelists\SG_Hu1-2_KTH1-2500_ver1_10Rx24C.txt.nsuite_genelist
RP11-44K16	14	62700000	14q23.2	1.06424134232895	0.0297149243401081	1.06519193028365	0.0298422680795641	4	C:\Program Files\Normalise Suite 2\Genelists\SG_Hu1-2_KTH1-2500_ver1_10Rx24C.txt.nsuite_genelist
RP11-63G22	14	63100000	14q23.2	1.03716082603754	0.0401429401196115	1.03879727216707	0.0439622064962225	4	C:\Program Files\Normalise Suite 2\Genelists\SG_Hu1-2_KTH1-2500_ver1_10Rx24C.txt.nsuite_genelist
RP11-156E22	14	65700000	14q23.3	1.00467347271585	0.0812401461268726	1.00347888858433	0.0563118777277738	4	C:\Program Files\Normalise Suite 2\Genelists\SG_Hu1-2_KTH1-2500_ver1_10Rx24C.txt.nsuite_genelist
RP11-79B13	14	66600000	14q24.1	0.994449457207547	0.0357372600107075	0.98723781328379	0.036195995037684	4	C:\Program Files\Normalise Suite 2\Genelists\SG_Hu1-2_KTH1-2500_ver1_10Rx24C.txt.nsuite_genelist
AL160191	14	68400000	14q24.1	0.948689567014189	0.0331373858302422	0.947780097849484	0.0339980360064192	4	C:\Program Files\Normalise Suite 2\Genelists\SG_Hu1-2_KTH1-2500_ver1_10Rx24C.txt.nsuite_genelist
CTD-3014H8	14	69100000	14q24.1	0.95192869811665	0.0594451062593259	0.946847734006211	0.067340656687689	4	C:\Program Files\Normalise Suite 2\Genelists\SG_Hu1-2_KTH1-2500_ver1_10Rx24C.txt.nsuite_genelist
RP11-325N20	14	70800000	14q24.1	0.976956065226251	0.0259587836720058	0.974152369792678	0.0265974228417131	4	C:\Program Files\Normalise Suite 2\Genelists\SG_Hu1-2_KTH1-2500_ver1_10Rx24C.txt.nsuite_genelist
RP11-89B22	14	71500000	14q24.1	1.07530528222456	0.0358592962997701	1.06508096466867	0.0267185653579541	4	C:\Program Files\Normalise Suite 2\Genelists\SG_Hu1-2_KTH1-2500_ver1_10Rx24C.txt.nsuite_genelist
CTD-2317F5	14	74200000	14q24.2	1.00133446421462	0.0655319749160395	1.01486021755466	0.081955429458561	4	C:\Program Files\Normalise Suite 2\Genelists\SG_Hu1-2_KTH1-2500_ver1_10Rx24C.txt.nsuite_genelist
RP11-81O20	14	74900000	14q24.3	0.991015099895675	0.0331871230913682	0.985618074208797	0.0364956128409267	4	C:\Program Files\Normalise Suite 2\Genelists\SG_Hu1-2_KTH1-2500_ver1_10Rx24C.txt.nsuite_genelist
RP11-63D17	14	76700000	14q24.3	0.990302477787184	0.00927383878408739	0.982483008278455	0.0125370799747027	4	C:\Program Files\Normalise Suite 2\Genelists\SG_Hu1-2_KTH1-2500_ver1_10Rx24C.txt.nsuite_genelist
RP11-232C2	14	77500000	14q24.3	0.867139710927888	0.121357884821447	0.900496896263906	0.0568960910700808	2	C:\Program Files\Normalise Suite 2\Genelists\SG_Hu1-2_KTH1-2500_ver1_10Rx24C.txt.nsuite_genelist
RP11-80L10	14	78800000	14q31.1	0.904765730393296	0.020138444349723	0.897486737686052	0.0183723410475989	4	C:\Program Files\Normalise Suite 2\Genelists\SG_Hu1-2_KTH1-2500_ver1_10Rx24C.txt.nsuite_genelist
RP11-114N19	14	79700000	14q31.1	0.882466456394074	0.175192837584299	0.883061338040629	0.172503776399975	4	C:\Program Files\Normalise Suite 2\Genelists\SG_Hu1-2_KTH1-2500_ver1_10Rx24C.txt.nsuite_genelist
AL133279	14	87100000	14q31.3	1.02509836707351	0.0200762621443563	1.02141024115067	0.0181538637888835	4	C:\Program Files\Normalise Suite 2\Genelists\SG_Hu1-2_KTH1-2500_ver1_10Rx24C.txt.nsuite_genelist
RP11-79J20	14	88300000	14q32.12	1.03162604497072	0.0793832539102303	1.0348562926235	0.0807891150657749	4	C:\Program Files\Normalise Suite 2\Genelists\SG_Hu1-2_KTH1-2500_ver1_10Rx24C.txt.nsuite_genelist
RP11-99C24	14	89400000	14q32.12	0.995755329299368	0.0284296322495011	1.01050199784292	0.0308577253957525	4	C:\Program Files\Normalise Suite 2\Genelists\SG_Hu1-2_KTH1-2500_ver1_10Rx24C.txt.nsuite_genelist
RP11-90P19	14	90400000	14q32.13	1.03595565352787	0.030380698079045	1.03078540659493	0.0267332619108806	4	C:\Program Files\Normalise Suite 2\Genelists\SG_Hu1-2_KTH1-2500_ver1_10Rx24C.txt.nsuite_genelist
RP11-90H21	14	90400000	14q32.13	1.04583639622148	0.0241461370057882	1.03623474411182	0.0177803116266722	4	C:\Program Files\Normalise Suite 2\Genelists\SG_Hu1-2_KTH1-2500_ver1_10Rx24C.txt.nsuite_genelist
RP11-28G16	14	91300000	14q32.13	0.939307568969098	0.0165708539315693	0.939877221650034	0.00945898897301872	4	C:\Program Files\Normalise Suite 2\Genelists\SG_Hu1-2_KTH1-2500_ver1_10Rx24C.txt.nsuite_genelist
RP11-374H13	14	92100000	14q32.13	0.998825853646019	0.0402197919490611	0.97683121963428	0.0303740431556985	4	C:\Program Files\Normalise Suite 2\Genelists\SG_Hu1-2_KTH1-2500_ver1_10Rx24C.txt.nsuite_genelist
RP11-160P21	14	93400000	14q32.2	0.916146147582367	0.0299325663064851	0.921661376851832	0.0208633159151895	4	C:\Program Files\Normalise Suite 2\Genelists\SG_Hu1-2_KTH1-2500_ver1_10Rx24C.txt.nsuite_genelist
RP11-80F23	14	95100000	14q32.31	0.882809161279899	0.0458929916129014	0.88188386500021	0.0431916911080275	4	C:\Program Files\Normalise Suite 2\Genelists\SG_Hu1-2_KTH1-2500_ver1_10Rx24C.txt.nsuite_genelist
RP11-88L4	14	98100000	14q32.32	0.955393212072129	0.0622177967421226	0.932423094553155	0.0382738505449316	4	C:\Program Files\Normalise Suite 2\Genelists\SG_Hu1-2_KTH1-2500_ver1_10Rx24C.txt.nsuite_genelist
RP11-431B1	14	98400000	14q32.32	0.942453511744293	0.0223437462740743	0.939150122074064	0.0230628080635519	4	C:\Program Files\Normalise Suite 2\Genelists\SG_Hu1-2_KTH1-2500_ver1_10Rx24C.txt.nsuite_genelist
RP11-89J8	14	99300000	14q32.33	1.03717949366014	0.00477642653258439	1.02867679038593	0.015121159140507	4	C:\Program Files\Normalise Suite 2\Genelists\SG_Hu1-2_KTH1-2500_ver1_10Rx24C.txt.nsuite_genelist
RP11-90G22	14	100000000	14q32.33	0.788789163822333	0.173092380932199	0.78015643901638	0.179200552824998	4	C:\Program Files\Normalise Suite 2\Genelists\SG_Hu1-2_KTH1-2500_ver1_10Rx24C.txt.nsuite_genelist
RP11-365N19	14	102700000	14q32.33	1.01428686599269	0.0792723241351525	1.02136219094728	0.0618034003651503	4	C:\Program Files\Normalise Suite 2\Genelists\SG_Hu1-2_KTH1-2500_ver1_10Rx24C.txt.nsuite_genelist
RP11-454M12	14	102800000	14q32.33	1.01017571456147	0.0846091043014984	1.07794404139461	0.0710234635857604	4	C:\Program Files\Normalise Suite 2\Genelists\SG_Hu1-2_KTH1-2500_ver1_10Rx24C.txt.nsuite_genelist
RP11-73M18	14	103600000	14q32.33	1.05365436617676	0.0717860892673204	1.05266862682588	0.0661501900776835	4	C:\Program Files\Normalise Suite 2\Genelists\SG_Hu1-2_KTH1-2500_ver1_10Rx24C.txt.nsuite_genelist
RP11-894P9	14	103600000	14q32.33	1.06112234012989	0.0278964708216045	1.05451419797743	0.0173906576128573	4	C:\Program Files\Normalise Suite 2\Genelists\SG_Hu1-2_KTH1-2500_ver1_10Rx24C.txt.nsuite_genelist
AL049840	14	104000000	14q32.33	1.04651164760702	0.0465738860342528	1.04391684142997	0.0433294930491157	4	C:\Program Files\Normalise Suite 2\Genelists\SG_Hu1-2_KTH1-2500_ver1_10Rx24C.txt.nsuite_genelist
GS-820-M16	14	106300000	14q32.33	1.02039748162148	0.10603185109215	1.03464033237386	0.139428677596662	4	C:\Program Files\Normalise Suite 2\Genelists\SG_Hu1-2_KTH1-2500_ver1_10Rx24C.txt.nsuite_genelist
GS-200-D12	14	106300000	14q32.33	0.972921365853528	0.0562042015020092	0.965657278755936	0.0542341502796893	4	C:\Program Files\Normalise Suite 2\Genelists\SG_Hu1-2_KTH1-2500_ver1_10Rx24C.txt.nsuite_genelist
RP11-80H14	15	17100000	15q11.1	1.05532492351673	0.0451839350610967	1.05046050137394	0.0392177697344737	4	C:\Program Files\Normalise Suite 2\Genelists\SG_Hu1-2_KTH1-2500_ver1_10Rx24C.txt.nsuite_genelist
AC090983	15	21100000	15q11.2	1.05045661345853	0.025665224294008	1.04841155173059	0.0220659042393699	4	C:\Program Files\Normalise Suite 2\Genelists\SG_Hu1-2_KTH1-2500_ver1_10Rx24C.txt.nsuite_genelist
RP11-339C21	15	21800000	15q11.2	0.949886649427291	0.0637870050133816	0.969720220872496	0.0433739873025275	4	C:\Program Files\Normalise Suite 2\Genelists\SG_Hu1-2_KTH1-2500_ver1_10Rx24C.txt.nsuite_genelist
AC079090	15	23900000	15q11.2	0.868020025511522	0.0100497301335395	0.860087689979743	0.00263653855060782	4	C:\Program Files\Normalise Suite 2\Genelists\SG_Hu1-2_KTH1-2500_ver1_10Rx24C.txt.nsuite_genelist
AC021360	15	24900000	15q13.1	1.04625339476225	0.0224804392660086	1.04846982918548	0.0278048634041841	4	C:\Program Files\Normalise Suite 2\Genelists\SG_Hu1-2_KTH1-2500_ver1_10Rx24C.txt.nsuite_genelist
RP11-420B6	15	26000000	15q13.1	0.979610251329714	0.0285299621449872	0.982165153039394	0.0258860331842569	4	C:\Program Files\Normalise Suite 2\Genelists\SG_Hu1-2_KTH1-2500_ver1_10Rx24C.txt.nsuite_genelist
RP11-303I17	15	26700000	15q13.1	1.00178774661366	0.0307615743916213	1.00462769412418	0.0277248500046971	4	C:\Program Files\Normalise Suite 2\Genelists\SG_Hu1-2_KTH1-2500_ver1_10Rx24C.txt.nsuite_genelist
AC011938	15	28400000	15q13.1	0.904179235091231	0.062483828513456	0.922929011287715	0.028047275685104	4	C:\Program Files\Normalise Suite 2\Genelists\SG_Hu1-2_KTH1-2500_ver1_10Rx24C.txt.nsuite_genelist
RP11-81N9	15	28700000	15q13.1	0.965192029210815	0.0369815318989935	0.959844103270882	0.0372614779756228	4	C:\Program Files\Normalise Suite 2\Genelists\SG_Hu1-2_KTH1-2500_ver1_10Rx24C.txt.nsuite_genelist
RP11-194H7	15	29400000	15q13.1	0.683186481136563	0.190716993445296	0.681634435582078	0.183755836704981	4	C:\Program Files\Normalise Suite 2\Genelists\SG_Hu1-2_KTH1-2500_ver1_10Rx24C.txt.nsuite_genelist
RP11-462A2	15	30300000	15q13.1	1.12828683816262	0.189970204670012	1.20523448942987	0.30144127786179	4	C:\Program Files\Normalise Suite 2\Genelists\SG_Hu1-2_KTH1-2500_ver1_10Rx24C.txt.nsuite_genelist
RP11-79A5	15	33000000	15q13.2	0.92384529456822	0.0149541785525947	0.920514839748515	0.0177124551072264	4	C:\Program Files\Normalise Suite 2\Genelists\SG_Hu1-2_KTH1-2500_ver1_10Rx24C.txt.nsuite_genelist
RP11-62L9	15	34300000	15q13.3	0.921437629466763	0.0247175179866426	0.946910797646051	0.0607725305859601	4	C:\Program Files\Normalise Suite 2\Genelists\SG_Hu1-2_KTH1-2500_ver1_10Rx24C.txt.nsuite_genelist
RP11-521C20	15	35100000	15q13.3	0.984195457071375	0.0330850999116949	0.987294499067533	0.0404927364983329	4	C:\Program Files\Normalise Suite 2\Genelists\SG_Hu1-2_KTH1-2500_ver1_10Rx24C.txt.nsuite_genelist
CTD-2339L15	15	35700000	15q13.3	1.07722471764307	0.0771359471154705	1.06844540998551	0.0718272469627489	4	C:\Program Files\Normalise Suite 2\Genelists\SG_Hu1-2_KTH1-2500_ver1_10Rx24C.txt.nsuite_genelist
RP11-328J12	15	36400000	15q13.3	1.112818513858	0.012356824013308	1.10492016346178	0.0121348583649419	4	C:\Program Files\Normalise Suite 2\Genelists\SG_Hu1-2_KTH1-2500_ver1_10Rx24C.txt.nsuite_genelist
RP11-79O13	15	38400000	15q15.1	1.03671264078028	0.0465175244535952	1.03134308002855	0.0467577816852056	4	C:\Program Files\Normalise Suite 2\Genelists\SG_Hu1-2_KTH1-2500_ver1_10Rx24C.txt.nsuite_genelist
RP11-88J10	15	38700000	15q15.1	1.03218374228022	0.0220239544753357	1.02646625026206	0.0168797347813145	4	C:\Program Files\Normalise Suite 2\Genelists\SG_Hu1-2_KTH1-2500_ver1_10Rx24C.txt.nsuite_genelist
RP11-329C22	15	40300000	15q15.1	1.10427962533851	0.100154935691977	1.1020046884179	0.10674310519969	4	C:\Program Files\Normalise Suite 2\Genelists\SG_Hu1-2_KTH1-2500_ver1_10Rx24C.txt.nsuite_genelist
RP11-88D20	15	40900000	15q15.1	0.856257785363085	0.206987413968888	0.8657589737595	0.189441160082366	4	C:\Program Files\Normalise Suite 2\Genelists\SG_Hu1-2_KTH1-2500_ver1_10Rx24C.txt.nsuite_genelist
RP11-81G13	15	42200000	15q15.1	0.935601843318277	0.0593715738756398	0.996629065270221	0.103292576243299	4	C:\Program Files\Normalise Suite 2\Genelists\SG_Hu1-2_KTH1-2500_ver1_10Rx24C.txt.nsuite_genelist
AC066615	15	42800000	15q15.1	0.981911242447114	0.0199041704927102	0.975384922555414	0.0132781093516321	4	C:\Program Files\Normalise Suite 2\Genelists\SG_Hu1-2_KTH1-2500_ver1_10Rx24C.txt.nsuite_genelist
RP11-89O12	15	43200000	15q15.1	0.950523101937638	0.222616128287729	0.914349728715065	0.236598143153754	4	C:\Program Files\Normalise Suite 2\Genelists\SG_Hu1-2_KTH1-2500_ver1_10Rx24C.txt.nsuite_genelist
RP11-154J22	15	44000000	15q15.1	0.972674200000614	0.0633531115666403	0.996419298969451	0.0444011436309327	4	C:\Program Files\Normalise Suite 2\Genelists\SG_Hu1-2_KTH1-2500_ver1_10Rx24C.txt.nsuite_genelist
RP11-295H24	15	45000000	15q15.1	0.950605385503586	0.0271745005668672	0.954802195328445	0.0143157317751906	4	C:\Program Files\Normalise Suite 2\Genelists\SG_Hu1-2_KTH1-2500_ver1_10Rx24C.txt.nsuite_genelist
RP11-416K5	15	45900000	15q15.2	0.914369535877031	0.158366709905131	0.908131672538515	0.165897144261548	4	C:\Program Files\Normalise Suite 2\Genelists\SG_Hu1-2_KTH1-2500_ver1_10Rx24C.txt.nsuite_genelist
RP11-105D1	15	46800000	15q15.2	1.07150324556045	0.0199815026518299	1.07388835881795	0.0234260013291694	4	C:\Program Files\Normalise Suite 2\Genelists\SG_Hu1-2_KTH1-2500_ver1_10Rx24C.txt.nsuite_genelist
RP11-313P18	15	47500000	15q15.3	1.01309774549932	0.0777033873395932	1.01630539728437	0.0968119404605802	4	C:\Program Files\Normalise Suite 2\Genelists\SG_Hu1-2_KTH1-2500_ver1_10Rx24C.txt.nsuite_genelist
RP11-23N2	15	48400000	15q15.3	1.02309367925579	0.0272668315464333	1.023862133652	0.0283766331000758	4	C:\Program Files\Normalise Suite 2\Genelists\SG_Hu1-2_KTH1-2500_ver1_10Rx24C.txt.nsuite_genelist
RP11-390M11	15	50200000	15q15.3	0.970343165900609	0.0310309240542724	0.972225872883098	0.0419102972702368	4	C:\Program Files\Normalise Suite 2\Genelists\SG_Hu1-2_KTH1-2500_ver1_10Rx24C.txt.nsuite_genelist
RP11-548M13	15	51200000	15q21.1	0.9837761184433	0.0213781176198063	0.981303188760166	0.0259313280475484	4	C:\Program Files\Normalise Suite 2\Genelists\SG_Hu1-2_KTH1-2500_ver1_10Rx24C.txt.nsuite_genelist
RP11-80N16	15	51700000	15q21.1	1.05985997650396	0.0159922679707338	1.05145250348896	0.0230679367257018	4	C:\Program Files\Normalise Suite 2\Genelists\SG_Hu1-2_KTH1-2500_ver1_10Rx24C.txt.nsuite_genelist
RP11-139H15	15	52700000	15q21.1	1.01609922961468	0.0611726617031965	1.02293838506924	0.0787059299732496	4	C:\Program Files\Normalise Suite 2\Genelists\SG_Hu1-2_KTH1-2500_ver1_10Rx24C.txt.nsuite_genelist
RP11-79C5	15	53300000	15q21.1	0.978619153803386	0.0173172791448791	0.974490882700002	0.0194859332434436	4	C:\Program Files\Normalise Suite 2\Genelists\SG_Hu1-2_KTH1-2500_ver1_10Rx24C.txt.nsuite_genelist
CTD-2330J20	15	54300000	15q21.2	0.969694191577504	0.0273743061156646	0.963825803237115	0.0273976112701786	4	C:\Program Files\Normalise Suite 2\Genelists\SG_Hu1-2_KTH1-2500_ver1_10Rx24C.txt.nsuite_genelist
RP11-79J15	15	55400000	15q21.2	1.02783691281216	0.0323856632739638	1.04924856402104	0.0247786782521267	4	C:\Program Files\Normalise Suite 2\Genelists\SG_Hu1-2_KTH1-2500_ver1_10Rx24C.txt.nsuite_genelist
RP11-90A19	15	57200000	15q21.3	0.921081574489993	0.0422010943736164	0.922792137751481	0.0304844314052452	4	C:\Program Files\Normalise Suite 2\Genelists\SG_Hu1-2_KTH1-2500_ver1_10Rx24C.txt.nsuite_genelist
RP11-89A6	15	59200000	15q21.3	1.0175400681383	0.2048061276267	1.02397470995401	0.175580370795105	4	C:\Program Files\Normalise Suite 2\Genelists\SG_Hu1-2_KTH1-2500_ver1_10Rx24C.txt.nsuite_genelist
RP11-53H4	15	61300000	15q22.1	1.03234166360485	0.0861131937352954	1.03726044378086	0.0884901494555133	4	C:\Program Files\Normalise Suite 2\Genelists\SG_Hu1-2_KTH1-2500_ver1_10Rx24C.txt.nsuite_genelist
RP11-70A7	15	62600000	15q22.1	0.917654910075919	0.0478010771680977	0.912410734411682	0.0645738518092185	4	C:\Program Files\Normalise Suite 2\Genelists\SG_Hu1-2_KTH1-2500_ver1_10Rx24C.txt.nsuite_genelist
RP11-54P3	15	62800000	15q22.1	1.0567834099435	0.0844549313201451	1.05437154916092	0.0925098546451819	4	C:\Program Files\Normalise Suite 2\Genelists\SG_Hu1-2_KTH1-2500_ver1_10Rx24C.txt.nsuite_genelist
RP11-85E15	15	63800000	15q22.2	0.993936913741944	0.0511644480021015	0.99771614910917	0.0612913316330834	4	C:\Program Files\Normalise Suite 2\Genelists\SG_Hu1-2_KTH1-2500_ver1_10Rx24C.txt.nsuite_genelist
AC048383	15	66200000	15q22.31	0.959284256734961	0.0870451044711728	0.949306618767002	0.0963502582905379	4	C:\Program Files\Normalise Suite 2\Genelists\SG_Hu1-2_KTH1-2500_ver1_10Rx24C.txt.nsuite_genelist
RP11-101C13	15	66500000	15q22.31	0.965244461230932	0.0268340669568269	0.955420438419055	0.0316412102347043	4	C:\Program Files\Normalise Suite 2\Genelists\SG_Hu1-2_KTH1-2500_ver1_10Rx24C.txt.nsuite_genelist
RP11-64K10	15	68000000	15q22.32	0.954144777163035	0.0429410069837093	0.959171718022436	0.0334155905326251	8	C:\Program Files\Normalise Suite 2\Genelists\SG_Hu1-2_KTH1-2500_ver1_10Rx24C.txt.nsuite_genelist
RP11-368G21	15	68300000	15q22.32	0.963899026284802	0.0578158622621091	0.946989919720137	0.0440469296229575	4	C:\Program Files\Normalise Suite 2\Genelists\SG_Hu1-2_KTH1-2500_ver1_10Rx24C.txt.nsuite_genelist
RP11-500O23	15	69300000	15q22.32	0.801278061454017	0.16900935449992	0.799659176436128	0.186515031613735	4	C:\Program Files\Normalise Suite 2\Genelists\SG_Hu1-2_KTH1-2500_ver1_10Rx24C.txt.nsuite_genelist
AC023300	15	71100000	15q22.33	0.977348678453529	0.026458757892473	0.955049814435691	0.0366954124390908	4	C:\Program Files\Normalise Suite 2\Genelists\SG_Hu1-2_KTH1-2500_ver1_10Rx24C.txt.nsuite_genelist
RP11-79J21	15	73100000	15q24.1	0.8527854530828	0.217712327530642	0.855329035178599	0.216300887034215	4	C:\Program Files\Normalise Suite 2\Genelists\SG_Hu1-2_KTH1-2500_ver1_10Rx24C.txt.nsuite_genelist
RP11-338C8	15	74200000	15q24.1	0.909911143825464	0.0249953161277615	0.902750013938021	0.027904616223589	4	C:\Program Files\Normalise Suite 2\Genelists\SG_Hu1-2_KTH1-2500_ver1_10Rx24C.txt.nsuite_genelist
RP11-10K12	15	74900000	15q24.1	1.03499663571642	0.0120909988098374	1.03086876214316	0.0122225961578113	4	C:\Program Files\Normalise Suite 2\Genelists\SG_Hu1-2_KTH1-2500_ver1_10Rx24C.txt.nsuite_genelist
AC015970	15	75500000	15q24.1	0.98008760621163	0.0149749751038554	0.9751142851206	0.0153337107400944	4	C:\Program Files\Normalise Suite 2\Genelists\SG_Hu1-2_KTH1-2500_ver1_10Rx24C.txt.nsuite_genelist
RP11-81A1	15	76300000	15q24.1	1.04544026457211	0.0372660408276615	1.04202965569271	0.0457727530202129	4	C:\Program Files\Normalise Suite 2\Genelists\SG_Hu1-2_KTH1-2500_ver1_10Rx24C.txt.nsuite_genelist
RP11-558F16	15	77800000	15q24.3	1.09546044318598	0.144667911245628	1.21789429648403	0.274700573971012	3	C:\Program Files\Normalise Suite 2\Genelists\SG_Hu1-2_KTH1-2500_ver1_10Rx24C.txt.nsuite_genelist
AC011441	15	78200000	15q24.3	0.971057732818893	0.0354635786972737	0.969450862858004	0.0332460624910643	4	C:\Program Files\Normalise Suite 2\Genelists\SG_Hu1-2_KTH1-2500_ver1_10Rx24C.txt.nsuite_genelist
RP11-81L17	15	80200000	15q25.1	1.00006918058907	0.0121322349552899	0.995912573778872	0.0195782474473889	4	C:\Program Files\Normalise Suite 2\Genelists\SG_Hu1-2_KTH1-2500_ver1_10Rx24C.txt.nsuite_genelist
RP11-90B9	15	80700000	15q25.1	0.980863806279961	0.0712943630413505	0.985438389141542	0.072138882070429	4	C:\Program Files\Normalise Suite 2\Genelists\SG_Hu1-2_KTH1-2500_ver1_10Rx24C.txt.nsuite_genelist
RP11-91O13	15	80900000	15q25.1	0.930099195540977	0.0172428383779816	0.922398918779751	0.0142027207871917	4	C:\Program Files\Normalise Suite 2\Genelists\SG_Hu1-2_KTH1-2500_ver1_10Rx24C.txt.nsuite_genelist
RP11-296P8	15	82500000	15q25.2	1.03999634877146	0.0599760724593743	1.03104086994203	0.0568628399746781	4	C:\Program Files\Normalise Suite 2\Genelists\SG_Hu1-2_KTH1-2500_ver1_10Rx24C.txt.nsuite_genelist
RP11-80J8	15	84100000	15q25.3	0.931019393026811	0.0338457537694024	0.930169967389067	0.0359020850713494	4	C:\Program Files\Normalise Suite 2\Genelists\SG_Hu1-2_KTH1-2500_ver1_10Rx24C.txt.nsuite_genelist
RP11-91E10	15	85200000	15q25.3	0.878304277628028	0.0358187560968334	0.874257427073474	0.0329755120353014	4	C:\Program Files\Normalise Suite 2\Genelists\SG_Hu1-2_KTH1-2500_ver1_10Rx24C.txt.nsuite_genelist
RP11-533L13	15	85700000	15q25.3	0.954207151623189	0.106488553398827	0.938030427291667	0.118350844771875	4	C:\Program Files\Normalise Suite 2\Genelists\SG_Hu1-2_KTH1-2500_ver1_10Rx24C.txt.nsuite_genelist
AC013787	15	86900000	15q25.3	0.825480058553874	0.221730126590813	0.829582812451117	0.187316556181766	4	C:\Program Files\Normalise Suite 2\Genelists\SG_Hu1-2_KTH1-2500_ver1_10Rx24C.txt.nsuite_genelist
RP11-360F18	15	88200000	15q26.1	1.10910350203637	0.0114968425510303	1.10737272254969	0.0171082710698209	4	C:\Program Files\Normalise Suite 2\Genelists\SG_Hu1-2_KTH1-2500_ver1_10Rx24C.txt.nsuite_genelist
RP11-79A7	15	89400000	15q26.1	0.964466948571968	0.039963091123175	0.952724680983994	0.0503870580161884	4	C:\Program Files\Normalise Suite 2\Genelists\SG_Hu1-2_KTH1-2500_ver1_10Rx24C.txt.nsuite_genelist
RP11-369O17	15	90200000	15q26.1	0.969934821618348	0.0737587740043726	1.01279681319454	0.0662828261062767	4	C:\Program Files\Normalise Suite 2\Genelists\SG_Hu1-2_KTH1-2500_ver1_10Rx24C.txt.nsuite_genelist
RP11-79C10	15	93000000	15q26.2	0.914392238291738	0.0365253514573128	0.909499623886304	0.0364117244103784	4	C:\Program Files\Normalise Suite 2\Genelists\SG_Hu1-2_KTH1-2500_ver1_10Rx24C.txt.nsuite_genelist
RP11-337N12	15	93400000	15q26.2	1.04030818042198	0.198016112164969	1.0600224999345	0.226743274111366	4	C:\Program Files\Normalise Suite 2\Genelists\SG_Hu1-2_KTH1-2500_ver1_10Rx24C.txt.nsuite_genelist
RP11-120N1	15	94700000	15q26.2	0.922349129899064	0.0665084414226122	0.920312515579958	0.0507586946153971	4	C:\Program Files\Normalise Suite 2\Genelists\SG_Hu1-2_KTH1-2500_ver1_10Rx24C.txt.nsuite_genelist
RP11-80F4	15	95400000	15q26.2	0.978249188266724	0.0211646191766109	0.973932676220454	0.0210437716930997	4	C:\Program Files\Normalise Suite 2\Genelists\SG_Hu1-2_KTH1-2500_ver1_10Rx24C.txt.nsuite_genelist
RP11-397C10	15	96000000	15q26.3	0.984905032758831	0.0274207998938456	0.988169551911972	0.0342153178442033	4	C:\Program Files\Normalise Suite 2\Genelists\SG_Hu1-2_KTH1-2500_ver1_10Rx24C.txt.nsuite_genelist
RP11-90E5	15	97300000	15q26.3	0.949514003722153	0.0105471625740557	0.941229111427162	0.0159924793036003	4	C:\Program Files\Normalise Suite 2\Genelists\SG_Hu1-2_KTH1-2500_ver1_10Rx24C.txt.nsuite_genelist
RP11-14C10	15	98500000	15q26.3	0.913817782428742	0.0939156383661399	0.951610131282715	0.0790461352797102	4	C:\Program Files\Normalise Suite 2\Genelists\SG_Hu1-2_KTH1-2500_ver1_10Rx24C.txt.nsuite_genelist
GS-154-P1	15	98700000	15q26.3	0.976984316877971	0.0686004519115543	0.990451567607935	0.102408652541057	4	C:\Program Files\Normalise Suite 2\Genelists\SG_Hu1-2_KTH1-2500_ver1_10Rx24C.txt.nsuite_genelist
GS-124-O5	15	99000000	15q26.3	0.946251871090234	0.0462347337774294	0.935267654030555	0.0403320938057512	4	C:\Program Files\Normalise Suite 2\Genelists\SG_Hu1-2_KTH1-2500_ver1_10Rx24C.txt.nsuite_genelist
RP11-344L6	16	200000	16p13.3	1.00512015018879	0.0190426843968843	0.996889055328331	0.0194682223862747	4	C:\Program Files\Normalise Suite 2\Genelists\SG_Hu1-2_KTH1-2500_ver1_10Rx24C.txt.nsuite_genelist
RG-191-K2	16	300000	16p13.3	1.06222143789329	0.0418575510553561	1.0621259232285	0.0406693492557696	4	C:\Program Files\Normalise Suite 2\Genelists\SG_Hu1-2_KTH1-2500_ver1_10Rx24C.txt.nsuite_genelist
GS-121-I4	16	400000	16p13.3	1.06128313058871	0.0373469318042857	1.06293689454282	0.0365539634190594	4	C:\Program Files\Normalise Suite 2\Genelists\SG_Hu1-2_KTH1-2500_ver1_10Rx24C.txt.nsuite_genelist
RP11-334D3	16	1300000	16p13.3	0.919050629785826	0.012696631419077	0.900845469499967	0.0193891686773175	4	C:\Program Files\Normalise Suite 2\Genelists\SG_Hu1-2_KTH1-2500_ver1_10Rx24C.txt.nsuite_genelist
RP11-417B20	16	1800000	16p13.3	1.00884580385251	0.0248342740723322	1.0052747811789	0.0216956919347316	4	C:\Program Files\Normalise Suite 2\Genelists\SG_Hu1-2_KTH1-2500_ver1_10Rx24C.txt.nsuite_genelist
RP11-433P17	16	3100000	16p13.3	1.05143980918965	0.03583516929298	1.04909279548989	0.0320059531276925	4	C:\Program Files\Normalise Suite 2\Genelists\SG_Hu1-2_KTH1-2500_ver1_10Rx24C.txt.nsuite_genelist
RP11-95P2	16	5100000	16p13.3	1.08396829659229	0.0415731642986994	1.07740875134446	0.0284343501702241	4	C:\Program Files\Normalise Suite 2\Genelists\SG_Hu1-2_KTH1-2500_ver1_10Rx24C.txt.nsuite_genelist
RP11-89M4	16	5600000	16p13.3	1.07985640024134	0.0366131744331937	1.07103701770474	0.0306690047939492	4	C:\Program Files\Normalise Suite 2\Genelists\SG_Hu1-2_KTH1-2500_ver1_10Rx24C.txt.nsuite_genelist
RP11-24M13	16	6800000	16p13.2	0.982638373179444	0.0413210083987965	0.999388005475339	0.0373678434582884	4	C:\Program Files\Normalise Suite 2\Genelists\SG_Hu1-2_KTH1-2500_ver1_10Rx24C.txt.nsuite_genelist
RP11-349I11	16	7500000	16p13.2	0.968793478151381	0.0252169795750679	0.967663300935635	0.0262268160430341	4	C:\Program Files\Normalise Suite 2\Genelists\SG_Hu1-2_KTH1-2500_ver1_10Rx24C.txt.nsuite_genelist
RP11-79M18	16	8400000	16p13.2	0.988252755826342	0.111541134422881	0.98147220526058	0.122006515430691	4	C:\Program Files\Normalise Suite 2\Genelists\SG_Hu1-2_KTH1-2500_ver1_10Rx24C.txt.nsuite_genelist
RP11-475D10	16	9700000	16p13.13	1.05043935897017	0.0624594543232073	1.04868004261402	0.0654864832314548	4	C:\Program Files\Normalise Suite 2\Genelists\SG_Hu1-2_KTH1-2500_ver1_10Rx24C.txt.nsuite_genelist
RP11-89D3	16	11300000	16p13.13	1.0043329748263	0.0200997774994831	1.00225376035398	0.0161853893121027	4	C:\Program Files\Normalise Suite 2\Genelists\SG_Hu1-2_KTH1-2500_ver1_10Rx24C.txt.nsuite_genelist
RP11-490O6	16	12200000	16p13.13	0.97252038015184	0.182002950931868	0.988770387598578	0.193488209515031	4	C:\Program Files\Normalise Suite 2\Genelists\SG_Hu1-2_KTH1-2500_ver1_10Rx24C.txt.nsuite_genelist
AC007216	16	12600000	16p13.13	1.09640820342348	0.0238779408910594	1.08509367453064	0.0147271649320542	4	C:\Program Files\Normalise Suite 2\Genelists\SG_Hu1-2_KTH1-2500_ver1_10Rx24C.txt.nsuite_genelist
RP11-165M1	16	13000000	16p13.13	0.991629932380744	0.0315152692606092	0.993264077822689	0.0340699749233188	4	C:\Program Files\Normalise Suite 2\Genelists\SG_Hu1-2_KTH1-2500_ver1_10Rx24C.txt.nsuite_genelist
RP11-81L19	16	15500000	16p13.11	1.07643828473504	0.0159155638533745	1.08358432164099	0.0199526604921818	4	C:\Program Files\Normalise Suite 2\Genelists\SG_Hu1-2_KTH1-2500_ver1_10Rx24C.txt.nsuite_genelist
RP11-91M7	16	16500000	16p13.11	1.05948499329999	0.0280030242125634	1.06105349272042	0.025925848947067	4	C:\Program Files\Normalise Suite 2\Genelists\SG_Hu1-2_KTH1-2500_ver1_10Rx24C.txt.nsuite_genelist
RP11-396B14	16	18100000	16p12.3	1.0242323179904	0.0205986510107118	1.02041764641954	0.0256146239572673	4	C:\Program Files\Normalise Suite 2\Genelists\SG_Hu1-2_KTH1-2500_ver1_10Rx24C.txt.nsuite_genelist
RP11-81F1	16	18200000	16p12.3	1.04388435423507	0.0722422755560835	1.04201526537079	0.066693754299856	4	C:\Program Files\Normalise Suite 2\Genelists\SG_Hu1-2_KTH1-2500_ver1_10Rx24C.txt.nsuite_genelist
RP11-79I15	16	19200000	16p12.3	1.05443222498247	0.0541623316489602	1.04706775034796	0.0655579981811449	4	C:\Program Files\Normalise Suite 2\Genelists\SG_Hu1-2_KTH1-2500_ver1_10Rx24C.txt.nsuite_genelist
RP11-109D4	16	19600000	16p12.3	1.07946231111714	0.0164399046880564	1.0773834441212	0.0183934501154576	4	C:\Program Files\Normalise Suite 2\Genelists\SG_Hu1-2_KTH1-2500_ver1_10Rx24C.txt.nsuite_genelist
RP11-141E3	16	22000000	16p12.2	0.90250516158227	0.180350504438901	0.906271777026662	0.183869948416708	4	C:\Program Files\Normalise Suite 2\Genelists\SG_Hu1-2_KTH1-2500_ver1_10Rx24C.txt.nsuite_genelist
RP11-450G5	16	22700000	16p12.1	1.05532812920065	0.0187219019159233	1.05704043016897	0.020130004007822	4	C:\Program Files\Normalise Suite 2\Genelists\SG_Hu1-2_KTH1-2500_ver1_10Rx24C.txt.nsuite_genelist
RP11-146J7	16	24300000	16p12.1	0.974505189650031	0.0451146784118449	0.980392878997566	0.0349167692880096	4	C:\Program Files\Normalise Suite 2\Genelists\SG_Hu1-2_KTH1-2500_ver1_10Rx24C.txt.nsuite_genelist
RP11-79F19	16	25100000	16p11.2	0.944835393069455	0.0261914229514065	0.96940447208154	0.0300067207574114	4	C:\Program Files\Normalise Suite 2\Genelists\SG_Hu1-2_KTH1-2500_ver1_10Rx24C.txt.nsuite_genelist
RP11-167K14	16	26500000	16p11.2	1.02568466721502	0.0610015400554394	1.02926596367197	0.0606280109411491	4	C:\Program Files\Normalise Suite 2\Genelists\SG_Hu1-2_KTH1-2500_ver1_10Rx24C.txt.nsuite_genelist
RP11-488I20	16	28200000	16p11.2	0.944936201482969	0.0256210693915973	0.946416249864972	0.0259109663961954	4	C:\Program Files\Normalise Suite 2\Genelists\SG_Hu1-2_KTH1-2500_ver1_10Rx24C.txt.nsuite_genelist
CTA-670B5	16	28400000	16p11.2	0.98620318317942	0.056220165129011	0.992189553768944	0.0422682451405715	4	C:\Program Files\Normalise Suite 2\Genelists\SG_Hu1-2_KTH1-2500_ver1_10Rx24C.txt.nsuite_genelist
RP11-85E7	16	30800000	16p11.1	1.0379472143472	0.0357882130575185	1.03638579504111	0.0305441215794291	4	C:\Program Files\Normalise Suite 2\Genelists\SG_Hu1-2_KTH1-2500_ver1_10Rx24C.txt.nsuite_genelist
RP11-499D5	16	32800000	16q11.1	1.00957075386992	0.042594679497059	1.0030837008469	0.0337398916448271	4	C:\Program Files\Normalise Suite 2\Genelists\SG_Hu1-2_KTH1-2500_ver1_10Rx24C.txt.nsuite_genelist
[truncated: 89,186 more chars]
