# Supplementary material for: Large scale copy number variation (CNV) at 14q12 is associated with the presence of genomic abnormalities in neoplasia
Source: BMC Genomics. 2006 Jun 6;7:138. doi: 10.1186/1471-2164-7-138 (PMC1550726; doi:10.1186/1471-2164-7-138)
Supplement: Additional file 1 — Supplementary data Figure A. shows the Quantitative-FISH results from 2 CML patients. [file 1471-2164-7-138-S1.zip › SpectralGenomics Project Files/607.proj]

SOFTWARE VERSION	v2.3 (build August 9, 2004) - (c) Ben Beheshti 2001-2004
TIME/DATE	10:26:45 ; 2004/08/13 (Friday)
FILE TYPE	PROJECT FILE
PROJECT TYPE	SINGLE PROJECT
SEEK SETTINGS	1-13 2-231 3-444 4-606 5-768 6-881 7-1064 8-1196 9-1329 10-1445 11-1599 12-1721 13-1847 14-1943 15-2018 16-2096 17-2166 18-2241 19-2287 20-2325 21-2397 22-2423 X-2456 Y-2614 D=35204491af2cd9e2f447c55eb3332e94
NOISE FILTER	0.25	(Norm F532, non background-subtracted)
GENELIST	C:\Program Files\Normalise Suite 2\Genelists\SG_Hu1-2_KTH1-2500_ver1_10Rx24C.txt.nsuite_genelist	1	(TOTAL = 1 genelist)
INPUT FILE	D:\Ilan\Chr 14 project\SG 1-2 MB Array Results\results at 2 SD\607 Cy5.gpr.norm		(TOTAL = 2 files)
INPUT FILE	D:\Ilan\Chr 14 project\SG 1-2 MB Array Results\results at 2 SD\607 Cy3.gpr.norm		(TOTAL = 2 files)
OUTPUT FILE	D:\Ilan\Chr 14 project\SG 1-2 MB Array Results\results at 2 SD\607.proj
// BEGIN DATA //
Accession	Chromosome	Megabase	Cytoband	Avg NormF Ratio	STD NormF Ratio	Avg NormFB Ratio	STD NormFB Ratio	Num Expts	Genelist
GS-232-B23	1	0	1p36.33	1.00525838598125	0.109022523753274	1.26917627786789	0.549402476454757	3	C:\Program Files\Normalise Suite 2\Genelists\SG_Hu1-2_KTH1-2500_ver1_10Rx24C.txt.nsuite_genelist
GS-62-I8	1	100000	1p36.33	0.993880455135196	0.0902795715820679	0.994340296879065	0.0934094519205699	4	C:\Program Files\Normalise Suite 2\Genelists\SG_Hu1-2_KTH1-2500_ver1_10Rx24C.txt.nsuite_genelist
RP11-421C4	1	700000	1p36.33	0.994723935941528	0.22006449144844	0.994514741420707	0.246195094627707	4	C:\Program Files\Normalise Suite 2\Genelists\SG_Hu1-2_KTH1-2500_ver1_10Rx24C.txt.nsuite_genelist
RP1-283E3	1	900000	1p36.33	1.02591674229576	0.0130683306591337	1.02627507596666	0.0130925817310561	4	C:\Program Files\Normalise Suite 2\Genelists\SG_Hu1-2_KTH1-2500_ver1_10Rx24C.txt.nsuite_genelist
RP4-703E10	1	2400000	1p36.32	0.968820083617527	0.0162176108529435	0.965590580825478	0.0192321783492147	4	C:\Program Files\Normalise Suite 2\Genelists\SG_Hu1-2_KTH1-2500_ver1_10Rx24C.txt.nsuite_genelist
RP1-163G9	1	2800000	1p36.32	0.966186872327979	0.0150267425751668	0.964032212878637	0.0152998097426785	4	C:\Program Files\Normalise Suite 2\Genelists\SG_Hu1-2_KTH1-2500_ver1_10Rx24C.txt.nsuite_genelist
RP11-447M5	1	4400000	1p36.31	1.00310553859889	0.0233302362249956	1.00185646457113	0.0228892300661065	4	C:\Program Files\Normalise Suite 2\Genelists\SG_Hu1-2_KTH1-2500_ver1_10Rx24C.txt.nsuite_genelist
RP3-491M17	1	4700000	1p36.31	1.00888844916474	0.173555801969628	1.01688442162677	0.203164616512289	4	C:\Program Files\Normalise Suite 2\Genelists\SG_Hu1-2_KTH1-2500_ver1_10Rx24C.txt.nsuite_genelist
RP11-33M12	1	5400000	1p36.31	1.01685545421732	0.0440604149729799	1.02239430865766	0.0576273822157389	4	C:\Program Files\Normalise Suite 2\Genelists\SG_Hu1-2_KTH1-2500_ver1_10Rx24C.txt.nsuite_genelist
RP3-438L4	1	6400000	1p36.23	1.01059583477161	0.0814998845676256	1.0121632289346	0.0867061542349555	4	C:\Program Files\Normalise Suite 2\Genelists\SG_Hu1-2_KTH1-2500_ver1_10Rx24C.txt.nsuite_genelist
RP3-330O12	1	8200000	1p36.22	0.991074077287959	0.0261362740294961	0.990716702060297	0.0263974338087924	4	C:\Program Files\Normalise Suite 2\Genelists\SG_Hu1-2_KTH1-2500_ver1_10Rx24C.txt.nsuite_genelist
RP4-633I8	1	9100000	1p36.22	0.999802923648142	0.00205589744663255	1.00249753685939	0.00364967041907658	2	C:\Program Files\Normalise Suite 2\Genelists\SG_Hu1-2_KTH1-2500_ver1_10Rx24C.txt.nsuite_genelist
RP11-476D13	1	9600000	1p36.22	1.07952501664632	0.10697821284118	1.47741534131824	0.805619428364614	4	C:\Program Files\Normalise Suite 2\Genelists\SG_Hu1-2_KTH1-2500_ver1_10Rx24C.txt.nsuite_genelist
AL358492	1	10900000	1p36.22	0.983904569898204	0.0202070561567041	0.982725258591476	0.0231278083107858	4	C:\Program Files\Normalise Suite 2\Genelists\SG_Hu1-2_KTH1-2500_ver1_10Rx24C.txt.nsuite_genelist
RP5-888M10	1	12000000	1p36.21	1.01029347354384	0.0657554069662687	1.01055922580182	0.0688513078928707	4	C:\Program Files\Normalise Suite 2\Genelists\SG_Hu1-2_KTH1-2500_ver1_10Rx24C.txt.nsuite_genelist
RP11-219C24	1	12400000	1p36.21	1.06552580178211	0.158632828488181	1.06596163205805	0.159151937356756	4	C:\Program Files\Normalise Suite 2\Genelists\SG_Hu1-2_KTH1-2500_ver1_10Rx24C.txt.nsuite_genelist
RP4-726F20	1	13800000	1p36.21	0.991696378115118	0.0238861347852906	0.99336579706589	0.0282579221612434	4	C:\Program Files\Normalise Suite 2\Genelists\SG_Hu1-2_KTH1-2500_ver1_10Rx24C.txt.nsuite_genelist
RP5-864I18	1	14600000	1p36.13	1.02793902849118	0.0649193372835078	1.02792565159959	0.0694300755549143	4	C:\Program Files\Normalise Suite 2\Genelists\SG_Hu1-2_KTH1-2500_ver1_10Rx24C.txt.nsuite_genelist
RP11-169K16	1	15700000	1p36.13	1.00191851337712	0.0694684995176784	1.00556257661596	0.0800437896196247	4	C:\Program Files\Normalise Suite 2\Genelists\SG_Hu1-2_KTH1-2500_ver1_10Rx24C.txt.nsuite_genelist
RP1-163M9	1	16400000	1p36.13	1.04412571552975	0.0720436512595005	1.04423515604384	0.0748275461882564	4	C:\Program Files\Normalise Suite 2\Genelists\SG_Hu1-2_KTH1-2500_ver1_10Rx24C.txt.nsuite_genelist
RP1-37C10	1	17200000	1p36.13	1.01031927062159	0.102462615943119	1.01353405851904	0.110495174527633	4	C:\Program Files\Normalise Suite 2\Genelists\SG_Hu1-2_KTH1-2500_ver1_10Rx24C.txt.nsuite_genelist
RP11-79D15	1	18000000	1p36.13	0.991911194629323	0.026882999844009	0.991715140802342	0.0294428078732944	4	C:\Program Files\Normalise Suite 2\Genelists\SG_Hu1-2_KTH1-2500_ver1_10Rx24C.txt.nsuite_genelist
RP1-8B22	1	18800000	1p36.13	1.02556610161533	0.167338933632851	1.03005396563074	0.185952444914404	4	C:\Program Files\Normalise Suite 2\Genelists\SG_Hu1-2_KTH1-2500_ver1_10Rx24C.txt.nsuite_genelist
RP11-91K11	1	20100000	1p36.12	0.986322469139456	0.0990730690686201	0.984605147604303	0.106256099916556	4	C:\Program Files\Normalise Suite 2\Genelists\SG_Hu1-2_KTH1-2500_ver1_10Rx24C.txt.nsuite_genelist
RP3-340N1	1	20500000	1p36.12	1.02210932543145	0.10878399086638	1.03109279484849	0.122771069264362	4	C:\Program Files\Normalise Suite 2\Genelists\SG_Hu1-2_KTH1-2500_ver1_10Rx24C.txt.nsuite_genelist
AL391883	1	23000000	1p36.11	1.01094850136615	0.0341106242786896	1.01107369438843	0.0354353985539566	4	C:\Program Files\Normalise Suite 2\Genelists\SG_Hu1-2_KTH1-2500_ver1_10Rx24C.txt.nsuite_genelist
RP5-886K2	1	24400000	1p36.11	0.997265335208468	0.0154644497971218	0.996941498983235	0.0169124247584263	4	C:\Program Files\Normalise Suite 2\Genelists\SG_Hu1-2_KTH1-2500_ver1_10Rx24C.txt.nsuite_genelist
RP3-462O23	1	25200000	1p36.11	0.973227531100831	0.0189695656105619	0.965744801052621	0.0288344877863344	4	C:\Program Files\Normalise Suite 2\Genelists\SG_Hu1-2_KTH1-2500_ver1_10Rx24C.txt.nsuite_genelist
RP3-465N24	1	26000000	1p35.3	0.973171043579957	0.0391706718271978	0.971493747879593	0.0425197791590884	4	C:\Program Files\Normalise Suite 2\Genelists\SG_Hu1-2_KTH1-2500_ver1_10Rx24C.txt.nsuite_genelist
RP1-125I3	1	26600000	1p35.3	1.00778122032072	0.144312508367713	1.00838736601532	0.151670232046181	4	C:\Program Files\Normalise Suite 2\Genelists\SG_Hu1-2_KTH1-2500_ver1_10Rx24C.txt.nsuite_genelist
RP11-261P19	1	27800000	1p35.2	0.984307127816462	0.0323900969944068	0.984142851849019	0.0320208761782895	4	C:\Program Files\Normalise Suite 2\Genelists\SG_Hu1-2_KTH1-2500_ver1_10Rx24C.txt.nsuite_genelist
RP1-50O24	1	29000000	1p35.2	1.03407771826964	0.0768780043341066	1.03434579050358	0.0787415905904453	4	C:\Program Files\Normalise Suite 2\Genelists\SG_Hu1-2_KTH1-2500_ver1_10Rx24C.txt.nsuite_genelist
RP1-212P9	1	29700000	1p35.1	1.00763083976026	0.0803811003077225	1.00705879659304	0.0852232882472132	4	C:\Program Files\Normalise Suite 2\Genelists\SG_Hu1-2_KTH1-2500_ver1_10Rx24C.txt.nsuite_genelist
RP3-437I16	1	30100000	1p35.1	1.09609735304532	0.0489769423046775	1.17085910147103	0.164664140320163	4	C:\Program Files\Normalise Suite 2\Genelists\SG_Hu1-2_KTH1-2500_ver1_10Rx24C.txt.nsuite_genelist
RP5-893G23	1	31200000	1p35.1	1.00633965032281	0.102831716765058	1.00654971217369	0.112479802457106	4	C:\Program Files\Normalise Suite 2\Genelists\SG_Hu1-2_KTH1-2500_ver1_10Rx24C.txt.nsuite_genelist
RP4-655C4	1	33300000	1p34.3	0.988421104031755	0.0266174624054584	0.984851612384475	0.0241119751076321	4	C:\Program Files\Normalise Suite 2\Genelists\SG_Hu1-2_KTH1-2500_ver1_10Rx24C.txt.nsuite_genelist
AL033524	1	34100000	1p34.3	0.977780684450136	0.0247089277625029	0.976385882272924	0.024857871497598	4	C:\Program Files\Normalise Suite 2\Genelists\SG_Hu1-2_KTH1-2500_ver1_10Rx24C.txt.nsuite_genelist
RP3-423B22	1	35500000	1p34.3	1.08181222415018	0.105020319944829	1.247835029078	0.49085915300801	4	C:\Program Files\Normalise Suite 2\Genelists\SG_Hu1-2_KTH1-2500_ver1_10Rx24C.txt.nsuite_genelist
RP1-93K19	1	36200000	1p34.3	1.01121828924515	0.0291225602134533	1.011669685234	0.0299151721235455	4	C:\Program Files\Normalise Suite 2\Genelists\SG_Hu1-2_KTH1-2500_ver1_10Rx24C.txt.nsuite_genelist
RP1-117O3	1	37900000	1p34.2	1.0150720775061	0.05436292483254	1.01509015812876	0.0554275102875338	4	C:\Program Files\Normalise Suite 2\Genelists\SG_Hu1-2_KTH1-2500_ver1_10Rx24C.txt.nsuite_genelist
RP5-1007G16	1	38600000	1p34.2	1.00015860290141	0.0254447402649536	0.999436482653713	0.0253958688353943	4	C:\Program Files\Normalise Suite 2\Genelists\SG_Hu1-2_KTH1-2500_ver1_10Rx24C.txt.nsuite_genelist
RP1-34M23	1	39500000	1p34.2	1.1096474677613	0.100448574168863	1.16466792148388	0.327556902043135	4	C:\Program Files\Normalise Suite 2\Genelists\SG_Hu1-2_KTH1-2500_ver1_10Rx24C.txt.nsuite_genelist
RP4-811I8	1	40600000	1p34.1	1.00531982800138	0.0728950724617595	1.00870666931228	0.0780143190933594	4	C:\Program Files\Normalise Suite 2\Genelists\SG_Hu1-2_KTH1-2500_ver1_10Rx24C.txt.nsuite_genelist
AL512599	1	41700000	1p34.1	0.997903690453105	0.0495717288590532	0.996865851020347	0.0522527459544999	4	C:\Program Files\Normalise Suite 2\Genelists\SG_Hu1-2_KTH1-2500_ver1_10Rx24C.txt.nsuite_genelist
RP1-92O14	1	44400000	1p34.1	1.01088143230486	0.015662445610842	1.01170285283368	0.0177974782436256	4	C:\Program Files\Normalise Suite 2\Genelists\SG_Hu1-2_KTH1-2500_ver1_10Rx24C.txt.nsuite_genelist
RP5-1029K14	1	45300000	1p34.1	1.00463771399057	0.0285359445547626	1.00519103061794	0.0287780301021745	4	C:\Program Files\Normalise Suite 2\Genelists\SG_Hu1-2_KTH1-2500_ver1_10Rx24C.txt.nsuite_genelist
RP11-319C21	1	46100000	1p32.3	0.993555589943668	0.0709364120016196	0.99393395110041	0.074260729462684	4	C:\Program Files\Normalise Suite 2\Genelists\SG_Hu1-2_KTH1-2500_ver1_10Rx24C.txt.nsuite_genelist
RP5-820O16	1	47200000	1p32.3	0.985018527273129	0.0203184329467704	0.980104972088823	0.0188171365520526	4	C:\Program Files\Normalise Suite 2\Genelists\SG_Hu1-2_KTH1-2500_ver1_10Rx24C.txt.nsuite_genelist
RP4-639P2	1	48200000	1p32.3	1.00464118903779	0.0512171401342002	1.00455791896765	0.0505661331310002	4	C:\Program Files\Normalise Suite 2\Genelists\SG_Hu1-2_KTH1-2500_ver1_10Rx24C.txt.nsuite_genelist
RP11-112C15	1	48900000	1p32.3	1.01088938950674	0.0611865738204648	1.01114386425593	0.0610203631594365	4	C:\Program Files\Normalise Suite 2\Genelists\SG_Hu1-2_KTH1-2500_ver1_10Rx24C.txt.nsuite_genelist
RP5-965L7	1	50300000	1p32.3	1.09966507137392	0.087391021792243	1.20372930947701	0.246206147212424	4	C:\Program Files\Normalise Suite 2\Genelists\SG_Hu1-2_KTH1-2500_ver1_10Rx24C.txt.nsuite_genelist
RP11-116M11	1	51500000	1p32.3	0.99018694920188	0.0244510317903014	0.989907241822521	0.0275783736225815	4	C:\Program Files\Normalise Suite 2\Genelists\SG_Hu1-2_KTH1-2500_ver1_10Rx24C.txt.nsuite_genelist
RP5-1013G21	1	52100000	1p32.3	1.00804180042234	0.135984300768757	1.00794081699769	0.149084615922103	4	C:\Program Files\Normalise Suite 2\Genelists\SG_Hu1-2_KTH1-2500_ver1_10Rx24C.txt.nsuite_genelist
RP11-253A20	1	52400000	1p32.3	0.998124281893728	0.0301715506007701	0.998057262693812	0.0328768096851936	4	C:\Program Files\Normalise Suite 2\Genelists\SG_Hu1-2_KTH1-2500_ver1_10Rx24C.txt.nsuite_genelist
RP4-814E15	1	53400000	1p32.3	0.988430787592236	0.0719719389896581	0.989728010380139	0.0774554893523416	4	C:\Program Files\Normalise Suite 2\Genelists\SG_Hu1-2_KTH1-2500_ver1_10Rx24C.txt.nsuite_genelist
RP5-1024N4	1	55500000	1p32.2	0.985836270694203	0.0630297770085505	0.925881468182189	0.138771257694891	4	C:\Program Files\Normalise Suite 2\Genelists\SG_Hu1-2_KTH1-2500_ver1_10Rx24C.txt.nsuite_genelist
RP11-13N22	1	56500000	1p32.2	0.965009811552325	0.0135326346583338	0.960384503607747	0.0257929321227593	4	C:\Program Files\Normalise Suite 2\Genelists\SG_Hu1-2_KTH1-2500_ver1_10Rx24C.txt.nsuite_genelist
RP11-79A13	1	57100000	1p32.1	0.997233685085459	0.069878490674014	0.996879123744144	0.0714444201040524	4	C:\Program Files\Normalise Suite 2\Genelists\SG_Hu1-2_KTH1-2500_ver1_10Rx24C.txt.nsuite_genelist
RP11-89O16	1	57700000	1p32.1	0.971834717496732	0.115540916059203	0.96949062739881	0.122965352060463	4	C:\Program Files\Normalise Suite 2\Genelists\SG_Hu1-2_KTH1-2500_ver1_10Rx24C.txt.nsuite_genelist
RP4-737A23	1	58600000	1p32.1	0.982228916964151	0.0511208324010301	0.975558208144887	0.0572808661061394	4	C:\Program Files\Normalise Suite 2\Genelists\SG_Hu1-2_KTH1-2500_ver1_10Rx24C.txt.nsuite_genelist
RP11-63G10	1	59500000	1p32.1	0.992875118011406	0.0141499266411426	0.993700284519957	0.0131041370652826	4	C:\Program Files\Normalise Suite 2\Genelists\SG_Hu1-2_KTH1-2500_ver1_10Rx24C.txt.nsuite_genelist
RP11-89D5	1	61300000	1p32.1	1.03508134604505	0.121067270664957	1.03941130132124	0.127712594380446	4	C:\Program Files\Normalise Suite 2\Genelists\SG_Hu1-2_KTH1-2500_ver1_10Rx24C.txt.nsuite_genelist
RP3-333A15	1	62400000	1p31.3	0.94894076998488	0.0217312308096596	0.949763390365854	0.00828859722284385	4	C:\Program Files\Normalise Suite 2\Genelists\SG_Hu1-2_KTH1-2500_ver1_10Rx24C.txt.nsuite_genelist
RP4-685B19	1	63300000	1p31.3	1.02338919333895	0.125658607263555	1.02258873586685	0.142255029929001	4	C:\Program Files\Normalise Suite 2\Genelists\SG_Hu1-2_KTH1-2500_ver1_10Rx24C.txt.nsuite_genelist
RP11-79O23	1	64000000	1p31.3	1.01196737665169	0.0108043736424815	1.01184844173257	0.0115442564312792	4	C:\Program Files\Normalise Suite 2\Genelists\SG_Hu1-2_KTH1-2500_ver1_10Rx24C.txt.nsuite_genelist
RP11-205P11	1	65300000	1p31.3	0.989226776409035	0.0193363302825632	0.988149153205495	0.0203085667365243	4	C:\Program Files\Normalise Suite 2\Genelists\SG_Hu1-2_KTH1-2500_ver1_10Rx24C.txt.nsuite_genelist
RP5-879H24	1	66800000	1p31.2	1.03975988942537	0.112527417398602	1.04883927394099	0.118297194238959	4	C:\Program Files\Normalise Suite 2\Genelists\SG_Hu1-2_KTH1-2500_ver1_10Rx24C.txt.nsuite_genelist
RP4-542O18	1	67300000	1p31.2	1.00793650418093	0.076879993531567	1.01005017984013	0.0822629043340585	4	C:\Program Files\Normalise Suite 2\Genelists\SG_Hu1-2_KTH1-2500_ver1_10Rx24C.txt.nsuite_genelist
RP11-221L2	1	67900000	1p31.2	1.00264967424743	0.0106956728138118	1.0023603033686	0.0111569460425136	4	C:\Program Files\Normalise Suite 2\Genelists\SG_Hu1-2_KTH1-2500_ver1_10Rx24C.txt.nsuite_genelist
RP6-65F20	1	68900000	1p31.2	1.02462047121447	0.0802266730990707	1.0290777178013	0.0897847754568839	4	C:\Program Files\Normalise Suite 2\Genelists\SG_Hu1-2_KTH1-2500_ver1_10Rx24C.txt.nsuite_genelist
RP4-662P1	1	69700000	1p31.2	0.992940937323092	0.0445647627150946	0.995044534996998	0.0528868528995662	4	C:\Program Files\Normalise Suite 2\Genelists\SG_Hu1-2_KTH1-2500_ver1_10Rx24C.txt.nsuite_genelist
RP11-5P4	1	71400000	1p31.1	1.00318334069288	0.116059175182922	0.999288985829931	0.119482003627793	4	C:\Program Files\Normalise Suite 2\Genelists\SG_Hu1-2_KTH1-2500_ver1_10Rx24C.txt.nsuite_genelist
RP4-534K7	1	71900000	1p31.1	0.975497864249386	0.0345669349084063	0.973594188840855	0.0380860581979648	4	C:\Program Files\Normalise Suite 2\Genelists\SG_Hu1-2_KTH1-2500_ver1_10Rx24C.txt.nsuite_genelist
RP4-537F10	1	72300000	1p31.1	1.03326626156032	0.0245139251626693	1.03439186796607	0.0266743460821219	4	C:\Program Files\Normalise Suite 2\Genelists\SG_Hu1-2_KTH1-2500_ver1_10Rx24C.txt.nsuite_genelist
RP11-75N16	1	73400000	1p31.1	0.992248340003008	0.0422722878752534	1.00477355877171	0.0445297269625454	4	C:\Program Files\Normalise Suite 2\Genelists\SG_Hu1-2_KTH1-2500_ver1_10Rx24C.txt.nsuite_genelist
RP11-26A10	1	74700000	1p31.1	1.00754190892199	0.1028883946321	1.00737295506261	0.110535359366131	4	C:\Program Files\Normalise Suite 2\Genelists\SG_Hu1-2_KTH1-2500_ver1_10Rx24C.txt.nsuite_genelist
RP11-131O15	1	75700000	1p31.1	1.00259540060498	0.0536435373728674	1.00348448022433	0.0581049495713084	4	C:\Program Files\Normalise Suite 2\Genelists\SG_Hu1-2_KTH1-2500_ver1_10Rx24C.txt.nsuite_genelist
RP11-89K2	1	76900000	1p31.1	1.00030262872317	0.0341650603665078	1.00055713900725	0.0345550514863355	4	C:\Program Files\Normalise Suite 2\Genelists\SG_Hu1-2_KTH1-2500_ver1_10Rx24C.txt.nsuite_genelist
RP11-88B10	1	78000000	1p31.1	1.01959923067859	0.0901455492276843	1.01881542423655	0.0935003880936223	4	C:\Program Files\Normalise Suite 2\Genelists\SG_Hu1-2_KTH1-2500_ver1_10Rx24C.txt.nsuite_genelist
RP11-492C3	1	79500000	1p31.1	0.973609254189902	0.0152151586876306	0.966801822604776	0.00243383883391649	2	C:\Program Files\Normalise Suite 2\Genelists\SG_Hu1-2_KTH1-2500_ver1_10Rx24C.txt.nsuite_genelist
RP4-595K12	1	79700000	1p31.1	0.967704710368842	0.0507166209933222	0.962153480649254	0.0676778446496131	4	C:\Program Files\Normalise Suite 2\Genelists\SG_Hu1-2_KTH1-2500_ver1_10Rx24C.txt.nsuite_genelist
RP5-1153M13	1	80800000	1p22.3	1.00113924466934	0.0324467148529455	1.00013696849537	0.0414093950654378	4	C:\Program Files\Normalise Suite 2\Genelists\SG_Hu1-2_KTH1-2500_ver1_10Rx24C.txt.nsuite_genelist
RP11-80G24	1	81700000	1p22.3	0.995083560602441	0.01926109968235	0.995556212630339	0.0244928156082982	4	C:\Program Files\Normalise Suite 2\Genelists\SG_Hu1-2_KTH1-2500_ver1_10Rx24C.txt.nsuite_genelist
RP5-831O21	1	82800000	1p22.3	0.979022156183242	0.113554390925518	0.955264023724626	0.166795601257911	4	C:\Program Files\Normalise Suite 2\Genelists\SG_Hu1-2_KTH1-2500_ver1_10Rx24C.txt.nsuite_genelist
RP4-572F19	1	83600000	1p22.3	0.985305838503023	0.053502186909941	0.98440340407623	0.0545528653326666	4	C:\Program Files\Normalise Suite 2\Genelists\SG_Hu1-2_KTH1-2500_ver1_10Rx24C.txt.nsuite_genelist
RP5-989D17	1	84800000	1p22.3	1.01287386713822	0.118071988494766	1.02084744907853	0.143227504216433	4	C:\Program Files\Normalise Suite 2\Genelists\SG_Hu1-2_KTH1-2500_ver1_10Rx24C.txt.nsuite_genelist
RP11-79I13	1	85700000	1p22.3	1.02497798095475	0.0644208231701098	1.02734085168896	0.0670396180564069	4	C:\Program Files\Normalise Suite 2\Genelists\SG_Hu1-2_KTH1-2500_ver1_10Rx24C.txt.nsuite_genelist
RP4-612J11	1	86000000	1p22.3	1.0011664038858	0.0929820684349627	0.984281466090434	0.0829805824077618	3	C:\Program Files\Normalise Suite 2\Genelists\SG_Hu1-2_KTH1-2500_ver1_10Rx24C.txt.nsuite_genelist
RP4-601K24	1	86900000	1p22.2	0.974282217952771	0.0573675206303581	0.97454835952277	0.0696481863870902	4	C:\Program Files\Normalise Suite 2\Genelists\SG_Hu1-2_KTH1-2500_ver1_10Rx24C.txt.nsuite_genelist
RP5-896C23	1	88000000	1p22.2	1.00294645165282	0.0160646950811668	1.00509506203467	0.0152122272901736	4	C:\Program Files\Normalise Suite 2\Genelists\SG_Hu1-2_KTH1-2500_ver1_10Rx24C.txt.nsuite_genelist
RP11-78E18	1	88200000	1p22.2	1.03707493273044	0.0457311709430385	1.03874640725046	0.0469398705486204	3	C:\Program Files\Normalise Suite 2\Genelists\SG_Hu1-2_KTH1-2500_ver1_10Rx24C.txt.nsuite_genelist
RP4-552O12	1	89100000	1p22.2	1.02140379249265	0.0520385051685518	1.02161771095724	0.0546716457423582	4	C:\Program Files\Normalise Suite 2\Genelists\SG_Hu1-2_KTH1-2500_ver1_10Rx24C.txt.nsuite_genelist
RP11-193H16	1	90700000	1p22.1	1.00411073628718	0.0444946301812406	1.00420093993973	0.0449115505489931	4	C:\Program Files\Normalise Suite 2\Genelists\SG_Hu1-2_KTH1-2500_ver1_10Rx24C.txt.nsuite_genelist
AL122002	1	91700000	1p22.1	1.01475273263289	0.0346004777542799	1.01441755584074	0.0350405575041246	4	C:\Program Files\Normalise Suite 2\Genelists\SG_Hu1-2_KTH1-2500_ver1_10Rx24C.txt.nsuite_genelist
RP5-1027O11	1	92900000	1p22.1	1.08481206124905	0.0312113795964964	1.15273370550675	0.0398700169901246	2	C:\Program Files\Normalise Suite 2\Genelists\SG_Hu1-2_KTH1-2500_ver1_10Rx24C.txt.nsuite_genelist
RP5-905H16	1	93800000	1p22.1	0.979857591937223	0.0503573334637124	0.974011577000861	0.0539048904611297	4	C:\Program Files\Normalise Suite 2\Genelists\SG_Hu1-2_KTH1-2500_ver1_10Rx24C.txt.nsuite_genelist
RP5-1007M22	1	94500000	1p22.1	0.993507059217606	0.0683448598221915	0.996778426784733	0.0754795464737428	4	C:\Program Files\Normalise Suite 2\Genelists\SG_Hu1-2_KTH1-2500_ver1_10Rx24C.txt.nsuite_genelist
RP5-871E2	1	95000000	1p22.1	1.00543644436908	0.0278542774903504	1.00873478343382	0.0291747090635988	4	C:\Program Files\Normalise Suite 2\Genelists\SG_Hu1-2_KTH1-2500_ver1_10Rx24C.txt.nsuite_genelist
RP11-99A8	1	95600000	1p21.3	0.9934167974936	0.0499834198168936	0.993077429655322	0.0531658284155281	4	C:\Program Files\Normalise Suite 2\Genelists\SG_Hu1-2_KTH1-2500_ver1_10Rx24C.txt.nsuite_genelist
RP11-47K11	1	96500000	1p21.3	0.981656903676183	0.0803841925667798	0.980813005262732	0.0819764485911541	4	C:\Program Files\Normalise Suite 2\Genelists\SG_Hu1-2_KTH1-2500_ver1_10Rx24C.txt.nsuite_genelist
RP11-79M15	1	98200000	1p21.3	1.04026264153722	0.125782546817598	1.04284106736294	0.129324870278344	4	C:\Program Files\Normalise Suite 2\Genelists\SG_Hu1-2_KTH1-2500_ver1_10Rx24C.txt.nsuite_genelist
RP11-163M2	1	98900000	1p21.2	1.00506564400497	0.0165569148323442	1.00562825060141	0.0168468884790223	4	C:\Program Files\Normalise Suite 2\Genelists\SG_Hu1-2_KTH1-2500_ver1_10Rx24C.txt.nsuite_genelist
RP4-713B5	1	99700000	1p21.2	0.986857827322934	0.0479908351015512	0.986793689770798	0.0564631819181066	4	C:\Program Files\Normalise Suite 2\Genelists\SG_Hu1-2_KTH1-2500_ver1_10Rx24C.txt.nsuite_genelist
RP11-148B18	1	100900000	1p21.1	1.00051178871808	0.0682049031905921	1.0017047640004	0.0752419537880359	4	C:\Program Files\Normalise Suite 2\Genelists\SG_Hu1-2_KTH1-2500_ver1_10Rx24C.txt.nsuite_genelist
RP11-48A6	1	101700000	1p21.1	0.990937558866653	0.0314192939695383	0.989883760315575	0.0325859315480815	4	C:\Program Files\Normalise Suite 2\Genelists\SG_Hu1-2_KTH1-2500_ver1_10Rx24C.txt.nsuite_genelist
RP11-335D10	1	102000000	1p21.1	1.00464312113472	0.0310298494983522	1.00295329407969	0.0378529436697102	4	C:\Program Files\Normalise Suite 2\Genelists\SG_Hu1-2_KTH1-2500_ver1_10Rx24C.txt.nsuite_genelist
RP11-122C9	1	103200000	1p21.1	1.00769793618099	0.0820039495310882	1.00907988359896	0.0878755531133969	4	C:\Program Files\Normalise Suite 2\Genelists\SG_Hu1-2_KTH1-2500_ver1_10Rx24C.txt.nsuite_genelist
RP4-672J20	1	104500000	1p13.3	1.00820616251901	0.11082258791886	1.00822700085723	0.118929062797325	4	C:\Program Files\Normalise Suite 2\Genelists\SG_Hu1-2_KTH1-2500_ver1_10Rx24C.txt.nsuite_genelist
RP11-79C3	1	105000000	1p13.3	1.00270240261715	0.0912689454910644	1.00167728473886	0.0970527677965394	4	C:\Program Files\Normalise Suite 2\Genelists\SG_Hu1-2_KTH1-2500_ver1_10Rx24C.txt.nsuite_genelist
RP11-90N15	1	105400000	1p13.3	0.998592566981695	0.0841468188677817	0.99733379384348	0.0922169589831019	4	C:\Program Files\Normalise Suite 2\Genelists\SG_Hu1-2_KTH1-2500_ver1_10Rx24C.txt.nsuite_genelist
RP11-411H5	1	108500000	1p13.2	0.99078184105024	0.0388843386439607	0.990549919112869	0.0397782690778894	4	C:\Program Files\Normalise Suite 2\Genelists\SG_Hu1-2_KTH1-2500_ver1_10Rx24C.txt.nsuite_genelist
RP11-79H19	1	109000000	1p13.2	1.01339027114042	0.0393875135925929	1.0149393680642	0.0375447935970045	4	C:\Program Files\Normalise Suite 2\Genelists\SG_Hu1-2_KTH1-2500_ver1_10Rx24C.txt.nsuite_genelist
RP11-259N12	1	110500000	1p13.1	0.983576460512132	0.174244335370092	0.977385203166445	0.218277647535907	4	C:\Program Files\Normalise Suite 2\Genelists\SG_Hu1-2_KTH1-2500_ver1_10Rx24C.txt.nsuite_genelist
RP4-669H10	1	113000000	1p13.1	1.02507745953175	0.138587621711184	1.02800174070022	0.159066058836588	4	C:\Program Files\Normalise Suite 2\Genelists\SG_Hu1-2_KTH1-2500_ver1_10Rx24C.txt.nsuite_genelist
RP5-1077K16	1	113800000	1p13.1	0.997861315743858	0.0752626394995954	0.995160025159199	0.0829559970684303	4	C:\Program Files\Normalise Suite 2\Genelists\SG_Hu1-2_KTH1-2500_ver1_10Rx24C.txt.nsuite_genelist
RP11-96F24	1	114600000	1p11.2	1.01342099106047	0.00563641407914239	1.01647845053157	0.00787213174612633	4	C:\Program Files\Normalise Suite 2\Genelists\SG_Hu1-2_KTH1-2500_ver1_10Rx24C.txt.nsuite_genelist
RP11-180N18	1	117600000	1p11.2	1.0171264702751	0.0875967205523577	1.01814291929453	0.102063595798172	4	C:\Program Files\Normalise Suite 2\Genelists\SG_Hu1-2_KTH1-2500_ver1_10Rx24C.txt.nsuite_genelist
RP5-1125M8	1	118900000	1p11.1	0.994937674143399	0.0217169677764399	0.996719197294228	0.0282427668982274	4	C:\Program Files\Normalise Suite 2\Genelists\SG_Hu1-2_KTH1-2500_ver1_10Rx24C.txt.nsuite_genelist
RP4-773A18	1	119200000	1p11.1	1.04835707735558	0.196989594450275	1.05234654538598	0.209577450020295	4	C:\Program Files\Normalise Suite 2\Genelists\SG_Hu1-2_KTH1-2500_ver1_10Rx24C.txt.nsuite_genelist
RP4-580L15	1	120252971.5	1p11.1	1.0152861103034	0.232192867919796	1.44599114979873	1.02144232076903	3	C:\Program Files\Normalise Suite 2\Genelists\SG_Hu1-2_KTH1-2500_ver1_10Rx24C.txt.nsuite_genelist
RP5-1156J9	1	122100000	1q21.1	0.995262781959802	0.103886459723177	0.99333608815161	0.111880183903272	4	C:\Program Files\Normalise Suite 2\Genelists\SG_Hu1-2_KTH1-2500_ver1_10Rx24C.txt.nsuite_genelist
RP11-90J3	1	124000000	1q21.1	1.00497445650556	0.0210254015889737	1.00522148513296	0.0229963728619911	4	C:\Program Files\Normalise Suite 2\Genelists\SG_Hu1-2_KTH1-2500_ver1_10Rx24C.txt.nsuite_genelist
RP11-88D6	1	124200000	1q21.1	0.99728696659528	0.0268598471907334	0.997462371729838	0.0262142927309528	4	C:\Program Files\Normalise Suite 2\Genelists\SG_Hu1-2_KTH1-2500_ver1_10Rx24C.txt.nsuite_genelist
RP11-315I20	1	126100000	1q21.1	0.99558443696662	0.0192439520886509	1.00309735816469	0.00879295422460488	4	C:\Program Files\Normalise Suite 2\Genelists\SG_Hu1-2_KTH1-2500_ver1_10Rx24C.txt.nsuite_genelist
RP4-599G15	1	128400000	1q21.1	0.994360150847269	0.0483508281813974	0.993214577102978	0.0530042575791987	4	C:\Program Files\Normalise Suite 2\Genelists\SG_Hu1-2_KTH1-2500_ver1_10Rx24C.txt.nsuite_genelist
RP4-787H6	1	130500000	1q21.1	0.959849737686106	0.0556740321912508	0.956024401886729	0.0625336673416618	4	C:\Program Files\Normalise Suite 2\Genelists\SG_Hu1-2_KTH1-2500_ver1_10Rx24C.txt.nsuite_genelist
RP11-433J22	1	149100000	1q21.2	0.985110551784938	0.0142536140263698	0.98584108323337	0.0146147140947039	4	C:\Program Files\Normalise Suite 2\Genelists\SG_Hu1-2_KTH1-2500_ver1_10Rx24C.txt.nsuite_genelist
RP11-458I7	1	149900000	1q21.2	1.01426738933742	0.100498470682282	1.01570341710045	0.103054175794898	4	C:\Program Files\Normalise Suite 2\Genelists\SG_Hu1-2_KTH1-2500_ver1_10Rx24C.txt.nsuite_genelist
RP4-790G17	1	150300000	1q21.3	0.969556699138562	0.213312581648126	1.35157504340735	0.900750145186065	3	C:\Program Files\Normalise Suite 2\Genelists\SG_Hu1-2_KTH1-2500_ver1_10Rx24C.txt.nsuite_genelist
RP11-71L20	1	151600000	1q21.3	1.01484697365367	0.0533333206382335	1.01365328961727	0.0530267833443777	4	C:\Program Files\Normalise Suite 2\Genelists\SG_Hu1-2_KTH1-2500_ver1_10Rx24C.txt.nsuite_genelist
RP11-81P11	1	153100000	1q21.3	1.01005021015934	0.0355447827454638	1.01021838256175	0.0371149577068746	4	C:\Program Files\Normalise Suite 2\Genelists\SG_Hu1-2_KTH1-2500_ver1_10Rx24C.txt.nsuite_genelist
RP1-148L21	1	153800000	1q21.3	0.955279812485476	0.0766022271064314	0.953802942700299	0.07844652446852	4	C:\Program Files\Normalise Suite 2\Genelists\SG_Hu1-2_KTH1-2500_ver1_10Rx24C.txt.nsuite_genelist
RP11-137P24	1	154600000	1q21.3	1.01226295167599	0.0277887911186015	1.01166927280952	0.0288883026006185	4	C:\Program Files\Normalise Suite 2\Genelists\SG_Hu1-2_KTH1-2500_ver1_10Rx24C.txt.nsuite_genelist
RP11-77I10	1	161000000	1q23.1	0.975425096225471	0.0244968324353209	0.974760685194814	0.0255174753005595	4	C:\Program Files\Normalise Suite 2\Genelists\SG_Hu1-2_KTH1-2500_ver1_10Rx24C.txt.nsuite_genelist
RP11-80F2	1	162400000	1q23.1	0.987282468648775	0.0966649359884063	0.986851045041221	0.101439892097267	4	C:\Program Files\Normalise Suite 2\Genelists\SG_Hu1-2_KTH1-2500_ver1_10Rx24C.txt.nsuite_genelist
RP11-260G23	1	163200000	1q23.1	0.992205923247863	0.0546411042285002	0.992167125682635	0.0569072042293658	4	C:\Program Files\Normalise Suite 2\Genelists\SG_Hu1-2_KTH1-2500_ver1_10Rx24C.txt.nsuite_genelist
RP11-90A11	1	164600000	1q23.2	1.0059433810299	0.0899681039342709	1.00422058669561	0.0981997267191194	4	C:\Program Files\Normalise Suite 2\Genelists\SG_Hu1-2_KTH1-2500_ver1_10Rx24C.txt.nsuite_genelist
RP11-80B20	1	165000000	1q23.2	1.01708573204882	0.0635883138405996	1.01703143531846	0.065623669893765	4	C:\Program Files\Normalise Suite 2\Genelists\SG_Hu1-2_KTH1-2500_ver1_10Rx24C.txt.nsuite_genelist
RP11-80D6	1	166400000	1q23.2	0.978060527128874	0.0268397588868271	0.981659365841989	0.031797414298962	4	C:\Program Files\Normalise Suite 2\Genelists\SG_Hu1-2_KTH1-2500_ver1_10Rx24C.txt.nsuite_genelist
RP1-9E21	1	167900000	1q23.3	1.02200005015191	0.149726597328838	1.02578777843751	0.163261792738801	4	C:\Program Files\Normalise Suite 2\Genelists\SG_Hu1-2_KTH1-2500_ver1_10Rx24C.txt.nsuite_genelist
RP11-354K16	1	169400000	1q23.3	1.00364525188749	0.0756745782979039	1.00503309640931	0.0797529440734997	4	C:\Program Files\Normalise Suite 2\Genelists\SG_Hu1-2_KTH1-2500_ver1_10Rx24C.txt.nsuite_genelist
Z99572	1	170800000	1q23.3	0.964326638398963	0.0322335783052296	0.962173379442188	0.0324969469691193	4	C:\Program Files\Normalise Suite 2\Genelists\SG_Hu1-2_KTH1-2500_ver1_10Rx24C.txt.nsuite_genelist
RP11-81H19	1	172000000	1q23.3	0.981712353579143	0.0491194275420461	0.982070093583503	0.0508577890345202	4	C:\Program Files\Normalise Suite 2\Genelists\SG_Hu1-2_KTH1-2500_ver1_10Rx24C.txt.nsuite_genelist
RP11-89P2	1	173200000	1q24.1	0.99554348158693	0.0236654195177125	0.995670409431427	0.0243287013012688	4	C:\Program Files\Normalise Suite 2\Genelists\SG_Hu1-2_KTH1-2500_ver1_10Rx24C.txt.nsuite_genelist
RP11-79E17	1	174400000	1q24.1	1.00587423128107	0.0508837999713996	1.00530892402208	0.0519951043158441	4	C:\Program Files\Normalise Suite 2\Genelists\SG_Hu1-2_KTH1-2500_ver1_10Rx24C.txt.nsuite_genelist
RP11-469I6	1	175500000	1q24.2	1.07753867860716	0.0270937211597471	1.12793379409932	0.0714843481772568	3	C:\Program Files\Normalise Suite 2\Genelists\SG_Hu1-2_KTH1-2500_ver1_10Rx24C.txt.nsuite_genelist
RP1-105D12	1	175800000	1q24.2	1.03611981178015	0.170284320911993	1.0402406388311	0.187725546967905	4	C:\Program Files\Normalise Suite 2\Genelists\SG_Hu1-2_KTH1-2500_ver1_10Rx24C.txt.nsuite_genelist
RP3-395P12	1	176400000	1q24.2	0.970281494335247	0.0690146968900907	0.968467474395218	0.0770969941149746	4	C:\Program Files\Normalise Suite 2\Genelists\SG_Hu1-2_KTH1-2500_ver1_10Rx24C.txt.nsuite_genelist
RP11-415M14	1	178200000	1q24.3	1.00900436484036	0.085879921896962	1.00627392921444	0.0954745853041185	4	C:\Program Files\Normalise Suite 2\Genelists\SG_Hu1-2_KTH1-2500_ver1_10Rx24C.txt.nsuite_genelist
RP11-91K17	1	179000000	1q24.3	0.996893824121794	0.0980845465360546	0.997232074980935	0.104079164816095	4	C:\Program Files\Normalise Suite 2\Genelists\SG_Hu1-2_KTH1-2500_ver1_10Rx24C.txt.nsuite_genelist
RP11-90C19	1	179500000	1q24.3	1.00902121485692	0.0850112773095703	1.00981692832327	0.0906302722743032	4	C:\Program Files\Normalise Suite 2\Genelists\SG_Hu1-2_KTH1-2500_ver1_10Rx24C.txt.nsuite_genelist
RP4-593C16	1	180700000	1q25.1	1.02175273120232	0.103555047274777	1.02556822951092	0.14944525070846	4	C:\Program Files\Normalise Suite 2\Genelists\SG_Hu1-2_KTH1-2500_ver1_10Rx24C.txt.nsuite_genelist
AL022171	1	182300000	1q25.1	0.988779543581966	0.0625235876551243	0.986147521100761	0.0696964375495999	4	C:\Program Files\Normalise Suite 2\Genelists\SG_Hu1-2_KTH1-2500_ver1_10Rx24C.txt.nsuite_genelist
RP11-12M5	1	183300000	1q25.2	1.02189213371147	0.0766386428045374	1.02131954922433	0.080353757344769	4	C:\Program Files\Normalise Suite 2\Genelists\SG_Hu1-2_KTH1-2500_ver1_10Rx24C.txt.nsuite_genelist
RP11-375F5	1	184200000	1q25.2	0.984759540264176	0.0209439748516673	0.986251479451956	0.0227026804991321	4	C:\Program Files\Normalise Suite 2\Genelists\SG_Hu1-2_KTH1-2500_ver1_10Rx24C.txt.nsuite_genelist
RP11-46A10	1	184600000	1q25.2	0.996472747217707	0.0261051611880656	0.993770021806055	0.0249583020800611	4	C:\Program Files\Normalise Suite 2\Genelists\SG_Hu1-2_KTH1-2500_ver1_10Rx24C.txt.nsuite_genelist
RP11-98G7	1	185000000	1q25.2	0.992426931408529	0.0462019128451842	0.992356002100008	0.0476889924690423	4	C:\Program Files\Normalise Suite 2\Genelists\SG_Hu1-2_KTH1-2500_ver1_10Rx24C.txt.nsuite_genelist
RP11-317P15	1	186000000	1q25.3	0.993373466377554	0.0296158203003518	0.997205592270985	0.0292703069248786	4	C:\Program Files\Normalise Suite 2\Genelists\SG_Hu1-2_KTH1-2500_ver1_10Rx24C.txt.nsuite_genelist
RP11-452O22	1	187700000	1q25.3	1.01070176256123	0.0321950166305817	1.00975483058056	0.0345249805416096	4	C:\Program Files\Normalise Suite 2\Genelists\SG_Hu1-2_KTH1-2500_ver1_10Rx24C.txt.nsuite_genelist
RP11-63O2	1	188700000	1q25.3	0.991648818499711	0.0305205223722386	0.997908274180697	0.0416341017412067	4	C:\Program Files\Normalise Suite 2\Genelists\SG_Hu1-2_KTH1-2500_ver1_10Rx24C.txt.nsuite_genelist
RP1-53A19	1	189700000	1q25.3	0.997848443925184	0.0576040054444359	0.997820231758933	0.0636445821333363	4	C:\Program Files\Normalise Suite 2\Genelists\SG_Hu1-2_KTH1-2500_ver1_10Rx24C.txt.nsuite_genelist
RP11-79I7	1	190300000	1q25.3	1.07009866517662	0.0555287963931434	1.01246730865348	0.132896098345911	4	C:\Program Files\Normalise Suite 2\Genelists\SG_Hu1-2_KTH1-2500_ver1_10Rx24C.txt.nsuite_genelist
RP4-799N4	1	191800000	1q31.1	0.993250121389306	0.0640961190998054	0.99303489920907	0.0718763737666749	4	C:\Program Files\Normalise Suite 2\Genelists\SG_Hu1-2_KTH1-2500_ver1_10Rx24C.txt.nsuite_genelist
RP11-71C11	1	192900000	1q31.1	0.988456658407071	0.101251638219862	0.986868976428263	0.117867214012352	4	C:\Program Files\Normalise Suite 2\Genelists\SG_Hu1-2_KTH1-2500_ver1_10Rx24C.txt.nsuite_genelist
RP11-91N1	1	193000000	1q31.1	0.995176640744241	0.0389236602121297	0.996192384351673	0.0430137229268562	4	C:\Program Files\Normalise Suite 2\Genelists\SG_Hu1-2_KTH1-2500_ver1_10Rx24C.txt.nsuite_genelist
RP11-113I24	1	194400000	1q31.1	0.991822316047058	0.0235569077270484	0.996642135756278	0.0226480594813993	4	C:\Program Files\Normalise Suite 2\Genelists\SG_Hu1-2_KTH1-2500_ver1_10Rx24C.txt.nsuite_genelist
RP3-419C19	1	197700000	1q31.3	0.984897625430711	0.0239961778768216	0.98352088119873	0.0236013391310112	4	C:\Program Files\Normalise Suite 2\Genelists\SG_Hu1-2_KTH1-2500_ver1_10Rx24C.txt.nsuite_genelist
RP11-101E13	1	197900000	1q31.3	0.99105213785473	0.0112533109960755	0.992338894560232	0.0124585605475675	4	C:\Program Files\Normalise Suite 2\Genelists\SG_Hu1-2_KTH1-2500_ver1_10Rx24C.txt.nsuite_genelist
RP11-358A9	1	198800000	1q31.3	0.991633070397423	0.0304730711735099	0.992745732068415	0.030562974096241	4	C:\Program Files\Normalise Suite 2\Genelists\SG_Hu1-2_KTH1-2500_ver1_10Rx24C.txt.nsuite_genelist
RP11-173E24	1	201400000	1q32.1	0.983912462520331	0.0514614288457486	0.964754589028056	0.0244010992702335	3	C:\Program Files\Normalise Suite 2\Genelists\SG_Hu1-2_KTH1-2500_ver1_10Rx24C.txt.nsuite_genelist
RP11-88D12	1	201700000	1q32.1	1.01720992326607	0.0272997960953795	1.02104185676974	0.0266037383446805	4	C:\Program Files\Normalise Suite 2\Genelists\SG_Hu1-2_KTH1-2500_ver1_10Rx24C.txt.nsuite_genelist
RP11-91G12	1	202500000	1q32.1	1.00944967170853	0.0167315726644064	1.00932222209928	0.017538898929669	4	C:\Program Files\Normalise Suite 2\Genelists\SG_Hu1-2_KTH1-2500_ver1_10Rx24C.txt.nsuite_genelist
RP11-88N22	1	204300000	1q32.1	1.01991179578007	0.0693375622296035	1.02011942728693	0.0722872403126691	4	C:\Program Files\Normalise Suite 2\Genelists\SG_Hu1-2_KTH1-2500_ver1_10Rx24C.txt.nsuite_genelist
RP11-80N24	1	205100000	1q32.1	1.00437883077748	0.0559806004188515	1.00806735546596	0.0580434488679426	4	C:\Program Files\Normalise Suite 2\Genelists\SG_Hu1-2_KTH1-2500_ver1_10Rx24C.txt.nsuite_genelist
AF190464	1	207000000	1q32.1	1.01718237575691	0.0612157002076201	1.01857055097362	0.0674627463803266	4	C:\Program Files\Normalise Suite 2\Genelists\SG_Hu1-2_KTH1-2500_ver1_10Rx24C.txt.nsuite_genelist
RP11-150L7	1	208100000	1q32.2	0.995288374201899	0.0537220406733037	0.993782887742005	0.0562262549451425	4	C:\Program Files\Normalise Suite 2\Genelists\SG_Hu1-2_KTH1-2500_ver1_10Rx24C.txt.nsuite_genelist
RP11-335O13	1	209200000	1q32.2	1.0130471184583	0.0169761296912622	1.0139381836978	0.0176323994669246	4	C:\Program Files\Normalise Suite 2\Genelists\SG_Hu1-2_KTH1-2500_ver1_10Rx24C.txt.nsuite_genelist
RP11-80N9	1	210400000	1q32.2	0.988210703525834	0.039763987747814	0.987283216317489	0.0419760955123418	4	C:\Program Files\Normalise Suite 2\Genelists\SG_Hu1-2_KTH1-2500_ver1_10Rx24C.txt.nsuite_genelist
RP11-243M13	1	211200000	1q32.3	1.00036882345451	0.0802524257728646	1.00224846014909	0.0843250768417582	4	C:\Program Files\Normalise Suite 2\Genelists\SG_Hu1-2_KTH1-2500_ver1_10Rx24C.txt.nsuite_genelist
RP11-246J15	1	212100000	1q32.3	1.00753552017041	0.0161458209694957	1.00710831637588	0.0157479794492911	4	C:\Program Files\Normalise Suite 2\Genelists\SG_Hu1-2_KTH1-2500_ver1_10Rx24C.txt.nsuite_genelist
RP11-35C1	1	214100000	1q32.3	0.998383970366605	0.074869424013858	0.998709700576722	0.0785972365624059	4	C:\Program Files\Normalise Suite 2\Genelists\SG_Hu1-2_KTH1-2500_ver1_10Rx24C.txt.nsuite_genelist
RP11-45F21	1	214500000	1q42.11	1.00813109398389	0.0491151227773477	1.00782732316349	0.0558311301004326	4	C:\Program Files\Normalise Suite 2\Genelists\SG_Hu1-2_KTH1-2500_ver1_10Rx24C.txt.nsuite_genelist
RP11-79M12	1	216300000	1q42.11	1.00801600766471	0.0199902775908609	1.00773107038286	0.0211844224985851	4	C:\Program Files\Normalise Suite 2\Genelists\SG_Hu1-2_KTH1-2500_ver1_10Rx24C.txt.nsuite_genelist
RP11-89N3	1	217000000	1q42.11	1.00068990366022	0.0510414807900372	0.999666338021852	0.0509621011566027	4	C:\Program Files\Normalise Suite 2\Genelists\SG_Hu1-2_KTH1-2500_ver1_10Rx24C.txt.nsuite_genelist
RP11-90A5	1	219900000	1q42.11	1.00185518789425	0.0187490044306256	1.0078077266659	0.0223822007885921	4	C:\Program Files\Normalise Suite 2\Genelists\SG_Hu1-2_KTH1-2500_ver1_10Rx24C.txt.nsuite_genelist
RP11-91G6	1	220100000	1q42.11	0.990227459958755	0.0608645462464142	0.990037763840724	0.0619099864140009	4	C:\Program Files\Normalise Suite 2\Genelists\SG_Hu1-2_KTH1-2500_ver1_10Rx24C.txt.nsuite_genelist
RP11-79H5	1	223400000	1q42.13	1.03555702484224	0.0138983012066315	1.03714733915948	0.0205150479376258	4	C:\Program Files\Normalise Suite 2\Genelists\SG_Hu1-2_KTH1-2500_ver1_10Rx24C.txt.nsuite_genelist
RP11-260A10	1	224600000	1q42.13	0.972465286561928	0.0952318225644016	0.965539516672782	0.113065040795018	4	C:\Program Files\Normalise Suite 2\Genelists\SG_Hu1-2_KTH1-2500_ver1_10Rx24C.txt.nsuite_genelist
RP11-66M7	1	224700000	1q42.13	0.966378598453154	0.0172548347156147	0.962593919121769	0.0139960878737978	4	C:\Program Files\Normalise Suite 2\Genelists\SG_Hu1-2_KTH1-2500_ver1_10Rx24C.txt.nsuite_genelist
RP11-135J2	1	226900000	1q42.13	0.986760324755372	0.0505599496324575	0.985187567697648	0.05160476471717	4	C:\Program Files\Normalise Suite 2\Genelists\SG_Hu1-2_KTH1-2500_ver1_10Rx24C.txt.nsuite_genelist
RP11-553F10	1	227600000	1q42.13	1.01755930307886	0.0174518693260724	1.01844040358436	0.0168004067290552	4	C:\Program Files\Normalise Suite 2\Genelists\SG_Hu1-2_KTH1-2500_ver1_10Rx24C.txt.nsuite_genelist
RP11-124J24	1	228500000	1q42.13	0.993621231799448	0.0295134399604061	0.989849116966257	0.0306484954555547	4	C:\Program Files\Normalise Suite 2\Genelists\SG_Hu1-2_KTH1-2500_ver1_10Rx24C.txt.nsuite_genelist
RP11-239E10	1	231600000	1q42.2	1.03244998078141	0.0120701991209129	1.03455880489486	0.0238409186555522	4	C:\Program Files\Normalise Suite 2\Genelists\SG_Hu1-2_KTH1-2500_ver1_10Rx24C.txt.nsuite_genelist
RP5-1090A23	1	232200000	1q42.3	1.02267195880965	0.14429967748458	1.0225138413857	0.151694092871579	4	C:\Program Files\Normalise Suite 2\Genelists\SG_Hu1-2_KTH1-2500_ver1_10Rx24C.txt.nsuite_genelist
RP11-543G21	1	232700000	1q42.3	0.994309192053839	0.0405725746763578	0.992104126384622	0.0445847468501986	4	C:\Program Files\Normalise Suite 2\Genelists\SG_Hu1-2_KTH1-2500_ver1_10Rx24C.txt.nsuite_genelist
RP11-275O4	1	234500000	1q42.3	0.987440421989038	0.0433789459907873	0.988138076190276	0.046527100924257	4	C:\Program Files\Normalise Suite 2\Genelists\SG_Hu1-2_KTH1-2500_ver1_10Rx24C.txt.nsuite_genelist
RP5-915N17	1	235400000	1q42.3	0.98994162728533	0.048924544844932	0.989738663542412	0.0503008626873003	4	C:\Program Files\Normalise Suite 2\Genelists\SG_Hu1-2_KTH1-2500_ver1_10Rx24C.txt.nsuite_genelist
RP11-108F13	1	236500000	1q42.3	1.01070213360725	0.0329825858243398	1.0102240451034	0.0336945570696643	4	C:\Program Files\Normalise Suite 2\Genelists\SG_Hu1-2_KTH1-2500_ver1_10Rx24C.txt.nsuite_genelist
RP11-543E8	1	237600000	1q42.3	0.989153113005795	0.0943858173735299	0.987564120955432	0.0994114567361433	4	C:\Program Files\Normalise Suite 2\Genelists\SG_Hu1-2_KTH1-2500_ver1_10Rx24C.txt.nsuite_genelist
RP5-865N13	1	238900000	1q42.3	1.01119672092815	0.032996811998942	1.01130640163803	0.0343890143086174	4	C:\Program Files\Normalise Suite 2\Genelists\SG_Hu1-2_KTH1-2500_ver1_10Rx24C.txt.nsuite_genelist
RP5-1016N21	1	240200000	1q42.3	0.977962327120889	0.0227623762079642	0.963697940703382	0.0061376830975214	3	C:\Program Files\Normalise Suite 2\Genelists\SG_Hu1-2_KTH1-2500_ver1_10Rx24C.txt.nsuite_genelist
RP5-885P2	1	240900000	1q42.3	1.00090927960295	0.0428224940008563	1.00537614603521	0.0434569512929655	4	C:\Program Files\Normalise Suite 2\Genelists\SG_Hu1-2_KTH1-2500_ver1_10Rx24C.txt.nsuite_genelist
RP4-781K5	1	241800000	1q42.3	0.994984166208288	0.0511477990829801	0.99408549600948	0.0541128186102943	4	C:\Program Files\Normalise Suite 2\Genelists\SG_Hu1-2_KTH1-2500_ver1_10Rx24C.txt.nsuite_genelist
RP4-670F13	1	243800000	1q42.3	0.993696896960153	0.04250779367895	0.994321939925217	0.044315605846915	4	C:\Program Files\Normalise Suite 2\Genelists\SG_Hu1-2_KTH1-2500_ver1_10Rx24C.txt.nsuite_genelist
RP11-80P14	1	245400000	1q42.3	1.01285385354664	0.117756614434694	1.01370032807763	0.122154074670788	4	C:\Program Files\Normalise Suite 2\Genelists\SG_Hu1-2_KTH1-2500_ver1_10Rx24C.txt.nsuite_genelist
RP11-136B18	1	245600000	1q42.3	1.00680916772919	0.0826056811535303	1.01075328401679	0.0940825400317481	4	C:\Program Files\Normalise Suite 2\Genelists\SG_Hu1-2_KTH1-2500_ver1_10Rx24C.txt.nsuite_genelist
RP11-90L13	1	247000000	1q42.3	1.00545511834165	0.0257547999244202	1.00523834968799	0.0257859372876716	4	C:\Program Files\Normalise Suite 2\Genelists\SG_Hu1-2_KTH1-2500_ver1_10Rx24C.txt.nsuite_genelist
RP11-81J5	1	247800000	1q42.3	1.05155807987444	0.094498213871995	1.05316468116817	0.0948949889634455	4	C:\Program Files\Normalise Suite 2\Genelists\SG_Hu1-2_KTH1-2500_ver1_10Rx24C.txt.nsuite_genelist
RP11-28E22	1	250400000	1q42.3	0.98005495573285	0.0450525250325537	0.971003966138608	0.0522270420164732	4	C:\Program Files\Normalise Suite 2\Genelists\SG_Hu1-2_KTH1-2500_ver1_10Rx24C.txt.nsuite_genelist
RP1-241M7	1	251900000	1q42.3	1.10484566532728	0.0473511432282782	1.1722051470104	0.119789671328249	4	C:\Program Files\Normalise Suite 2\Genelists\SG_Hu1-2_KTH1-2500_ver1_10Rx24C.txt.nsuite_genelist
RP11-152M6	1	252500000	1q42.3	1.00025791137461	0.0402690785067109	1.00110809573452	0.0448338792076209	4	C:\Program Files\Normalise Suite 2\Genelists\SG_Hu1-2_KTH1-2500_ver1_10Rx24C.txt.nsuite_genelist
RP11-656O22	1	252700000	1q42.3	1.02174851931203	0.0327437624440791	1.02202904212946	0.0341382855041556	4	C:\Program Files\Normalise Suite 2\Genelists\SG_Hu1-2_KTH1-2500_ver1_10Rx24C.txt.nsuite_genelist
RP11-88H4	1	254400000	1q42.3	1.01604598454202	0.0625579934756856	1.01504959743087	0.0672587594137154	4	C:\Program Files\Normalise Suite 2\Genelists\SG_Hu1-2_KTH1-2500_ver1_10Rx24C.txt.nsuite_genelist
RP11-91C5	1	254500000	1q42.3	1.0783380670289	0.0482130855799028	1.04129293794114	0.0716345139883767	4	C:\Program Files\Normalise Suite 2\Genelists\SG_Hu1-2_KTH1-2500_ver1_10Rx24C.txt.nsuite_genelist
GS-160-H23	1	256000000	1q42.3	0.992007332647693	0.0904250386615719	0.99100180125975	0.0932635675531244	4	C:\Program Files\Normalise Suite 2\Genelists\SG_Hu1-2_KTH1-2500_ver1_10Rx24C.txt.nsuite_genelist
RP11-407H12	1	256100000	1q42.3	1.00842002729351	0.111905991787847	1.0096630646757	0.125078045447477	4	C:\Program Files\Normalise Suite 2\Genelists\SG_Hu1-2_KTH1-2500_ver1_10Rx24C.txt.nsuite_genelist
RP11-438F14	1	256100000	1q42.3	1.063369132892	0.10054560157492	1.06749830684382	0.10470160021088	4	C:\Program Files\Normalise Suite 2\Genelists\SG_Hu1-2_KTH1-2500_ver1_10Rx24C.txt.nsuite_genelist
GS-167-K11	1	256200000	1q42.3	1.00992790945849	0.0664132603470966	1.01149260633464	0.0690652475483912	4	C:\Program Files\Normalise Suite 2\Genelists\SG_Hu1-2_KTH1-2500_ver1_10Rx24C.txt.nsuite_genelist
GS-892-G20	2	100000	2p25.3	0.979146243930515	0.157931268909505	0.979076748464338	0.165249786614821	4	C:\Program Files\Normalise Suite 2\Genelists\SG_Hu1-2_KTH1-2500_ver1_10Rx24C.txt.nsuite_genelist
RP11-1N7	2	100000	2p25.3	0.954922066956188	0.0647333299001785	0.952583901194747	0.0689208132966189	4	C:\Program Files\Normalise Suite 2\Genelists\SG_Hu1-2_KTH1-2500_ver1_10Rx24C.txt.nsuite_genelist
GS-8-L3	2	600000	2p25.3	0.982314053664105	0.0286475240661247	0.984834265201393	0.0388287904907897	4	C:\Program Files\Normalise Suite 2\Genelists\SG_Hu1-2_KTH1-2500_ver1_10Rx24C.txt.nsuite_genelist
RP11-90H11	2	1600000	2p25.3	0.980430718058033	0.0483182994349784	0.980244102406046	0.0527731006449536	4	C:\Program Files\Normalise Suite 2\Genelists\SG_Hu1-2_KTH1-2500_ver1_10Rx24C.txt.nsuite_genelist
RP11-352J11	2	1700000	2p25.3	1.03289026220216	0.134334792458963	1.03817008243164	0.148884599066204	4	C:\Program Files\Normalise Suite 2\Genelists\SG_Hu1-2_KTH1-2500_ver1_10Rx24C.txt.nsuite_genelist
AC011995	2	2200000	2p25.3	0.984575543496937	0.0330022636129254	0.98422130278669	0.0324855324256448	4	C:\Program Files\Normalise Suite 2\Genelists\SG_Hu1-2_KTH1-2500_ver1_10Rx24C.txt.nsuite_genelist
RP11-457A20	2	2600000	2p25.3	1.02055802760338	0.176287522216705	1.02071353449342	0.223147646945289	4	C:\Program Files\Normalise Suite 2\Genelists\SG_Hu1-2_KTH1-2500_ver1_10Rx24C.txt.nsuite_genelist
RP11-36C8	2	2900000	2p25.3	1.02310632778211	0.0498062116846976	1.02373377787961	0.0521951956366247	4	C:\Program Files\Normalise Suite 2\Genelists\SG_Hu1-2_KTH1-2500_ver1_10Rx24C.txt.nsuite_genelist
RP11-513H7	2	4000000	2p25.3	0.98853633058295	0.0327700700243458	0.985629876999286	0.0382629261077631	4	C:\Program Files\Normalise Suite 2\Genelists\SG_Hu1-2_KTH1-2500_ver1_10Rx24C.txt.nsuite_genelist
RP11-350H23	2	4900000	2p25.3	1.00496659684021	0.117085285903499	1.00333696342997	0.122956409945562	4	C:\Program Files\Normalise Suite 2\Genelists\SG_Hu1-2_KTH1-2500_ver1_10Rx24C.txt.nsuite_genelist
AC007464	2	7200000	2p25.2	1.01468019571698	0.0174373354438882	1.01597490835912	0.0171676769091365	4	C:\Program Files\Normalise Suite 2\Genelists\SG_Hu1-2_KTH1-2500_ver1_10Rx24C.txt.nsuite_genelist
RP11-327F6	2	8000000	2p25.2	1.01788247169024	0.0458615691201075	1.01812910128659	0.0480702087947745	4	C:\Program Files\Normalise Suite 2\Genelists\SG_Hu1-2_KTH1-2500_ver1_10Rx24C.txt.nsuite_genelist
RP11-484O9	2	10900000	2p25.1	1.00896731234374	0.207554961603069	1.01517681562318	0.242278273097227	4	C:\Program Files\Normalise Suite 2\Genelists\SG_Hu1-2_KTH1-2500_ver1_10Rx24C.txt.nsuite_genelist
RP11-91E9	2	12800000	2p25.1	1.01793251898483	0.0398903214756675	1.02063393942976	0.0442499536615298	4	C:\Program Files\Normalise Suite 2\Genelists\SG_Hu1-2_KTH1-2500_ver1_10Rx24C.txt.nsuite_genelist
RP11-282G6	2	15600000	2p24.3	1.03259922612669	0.1077217353011	1.03833114632931	0.115634114554763	4	C:\Program Files\Normalise Suite 2\Genelists\SG_Hu1-2_KTH1-2500_ver1_10Rx24C.txt.nsuite_genelist
RP11-79E20	2	16600000	2p24.3	1.02683712489433	0.166892306793737	1.02871511046096	0.178864889880532	4	C:\Program Files\Normalise Suite 2\Genelists\SG_Hu1-2_KTH1-2500_ver1_10Rx24C.txt.nsuite_genelist
RP11-80H16	2	19900000	2p24.2	1.00387716339635	0.0213449007730773	1.00450224767289	0.0219432018022196	4	C:\Program Files\Normalise Suite 2\Genelists\SG_Hu1-2_KTH1-2500_ver1_10Rx24C.txt.nsuite_genelist
RP11-414D15	2	22900000	2p24.1	0.98054068729258	0.0350391380425673	0.980140503809962	0.0368866322670346	4	C:\Program Files\Normalise Suite 2\Genelists\SG_Hu1-2_KTH1-2500_ver1_10Rx24C.txt.nsuite_genelist
RP11-443B20	2	24200000	2p24.1	1.02017117867682	0.0293664221671495	1.02188259428218	0.0357354534550298	4	C:\Program Files\Normalise Suite 2\Genelists\SG_Hu1-2_KTH1-2500_ver1_10Rx24C.txt.nsuite_genelist
RP11-91I23	2	24900000	2p24.1	1.01561416918462	0.038939305496099	1.0162151829521	0.040930191502351	4	C:\Program Files\Normalise Suite 2\Genelists\SG_Hu1-2_KTH1-2500_ver1_10Rx24C.txt.nsuite_genelist
RP11-88F6	2	25900000	2p23.3	1.02044395661633	0.0335335848075524	1.02059991215659	0.0332406943235079	4	C:\Program Files\Normalise Suite 2\Genelists\SG_Hu1-2_KTH1-2500_ver1_10Rx24C.txt.nsuite_genelist
RP11-45M3	2	26800000	2p23.3	1.01699226827901	0.0669651670971253	1.01646969355182	0.067176586134927	4	C:\Program Files\Normalise Suite 2\Genelists\SG_Hu1-2_KTH1-2500_ver1_10Rx24C.txt.nsuite_genelist
AC024386	2	27800000	2p23.3	0.982349157677919	0.0394361195452003	0.982109003369489	0.0394555483475098	4	C:\Program Files\Normalise Suite 2\Genelists\SG_Hu1-2_KTH1-2500_ver1_10Rx24C.txt.nsuite_genelist
RP11-328L16	2	28700000	2p23.3	0.994118823460901	0.0281028786548857	0.993007018017987	0.0285391434184836	4	C:\Program Files\Normalise Suite 2\Genelists\SG_Hu1-2_KTH1-2500_ver1_10Rx24C.txt.nsuite_genelist
RP11-62F14	2	30000000	2p23.2	1.01199065218113	0.0671247590746079	1.01221097903061	0.0678357198131906	4	C:\Program Files\Normalise Suite 2\Genelists\SG_Hu1-2_KTH1-2500_ver1_10Rx24C.txt.nsuite_genelist
RP11-93O2	2	31100000	2p23.1	1.0068253262622	0.0731517777624673	1.00646990492076	0.0732798659087197	4	C:\Program Files\Normalise Suite 2\Genelists\SG_Hu1-2_KTH1-2500_ver1_10Rx24C.txt.nsuite_genelist
RP11-444D15	2	31200000	2p23.1	1.01010889061128	0.0630240006755253	1.01043828263078	0.0643966237641417	4	C:\Program Files\Normalise Suite 2\Genelists\SG_Hu1-2_KTH1-2500_ver1_10Rx24C.txt.nsuite_genelist
RP11-3J7	2	32400000	2p23.1	1.00234930767101	0.0665786036410227	1.00143846150119	0.0653561429363756	4	C:\Program Files\Normalise Suite 2\Genelists\SG_Hu1-2_KTH1-2500_ver1_10Rx24C.txt.nsuite_genelist
RP11-77G15	2	34000000	2p22.3	0.985084852568851	0.0560091926032907	0.983564423721278	0.0550982972914445	4	C:\Program Files\Normalise Suite 2\Genelists\SG_Hu1-2_KTH1-2500_ver1_10Rx24C.txt.nsuite_genelist
RP11-119B15	2	35700000	2p22.3	1.05269777554265	0.177085249096804	1.28990462098951	0.587615549572379	3	C:\Program Files\Normalise Suite 2\Genelists\SG_Hu1-2_KTH1-2500_ver1_10Rx24C.txt.nsuite_genelist
RP11-89F19	2	38300000	2p22.2	1.00190418155222	0.0217283515262252	1.00249272598336	0.0232647125107855	4	C:\Program Files\Normalise Suite 2\Genelists\SG_Hu1-2_KTH1-2500_ver1_10Rx24C.txt.nsuite_genelist
RP11-555N21	2	39000000	2p22.2	0.970096257421946	0.0360969331192967	0.970751332024451	0.0367978333996994	4	C:\Program Files\Normalise Suite 2\Genelists\SG_Hu1-2_KTH1-2500_ver1_10Rx24C.txt.nsuite_genelist
RP11-299C5	2	42500000	2p16.3	0.998538522307837	0.0208193333660134	0.998204030038781	0.0217842821104384	4	C:\Program Files\Normalise Suite 2\Genelists\SG_Hu1-2_KTH1-2500_ver1_10Rx24C.txt.nsuite_genelist
RP11-119J12	2	44300000	2p16.3	1.00367080662434	0.0616157678453164	1.00562239370711	0.0650480914422772	4	C:\Program Files\Normalise Suite 2\Genelists\SG_Hu1-2_KTH1-2500_ver1_10Rx24C.txt.nsuite_genelist
AC084265	2	45900000	2p16.3	1.01397027512783	0.0268242370656762	1.01422865385431	0.028752988277742	4	C:\Program Files\Normalise Suite 2\Genelists\SG_Hu1-2_KTH1-2500_ver1_10Rx24C.txt.nsuite_genelist
RP11-130P22	2	46500000	2p16.3	1.00531448446576	0.0604729326017424	1.00439570899329	0.0610753810194032	4	C:\Program Files\Normalise Suite 2\Genelists\SG_Hu1-2_KTH1-2500_ver1_10Rx24C.txt.nsuite_genelist
RP11-436K12	2	47900000	2p16.3	1.01878397021824	0.0975651958956653	1.01811077873041	0.0982041188025343	4	C:\Program Files\Normalise Suite 2\Genelists\SG_Hu1-2_KTH1-2500_ver1_10Rx24C.txt.nsuite_genelist
RP11-89G16	2	49700000	2p16.3	1.05428188174199	0.11196898967596	1.0567868700382	0.113149359077737	4	C:\Program Files\Normalise Suite 2\Genelists\SG_Hu1-2_KTH1-2500_ver1_10Rx24C.txt.nsuite_genelist
AC016714	2	53900000	2p16.1	0.992567726067661	0.0184102112483588	0.993527421801324	0.0191923205949122	4	C:\Program Files\Normalise Suite 2\Genelists\SG_Hu1-2_KTH1-2500_ver1_10Rx24C.txt.nsuite_genelist
RP11-321E13	2	56200000	2p16.1	0.992138808845812	0.00836403697528553	0.991723521817514	0.0085624724082256	4	C:\Program Files\Normalise Suite 2\Genelists\SG_Hu1-2_KTH1-2500_ver1_10Rx24C.txt.nsuite_genelist
RP11-494H5	2	56800000	2p16.1	1.01687212818223	0.0681086381362113	1.01750983453218	0.0705496405149357	4	C:\Program Files\Normalise Suite 2\Genelists\SG_Hu1-2_KTH1-2500_ver1_10Rx24C.txt.nsuite_genelist
RP11-482H16	2	57400000	2p16.1	1.00347734306356	0.0486280439703605	1.00015300437526	0.0576530498319757	4	C:\Program Files\Normalise Suite 2\Genelists\SG_Hu1-2_KTH1-2500_ver1_10Rx24C.txt.nsuite_genelist
RP11-81L7	2	58000000	2p13.3	0.99173631091272	0.0790950653353868	0.992381172674224	0.0813144209572155	4	C:\Program Files\Normalise Suite 2\Genelists\SG_Hu1-2_KTH1-2500_ver1_10Rx24C.txt.nsuite_genelist
RP11-90D1	2	60200000	2p13.3	1.01406253676187	0.0334519163002864	1.01409626636813	0.0330824528166337	4	C:\Program Files\Normalise Suite 2\Genelists\SG_Hu1-2_KTH1-2500_ver1_10Rx24C.txt.nsuite_genelist
RP11-81L13	2	61300000	2p13.3	1.01614367812252	0.0398748463412942	1.0163965723515	0.0399800339744614	4	C:\Program Files\Normalise Suite 2\Genelists\SG_Hu1-2_KTH1-2500_ver1_10Rx24C.txt.nsuite_genelist
RP11-79K21	2	62100000	2p13.3	1.00509851980079	0.0414906373734751	1.00501763673448	0.0417446564009318	4	C:\Program Files\Normalise Suite 2\Genelists\SG_Hu1-2_KTH1-2500_ver1_10Rx24C.txt.nsuite_genelist
RP11-355B11	2	62700000	2p13.3	1.0179690659893	0.0340937007672915	1.0179621186505	0.0346801014337815	4	C:\Program Files\Normalise Suite 2\Genelists\SG_Hu1-2_KTH1-2500_ver1_10Rx24C.txt.nsuite_genelist
RP11-240J3	2	64900000	2p13.3	1.06730345851342	0.0738560390664851	1.06350943765554	0.0922047283208501	4	C:\Program Files\Normalise Suite 2\Genelists\SG_Hu1-2_KTH1-2500_ver1_10Rx24C.txt.nsuite_genelist
RP11-90B13	2	65700000	2p13.3	0.962060127126961	0.0230224701762285	0.962264933316876	0.024193750397886	4	C:\Program Files\Normalise Suite 2\Genelists\SG_Hu1-2_KTH1-2500_ver1_10Rx24C.txt.nsuite_genelist
RP11-88F20	2	66200000	2p13.3	1.00307213497841	0.0117740806833608	1.00247309651775	0.0141146805415547	4	C:\Program Files\Normalise Suite 2\Genelists\SG_Hu1-2_KTH1-2500_ver1_10Rx24C.txt.nsuite_genelist
RP11-79H11	2	66600000	2p13.3	0.97170565232802	0.0662044711430377	0.970712924460993	0.0717685027249134	4	C:\Program Files\Normalise Suite 2\Genelists\SG_Hu1-2_KTH1-2500_ver1_10Rx24C.txt.nsuite_genelist
RP11-340F16	2	67300000	2p13.2	0.987870898932816	0.0290448621013147	0.988878463548244	0.0301372315440434	4	C:\Program Files\Normalise Suite 2\Genelists\SG_Hu1-2_KTH1-2500_ver1_10Rx24C.txt.nsuite_genelist
RP11-474G23	2	68100000	2p13.2	1.02455262841242	0.0121330452321257	1.02693646117953	0.0221087945944333	3	C:\Program Files\Normalise Suite 2\Genelists\SG_Hu1-2_KTH1-2500_ver1_10Rx24C.txt.nsuite_genelist
RP11-179G23	2	69500000	2p13.1	1.00765479681336	0.0202644735559354	1.00687593735762	0.0212333690516367	4	C:\Program Files\Normalise Suite 2\Genelists\SG_Hu1-2_KTH1-2500_ver1_10Rx24C.txt.nsuite_genelist
RP11-401N16	2	70700000	2p13.1	0.998421313367932	0.0546261247310109	0.999631197713045	0.0584349771804864	4	C:\Program Files\Normalise Suite 2\Genelists\SG_Hu1-2_KTH1-2500_ver1_10Rx24C.txt.nsuite_genelist
RP11-175A7	2	71500000	2p11.2	0.993139487832132	0.0863004363045912	0.993292115569648	0.0876122459264791	4	C:\Program Files\Normalise Suite 2\Genelists\SG_Hu1-2_KTH1-2500_ver1_10Rx24C.txt.nsuite_genelist
RP11-356H17	2	72400000	2p11.2	1.0259884247375	0.0996422748075706	1.02593320645514	0.102201021772052	4	C:\Program Files\Normalise Suite 2\Genelists\SG_Hu1-2_KTH1-2500_ver1_10Rx24C.txt.nsuite_genelist
AC013408	2	73900000	2p11.2	0.980042285360859	0.00463059979006781	0.980719695414251	0.00644203685755445	4	C:\Program Files\Normalise Suite 2\Genelists\SG_Hu1-2_KTH1-2500_ver1_10Rx24C.txt.nsuite_genelist
AC007681	2	76000000	2p11.2	0.995339987419767	0.0422270689105819	0.996171104777799	0.0420078037806748	4	C:\Program Files\Normalise Suite 2\Genelists\SG_Hu1-2_KTH1-2500_ver1_10Rx24C.txt.nsuite_genelist
AC016758	2	78100000	2p11.2	1.00016158598098	0.0870507022434887	1.00000737571994	0.0874439409969485	4	C:\Program Files\Normalise Suite 2\Genelists\SG_Hu1-2_KTH1-2500_ver1_10Rx24C.txt.nsuite_genelist
RP11-91F23	2	78300000	2p11.2	1.0149402799959	0.017316751107747	1.01613950683725	0.0190750926248937	4	C:\Program Files\Normalise Suite 2\Genelists\SG_Hu1-2_KTH1-2500_ver1_10Rx24C.txt.nsuite_genelist
RP11-79C11	2	79200000	2p11.2	1.04389683947768	0.129448260701425	1.04367143528139	0.130870510365594	4	C:\Program Files\Normalise Suite 2\Genelists\SG_Hu1-2_KTH1-2500_ver1_10Rx24C.txt.nsuite_genelist
RP11-79D19	2	80100000	2p11.2	1.00617076589836	0.0365938190845185	1.0054732880658	0.0392823555830961	4	C:\Program Files\Normalise Suite 2\Genelists\SG_Hu1-2_KTH1-2500_ver1_10Rx24C.txt.nsuite_genelist
RP11-79O3	2	81400000	2p11.2	1.01248887602662	0.0319995562481585	1.01291456478699	0.0327936893923243	4	C:\Program Files\Normalise Suite 2\Genelists\SG_Hu1-2_KTH1-2500_ver1_10Rx24C.txt.nsuite_genelist
RP11-89C12	2	82700000	2p11.2	0.967416749337696	0.093671011763397	0.968407729208972	0.108678962131254	4	C:\Program Files\Normalise Suite 2\Genelists\SG_Hu1-2_KTH1-2500_ver1_10Rx24C.txt.nsuite_genelist
RP11-345F13	2	84300000	2p11.2	0.998074779773161	0.0643313403539955	1.00212403554959	0.0710532116192732	4	C:\Program Files\Normalise Suite 2\Genelists\SG_Hu1-2_KTH1-2500_ver1_10Rx24C.txt.nsuite_genelist
RP11-451C8	2	84600000	2p11.2	0.99012675378083	0.100086115407908	0.989529532445782	0.101847466787714	4	C:\Program Files\Normalise Suite 2\Genelists\SG_Hu1-2_KTH1-2500_ver1_10Rx24C.txt.nsuite_genelist
RP11-4C8	2	87100000	2p11.1	0.992951512569242	0.0386281892650567	0.991950564991696	0.0404951860150378	4	C:\Program Files\Normalise Suite 2\Genelists\SG_Hu1-2_KTH1-2500_ver1_10Rx24C.txt.nsuite_genelist
RP11-90C7	2	87600000	2p11.1	0.994895623118756	0.0129080386189273	0.995005532123117	0.0134574316923797	4	C:\Program Files\Normalise Suite 2\Genelists\SG_Hu1-2_KTH1-2500_ver1_10Rx24C.txt.nsuite_genelist
RP11-21P18	2	88400000	2p11.1	0.992240666007742	0.0315465521627887	0.986934750253009	0.0331894981609681	4	C:\Program Files\Normalise Suite 2\Genelists\SG_Hu1-2_KTH1-2500_ver1_10Rx24C.txt.nsuite_genelist
RP11-554H10	2	88700000	2p11.1	0.998326620647428	0.047189232691452	0.997732155678218	0.0482444408448238	4	C:\Program Files\Normalise Suite 2\Genelists\SG_Hu1-2_KTH1-2500_ver1_10Rx24C.txt.nsuite_genelist
RP11-81F3	2	91900000	2q11.1	1.00576040664173	0.0294545111990758	1.0049739694813	0.0313300099242992	4	C:\Program Files\Normalise Suite 2\Genelists\SG_Hu1-2_KTH1-2500_ver1_10Rx24C.txt.nsuite_genelist
AC013270	2	92500000	2q11.1	0.988992062933655	0.00411325806450122	0.988952156657011	0.00389809069865795	4	C:\Program Files\Normalise Suite 2\Genelists\SG_Hu1-2_KTH1-2500_ver1_10Rx24C.txt.nsuite_genelist
RP11-89J19	2	93000000	2q11.1	0.994679628673196	0.0557141188485261	0.993385312410327	0.0551287262156607	4	C:\Program Files\Normalise Suite 2\Genelists\SG_Hu1-2_KTH1-2500_ver1_10Rx24C.txt.nsuite_genelist
RP11-629A22	2	94000000	2q11.1	0.991696538122404	0.0697360745824796	0.99135357572936	0.0689024143581317	4	C:\Program Files\Normalise Suite 2\Genelists\SG_Hu1-2_KTH1-2500_ver1_10Rx24C.txt.nsuite_genelist
RP11-38C17	2	94800000	2q11.1	1.01853510647653	0.0458266692387894	1.02107594193566	0.0503624665151074	4	C:\Program Files\Normalise Suite 2\Genelists\SG_Hu1-2_KTH1-2500_ver1_10Rx24C.txt.nsuite_genelist
RP11-89L1	2	95500000	2q11.1	0.984592864954887	0.0287396976801203	0.983737647643759	0.0279227496904826	4	C:\Program Files\Normalise Suite 2\Genelists\SG_Hu1-2_KTH1-2500_ver1_10Rx24C.txt.nsuite_genelist
RP11-90J9	2	96300000	2q11.2	0.982296209346909	0.0366540435751011	0.98176371760441	0.0365488315260152	4	C:\Program Files\Normalise Suite 2\Genelists\SG_Hu1-2_KTH1-2500_ver1_10Rx24C.txt.nsuite_genelist
RP11-315O22	2	101000000	2q11.2	1.00811574054378	0.147087214127561	1.00810442458571	0.157769058097107	4	C:\Program Files\Normalise Suite 2\Genelists\SG_Hu1-2_KTH1-2500_ver1_10Rx24C.txt.nsuite_genelist
RP11-83A12	2	101300000	2q12.1	1.00854951045103	0.0179521221768825	1.00794386683405	0.0188623674770275	4	C:\Program Files\Normalise Suite 2\Genelists\SG_Hu1-2_KTH1-2500_ver1_10Rx24C.txt.nsuite_genelist
RP11-289J14	2	101900000	2q12.1	0.995843459079058	0.0148094235769806	0.992692016718625	0.0186347130876869	4	C:\Program Files\Normalise Suite 2\Genelists\SG_Hu1-2_KTH1-2500_ver1_10Rx24C.txt.nsuite_genelist
RP11-89O22	2	102600000	2q12.1	0.998577280509042	0.0983035214658431	0.990082567872919	0.117554534312748	4	C:\Program Files\Normalise Suite 2\Genelists\SG_Hu1-2_KTH1-2500_ver1_10Rx24C.txt.nsuite_genelist
RP11-90O9	2	103000000	2q12.1	0.90447503644645	0.126309957369484	0.885412296790114	0.156075695639665	2	C:\Program Files\Normalise Suite 2\Genelists\SG_Hu1-2_KTH1-2500_ver1_10Rx24C.txt.nsuite_genelist
RP11-88F14	2	103800000	2q12.1	0.98371129537122	0.0249668917017856	0.984816207771441	0.0255178456575213	4	C:\Program Files\Normalise Suite 2\Genelists\SG_Hu1-2_KTH1-2500_ver1_10Rx24C.txt.nsuite_genelist
RP11-89O10	2	104100000	2q12.1	0.993484056549241	0.0178206573989687	0.993818645030868	0.0170924372317835	4	C:\Program Files\Normalise Suite 2\Genelists\SG_Hu1-2_KTH1-2500_ver1_10Rx24C.txt.nsuite_genelist
AC010978	2	104600000	2q12.1	1.03466779150501	0.011615813886088	1.03393297484049	0.0202089217106536	4	C:\Program Files\Normalise Suite 2\Genelists\SG_Hu1-2_KTH1-2500_ver1_10Rx24C.txt.nsuite_genelist
RP11-464P18	2	105400000	2q12.2	1.00247785629857	0.0606886028116709	1.0032469057502	0.0681712928100523	4	C:\Program Files\Normalise Suite 2\Genelists\SG_Hu1-2_KTH1-2500_ver1_10Rx24C.txt.nsuite_genelist
RP11-79K7	2	106400000	2q12.2	1.01592133255371	0.0223636165192883	1.01677145320726	0.0233803884189321	4	C:\Program Files\Normalise Suite 2\Genelists\SG_Hu1-2_KTH1-2500_ver1_10Rx24C.txt.nsuite_genelist
AC092645	2	109200000	2q12.3	1.03249198845807	0.118250763079752	1.03367102226553	0.123335478023135	4	C:\Program Files\Normalise Suite 2\Genelists\SG_Hu1-2_KTH1-2500_ver1_10Rx24C.txt.nsuite_genelist
RP11-368K23	2	110300000	2q14.1	1.00749731559769	0.0725214834844769	1.01615125492486	0.0667855565517903	4	C:\Program Files\Normalise Suite 2\Genelists\SG_Hu1-2_KTH1-2500_ver1_10Rx24C.txt.nsuite_genelist
RP11-91C22	2	111300000	2q14.1	1.01792547493415	0.0362769070446474	1.01831531131974	0.0369319704730418	4	C:\Program Files\Normalise Suite 2\Genelists\SG_Hu1-2_KTH1-2500_ver1_10Rx24C.txt.nsuite_genelist
RP11-89L12	2	112300000	2q14.1	1.00528628868732	0.00967617993316078	1.005771066253	0.0101533615698726	4	C:\Program Files\Normalise Suite 2\Genelists\SG_Hu1-2_KTH1-2500_ver1_10Rx24C.txt.nsuite_genelist
RP11-98C1	2	113800000	2q14.1	0.992051591532157	0.0283002796960058	0.990577694199728	0.0312452126699876	4	C:\Program Files\Normalise Suite 2\Genelists\SG_Hu1-2_KTH1-2500_ver1_10Rx24C.txt.nsuite_genelist
RP11-434I13	2	114400000	2q14.1	1.0100361324852	0.0566436760396028	1.01042549306946	0.0604257991968842	4	C:\Program Files\Normalise Suite 2\Genelists\SG_Hu1-2_KTH1-2500_ver1_10Rx24C.txt.nsuite_genelist
RP11-17N4	2	116600000	2q14.1	1.01541273439419	0.0181827694487395	1.01629908597702	0.0190978510798527	4	C:\Program Files\Normalise Suite 2\Genelists\SG_Hu1-2_KTH1-2500_ver1_10Rx24C.txt.nsuite_genelist
RP11-438O12	2	117600000	2q14.1	0.983120962934171	0.0461747370398656	0.982780570454725	0.0469471047228691	4	C:\Program Files\Normalise Suite 2\Genelists\SG_Hu1-2_KTH1-2500_ver1_10Rx24C.txt.nsuite_genelist
RP11-90K23	2	118500000	2q14.2	1.01147328021407	0.0218638480053864	1.01202030915984	0.0224267143067211	4	C:\Program Files\Normalise Suite 2\Genelists\SG_Hu1-2_KTH1-2500_ver1_10Rx24C.txt.nsuite_genelist
RP11-498O20	2	119500000	2q14.2	1.0432139844502	0.0825859149999637	1.06841786346871	0.12352878386496	4	C:\Program Files\Normalise Suite 2\Genelists\SG_Hu1-2_KTH1-2500_ver1_10Rx24C.txt.nsuite_genelist
RP11-91G8	2	121700000	2q14.2	1.00861436217249	0.075963044118843	1.00910507052256	0.0791517560171314	4	C:\Program Files\Normalise Suite 2\Genelists\SG_Hu1-2_KTH1-2500_ver1_10Rx24C.txt.nsuite_genelist
RP11-270M20	2	122200000	2q14.2	0.982071204318044	0.0451920083708656	0.98448355579618	0.057910832278737	4	C:\Program Files\Normalise Suite 2\Genelists\SG_Hu1-2_KTH1-2500_ver1_10Rx24C.txt.nsuite_genelist
RP11-67G15	2	123800000	2q14.3	1.00600758202064	0.0508784265407669	1.00530313313986	0.0513917124886874	4	C:\Program Files\Normalise Suite 2\Genelists\SG_Hu1-2_KTH1-2500_ver1_10Rx24C.txt.nsuite_genelist
RP11-140B20	2	124400000	2q14.3	0.994678119451784	0.0881979710504276	0.993534229858219	0.0911173779132462	4	C:\Program Files\Normalise Suite 2\Genelists\SG_Hu1-2_KTH1-2500_ver1_10Rx24C.txt.nsuite_genelist
RP11-88B6	2	125500000	2q14.3	0.98471403417616	0.0136125960660339	0.982429110984207	0.01432780728267	4	C:\Program Files\Normalise Suite 2\Genelists\SG_Hu1-2_KTH1-2500_ver1_10Rx24C.txt.nsuite_genelist
RP11-81H7	2	125900000	2q14.3	1.00418273806411	0.0658507658300267	1.00300575592034	0.06970174297288	4	C:\Program Files\Normalise Suite 2\Genelists\SG_Hu1-2_KTH1-2500_ver1_10Rx24C.txt.nsuite_genelist
RP11-32C20	2	126900000	2q14.3	1.03558548215821	0.0915358248528418	1.04826339750686	0.114012050143737	4	C:\Program Files\Normalise Suite 2\Genelists\SG_Hu1-2_KTH1-2500_ver1_10Rx24C.txt.nsuite_genelist
RP11-91K13	2	127100000	2q14.3	1.01715374989901	0.0326982166878949	1.01687354810413	0.0405903634299871	4	C:\Program Files\Normalise Suite 2\Genelists\SG_Hu1-2_KTH1-2500_ver1_10Rx24C.txt.nsuite_genelist
RP11-89B17	2	128200000	2q21.1	1.00214667611297	0.0371640312499652	1.00132446087774	0.0406861487655892	4	C:\Program Files\Normalise Suite 2\Genelists\SG_Hu1-2_KTH1-2500_ver1_10Rx24C.txt.nsuite_genelist
RP11-294I11	2	128800000	2q21.1	0.992764855593792	0.0294998677827687	0.992727166653654	0.0311844103781818	4	C:\Program Files\Normalise Suite 2\Genelists\SG_Hu1-2_KTH1-2500_ver1_10Rx24C.txt.nsuite_genelist
AC097499	2	129800000	2q21.1	1.0039396582729	0.0533708336435983	1.00513661547561	0.0572643159873973	4	C:\Program Files\Normalise Suite 2\Genelists\SG_Hu1-2_KTH1-2500_ver1_10Rx24C.txt.nsuite_genelist
RP11-467A23	2	130800000	2q21.1	1.00841686358542	0.0250067424492314	1.00879654209302	0.0270170372532641	4	C:\Program Files\Normalise Suite 2\Genelists\SG_Hu1-2_KTH1-2500_ver1_10Rx24C.txt.nsuite_genelist
RP11-289K3	2	131800000	2q21.2	0.984987816315261	0.0441406006593684	0.985039471265639	0.0448369014357333	4	C:\Program Files\Normalise Suite 2\Genelists\SG_Hu1-2_KTH1-2500_ver1_10Rx24C.txt.nsuite_genelist
RP11-81H1	2	132900000	2q21.2	0.984322566855572	0.0452727722734371	0.982034269907496	0.0526102363015743	4	C:\Program Files\Normalise Suite 2\Genelists\SG_Hu1-2_KTH1-2500_ver1_10Rx24C.txt.nsuite_genelist
AC010873	2	133800000	2q21.2	1.0068772250889	0.0267397801776877	1.00847422223296	0.0268004180360045	4	C:\Program Files\Normalise Suite 2\Genelists\SG_Hu1-2_KTH1-2500_ver1_10Rx24C.txt.nsuite_genelist
RP11-119N3	2	133900000	2q21.2	0.987701685090707	0.0365030301182133	0.991029299597358	0.0241568829511788	4	C:\Program Files\Normalise Suite 2\Genelists\SG_Hu1-2_KTH1-2500_ver1_10Rx24C.txt.nsuite_genelist
RP11-472M4	2	134600000	2q21.2	0.966146436902565	0.0489399759402469	0.964140075330933	0.0505885433718685	4	C:\Program Files\Normalise Suite 2\Genelists\SG_Hu1-2_KTH1-2500_ver1_10Rx24C.txt.nsuite_genelist
RP11-231E19	2	134900000	2q21.2	1.03250647450179	0.0681095741093908	1.02059738804644	0.0597021210956199	4	C:\Program Files\Normalise Suite 2\Genelists\SG_Hu1-2_KTH1-2500_ver1_10Rx24C.txt.nsuite_genelist
RP11-91C20	2	136200000	2q21.3	0.989695611195252	0.0505952647938383	0.989942052682957	0.0519485519899827	4	C:\Program Files\Normalise Suite 2\Genelists\SG_Hu1-2_KTH1-2500_ver1_10Rx24C.txt.nsuite_genelist
RP11-434H14	2	137900000	2q22.1	1.01012150850533	0.0262355333775968	1.0148878123803	0.0387802367226108	4	C:\Program Files\Normalise Suite 2\Genelists\SG_Hu1-2_KTH1-2500_ver1_10Rx24C.txt.nsuite_genelist
AC009957	2	138200000	2q22.1	1.00744606406994	0.0205325965822435	1.00777927062713	0.022512893755218	4	C:\Program Files\Normalise Suite 2\Genelists\SG_Hu1-2_KTH1-2500_ver1_10Rx24C.txt.nsuite_genelist
RP11-67J2	2	138900000	2q22.1	0.986158463869021	0.0237800049965574	0.984809903624548	0.0259906308869941	4	C:\Program Files\Normalise Suite 2\Genelists\SG_Hu1-2_KTH1-2500_ver1_10Rx24C.txt.nsuite_genelist
RP11-357J9	2	139000000	2q22.1	0.987301228018722	0.00937260666224092	0.987738899092095	0.0083989135682344	4	C:\Program Files\Normalise Suite 2\Genelists\SG_Hu1-2_KTH1-2500_ver1_10Rx24C.txt.nsuite_genelist
RP11-29N17	2	141800000	2q22.2	1.00158560896867	0.0278915394491512	1.00292902463555	0.0335709676667287	4	C:\Program Files\Normalise Suite 2\Genelists\SG_Hu1-2_KTH1-2500_ver1_10Rx24C.txt.nsuite_genelist
RP11-90K5	2	143600000	2q22.3	0.974456928194296	0.0465275595328712	0.972033049343233	0.0503159408672361	4	C:\Program Files\Normalise Suite 2\Genelists\SG_Hu1-2_KTH1-2500_ver1_10Rx24C.txt.nsuite_genelist
AC018465	2	144900000	2q23.1	1.01895726532651	0.0611240740980592	1.02063555410659	0.0696733925454703	4	C:\Program Files\Normalise Suite 2\Genelists\SG_Hu1-2_KTH1-2500_ver1_10Rx24C.txt.nsuite_genelist
RP11-375H16	2	145300000	2q23.1	1.00909480782169	0.0282443267667512	1.01325543937867	0.0301416746379439	4	C:\Program Files\Normalise Suite 2\Genelists\SG_Hu1-2_KTH1-2500_ver1_10Rx24C.txt.nsuite_genelist
RP11-91A11	2	147600000	2q23.3	1.01088086311456	0.0139370404625756	1.01095736040943	0.012887235143118	4	C:\Program Files\Normalise Suite 2\Genelists\SG_Hu1-2_KTH1-2500_ver1_10Rx24C.txt.nsuite_genelist
RP11-79A11	2	149000000	2q23.3	1.01442558810405	0.0152060567032726	1.01556967298259	0.0161910434624182	4	C:\Program Files\Normalise Suite 2\Genelists\SG_Hu1-2_KTH1-2500_ver1_10Rx24C.txt.nsuite_genelist
RP11-364H22	2	149600000	2q23.3	0.991553640100536	0.018174947298854	0.991699859217616	0.0216278124307795	4	C:\Program Files\Normalise Suite 2\Genelists\SG_Hu1-2_KTH1-2500_ver1_10Rx24C.txt.nsuite_genelist
RP11-17E6	2	151400000	2q23.3	0.995812838912758	0.138898861443884	0.996086102573955	0.148182285806336	4	C:\Program Files\Normalise Suite 2\Genelists\SG_Hu1-2_KTH1-2500_ver1_10Rx24C.txt.nsuite_genelist
RP11-11C17	2	152400000	2q24.1	0.990655083296458	0.0380349837921773	0.991552198021569	0.0377040167794907	4	C:\Program Files\Normalise Suite 2\Genelists\SG_Hu1-2_KTH1-2500_ver1_10Rx24C.txt.nsuite_genelist
RP11-44N6	2	153400000	2q24.1	0.981740671155645	0.0266102569283444	0.985170838907158	0.0268308913475816	4	C:\Program Files\Normalise Suite 2\Genelists\SG_Hu1-2_KTH1-2500_ver1_10Rx24C.txt.nsuite_genelist
RP11-79B5	2	154100000	2q24.1	1.02652650960659	0.0389327770164604	1.03137297192965	0.0474877546182462	4	C:\Program Files\Normalise Suite 2\Genelists\SG_Hu1-2_KTH1-2500_ver1_10Rx24C.txt.nsuite_genelist
RP11-546J1	2	157100000	2q24.2	0.997554460564065	0.0715168814304496	0.997262834953711	0.0786573853770852	4	C:\Program Files\Normalise Suite 2\Genelists\SG_Hu1-2_KTH1-2500_ver1_10Rx24C.txt.nsuite_genelist
RP11-91K6	2	158400000	2q24.2	1.0307375782209	0.0875819652268197	1.03311315393851	0.0959398373855588	4	C:\Program Files\Normalise Suite 2\Genelists\SG_Hu1-2_KTH1-2500_ver1_10Rx24C.txt.nsuite_genelist
RP11-50J20	2	159100000	2q24.2	0.999796339625276	0.0152738323360257	0.999939918218714	0.0164733564491162	4	C:\Program Files\Normalise Suite 2\Genelists\SG_Hu1-2_KTH1-2500_ver1_10Rx24C.txt.nsuite_genelist
RP11-615B17	2	159300000	2q24.2	0.978580212628851	0.0736753393214099	0.977704651398068	0.0761599649631983	4	C:\Program Files\Normalise Suite 2\Genelists\SG_Hu1-2_KTH1-2500_ver1_10Rx24C.txt.nsuite_genelist
RP11-79L13	2	161000000	2q24.3	0.979038469825145	0.0161996624882958	0.974618446351972	0.0128658172518788	3	C:\Program Files\Normalise Suite 2\Genelists\SG_Hu1-2_KTH1-2500_ver1_10Rx24C.txt.nsuite_genelist
AC010876	2	161500000	2q24.3	1.00796723013891	0.0637544700127953	1.00751112202471	0.0669075491202068	4	C:\Program Files\Normalise Suite 2\Genelists\SG_Hu1-2_KTH1-2500_ver1_10Rx24C.txt.nsuite_genelist
AC092632	2	162100000	2q24.3	1.00799753982285	0.0494128879709684	1.00641337226758	0.0550596217690792	4	C:\Program Files\Normalise Suite 2\Genelists\SG_Hu1-2_KTH1-2500_ver1_10Rx24C.txt.nsuite_genelist
AC016723	2	165900000	2q24.3	0.982448423319978	0.0328605308287195	0.981641521272443	0.0338909337461892	4	C:\Program Files\Normalise Suite 2\Genelists\SG_Hu1-2_KTH1-2500_ver1_10Rx24C.txt.nsuite_genelist
RP11-79E23	2	167200000	2q31.1	0.993291779524617	0.0556200385254832	0.988491880793258	0.0567404880850451	4	C:\Program Files\Normalise Suite 2\Genelists\SG_Hu1-2_KTH1-2500_ver1_10Rx24C.txt.nsuite_genelist
RP11-91O10	2	167800000	2q31.1	0.97137713786742	0.0618155177749446	0.967938139141198	0.0684441361392763	4	C:\Program Files\Normalise Suite 2\Genelists\SG_Hu1-2_KTH1-2500_ver1_10Rx24C.txt.nsuite_genelist
RP11-80D14	2	170000000	2q31.1	0.996530567262228	0.0358634710122569	0.996016121892368	0.0351828329223737	4	C:\Program Files\Normalise Suite 2\Genelists\SG_Hu1-2_KTH1-2500_ver1_10Rx24C.txt.nsuite_genelist
RP11-81F17	2	170100000	2q31.1	0.987427153153854	0.033558529953808	0.986526227763816	0.0334604853584685	4	C:\Program Files\Normalise Suite 2\Genelists\SG_Hu1-2_KTH1-2500_ver1_10Rx24C.txt.nsuite_genelist
RP11-91L3	2	170800000	2q31.1	0.99271243572737	0.0560778030832146	0.981569602870864	0.0714781109108729	4	C:\Program Files\Normalise Suite 2\Genelists\SG_Hu1-2_KTH1-2500_ver1_10Rx24C.txt.nsuite_genelist
RP11-79D11	2	171800000	2q31.1	0.992687979522927	0.0137838435225065	0.991584572600831	0.0144183314055613	4	C:\Program Files\Normalise Suite 2\Genelists\SG_Hu1-2_KTH1-2500_ver1_10Rx24C.txt.nsuite_genelist
RP11-91L23	2	172200000	2q31.1	1.00393127520652	0.0227811253946625	1.00321956175967	0.0225995042406128	4	C:\Program Files\Normalise Suite 2\Genelists\SG_Hu1-2_KTH1-2500_ver1_10Rx24C.txt.nsuite_genelist
RP11-91A9	2	172300000	2q31.1	0.995283882024583	0.0388570636515927	0.994993710845968	0.0402278707181397	4	C:\Program Files\Normalise Suite 2\Genelists\SG_Hu1-2_KTH1-2500_ver1_10Rx24C.txt.nsuite_genelist
RP11-79C17	2	172600000	2q31.1	1.00922518967447	0.0844908786469669	1.00999089473596	0.0881842385648468	4	C:\Program Files\Normalise Suite 2\Genelists\SG_Hu1-2_KTH1-2500_ver1_10Rx24C.txt.nsuite_genelist
AC013467	2	173400000	2q31.1	1.00560704906008	0.0179991389553466	1.00528937325729	0.0184713878224497	4	C:\Program Files\Normalise Suite 2\Genelists\SG_Hu1-2_KTH1-2500_ver1_10Rx24C.txt.nsuite_genelist
RP11-12N7	2	174500000	2q31.1	0.998281824680387	0.0216932506348907	0.993278367920267	0.0241510863833714	4	C:\Program Files\Normalise Suite 2\Genelists\SG_Hu1-2_KTH1-2500_ver1_10Rx24C.txt.nsuite_genelist
RP11-279N12	2	176200000	2q31.2	0.992759358763417	0.037099323083317	0.995368191569584	0.0460495159140136	4	C:\Program Files\Normalise Suite 2\Genelists\SG_Hu1-2_KTH1-2500_ver1_10Rx24C.txt.nsuite_genelist
RP11-428I14	2	177100000	2q31.2	1.00869494676653	0.0208204984478673	1.00752249161984	0.0213802237705475	4	C:\Program Files\Normalise Suite 2\Genelists\SG_Hu1-2_KTH1-2500_ver1_10Rx24C.txt.nsuite_genelist
RP11-88L24	2	178100000	2q31.3	0.993001506611253	0.0424332392955592	0.99482180051133	0.0457048983537971	4	C:\Program Files\Normalise Suite 2\Genelists\SG_Hu1-2_KTH1-2500_ver1_10Rx24C.txt.nsuite_genelist
RP11-30N9	2	179400000	2q31.3	0.980699991886259	0.0379464203992505	0.982688126364773	0.0529609045497945	4	C:\Program Files\Normalise Suite 2\Genelists\SG_Hu1-2_KTH1-2500_ver1_10Rx24C.txt.nsuite_genelist
RP11-131G20	2	179800000	2q32.1	0.957358486891936	0.00632508264308959	0.953230731649523	0.0115330445991057	2	C:\Program Files\Normalise Suite 2\Genelists\SG_Hu1-2_KTH1-2500_ver1_10Rx24C.txt.nsuite_genelist
RP11-69G4	2	181500000	2q32.1	0.9948274578839	0.19827502124615	0.994333555841384	0.212487612730318	4	C:\Program Files\Normalise Suite 2\Genelists\SG_Hu1-2_KTH1-2500_ver1_10Rx24C.txt.nsuite_genelist
RP11-598C21	2	182400000	2q32.1	1.00605719709709	0.00555132731425139	1.00021133887408	0.00735298754462393	3	C:\Program Files\Normalise Suite 2\Genelists\SG_Hu1-2_KTH1-2500_ver1_10Rx24C.txt.nsuite_genelist
AC074182	2	183000000	2q32.1	1.00906068561889	0.0672171918729499	1.0084840949381	0.0697315217973338	4	C:\Program Files\Normalise Suite 2\Genelists\SG_Hu1-2_KTH1-2500_ver1_10Rx24C.txt.nsuite_genelist
RP11-270G18	2	188500000	2q32.3	0.998014348737343	0.0270044903922537	0.996057387472242	0.0317890011988308	4	C:\Program Files\Normalise Suite 2\Genelists\SG_Hu1-2_KTH1-2500_ver1_10Rx24C.txt.nsuite_genelist
RP11-88L20	2	188600000	2q32.3	0.966369296498598	0.074521793065639	0.964039110491918	0.0764493783745995	4	C:\Program Files\Normalise Suite 2\Genelists\SG_Hu1-2_KTH1-2500_ver1_10Rx24C.txt.nsuite_genelist
AC046197	2	189800000	2q32.3	0.982740683270579	0.0355741671847341	0.981303006113112	0.0372882150504238	4	C:\Program Files\Normalise Suite 2\Genelists\SG_Hu1-2_KTH1-2500_ver1_10Rx24C.txt.nsuite_genelist
RP11-192M8	2	190400000	2q32.3	1.00139858439456	0.0637620472746597	1.00832848458183	0.0788586054755352	4	C:\Program Files\Normalise Suite 2\Genelists\SG_Hu1-2_KTH1-2500_ver1_10Rx24C.txt.nsuite_genelist
RP11-59L22	2	191100000	2q32.3	0.986970846526669	0.0850752706749971	0.979394888068222	0.0983228324791248	4	C:\Program Files\Normalise Suite 2\Genelists\SG_Hu1-2_KTH1-2500_ver1_10Rx24C.txt.nsuite_genelist
RP11-30M1	2	193500000	2q33.1	0.981943494582035	0.0237312546973437	0.980066779944578	0.024655193266775	4	C:\Program Files\Normalise Suite 2\Genelists\SG_Hu1-2_KTH1-2500_ver1_10Rx24C.txt.nsuite_genelist
RP11-90C17	2	194100000	2q33.1	1.01668969256829	0.0573382835084198	1.0176626880243	0.0598709199546139	4	C:\Program Files\Normalise Suite 2\Genelists\SG_Hu1-2_KTH1-2500_ver1_10Rx24C.txt.nsuite_genelist
RP11-387H5	2	195400000	2q33.1	0.989084032074307	0.059020166645086	0.974058284618674	0.0679226727751987	4	C:\Program Files\Normalise Suite 2\Genelists\SG_Hu1-2_KTH1-2500_ver1_10Rx24C.txt.nsuite_genelist
RP11-89B13	2	195700000	2q33.1	0.988230987868421	0.0200652548308179	0.987693714693486	0.0209713960373143	4	C:\Program Files\Normalise Suite 2\Genelists\SG_Hu1-2_KTH1-2500_ver1_10Rx24C.txt.nsuite_genelist
RP11-2C13	2	197000000	2q33.1	1.00674523698182	0.0593165282586335	1.00633415775313	0.0635933399216084	4	C:\Program Files\Normalise Suite 2\Genelists\SG_Hu1-2_KTH1-2500_ver1_10Rx24C.txt.nsuite_genelist
AC020718	2	198300000	2q33.1	0.99058802265708	0.0281853194870402	0.992308939569947	0.0324087507312383	4	C:\Program Files\Normalise Suite 2\Genelists\SG_Hu1-2_KTH1-2500_ver1_10Rx24C.txt.nsuite_genelist
RP11-91M5	2	200400000	2q33.2	0.989327745605775	0.0264075497979212	0.988699069325982	0.0268850622498965	4	C:\Program Files\Normalise Suite 2\Genelists\SG_Hu1-2_KTH1-2500_ver1_10Rx24C.txt.nsuite_genelist
RP11-329O10	2	202600000	2q33.3	1.01226907769194	0.0127097022698313	1.01337190466324	0.0145761726268921	4	C:\Program Files\Normalise Suite 2\Genelists\SG_Hu1-2_KTH1-2500_ver1_10Rx24C.txt.nsuite_genelist
RP11-47E6	2	203500000	2q33.3	1.00875771406139	0.15031343084264	1.00736012271813	0.168880647628478	4	C:\Program Files\Normalise Suite 2\Genelists\SG_Hu1-2_KTH1-2500_ver1_10Rx24C.txt.nsuite_genelist
AC009498	2	203900000	2q33.3	1.00275992879831	0.0410475717988443	1.00269888782417	0.0434039404246268	4	C:\Program Files\Normalise Suite 2\Genelists\SG_Hu1-2_KTH1-2500_ver1_10Rx24C.txt.nsuite_genelist
RP11-15J24	2	204400000	2q33.3	1.00711617177047	0.0145506009852209	1.01974645026915	0.0165787392155432	4	C:\Program Files\Normalise Suite 2\Genelists\SG_Hu1-2_KTH1-2500_ver1_10Rx24C.txt.nsuite_genelist
RP11-89K8	2	205200000	2q33.3	0.992266024692223	0.0373797159248398	0.994055562402865	0.0390214364140018	4	C:\Program Files\Normalise Suite 2\Genelists\SG_Hu1-2_KTH1-2500_ver1_10Rx24C.txt.nsuite_genelist
RP11-90D19	2	205900000	2q36.1	0.997249962747205	0.00974579893051406	0.997520906841357	0.0100877479962219	4	C:\Program Files\Normalise Suite 2\Genelists\SG_Hu1-2_KTH1-2500_ver1_10Rx24C.txt.nsuite_genelist
RP11-89J16	2	206800000	2q36.1	0.947039688271804	0.0561093094923151	0.926897728662427	0.0782773385103894	4	C:\Program Files\Normalise Suite 2\Genelists\SG_Hu1-2_KTH1-2500_ver1_10Rx24C.txt.nsuite_genelist
RP11-13N10	2	207700000	2q36.1	1.01238077013309	0.0182993204015143	1.0115309927449	0.0178225514575363	4	C:\Program Files\Normalise Suite 2\Genelists\SG_Hu1-2_KTH1-2500_ver1_10Rx24C.txt.nsuite_genelist
RP11-90O3	2	208900000	2q36.1	0.992987306542207	0.0546984817789021	0.993289428767253	0.0597194160898776	4	C:\Program Files\Normalise Suite 2\Genelists\SG_Hu1-2_KTH1-2500_ver1_10Rx24C.txt.nsuite_genelist
RP11-79C24	2	210500000	2q36.1	1.02687298844965	0.0674992889201408	1.02731986801169	0.0722242621697411	4	C:\Program Files\Normalise Suite 2\Genelists\SG_Hu1-2_KTH1-2500_ver1_10Rx24C.txt.nsuite_genelist
RP11-300D24	2	211300000	2q36.1	0.990733661131205	0.0561664786618418	0.989754605137364	0.060826014243791	4	C:\Program Files\Normalise Suite 2\Genelists\SG_Hu1-2_KTH1-2500_ver1_10Rx24C.txt.nsuite_genelist
RP11-560C24	2	212600000	2q36.1	1.00167928045279	0.0323513922521078	1.00107098921731	0.0351281090478288	4	C:\Program Files\Normalise Suite 2\Genelists\SG_Hu1-2_KTH1-2500_ver1_10Rx24C.txt.nsuite_genelist
RP11-44J16	2	213600000	2q36.1	1.02842435290248	0.0789105499396818	1.04533169208864	0.0778284902290057	4	C:\Program Files\Normalise Suite 2\Genelists\SG_Hu1-2_KTH1-2500_ver1_10Rx24C.txt.nsuite_genelist
AC073284	2	215200000	2q36.1	0.98155676088144	0.033848476777785	0.980747146588657	0.0353997440103716	4	C:\Program Files\Normalise Suite 2\Genelists\SG_Hu1-2_KTH1-2500_ver1_10Rx24C.txt.nsuite_genelist
RP11-4B6	2	217200000	2q36.1	0.976995504417654	0.0430778567613594	0.976472612424371	0.0490885211292541	4	C:\Program Files\Normalise Suite 2\Genelists\SG_Hu1-2_KTH1-2500_ver1_10Rx24C.txt.nsuite_genelist
RP11-146N10	2	218200000	2q36.1	1.01516711100091	0.0472958717121749	1.02008535501215	0.0543431552045375	4	C:\Program Files\Normalise Suite 2\Genelists\SG_Hu1-2_KTH1-2500_ver1_10Rx24C.txt.nsuite_genelist
RP11-316O14	2	219200000	2q36.1	0.990539433463376	0.0206320958532447	0.988719843904105	0.0176225024159433	4	C:\Program Files\Normalise Suite 2\Genelists\SG_Hu1-2_KTH1-2500_ver1_10Rx24C.txt.nsuite_genelist
AC009310	2	219700000	2q36.1	1.00116047478919	0.0182515580313686	1.00060000880272	0.0194700628741827	4	C:\Program Files\Normalise Suite 2\Genelists\SG_Hu1-2_KTH1-2500_ver1_10Rx24C.txt.nsuite_genelist
RP11-23G2	2	220900000	2q36.1	1.00257434174551	0.0524815005787894	1.00162651299495	0.0603014273438517	4	C:\Program Files\Normalise Suite 2\Genelists\SG_Hu1-2_KTH1-2500_ver1_10Rx24C.txt.nsuite_genelist
AC009231	2	221600000	2q36.2	0.982900387554862	0.0408734028288657	0.981643253690622	0.0436875185601817	4	C:\Program Files\Normalise Suite 2\Genelists\SG_Hu1-2_KTH1-2500_ver1_10Rx24C.txt.nsuite_genelist
RP11-247E23	2	222600000	2q36.3	0.983323078649332	0.0350238396610809	0.983524367891269	0.0357062790296385	4	C:\Program Files\Normalise Suite 2\Genelists\SG_Hu1-2_KTH1-2500_ver1_10Rx24C.txt.nsuite_genelist
RP11-551D18	2	223400000	2q36.3	1.00672919947605	0.0628337469160588	1.00536069920083	0.0649644398543814	4	C:\Program Files\Normalise Suite 2\Genelists\SG_Hu1-2_KTH1-2500_ver1_10Rx24C.txt.nsuite_genelist
RP11-79C2	2	223800000	2q36.3	0.98831077657223	0.02351177149311	0.988229487320322	0.0233112034023761	4	C:\Program Files\Normalise Suite 2\Genelists\SG_Hu1-2_KTH1-2500_ver1_10Rx24C.txt.nsuite_genelist
RP11-91J17	2	226800000	2q36.3	1.00185202613533	0.160447615342826	1.00334754063062	0.179066424027601	4	C:\Program Files\Normalise Suite 2\Genelists\SG_Hu1-2_KTH1-2500_ver1_10Rx24C.txt.nsuite_genelist
RP11-89F8	2	226800000	2q36.3	0.997906416207384	0.0600452814558897	0.996871772711998	0.0613722468603504	4	C:\Program Files\Normalise Suite 2\Genelists\SG_Hu1-2_KTH1-2500_ver1_10Rx24C.txt.nsuite_genelist
AC009950	2	227600000	2q37.1	1.00301846212491	0.0285502702871295	1.00298981023427	0.0292537096868321	4	C:\Program Files\Normalise Suite 2\Genelists\SG_Hu1-2_KTH1-2500_ver1_10Rx24C.txt.nsuite_genelist
RP11-91C14	2	228000000	2q37.1	1.02965195442576	0.124781658256715	1.02996158448463	0.125315918466405	4	C:\Program Files\Normalise Suite 2\Genelists\SG_Hu1-2_KTH1-2500_ver1_10Rx24C.txt.nsuite_genelist
RP11-252C12	2	229100000	2q37.1	1.0008087371535	0.218576334137165	1.0023070942884	0.234466653677194	4	C:\Program Files\Normalise Suite 2\Genelists\SG_Hu1-2_KTH1-2500_ver1_10Rx24C.txt.nsuite_genelist
RP11-69J7	2	230400000	2q37.1	0.987992070502439	0.10842700673775	0.999006803353822	0.139885345296541	4	C:\Program Files\Normalise Suite 2\Genelists\SG_Hu1-2_KTH1-2500_ver1_10Rx24C.txt.nsuite_genelist
RP11-71H20	2	231200000	2q37.1	0.981461291000615	0.0349716936130969	0.980862955752393	0.0362997788345851	4	C:\Program Files\Normalise Suite 2\Genelists\SG_Hu1-2_KTH1-2500_ver1_10Rx24C.txt.nsuite_genelist
RP11-91N19	2	232500000	2q37.2	0.995340226478683	0.0645415476540356	0.995188494849207	0.0657810386830622	4	C:\Program Files\Normalise Suite 2\Genelists\SG_Hu1-2_KTH1-2500_ver1_10Rx24C.txt.nsuite_genelist
RP11-176L22	2	232700000	2q37.2	0.990885711326773	0.0327890191441728	0.990802716946975	0.0317887849808792	4	C:\Program Files\Normalise Suite 2\Genelists\SG_Hu1-2_KTH1-2500_ver1_10Rx24C.txt.nsuite_genelist
RP11-79G2	2	234200000	2q37.3	1.00271872382697	0.0856077637568816	1.00489207733586	0.0871065627227622	4	C:\Program Files\Normalise Suite 2\Genelists\SG_Hu1-2_KTH1-2500_ver1_10Rx24C.txt.nsuite_genelist
RP11-21K1	2	234700000	2q37.3	1.00657549713958	0.0317815776184849	1.0076781070479	0.0327483303768644	4	C:\Program Files\Normalise Suite 2\Genelists\SG_Hu1-2_KTH1-2500_ver1_10Rx24C.txt.nsuite_genelist
RP11-680O16	2	235700000	2q37.3	1.01258005636456	0.0338040009158425	1.01221310273028	0.03671125442292	4	C:\Program Files\Normalise Suite 2\Genelists\SG_Hu1-2_KTH1-2500_ver1_10Rx24C.txt.nsuite_genelist
RP11-155J6	2	236400000	2q37.3	1.0233018434856	0.0952844344471386	1.0256886336414	0.101211222568226	4	C:\Program Files\Normalise Suite 2\Genelists\SG_Hu1-2_KTH1-2500_ver1_10Rx24C.txt.nsuite_genelist
RP11-88P18	2	237500000	2q37.3	1.0070944822744	0.0236665980106067	1.00783770238663	0.0269404476382421	4	C:\Program Files\Normalise Suite 2\Genelists\SG_Hu1-2_KTH1-2500_ver1_10Rx24C.txt.nsuite_genelist
RP11-118M12	2	239800000	2q37.3	0.988430638299883	0.0648966822478498	0.990507601622604	0.074544637582777	4	C:\Program Files\Normalise Suite 2\Genelists\SG_Hu1-2_KTH1-2500_ver1_10Rx24C.txt.nsuite_genelist
RP11-89N23	2	240300000	2q37.3	1.00059859439421	0.0195657876434134	1.00013199175775	0.0187616449153488	4	C:\Program Files\Normalise Suite 2\Genelists\SG_Hu1-2_KTH1-2500_ver1_10Rx24C.txt.nsuite_genelist
RP11-463B12	2	241000000	2q37.3	1.06830889259185	0.226575552903147	1.0736769337072	0.24006344341779	4	C:\Program Files\Normalise Suite 2\Genelists\SG_Hu1-2_KTH1-2500_ver1_10Rx24C.txt.nsuite_genelist
RG-172-I13	2	241000000	2q37.3	0.979251009191054	0.0317326610220705	0.979749162983645	0.0331310925671508	4	C:\Program Files\Normalise Suite 2\Genelists\SG_Hu1-2_KTH1-2500_ver1_10Rx24C.txt.nsuite_genelist
GS-1011-O17	2	241100000	2q37.3	0.972756362490892	0.10602265661256	0.970767389164541	0.120211428387674	4	C:\Program Files\Normalise Suite 2\Genelists\SG_Hu1-2_KTH1-2500_ver1_10Rx24C.txt.nsuite_genelist
GS-1186-B18	3	1900000	3p26.3	0.973307260210407	0.17739848443885	0.973213265999512	0.188713508200159	4	C:\Program Files\Normalise Suite 2\Genelists\SG_Hu1-2_KTH1-2500_ver1_10Rx24C.txt.nsuite_genelist
RG-228-K22	3	2000000	3p26.3	0.975385457105578	0.0307284255522828	0.974867989686119	0.0293265428354504	4	C:\Program Files\Normalise Suite 2\Genelists\SG_Hu1-2_KTH1-2500_ver1_10Rx24C.txt.nsuite_genelist
RP11-204C23	3	3000000	3p26.2	0.993079537347578	0.0989115026541444	0.989406759734099	0.106441789826173	4	C:\Program Files\Normalise Suite 2\Genelists\SG_Hu1-2_KTH1-2500_ver1_10Rx24C.txt.nsuite_genelist
RP11-32F23	3	4100000	3p26.2	0.980711459461526	0.0385931207812115	0.979350656369957	0.0361902164199739	4	C:\Program Files\Normalise Suite 2\Genelists\SG_Hu1-2_KTH1-2500_ver1_10Rx24C.txt.nsuite_genelist
RP11-63O1	3	4800000	3p26.1	1.01875071281585	0.169715479058308	1.02571728657124	0.20055936331672	4	C:\Program Files\Normalise Suite 2\Genelists\SG_Hu1-2_KTH1-2500_ver1_10Rx24C.txt.nsuite_genelist
RP11-91K16	3	6300000	3p26.1	1.00894603545107	0.0273763769604704	1.00856027950371	0.0288112982896072	4	C:\Program Files\Normalise Suite 2\Genelists\SG_Hu1-2_KTH1-2500_ver1_10Rx24C.txt.nsuite_genelist
RP11-33E18	3	7900000	3p25.3	1.03155477560767	0.069134269316866	1.03330062786831	0.0760319675746074	4	C:\Program Files\Normalise Suite 2\Genelists\SG_Hu1-2_KTH1-2500_ver1_10Rx24C.txt.nsuite_genelist
RP11-271E2	3	9200000	3p25.3	0.99906591880843	0.0525557068318785	0.99871710132309	0.0535831513703039	4	C:\Program Files\Normalise Suite 2\Genelists\SG_Hu1-2_KTH1-2500_ver1_10Rx24C.txt.nsuite_genelist
RP11-21J23	3	10400000	3p25.2	0.994312185804322	0.0241520233986437	1.00040768876158	0.0193186558514006	4	C:\Program Files\Normalise Suite 2\Genelists\SG_Hu1-2_KTH1-2500_ver1_10Rx24C.txt.nsuite_genelist
cos11	3	11000000	3p25.2	0.986914572216505	0.0262555753575245	0.983171450698036	0.0197328481262614	4	C:\Program Files\Normalise Suite 2\Genelists\SG_Hu1-2_KTH1-2500_ver1_10Rx24C.txt.nsuite_genelist
RP11-91K4	3	11500000	3p25.2	0.977417434749697	0.00691427219928236	0.977986020476572	0.00617243871393058	4	C:\Program Files\Normalise Suite 2\Genelists\SG_Hu1-2_KTH1-2500_ver1_10Rx24C.txt.nsuite_genelist
RP11-115G3	3	13300000	3p25.1	0.994687822730619	0.0397766602742628	0.992077893574493	0.0351389422792348	4	C:\Program Files\Normalise Suite 2\Genelists\SG_Hu1-2_KTH1-2500_ver1_10Rx24C.txt.nsuite_genelist
RP11-105H19	3	13800000	3p25.1	1.00708599223844	0.0415607692630764	1.00679516177689	0.04049316517823	4	C:\Program Files\Normalise Suite 2\Genelists\SG_Hu1-2_KTH1-2500_ver1_10Rx24C.txt.nsuite_genelist
RP11-57D6	3	15700000	3p24.3	1.0038649276174	0.0504375560272513	1.00411195373602	0.0506562901099054	4	C:\Program Files\Normalise Suite 2\Genelists\SG_Hu1-2_KTH1-2500_ver1_10Rx24C.txt.nsuite_genelist
RP11-255O19	3	18300000	3p24.3	0.994435961117202	0.0185080540547607	0.993477381764483	0.0182676294941474	4	C:\Program Files\Normalise Suite 2\Genelists\SG_Hu1-2_KTH1-2500_ver1_10Rx24C.txt.nsuite_genelist
RP11-80D24	3	19700000	3p24.3	1.02094214706662	0.0200328897244305	1.02224457924827	0.0212806716587923	4	C:\Program Files\Normalise Suite 2\Genelists\SG_Hu1-2_KTH1-2500_ver1_10Rx24C.txt.nsuite_genelist
RP11-451A20	3	22000000	3p24.1	1.00941269227584	0.0458936697223541	1.01054358461725	0.0526913526390198	4	C:\Program Files\Normalise Suite 2\Genelists\SG_Hu1-2_KTH1-2500_ver1_10Rx24C.txt.nsuite_genelist
RP11-90I9	3	22300000	3p24.1	1.02608111594523	0.0656348897752513	1.02759432128507	0.0671340780235202	4	C:\Program Files\Normalise Suite 2\Genelists\SG_Hu1-2_KTH1-2500_ver1_10Rx24C.txt.nsuite_genelist
RP11-79E6	3	23700000	3p24.1	0.986140257411885	0.0923644067908199	0.984225849150925	0.0943591744473871	4	C:\Program Files\Normalise Suite 2\Genelists\SG_Hu1-2_KTH1-2500_ver1_10Rx24C.txt.nsuite_genelist
RP11-89F18	3	25800000	3p22.3	0.966248734979453	0.051496770741998	0.9654698330481	0.0521304571026687	4	C:\Program Files\Normalise Suite 2\Genelists\SG_Hu1-2_KTH1-2500_ver1_10Rx24C.txt.nsuite_genelist
RP11-41F5	3	26100000	3p22.3	1.0391433928059	0.118304793579081	1.03878191547253	0.118772721062512	4	C:\Program Files\Normalise Suite 2\Genelists\SG_Hu1-2_KTH1-2500_ver1_10Rx24C.txt.nsuite_genelist
RP11-245E5	3	26700000	3p22.3	0.987994705753937	0.0155621165372694	0.989001868732826	0.0158433615620639	4	C:\Program Files\Normalise Suite 2\Genelists\SG_Hu1-2_KTH1-2500_ver1_10Rx24C.txt.nsuite_genelist
RP11-421F9	3	27800000	3p22.3	0.985752957209283	0.0279911644560336	0.984486532475491	0.0327173085357234	4	C:\Program Files\Normalise Suite 2\Genelists\SG_Hu1-2_KTH1-2500_ver1_10Rx24C.txt.nsuite_genelist
RP11-451C4	3	28000000	3p22.3	1.01155918069465	0.0436601401601345	1.01282345576731	0.0465222198136036	4	C:\Program Files\Normalise Suite 2\Genelists\SG_Hu1-2_KTH1-2500_ver1_10Rx24C.txt.nsuite_genelist
AC013500	3	29800000	3p22.3	1.09224102330467	0.114175799344692	1.11577891952824	0.130437787535457	4	C:\Program Files\Normalise Suite 2\Genelists\SG_Hu1-2_KTH1-2500_ver1_10Rx24C.txt.nsuite_genelist
RP11-11L6	3	30700000	3p22.3	0.994013351172449	0.0373034377267457	0.99485211615632	0.0395352479019247	4	C:\Program Files\Normalise Suite 2\Genelists\SG_Hu1-2_KTH1-2500_ver1_10Rx24C.txt.nsuite_genelist
RP11-103N21	3	31800000	3p22.2	1.00300714851881	0.0730768782091816	1.00384253635554	0.0764579222573494	4	C:\Program Files\Normalise Suite 2\Genelists\SG_Hu1-2_KTH1-2500_ver1_10Rx24C.txt.nsuite_genelist
RP11-56P22	3	35900000	3p21.33	1.01560869805218	0.0595031917815579	1.01471256273797	0.0647191532498968	4	C:\Program Files\Normalise Suite 2\Genelists\SG_Hu1-2_KTH1-2500_ver1_10Rx24C.txt.nsuite_genelist
RP11-286G5	3	37200000	3p21.33	0.998464995583475	0.12551775415112	0.998367199109016	0.132732291693913	4	C:\Program Files\Normalise Suite 2\Genelists\SG_Hu1-2_KTH1-2500_ver1_10Rx24C.txt.nsuite_genelist
RP11-90M23	3	38600000	3p21.33	0.988529790264005	0.0803196822487671	0.986841574386702	0.0811510852705151	4	C:\Program Files\Normalise Suite 2\Genelists\SG_Hu1-2_KTH1-2500_ver1_10Rx24C.txt.nsuite_genelist
RP11-90B15	3	40700000	3p21.32	0.997527747751278	0.0143225379823486	0.99654723744881	0.0134125714901529	4	C:\Program Files\Normalise Suite 2\Genelists\SG_Hu1-2_KTH1-2500_ver1_10Rx24C.txt.nsuite_genelist
RP11-241P3	3	42600000	3p21.31	0.98452649884841	0.0960964528384364	0.984647367499793	0.0990043572680701	4	C:\Program Files\Normalise Suite 2\Genelists\SG_Hu1-2_KTH1-2500_ver1_10Rx24C.txt.nsuite_genelist
RP11-219I21	3	43100000	3p21.31	0.991950433065647	0.033606448687716	0.991959226677113	0.0354784725186618	4	C:\Program Files\Normalise Suite 2\Genelists\SG_Hu1-2_KTH1-2500_ver1_10Rx24C.txt.nsuite_genelist
RP11-24L15	3	44300000	3p21.31	1.0022361832188	0.14205563421205	1.0002697910603	0.149547937037089	4	C:\Program Files\Normalise Suite 2\Genelists\SG_Hu1-2_KTH1-2500_ver1_10Rx24C.txt.nsuite_genelist
RP11-348P10	3	45300000	3p21.31	1.00926266360943	0.0364238198428951	1.00905657786755	0.0360496118633796	4	C:\Program Files\Normalise Suite 2\Genelists\SG_Hu1-2_KTH1-2500_ver1_10Rx24C.txt.nsuite_genelist
RP11-91E8	3	46400000	3p21.31	0.974351891409976	0.0144041140667291	0.972730385980408	0.0145362564704664	4	C:\Program Files\Normalise Suite 2\Genelists\SG_Hu1-2_KTH1-2500_ver1_10Rx24C.txt.nsuite_genelist
RP11-425J9	3	47600000	3p21.31	0.979668487828975	0.0474696656892491	0.978755763840898	0.0483365781735394	4	C:\Program Files\Normalise Suite 2\Genelists\SG_Hu1-2_KTH1-2500_ver1_10Rx24C.txt.nsuite_genelist
RP11-91M18	3	48000000	3p21.31	1.04254641485896	0.0254776263398912	1.04163638443	0.0221457249246003	4	C:\Program Files\Normalise Suite 2\Genelists\SG_Hu1-2_KTH1-2500_ver1_10Rx24C.txt.nsuite_genelist
RP11-804H8	3	51000000	3p21.31	0.992160724216163	0.0246374148097053	0.989265126124056	0.0254781792115482	4	C:\Program Files\Normalise Suite 2\Genelists\SG_Hu1-2_KTH1-2500_ver1_10Rx24C.txt.nsuite_genelist
RP11-89F17	3	51600000	3p21.31	0.998883939826862	0.0390222165987392	0.998630194968622	0.0392839333152008	4	C:\Program Files\Normalise Suite 2\Genelists\SG_Hu1-2_KTH1-2500_ver1_10Rx24C.txt.nsuite_genelist
RP11-865O5	3	53600000	3p21.2	1.00247125311158	0.0438803961180739	1.00321577658447	0.0439161847252205	4	C:\Program Files\Normalise Suite 2\Genelists\SG_Hu1-2_KTH1-2500_ver1_10Rx24C.txt.nsuite_genelist
RP11-124O2	3	54800000	3p21.1	0.98665681437819	0.0278070496744337	0.986236765440368	0.0293788780299984	4	C:\Program Files\Normalise Suite 2\Genelists\SG_Hu1-2_KTH1-2500_ver1_10Rx24C.txt.nsuite_genelist
RP11-189K9	3	55000000	3p21.1	1.0142101120414	0.0195293243590721	1.0141631926761	0.021235157631636	4	C:\Program Files\Normalise Suite 2\Genelists\SG_Hu1-2_KTH1-2500_ver1_10Rx24C.txt.nsuite_genelist
RP11-754F19	3	57200000	3p21.1	0.983966142908837	0.0754088428017625	0.98269103153256	0.0768710464373221	4	C:\Program Files\Normalise Suite 2\Genelists\SG_Hu1-2_KTH1-2500_ver1_10Rx24C.txt.nsuite_genelist
RP11-80H18	3	58200000	3p21.1	1.00909743809449	0.0224489124658034	1.00988868771851	0.0257484748311806	4	C:\Program Files\Normalise Suite 2\Genelists\SG_Hu1-2_KTH1-2500_ver1_10Rx24C.txt.nsuite_genelist
RP11-79K17	3	59200000	3p14.3	1.01955095310648	0.0165030986525385	1.01919197090084	0.0163529938976705	4	C:\Program Files\Normalise Suite 2\Genelists\SG_Hu1-2_KTH1-2500_ver1_10Rx24C.txt.nsuite_genelist
RP11-34D21	3	60700000	3p14.3	0.997107415138934	0.0260835829022125	1.00266493600152	0.029791288921805	2	C:\Program Files\Normalise Suite 2\Genelists\SG_Hu1-2_KTH1-2500_ver1_10Rx24C.txt.nsuite_genelist
RP11-88P20	3	63200000	3p14.2	0.989908045029977	0.017304801593886	0.989899591813336	0.0180348984670634	4	C:\Program Files\Normalise Suite 2\Genelists\SG_Hu1-2_KTH1-2500_ver1_10Rx24C.txt.nsuite_genelist
RP11-108A8	3	64000000	3p14.2	1.00181773284868	0.0436592381374927	1.00198630356564	0.0443797160992961	4	C:\Program Files\Normalise Suite 2\Genelists\SG_Hu1-2_KTH1-2500_ver1_10Rx24C.txt.nsuite_genelist
RP11-89O2	3	64900000	3p14.2	0.9798159422388	0.0451333697555753	0.97407452742588	0.052731379996902	4	C:\Program Files\Normalise Suite 2\Genelists\SG_Hu1-2_KTH1-2500_ver1_10Rx24C.txt.nsuite_genelist
RP11-129B22	3	65000000	3p14.2	0.964471479677623	0.0532311621921322	0.96289482256658	0.0555978832964173	4	C:\Program Files\Normalise Suite 2\Genelists\SG_Hu1-2_KTH1-2500_ver1_10Rx24C.txt.nsuite_genelist
RP11-88H12	3	66200000	3p14.2	0.978153434462941	0.0170362745940503	0.98125543782083	0.0150731362823616	4	C:\Program Files\Normalise Suite 2\Genelists\SG_Hu1-2_KTH1-2500_ver1_10Rx24C.txt.nsuite_genelist
RP11-146E16	3	67900000	3p14.1	0.991500793453727	0.0422417586002997	0.993482537603915	0.043979707372979	4	C:\Program Files\Normalise Suite 2\Genelists\SG_Hu1-2_KTH1-2500_ver1_10Rx24C.txt.nsuite_genelist
RP11-89A12	3	68200000	3p14.1	0.982810214322839	0.0294359288768061	0.968972868041093	0.0241018646468454	4	C:\Program Files\Normalise Suite 2\Genelists\SG_Hu1-2_KTH1-2500_ver1_10Rx24C.txt.nsuite_genelist
RP11-79C12	3	68300000	3p14.1	1.0284262128571	0.0637820662086755	1.02987890033599	0.0657503934844823	4	C:\Program Files\Normalise Suite 2\Genelists\SG_Hu1-2_KTH1-2500_ver1_10Rx24C.txt.nsuite_genelist
RP11-81N13	3	68300000	3p14.1	0.972314456604881	0.0123483444679736	0.970183545414827	0.00901247570805454	4	C:\Program Files\Normalise Suite 2\Genelists\SG_Hu1-2_KTH1-2500_ver1_10Rx24C.txt.nsuite_genelist
RP11-444P10	3	70000000	3p12.3	0.983295122929028	0.0221312109212981	0.983620511949969	0.0202071833181587	4	C:\Program Files\Normalise Suite 2\Genelists\SG_Hu1-2_KTH1-2500_ver1_10Rx24C.txt.nsuite_genelist
RP11-90H15	3	71600000	3p12.3	0.997032040596163	0.00570377727572374	0.99670539444234	0.00746188314817744	4	C:\Program Files\Normalise Suite 2\Genelists\SG_Hu1-2_KTH1-2500_ver1_10Rx24C.txt.nsuite_genelist
RP11-522N9	3	73100000	3p12.3	0.988368904147687	0.0115143499725199	0.989396750696867	0.0167249645644569	4	C:\Program Files\Normalise Suite 2\Genelists\SG_Hu1-2_KTH1-2500_ver1_10Rx24C.txt.nsuite_genelist
RP11-781E19	3	74800000	3p12.3	1.01054351990647	0.0371145063786391	1.01303159620036	0.0365856343542968	4	C:\Program Files\Normalise Suite 2\Genelists\SG_Hu1-2_KTH1-2500_ver1_10Rx24C.txt.nsuite_genelist
RP11-89H10	3	76100000	3p12.3	1.01815168186549	0.0898421948197674	1.01869601443735	0.0933965649175018	4	C:\Program Files\Normalise Suite 2\Genelists\SG_Hu1-2_KTH1-2500_ver1_10Rx24C.txt.nsuite_genelist
RP11-79O5	3	76400000	3p12.3	1.00765626587462	0.0272918135644372	1.00682304495656	0.026152012391316	4	C:\Program Files\Normalise Suite 2\Genelists\SG_Hu1-2_KTH1-2500_ver1_10Rx24C.txt.nsuite_genelist
RP11-447J13	3	78200000	3p12.2	0.974806063203046	0.0236895806629717	0.97467093428499	0.0247726731846335	4	C:\Program Files\Normalise Suite 2\Genelists\SG_Hu1-2_KTH1-2500_ver1_10Rx24C.txt.nsuite_genelist
RP11-79F5	3	80300000	3p12.1	1.00025013170162	0.0158277342833924	1.00285623148941	0.0151087302094409	4	C:\Program Files\Normalise Suite 2\Genelists\SG_Hu1-2_KTH1-2500_ver1_10Rx24C.txt.nsuite_genelist
RP11-220O14	3	80700000	3p12.1	0.995957448843316	0.0464089578700342	1.00476253823187	0.0710022122237264	4	C:\Program Files\Normalise Suite 2\Genelists\SG_Hu1-2_KTH1-2500_ver1_10Rx24C.txt.nsuite_genelist
AC018918	3	81500000	3p11.2	0.98775680939923	0.0152252697673721	0.989628548192039	0.0205057462501676	4	C:\Program Files\Normalise Suite 2\Genelists\SG_Hu1-2_KTH1-2500_ver1_10Rx24C.txt.nsuite_genelist
RP11-208G16	3	86500000	3q11.1	1.0173753945402	0.0277934531625163	1.01718789837077	0.0291170845086371	4	C:\Program Files\Normalise Suite 2\Genelists\SG_Hu1-2_KTH1-2500_ver1_10Rx24C.txt.nsuite_genelist
RP11-81P15	3	89200000	3q11.1	0.960556118561302	0.0308817204359637	0.951837977107381	0.0265046581090425	4	C:\Program Files\Normalise Suite 2\Genelists\SG_Hu1-2_KTH1-2500_ver1_10Rx24C.txt.nsuite_genelist
RP11-424C9	3	90000000	3q11.1	1.0033075954421	0.0409306126950054	1.00261001859844	0.0410008924753642	4	C:\Program Files\Normalise Suite 2\Genelists\SG_Hu1-2_KTH1-2500_ver1_10Rx24C.txt.nsuite_genelist
RP11-91A15	3	96400000	3q12.2	1.0065804472694	0.00761361480175008	1.00618191917101	0.00867524718052884	4	C:\Program Files\Normalise Suite 2\Genelists\SG_Hu1-2_KTH1-2500_ver1_10Rx24C.txt.nsuite_genelist
AC019233	3	97400000	3q12.3	0.99069336003951	0.0206661651241526	0.990371563561973	0.0197670573106375	4	C:\Program Files\Normalise Suite 2\Genelists\SG_Hu1-2_KTH1-2500_ver1_10Rx24C.txt.nsuite_genelist
RP11-91M15	3	98400000	3q12.3	0.994911328193146	0.036990012956111	0.994472081410999	0.033861626322696	4	C:\Program Files\Normalise Suite 2\Genelists\SG_Hu1-2_KTH1-2500_ver1_10Rx24C.txt.nsuite_genelist
RP11-449F7	3	100500000	3q13.11	0.970639552228144	0.0167334015245964	0.968829078129311	0.0153015703469959	4	C:\Program Files\Normalise Suite 2\Genelists\SG_Hu1-2_KTH1-2500_ver1_10Rx24C.txt.nsuite_genelist
RP11-114I8	3	103100000	3q13.11	0.996618016685073	0.0445144705969557	0.997134685645445	0.0447274176728687	4	C:\Program Files\Normalise Suite 2\Genelists\SG_Hu1-2_KTH1-2500_ver1_10Rx24C.txt.nsuite_genelist
AC018352	3	103700000	3q13.12	1.03068278257201	0.0804567638436899	1.03025052696807	0.0895741031345328	4	C:\Program Files\Normalise Suite 2\Genelists\SG_Hu1-2_KTH1-2500_ver1_10Rx24C.txt.nsuite_genelist
RP11-490H13	3	106500000	3q13.13	0.968526365140776	0.0539100820084678	0.972565135608062	0.0503827974747229	4	C:\Program Files\Normalise Suite 2\Genelists\SG_Hu1-2_KTH1-2500_ver1_10Rx24C.txt.nsuite_genelist
RP11-90I19	3	108000000	3q13.13	0.987733085611433	0.018002271375765	0.994963034290291	0.0275396362237762	4	C:\Program Files\Normalise Suite 2\Genelists\SG_Hu1-2_KTH1-2500_ver1_10Rx24C.txt.nsuite_genelist
RP11-91B3	3	108700000	3q13.13	0.993055668931301	0.0147309474604478	0.992755049079793	0.0142569000576358	4	C:\Program Files\Normalise Suite 2\Genelists\SG_Hu1-2_KTH1-2500_ver1_10Rx24C.txt.nsuite_genelist
RP11-71D1	3	113100000	3q13.31	0.971555299886149	0.0580416630920027	0.977185348826977	0.0716776848023622	4	C:\Program Files\Normalise Suite 2\Genelists\SG_Hu1-2_KTH1-2500_ver1_10Rx24C.txt.nsuite_genelist
RP11-12P11	3	114800000	3q13.32	1.01424881377746	0.093822960623749	1.0159262060714	0.0973199179189231	4	C:\Program Files\Normalise Suite 2\Genelists\SG_Hu1-2_KTH1-2500_ver1_10Rx24C.txt.nsuite_genelist
RP11-745L2	3	115000000	3q13.32	1.01602089213402	0.0654277924973044	1.02068740873296	0.0978426944256535	4	C:\Program Files\Normalise Suite 2\Genelists\SG_Hu1-2_KTH1-2500_ver1_10Rx24C.txt.nsuite_genelist
RP11-79H17	3	115200000	3q13.32	0.990301266641151	0.0159419806648215	0.989341573002009	0.0168429801700154	4	C:\Program Files\Normalise Suite 2\Genelists\SG_Hu1-2_KTH1-2500_ver1_10Rx24C.txt.nsuite_genelist
RP11-5K13	3	116900000	3q13.33	0.969271294259158	0.0937087285082056	0.959745889878644	0.102749971378171	4	C:\Program Files\Normalise Suite 2\Genelists\SG_Hu1-2_KTH1-2500_ver1_10Rx24C.txt.nsuite_genelist
RP11-24O5	3	117100000	3q13.33	1.0099559981984	0.0736847665880813	1.01048773472543	0.078460180519051	4	C:\Program Files\Normalise Suite 2\Genelists\SG_Hu1-2_KTH1-2500_ver1_10Rx24C.txt.nsuite_genelist
RP11-342J15	3	118300000	3q13.33	1.00564757921761	0.0357055051184797	1.00541256785399	0.0396869876223363	4	C:\Program Files\Normalise Suite 2\Genelists\SG_Hu1-2_KTH1-2500_ver1_10Rx24C.txt.nsuite_genelist
RP11-373C21	3	119800000	3q21.1	0.989299806195352	0.0515229200895184	0.988395543745676	0.0572556176760126	3	C:\Program Files\Normalise Suite 2\Genelists\SG_Hu1-2_KTH1-2500_ver1_10Rx24C.txt.nsuite_genelist
AC027296	3	120300000	3q21.1	1.01926109197715	0.179204908226333	1.02052614611913	0.191631984325899	4	C:\Program Files\Normalise Suite 2\Genelists\SG_Hu1-2_KTH1-2500_ver1_10Rx24C.txt.nsuite_genelist
RP11-91F9	3	120600000	3q21.1	1.01004069440899	0.0533589372568365	1.01091974102504	0.0569360738341146	4	C:\Program Files\Normalise Suite 2\Genelists\SG_Hu1-2_KTH1-2500_ver1_10Rx24C.txt.nsuite_genelist
RP11-169N13	3	122000000	3q21.2	1.04071304280471	0.120229696370117	1.04280621183267	0.122206261529811	4	C:\Program Files\Normalise Suite 2\Genelists\SG_Hu1-2_KTH1-2500_ver1_10Rx24C.txt.nsuite_genelist
RP11-217N3	3	123300000	3q21.2	1.01455180076701	0.122256308952465	1.01547877578965	0.135367801024993	4	C:\Program Files\Normalise Suite 2\Genelists\SG_Hu1-2_KTH1-2500_ver1_10Rx24C.txt.nsuite_genelist
RP11-10G15	3	125600000	3q21.3	1.00643179877318	0.0636301313435712	1.00772687130582	0.0636971900450262	4	C:\Program Files\Normalise Suite 2\Genelists\SG_Hu1-2_KTH1-2500_ver1_10Rx24C.txt.nsuite_genelist
RP11-79M2	3	126700000	3q21.3	1.01164510546426	0.0188276577447941	1.01071891154883	0.0170238693871815	4	C:\Program Files\Normalise Suite 2\Genelists\SG_Hu1-2_KTH1-2500_ver1_10Rx24C.txt.nsuite_genelist
RP11-25L9	3	128600000	3q22.1	1.01594976170536	0.0258514422358511	1.0152021548398	0.0277339383686219	4	C:\Program Files\Normalise Suite 2\Genelists\SG_Hu1-2_KTH1-2500_ver1_10Rx24C.txt.nsuite_genelist
RP11-59J16	3	130500000	3q22.1	1.00606092706811	0.0187280698341716	1.0066540418821	0.0212867090989188	4	C:\Program Files\Normalise Suite 2\Genelists\SG_Hu1-2_KTH1-2500_ver1_10Rx24C.txt.nsuite_genelist
RP11-205A6	3	131800000	3q22.1	0.958506993866023	0.107465761271647	0.963934634849986	0.130297295785893	2	C:\Program Files\Normalise Suite 2\Genelists\SG_Hu1-2_KTH1-2500_ver1_10Rx24C.txt.nsuite_genelist
RP11-525K18	3	133000000	3q22.2	0.994895250425571	0.00769216303032528	0.993804306037567	0.00543484017943618	4	C:\Program Files\Normalise Suite 2\Genelists\SG_Hu1-2_KTH1-2500_ver1_10Rx24C.txt.nsuite_genelist
RP11-452H12	3	134100000	3q22.3	0.996972099045765	0.0190640572166411	0.996407539385107	0.019444895152706	4	C:\Program Files\Normalise Suite 2\Genelists\SG_Hu1-2_KTH1-2500_ver1_10Rx24C.txt.nsuite_genelist
RP11-446K3	3	137300000	3q25.1	1.02914308358963	0.0418082919192061	1.02872724932368	0.0415214228041748	4	C:\Program Files\Normalise Suite 2\Genelists\SG_Hu1-2_KTH1-2500_ver1_10Rx24C.txt.nsuite_genelist
RP11-79L21	3	138300000	3q25.1	0.988556593980035	0.0323283645303517	0.987509574446653	0.0331945635518282	4	C:\Program Files\Normalise Suite 2\Genelists\SG_Hu1-2_KTH1-2500_ver1_10Rx24C.txt.nsuite_genelist
RP11-91K8	3	138900000	3q25.1	1.01231189507731	0.0475598053047147	1.01210988191696	0.0471288732546939	4	C:\Program Files\Normalise Suite 2\Genelists\SG_Hu1-2_KTH1-2500_ver1_10Rx24C.txt.nsuite_genelist
RP11-91O5	3	140400000	3q25.1	0.987842349588422	0.0235893589701121	0.986527628653318	0.0236309635566932	4	C:\Program Files\Normalise Suite 2\Genelists\SG_Hu1-2_KTH1-2500_ver1_10Rx24C.txt.nsuite_genelist
RP11-220J13	3	141100000	3q25.1	0.992685257445574	0.0706582381256764	0.992823040428509	0.078003760380824	4	C:\Program Files\Normalise Suite 2\Genelists\SG_Hu1-2_KTH1-2500_ver1_10Rx24C.txt.nsuite_genelist
RP11-566E10	3	141800000	3q25.1	0.995320456149167	0.0536812653869369	0.996362919171984	0.0561357346698517	4	C:\Program Files\Normalise Suite 2\Genelists\SG_Hu1-2_KTH1-2500_ver1_10Rx24C.txt.nsuite_genelist
RP11-197K1	3	142200000	3q25.1	1.0190643436142	0.148647625024528	1.02505272648494	0.148894792257117	4	C:\Program Files\Normalise Suite 2\Genelists\SG_Hu1-2_KTH1-2500_ver1_10Rx24C.txt.nsuite_genelist
RP11-630C21	3	143600000	3q25.1	0.960578732705561	0.0260847410124718	0.957345118851694	0.0257738679954649	4	C:\Program Files\Normalise Suite 2\Genelists\SG_Hu1-2_KTH1-2500_ver1_10Rx24C.txt.nsuite_genelist
RP11-79L9	3	144600000	3q25.1	1.00145708351031	0.0284368869979431	1.00196178263098	0.0301488884935505	4	C:\Program Files\Normalise Suite 2\Genelists\SG_Hu1-2_KTH1-2500_ver1_10Rx24C.txt.nsuite_genelist
RP11-548O1	3	144800000	3q25.1	0.983904054211993	0.13289776043821	0.984418838466152	0.13765295950366	4	C:\Program Files\Normalise Suite 2\Genelists\SG_Hu1-2_KTH1-2500_ver1_10Rx24C.txt.nsuite_genelist
RP11-166D18	3	145800000	3q25.1	1.00543683732774	0.0121303491385575	1.00554160354322	0.0138794592296852	4	C:\Program Files\Normalise Suite 2\Genelists\SG_Hu1-2_KTH1-2500_ver1_10Rx24C.txt.nsuite_genelist
RP11-89E16	3	146200000	3q25.1	0.956915743199377	0.068643935218907	0.951904181673798	0.0769140437276449	4	C:\Program Files\Normalise Suite 2\Genelists\SG_Hu1-2_KTH1-2500_ver1_10Rx24C.txt.nsuite_genelist
RP11-372E1	3	148800000	3q25.1	1.01470152922051	0.0215906700591422	1.01697541100298	0.0229941640941633	4	C:\Program Files\Normalise Suite 2\Genelists\SG_Hu1-2_KTH1-2500_ver1_10Rx24C.txt.nsuite_genelist
RP11-80H8	3	149000000	3q25.1	0.989703511559134	0.0392196717812385	0.990342166995426	0.0401963350634204	4	C:\Program Files\Normalise Suite 2\Genelists\SG_Hu1-2_KTH1-2500_ver1_10Rx24C.txt.nsuite_genelist
RP11-260J24	3	149900000	3q25.2	0.993497988089039	0.0652341700428648	0.994211591595966	0.0694491490655892	4	C:\Program Files\Normalise Suite 2\Genelists\SG_Hu1-2_KTH1-2500_ver1_10Rx24C.txt.nsuite_genelist
RP11-88H10	3	151700000	3q25.2	0.986955077543147	0.0307848588665734	0.987600852767863	0.0315391421661199	4	C:\Program Files\Normalise Suite 2\Genelists\SG_Hu1-2_KTH1-2500_ver1_10Rx24C.txt.nsuite_genelist
RP11-229G6	3	155200000	3q25.32	0.998221679324604	0.0105511491024855	0.9981736743812	0.0104708654979769	4	C:\Program Files\Normalise Suite 2\Genelists\SG_Hu1-2_KTH1-2500_ver1_10Rx24C.txt.nsuite_genelist
RP11-145F16	3	156400000	3q25.33	0.983156941016146	0.0532985306065056	0.980021548535611	0.0594011073016581	4	C:\Program Files\Normalise Suite 2\Genelists\SG_Hu1-2_KTH1-2500_ver1_10Rx24C.txt.nsuite_genelist
RP11-385G14	3	157200000	3q25.33	0.973875499297588	0.00616021177301184	0.97211508254707	0.00738740345034847	4	C:\Program Files\Normalise Suite 2\Genelists\SG_Hu1-2_KTH1-2500_ver1_10Rx24C.txt.nsuite_genelist
RP11-362A9	3	158400000	3q26.1	0.998183502962414	0.0272390133729402	0.998772974580051	0.0275765152597413	4	C:\Program Files\Normalise Suite 2\Genelists\SG_Hu1-2_KTH1-2500_ver1_10Rx24C.txt.nsuite_genelist
RP11-372M20	3	159800000	3q26.1	1.00892779116293	0.052641230349869	1.00946735933782	0.055185920011413	4	C:\Program Files\Normalise Suite 2\Genelists\SG_Hu1-2_KTH1-2500_ver1_10Rx24C.txt.nsuite_genelist
RP11-451C20	3	160700000	3q26.1	1.0142634290844	0.0117676543463377	1.01550742800692	0.0143808406528966	4	C:\Program Files\Normalise Suite 2\Genelists\SG_Hu1-2_KTH1-2500_ver1_10Rx24C.txt.nsuite_genelist
RP11-286N6	3	162100000	3q26.1	0.989449749141107	0.0811020767756376	0.986451245481213	0.0845762821683967	4	C:\Program Files\Normalise Suite 2\Genelists\SG_Hu1-2_KTH1-2500_ver1_10Rx24C.txt.nsuite_genelist
RP11-392A22	3	163200000	3q26.1	0.997756402397505	0.0341745085024703	0.998423310711599	0.034637577208829	4	C:\Program Files\Normalise Suite 2\Genelists\SG_Hu1-2_KTH1-2500_ver1_10Rx24C.txt.nsuite_genelist
RP11-90N21	3	164000000	3q26.2	0.994146161766816	0.0203163229199365	0.993993076839875	0.0196506744238863	4	C:\Program Files\Normalise Suite 2\Genelists\SG_Hu1-2_KTH1-2500_ver1_10Rx24C.txt.nsuite_genelist
RP11-79A14	3	164100000	3q26.2	1.05842229865385	0.100530740166455	1.05834416444717	0.100094874993652	4	C:\Program Files\Normalise Suite 2\Genelists\SG_Hu1-2_KTH1-2500_ver1_10Rx24C.txt.nsuite_genelist
RP11-91L9	3	164700000	3q26.2	1.02844109176993	0.0383749667147413	0.960494584443001	0.0824721307357554	4	C:\Program Files\Normalise Suite 2\Genelists\SG_Hu1-2_KTH1-2500_ver1_10Rx24C.txt.nsuite_genelist
RP11-79M21	3	164900000	3q26.2	0.993227687230982	0.010140214211092	0.99266931861881	0.0101407188022175	4	C:\Program Files\Normalise Suite 2\Genelists\SG_Hu1-2_KTH1-2500_ver1_10Rx24C.txt.nsuite_genelist
RP11-209H21	3	166500000	3q26.31	1.02276821681707	0.0488779110215386	1.02439859048541	0.0495211609494514	4	C:\Program Files\Normalise Suite 2\Genelists\SG_Hu1-2_KTH1-2500_ver1_10Rx24C.txt.nsuite_genelist
RP11-203L15	3	167700000	3q26.31	1.02436077491993	0.0837061008656635	1.02727359301623	0.0868819288899346	4	C:\Program Files\Normalise Suite 2\Genelists\SG_Hu1-2_KTH1-2500_ver1_10Rx24C.txt.nsuite_genelist
RP11-79G24	3	168600000	3q26.31	0.972346703217974	0.0420122438790368	0.975909235034585	0.0527517601310344	4	C:\Program Files\Normalise Suite 2\Genelists\SG_Hu1-2_KTH1-2500_ver1_10Rx24C.txt.nsuite_genelist
RP11-90M7	3	170100000	3q26.32	0.989119563261861	0.0397032803973296	0.987741158283604	0.0407465447749742	4	C:\Program Files\Normalise Suite 2\Genelists\SG_Hu1-2_KTH1-2500_ver1_10Rx24C.txt.nsuite_genelist
RP11-79F11	3	171100000	3q26.32	0.975799749623305	0.0237692754836446	0.975857180913698	0.0244482021213047	4	C:\Program Files\Normalise Suite 2\Genelists\SG_Hu1-2_KTH1-2500_ver1_10Rx24C.txt.nsuite_genelist
RP11-80L14	3	171100000	3q26.32	0.981308082780493	0.00519454784967627	0.980639167282283	0.00679221498245381	4	C:\Program Files\Normalise Suite 2\Genelists\SG_Hu1-2_KTH1-2500_ver1_10Rx24C.txt.nsuite_genelist
RP11-91B7	3	173300000	3q26.33	0.995786777533167	0.0242604463822449	0.995200960874424	0.0234707517890227	4	C:\Program Files\Normalise Suite 2\Genelists\SG_Hu1-2_KTH1-2500_ver1_10Rx24C.txt.nsuite_genelist
AC018356	3	176100000	3q27.1	1.01590593142472	0.0309262135003017	1.02077853435343	0.0362693229969725	4	C:\Program Files\Normalise Suite 2\Genelists\SG_Hu1-2_KTH1-2500_ver1_10Rx24C.txt.nsuite_genelist
RP11-151A21	3	176400000	3q27.1	0.995824051049414	0.0745705568280602	0.995304559480986	0.0798429868674678	4	C:\Program Files\Normalise Suite 2\Genelists\SG_Hu1-2_KTH1-2500_ver1_10Rx24C.txt.nsuite_genelist
RP11-172G5	3	177200000	3q27.2	0.983652147177312	0.0280734355684409	0.980169424973145	0.026195597956278	4	C:\Program Files\Normalise Suite 2\Genelists\SG_Hu1-2_KTH1-2500_ver1_10Rx24C.txt.nsuite_genelist
RP11-91A17	3	179400000	3q27.3	1.00495131006932	0.0504449654532916	1.00650988749125	0.0505494417138919	4	C:\Program Files\Normalise Suite 2\Genelists\SG_Hu1-2_KTH1-2500_ver1_10Rx24C.txt.nsuite_genelist
RP11-44A1	3	180200000	3q27.3	0.992336263607316	0.0556452247180807	0.991731392788982	0.0593107606943041	4	C:\Program Files\Normalise Suite 2\Genelists\SG_Hu1-2_KTH1-2500_ver1_10Rx24C.txt.nsuite_genelist
RP11-89J17	3	180700000	3q27.3	1.01136855872251	0.161411399038117	1.01167800017107	0.177029425728482	4	C:\Program Files\Normalise Suite 2\Genelists\SG_Hu1-2_KTH1-2500_ver1_10Rx24C.txt.nsuite_genelist
RP11-278A4	3	183000000	3q27.3	0.976280075391003	0.0581801152765807	0.974249693390699	0.0652003602090942	4	C:\Program Files\Normalise Suite 2\Genelists\SG_Hu1-2_KTH1-2500_ver1_10Rx24C.txt.nsuite_genelist
RP11-114M1	3	183400000	3q27.3	0.960080180278166	0.0306876911705317	0.923657771698414	0.064194387460382	3	C:\Program Files\Normalise Suite 2\Genelists\SG_Hu1-2_KTH1-2500_ver1_10Rx24C.txt.nsuite_genelist
RP11-91K9	3	183700000	3q27.3	1.03805676293934	0.159900590854735	1.04562475067844	0.18158803057779	4	C:\Program Files\Normalise Suite 2\Genelists\SG_Hu1-2_KTH1-2500_ver1_10Rx24C.txt.nsuite_genelist
RP11-89B3	3	185100000	3q27.3	1.0105180986727	0.00849442155072412	1.01388119979053	0.00853225168548634	4	C:\Program Files\Normalise Suite 2\Genelists\SG_Hu1-2_KTH1-2500_ver1_10Rx24C.txt.nsuite_genelist
RP11-45I24	3	185400000	3q27.3	0.995248354842357	0.0202073826961196	0.995005367762173	0.0207861861502374	4	C:\Program Files\Normalise Suite 2\Genelists\SG_Hu1-2_KTH1-2500_ver1_10Rx24C.txt.nsuite_genelist
RP11-510K16	3	186200000	3q27.3	1.00916356689257	0.00351307672892164	1.0092639805042	0.00571714505337926	4	C:\Program Files\Normalise Suite 2\Genelists\SG_Hu1-2_KTH1-2500_ver1_10Rx24C.txt.nsuite_genelist
RP11-275H4	3	186700000	3q27.3	0.981852276334381	0.0283920594602622	0.981069912426808	0.0298534880233084	4	C:\Program Files\Normalise Suite 2\Genelists\SG_Hu1-2_KTH1-2500_ver1_10Rx24C.txt.nsuite_genelist
RP11-259I19	3	187900000	3q27.3	0.976117620436633	0.0476958941027344	0.974119310478857	0.0528494122510531	4	C:\Program Files\Normalise Suite 2\Genelists\SG_Hu1-2_KTH1-2500_ver1_10Rx24C.txt.nsuite_genelist
RP11-102G2	3	188400000	3q27.3	1.03623261212963	0.1181628553014	1.03983541038814	0.121677041832378	4	C:\Program Files\Normalise Suite 2\Genelists\SG_Hu1-2_KTH1-2500_ver1_10Rx24C.txt.nsuite_genelist
RP11-63G1	3	189700000	3q27.3	1.01345045578205	0.00793698250609952	1.01258090687711	0.00938868593071136	4	C:\Program Files\Normalise Suite 2\Genelists\SG_Hu1-2_KTH1-2500_ver1_10Rx24C.txt.nsuite_genelist
RP11-79K10	3	190500000	3q27.3	0.996723537018471	0.0417686205679786	0.997219064443166	0.0452221318317096	4	C:\Program Files\Normalise Suite 2\Genelists\SG_Hu1-2_KTH1-2500_ver1_10Rx24C.txt.nsuite_genelist
RP11-379C23	3	191600000	3q27.3	1.01732074594642	0.0301583945825574	1.01877503229864	0.0308396553495158	4	C:\Program Files\Normalise Suite 2\Genelists\SG_Hu1-2_KTH1-2500_ver1_10Rx24C.txt.nsuite_genelist
RP11-88P6	3	192600000	3q27.3	0.992072472692055	0.0820043977629051	0.991831168631787	0.0880530534503435	4	C:\Program Files\Normalise Suite 2\Genelists\SG_Hu1-2_KTH1-2500_ver1_10Rx24C.txt.nsuite_genelist
RP11-67E18	3	194600000	3q27.3	1.00215886831019	0.087832887850137	1.0016803901165	0.0944448385375599	4	C:\Program Files\Normalise Suite 2\Genelists\SG_Hu1-2_KTH1-2500_ver1_10Rx24C.txt.nsuite_genelist
RP11-54L9	3	196100000	3q27.3	1.0071080100672	0.117539037880076	1.01055300308678	0.123574690244613	4	C:\Program Files\Normalise Suite 2\Genelists\SG_Hu1-2_KTH1-2500_ver1_10Rx24C.txt.nsuite_genelist
RP11-88H6	3	197100000	3q27.3	1.01120668891606	0.0228758529983233	0.985440531694577	0.0607320037220879	3	C:\Program Files\Normalise Suite 2\Genelists\SG_Hu1-2_KTH1-2500_ver1_10Rx24C.txt.nsuite_genelist
RP11-608P9	3	197600000	3q27.3	0.995751915913052	0.0658457202476826	0.998321940453502	0.0686845216792346	4	C:\Program Files\Normalise Suite 2\Genelists\SG_Hu1-2_KTH1-2500_ver1_10Rx24C.txt.nsuite_genelist
RP11-91M9	3	198200000	3q27.3	1.00031413796023	0.0246640408434752	1.00035845182641	0.0251408723840766	4	C:\Program Files\Normalise Suite 2\Genelists\SG_Hu1-2_KTH1-2500_ver1_10Rx24C.txt.nsuite_genelist
RP11-326J2	3	200100000	3q27.3	0.998367989053381	0.0484657825464869	0.997067091945986	0.0531841187203839	4	C:\Program Files\Normalise Suite 2\Genelists\SG_Hu1-2_KTH1-2500_ver1_10Rx24C.txt.nsuite_genelist
RP11-313F11	3	201800000	3q27.3	1.04225766236393	0.16037788303214	1.04339615405104	0.166454139336573	4	C:\Program Files\Normalise Suite 2\Genelists\SG_Hu1-2_KTH1-2500_ver1_10Rx24C.txt.nsuite_genelist
RP11-778E2	3	202900000	3q27.3	0.996611662367009	0.105281908818012	0.996422608162874	0.107501935836804	4	C:\Program Files\Normalise Suite 2\Genelists\SG_Hu1-2_KTH1-2500_ver1_10Rx24C.txt.nsuite_genelist
GS-56-H22	3	203200000	3q27.3	0.993694854307415	0.0672920823843353	0.997135242559579	0.0718560428417696	4	C:\Program Files\Normalise Suite 2\Genelists\SG_Hu1-2_KTH1-2500_ver1_10Rx24C.txt.nsuite_genelist
GS-196-F4	3	203300000	3q27.3	1.01576918427127	0.0504213283570388	1.01761640898675	0.0522449460188958	4	C:\Program Files\Normalise Suite 2\Genelists\SG_Hu1-2_KTH1-2500_ver1_10Rx24C.txt.nsuite_genelist
AC018707	3	204900000	3q27.3	0.995749436807753	0.0245084592246637	0.998766340948063	0.0230340020339354	4	C:\Program Files\Normalise Suite 2\Genelists\SG_Hu1-2_KTH1-2500_ver1_10Rx24C.txt.nsuite_genelist
RP11-333J2	4	0	4p16.3	0.994608405270924	0.031616958769209	0.994816631533139	0.0332635705645858	4	C:\Program Files\Normalise Suite 2\Genelists\SG_Hu1-2_KTH1-2500_ver1_10Rx24C.txt.nsuite_genelist
AC092535	4	700000	4p16.3	1.00185405540072	0.0171710736336366	1.00247567421359	0.0161651015076098	4	C:\Program Files\Normalise Suite 2\Genelists\SG_Hu1-2_KTH1-2500_ver1_10Rx24C.txt.nsuite_genelist
RP11-572O17	4	1100000	4p16.3	0.999812058621922	0.034030275740383	0.999725849066714	0.0364349769517941	4	C:\Program Files\Normalise Suite 2\Genelists\SG_Hu1-2_KTH1-2500_ver1_10Rx24C.txt.nsuite_genelist
RP11-262P20	4	1200000	4p16.3	0.999348015324935	0.047518090696342	1.00331623600548	0.0496663666690225	8	C:\Program Files\Normalise Suite 2\Genelists\SG_Hu1-2_KTH1-2500_ver1_10Rx24C.txt.nsuite_genelist
RP11-478C1	4	1900000	4p16.3	1.00060190170398	0.0845100207927005	0.99852714483201	0.0912866655600669	4	C:\Program Files\Normalise Suite 2\Genelists\SG_Hu1-2_KTH1-2500_ver1_10Rx24C.txt.nsuite_genelist
RP3-323A24	4	2800000	4p16.3	0.992678711896362	0.0292250237564894	0.993095082793554	0.0303748947537622	4	C:\Program Files\Normalise Suite 2\Genelists\SG_Hu1-2_KTH1-2500_ver1_10Rx24C.txt.nsuite_genelist
RP11-520M5	4	4000000	4p16.2	0.983710451276674	0.106457604350929	0.910266610480219	0.115895245778345	4	C:\Program Files\Normalise Suite 2\Genelists\SG_Hu1-2_KTH1-2500_ver1_10Rx24C.txt.nsuite_genelist
RP11-808B21	4	4500000	4p16.2	0.986720820986851	0.0393005287555202	0.991958882154656	0.0427193146806971	4	C:\Program Files\Normalise Suite 2\Genelists\SG_Hu1-2_KTH1-2500_ver1_10Rx24C.txt.nsuite_genelist
GS-36-P21	4	5000000	4p16.2	0.996788198229132	0.0626978834960795	0.997009988565531	0.0642595765250258	4	C:\Program Files\Normalise Suite 2\Genelists\SG_Hu1-2_KTH1-2500_ver1_10Rx24C.txt.nsuite_genelist
GS-113-B13	4	5100000	4p16.2	0.94079821977807	0.100490554904535	0.90130111506222	0.154259235526818	4	C:\Program Files\Normalise Suite 2\Genelists\SG_Hu1-2_KTH1-2500_ver1_10Rx24C.txt.nsuite_genelist
RP11-357G3	4	5300000	4p16.2	1.01601631588421	0.0412241491359636	1.01814169140478	0.0438055468772285	4	C:\Program Files\Normalise Suite 2\Genelists\SG_Hu1-2_KTH1-2500_ver1_10Rx24C.txt.nsuite_genelist
AC004555	4	7600000	4p16.1	0.985732373901244	0.0774106414001463	0.985064185386188	0.0804460199240997	4	C:\Program Files\Normalise Suite 2\Genelists\SG_Hu1-2_KTH1-2500_ver1_10Rx24C.txt.nsuite_genelist
RP11-101J14	4	9300000	4p16.1	0.972310823387226	0.0146515102919993	0.97165005687765	0.0154610591225226	4	C:\Program Files\Normalise Suite 2\Genelists\SG_Hu1-2_KTH1-2500_ver1_10Rx24C.txt.nsuite_genelist
RP11-17I9	4	10600000	4p16.1	0.990091597009962	0.0295094654201583	0.989196257785596	0.0316408741763366	4	C:\Program Files\Normalise Suite 2\Genelists\SG_Hu1-2_KTH1-2500_ver1_10Rx24C.txt.nsuite_genelist
RP11-34C20	4	11900000	4p16.1	0.995560529355153	0.0484796383272897	0.996801103378405	0.0517042301112713	4	C:\Program Files\Normalise Suite 2\Genelists\SG_Hu1-2_KTH1-2500_ver1_10Rx24C.txt.nsuite_genelist
RP11-79G9	4	13400000	4p15.33	0.991769035526215	0.0257908959392177	0.990376553887417	0.0266111338068973	4	C:\Program Files\Normalise Suite 2\Genelists\SG_Hu1-2_KTH1-2500_ver1_10Rx24C.txt.nsuite_genelist
RP11-81N5	4	14000000	4p15.33	0.99071627462194	0.0131809737015442	0.991070221893486	0.0148037105100378	4	C:\Program Files\Normalise Suite 2\Genelists\SG_Hu1-2_KTH1-2500_ver1_10Rx24C.txt.nsuite_genelist
RP11-89K12	4	14600000	4p15.33	0.992383678383877	0.0290394539056984	0.991144008387698	0.0323814715607321	4	C:\Program Files\Normalise Suite 2\Genelists\SG_Hu1-2_KTH1-2500_ver1_10Rx24C.txt.nsuite_genelist
RP11-81L15	4	15500000	4p15.33	0.994244792100682	0.0566642101112087	0.999648675402308	0.0481601488164035	4	C:\Program Files\Normalise Suite 2\Genelists\SG_Hu1-2_KTH1-2500_ver1_10Rx24C.txt.nsuite_genelist
RP11-91N13	4	16800000	4p15.33	1.00382346777548	0.0901546701168193	1.00397401205642	0.093659061195931	4	C:\Program Files\Normalise Suite 2\Genelists\SG_Hu1-2_KTH1-2500_ver1_10Rx24C.txt.nsuite_genelist
RP11-206O9	4	17100000	4p15.33	0.998382758763679	0.0616362715606875	0.994575643223921	0.0717011234389544	4	C:\Program Files\Normalise Suite 2\Genelists\SG_Hu1-2_KTH1-2500_ver1_10Rx24C.txt.nsuite_genelist
RP11-89H17	4	18200000	4p15.32	0.983320085508233	0.0186108655824068	0.983279570649999	0.0197600024714158	4	C:\Program Files\Normalise Suite 2\Genelists\SG_Hu1-2_KTH1-2500_ver1_10Rx24C.txt.nsuite_genelist
RP11-79N22	4	19400000	4p15.32	0.981362930905032	0.0841085863022396	0.979563270254325	0.0911736201790782	4	C:\Program Files\Normalise Suite 2\Genelists\SG_Hu1-2_KTH1-2500_ver1_10Rx24C.txt.nsuite_genelist
RP11-11M9	4	20100000	4p15.32	0.967690781641503	0.0615784365695999	0.963106345986552	0.0664149189925138	4	C:\Program Files\Normalise Suite 2\Genelists\SG_Hu1-2_KTH1-2500_ver1_10Rx24C.txt.nsuite_genelist
RP11-91B20	4	20800000	4p15.32	1.0014114644212	0.0472265005171126	1.00120212006566	0.0480713744821576	4	C:\Program Files\Normalise Suite 2\Genelists\SG_Hu1-2_KTH1-2500_ver1_10Rx24C.txt.nsuite_genelist
RP11-151G21	4	21900000	4p15.31	1.00145701685313	0.0370496885801321	1.00078188809831	0.037926068480263	4	C:\Program Files\Normalise Suite 2\Genelists\SG_Hu1-2_KTH1-2500_ver1_10Rx24C.txt.nsuite_genelist
RP11-238L9	4	22200000	4p15.31	1.0069153476305	0.0463589443667532	1.00731782024137	0.0420660771530201	4	C:\Program Files\Normalise Suite 2\Genelists\SG_Hu1-2_KTH1-2500_ver1_10Rx24C.txt.nsuite_genelist
RP11-88B22	4	23900000	4p15.31	0.959127445273889	0.062344973125022	0.958944495538779	0.0655714518636284	4	C:\Program Files\Normalise Suite 2\Genelists\SG_Hu1-2_KTH1-2500_ver1_10Rx24C.txt.nsuite_genelist
RP11-660M5	4	26900000	4p15.2	0.988494305158702	0.0235454618565854	0.988738756926912	0.0246163036226184	4	C:\Program Files\Normalise Suite 2\Genelists\SG_Hu1-2_KTH1-2500_ver1_10Rx24C.txt.nsuite_genelist
RP11-239C17	4	28400000	4p15.2	1.00481510720827	0.0286543449634824	1.01056564862786	0.0289162144961537	4	C:\Program Files\Normalise Suite 2\Genelists\SG_Hu1-2_KTH1-2500_ver1_10Rx24C.txt.nsuite_genelist
RP11-89I6	4	31600000	4p15.1	0.980670213779014	0.0614715438738992	0.971206220457085	0.0705247591049323	4	C:\Program Files\Normalise Suite 2\Genelists\SG_Hu1-2_KTH1-2500_ver1_10Rx24C.txt.nsuite_genelist
RP11-53F2	4	32100000	4p15.1	0.990138623469315	0.0181733397021571	0.992285124178905	0.0202701923151193	4	C:\Program Files\Normalise Suite 2\Genelists\SG_Hu1-2_KTH1-2500_ver1_10Rx24C.txt.nsuite_genelist
RP11-363G1	4	32200000	4p15.1	0.977086010660343	0.0578025636163658	0.976963058725976	0.056605370310202	4	C:\Program Files\Normalise Suite 2\Genelists\SG_Hu1-2_KTH1-2500_ver1_10Rx24C.txt.nsuite_genelist
RP11-81H11	4	33900000	4p15.1	1.01217519350678	0.0426169977253975	1.01104181239726	0.0446700548764597	4	C:\Program Files\Normalise Suite 2\Genelists\SG_Hu1-2_KTH1-2500_ver1_10Rx24C.txt.nsuite_genelist
RP11-79E3	4	35800000	4q13.1	0.984165254193059	0.0470514691495058	0.985725441311579	0.0489006860021744	4	C:\Program Files\Normalise Suite 2\Genelists\SG_Hu1-2_KTH1-2500_ver1_10Rx24C.txt.nsuite_genelist
RP11-81N11	4	36600000	4q13.1	0.998678147621056	0.061020864521711	0.998869457219329	0.0683634157499926	3	C:\Program Files\Normalise Suite 2\Genelists\SG_Hu1-2_KTH1-2500_ver1_10Rx24C.txt.nsuite_genelist
RP11-108H14	4	38900000	4q13.1	0.974490627717354	0.0236118529966915	0.973594148960195	0.0259080692327425	4	C:\Program Files\Normalise Suite 2\Genelists\SG_Hu1-2_KTH1-2500_ver1_10Rx24C.txt.nsuite_genelist
RP11-24G16	4	40000000	4q13.1	1.01456916818639	0.04220333190216	1.0166782229535	0.0433330967157524	4	C:\Program Files\Normalise Suite 2\Genelists\SG_Hu1-2_KTH1-2500_ver1_10Rx24C.txt.nsuite_genelist
RP11-472B18	4	41500000	4q13.1	1.03979877457509	0.0136036104772489	1.03939317029921	0.0175776272275071	4	C:\Program Files\Normalise Suite 2\Genelists\SG_Hu1-2_KTH1-2500_ver1_10Rx24C.txt.nsuite_genelist
RP11-138F23	4	42700000	4q13.1	1.01908033226436	0.0617594562647796	1.01918952173197	0.06545794543403	4	C:\Program Files\Normalise Suite 2\Genelists\SG_Hu1-2_KTH1-2500_ver1_10Rx24C.txt.nsuite_genelist
RP11-227F19	4	43400000	4q13.1	1.00198692049953	0.176333052046585	1.00105274929062	0.203707780228546	4	C:\Program Files\Normalise Suite 2\Genelists\SG_Hu1-2_KTH1-2500_ver1_10Rx24C.txt.nsuite_genelist
RP11-91F19	4	44400000	4q13.1	1.06575258008629	0.0602763760414883	1.08057926087021	0.124926336979503	4	C:\Program Files\Normalise Suite 2\Genelists\SG_Hu1-2_KTH1-2500_ver1_10Rx24C.txt.nsuite_genelist
RP11-90L23	4	45100000	4q13.1	0.98880372059801	0.0288307326270731	0.987701533977432	0.0281856730115117	4	C:\Program Files\Normalise Suite 2\Genelists\SG_Hu1-2_KTH1-2500_ver1_10Rx24C.txt.nsuite_genelist
AC025025	4	47800000	4q13.1	1.00606966821975	0.0294700736183732	1.00798618137647	0.0288192944419977	4	C:\Program Files\Normalise Suite 2\Genelists\SG_Hu1-2_KTH1-2500_ver1_10Rx24C.txt.nsuite_genelist
RP11-89N6	4	49700000	4q13.1	1.02380358319811	0.0113453154206515	1.02454663185271	0.0114468660084592	4	C:\Program Files\Normalise Suite 2\Genelists\SG_Hu1-2_KTH1-2500_ver1_10Rx24C.txt.nsuite_genelist
RP11-109P3	4	50000000	4q13.1	1.02115448294634	0.0348127600912916	1.02099735881681	0.0365416571272326	4	C:\Program Files\Normalise Suite 2\Genelists\SG_Hu1-2_KTH1-2500_ver1_10Rx24C.txt.nsuite_genelist
AC022904	4	52900000	4q13.1	0.998522260854691	0.00707291007873529	0.998212951572936	0.0054825262918153	4	C:\Program Files\Normalise Suite 2\Genelists\SG_Hu1-2_KTH1-2500_ver1_10Rx24C.txt.nsuite_genelist
RP11-80L11	4	55400000	4q13.1	0.964680333731689	0.0179861759877875	0.96271394492	0.0130382889057066	4	C:\Program Files\Normalise Suite 2\Genelists\SG_Hu1-2_KTH1-2500_ver1_10Rx24C.txt.nsuite_genelist
AC069068	4	56400000	4q13.1	1.02866481504616	0.0453417506814265	1.03476740938197	0.0427618644509122	2	C:\Program Files\Normalise Suite 2\Genelists\SG_Hu1-2_KTH1-2500_ver1_10Rx24C.txt.nsuite_genelist
RP11-7J22	4	57400000	4q13.1	0.995493485965666	0.118472610862786	0.99250197212403	0.126352103587314	4	C:\Program Files\Normalise Suite 2\Genelists\SG_Hu1-2_KTH1-2500_ver1_10Rx24C.txt.nsuite_genelist
RP11-319E12	4	58300000	4q13.1	0.993124640970194	0.0318973931557455	0.993064410716116	0.0329645317609956	4	C:\Program Files\Normalise Suite 2\Genelists\SG_Hu1-2_KTH1-2500_ver1_10Rx24C.txt.nsuite_genelist
RP11-89B16	4	59800000	4q13.1	1.00553879171507	0.0474374527001565	1.00308883466602	0.0497807603022209	4	C:\Program Files\Normalise Suite 2\Genelists\SG_Hu1-2_KTH1-2500_ver1_10Rx24C.txt.nsuite_genelist
RP11-91C3	4	61000000	4q13.1	1.02115807753733	0.0359005437633172	1.02295116394437	0.0397624295045638	4	C:\Program Files\Normalise Suite 2\Genelists\SG_Hu1-2_KTH1-2500_ver1_10Rx24C.txt.nsuite_genelist
RP11-24I7	4	62800000	4q13.1	0.991823692730333	0.0343761428297244	0.992166446098683	0.0320687316058937	4	C:\Program Files\Normalise Suite 2\Genelists\SG_Hu1-2_KTH1-2500_ver1_10Rx24C.txt.nsuite_genelist
RP11-63E13	4	66500000	4q13.1	0.999371723949728	0.0120693546235229	1.00027001574005	0.0110812639530227	4	C:\Program Files\Normalise Suite 2\Genelists\SG_Hu1-2_KTH1-2500_ver1_10Rx24C.txt.nsuite_genelist
RP11-89M12	4	68300000	4q13.2	0.983751156351019	0.0169993479777794	0.982164412111397	0.014769389712944	4	C:\Program Files\Normalise Suite 2\Genelists\SG_Hu1-2_KTH1-2500_ver1_10Rx24C.txt.nsuite_genelist
RP11-642E20	4	69000000	4q13.2	1.00550543658429	0.0225226553405167	1.00482788467094	0.0246922959171323	4	C:\Program Files\Normalise Suite 2\Genelists\SG_Hu1-2_KTH1-2500_ver1_10Rx24C.txt.nsuite_genelist
RP11-529K3	4	70500000	4q13.3	1.01571052264902	0.0800824915863312	1.0265855740085	0.0860215387698927	4	C:\Program Files\Normalise Suite 2\Genelists\SG_Hu1-2_KTH1-2500_ver1_10Rx24C.txt.nsuite_genelist
RP11-121P15	4	71300000	4q13.3	1.01662176359981	0.00611165716032059	1.0174986893424	0.00448742494498554	2	C:\Program Files\Normalise Suite 2\Genelists\SG_Hu1-2_KTH1-2500_ver1_10Rx24C.txt.nsuite_genelist
RP11-89G2	4	71700000	4q13.3	0.98070542777302	0.021563232139745	0.979500254646691	0.0207586201990845	4	C:\Program Files\Normalise Suite 2\Genelists\SG_Hu1-2_KTH1-2500_ver1_10Rx24C.txt.nsuite_genelist
RP11-373J21	4	72700000	4q13.3	1.00509556246548	0.15294345255598	1.0026134097866	0.180319996487015	4	C:\Program Files\Normalise Suite 2\Genelists\SG_Hu1-2_KTH1-2500_ver1_10Rx24C.txt.nsuite_genelist
RP11-155P6	4	73800000	4q13.3	0.996389908888417	0.0195001867022327	1.00195520656461	0.0155714974186263	4	C:\Program Files\Normalise Suite 2\Genelists\SG_Hu1-2_KTH1-2500_ver1_10Rx24C.txt.nsuite_genelist
RP11-88J6	4	74600000	4q21.1	1.0282078676188	0.0739736345182371	1.04623480397301	0.105292331044251	4	C:\Program Files\Normalise Suite 2\Genelists\SG_Hu1-2_KTH1-2500_ver1_10Rx24C.txt.nsuite_genelist
RP11-144I19	4	76200000	4q21.1	0.995765090834866	0.0375373467055428	0.997880420128734	0.0373297573597825	4	C:\Program Files\Normalise Suite 2\Genelists\SG_Hu1-2_KTH1-2500_ver1_10Rx24C.txt.nsuite_genelist
RP11-49H14	4	77500000	4q21.21	1.00056378559806	0.0642460314493501	1.00175861441245	0.0670288741255154	4	C:\Program Files\Normalise Suite 2\Genelists\SG_Hu1-2_KTH1-2500_ver1_10Rx24C.txt.nsuite_genelist
RP11-79M16	4	78000000	4q21.21	1.00013818501922	0.0790593887982901	0.998034912880404	0.0816118874299004	4	C:\Program Files\Normalise Suite 2\Genelists\SG_Hu1-2_KTH1-2500_ver1_10Rx24C.txt.nsuite_genelist
RP11-17P19	4	78400000	4q21.21	1.00831682817308	0.124905317326195	1.00957090762966	0.13292592581081	4	C:\Program Files\Normalise Suite 2\Genelists\SG_Hu1-2_KTH1-2500_ver1_10Rx24C.txt.nsuite_genelist
AC021127	4	80500000	4q21.22	1.01013444837649	0.195898024852752	1.00548685429572	0.223264143141862	4	C:\Program Files\Normalise Suite 2\Genelists\SG_Hu1-2_KTH1-2500_ver1_10Rx24C.txt.nsuite_genelist
RP11-110P12	4	81300000	4q21.22	1.00891401312594	0.0457683095868133	1.00967840692613	0.0481234323983375	4	C:\Program Files\Normalise Suite 2\Genelists\SG_Hu1-2_KTH1-2500_ver1_10Rx24C.txt.nsuite_genelist
RP11-449B1	4	83000000	4q21.23	1.01368982787814	0.174092409991175	1.01445400058445	0.179193515260967	4	C:\Program Files\Normalise Suite 2\Genelists\SG_Hu1-2_KTH1-2500_ver1_10Rx24C.txt.nsuite_genelist
RP11-91J11	4	83700000	4q21.23	0.98766419640576	0.0646289819920614	0.986852836304633	0.0646850147143035	4	C:\Program Files\Normalise Suite 2\Genelists\SG_Hu1-2_KTH1-2500_ver1_10Rx24C.txt.nsuite_genelist
RP11-36G19	4	84500000	4q21.3	1.00294626356642	0.0242288410698875	1.00429957315475	0.0128656167812758	4	C:\Program Files\Normalise Suite 2\Genelists\SG_Hu1-2_KTH1-2500_ver1_10Rx24C.txt.nsuite_genelist
RP11-91E6	4	86400000	4q21.3	0.998517128856021	0.103372094575566	0.99770898038245	0.110269509758654	4	C:\Program Files\Normalise Suite 2\Genelists\SG_Hu1-2_KTH1-2500_ver1_10Rx24C.txt.nsuite_genelist
RP11-397E7	4	87300000	4q21.3	1.00213892984095	0.010481023652785	1.0016181830345	0.00989575816890419	4	C:\Program Files\Normalise Suite 2\Genelists\SG_Hu1-2_KTH1-2500_ver1_10Rx24C.txt.nsuite_genelist
RP11-203P12	4	87500000	4q21.3	0.9798923927876	0.0409849928416735	0.977925760959886	0.0535389088479218	2	C:\Program Files\Normalise Suite 2\Genelists\SG_Hu1-2_KTH1-2500_ver1_10Rx24C.txt.nsuite_genelist
RP11-17P8	4	88900000	4q22.1	1.00245696784206	0.0344949627758205	1.00146642965594	0.0340613842597617	4	C:\Program Files\Normalise Suite 2\Genelists\SG_Hu1-2_KTH1-2500_ver1_10Rx24C.txt.nsuite_genelist
RP11-79M20	4	89800000	4q22.1	1.01131094591354	0.00564915883730292	1.01260347880263	0.00548974404974342	4	C:\Program Files\Normalise Suite 2\Genelists\SG_Hu1-2_KTH1-2500_ver1_10Rx24C.txt.nsuite_genelist
RP11-49M7	4	90700000	4q22.1	0.997384415036076	0.0721545718207784	1.00163359614753	0.0817999355443806	4	C:\Program Files\Normalise Suite 2\Genelists\SG_Hu1-2_KTH1-2500_ver1_10Rx24C.txt.nsuite_genelist
RP11-451M10	4	91300000	4q22.1	0.990790527119973	0.0241972709414274	0.995152476115089	0.031167161533606	4	C:\Program Files\Normalise Suite 2\Genelists\SG_Hu1-2_KTH1-2500_ver1_10Rx24C.txt.nsuite_genelist
RP11-16I17	4	94300000	4q22.1	1.00857346632882	0.0211635441063265	1.00807882217542	0.0212088389993571	4	C:\Program Files\Normalise Suite 2\Genelists\SG_Hu1-2_KTH1-2500_ver1_10Rx24C.txt.nsuite_genelist
RP11-21O14	4	96800000	4q22.2	0.984454676597187	0.0332667504853126	0.983087807393687	0.0322855678436506	4	C:\Program Files\Normalise Suite 2\Genelists\SG_Hu1-2_KTH1-2500_ver1_10Rx24C.txt.nsuite_genelist
RP11-369I16	4	98200000	4q22.3	0.995968539036976	0.0197496984717584	0.991549722193584	0.0142274894663602	3	C:\Program Files\Normalise Suite 2\Genelists\SG_Hu1-2_KTH1-2500_ver1_10Rx24C.txt.nsuite_genelist
RP11-144B4	4	99300000	4q22.3	0.998120593529083	0.0331553774226675	1.00004312265467	0.0359534714978288	4	C:\Program Files\Normalise Suite 2\Genelists\SG_Hu1-2_KTH1-2500_ver1_10Rx24C.txt.nsuite_genelist
RP11-414I7	4	100800000	4q22.3	1.00419699757695	0.0780682740822659	1.0052210417113	0.083246540170974	4	C:\Program Files\Normalise Suite 2\Genelists\SG_Hu1-2_KTH1-2500_ver1_10Rx24C.txt.nsuite_genelist
RP11-91G13	4	103000000	4q28.1	0.983655141694395	0.0518225391348004	0.984341323405684	0.0525152481019299	4	C:\Program Files\Normalise Suite 2\Genelists\SG_Hu1-2_KTH1-2500_ver1_10Rx24C.txt.nsuite_genelist
RP11-26E14	4	104500000	4q28.1	1.00693577551251	0.0480425940225037	1.00968269710853	0.0524172647402833	4	C:\Program Files\Normalise Suite 2\Genelists\SG_Hu1-2_KTH1-2500_ver1_10Rx24C.txt.nsuite_genelist
RP11-91C2	4	105200000	4q28.1	1.00232235384901	0.03288672283231	1.00403207779137	0.0369859889527043	4	C:\Program Files\Normalise Suite 2\Genelists\SG_Hu1-2_KTH1-2500_ver1_10Rx24C.txt.nsuite_genelist
RP11-88D10	4	107800000	4q28.1	0.985196835096195	0.0338507463523963	0.985039189490311	0.033658672591738	4	C:\Program Files\Normalise Suite 2\Genelists\SG_Hu1-2_KTH1-2500_ver1_10Rx24C.txt.nsuite_genelist
RP11-80H22	4	109900000	4q28.1	1.00077474272944	0.0525298042764505	1.00002635514261	0.0516858407611505	4	C:\Program Files\Normalise Suite 2\Genelists\SG_Hu1-2_KTH1-2500_ver1_10Rx24C.txt.nsuite_genelist
RP11-81J9	4	110000000	4q28.1	1.00661772290836	0.0218856133185884	1.00671817535199	0.0221061119083324	4	C:\Program Files\Normalise Suite 2\Genelists\SG_Hu1-2_KTH1-2500_ver1_10Rx24C.txt.nsuite_genelist
RP11-89G6	4	110300000	4q28.1	0.984393530525334	0.0178246818159289	0.984295305183008	0.0184723283359802	4	C:\Program Files\Normalise Suite 2\Genelists\SG_Hu1-2_KTH1-2500_ver1_10Rx24C.txt.nsuite_genelist
RP11-144H4	4	111100000	4q28.1	1.02557233360082	0.0913473049697284	1.02564317766019	0.092798679567679	4	C:\Program Files\Normalise Suite 2\Genelists\SG_Hu1-2_KTH1-2500_ver1_10Rx24C.txt.nsuite_genelist
RP11-380D23	4	112100000	4q28.1	1.0461424996523	0.0834457930113263	1.08802176033609	0.197872917246857	4	C:\Program Files\Normalise Suite 2\Genelists\SG_Hu1-2_KTH1-2500_ver1_10Rx24C.txt.nsuite_genelist
RP11-18D18	4	112900000	4q28.1	0.992208987063447	0.0721823367099843	1.01355692501027	0.0745276840837203	4	C:\Program Files\Normalise Suite 2\Genelists\SG_Hu1-2_KTH1-2500_ver1_10Rx24C.txt.nsuite_genelist
RP11-89D13	4	113200000	4q28.1	1.00214315944658	0.0599926086895723	1.00260184200244	0.0620567643050712	4	C:\Program Files\Normalise Suite 2\Genelists\SG_Hu1-2_KTH1-2500_ver1_10Rx24C.txt.nsuite_genelist
RP11-73K9	4	113800000	4q28.1	0.985379326529034	0.0259652397710768	0.982965915959977	0.0260731304165372	4	C:\Program Files\Normalise Suite 2\Genelists\SG_Hu1-2_KTH1-2500_ver1_10Rx24C.txt.nsuite_genelist
RP11-260E23	4	115200000	4q28.1	0.993528207981367	0.030988036219302	0.993551399984611	0.0335527204807675	4	C:\Program Files\Normalise Suite 2\Genelists\SG_Hu1-2_KTH1-2500_ver1_10Rx24C.txt.nsuite_genelist
RP11-362M19	4	116000000	4q28.1	0.994868015088196	0.0633006495333615	0.995377466583047	0.0647134596799082	4	C:\Program Files\Normalise Suite 2\Genelists\SG_Hu1-2_KTH1-2500_ver1_10Rx24C.txt.nsuite_genelist
RP11-778G8	4	118800000	4q28.1	1.00190454549561	0.032016631769535	1.00084402808486	0.0311030283593321	4	C:\Program Files\Normalise Suite 2\Genelists\SG_Hu1-2_KTH1-2500_ver1_10Rx24C.txt.nsuite_genelist
RP11-21I10	4	119700000	4q28.1	0.980613094921294	0.0732713714081531	0.989062437286411	0.0930155755047149	4	C:\Program Files\Normalise Suite 2\Genelists\SG_Hu1-2_KTH1-2500_ver1_10Rx24C.txt.nsuite_genelist
RP11-101N17	4	119900000	4q28.1	0.985630730320569	0.084896236595064	0.987194677857266	0.0834357782638936	4	C:\Program Files\Normalise Suite 2\Genelists\SG_Hu1-2_KTH1-2500_ver1_10Rx24C.txt.nsuite_genelist
AC007512	4	121100000	4q28.1	1.02004182738496	0.0164878713778949	1.02124930532675	0.0165501180697769	4	C:\Program Files\Normalise Suite 2\Genelists\SG_Hu1-2_KTH1-2500_ver1_10Rx24C.txt.nsuite_genelist
RP11-647P12	4	122400000	4q28.1	0.939301768456056	0.0687787524528513	0.938578337547444	0.0859352339176238	2	C:\Program Files\Normalise Suite 2\Genelists\SG_Hu1-2_KTH1-2500_ver1_10Rx24C.txt.nsuite_genelist
RP11-100E15	4	123900000	4q28.1	0.991048285991366	0.0592628199740549	0.989593485564825	0.0612422862262233	4	C:\Program Files\Normalise Suite 2\Genelists\SG_Hu1-2_KTH1-2500_ver1_10Rx24C.txt.nsuite_genelist
RP11-27C19	4	124700000	4q28.1	1.01467535249348	0.0417614551467927	1.01506328659425	0.0456854593089118	4	C:\Program Files\Normalise Suite 2\Genelists\SG_Hu1-2_KTH1-2500_ver1_10Rx24C.txt.nsuite_genelist
RP11-728C8	4	125200000	4q28.1	0.993299352314912	0.0404613099248501	0.990313134811753	0.0457879930107098	4	C:\Program Files\Normalise Suite 2\Genelists\SG_Hu1-2_KTH1-2500_ver1_10Rx24C.txt.nsuite_genelist
RP11-79I18	4	126100000	4q28.1	0.962979410057868	0.0363729828848887	0.959246977233519	0.0343214529236322	4	C:\Program Files\Normalise Suite 2\Genelists\SG_Hu1-2_KTH1-2500_ver1_10Rx24C.txt.nsuite_genelist
RP11-89D9	4	126900000	4q28.1	1.00792702559032	0.023448045650255	1.00872731245541	0.0242338498232069	4	C:\Program Files\Normalise Suite 2\Genelists\SG_Hu1-2_KTH1-2500_ver1_10Rx24C.txt.nsuite_genelist
RP11-77P11	4	128400000	4q28.1	0.999171427212822	0.045176647255301	1.00004827587064	0.0447240541765898	4	C:\Program Files\Normalise Suite 2\Genelists\SG_Hu1-2_KTH1-2500_ver1_10Rx24C.txt.nsuite_genelist
RP11-11P20	4	129200000	4q28.1	1.02010112586975	0.0574810869788299	1.02148742650728	0.0588056560440255	4	C:\Program Files\Normalise Suite 2\Genelists\SG_Hu1-2_KTH1-2500_ver1_10Rx24C.txt.nsuite_genelist
RP11-184M15	4	130200000	4q28.2	0.994667449325652	0.0127389342657533	0.997242972657347	0.0151902885465609	4	C:\Program Files\Normalise Suite 2\Genelists\SG_Hu1-2_KTH1-2500_ver1_10Rx24C.txt.nsuite_genelist
RP11-14N24	4	131400000	4q28.2	1.03532887969997	0.102605189182561	1.0368525011475	0.112434635500781	4	C:\Program Files\Normalise Suite 2\Genelists\SG_Hu1-2_KTH1-2500_ver1_10Rx24C.txt.nsuite_genelist
RP11-80P12	4	132200000	4q28.2	0.977145480890709	0.0437909227544242	0.976289237764367	0.0452647476305486	4	C:\Program Files\Normalise Suite 2\Genelists\SG_Hu1-2_KTH1-2500_ver1_10Rx24C.txt.nsuite_genelist
RP11-94J9	4	134800000	4q28.3	0.983466674151794	0.0490504821454125	0.985725590576332	0.047724821603846	4	C:\Program Files\Normalise Suite 2\Genelists\SG_Hu1-2_KTH1-2500_ver1_10Rx24C.txt.nsuite_genelist
RP11-89P23	4	135700000	4q28.3	0.994991867614861	0.0773452585878909	0.99466612104869	0.0840041793376393	4	C:\Program Files\Normalise Suite 2\Genelists\SG_Hu1-2_KTH1-2500_ver1_10Rx24C.txt.nsuite_genelist
RP11-81F5	4	136800000	4q28.3	0.981177846288383	0.0663987773164444	0.979313666484799	0.0719197195322296	4	C:\Program Files\Normalise Suite 2\Genelists\SG_Hu1-2_KTH1-2500_ver1_10Rx24C.txt.nsuite_genelist
RP11-60A1	4	137800000	4q28.3	1.02560042394927	0.0533063887998201	1.02094493934665	0.0378014481507347	3	C:\Program Files\Normalise Suite 2\Genelists\SG_Hu1-2_KTH1-2500_ver1_10Rx24C.txt.nsuite_genelist
AC016487	4	138300000	4q28.3	0.981360290062133	0.019792033473311	0.980899044106948	0.0208678234937971	4	C:\Program Files\Normalise Suite 2\Genelists\SG_Hu1-2_KTH1-2500_ver1_10Rx24C.txt.nsuite_genelist
RP11-53C1	4	139600000	4q28.3	0.978907729727075	0.072231019566347	0.977815579266219	0.0801176934742285	4	C:\Program Files\Normalise Suite 2\Genelists\SG_Hu1-2_KTH1-2500_ver1_10Rx24C.txt.nsuite_genelist
AC019343	4	141000000	4q28.3	1.0108400501132	0.0444130515701178	1.01063180270103	0.0478037070957767	4	C:\Program Files\Normalise Suite 2\Genelists\SG_Hu1-2_KTH1-2500_ver1_10Rx24C.txt.nsuite_genelist
RP11-5K16	4	141900000	4q28.3	1.0078887633769	0.0615740522968739	1.01478387213111	0.0664568859155773	4	C:\Program Files\Normalise Suite 2\Genelists\SG_Hu1-2_KTH1-2500_ver1_10Rx24C.txt.nsuite_genelist
RP11-79E2	4	143000000	4q31.1	0.967635503814069	0.0141608603484151	0.967604655347752	0.0134724352549768	4	C:\Program Files\Normalise Suite 2\Genelists\SG_Hu1-2_KTH1-2500_ver1_10Rx24C.txt.nsuite_genelist
RP11-739G21	4	143400000	4q31.1	1.00420965077008	0.0591251097923631	1.00360602497372	0.06137313780582	4	C:\Program Files\Normalise Suite 2\Genelists\SG_Hu1-2_KTH1-2500_ver1_10Rx24C.txt.nsuite_genelist
RP11-122I3	4	144700000	4q31.1	0.97178839514139	0.0919429313099453	0.98249565830698	0.116773550099254	4	C:\Program Files\Normalise Suite 2\Genelists\SG_Hu1-2_KTH1-2500_ver1_10Rx24C.txt.nsuite_genelist
RP11-89E4	4	145500000	4q31.1	0.986042027005413	0.103211696798514	0.977073958778742	0.102108296209366	4	C:\Program Files\Normalise Suite 2\Genelists\SG_Hu1-2_KTH1-2500_ver1_10Rx24C.txt.nsuite_genelist
AC032008	4	147000000	4q31.1	1.00582914970659	0.0237881628957752	1.00524556051919	0.0247124261750184	4	C:\Program Files\Normalise Suite 2\Genelists\SG_Hu1-2_KTH1-2500_ver1_10Rx24C.txt.nsuite_genelist
RP11-91O3	4	148100000	4q31.21	1.0173521224335	0.145047362385189	1.019799927522	0.160181821498211	4	C:\Program Files\Normalise Suite 2\Genelists\SG_Hu1-2_KTH1-2500_ver1_10Rx24C.txt.nsuite_genelist
RP11-56F3	4	149000000	4q31.21	0.989045935290772	0.0409754789864013	0.987835049526336	0.0428982782937746	4	C:\Program Files\Normalise Suite 2\Genelists\SG_Hu1-2_KTH1-2500_ver1_10Rx24C.txt.nsuite_genelist
RP11-24I21	4	150600000	4q31.22	0.969544051555892	0.00957155257227237	0.972726994045615	0.0175394617812702	4	C:\Program Files\Normalise Suite 2\Genelists\SG_Hu1-2_KTH1-2500_ver1_10Rx24C.txt.nsuite_genelist
RP11-77F4	4	152300000	4q31.23	0.988917709590414	0.0248227420256616	0.988186256970298	0.0243702548627028	4	C:\Program Files\Normalise Suite 2\Genelists\SG_Hu1-2_KTH1-2500_ver1_10Rx24C.txt.nsuite_genelist
RP11-73G16	4	153300000	4q31.23	0.997028775041947	0.0271023412738687	0.998879717897348	0.030132945943333	4	C:\Program Files\Normalise Suite 2\Genelists\SG_Hu1-2_KTH1-2500_ver1_10Rx24C.txt.nsuite_genelist
RP11-119B13	4	154600000	4q31.23	1.00082250495741	0.026929165750959	1.00143632457623	0.0280062970051195	4	C:\Program Files\Normalise Suite 2\Genelists\SG_Hu1-2_KTH1-2500_ver1_10Rx24C.txt.nsuite_genelist
RP11-136D2	4	157900000	4q31.3	1.00454173030674	0.015287355050043	1.00245296077184	0.0180085261095305	4	C:\Program Files\Normalise Suite 2\Genelists\SG_Hu1-2_KTH1-2500_ver1_10Rx24C.txt.nsuite_genelist
RP11-17C4	4	158700000	4q32.1	0.990056553217379	0.0240503914480921	0.978648646608999	0.0250609298955592	4	C:\Program Files\Normalise Suite 2\Genelists\SG_Hu1-2_KTH1-2500_ver1_10Rx24C.txt.nsuite_genelist
RP11-89C4	4	159800000	4q32.1	0.995808432173644	0.054500979961614	0.996863659874944	0.0550070838653138	4	C:\Program Files\Normalise Suite 2\Genelists\SG_Hu1-2_KTH1-2500_ver1_10Rx24C.txt.nsuite_genelist
RP11-81P7	4	160900000	4q32.1	1.10030087545231	0.071145447079964	1.18703493416084	0.567105864039087	4	C:\Program Files\Normalise Suite 2\Genelists\SG_Hu1-2_KTH1-2500_ver1_10Rx24C.txt.nsuite_genelist
AC011101	4	162200000	4q32.1	1.01479339287198	0.0547013415123508	1.0160322072125	0.0649959378878356	4	C:\Program Files\Normalise Suite 2\Genelists\SG_Hu1-2_KTH1-2500_ver1_10Rx24C.txt.nsuite_genelist
RP11-177L7	4	163400000	4q32.1	0.995943390526459	0.0394627239741431	1.00471914312963	0.039571539600541	4	C:\Program Files\Normalise Suite 2\Genelists\SG_Hu1-2_KTH1-2500_ver1_10Rx24C.txt.nsuite_genelist
RP11-808H17	4	163600000	4q32.1	1.00097642299182	0.00902995010188745	1.00169260329463	0.00759148868164086	4	C:\Program Files\Normalise Suite 2\Genelists\SG_Hu1-2_KTH1-2500_ver1_10Rx24C.txt.nsuite_genelist
RP11-79E19	4	166400000	4q32.2	0.968351613418758	0.0531865462978616	0.971211127263631	0.0624017098386685	4	C:\Program Files\Normalise Suite 2\Genelists\SG_Hu1-2_KTH1-2500_ver1_10Rx24C.txt.nsuite_genelist
RP11-6F19	4	167000000	4q32.3	0.982952681779638	0.0378056392814561	0.979984605820117	0.0499834353176377	4	C:\Program Files\Normalise Suite 2\Genelists\SG_Hu1-2_KTH1-2500_ver1_10Rx24C.txt.nsuite_genelist
RP11-36G9	4	170000000	4q32.3	0.982054828948879	0.0439431952779693	0.980797992612316	0.0480386846502034	4	C:\Program Files\Normalise Suite 2\Genelists\SG_Hu1-2_KTH1-2500_ver1_10Rx24C.txt.nsuite_genelist
RP11-90E13	4	171100000	4q32.3	1.03756789205729	0.194822668860499	1.03287991351038	0.234895947911934	4	C:\Program Files\Normalise Suite 2\Genelists\SG_Hu1-2_KTH1-2500_ver1_10Rx24C.txt.nsuite_genelist
RP11-90D5	4	173200000	4q34.1	0.985576729001683	0.0330623676368715	0.989075522373284	0.0370609425553578	4	C:\Program Files\Normalise Suite 2\Genelists\SG_Hu1-2_KTH1-2500_ver1_10Rx24C.txt.nsuite_genelist
RP11-110O14	4	174500000	4q34.1	0.993382859242782	0.137020943135322	0.993099026466865	0.144020134908192	4	C:\Program Files\Normalise Suite 2\Genelists\SG_Hu1-2_KTH1-2500_ver1_10Rx24C.txt.nsuite_genelist
RP11-89D7	4	174900000	4q34.1	1.00559883987093	0.0518780754758149	1.00433406185742	0.0531801880224287	4	C:\Program Files\Normalise Suite 2\Genelists\SG_Hu1-2_KTH1-2500_ver1_10Rx24C.txt.nsuite_genelist
RP11-134F18	4	175600000	4q34.1	1.0016326303493	0.169723525116742	1.00218097226271	0.177246153301372	4	C:\Program Files\Normalise Suite 2\Genelists\SG_Hu1-2_KTH1-2500_ver1_10Rx24C.txt.nsuite_genelist
RP11-122D8	4	177500000	4q34.1	0.996227251193874	0.104193659203558	0.99575960976433	0.111716036335195	4	C:\Program Files\Normalise Suite 2\Genelists\SG_Hu1-2_KTH1-2500_ver1_10Rx24C.txt.nsuite_genelist
RP11-79K2	4	178000000	4q34.2	1.00542813140491	0.041201170594359	1.00634639791661	0.0430146673947008	4	C:\Program Files\Normalise Suite 2\Genelists\SG_Hu1-2_KTH1-2500_ver1_10Rx24C.txt.nsuite_genelist
RP11-62B4	4	179000000	4q34.3	1.02702337275691	0.0727869817834061	1.0258298471722	0.0889698739133097	3	C:\Program Files\Normalise Suite 2\Genelists\SG_Hu1-2_KTH1-2500_ver1_10Rx24C.txt.nsuite_genelist
RP11-79G20	4	180500000	4q34.3	1.01077231014928	0.0256469562700416	1.01089019304564	0.0264330309114933	4	C:\Program Files\Normalise Suite 2\Genelists\SG_Hu1-2_KTH1-2500_ver1_10Rx24C.txt.nsuite_genelist
RP11-80P4	4	181800000	4q34.3	0.992481166586872	0.0555565115892373	0.992044704799014	0.0576237803882072	4	C:\Program Files\Normalise Suite 2\Genelists\SG_Hu1-2_KTH1-2500_ver1_10Rx24C.txt.nsuite_genelist
RP11-244K2	4	182600000	4q34.3	0.999110861090171	0.0193007347076866	0.994621559602046	0.0149633270743488	4	C:\Program Files\Normalise Suite 2\Genelists\SG_Hu1-2_KTH1-2500_ver1_10Rx24C.txt.nsuite_genelist
RP11-125M9	4	182800000	4q35.1	0.996750190732944	0.0207736346395092	0.996735937813264	0.0208582479182453	4	C:\Program Files\Normalise Suite 2\Genelists\SG_Hu1-2_KTH1-2500_ver1_10Rx24C.txt.nsuite_genelist
RP11-18D7	4	183900000	4q35.1	1.00852405779227	0.0214216807840491	1.00840902591616	0.0231595364466405	4	C:\Program Files\Normalise Suite 2\Genelists\SG_Hu1-2_KTH1-2500_ver1_10Rx24C.txt.nsuite_genelist
RP11-90E7	4	184800000	4q35.1	1.00541617043538	0.0232648150084383	1.00582226472696	0.0245012647391103	4	C:\Program Files\Normalise Suite 2\Genelists\SG_Hu1-2_KTH1-2500_ver1_10Rx24C.txt.nsuite_genelist
RP11-267E24	4	185600000	4q35.1	0.998295102272507	0.0538785724873254	0.998372232765112	0.054537506092072	4	C:\Program Files\Normalise Suite 2\Genelists\SG_Hu1-2_KTH1-2500_ver1_10Rx24C.txt.nsuite_genelist
RP11-279K24	4	186800000	4q35.1	1.0198127416278	0.0438065362531751	1.02082459523939	0.0469402537180206	4	C:\Program Files\Normalise Suite 2\Genelists\SG_Hu1-2_KTH1-2500_ver1_10Rx24C.txt.nsuite_genelist
RP11-597P9	4	187500000	4q35.1	1.03582173246595	0.170247933483326	1.03707334334794	0.184491271632824	4	C:\Program Files\Normalise Suite 2\Genelists\SG_Hu1-2_KTH1-2500_ver1_10Rx24C.txt.nsuite_genelist
GS-31-J3	4	188000000	4q35.1	1.05039839641288	0.216639437757134	1.05878132845867	0.241082724484074	4	C:\Program Files\Normalise Suite 2\Genelists\SG_Hu1-2_KTH1-2500_ver1_10Rx24C.txt.nsuite_genelist
RP11-91J3	4	188500000	4q35.1	0.998682974104721	0.0146019231845727	0.999680089230835	0.0146234870166258	4	C:\Program Files\Normalise Suite 2\Genelists\SG_Hu1-2_KTH1-2500_ver1_10Rx24C.txt.nsuite_genelist
GS-963-K6	4	190600000	4q35.2	0.988049727025842	0.019792575508272	0.987878700220191	0.0195581955678898	4	C:\Program Files\Normalise Suite 2\Genelists\SG_Hu1-2_KTH1-2500_ver1_10Rx24C.txt.nsuite_genelist
84c11	5	0	5p15.33	0.983777497031729	0.127776137263846	0.976998832829273	0.149711155937189	4	C:\Program Files\Normalise Suite 2\Genelists\SG_Hu1-2_KTH1-2500_ver1_10Rx24C.txt.nsuite_genelist
GS-24-H17	5	1600000	5p15.33	0.973768739903444	0.00857100855820171	0.973679492681839	0.0072637005338741	4	C:\Program Files\Normalise Suite 2\Genelists\SG_Hu1-2_KTH1-2500_ver1_10Rx24C.txt.nsuite_genelist
GS-189-N21	5	1900000	5p15.33	0.988122736344524	0.0433170405444421	0.973500187690381	0.0746022037923086	4	C:\Program Files\Normalise Suite 2\Genelists\SG_Hu1-2_KTH1-2500_ver1_10Rx24C.txt.nsuite_genelist
AC025775	5	1900000	5p15.33	0.983333672997531	0.0275791202520204	0.987156657535711	0.0378708094908049	4	C:\Program Files\Normalise Suite 2\Genelists\SG_Hu1-2_KTH1-2500_ver1_10Rx24C.txt.nsuite_genelist
RP11-20B3	5	2700000	5p15.33	0.989361763506712	0.0846867458670875	0.986792749702934	0.0887989080470129	4	C:\Program Files\Normalise Suite 2\Genelists\SG_Hu1-2_KTH1-2500_ver1_10Rx24C.txt.nsuite_genelist
RP11-89N22	5	3200000	5p15.33	0.991926077335259	0.0229397387774465	0.992466109681361	0.027158658147966	4	C:\Program Files\Normalise Suite 2\Genelists\SG_Hu1-2_KTH1-2500_ver1_10Rx24C.txt.nsuite_genelist
AC010635	5	6200000	5p15.32	1.02635344947719	0.120171880406178	1.02738494849433	0.122028745934338	4	C:\Program Files\Normalise Suite 2\Genelists\SG_Hu1-2_KTH1-2500_ver1_10Rx24C.txt.nsuite_genelist
RP11-58A5	5	7100000	5p15.32	0.98421937215793	0.160415188415136	0.976122491039381	0.20773845236487	4	C:\Program Files\Normalise Suite 2\Genelists\SG_Hu1-2_KTH1-2500_ver1_10Rx24C.txt.nsuite_genelist
RP11-72C10	5	8200000	5p15.31	0.987894746224073	0.0796730992601642	0.98279935831728	0.0895756175820497	4	C:\Program Files\Normalise Suite 2\Genelists\SG_Hu1-2_KTH1-2500_ver1_10Rx24C.txt.nsuite_genelist
RP11-79G1	5	8600000	5p15.31	0.999409689456022	0.028378176752513	0.998815839958437	0.0292734519393728	4	C:\Program Files\Normalise Suite 2\Genelists\SG_Hu1-2_KTH1-2500_ver1_10Rx24C.txt.nsuite_genelist
RP11-145B1	5	9600000	5p15.31	0.98928644302829	0.0274795758152363	0.992792568762701	0.0326851515293881	4	C:\Program Files\Normalise Suite 2\Genelists\SG_Hu1-2_KTH1-2500_ver1_10Rx24C.txt.nsuite_genelist
RP11-91M12	5	10300000	5p15.2	0.99043407049312	0.0514493681390511	0.989761731350615	0.053879690821014	4	C:\Program Files\Normalise Suite 2\Genelists\SG_Hu1-2_KTH1-2500_ver1_10Rx24C.txt.nsuite_genelist
RP11-91E7	5	11100000	5p15.2	0.970708712062766	0.0140076137704624	0.970676814073682	0.0152804152280239	4	C:\Program Files\Normalise Suite 2\Genelists\SG_Hu1-2_KTH1-2500_ver1_10Rx24C.txt.nsuite_genelist
RP11-91M19	5	12000000	5p15.2	1.00483900959551	0.00448493872541687	1.00601193737393	0.00401778929353941	4	C:\Program Files\Normalise Suite 2\Genelists\SG_Hu1-2_KTH1-2500_ver1_10Rx24C.txt.nsuite_genelist
RP11-88L18	5	13700000	5p15.2	0.999208548589316	0.0240899351643622	1.00079431140115	0.0248485018648475	4	C:\Program Files\Normalise Suite 2\Genelists\SG_Hu1-2_KTH1-2500_ver1_10Rx24C.txt.nsuite_genelist
RP11-81P9	5	14700000	5p15.1	1.00077496785419	0.00235793269156184	1.00036915788479	0.00602952834897545	4	C:\Program Files\Normalise Suite 2\Genelists\SG_Hu1-2_KTH1-2500_ver1_10Rx24C.txt.nsuite_genelist
RP11-135M13	5	16400000	5p15.1	1.01082985308461	0.0475308497927993	1.01421964058912	0.0456727032500313	4	C:\Program Files\Normalise Suite 2\Genelists\SG_Hu1-2_KTH1-2500_ver1_10Rx24C.txt.nsuite_genelist
AC018409	5	17500000	5p14.3	1.00842838940927	0.0111294362921031	1.0078721170264	0.0119979337008952	4	C:\Program Files\Normalise Suite 2\Genelists\SG_Hu1-2_KTH1-2500_ver1_10Rx24C.txt.nsuite_genelist
RP11-260E18	5	19400000	5p14.3	1.0162376117901	0.0597440337179599	1.01692718384534	0.062170407909433	4	C:\Program Files\Normalise Suite 2\Genelists\SG_Hu1-2_KTH1-2500_ver1_10Rx24C.txt.nsuite_genelist
RP11-91E20	5	21800000	5p14.3	1.00345897839787	0.0343877352861062	1.00492989511519	0.0364063813978212	4	C:\Program Files\Normalise Suite 2\Genelists\SG_Hu1-2_KTH1-2500_ver1_10Rx24C.txt.nsuite_genelist
RP11-91L13	5	21900000	5p14.3	0.985874223161756	0.0123219861135693	0.986253680596427	0.0110419832898749	4	C:\Program Files\Normalise Suite 2\Genelists\SG_Hu1-2_KTH1-2500_ver1_10Rx24C.txt.nsuite_genelist
RP11-90G17	5	22900000	5p14.2	1.00636534125943	0.0331669465093965	1.01009008709554	0.040120166163043	4	C:\Program Files\Normalise Suite 2\Genelists\SG_Hu1-2_KTH1-2500_ver1_10Rx24C.txt.nsuite_genelist
RP11-5N11	5	26200000	5p14.1	1.00393596628287	0.0587457988789162	1.003908823588	0.0591150047167513	4	C:\Program Files\Normalise Suite 2\Genelists\SG_Hu1-2_KTH1-2500_ver1_10Rx24C.txt.nsuite_genelist
RP11-422J14	5	26500000	5p14.1	0.988753842603742	0.0123971448624995	0.988819796281921	0.0128391163088161	4	C:\Program Files\Normalise Suite 2\Genelists\SG_Hu1-2_KTH1-2500_ver1_10Rx24C.txt.nsuite_genelist
RP11-89M18	5	27500000	5p14.1	1.01463706270569	0.0137455253004079	1.01402036265607	0.0168067498313662	4	C:\Program Files\Normalise Suite 2\Genelists\SG_Hu1-2_KTH1-2500_ver1_10Rx24C.txt.nsuite_genelist
RP11-81B23	5	28000000	5p13.3	1.0045948050067	0.0262468548303842	1.00201161310223	0.0279035747774477	4	C:\Program Files\Normalise Suite 2\Genelists\SG_Hu1-2_KTH1-2500_ver1_10Rx24C.txt.nsuite_genelist
RP11-79I8	5	30400000	5p13.3	0.98515008029169	0.0367484270802562	0.987786355701419	0.0403278262742265	4	C:\Program Files\Normalise Suite 2\Genelists\SG_Hu1-2_KTH1-2500_ver1_10Rx24C.txt.nsuite_genelist
RP11-80D4	5	31200000	5p13.3	1.00024428612919	0.039155571390403	0.999203577315918	0.0383434652143536	4	C:\Program Files\Normalise Suite 2\Genelists\SG_Hu1-2_KTH1-2500_ver1_10Rx24C.txt.nsuite_genelist
AC025447	5	32900000	5p13.2	1.0113436658419	0.0182104820301117	1.01122139280367	0.018329131881455	4	C:\Program Files\Normalise Suite 2\Genelists\SG_Hu1-2_KTH1-2500_ver1_10Rx24C.txt.nsuite_genelist
RP11-67N10	5	33600000	5p13.2	0.996074724174755	0.0252187044055263	0.996004293903589	0.0276902413195336	4	C:\Program Files\Normalise Suite 2\Genelists\SG_Hu1-2_KTH1-2500_ver1_10Rx24C.txt.nsuite_genelist
RP11-90P7	5	35800000	5p13.2	0.992783678033717	0.033364708424254	0.991917063782539	0.034641142676614	4	C:\Program Files\Normalise Suite 2\Genelists\SG_Hu1-2_KTH1-2500_ver1_10Rx24C.txt.nsuite_genelist
AC008830	5	39600000	5p13.1	0.982915160655293	0.113469701778634	0.939846445459138	0.071329438673773	3	C:\Program Files\Normalise Suite 2\Genelists\SG_Hu1-2_KTH1-2500_ver1_10Rx24C.txt.nsuite_genelist
RP11-91I22	5	42600000	5q11.1	0.995159152716758	0.00630643274380636	0.996525748421666	0.00777372574530741	4	C:\Program Files\Normalise Suite 2\Genelists\SG_Hu1-2_KTH1-2500_ver1_10Rx24C.txt.nsuite_genelist
RP11-79E13	5	44100000	5q11.1	0.993630818315547	0.00797900268329257	0.993344791147654	0.00753274816801601	4	C:\Program Files\Normalise Suite 2\Genelists\SG_Hu1-2_KTH1-2500_ver1_10Rx24C.txt.nsuite_genelist
RP11-91M6	5	45400000	5q11.1	1.02266114064543	0.0600781722740259	1.02308366587904	0.065605330503868	4	C:\Program Files\Normalise Suite 2\Genelists\SG_Hu1-2_KTH1-2500_ver1_10Rx24C.txt.nsuite_genelist
RP11-19F12	5	45600000	5q11.1	0.99821696692184	0.0357585240695978	0.999734726555279	0.0382039082490243	4	C:\Program Files\Normalise Suite 2\Genelists\SG_Hu1-2_KTH1-2500_ver1_10Rx24C.txt.nsuite_genelist
AC027339	5	48400000	5q11.1	1.04686992372756	0.0335297294121069	1.04637306932183	0.0440383023511969	4	C:\Program Files\Normalise Suite 2\Genelists\SG_Hu1-2_KTH1-2500_ver1_10Rx24C.txt.nsuite_genelist
RP11-551B22	5	49100000	5q11.1	1.02421471571753	0.0416801712964253	1.02457763490973	0.0427641898854228	4	C:\Program Files\Normalise Suite 2\Genelists\SG_Hu1-2_KTH1-2500_ver1_10Rx24C.txt.nsuite_genelist
RP11-17H13	5	52400000	5q11.1	1.02867489473951	0.0358752258861182	1.02988943577973	0.0371769449509168	4	C:\Program Files\Normalise Suite 2\Genelists\SG_Hu1-2_KTH1-2500_ver1_10Rx24C.txt.nsuite_genelist
RP11-143O12	5	53900000	5q11.2	0.989430111555432	0.013446859619609	0.98830435111727	0.0122325951565368	4	C:\Program Files\Normalise Suite 2\Genelists\SG_Hu1-2_KTH1-2500_ver1_10Rx24C.txt.nsuite_genelist
AC034244	5	54600000	5q11.2	1.04973384881657	0.226681329529395	1.05173372691931	0.248389542067098	4	C:\Program Files\Normalise Suite 2\Genelists\SG_Hu1-2_KTH1-2500_ver1_10Rx24C.txt.nsuite_genelist
AC016635	5	60200000	5q11.2	1.02218205705682	0.126257101948328	1.0239489051514	0.134965579049884	4	C:\Program Files\Normalise Suite 2\Genelists\SG_Hu1-2_KTH1-2500_ver1_10Rx24C.txt.nsuite_genelist
RP11-19I19	5	61700000	5q12.1	0.994250888387065	0.0427227838995761	0.995101584677472	0.0486622442563905	4	C:\Program Files\Normalise Suite 2\Genelists\SG_Hu1-2_KTH1-2500_ver1_10Rx24C.txt.nsuite_genelist
RP11-79C4	5	63500000	5q12.1	1.00878590131369	0.0722757298235075	1.00952349336052	0.0740678508548904	4	C:\Program Files\Normalise Suite 2\Genelists\SG_Hu1-2_KTH1-2500_ver1_10Rx24C.txt.nsuite_genelist
RP11-89N5	5	63500000	5q12.1	1.02665816974432	0.0307530397568125	1.0278709279797	0.034312115301822	4	C:\Program Files\Normalise Suite 2\Genelists\SG_Hu1-2_KTH1-2500_ver1_10Rx24C.txt.nsuite_genelist
RP11-79C20	5	65700000	5q12.3	1.00541117909453	0.0334605350316182	1.00600851843935	0.035130531360698	4	C:\Program Files\Normalise Suite 2\Genelists\SG_Hu1-2_KTH1-2500_ver1_10Rx24C.txt.nsuite_genelist
RP11-480H11	5	66000000	5q12.3	1.00519740716962	0.051039543681063	1.00810941635103	0.0497087278248285	4	C:\Program Files\Normalise Suite 2\Genelists\SG_Hu1-2_KTH1-2500_ver1_10Rx24C.txt.nsuite_genelist
RP11-91C10	5	68100000	5q12.3	1.02380298187298	0.0353250903570611	1.0261889737639	0.0363870724294064	4	C:\Program Files\Normalise Suite 2\Genelists\SG_Hu1-2_KTH1-2500_ver1_10Rx24C.txt.nsuite_genelist
RP11-88J2	5	70100000	5q13.1	0.985400156612579	0.0355732298464868	0.969544738329615	0.037383745183553	4	C:\Program Files\Normalise Suite 2\Genelists\SG_Hu1-2_KTH1-2500_ver1_10Rx24C.txt.nsuite_genelist
RP11-91M11	5	71400000	5q13.1	0.987270105696498	0.016258381162876	0.988050508184723	0.0180575863738068	4	C:\Program Files\Normalise Suite 2\Genelists\SG_Hu1-2_KTH1-2500_ver1_10Rx24C.txt.nsuite_genelist
RP11-91E18	5	71500000	5q13.1	1.04804850137269	0.0189515842962966	1.04871255131697	0.0223239383864138	4	C:\Program Files\Normalise Suite 2\Genelists\SG_Hu1-2_KTH1-2500_ver1_10Rx24C.txt.nsuite_genelist
RP11-79I10	5	73900000	5q13.2	0.994469332006119	0.037881186079385	0.995249412598793	0.0379178896212829	4	C:\Program Files\Normalise Suite 2\Genelists\SG_Hu1-2_KTH1-2500_ver1_10Rx24C.txt.nsuite_genelist
RP11-90A9	5	78700000	5q13.3	0.971421918578008	0.0291575815041822	0.970692682508968	0.0300761601304819	4	C:\Program Files\Normalise Suite 2\Genelists\SG_Hu1-2_KTH1-2500_ver1_10Rx24C.txt.nsuite_genelist
RP11-90M19	5	80300000	5q14.1	1.00035585300327	0.0504639048663554	0.999197108357505	0.0531718305323363	4	C:\Program Files\Normalise Suite 2\Genelists\SG_Hu1-2_KTH1-2500_ver1_10Rx24C.txt.nsuite_genelist
RP11-80D2	5	82600000	5q14.1	1.02222690780694	0.0287347363150962	1.02969996737592	0.0287745920141358	4	C:\Program Files\Normalise Suite 2\Genelists\SG_Hu1-2_KTH1-2500_ver1_10Rx24C.txt.nsuite_genelist
RP11-275E14	5	83200000	5q14.1	0.993876223299862	0.0334568181483558	0.995124976369787	0.0388850863126096	4	C:\Program Files\Normalise Suite 2\Genelists\SG_Hu1-2_KTH1-2500_ver1_10Rx24C.txt.nsuite_genelist
RP11-258M21	5	85000000	5q14.2	0.999258397495227	0.0794728578433385	0.994945907924053	0.0865883335861898	4	C:\Program Files\Normalise Suite 2\Genelists\SG_Hu1-2_KTH1-2500_ver1_10Rx24C.txt.nsuite_genelist
RP11-90J17	5	86100000	5q14.2	1.00025268760845	0.015552258258881	1.00018596092899	0.0145998193107611	4	C:\Program Files\Normalise Suite 2\Genelists\SG_Hu1-2_KTH1-2500_ver1_10Rx24C.txt.nsuite_genelist
AC005406	5	89900000	5q14.3	1.00293059898024	0.0526144934838376	1.00244573745293	0.0567412917009703	4	C:\Program Files\Normalise Suite 2\Genelists\SG_Hu1-2_KTH1-2500_ver1_10Rx24C.txt.nsuite_genelist
AC104125	5	90300000	5q14.3	1.01665683551261	0.0134026613401641	1.01738229911357	0.0120288801741862	4	C:\Program Files\Normalise Suite 2\Genelists\SG_Hu1-2_KTH1-2500_ver1_10Rx24C.txt.nsuite_genelist
RP11-88D22	5	94300000	5q14.3	0.989081699988083	0.0317168741458763	0.987326920736117	0.033720039235204	4	C:\Program Files\Normalise Suite 2\Genelists\SG_Hu1-2_KTH1-2500_ver1_10Rx24C.txt.nsuite_genelist
RP11-89C2	5	99600000	5q21.1	1.00115644630422	0.0420728292821569	1.00333443731446	0.0387981208451161	4	C:\Program Files\Normalise Suite 2\Genelists\SG_Hu1-2_KTH1-2500_ver1_10Rx24C.txt.nsuite_genelist
RP11-115L24	5	101100000	5q21.1	0.999636439591969	0.186674111217936	0.999394984206459	0.20223249954659	4	C:\Program Files\Normalise Suite 2\Genelists\SG_Hu1-2_KTH1-2500_ver1_10Rx24C.txt.nsuite_genelist
RP11-277N18	5	103300000	5q21.1	0.945018997095857	0.0341487407399043	0.940369773628578	0.0404792331659229	4	C:\Program Files\Normalise Suite 2\Genelists\SG_Hu1-2_KTH1-2500_ver1_10Rx24C.txt.nsuite_genelist
RP11-252I13	5	103700000	5q21.2	0.973850056419807	0.00217170403133623	0.97590983078008	0.00169713861609383	2	C:\Program Files\Normalise Suite 2\Genelists\SG_Hu1-2_KTH1-2500_ver1_10Rx24C.txt.nsuite_genelist
RP11-88L16	5	108100000	5q21.3	0.98471683897258	0.00750393655694491	0.984551608561245	0.00913259122261022	4	C:\Program Files\Normalise Suite 2\Genelists\SG_Hu1-2_KTH1-2500_ver1_10Rx24C.txt.nsuite_genelist
RP11-89L24	5	110000000	5q21.3	0.992126824966399	0.0144051912731003	0.992325296627094	0.0142911294684616	4	C:\Program Files\Normalise Suite 2\Genelists\SG_Hu1-2_KTH1-2500_ver1_10Rx24C.txt.nsuite_genelist
RP11-91G9	5	110600000	5q22.1	0.978017888246124	0.0133093913594332	0.977357787799925	0.0141766714731828	4	C:\Program Files\Normalise Suite 2\Genelists\SG_Hu1-2_KTH1-2500_ver1_10Rx24C.txt.nsuite_genelist
RP11-64F17	5	111400000	5q22.1	0.998198971758847	0.0331052321103361	0.998833275876068	0.0354106647482247	4	C:\Program Files\Normalise Suite 2\Genelists\SG_Hu1-2_KTH1-2500_ver1_10Rx24C.txt.nsuite_genelist
RP11-58G19	5	112400000	5q22.2	0.997107426932068	0.0150841544548144	0.997915068638779	0.0137016058975013	4	C:\Program Files\Normalise Suite 2\Genelists\SG_Hu1-2_KTH1-2500_ver1_10Rx24C.txt.nsuite_genelist
RP11-81L23	5	113800000	5q22.2	1.00974822726854	0.0730147236394267	1.01187820549953	0.0797971342279577	4	C:\Program Files\Normalise Suite 2\Genelists\SG_Hu1-2_KTH1-2500_ver1_10Rx24C.txt.nsuite_genelist
RP11-47L19	5	118100000	5q23.1	1.02201210276586	0.0303695255621853	1.02459530477736	0.031066098986062	4	C:\Program Files\Normalise Suite 2\Genelists\SG_Hu1-2_KTH1-2500_ver1_10Rx24C.txt.nsuite_genelist
RP11-81C5	5	120500000	5q23.1	1.00108062801585	0.0153664369779186	1.00077972934428	0.0172829617564509	4	C:\Program Files\Normalise Suite 2\Genelists\SG_Hu1-2_KTH1-2500_ver1_10Rx24C.txt.nsuite_genelist
RP11-79K4	5	121600000	5q23.2	1.04781710092157	0.10793224143727	1.0500732485494	0.111946091642637	4	C:\Program Files\Normalise Suite 2\Genelists\SG_Hu1-2_KTH1-2500_ver1_10Rx24C.txt.nsuite_genelist
RP11-90A15	5	123000000	5q23.2	0.993065374791762	0.0287929429287647	0.994846475538166	0.033883088540981	4	C:\Program Files\Normalise Suite 2\Genelists\SG_Hu1-2_KTH1-2500_ver1_10Rx24C.txt.nsuite_genelist
RP11-90G5	5	123900000	5q23.2	1.00396656340442	0.0273006267992214	1.00568222819782	0.0293780404331064	4	C:\Program Files\Normalise Suite 2\Genelists\SG_Hu1-2_KTH1-2500_ver1_10Rx24C.txt.nsuite_genelist
RP11-265M23	5	124700000	5q23.2	0.994726364299596	0.0307133183447778	0.994680307687959	0.0319743747288204	4	C:\Program Files\Normalise Suite 2\Genelists\SG_Hu1-2_KTH1-2500_ver1_10Rx24C.txt.nsuite_genelist
RP11-42M12	5	129000000	5q23.3	1.00748663814161	0.0307006230517658	1.00799847689777	0.0211233345508641	4	C:\Program Files\Normalise Suite 2\Genelists\SG_Hu1-2_KTH1-2500_ver1_10Rx24C.txt.nsuite_genelist
AC004038	5	130200000	5q31.1	1.00773028657441	0.0258814530663459	1.00765084342794	0.0252536646837382	4	C:\Program Files\Normalise Suite 2\Genelists\SG_Hu1-2_KTH1-2500_ver1_10Rx24C.txt.nsuite_genelist
AC005178	5	133500000	5q31.1	0.996155041054006	0.0251994126964531	0.997744957277585	0.026755104148616	4	C:\Program Files\Normalise Suite 2\Genelists\SG_Hu1-2_KTH1-2500_ver1_10Rx24C.txt.nsuite_genelist
RP11-21C10	5	134500000	5q31.1	0.991701349929007	0.0289635760682408	0.990598559158164	0.0304965956303186	4	C:\Program Files\Normalise Suite 2\Genelists\SG_Hu1-2_KTH1-2500_ver1_10Rx24C.txt.nsuite_genelist
AC027305	5	134800000	5q31.1	1.04266271429101	0.132707310196102	1.04382534592805	0.134283477827414	4	C:\Program Files\Normalise Suite 2\Genelists\SG_Hu1-2_KTH1-2500_ver1_10Rx24C.txt.nsuite_genelist
CTD-2004C12	5	137500000	5q31.2	1.01469450400251	0.0213112448189996	1.0147790235855	0.0229540486312226	4	C:\Program Files\Normalise Suite 2\Genelists\SG_Hu1-2_KTH1-2500_ver1_10Rx24C.txt.nsuite_genelist
RP11-89G4	5	137900000	5q31.2	1.00067197421508	0.0610495442136742	1.00022386599241	0.0631967721243702	4	C:\Program Files\Normalise Suite 2\Genelists\SG_Hu1-2_KTH1-2500_ver1_10Rx24C.txt.nsuite_genelist
AC008667	5	141200000	5q31.3	1.00199427356192	0.0159256018053678	1.00204545055483	0.0167957305416873	4	C:\Program Files\Normalise Suite 2\Genelists\SG_Hu1-2_KTH1-2500_ver1_10Rx24C.txt.nsuite_genelist
RP11-115I4	5	142000000	5q31.3	1.01084529261563	0.0172193908797764	1.01108481069962	0.0185829582511944	4	C:\Program Files\Normalise Suite 2\Genelists\SG_Hu1-2_KTH1-2500_ver1_10Rx24C.txt.nsuite_genelist
RP11-15J20	5	143000000	5q31.3	1.01930254437058	0.144834132455059	1.02264045472519	0.148837056246502	4	C:\Program Files\Normalise Suite 2\Genelists\SG_Hu1-2_KTH1-2500_ver1_10Rx24C.txt.nsuite_genelist
RP11-55M16	5	143100000	5q31.3	0.987951385872834	0.0385395633806735	0.987445831096199	0.040809334204603	4	C:\Program Files\Normalise Suite 2\Genelists\SG_Hu1-2_KTH1-2500_ver1_10Rx24C.txt.nsuite_genelist
CTB-60P23	5	144700000	5q33.1	1.00237829063625	0.0287129151876192	1.00197455925753	0.0290309008334891	4	C:\Program Files\Normalise Suite 2\Genelists\SG_Hu1-2_KTH1-2500_ver1_10Rx24C.txt.nsuite_genelist
RP11-124B12	5	149000000	5q33.1	0.996171611514999	0.100952628993797	0.997051419015042	0.105161145275854	4	C:\Program Files\Normalise Suite 2\Genelists\SG_Hu1-2_KTH1-2500_ver1_10Rx24C.txt.nsuite_genelist
AC011352	5	149800000	5q33.1	1.01301704115453	0.0235610819668935	1.01343924563754	0.0234070119813521	4	C:\Program Files\Normalise Suite 2\Genelists\SG_Hu1-2_KTH1-2500_ver1_10Rx24C.txt.nsuite_genelist
RP11-89F1	5	151900000	5q33.1	1.01349299470556	0.0703188707604564	1.0148024538665	0.0742205580361524	4	C:\Program Files\Normalise Suite 2\Genelists\SG_Hu1-2_KTH1-2500_ver1_10Rx24C.txt.nsuite_genelist
RP11-79I6	5	153900000	5q33.2	0.986289221781658	0.0252767551613748	0.985709068673884	0.0247664370584582	4	C:\Program Files\Normalise Suite 2\Genelists\SG_Hu1-2_KTH1-2500_ver1_10Rx24C.txt.nsuite_genelist
RP11-86C20	5	155000000	5q33.2	1.01909825500519	0.0945298563462922	1.01880065622066	0.0955006790548785	4	C:\Program Files\Normalise Suite 2\Genelists\SG_Hu1-2_KTH1-2500_ver1_10Rx24C.txt.nsuite_genelist
RP11-91G17	5	156300000	5q33.3	1.00078531003525	0.0226677838570896	1.00084408565432	0.0236619818098998	4	C:\Program Files\Normalise Suite 2\Genelists\SG_Hu1-2_KTH1-2500_ver1_10Rx24C.txt.nsuite_genelist
AC010603	5	158200000	5q33.3	0.986144732554583	0.0227935291495233	0.985447374173569	0.0215485116300064	4	C:\Program Files\Normalise Suite 2\Genelists\SG_Hu1-2_KTH1-2500_ver1_10Rx24C.txt.nsuite_genelist
RP11-79I9	5	159100000	5q33.3	1.01609746319534	0.0360891200089027	1.01539886318019	0.0373134796633075	4	C:\Program Files\Normalise Suite 2\Genelists\SG_Hu1-2_KTH1-2500_ver1_10Rx24C.txt.nsuite_genelist
RP11-89J5	5	159900000	5q35.1	1.01807720164901	0.0275239352919642	1.02137249596184	0.0254295070263154	4	C:\Program Files\Normalise Suite 2\Genelists\SG_Hu1-2_KTH1-2500_ver1_10Rx24C.txt.nsuite_genelist
RP11-90N23	5	161100000	5q35.1	1.0511570495774	0.0656786994983062	1.05075489643824	0.0642382627562263	4	C:\Program Files\Normalise Suite 2\Genelists\SG_Hu1-2_KTH1-2500_ver1_10Rx24C.txt.nsuite_genelist
RP11-31B18	5	164800000	5q35.1	1.00055017192694	0.0288493418007266	1.00105116262432	0.0287106035388125	4	C:\Program Files\Normalise Suite 2\Genelists\SG_Hu1-2_KTH1-2500_ver1_10Rx24C.txt.nsuite_genelist
CTB-4E7	5	165700000	5q35.1	1.00871493433973	0.0146231511434543	1.00949759403066	0.0157473832644535	4	C:\Program Files\Normalise Suite 2\Genelists\SG_Hu1-2_KTH1-2500_ver1_10Rx24C.txt.nsuite_genelist
RP11-134N14	5	166700000	5q35.1	1.00450210208848	0.08754466951315	1.00561124159135	0.094530094889499	4	C:\Program Files\Normalise Suite 2\Genelists\SG_Hu1-2_KTH1-2500_ver1_10Rx24C.txt.nsuite_genelist
AC010254	5	167100000	5q35.1	1.00782414018953	0.0267862948254035	1.00829019306746	0.0306726921434767	4	C:\Program Files\Normalise Suite 2\Genelists\SG_Hu1-2_KTH1-2500_ver1_10Rx24C.txt.nsuite_genelist
AC091921	5	169700000	5q35.1	1.01127751544054	0.010213277766011	1.0110927504685	0.00934641224517914	4	C:\Program Files\Normalise Suite 2\Genelists\SG_Hu1-2_KTH1-2500_ver1_10Rx24C.txt.nsuite_genelist
RP11-94L2	5	171000000	5q35.2	0.99792085511833	0.031248684098856	0.997606307496895	0.0323651518142377	4	C:\Program Files\Normalise Suite 2\Genelists\SG_Hu1-2_KTH1-2500_ver1_10Rx24C.txt.nsuite_genelist
RP11-13H20	5	172600000	5q35.2	0.99302036974858	0.0275494378599844	0.993065412372345	0.0284497094544745	4	C:\Program Files\Normalise Suite 2\Genelists\SG_Hu1-2_KTH1-2500_ver1_10Rx24C.txt.nsuite_genelist
RP11-90C21	5	173200000	5q35.2	1.00968779517002	0.0160351108345673	1.00939186442552	0.0197632887569885	4	C:\Program Files\Normalise Suite 2\Genelists\SG_Hu1-2_KTH1-2500_ver1_10Rx24C.txt.nsuite_genelist
AC011384	5	174500000	5q35.3	0.993721229626413	0.00341194217013741	0.993334526786753	0.00287908838453175	4	C:\Program Files\Normalise Suite 2\Genelists\SG_Hu1-2_KTH1-2500_ver1_10Rx24C.txt.nsuite_genelist
RP11-14K9	5	175000000	5q35.3	0.986801141214682	0.0303447374305184	0.985903444913818	0.0318909662457877	4	C:\Program Files\Normalise Suite 2\Genelists\SG_Hu1-2_KTH1-2500_ver1_10Rx24C.txt.nsuite_genelist
RP11-15F10	5	175600000	5q35.3	1.01681800716874	0.0135600594573187	1.01979749879422	0.0180272845453337	4	C:\Program Files\Normalise Suite 2\Genelists\SG_Hu1-2_KTH1-2500_ver1_10Rx24C.txt.nsuite_genelist
AC011387	5	177700000	5q35.3	1.00084540005816	0.0105787714830957	1.00179969737511	0.0119838467166287	4	C:\Program Files\Normalise Suite 2\Genelists\SG_Hu1-2_KTH1-2500_ver1_10Rx24C.txt.nsuite_genelist
RP11-626B22	5	182400000	5q35.3	1.00327698480019	0.0871768034477639	1.0020147838689	0.0911484811668677	4	C:\Program Files\Normalise Suite 2\Genelists\SG_Hu1-2_KTH1-2500_ver1_10Rx24C.txt.nsuite_genelist
GS-240-G13	5	184800000	5q35.3	1.02054669950029	0.130156460086016	1.02169546634645	0.136610897950049	4	C:\Program Files\Normalise Suite 2\Genelists\SG_Hu1-2_KTH1-2500_ver1_10Rx24C.txt.nsuite_genelist
RP1-136B1	6	100000	6p25.3	1.00267383870271	0.0144108175242186	1.00529429102233	0.0146469530657495	4	C:\Program Files\Normalise Suite 2\Genelists\SG_Hu1-2_KTH1-2500_ver1_10Rx24C.txt.nsuite_genelist
AL035696	6	400000	6p25.3	0.944984494786575	0.145516529948158	0.940631586364349	0.156645916622453	4	C:\Program Files\Normalise Suite 2\Genelists\SG_Hu1-2_KTH1-2500_ver1_10Rx24C.txt.nsuite_genelist
GS-196-I5	6	400000	6p25.3	0.929978637683175	0.127095259454699	0.916142391998404	0.153150055319978	4	C:\Program Files\Normalise Suite 2\Genelists\SG_Hu1-2_KTH1-2500_ver1_10Rx24C.txt.nsuite_genelist
GS-62-L11	6	500000	6p25.3	1.00015496004199	0.0769569100025479	0.998957554256454	0.0782061084790855	4	C:\Program Files\Normalise Suite 2\Genelists\SG_Hu1-2_KTH1-2500_ver1_10Rx24C.txt.nsuite_genelist
RP11-91F13	6	1700000	6p25.3	0.963873574324878	0.00996348192873347	0.962936473651628	0.00905926938264107	4	C:\Program Files\Normalise Suite 2\Genelists\SG_Hu1-2_KTH1-2500_ver1_10Rx24C.txt.nsuite_genelist
RP1-80N2	6	4300000	6p25.1	1.03424907713078	0.0936857013204116	1.03484766867766	0.0967748559636462	4	C:\Program Files\Normalise Suite 2\Genelists\SG_Hu1-2_KTH1-2500_ver1_10Rx24C.txt.nsuite_genelist
RP11-177C16	6	5200000	6p25.1	0.995184735631651	0.0364333790160331	0.998165297075519	0.0354611107068883	4	C:\Program Files\Normalise Suite 2\Genelists\SG_Hu1-2_KTH1-2500_ver1_10Rx24C.txt.nsuite_genelist
RP3-470K1	6	6200000	6p24.3	0.992609463173423	0.0259887942197128	0.990516098092385	0.0286322277077039	4	C:\Program Files\Normalise Suite 2\Genelists\SG_Hu1-2_KTH1-2500_ver1_10Rx24C.txt.nsuite_genelist
RP1-103M22	6	7200000	6p24.3	0.982955112280394	0.0626821314581314	0.995823922218575	0.105581302548712	4	C:\Program Files\Normalise Suite 2\Genelists\SG_Hu1-2_KTH1-2500_ver1_10Rx24C.txt.nsuite_genelist
RP3-416J7	6	7900000	6p24.3	0.997873794869558	0.0615053091750734	0.997862415142843	0.0624748990205299	4	C:\Program Files\Normalise Suite 2\Genelists\SG_Hu1-2_KTH1-2500_ver1_10Rx24C.txt.nsuite_genelist
RP1-20B11	6	8300000	6p24.3	0.982852096068773	0.0199362230221144	0.981394834247258	0.0191275031922569	4	C:\Program Files\Normalise Suite 2\Genelists\SG_Hu1-2_KTH1-2500_ver1_10Rx24C.txt.nsuite_genelist
RP11-79M24	6	9400000	6p24.2	0.987675010765205	0.0545259931528744	0.987367140989029	0.0593619754718098	4	C:\Program Files\Normalise Suite 2\Genelists\SG_Hu1-2_KTH1-2500_ver1_10Rx24C.txt.nsuite_genelist
RP11-90P11	6	9500000	6p24.2	0.958290708731173	0.0605113015066982	0.953897115863868	0.0686519769257925	4	C:\Program Files\Normalise Suite 2\Genelists\SG_Hu1-2_KTH1-2500_ver1_10Rx24C.txt.nsuite_genelist
RP11-91C13	6	10500000	6p24.1	1.01184657863699	0.0499714053657878	1.01115384272475	0.0531763232152138	4	C:\Program Files\Normalise Suite 2\Genelists\SG_Hu1-2_KTH1-2500_ver1_10Rx24C.txt.nsuite_genelist
RP3-398A12	6	10800000	6p24.1	0.974703712709317	0.043890772460007	0.9747631142187	0.044945027663771	4	C:\Program Files\Normalise Suite 2\Genelists\SG_Hu1-2_KTH1-2500_ver1_10Rx24C.txt.nsuite_genelist
RP11-421M1	6	11600000	6p24.1	1.00684025656222	0.0964413875125027	1.00854702350434	0.103340623118192	4	C:\Program Files\Normalise Suite 2\Genelists\SG_Hu1-2_KTH1-2500_ver1_10Rx24C.txt.nsuite_genelist
RP11-304M10	6	12700000	6p22.3	1.04457027785544	0.129686796113631	1.04454170758187	0.140227951513923	4	C:\Program Files\Normalise Suite 2\Genelists\SG_Hu1-2_KTH1-2500_ver1_10Rx24C.txt.nsuite_genelist
RP3-441J1	6	13700000	6p22.3	0.977712365453933	0.0135116064058631	0.977312371101185	0.0229910988593875	4	C:\Program Files\Normalise Suite 2\Genelists\SG_Hu1-2_KTH1-2500_ver1_10Rx24C.txt.nsuite_genelist
RP1-257A7	6	14300000	6p22.3	0.991529748437691	0.0923587911390983	0.992890245973291	0.0977466752665749	4	C:\Program Files\Normalise Suite 2\Genelists\SG_Hu1-2_KTH1-2500_ver1_10Rx24C.txt.nsuite_genelist
RP11-90I11	6	15400000	6p22.3	0.991974723308955	0.0389375840452209	0.991444985861643	0.0399157690503794	4	C:\Program Files\Normalise Suite 2\Genelists\SG_Hu1-2_KTH1-2500_ver1_10Rx24C.txt.nsuite_genelist
RP3-365E2	6	15500000	6p22.3	0.968974518281649	0.0671366721419919	0.969537247567424	0.0749267464815659	4	C:\Program Files\Normalise Suite 2\Genelists\SG_Hu1-2_KTH1-2500_ver1_10Rx24C.txt.nsuite_genelist
RP1-147M19	6	16700000	6p22.3	1.08004413880377	0.0992166184554457	1.12025391079193	0.151667153262105	3	C:\Program Files\Normalise Suite 2\Genelists\SG_Hu1-2_KTH1-2500_ver1_10Rx24C.txt.nsuite_genelist
RP1-273P12	6	18900000	6p22.3	0.993532165396833	0.0196201834284579	0.994484825414893	0.0192910258704967	4	C:\Program Files\Normalise Suite 2\Genelists\SG_Hu1-2_KTH1-2500_ver1_10Rx24C.txt.nsuite_genelist
RP11-90M17	6	19300000	6p22.3	1.00019011545325	0.0184772462880338	0.999872837655416	0.0198951644779293	4	C:\Program Files\Normalise Suite 2\Genelists\SG_Hu1-2_KTH1-2500_ver1_10Rx24C.txt.nsuite_genelist
RP1-298J15	6	19700000	6p22.2	0.996973271168828	0.117259966838011	0.996554918752366	0.123352060480866	4	C:\Program Files\Normalise Suite 2\Genelists\SG_Hu1-2_KTH1-2500_ver1_10Rx24C.txt.nsuite_genelist
RP1-209A6	6	21300000	6p22.2	0.9990756648839	0.0867007395859872	0.99874333715522	0.0927271863758673	4	C:\Program Files\Normalise Suite 2\Genelists\SG_Hu1-2_KTH1-2500_ver1_10Rx24C.txt.nsuite_genelist
RP11-91H17	6	22200000	6p22.2	0.978219614335658	0.0789748854900572	0.975104132064482	0.0841304105076849	4	C:\Program Files\Normalise Suite 2\Genelists\SG_Hu1-2_KTH1-2500_ver1_10Rx24C.txt.nsuite_genelist
RP3-369A17	6	22900000	6p22.1	0.979388650738849	0.0249073541573777	0.982074042687628	0.0355654462528819	4	C:\Program Files\Normalise Suite 2\Genelists\SG_Hu1-2_KTH1-2500_ver1_10Rx24C.txt.nsuite_genelist
RP1-242N11	6	23800000	6p22.1	0.990458441867821	0.130614582681201	0.98755166039145	0.141641953379002	4	C:\Program Files\Normalise Suite 2\Genelists\SG_Hu1-2_KTH1-2500_ver1_10Rx24C.txt.nsuite_genelist
RP1-130G2	6	25200000	6p22.1	1.01693488718081	0.0441563657894574	1.01927810750692	0.0475359506528398	4	C:\Program Files\Normalise Suite 2\Genelists\SG_Hu1-2_KTH1-2500_ver1_10Rx24C.txt.nsuite_genelist
RP1-52M20	6	26300000	6p21.33	0.986091349054219	0.135294104022671	0.98552127613152	0.146443807758492	4	C:\Program Files\Normalise Suite 2\Genelists\SG_Hu1-2_KTH1-2500_ver1_10Rx24C.txt.nsuite_genelist
RP1-224B21	6	27800000	6p21.33	1.01310497841357	0.148408626752086	1.01492487115279	0.172041245347027	4	C:\Program Files\Normalise Suite 2\Genelists\SG_Hu1-2_KTH1-2500_ver1_10Rx24C.txt.nsuite_genelist
AL0201917	6	28800000	6p21.32	1.03265350785803	0.156712072167447	1.03528896542077	0.165850792059674	4	C:\Program Files\Normalise Suite 2\Genelists\SG_Hu1-2_KTH1-2500_ver1_10Rx24C.txt.nsuite_genelist
RP5-874C20	6	30600000	6p21.31	0.994165209425495	0.11572969153377	0.990854459527616	0.12719814229696	4	C:\Program Files\Normalise Suite 2\Genelists\SG_Hu1-2_KTH1-2500_ver1_10Rx24C.txt.nsuite_genelist
RP11-88D2	6	30800000	6p21.31	1.02916437412128	0.0257753913780558	1.03118747825235	0.0273362891307838	4	C:\Program Files\Normalise Suite 2\Genelists\SG_Hu1-2_KTH1-2500_ver1_10Rx24C.txt.nsuite_genelist
RP5-974I11	6	31600000	6p21.31	0.989345001890038	0.120621906343943	0.989630217081835	0.125120790975981	4	C:\Program Files\Normalise Suite 2\Genelists\SG_Hu1-2_KTH1-2500_ver1_10Rx24C.txt.nsuite_genelist
RP3-377H14	6	32100000	6p21.31	0.9889384057352	0.109956074295142	0.987238305132653	0.116215499315343	4	C:\Program Files\Normalise Suite 2\Genelists\SG_Hu1-2_KTH1-2500_ver1_10Rx24C.txt.nsuite_genelist
RP11-79J17	6	35200000	6p21.31	1.04879687127816	0.0530300756492303	1.02977352163254	0.0716853445561824	4	C:\Program Files\Normalise Suite 2\Genelists\SG_Hu1-2_KTH1-2500_ver1_10Rx24C.txt.nsuite_genelist
RP11-79J23	6	37100000	6p21.2	0.990187219392922	0.0148839109623924	0.984530235441961	0.0162987514591364	4	C:\Program Files\Normalise Suite 2\Genelists\SG_Hu1-2_KTH1-2500_ver1_10Rx24C.txt.nsuite_genelist
RP3-329A5	6	37500000	6p21.2	1.00166572470053	0.0777361338120092	1.00229364277124	0.0802664291310441	4	C:\Program Files\Normalise Suite 2\Genelists\SG_Hu1-2_KTH1-2500_ver1_10Rx24C.txt.nsuite_genelist
RP3-524E15	6	38400000	6p21.1	0.980021784465291	0.152260739828295	0.972349655707372	0.210462040331457	4	C:\Program Files\Normalise Suite 2\Genelists\SG_Hu1-2_KTH1-2500_ver1_10Rx24C.txt.nsuite_genelist
RP1-50J22	6	38600000	6p21.1	0.997157209627737	0.0475444026501552	0.995742935295873	0.0504417319354722	4	C:\Program Files\Normalise Suite 2\Genelists\SG_Hu1-2_KTH1-2500_ver1_10Rx24C.txt.nsuite_genelist
RP11-91E11	6	39700000	6p21.1	1.00793668095504	0.0670928014949897	1.01009949138397	0.0689380078749043	4	C:\Program Files\Normalise Suite 2\Genelists\SG_Hu1-2_KTH1-2500_ver1_10Rx24C.txt.nsuite_genelist
RP3-460D19	6	40700000	6p21.1	0.92716242859265	0.0485056712031438	0.930194229855912	0.0736898512918402	2	C:\Program Files\Normalise Suite 2\Genelists\SG_Hu1-2_KTH1-2500_ver1_10Rx24C.txt.nsuite_genelist
RP11-505E17	6	42100000	6p21.1	1.03515486747295	0.0193912870981322	1.03592420362916	0.0192076131730826	4	C:\Program Files\Normalise Suite 2\Genelists\SG_Hu1-2_KTH1-2500_ver1_10Rx24C.txt.nsuite_genelist
RP11-81F7	6	43900000	6p21.1	1.04453525769874	0.065829520852735	1.04752404465706	0.0637105271370782	4	C:\Program Files\Normalise Suite 2\Genelists\SG_Hu1-2_KTH1-2500_ver1_10Rx24C.txt.nsuite_genelist
RP11-79I2	6	44300000	6p21.1	1.03749396882254	0.0233562494207259	1.03824213339585	0.0247793980061436	4	C:\Program Files\Normalise Suite 2\Genelists\SG_Hu1-2_KTH1-2500_ver1_10Rx24C.txt.nsuite_genelist
RP5-973N23	6	45900000	6p12.3	1.00194155627954	0.0289284330764307	1.00094026580692	0.0296205504009214	4	C:\Program Files\Normalise Suite 2\Genelists\SG_Hu1-2_KTH1-2500_ver1_10Rx24C.txt.nsuite_genelist
RP11-121G20	6	47100000	6p12.3	0.972334508320463	0.072640351556793	0.973742636157901	0.0767543821041731	4	C:\Program Files\Normalise Suite 2\Genelists\SG_Hu1-2_KTH1-2500_ver1_10Rx24C.txt.nsuite_genelist
RP3-449H6	6	47400000	6p12.3	1.00115133401835	0.0298140567732436	1.00167921511061	0.0329798012194868	4	C:\Program Files\Normalise Suite 2\Genelists\SG_Hu1-2_KTH1-2500_ver1_10Rx24C.txt.nsuite_genelist
RP1-244F24	6	48300000	6p12.3	0.986545522884473	0.0275514781708887	0.98595650785268	0.0238011970594276	4	C:\Program Files\Normalise Suite 2\Genelists\SG_Hu1-2_KTH1-2500_ver1_10Rx24C.txt.nsuite_genelist
RP3-447E21	6	48900000	6p12.3	1.06220602029841	0.122142527987238	1.72105278842127	1.25717919641361	3	C:\Program Files\Normalise Suite 2\Genelists\SG_Hu1-2_KTH1-2500_ver1_10Rx24C.txt.nsuite_genelist
RP11-90H17	6	49300000	6p12.3	1.0168804241251	0.0605601026137582	1.01763981864987	0.0583127879897227	4	C:\Program Files\Normalise Suite 2\Genelists\SG_Hu1-2_KTH1-2500_ver1_10Rx24C.txt.nsuite_genelist
RP1-306F2	6	51100000	6p12.2	1.0029146944658	0.0677130296563274	1.00996655795243	0.0692807352737295	4	C:\Program Files\Normalise Suite 2\Genelists\SG_Hu1-2_KTH1-2500_ver1_10Rx24C.txt.nsuite_genelist
RP11-79F13	6	52000000	6p12.1	1.00804282747016	0.0588563674724497	1.01054155329214	0.0607937283492647	4	C:\Program Files\Normalise Suite 2\Genelists\SG_Hu1-2_KTH1-2500_ver1_10Rx24C.txt.nsuite_genelist
RP4-753D5	6	53700000	6p12.1	1.01650516465105	0.096076321131839	1.01996999241381	0.10353209191979	4	C:\Program Files\Normalise Suite 2\Genelists\SG_Hu1-2_KTH1-2500_ver1_10Rx24C.txt.nsuite_genelist
RP3-357H1	6	54700000	6p12.1	0.996690089062877	0.0130012335541639	0.996917044780103	0.010607208813186	4	C:\Program Files\Normalise Suite 2\Genelists\SG_Hu1-2_KTH1-2500_ver1_10Rx24C.txt.nsuite_genelist
RP11-90K15	6	55200000	6p12.1	1.01248724245547	0.0514510715268145	1.0112170124358	0.0570659886141012	4	C:\Program Files\Normalise Suite 2\Genelists\SG_Hu1-2_KTH1-2500_ver1_10Rx24C.txt.nsuite_genelist
RP1-27K12	6	56300000	6p11.2	0.972426345333112	0.0775984621319736	0.978080706445968	0.0715544232652663	4	C:\Program Files\Normalise Suite 2\Genelists\SG_Hu1-2_KTH1-2500_ver1_10Rx24C.txt.nsuite_genelist
RP11-7H16	6	56400000	6p11.2	1.01113728659042	0.0333573732547124	1.0111874416811	0.0356271428805647	4	C:\Program Files\Normalise Suite 2\Genelists\SG_Hu1-2_KTH1-2500_ver1_10Rx24C.txt.nsuite_genelist
RP11-146B10	6	58500000	6p11.1	1.02124303891224	0.0805995075693436	1.02139461208288	0.0827351272372349	4	C:\Program Files\Normalise Suite 2\Genelists\SG_Hu1-2_KTH1-2500_ver1_10Rx24C.txt.nsuite_genelist
RP11-79O24	6	59200000	6q11.1	1.02305452530484	0.076626476614619	1.02353970831001	0.0800263607901526	4	C:\Program Files\Normalise Suite 2\Genelists\SG_Hu1-2_KTH1-2500_ver1_10Rx24C.txt.nsuite_genelist
RP3-496N17	6	60400000	6q11.1	1.01723887345294	0.0127317225812531	1.01663010893613	0.0135480257302862	4	C:\Program Files\Normalise Suite 2\Genelists\SG_Hu1-2_KTH1-2500_ver1_10Rx24C.txt.nsuite_genelist
RP1-271N20	6	65500000	6q14.1	0.9991074465374	0.0578369265162706	1.00023046123542	0.0671049328831106	4	C:\Program Files\Normalise Suite 2\Genelists\SG_Hu1-2_KTH1-2500_ver1_10Rx24C.txt.nsuite_genelist
AL133459	6	66000000	6q14.1	0.982040316548293	0.0682755285497965	0.98166302841822	0.0753592614955002	4	C:\Program Files\Normalise Suite 2\Genelists\SG_Hu1-2_KTH1-2500_ver1_10Rx24C.txt.nsuite_genelist
RP11-448N11	6	66600000	6q14.1	1.02269986591733	0.0689445768387404	1.0221041705811	0.0717075929978429	4	C:\Program Files\Normalise Suite 2\Genelists\SG_Hu1-2_KTH1-2500_ver1_10Rx24C.txt.nsuite_genelist
RP11-79F21	6	67700000	6q14.1	1.01170526691427	0.0189578396199931	1.01102986622307	0.0193772579412833	4	C:\Program Files\Normalise Suite 2\Genelists\SG_Hu1-2_KTH1-2500_ver1_10Rx24C.txt.nsuite_genelist
RP11-88N6	6	68100000	6q14.1	0.983302028268952	0.0537698657210073	0.980788915562711	0.0614697064387454	4	C:\Program Files\Normalise Suite 2\Genelists\SG_Hu1-2_KTH1-2500_ver1_10Rx24C.txt.nsuite_genelist
RP3-442I1	6	68400000	6q14.1	1.01389283940766	0.0521179270996999	1.01213888296455	0.0623730236712887	4	C:\Program Files\Normalise Suite 2\Genelists\SG_Hu1-2_KTH1-2500_ver1_10Rx24C.txt.nsuite_genelist
RP5-819L10	6	69500000	6q14.1	0.96586383704257	0.110215907727485	0.970582812492378	0.169479335312942	4	C:\Program Files\Normalise Suite 2\Genelists\SG_Hu1-2_KTH1-2500_ver1_10Rx24C.txt.nsuite_genelist
RP1-129L7	6	70100000	6q14.1	1.01018593429685	0.0183848637497481	1.01298151453111	0.0207466274581745	4	C:\Program Files\Normalise Suite 2\Genelists\SG_Hu1-2_KTH1-2500_ver1_10Rx24C.txt.nsuite_genelist
RP11-80L16	6	70400000	6q14.1	1.04520849094218	0.0506219577183186	1.04739197453192	0.0561888091910249	4	C:\Program Files\Normalise Suite 2\Genelists\SG_Hu1-2_KTH1-2500_ver1_10Rx24C.txt.nsuite_genelist
RP1-304O5	6	71600000	6q14.1	1.01903617018544	0.0702371561131857	1.01851095201496	0.0745813010640287	4	C:\Program Files\Normalise Suite 2\Genelists\SG_Hu1-2_KTH1-2500_ver1_10Rx24C.txt.nsuite_genelist
RP1-46B1	6	73300000	6q14.1	1.00877311247001	0.0869170007043808	1.0051699182767	0.0839181646923457	4	C:\Program Files\Normalise Suite 2\Genelists\SG_Hu1-2_KTH1-2500_ver1_10Rx24C.txt.nsuite_genelist
RP3-376F14	6	74800000	6q14.1	0.990062493665457	0.101291199204827	0.986130515970506	0.117105892028812	4	C:\Program Files\Normalise Suite 2\Genelists\SG_Hu1-2_KTH1-2500_ver1_10Rx24C.txt.nsuite_genelist
RP1-104A17	6	75500000	6q14.1	0.95165085829706	0.0567976936638796	0.957764919488551	0.0881952809156365	2	C:\Program Files\Normalise Suite 2\Genelists\SG_Hu1-2_KTH1-2500_ver1_10Rx24C.txt.nsuite_genelist
RP11-90G9	6	76400000	6q14.1	0.995564233248211	0.0352578239442392	0.99529143112049	0.0355663010282386	4	C:\Program Files\Normalise Suite 2\Genelists\SG_Hu1-2_KTH1-2500_ver1_10Rx24C.txt.nsuite_genelist
RP5-1046G13	6	76900000	6q14.1	1.00288694622762	0.0623453233953876	1.00689386891535	0.07608674101642	4	C:\Program Files\Normalise Suite 2\Genelists\SG_Hu1-2_KTH1-2500_ver1_10Rx24C.txt.nsuite_genelist
RP11-374I18	6	77600000	6q14.1	0.986332781423722	0.0439597171711721	0.993175144005892	0.0552690603910864	4	C:\Program Files\Normalise Suite 2\Genelists\SG_Hu1-2_KTH1-2500_ver1_10Rx24C.txt.nsuite_genelist
RP11-28P18	6	79000000	6q14.1	1.0266361430248	0.0592063619657387	1.01140959272313	0.0902882953382288	4	C:\Program Files\Normalise Suite 2\Genelists\SG_Hu1-2_KTH1-2500_ver1_10Rx24C.txt.nsuite_genelist
RP1-238D15	6	79800000	6q14.2	0.960026184535257	0.061802682418962	0.953472034024842	0.0789782523670381	4	C:\Program Files\Normalise Suite 2\Genelists\SG_Hu1-2_KTH1-2500_ver1_10Rx24C.txt.nsuite_genelist
RP1-134M13	6	80500000	6q14.2	1.03130981945502	0.140447339206953	1.03189396305623	0.14789673063404	4	C:\Program Files\Normalise Suite 2\Genelists\SG_Hu1-2_KTH1-2500_ver1_10Rx24C.txt.nsuite_genelist
RP11-343P23	6	81900000	6q14.3	1.00990744590242	0.0439395208583846	1.01226979253473	0.0462495539527216	4	C:\Program Files\Normalise Suite 2\Genelists\SG_Hu1-2_KTH1-2500_ver1_10Rx24C.txt.nsuite_genelist
RP11-79L15	6	82800000	6q14.3	1.0078910617423	0.0324733042309599	1.00845304491426	0.0329454733703893	4	C:\Program Files\Normalise Suite 2\Genelists\SG_Hu1-2_KTH1-2500_ver1_10Rx24C.txt.nsuite_genelist
RP1-136A11	6	83400000	6q14.3	0.960996808319566	0.0176750940885232	0.972558320088583	0.0391433895091787	4	C:\Program Files\Normalise Suite 2\Genelists\SG_Hu1-2_KTH1-2500_ver1_10Rx24C.txt.nsuite_genelist
RP11-217L13	6	83500000	6q14.3	1.00691259082289	0.0160854414397911	1.00713902957806	0.016687741645648	4	C:\Program Files\Normalise Suite 2\Genelists\SG_Hu1-2_KTH1-2500_ver1_10Rx24C.txt.nsuite_genelist
RP1-232L24	6	84600000	6q16.1	0.983470802630239	0.0375669467259518	0.985346426830164	0.0397010213560926	4	C:\Program Files\Normalise Suite 2\Genelists\SG_Hu1-2_KTH1-2500_ver1_10Rx24C.txt.nsuite_genelist
RP1-159G19	6	84900000	6q16.1	0.992517782078219	0.0385893353425399	0.988368208770087	0.0428223027479977	4	C:\Program Files\Normalise Suite 2\Genelists\SG_Hu1-2_KTH1-2500_ver1_10Rx24C.txt.nsuite_genelist
RP1-279A18	6	85500000	6q16.1	1.00171637980239	0.07727207028188	0.998870664219673	0.103174711890323	4	C:\Program Files\Normalise Suite 2\Genelists\SG_Hu1-2_KTH1-2500_ver1_10Rx24C.txt.nsuite_genelist
RP5-1046E21	6	86100000	6q16.1	0.986682164041643	0.0504012847662061	0.975549381076631	0.0711742848119397	4	C:\Program Files\Normalise Suite 2\Genelists\SG_Hu1-2_KTH1-2500_ver1_10Rx24C.txt.nsuite_genelist
RP11-801I18	6	87200000	6q16.1	0.982918198221369	0.0135653472159939	0.989627107884196	0.0188588604929186	4	C:\Program Files\Normalise Suite 2\Genelists\SG_Hu1-2_KTH1-2500_ver1_10Rx24C.txt.nsuite_genelist
AL049699	6	88300000	6q16.1	1.01005517576071	0.0274515129212396	1.00900162886034	0.0281015627642559	4	C:\Program Files\Normalise Suite 2\Genelists\SG_Hu1-2_KTH1-2500_ver1_10Rx24C.txt.nsuite_genelist
RP4-676J13	6	89100000	6q16.1	0.959581846417479	0.0707751290339625	0.95780632380677	0.0806538979086424	4	C:\Program Files\Normalise Suite 2\Genelists\SG_Hu1-2_KTH1-2500_ver1_10Rx24C.txt.nsuite_genelist
RP1-33L1	6	90000000	6q16.1	0.914856518013176	0.0170003719532356	0.924048613552369	0.0198332844341937	2	C:\Program Files\Normalise Suite 2\Genelists\SG_Hu1-2_KTH1-2500_ver1_10Rx24C.txt.nsuite_genelist
RP11-43O2	6	91500000	6q16.1	0.985171882351853	0.0395202473455535	0.986058592365227	0.040311314211397	4	C:\Program Files\Normalise Suite 2\Genelists\SG_Hu1-2_KTH1-2500_ver1_10Rx24C.txt.nsuite_genelist
RP1-102H19	6	92500000	6q16.1	0.997534413165079	0.066718434584826	1.00080749412209	0.0685361534517902	4	C:\Program Files\Normalise Suite 2\Genelists\SG_Hu1-2_KTH1-2500_ver1_10Rx24C.txt.nsuite_genelist
RP3-486L4	6	93200000	6q16.1	1.0160307090584	0.173854495334832	1.01814415827661	0.190208299283348	4	C:\Program Files\Normalise Suite 2\Genelists\SG_Hu1-2_KTH1-2500_ver1_10Rx24C.txt.nsuite_genelist
RP4-570O12	6	93800000	6q16.1	1.04067218163249	0.0690631714258558	1.04918530607674	0.0787333160967398	3	C:\Program Files\Normalise Suite 2\Genelists\SG_Hu1-2_KTH1-2500_ver1_10Rx24C.txt.nsuite_genelist
RP1-131H7	6	94800000	6q16.1	0.998234535419703	0.112621340668984	1.00009225254783	0.116550200392433	4	C:\Program Files\Normalise Suite 2\Genelists\SG_Hu1-2_KTH1-2500_ver1_10Rx24C.txt.nsuite_genelist
RP1-154G14	6	96000000	6q16.2	1.01125091235112	0.22598160835	1.01533052158686	0.279436485408789	4	C:\Program Files\Normalise Suite 2\Genelists\SG_Hu1-2_KTH1-2500_ver1_10Rx24C.txt.nsuite_genelist
RP3-433F14	6	97200000	6q16.3	1.00449518768722	0.147910283545775	1.00935410054602	0.193743669111653	4	C:\Program Files\Normalise Suite 2\Genelists\SG_Hu1-2_KTH1-2500_ver1_10Rx24C.txt.nsuite_genelist
RP1-149C7	6	97900000	6q16.3	0.9888881844161	0.112426973561355	0.985274650204458	0.152568575241751	4	C:\Program Files\Normalise Suite 2\Genelists\SG_Hu1-2_KTH1-2500_ver1_10Rx24C.txt.nsuite_genelist
RP11-538A16	6	98500000	6q16.3	0.993783840755011	0.0210228049102518	0.99309521124839	0.0218112601130659	4	C:\Program Files\Normalise Suite 2\Genelists\SG_Hu1-2_KTH1-2500_ver1_10Rx24C.txt.nsuite_genelist
RP11-79F23	6	100000000	6q16.3	1.02596121279246	0.125004080654819	1.03236609647191	0.153914934425607	4	C:\Program Files\Normalise Suite 2\Genelists\SG_Hu1-2_KTH1-2500_ver1_10Rx24C.txt.nsuite_genelist
RP1-104O17	6	101600000	6q16.3	0.982931437841876	0.0304293847881899	0.98281710904492	0.0332368071341141	4	C:\Program Files\Normalise Suite 2\Genelists\SG_Hu1-2_KTH1-2500_ver1_10Rx24C.txt.nsuite_genelist
RP11-22L21	6	102600000	6q22.1	0.997552603321159	0.0759975621906073	0.992788967323452	0.0847404775639663	4	C:\Program Files\Normalise Suite 2\Genelists\SG_Hu1-2_KTH1-2500_ver1_10Rx24C.txt.nsuite_genelist
RP3-453D15	6	103900000	6q22.1	1.02054645695969	0.0459229226107981	1.02467996901688	0.0483993907450494	4	C:\Program Files\Normalise Suite 2\Genelists\SG_Hu1-2_KTH1-2500_ver1_10Rx24C.txt.nsuite_genelist
RP11-79G15	6	104600000	6q22.1	1.00935284176245	0.016724323974184	1.00894150614764	0.0189359469538168	4	C:\Program Files\Normalise Suite 2\Genelists\SG_Hu1-2_KTH1-2500_ver1_10Rx24C.txt.nsuite_genelist
RP1-121G13	6	105800000	6q22.1	1.00442704966443	0.0381139118141095	1.01366272597224	0.0485252040293893	4	C:\Program Files\Normalise Suite 2\Genelists\SG_Hu1-2_KTH1-2500_ver1_10Rx24C.txt.nsuite_genelist
RP11-79K22	6	106600000	6q22.1	1.04060640260781	0.0510301425493412	1.04062050987192	0.0509077518995872	4	C:\Program Files\Normalise Suite 2\Genelists\SG_Hu1-2_KTH1-2500_ver1_10Rx24C.txt.nsuite_genelist
RP11-90O11	6	106800000	6q22.1	0.989102459381157	0.0659108339754769	0.999181237283653	0.0787958801344332	4	C:\Program Files\Normalise Suite 2\Genelists\SG_Hu1-2_KTH1-2500_ver1_10Rx24C.txt.nsuite_genelist
RP11-79O12	6	107100000	6q22.1	0.992163630001607	0.119969202268297	0.991574252307129	0.126349923868968	4	C:\Program Files\Normalise Suite 2\Genelists\SG_Hu1-2_KTH1-2500_ver1_10Rx24C.txt.nsuite_genelist
RP3-514B11	6	108800000	6q22.1	0.996676294616027	0.0767587789170251	0.986056105670002	0.104235610606909	4	C:\Program Files\Normalise Suite 2\Genelists\SG_Hu1-2_KTH1-2500_ver1_10Rx24C.txt.nsuite_genelist
RP11-284O5	6	109800000	6q22.1	1.04136026656654	0.0929622678713688	1.0225367939283	0.200714693973055	4	C:\Program Files\Normalise Suite 2\Genelists\SG_Hu1-2_KTH1-2500_ver1_10Rx24C.txt.nsuite_genelist
RP3-454N4	6	110900000	6q22.1	1.02658408861759	0.0616969661830499	1.01192349987092	0.0887555514875111	4	C:\Program Files\Normalise Suite 2\Genelists\SG_Hu1-2_KTH1-2500_ver1_10Rx24C.txt.nsuite_genelist
RP3-429G5	6	113600000	6q22.1	0.991571806678745	0.0212222524543491	0.992288056698227	0.0251555395547825	4	C:\Program Files\Normalise Suite 2\Genelists\SG_Hu1-2_KTH1-2500_ver1_10Rx24C.txt.nsuite_genelist
RP1-128O3	6	113700000	6q22.1	1.02873004198349	0.0984602447715291	1.04104969784317	0.0963791998208352	4	C:\Program Files\Normalise Suite 2\Genelists\SG_Hu1-2_KTH1-2500_ver1_10Rx24C.txt.nsuite_genelist
RP1-70A9	6	115100000	6q22.2	0.989067946785978	0.0336504069810781	0.987327698273632	0.0394532148744827	4	C:\Program Files\Normalise Suite 2\Genelists\SG_Hu1-2_KTH1-2500_ver1_10Rx24C.txt.nsuite_genelist
RP1-261K5	6	115900000	6q22.2	1.01264901305561	0.136924628086292	1.01104484336945	0.146175758879782	4	C:\Program Files\Normalise Suite 2\Genelists\SG_Hu1-2_KTH1-2500_ver1_10Rx24C.txt.nsuite_genelist
RP3-487J7	6	117100000	6q22.31	0.98492923727217	0.0483134532859405	0.984508436536321	0.0511932351816276	4	C:\Program Files\Normalise Suite 2\Genelists\SG_Hu1-2_KTH1-2500_ver1_10Rx24C.txt.nsuite_genelist
RP11-506B6	6	117900000	6q22.31	0.995540564435663	0.0396609044421552	0.995224485219848	0.0386298691079837	4	C:\Program Files\Normalise Suite 2\Genelists\SG_Hu1-2_KTH1-2500_ver1_10Rx24C.txt.nsuite_genelist
RP11-91B17	6	118700000	6q22.31	1.00403830081083	0.041759300140721	1.00350079635042	0.0452278847585911	4	C:\Program Files\Normalise Suite 2\Genelists\SG_Hu1-2_KTH1-2500_ver1_10Rx24C.txt.nsuite_genelist
RP11-367G18	6	119400000	6q22.31	0.988840146412183	0.0377476774348242	0.989809707895536	0.0410334725634702	4	C:\Program Files\Normalise Suite 2\Genelists\SG_Hu1-2_KTH1-2500_ver1_10Rx24C.txt.nsuite_genelist
RP1-124O9	6	120200000	6q22.31	1.00635864038854	0.135622557626941	1.00774163220095	0.147424210434154	4	C:\Program Files\Normalise Suite 2\Genelists\SG_Hu1-2_KTH1-2500_ver1_10Rx24C.txt.nsuite_genelist
Z95329	6	120500000	6q22.31	0.991949526882116	0.0275784194852055	0.991960475245089	0.0297348083352292	4	C:\Program Files\Normalise Suite 2\Genelists\SG_Hu1-2_KTH1-2500_ver1_10Rx24C.txt.nsuite_genelist
RP1-136O14	6	122100000	6q22.32	0.960283200884952	0.085427682451736	0.958322975066922	0.0948380922196435	4	C:\Program Files\Normalise Suite 2\Genelists\SG_Hu1-2_KTH1-2500_ver1_10Rx24C.txt.nsuite_genelist
RP1-94G16	6	123500000	6q22.32	1.04354642526535	0.129463812012914	1.04835378159271	0.147624312036391	4	C:\Program Files\Normalise Suite 2\Genelists\SG_Hu1-2_KTH1-2500_ver1_10Rx24C.txt.nsuite_genelist
RP3-344F17	6	124200000	6q22.32	1.01052855000964	0.0899807833740442	1.00116021000658	0.0680204332115267	3	C:\Program Files\Normalise Suite 2\Genelists\SG_Hu1-2_KTH1-2500_ver1_10Rx24C.txt.nsuite_genelist
RP1-193N13	6	125300000	6q22.33	0.995662471742767	0.10642015585706	0.993340311460659	0.120412405938809	4	C:\Program Files\Normalise Suite 2\Genelists\SG_Hu1-2_KTH1-2500_ver1_10Rx24C.txt.nsuite_genelist
RP11-411H20	6	126000000	6q22.33	1.00165618002588	0.0199673700742588	1.00371267698147	0.0187134734607748	4	C:\Program Files\Normalise Suite 2\Genelists\SG_Hu1-2_KTH1-2500_ver1_10Rx24C.txt.nsuite_genelist
RP1-224E15	6	126600000	6q22.33	0.92972482065029	0.114033764978128	0.90485096755054	0.149041168103203	4	C:\Program Files\Normalise Suite 2\Genelists\SG_Hu1-2_KTH1-2500_ver1_10Rx24C.txt.nsuite_genelist
RP3-438G17	6	128000000	6q22.33	0.973691640357788	0.0698195507751904	0.966103114357516	0.0992638752121916	4	C:\Program Files\Normalise Suite 2\Genelists\SG_Hu1-2_KTH1-2500_ver1_10Rx24C.txt.nsuite_genelist
RP3-425C14	6	128700000	6q22.33	1.02028231297641	0.0959935823278059	1.02077576677267	0.109265404593077	4	C:\Program Files\Normalise Suite 2\Genelists\SG_Hu1-2_KTH1-2500_ver1_10Rx24C.txt.nsuite_genelist
RP11-80B14	6	129400000	6q22.33	1.03331932315971	0.132368778921565	1.03510016047939	0.138871742299718	4	C:\Program Files\Normalise Suite 2\Genelists\SG_Hu1-2_KTH1-2500_ver1_10Rx24C.txt.nsuite_genelist
RP3-329N18	6	129900000	6q23.1	0.999626453416758	0.0241562661624777	0.997702955008027	0.0144866552072868	4	C:\Program Files\Normalise Suite 2\Genelists\SG_Hu1-2_KTH1-2500_ver1_10Rx24C.txt.nsuite_genelist
RP1-249H1	6	130100000	6q23.1	1.01658878510431	0.0621414815605569	1.01394146840344	0.0673227400312184	4	C:\Program Files\Normalise Suite 2\Genelists\SG_Hu1-2_KTH1-2500_ver1_10Rx24C.txt.nsuite_genelist
RP11-138M12	6	131500000	6q23.1	1.0003401338026	0.0147571342467531	0.998847209686599	0.0144917613718449	4	C:\Program Files\Normalise Suite 2\Genelists\SG_Hu1-2_KTH1-2500_ver1_10Rx24C.txt.nsuite_genelist
RP1-312L17	6	133300000	6q23.1	0.97793000879332	0.0741946396929996	0.969068133731654	0.092583748069445	4	C:\Program Files\Normalise Suite 2\Genelists\SG_Hu1-2_KTH1-2500_ver1_10Rx24C.txt.nsuite_genelist
RP3-480J14	6	134100000	6q23.1	1.00496498329997	0.0431845071589135	1.00562124156481	0.0496887210382285	4	C:\Program Files\Normalise Suite 2\Genelists\SG_Hu1-2_KTH1-2500_ver1_10Rx24C.txt.nsuite_genelist
RP1-86D1	6	134800000	6q23.2	0.97299165473984	0.0309580370543515	0.970069872248092	0.0313903162198645	4	C:\Program Files\Normalise Suite 2\Genelists\SG_Hu1-2_KTH1-2500_ver1_10Rx24C.txt.nsuite_genelist
RP1-69D17	6	136200000	6q23.2	0.969573312902584	0.0292446025783467	0.968449810878575	0.0373825546619288	4	C:\Program Files\Normalise Suite 2\Genelists\SG_Hu1-2_KTH1-2500_ver1_10Rx24C.txt.nsuite_genelist
RP3-353O9	6	137700000	6q23.2	0.976852553201134	0.0278589853316423	0.975636520280274	0.0293339694751239	4	C:\Program Files\Normalise Suite 2\Genelists\SG_Hu1-2_KTH1-2500_ver1_10Rx24C.txt.nsuite_genelist
RP1-215F14	6	138700000	6q23.3	1.02970376266387	0.227467555847523	2.38770177989281	2.57064957026014	3	C:\Program Files\Normalise Suite 2\Genelists\SG_Hu1-2_KTH1-2500_ver1_10Rx24C.txt.nsuite_genelist
RP11-435E4	6	139400000	6q23.3	1.00185397689234	0.0925885483693698	1.00132811850025	0.0940765059138415	4	C:\Program Files\Normalise Suite 2\Genelists\SG_Hu1-2_KTH1-2500_ver1_10Rx24C.txt.nsuite_genelist
RP11-368O13	6	140400000	6q23.3	0.967645851745964	0.0807572773952266	0.961443636944296	0.0850375480249785	4	C:\Program Files\Normalise Suite 2\Genelists\SG_Hu1-2_KTH1-2500_ver1_10Rx24C.txt.nsuite_genelist
RP11-557H15	6	141300000	6q23.3	1.00807412638	0.0505525702629942	1.00863006386904	0.0526808900821176	4	C:\Program Files\Normalise Suite 2\Genelists\SG_Hu1-2_KTH1-2500_ver1_10Rx24C.txt.nsuite_genelist
RP1-38C16	6	142400000	6q24.1	0.987651432614649	0.134127715771085	0.984463228727406	0.155398269630934	4	C:\Program Files\Normalise Suite 2\Genelists\SG_Hu1-2_KTH1-2500_ver1_10Rx24C.txt.nsuite_genelist
RP11-89G8	6	142600000	6q24.1	0.988159063097531	0.0280070887144761	0.987413882098295	0.0210300111114085	4	C:\Program Files\Normalise Suite 2\Genelists\SG_Hu1-2_KTH1-2500_ver1_10Rx24C.txt.nsuite_genelist
RP11-91G15	6	143700000	6q24.1	0.989234041666505	0.0295733375722211	0.98893417082684	0.0293734501909239	4	C:\Program Files\Normalise Suite 2\Genelists\SG_Hu1-2_KTH1-2500_ver1_10Rx24C.txt.nsuite_genelist
RP3-372K1	6	144200000	6q24.1	1.013451288917	0.0121246819445974	1.02237612927645	0.0107882171057803	2	C:\Program Files\Normalise Suite 2\Genelists\SG_Hu1-2_KTH1-2500_ver1_10Rx24C.txt.nsuite_genelist
RP11-133O15	6	145000000	6q24.2	1.03339925997801	0.0811879460154501	1.03560783795045	0.0797010732607933	4	C:\Program Files\Normalise Suite 2\Genelists\SG_Hu1-2_KTH1-2500_ver1_10Rx24C.txt.nsuite_genelist
RP1-225E12	6	145900000	6q24.2	1.01495200466544	0.0627859044753249	1.01500601228002	0.0652009571960352	4	C:\Program Files\Normalise Suite 2\Genelists\SG_Hu1-2_KTH1-2500_ver1_10Rx24C.txt.nsuite_genelist
RP5-899B16	6	147000000	6q24.2	0.977209105018313	0.0400693807211638	0.970950531461974	0.0364854867378932	4	C:\Program Files\Normalise Suite 2\Genelists\SG_Hu1-2_KTH1-2500_ver1_10Rx24C.txt.nsuite_genelist
AL357080	6	148000000	6q24.3	1.02129738521772	0.0629491261200758	1.02585173446535	0.0659067418935816	4	C:\Program Files\Normalise Suite 2\Genelists\SG_Hu1-2_KTH1-2500_ver1_10Rx24C.txt.nsuite_genelist
RP11-89A10	6	148500000	6q24.3	1.01055907309508	0.100026720606598	1.01096966047647	0.104820773599833	4	C:\Program Files\Normalise Suite 2\Genelists\SG_Hu1-2_KTH1-2500_ver1_10Rx24C.txt.nsuite_genelist
RP3-468K18	6	150900000	6q25.1	0.979837420425406	0.0109790889862252	0.978886899771233	0.0125670733447918	4	C:\Program Files\Normalise Suite 2\Genelists\SG_Hu1-2_KTH1-2500_ver1_10Rx24C.txt.nsuite_genelist
RP11-43G16	6	152300000	6q25.1	0.986950187007536	0.0505455062898579	0.981742632590865	0.0484302892945514	4	C:\Program Files\Normalise Suite 2\Genelists\SG_Hu1-2_KTH1-2500_ver1_10Rx24C.txt.nsuite_genelist
RP11-545I5	6	153000000	6q25.1	1.02001718210615	0.0477302665953085	1.02080719150911	0.0501258849577133	4	C:\Program Files\Normalise Suite 2\Genelists\SG_Hu1-2_KTH1-2500_ver1_10Rx24C.txt.nsuite_genelist
RP1-69B13	6	153600000	6q25.2	0.986992195362124	0.0583911858715364	0.991212974198979	0.0821048368407199	4	C:\Program Files\Normalise Suite 2\Genelists\SG_Hu1-2_KTH1-2500_ver1_10Rx24C.txt.nsuite_genelist
RP3-434O8	6	155000000	6q25.2	1.01947002557433	0.081064285913496	1.01985188791269	0.0879507285637038	4	C:\Program Files\Normalise Suite 2\Genelists\SG_Hu1-2_KTH1-2500_ver1_10Rx24C.txt.nsuite_genelist
RP1-281H8	6	156600000	6q25.3	1.01263432919142	0.152447559487025	1.01488869167394	0.177016989590382	4	C:\Program Files\Normalise Suite 2\Genelists\SG_Hu1-2_KTH1-2500_ver1_10Rx24C.txt.nsuite_genelist
RP1-12G14	6	156700000	6q25.3	1.00970436100545	0.0255833585113757	1.01140121621235	0.0291276248994894	4	C:\Program Files\Normalise Suite 2\Genelists\SG_Hu1-2_KTH1-2500_ver1_10Rx24C.txt.nsuite_genelist
RP11-291C6	6	157700000	6q25.3	1.02300787502381	0.0804227296244425	1.02451093046848	0.0834097444187777	4	C:\Program Files\Normalise Suite 2\Genelists\SG_Hu1-2_KTH1-2500_ver1_10Rx24C.txt.nsuite_genelist
RP3-358E10	6	159900000	6q25.3	0.955618433767063	0.0329147208049755	0.946231229739182	0.033158754965307	4	C:\Program Files\Normalise Suite 2\Genelists\SG_Hu1-2_KTH1-2500_ver1_10Rx24C.txt.nsuite_genelist
RP11-535A9	6	160400000	6q25.3	0.985018998093231	0.131058091945307	0.979264201044073	0.143662100310725	4	C:\Program Files\Normalise Suite 2\Genelists\SG_Hu1-2_KTH1-2500_ver1_10Rx24C.txt.nsuite_genelist
RP1-278N12	6	161600000	6q25.3	0.994842361431866	0.163238009172299	0.991830683506808	0.198251236595318	4	C:\Program Files\Normalise Suite 2\Genelists\SG_Hu1-2_KTH1-2500_ver1_10Rx24C.txt.nsuite_genelist
RP1-257I9	6	162700000	6q25.3	0.988639394068591	0.0923384057541199	0.985754592719609	0.100276630834394	4	C:\Program Files\Normalise Suite 2\Genelists\SG_Hu1-2_KTH1-2500_ver1_10Rx24C.txt.nsuite_genelist
RP11-91I3	6	164400000	6q25.3	1.01340750929247	0.0230128713293357	1.01402649384298	0.025732096808784	4	C:\Program Files\Normalise Suite 2\Genelists\SG_Hu1-2_KTH1-2500_ver1_10Rx24C.txt.nsuite_genelist
RP11-266C7	6	165300000	6q25.3	1.03495511412019	0.157129592514058	1.03736819363394	0.161312355096098	4	C:\Program Files\Normalise Suite 2\Genelists\SG_Hu1-2_KTH1-2500_ver1_10Rx24C.txt.nsuite_genelist
RP11-88B24	6	166400000	6q25.3	1.02453323574043	0.0201975428426626	1.02513604052338	0.0226926613883497	4	C:\Program Files\Normalise Suite 2\Genelists\SG_Hu1-2_KTH1-2500_ver1_10Rx24C.txt.nsuite_genelist
RP3-393E18	6	166900000	6q25.3	1.00306991265268	0.0748075532698159	1.0019353055838	0.0824238674176074	4	C:\Program Files\Normalise Suite 2\Genelists\SG_Hu1-2_KTH1-2500_ver1_10Rx24C.txt.nsuite_genelist
RP3-428L16	6	168300000	6q25.3	0.985577579013278	0.0917740625957194	0.982810237146577	0.106523189982825	4	C:\Program Files\Normalise Suite 2\Genelists\SG_Hu1-2_KTH1-2500_ver1_10Rx24C.txt.nsuite_genelist
RP11-81H13	6	168400000	6q25.3	0.991494817204641	0.0334672924101363	0.991375004842972	0.0326585371551512	4	C:\Program Files\Normalise Suite 2\Genelists\SG_Hu1-2_KTH1-2500_ver1_10Rx24C.txt.nsuite_genelist
RP1-119H20	6	169100000	6q25.3	1.04017280199697	0.126801095913672	1.04426572969881	0.142475894687655	4	C:\Program Files\Normalise Suite 2\Genelists\SG_Hu1-2_KTH1-2500_ver1_10Rx24C.txt.nsuite_genelist
RP1-51J12	6	171000000	6q25.3	1.01387777989926	0.166944733054636	1.01086243102399	0.195759662277675	4	C:\Program Files\Normalise Suite 2\Genelists\SG_Hu1-2_KTH1-2500_ver1_10Rx24C.txt.nsuite_genelist
RP11-104N13	6	172200000	6q25.3	0.993071729895431	0.0313327543195552	0.992269471278141	0.0325123941077051	4	C:\Program Files\Normalise Suite 2\Genelists\SG_Hu1-2_KTH1-2500_ver1_10Rx24C.txt.nsuite_genelist
RP3-345E4	6	173500000	6q25.3	0.973398653906808	0.0826307761264834	0.968958914338878	0.0921000566952238	4	C:\Program Files\Normalise Suite 2\Genelists\SG_Hu1-2_KTH1-2500_ver1_10Rx24C.txt.nsuite_genelist
RP1-167A14	6	174600000	6q25.3	0.985866157250559	0.0549398851090363	0.983238125083179	0.0567178534268885	4	C:\Program Files\Normalise Suite 2\Genelists\SG_Hu1-2_KTH1-2500_ver1_10Rx24C.txt.nsuite_genelist
RP1-125N5	6	175900000	6q25.3	0.999515303602555	0.0562767536058287	1.00249386922254	0.0615379239446404	4	C:\Program Files\Normalise Suite 2\Genelists\SG_Hu1-2_KTH1-2500_ver1_10Rx24C.txt.nsuite_genelist
RP11-351J23	6	176700000	6q25.3	0.958944732507151	0.0381350696707278	0.965595565229415	0.0397073746786409	2	C:\Program Files\Normalise Suite 2\Genelists\SG_Hu1-2_KTH1-2500_ver1_10Rx24C.txt.nsuite_genelist
RP1-182D15	6	177500000	6q25.3	1.01890221441312	0.069329134697744	1.02291852934012	0.0760398013387945	4	C:\Program Files\Normalise Suite 2\Genelists\SG_Hu1-2_KTH1-2500_ver1_10Rx24C.txt.nsuite_genelist
GS-57-H24	6	178000000	6q25.3	1.00665296959449	0.16002320180441	1.00818235727584	0.180494406441781	4	C:\Program Files\Normalise Suite 2\Genelists\SG_Hu1-2_KTH1-2500_ver1_10Rx24C.txt.nsuite_genelist
RP1-140C12	6	178100000	6q25.3	0.999528639784106	0.0685721436421488	1.00044501967248	0.071326747254677	4	C:\Program Files\Normalise Suite 2\Genelists\SG_Hu1-2_KTH1-2500_ver1_10Rx24C.txt.nsuite_genelist
IIID10	7	0	7p22.3	0.98885157955379	0.0517814379227549	0.972177208394521	0.0825458769191617	4	C:\Program Files\Normalise Suite 2\Genelists\SG_Hu1-2_KTH1-2500_ver1_10Rx24C.txt.nsuite_genelist
RP11-384L2	7	0	7p22.3	1.0003022702133	0.11810474663584	1.00281719071895	0.131363311280471	4	C:\Program Files\Normalise Suite 2\Genelists\SG_Hu1-2_KTH1-2500_ver1_10Rx24C.txt.nsuite_genelist
GS-164-D18	7	100000	7p22.3	0.991473287639207	0.17631876374792	0.991414689930986	0.196282098112669	4	C:\Program Files\Normalise Suite 2\Genelists\SG_Hu1-2_KTH1-2500_ver1_10Rx24C.txt.nsuite_genelist
AC073957	7	700000	7p22.3	0.989591357771018	0.030748595310807	0.989197635301434	0.0309584425805131	4	C:\Program Files\Normalise Suite 2\Genelists\SG_Hu1-2_KTH1-2500_ver1_10Rx24C.txt.nsuite_genelist
RP11-90J23	7	3800000	7p22.2	0.992062204864488	0.0088845769685117	0.992134434108372	0.00965059209708995	4	C:\Program Files\Normalise Suite 2\Genelists\SG_Hu1-2_KTH1-2500_ver1_10Rx24C.txt.nsuite_genelist
RP11-42B7	7	3900000	7p22.2	0.99783339648586	0.0938064780019519	0.997678704771213	0.0990971795706657	4	C:\Program Files\Normalise Suite 2\Genelists\SG_Hu1-2_KTH1-2500_ver1_10Rx24C.txt.nsuite_genelist
RP11-2K20	7	4700000	7p22.2	0.994240009668385	0.0859064965313539	0.995631783585462	0.0901342349927482	4	C:\Program Files\Normalise Suite 2\Genelists\SG_Hu1-2_KTH1-2500_ver1_10Rx24C.txt.nsuite_genelist
RP11-161C7	7	6100000	7p22.2	0.991383315588599	0.151749834580795	0.992083554294003	0.155581861536315	4	C:\Program Files\Normalise Suite 2\Genelists\SG_Hu1-2_KTH1-2500_ver1_10Rx24C.txt.nsuite_genelist
CITB-13P7	7	7000000	7p22.1	1.01650484679892	0.0962893323903204	1.01137897847322	0.0910905628287401	4	C:\Program Files\Normalise Suite 2\Genelists\SG_Hu1-2_KTH1-2500_ver1_10Rx24C.txt.nsuite_genelist
RP11-22K15	7	7000000	7p22.1	0.98917263104942	0.054011410804805	1.0566842215097	0.0796940452052437	2	C:\Program Files\Normalise Suite 2\Genelists\SG_Hu1-2_KTH1-2500_ver1_10Rx24C.txt.nsuite_genelist
RP11-79G16	7	7600000	7p22.1	1.0043349082508	0.0304140980611959	1.00392780608882	0.0308387307994893	4	C:\Program Files\Normalise Suite 2\Genelists\SG_Hu1-2_KTH1-2500_ver1_10Rx24C.txt.nsuite_genelist
RP11-111K18	7	8400000	7p22.1	0.92586383976545	0.0439670946200487	0.956562701111674	0.0750386384555238	2	C:\Program Files\Normalise Suite 2\Genelists\SG_Hu1-2_KTH1-2500_ver1_10Rx24C.txt.nsuite_genelist
RP11-79O21	7	9300000	7p22.1	1.00359740947053	0.0711049255342219	1.00565007099844	0.0716786268613584	4	C:\Program Files\Normalise Suite 2\Genelists\SG_Hu1-2_KTH1-2500_ver1_10Rx24C.txt.nsuite_genelist
RP11-451C12	7	10900000	7p21.3	0.979040427970439	0.00970378971625873	0.976706523764869	0.0105773049283421	4	C:\Program Files\Normalise Suite 2\Genelists\SG_Hu1-2_KTH1-2500_ver1_10Rx24C.txt.nsuite_genelist
RP11-89B15	7	15100000	7p21.3	1.03002279710051	0.0877214503972695	1.01899223540417	0.0667835362254187	3	C:\Program Files\Normalise Suite 2\Genelists\SG_Hu1-2_KTH1-2500_ver1_10Rx24C.txt.nsuite_genelist
CITB-23M10	7	15800000	7p21.2	0.995225433647626	0.059979197456943	0.994265238648391	0.0629713240973741	4	C:\Program Files\Normalise Suite 2\Genelists\SG_Hu1-2_KTH1-2500_ver1_10Rx24C.txt.nsuite_genelist
RP11-123E5	7	17100000	7p21.1	1.00222806601479	0.015378549230613	1.00161221357158	0.0153751699371897	4	C:\Program Files\Normalise Suite 2\Genelists\SG_Hu1-2_KTH1-2500_ver1_10Rx24C.txt.nsuite_genelist
RP11-620P6	7	17500000	7p21.1	1.01014035746581	0.157109069750168	1.01923810550942	0.201190465209762	4	C:\Program Files\Normalise Suite 2\Genelists\SG_Hu1-2_KTH1-2500_ver1_10Rx24C.txt.nsuite_genelist
RP11-70K3	7	17800000	7p21.1	1.00355302049898	0.00960274516044514	1.00272017554346	0.0125749330514811	4	C:\Program Files\Normalise Suite 2\Genelists\SG_Hu1-2_KTH1-2500_ver1_10Rx24C.txt.nsuite_genelist
RP11-91A24	7	19400000	7p15.3	1.0257786897472	0.0698725453084512	1.0274223586186	0.0719056025698323	4	C:\Program Files\Normalise Suite 2\Genelists\SG_Hu1-2_KTH1-2500_ver1_10Rx24C.txt.nsuite_genelist
RP11-350D14	7	19500000	7p15.3	0.996317555343827	0.0887667111062866	0.995383336905238	0.0962156703538113	4	C:\Program Files\Normalise Suite 2\Genelists\SG_Hu1-2_KTH1-2500_ver1_10Rx24C.txt.nsuite_genelist
RP11-51L23	7	20700000	7p15.3	0.996588606924881	0.039371724500849	0.999476189755244	0.0414488651118273	4	C:\Program Files\Normalise Suite 2\Genelists\SG_Hu1-2_KTH1-2500_ver1_10Rx24C.txt.nsuite_genelist
IIID11	7	20900000	7p15.3	0.958461616291313	0.0923515826099152	0.953733017487446	0.112043484774784	4	C:\Program Files\Normalise Suite 2\Genelists\SG_Hu1-2_KTH1-2500_ver1_10Rx24C.txt.nsuite_genelist
IID9	7	21000000	7p15.3	1.05158607239436	0.240220153771419	1.11753571290267	0.383173067507918	3	C:\Program Files\Normalise Suite 2\Genelists\SG_Hu1-2_KTH1-2500_ver1_10Rx24C.txt.nsuite_genelist
cosIIIA9	7	21000000	7p15.3	1.00955109821402	0.184886742166115	1.01721254272835	0.226578673585105	4	C:\Program Files\Normalise Suite 2\Genelists\SG_Hu1-2_KTH1-2500_ver1_10Rx24C.txt.nsuite_genelist
IIIB3	7	21000000	7p15.3	1.00351353503121	0.173453296058904	1.00802449908788	0.212074143472303	4	C:\Program Files\Normalise Suite 2\Genelists\SG_Hu1-2_KTH1-2500_ver1_10Rx24C.txt.nsuite_genelist
IIIE1	7	21000000	7p15.3	0.99558458720886	0.18032849936565	0.982945164619515	0.231564104569138	4	C:\Program Files\Normalise Suite 2\Genelists\SG_Hu1-2_KTH1-2500_ver1_10Rx24C.txt.nsuite_genelist
IH3	7	21100000	7p15.3	0.995403592344994	0.178383272905442	1.00217440588789	0.277588430758666	4	C:\Program Files\Normalise Suite 2\Genelists\SG_Hu1-2_KTH1-2500_ver1_10Rx24C.txt.nsuite_genelist
CTB-23M10	7	21100000	7p15.3	0.976622042470729	0.105429572010019	0.981280213998034	0.116365867333255	4	C:\Program Files\Normalise Suite 2\Genelists\SG_Hu1-2_KTH1-2500_ver1_10Rx24C.txt.nsuite_genelist
RP11-71F18	7	21300000	7p15.3	0.999704216098998	0.197655010462776	1.00586224453683	0.231240092518024	4	C:\Program Files\Normalise Suite 2\Genelists\SG_Hu1-2_KTH1-2500_ver1_10Rx24C.txt.nsuite_genelist
RP11-79G17	7	21500000	7p15.3	0.974961684588127	0.0420041425205313	0.949747919979545	0.0711974668622131	4	C:\Program Files\Normalise Suite 2\Genelists\SG_Hu1-2_KTH1-2500_ver1_10Rx24C.txt.nsuite_genelist
RP11-49N21	7	21800000	7p15.3	0.971359732222012	0.170666870652449	0.971618023815729	0.186562343184442	4	C:\Program Files\Normalise Suite 2\Genelists\SG_Hu1-2_KTH1-2500_ver1_10Rx24C.txt.nsuite_genelist
RP11-79D17	7	22800000	7p15.3	0.995606344758529	0.0398241985774846	0.99530457285821	0.0404735910128098	4	C:\Program Files\Normalise Suite 2\Genelists\SG_Hu1-2_KTH1-2500_ver1_10Rx24C.txt.nsuite_genelist
CTB-119H12	7	23600000	7p15.3	0.989768186848872	0.0383679677263425	0.989454233407449	0.0388253745603504	4	C:\Program Files\Normalise Suite 2\Genelists\SG_Hu1-2_KTH1-2500_ver1_10Rx24C.txt.nsuite_genelist
CITB-119H12	7	24400000	7p15.2	1.0034342827789	0.100428408297958	1.0028311682134	0.10140238472541	4	C:\Program Files\Normalise Suite 2\Genelists\SG_Hu1-2_KTH1-2500_ver1_10Rx24C.txt.nsuite_genelist
RP11-66O14	7	27100000	7p15.1	0.987802746111905	0.0530954693180787	0.986028788375127	0.0523429042371961	4	C:\Program Files\Normalise Suite 2\Genelists\SG_Hu1-2_KTH1-2500_ver1_10Rx24C.txt.nsuite_genelist
AC010677	7	27100000	7p15.1	1.02064432526023	0.0350433921980211	1.02153788801556	0.0358313791602724	4	C:\Program Files\Normalise Suite 2\Genelists\SG_Hu1-2_KTH1-2500_ver1_10Rx24C.txt.nsuite_genelist
RP11-81F15	7	28000000	7p15.1	0.984570517381787	0.0226184069548942	0.985783203096505	0.0256682979588934	4	C:\Program Files\Normalise Suite 2\Genelists\SG_Hu1-2_KTH1-2500_ver1_10Rx24C.txt.nsuite_genelist
RP11-88B20	7	29000000	7p15.1	1.01707629729944	0.0411696028573312	1.01649297719266	0.0445431724313541	4	C:\Program Files\Normalise Suite 2\Genelists\SG_Hu1-2_KTH1-2500_ver1_10Rx24C.txt.nsuite_genelist
RP11-80J6	7	29900000	7p15.1	0.997486752012225	0.0634250543099783	0.996685561375912	0.0673725452762605	4	C:\Program Files\Normalise Suite 2\Genelists\SG_Hu1-2_KTH1-2500_ver1_10Rx24C.txt.nsuite_genelist
RP11-242I4	7	30500000	7p14.3	1.01167287314895	0.00752215299612667	1.01074456560677	0.0102695134003009	4	C:\Program Files\Normalise Suite 2\Genelists\SG_Hu1-2_KTH1-2500_ver1_10Rx24C.txt.nsuite_genelist
RP11-90J13	7	32100000	7p14.3	0.991088766155664	0.0657108159331972	0.992452441582929	0.0771908567095406	4	C:\Program Files\Normalise Suite 2\Genelists\SG_Hu1-2_KTH1-2500_ver1_10Rx24C.txt.nsuite_genelist
AC018648	7	33000000	7p14.3	0.973493867649774	0.0341926883926944	0.973390005348995	0.0333085497407356	4	C:\Program Files\Normalise Suite 2\Genelists\SG_Hu1-2_KTH1-2500_ver1_10Rx24C.txt.nsuite_genelist
RP11-89N17	7	34000000	7p14.2	1.05206595774124	0.0485427716192525	0.890944553589006	0.256518946945853	3	C:\Program Files\Normalise Suite 2\Genelists\SG_Hu1-2_KTH1-2500_ver1_10Rx24C.txt.nsuite_genelist
RP11-115G23	7	35400000	7p14.1	1.02023575026598	0.0350944742384518	1.02077087904211	0.0300085078310408	4	C:\Program Files\Normalise Suite 2\Genelists\SG_Hu1-2_KTH1-2500_ver1_10Rx24C.txt.nsuite_genelist
AC083876	7	36700000	7p14.1	0.992221143449654	0.0712856274820068	0.990005895297206	0.0763494053894468	4	C:\Program Files\Normalise Suite 2\Genelists\SG_Hu1-2_KTH1-2500_ver1_10Rx24C.txt.nsuite_genelist
RP11-75O22	7	37500000	7p14.1	0.978542724547343	0.0050796467827921	0.974640803572871	0.0088246002417164	4	C:\Program Files\Normalise Suite 2\Genelists\SG_Hu1-2_KTH1-2500_ver1_10Rx24C.txt.nsuite_genelist
RP11-115G1	7	39000000	7p12.3	1.00522939010741	0.115913585908128	1.01054311552397	0.130380664958852	4	C:\Program Files\Normalise Suite 2\Genelists\SG_Hu1-2_KTH1-2500_ver1_10Rx24C.txt.nsuite_genelist
RP11-64I2	7	40000000	7p12.3	0.967398644599657	0.0156333451165417	0.966679181783892	0.0158910153540783	4	C:\Program Files\Normalise Suite 2\Genelists\SG_Hu1-2_KTH1-2500_ver1_10Rx24C.txt.nsuite_genelist
RP11-112L4	7	40100000	7p12.3	0.993173824749984	0.020791225527308	0.992491642585666	0.0228971789657627	4	C:\Program Files\Normalise Suite 2\Genelists\SG_Hu1-2_KTH1-2500_ver1_10Rx24C.txt.nsuite_genelist
RP4-612F12	7	42200000	7p12.3	0.984867415105959	0.120979126901678	0.979098359441033	0.143925285148811	4	C:\Program Files\Normalise Suite 2\Genelists\SG_Hu1-2_KTH1-2500_ver1_10Rx24C.txt.nsuite_genelist
AC005027	7	42300000	7p12.3	0.995335380448152	0.0112101532748965	0.994510498187937	0.0141649894250491	4	C:\Program Files\Normalise Suite 2\Genelists\SG_Hu1-2_KTH1-2500_ver1_10Rx24C.txt.nsuite_genelist
RP11-100C21	7	43300000	7p12.3	0.97169842976591	0.0240715654097145	0.970414803486482	0.0256584056224845	4	C:\Program Files\Normalise Suite 2\Genelists\SG_Hu1-2_KTH1-2500_ver1_10Rx24C.txt.nsuite_genelist
RP11-449D13	7	44200000	7p12.3	1.05011595408353	0.0808558679863648	1.11786900864224	0.258978043410656	4	C:\Program Files\Normalise Suite 2\Genelists\SG_Hu1-2_KTH1-2500_ver1_10Rx24C.txt.nsuite_genelist
RP11-52M17	7	45200000	7p12.3	0.996060555043946	0.0249188852909235	0.996342064180823	0.025498437514079	4	C:\Program Files\Normalise Suite 2\Genelists\SG_Hu1-2_KTH1-2500_ver1_10Rx24C.txt.nsuite_genelist
RP11-109N2	7	46900000	7p12.3	0.966802658474894	0.0270206566750166	0.966256030200246	0.0280364181450305	4	C:\Program Files\Normalise Suite 2\Genelists\SG_Hu1-2_KTH1-2500_ver1_10Rx24C.txt.nsuite_genelist
AC073341	7	48100000	7p12.2	1.00186204987413	0.0403670204148222	1.00214325958817	0.0427597235188462	4	C:\Program Files\Normalise Suite 2\Genelists\SG_Hu1-2_KTH1-2500_ver1_10Rx24C.txt.nsuite_genelist
RP11-11D14	7	48400000	7p12.2	1.00229667517601	0.0440503321372486	1.00113923005931	0.0439940197074285	4	C:\Program Files\Normalise Suite 2\Genelists\SG_Hu1-2_KTH1-2500_ver1_10Rx24C.txt.nsuite_genelist
RP11-15L23	7	51800000	7p11.2	1.03678514344439	0.0491863800053791	1.03983063528349	0.0505775887058555	4	C:\Program Files\Normalise Suite 2\Genelists\SG_Hu1-2_KTH1-2500_ver1_10Rx24C.txt.nsuite_genelist
RP11-91C9	7	53200000	7p11.2	1.00185049833293	0.065505746991296	1.00225514275056	0.0705706559413906	4	C:\Program Files\Normalise Suite 2\Genelists\SG_Hu1-2_KTH1-2500_ver1_10Rx24C.txt.nsuite_genelist
RP11-90N11	7	54600000	7p11.2	0.974418485677335	0.0417692306772186	0.975779505101983	0.0446475748386381	4	C:\Program Files\Normalise Suite 2\Genelists\SG_Hu1-2_KTH1-2500_ver1_10Rx24C.txt.nsuite_genelist
AC073347	7	56500000	7p11.1	1.00381258928134	0.0509655890541072	1.00367942413459	0.0531102516607203	4	C:\Program Files\Normalise Suite 2\Genelists\SG_Hu1-2_KTH1-2500_ver1_10Rx24C.txt.nsuite_genelist
RP11-90O18	7	61000000	7q11.1	0.997097303477147	0.0361109607395754	0.997462079595767	0.0382549173320902	4	C:\Program Files\Normalise Suite 2\Genelists\SG_Hu1-2_KTH1-2500_ver1_10Rx24C.txt.nsuite_genelist
RP11-45N18	7	61900000	7q11.1	0.994094453800022	0.105102332855883	0.99348458740458	0.110800954396041	4	C:\Program Files\Normalise Suite 2\Genelists\SG_Hu1-2_KTH1-2500_ver1_10Rx24C.txt.nsuite_genelist
CITB-51J22	7	63000000	7q11.1	1.00866893681073	0.163830456529396	1.01025669333207	0.170241797511213	4	C:\Program Files\Normalise Suite 2\Genelists\SG_Hu1-2_KTH1-2500_ver1_10Rx24C.txt.nsuite_genelist
RP11-35P20	7	65500000	7q11.21	0.989459048993263	0.0112825895344526	0.98885147862145	0.0146283244835998	4	C:\Program Files\Normalise Suite 2\Genelists\SG_Hu1-2_KTH1-2500_ver1_10Rx24C.txt.nsuite_genelist
AC006319	7	66000000	7q11.21	0.976212713037551	0.0439629145910259	0.977544664496752	0.0497755284221257	4	C:\Program Files\Normalise Suite 2\Genelists\SG_Hu1-2_KTH1-2500_ver1_10Rx24C.txt.nsuite_genelist
RP11-91C6	7	66400000	7q11.21	1.01677065292274	0.243220090198774	1.01783986928909	0.255360426972117	4	C:\Program Files\Normalise Suite 2\Genelists\SG_Hu1-2_KTH1-2500_ver1_10Rx24C.txt.nsuite_genelist
RP11-41F23	7	67700000	7q11.21	0.991150238098472	0.048681795121725	0.993778561806409	0.051212583642151	4	C:\Program Files\Normalise Suite 2\Genelists\SG_Hu1-2_KTH1-2500_ver1_10Rx24C.txt.nsuite_genelist
RP11-89D15	7	67800000	7q11.21	0.989959238677211	0.0163276419570764	0.990740885844161	0.0192634843616651	3	C:\Program Files\Normalise Suite 2\Genelists\SG_Hu1-2_KTH1-2500_ver1_10Rx24C.txt.nsuite_genelist
RP11-88H20	7	68500000	7q11.21	0.987195957783562	0.0912119083678099	0.986914066523236	0.0933098884254555	4	C:\Program Files\Normalise Suite 2\Genelists\SG_Hu1-2_KTH1-2500_ver1_10Rx24C.txt.nsuite_genelist
RP11-114E12	7	69200000	7q11.22	0.977271091091665	0.0400169398333888	0.975899384546678	0.0396271919853539	8	C:\Program Files\Normalise Suite 2\Genelists\SG_Hu1-2_KTH1-2500_ver1_10Rx24C.txt.nsuite_genelist
RP11-90B1	7	69600000	7q11.22	0.99624522194863	0.0251605540383272	0.99683496550651	0.0245001779947757	4	C:\Program Files\Normalise Suite 2\Genelists\SG_Hu1-2_KTH1-2500_ver1_10Rx24C.txt.nsuite_genelist
RP11-137E8	7	72500000	7q11.23	1.02242656944653	0.0956325987720181	1.02230080806651	0.0949642784385612	4	C:\Program Files\Normalise Suite 2\Genelists\SG_Hu1-2_KTH1-2500_ver1_10Rx24C.txt.nsuite_genelist
B315H11	7	73600000	7q11.23	0.988992627629776	0.0243328696517384	0.988952126415937	0.0241792347464075	4	C:\Program Files\Normalise Suite 2\Genelists\SG_Hu1-2_KTH1-2500_ver1_10Rx24C.txt.nsuite_genelist
RP11-89A20	7	74800000	7q11.23	1.00656235592954	0.0485843765171105	1.0067465292328	0.0497285330945125	8	C:\Program Files\Normalise Suite 2\Genelists\SG_Hu1-2_KTH1-2500_ver1_10Rx24C.txt.nsuite_genelist
B39H04	7	75200000	7q11.23	0.986915072749643	0.0132037290493195	0.98721787158185	0.0128488451786373	4	C:\Program Files\Normalise Suite 2\Genelists\SG_Hu1-2_KTH1-2500_ver1_10Rx24C.txt.nsuite_genelist
RP11-451M14	7	75500000	7q11.23	1.01244086156999	0.0540260517981612	1.01404997504077	0.0554969207622138	4	C:\Program Files\Normalise Suite 2\Genelists\SG_Hu1-2_KTH1-2500_ver1_10Rx24C.txt.nsuite_genelist
RP11-88H22	7	76800000	7q11.23	0.986277505477984	0.0831854299160481	0.985499889625659	0.0852866193042328	4	C:\Program Files\Normalise Suite 2\Genelists\SG_Hu1-2_KTH1-2500_ver1_10Rx24C.txt.nsuite_genelist
B270D13	7	77000000	7q11.23	1.01525005985192	0.0317456726409972	1.01554274989022	0.0319819941925484	4	C:\Program Files\Normalise Suite 2\Genelists\SG_Hu1-2_KTH1-2500_ver1_10Rx24C.txt.nsuite_genelist
RP11-60N2	7	78000000	7q11.23	1.01701098113395	0.0912859082685014	1.00153142900683	0.0719339805166741	3	C:\Program Files\Normalise Suite 2\Genelists\SG_Hu1-2_KTH1-2500_ver1_10Rx24C.txt.nsuite_genelist
RP11-91E1	7	78400000	7q11.23	0.997548242890221	0.0574755969791938	0.996613176439516	0.0585456179173727	4	C:\Program Files\Normalise Suite 2\Genelists\SG_Hu1-2_KTH1-2500_ver1_10Rx24C.txt.nsuite_genelist
RP11-89L18	7	78900000	7q11.23	1.01748784456852	0.0715682377870678	1.01791963044568	0.0753519207427373	4	C:\Program Files\Normalise Suite 2\Genelists\SG_Hu1-2_KTH1-2500_ver1_10Rx24C.txt.nsuite_genelist
AC005064	7	80500000	7q21.11	1.00168646022316	0.03823771524524	1.00227046494871	0.040493958838509	4	C:\Program Files\Normalise Suite 2\Genelists\SG_Hu1-2_KTH1-2500_ver1_10Rx24C.txt.nsuite_genelist
RP11-90N9	7	83200000	7q21.11	1.00318957340431	0.0267756970887833	1.00380704916194	0.0277312239685698	4	C:\Program Files\Normalise Suite 2\Genelists\SG_Hu1-2_KTH1-2500_ver1_10Rx24C.txt.nsuite_genelist
RP11-22M18	7	84700000	7q21.11	0.966792971779654	0.0325221129998109	0.961615738048947	0.0378565408389869	4	C:\Program Files\Normalise Suite 2\Genelists\SG_Hu1-2_KTH1-2500_ver1_10Rx24C.txt.nsuite_genelist
RP11-88D24	7	85000000	7q21.11	1.0088111268322	0.116370887176319	1.00896419606906	0.130482092831066	4	C:\Program Files\Normalise Suite 2\Genelists\SG_Hu1-2_KTH1-2500_ver1_10Rx24C.txt.nsuite_genelist
RP11-46O13	7	87700000	7q21.13	0.988193538465565	0.0173900059678415	0.987140241744842	0.0220081004936632	4	C:\Program Files\Normalise Suite 2\Genelists\SG_Hu1-2_KTH1-2500_ver1_10Rx24C.txt.nsuite_genelist
AC000059	7	89600000	7q21.13	1.02055074591246	0.0407695801606189	1.02119093253504	0.0419601941421739	4	C:\Program Files\Normalise Suite 2\Genelists\SG_Hu1-2_KTH1-2500_ver1_10Rx24C.txt.nsuite_genelist
RP11-90H9	7	91800000	7q21.2	0.992151879741976	0.0254535123517354	0.99166555785343	0.0256517925326053	4	C:\Program Files\Normalise Suite 2\Genelists\SG_Hu1-2_KTH1-2500_ver1_10Rx24C.txt.nsuite_genelist
RP11-79O7	7	93200000	7q21.3	1.00023212913695	0.0234293603465119	1.00137965897767	0.023792962527609	4	C:\Program Files\Normalise Suite 2\Genelists\SG_Hu1-2_KTH1-2500_ver1_10Rx24C.txt.nsuite_genelist
RP11-91M13	7	93800000	7q21.3	0.980453813215962	0.0224008857144792	0.980924032908801	0.0222125387092294	4	C:\Program Files\Normalise Suite 2\Genelists\SG_Hu1-2_KTH1-2500_ver1_10Rx24C.txt.nsuite_genelist
RP11-10D8	7	99100000	7q22.1	0.963026660163927	0.0512966340373413	0.961664553924837	0.0544142440140439	4	C:\Program Files\Normalise Suite 2\Genelists\SG_Hu1-2_KTH1-2500_ver1_10Rx24C.txt.nsuite_genelist
RP11-80P24	7	99400000	7q22.1	0.995306902426459	0.0256674090475009	0.995610828560323	0.0269757284303701	4	C:\Program Files\Normalise Suite 2\Genelists\SG_Hu1-2_KTH1-2500_ver1_10Rx24C.txt.nsuite_genelist
RP11-72J24	7	105000000	7q22.2	0.999965575946204	0.135722324141283	0.999468503963254	0.140314803191014	4	C:\Program Files\Normalise Suite 2\Genelists\SG_Hu1-2_KTH1-2500_ver1_10Rx24C.txt.nsuite_genelist
RP11-80L6	7	106900000	7q22.2	1.00783009202549	0.0768779272473984	1.00780146643433	0.0784243219915	4	C:\Program Files\Normalise Suite 2\Genelists\SG_Hu1-2_KTH1-2500_ver1_10Rx24C.txt.nsuite_genelist
RP11-89M2	7	107600000	7q22.3	0.992697728825755	0.0148489247641635	0.992171562557574	0.0144621895603714	4	C:\Program Files\Normalise Suite 2\Genelists\SG_Hu1-2_KTH1-2500_ver1_10Rx24C.txt.nsuite_genelist
RP11-77E2	7	108500000	7q22.3	1.01919357339797	0.0852540074119614	1.01991828427873	0.0873402290046216	4	C:\Program Files\Normalise Suite 2\Genelists\SG_Hu1-2_KTH1-2500_ver1_10Rx24C.txt.nsuite_genelist
AC002487	7	109200000	7q22.3	0.994022523987755	0.0938904094769115	0.992886225230503	0.0972933738859177	4	C:\Program Files\Normalise Suite 2\Genelists\SG_Hu1-2_KTH1-2500_ver1_10Rx24C.txt.nsuite_genelist
RP11-12L9	7	112300000	7q31.1	1.02773100333812	0.0273770945360121	1.02683365924044	0.0228868660087945	4	C:\Program Files\Normalise Suite 2\Genelists\SG_Hu1-2_KTH1-2500_ver1_10Rx24C.txt.nsuite_genelist
CTB-22K14	7	113200000	7q31.1	1.00652943624813	0.045988665682364	1.00683616107315	0.0464750287944574	4	C:\Program Files\Normalise Suite 2\Genelists\SG_Hu1-2_KTH1-2500_ver1_10Rx24C.txt.nsuite_genelist
RP11-90N13	7	113400000	7q31.1	1.01164147078098	0.0431658535608373	1.01228103660135	0.0443808033000173	4	C:\Program Files\Normalise Suite 2\Genelists\SG_Hu1-2_KTH1-2500_ver1_10Rx24C.txt.nsuite_genelist
RP11-88J20	7	114300000	7q31.2	1.01073684729422	0.0758932069207905	1.0113000485012	0.0780445031025609	4	C:\Program Files\Normalise Suite 2\Genelists\SG_Hu1-2_KTH1-2500_ver1_10Rx24C.txt.nsuite_genelist
RP11-89O20	7	115100000	7q31.2	0.992430470854186	0.0424877353199009	0.985380465700747	0.0479748248344861	4	C:\Program Files\Normalise Suite 2\Genelists\SG_Hu1-2_KTH1-2500_ver1_10Rx24C.txt.nsuite_genelist
RP11-78C11	7	116500000	7q31.2	1.01714805948638	0.0178904075695056	1.01721921591948	0.0194796336091904	4	C:\Program Files\Normalise Suite 2\Genelists\SG_Hu1-2_KTH1-2500_ver1_10Rx24C.txt.nsuite_genelist
RP11-110C11	7	117500000	7q31.31	1.01518768109268	0.0546520795948326	1.01739533215281	0.0569957883364285	4	C:\Program Files\Normalise Suite 2\Genelists\SG_Hu1-2_KTH1-2500_ver1_10Rx24C.txt.nsuite_genelist
RP11-51M22	7	117900000	7q31.31	0.99076218569804	0.0170534063871509	0.991971252571794	0.0220341339974012	4	C:\Program Files\Normalise Suite 2\Genelists\SG_Hu1-2_KTH1-2500_ver1_10Rx24C.txt.nsuite_genelist
CTB-133K23	7	119200000	7q31.31	0.98127983429364	0.0704912128385564	0.983115597338672	0.0845936138123701	4	C:\Program Files\Normalise Suite 2\Genelists\SG_Hu1-2_KTH1-2500_ver1_10Rx24C.txt.nsuite_genelist
RP11-140O21	7	122600000	7q31.33	1.00644059961665	0.0198680275714921	1.00489543707433	0.022467938650644	4	C:\Program Files\Normalise Suite 2\Genelists\SG_Hu1-2_KTH1-2500_ver1_10Rx24C.txt.nsuite_genelist
RP11-3L10	7	123000000	7q31.33	0.960249263594546	0.0814755836191941	0.959279522140401	0.0860195398505632	4	C:\Program Files\Normalise Suite 2\Genelists\SG_Hu1-2_KTH1-2500_ver1_10Rx24C.txt.nsuite_genelist
RP11-112P4	7	123600000	7q31.33	1.01658819688833	0.0565275520489059	1.01998150140254	0.0597842640699326	4	C:\Program Files\Normalise Suite 2\Genelists\SG_Hu1-2_KTH1-2500_ver1_10Rx24C.txt.nsuite_genelist
RP11-81B7	7	129300000	7q32.3	1.00560322708238	0.112602164869751	1.00541252410312	0.117730858610077	4	C:\Program Files\Normalise Suite 2\Genelists\SG_Hu1-2_KTH1-2500_ver1_10Rx24C.txt.nsuite_genelist
RP11-80N8	7	129900000	7q32.3	1.0258658721992	0.0171687526106756	1.02669984281409	0.0173775096554244	4	C:\Program Files\Normalise Suite 2\Genelists\SG_Hu1-2_KTH1-2500_ver1_10Rx24C.txt.nsuite_genelist
RP11-66F23	7	131300000	7q32.3	1.01522733863906	0.103004446191068	1.01656709681461	0.112438916582254	4	C:\Program Files\Normalise Suite 2\Genelists\SG_Hu1-2_KTH1-2500_ver1_10Rx24C.txt.nsuite_genelist
RP11-35B6	7	131900000	7q32.3	1.01330090340003	0.0653069879023211	1.01336886291483	0.0655482063145029	4	C:\Program Files\Normalise Suite 2\Genelists\SG_Hu1-2_KTH1-2500_ver1_10Rx24C.txt.nsuite_genelist
AC007938	7	132800000	7q36.1	0.977839884021878	0.0299071615302388	0.977159401217234	0.0310219241395142	4	C:\Program Files\Normalise Suite 2\Genelists\SG_Hu1-2_KTH1-2500_ver1_10Rx24C.txt.nsuite_genelist
RP11-79E7	7	136500000	7q36.1	0.991569389742489	0.0103433651349117	0.990777143517044	0.00936161257334084	4	C:\Program Files\Normalise Suite 2\Genelists\SG_Hu1-2_KTH1-2500_ver1_10Rx24C.txt.nsuite_genelist
RP11-140I14	7	137700000	7q36.1	1.01606695171963	0.0684950945423402	1.01583475020549	0.0691175525022288	4	C:\Program Files\Normalise Suite 2\Genelists\SG_Hu1-2_KTH1-2500_ver1_10Rx24C.txt.nsuite_genelist
RP11-88K4	7	139500000	7q36.1	0.974985278032466	0.0208486707467637	0.970410614147698	0.025923718005178	4	C:\Program Files\Normalise Suite 2\Genelists\SG_Hu1-2_KTH1-2500_ver1_10Rx24C.txt.nsuite_genelist
RP11-80J18	7	140100000	7q36.1	1.00482674662703	0.12877420694618	1.00758641400936	0.145604720087198	4	C:\Program Files\Normalise Suite 2\Genelists\SG_Hu1-2_KTH1-2500_ver1_10Rx24C.txt.nsuite_genelist
RP11-137O4	7	141000000	7q36.1	0.972983138760898	0.0159923619379982	0.973361044590164	0.0180279391287509	4	C:\Program Files\Normalise Suite 2\Genelists\SG_Hu1-2_KTH1-2500_ver1_10Rx24C.txt.nsuite_genelist
AC083883	7	141600000	7q36.1	1.0003751337123	0.0101294828046046	1.00029609400765	0.0107868309937748	4	C:\Program Files\Normalise Suite 2\Genelists\SG_Hu1-2_KTH1-2500_ver1_10Rx24C.txt.nsuite_genelist
AC004853	7	147400000	7q36.1	1.00305620143851	0.0338993344146756	1.00559852609161	0.035722196142689	4	C:\Program Files\Normalise Suite 2\Genelists\SG_Hu1-2_KTH1-2500_ver1_10Rx24C.txt.nsuite_genelist
RP11-79M8	7	148100000	7q36.1	1.01925566687906	0.0377080622947219	1.01924897666628	0.0399822713229643	4	C:\Program Files\Normalise Suite 2\Genelists\SG_Hu1-2_KTH1-2500_ver1_10Rx24C.txt.nsuite_genelist
RP11-79K23	7	151000000	7q36.2	1.01243645500791	0.0226162621256398	1.01738046359883	0.0221746433802218	4	C:\Program Files\Normalise Suite 2\Genelists\SG_Hu1-2_KTH1-2500_ver1_10Rx24C.txt.nsuite_genelist
RP11-89P11	7	151300000	7q36.2	0.981052746094795	0.103577799222347	0.980247189197	0.106246589406553	4	C:\Program Files\Normalise Suite 2\Genelists\SG_Hu1-2_KTH1-2500_ver1_10Rx24C.txt.nsuite_genelist
RP11-91P1	7	152300000	7q36.2	0.997949393577717	0.0149055650432895	0.998287015972963	0.0162828291266087	4	C:\Program Files\Normalise Suite 2\Genelists\SG_Hu1-2_KTH1-2500_ver1_10Rx24C.txt.nsuite_genelist
RP11-43L19	7	155600000	7q36.3	1.01487715949903	0.0149032811883547	1.01493434739612	0.0143939848338672	4	C:\Program Files\Normalise Suite 2\Genelists\SG_Hu1-2_KTH1-2500_ver1_10Rx24C.txt.nsuite_genelist
RP11-79K9	7	157400000	7q36.3	1.01059180760083	0.0401183753632372	1.01115831449761	0.0420809744367722	4	C:\Program Files\Normalise Suite 2\Genelists\SG_Hu1-2_KTH1-2500_ver1_10Rx24C.txt.nsuite_genelist
RP11-80J22	7	157800000	7q36.3	0.985379160284465	0.0558699932746229	0.988684291837998	0.0586953441197567	4	C:\Program Files\Normalise Suite 2\Genelists\SG_Hu1-2_KTH1-2500_ver1_10Rx24C.txt.nsuite_genelist
RP11-58F7	7	160800000	7q36.3	1.01256028306389	0.00928428981911814	1.01238574894265	0.00905295390799158	4	C:\Program Files\Normalise Suite 2\Genelists\SG_Hu1-2_KTH1-2500_ver1_10Rx24C.txt.nsuite_genelist
GS-3-K23	7	163700000	7q36.3	0.981542332454774	0.0625845003144406	0.982201470817607	0.0682766367055192	4	C:\Program Files\Normalise Suite 2\Genelists\SG_Hu1-2_KTH1-2500_ver1_10Rx24C.txt.nsuite_genelist
RP11-91J19	8	200000	8p23.3	0.986637509499064	0.109234953915424	0.98509309078484	0.118511169805787	4	C:\Program Files\Normalise Suite 2\Genelists\SG_Hu1-2_KTH1-2500_ver1_10Rx24C.txt.nsuite_genelist
GS-580-L5	8	400000	8p23.3	0.989871656634868	0.141970899157773	0.990580787152491	0.156561300473319	4	C:\Program Files\Normalise Suite 2\Genelists\SG_Hu1-2_KTH1-2500_ver1_10Rx24C.txt.nsuite_genelist
GS-77-L23	8	800000	8p23.3	0.979154675587667	0.0447403777665112	0.979317846945342	0.0452680684764186	4	C:\Program Files\Normalise Suite 2\Genelists\SG_Hu1-2_KTH1-2500_ver1_10Rx24C.txt.nsuite_genelist
AF188030	8	1500000	8p23.3	0.998270878177822	0.0224470490870108	0.997398254026836	0.0270033771759351	4	C:\Program Files\Normalise Suite 2\Genelists\SG_Hu1-2_KTH1-2500_ver1_10Rx24C.txt.nsuite_genelist
RP11-11P7	8	2700000	8p23.2	1.00022711314938	0.0513754316142444	1.00193153206265	0.0577407003470802	4	C:\Program Files\Normalise Suite 2\Genelists\SG_Hu1-2_KTH1-2500_ver1_10Rx24C.txt.nsuite_genelist
RP11-121F7	8	3300000	8p23.2	0.998281943599062	0.0372988255669148	1.00107781185481	0.043562890432662	4	C:\Program Files\Normalise Suite 2\Genelists\SG_Hu1-2_KTH1-2500_ver1_10Rx24C.txt.nsuite_genelist
RP11-45M12	8	4000000	8p23.2	0.963625752893672	0.0551324344833399	0.963268962996676	0.0551850048479408	4	C:\Program Files\Normalise Suite 2\Genelists\SG_Hu1-2_KTH1-2500_ver1_10Rx24C.txt.nsuite_genelist
RP11-89I12	8	4600000	8p23.2	0.992888769442601	0.0471522554298553	0.991388588849135	0.0496082513296361	4	C:\Program Files\Normalise Suite 2\Genelists\SG_Hu1-2_KTH1-2500_ver1_10Rx24C.txt.nsuite_genelist
RP11-1K11	8	4800000	8p23.2	1.01614687475647	0.127669544324432	1.01823514422796	0.139651274025743	4	C:\Program Files\Normalise Suite 2\Genelists\SG_Hu1-2_KTH1-2500_ver1_10Rx24C.txt.nsuite_genelist
RP11-451-M4	8	6000000	8p23.1	1.00980969280091	0.126188774515997	1.00917481053747	0.12806264240009	4	C:\Program Files\Normalise Suite 2\Genelists\SG_Hu1-2_KTH1-2500_ver1_10Rx24C.txt.nsuite_genelist
RP11-780-O22	8	7400000	8p23.1	0.991737159476376	0.0487434775824033	0.991932463040658	0.0487778876712103	4	C:\Program Files\Normalise Suite 2\Genelists\SG_Hu1-2_KTH1-2500_ver1_10Rx24C.txt.nsuite_genelist
RP11-90J21	8	7400000	8p23.1	0.994767171050893	0.0398889730044785	0.99430052732144	0.0406796972611201	4	C:\Program Files\Normalise Suite 2\Genelists\SG_Hu1-2_KTH1-2500_ver1_10Rx24C.txt.nsuite_genelist
RP11-79E11	8	7800000	8p23.1	1.01209945133901	0.0267638003522206	1.01265307915113	0.0268175019180779	4	C:\Program Files\Normalise Suite 2\Genelists\SG_Hu1-2_KTH1-2500_ver1_10Rx24C.txt.nsuite_genelist
RP11-429-B7	8	9000000	8p23.1	0.982678681730383	0.0931362307185303	0.983093694726707	0.0982186752159125	4	C:\Program Files\Normalise Suite 2\Genelists\SG_Hu1-2_KTH1-2500_ver1_10Rx24C.txt.nsuite_genelist
RP11-18-L2	8	9000000	8p23.1	0.985909720621564	0.0442211690440674	0.984794562418479	0.0485760362202885	4	C:\Program Files\Normalise Suite 2\Genelists\SG_Hu1-2_KTH1-2500_ver1_10Rx24C.txt.nsuite_genelist
RP11-79I19	8	9300000	8p23.1	0.967921097974423	0.0292074524408312	0.965475487319839	0.0329450997342677	4	C:\Program Files\Normalise Suite 2\Genelists\SG_Hu1-2_KTH1-2500_ver1_10Rx24C.txt.nsuite_genelist
RP11-375-N15	8	9600000	8p23.1	0.986209033558194	0.0167611546595504	0.9860752891939	0.0170341294993887	4	C:\Program Files\Normalise Suite 2\Genelists\SG_Hu1-2_KTH1-2500_ver1_10Rx24C.txt.nsuite_genelist
RP11-252K12	8	11500000	8p23.1	1.01165404159948	0.0889527828647915	1.01244151950963	0.0914366713221063	4	C:\Program Files\Normalise Suite 2\Genelists\SG_Hu1-2_KTH1-2500_ver1_10Rx24C.txt.nsuite_genelist
RP11-80B8	8	11600000	8p23.1	0.972896833777525	0.0843108142451925	0.971471132387197	0.0886252155553071	4	C:\Program Files\Normalise Suite 2\Genelists\SG_Hu1-2_KTH1-2500_ver1_10Rx24C.txt.nsuite_genelist
RP11-90O17	8	12900000	8p21.3	0.9847366510426	0.0292292792966092	0.983732954412407	0.0319490624893798	4	C:\Program Files\Normalise Suite 2\Genelists\SG_Hu1-2_KTH1-2500_ver1_10Rx24C.txt.nsuite_genelist
RP11-23H1	8	15500000	8p21.3	0.984871784377266	0.0645772789813827	0.985344812856237	0.0728207139237714	4	C:\Program Files\Normalise Suite 2\Genelists\SG_Hu1-2_KTH1-2500_ver1_10Rx24C.txt.nsuite_genelist
AC010656	8	16000000	8p21.3	1.00839860895903	0.0310145080716276	1.00963506396513	0.033547228373402	4	C:\Program Files\Normalise Suite 2\Genelists\SG_Hu1-2_KTH1-2500_ver1_10Rx24C.txt.nsuite_genelist
RP11-90I3	8	17100000	8p21.3	1.00860826632125	0.0255357239624321	1.00931023583301	0.0255830778891077	4	C:\Program Files\Normalise Suite 2\Genelists\SG_Hu1-2_KTH1-2500_ver1_10Rx24C.txt.nsuite_genelist
RP11-89M16	8	17800000	8p21.3	1.00790642123436	0.0264245971192767	1.01041503451113	0.0338256380395989	4	C:\Program Files\Normalise Suite 2\Genelists\SG_Hu1-2_KTH1-2500_ver1_10Rx24C.txt.nsuite_genelist
RP11-51C1	8	20000000	8p21.3	0.99231953462052	0.0596429105726519	0.992598235650779	0.0599026770663718	4	C:\Program Files\Normalise Suite 2\Genelists\SG_Hu1-2_KTH1-2500_ver1_10Rx24C.txt.nsuite_genelist
RP11-89O4	8	21500000	8p21.2	1.02275812481665	0.0588159401633999	1.02400205803939	0.0635190675173285	4	C:\Program Files\Normalise Suite 2\Genelists\SG_Hu1-2_KTH1-2500_ver1_10Rx24C.txt.nsuite_genelist
RP11-110I16	8	22300000	8p21.2	1.00629915382432	0.106035684573009	1.00582265568053	0.119481906830693	4	C:\Program Files\Normalise Suite 2\Genelists\SG_Hu1-2_KTH1-2500_ver1_10Rx24C.txt.nsuite_genelist
RP11-89M8	8	23600000	8p21.2	1.00990453023962	0.0800579756016362	1.01196790304095	0.0812275394397704	4	C:\Program Files\Normalise Suite 2\Genelists\SG_Hu1-2_KTH1-2500_ver1_10Rx24C.txt.nsuite_genelist
RP11-76B12	8	25700000	8p21.1	0.979057161917821	0.0784023188008317	0.978038021922582	0.084091479472762	4	C:\Program Files\Normalise Suite 2\Genelists\SG_Hu1-2_KTH1-2500_ver1_10Rx24C.txt.nsuite_genelist
RP11-90M13	8	26700000	8p21.1	1.04388616019812	0.0748488901945158	0.948907313765759	0.0375357640062266	4	C:\Program Files\Normalise Suite 2\Genelists\SG_Hu1-2_KTH1-2500_ver1_10Rx24C.txt.nsuite_genelist
RP11-70L1	8	27700000	8p21.1	0.998011016968316	0.0321651777379689	0.99795154349251	0.0338922803631719	4	C:\Program Files\Normalise Suite 2\Genelists\SG_Hu1-2_KTH1-2500_ver1_10Rx24C.txt.nsuite_genelist
RP11-138J2	8	28400000	8p21.1	1.00055992383302	0.0551196274401878	0.999926673599647	0.0541616024074881	4	C:\Program Files\Normalise Suite 2\Genelists\SG_Hu1-2_KTH1-2500_ver1_10Rx24C.txt.nsuite_genelist
RP11-116F9	8	29300000	8p11.23	0.992479805041447	0.0321737379476349	0.992052293853311	0.0351988859377247	4	C:\Program Files\Normalise Suite 2\Genelists\SG_Hu1-2_KTH1-2500_ver1_10Rx24C.txt.nsuite_genelist
RP11-662B19	8	29800000	8p11.23	1.0258206494518	0.0408916725153458	1.02621677635083	0.042323099262758	4	C:\Program Files\Normalise Suite 2\Genelists\SG_Hu1-2_KTH1-2500_ver1_10Rx24C.txt.nsuite_genelist
RP11-279J6	8	30900000	8p11.23	0.996871722234625	0.0302860757016841	1.00030270945056	0.0344130924126154	4	C:\Program Files\Normalise Suite 2\Genelists\SG_Hu1-2_KTH1-2500_ver1_10Rx24C.txt.nsuite_genelist
RP11-173D10	8	31900000	8p11.23	1.02948714005702	0.0353439339315144	1.02209256217353	0.0577723710582038	3	C:\Program Files\Normalise Suite 2\Genelists\SG_Hu1-2_KTH1-2500_ver1_10Rx24C.txt.nsuite_genelist
RP11-139G9	8	32200000	8p11.23	1.01365268540613	0.048260506211429	1.01381534321476	0.0448379870427479	4	C:\Program Files\Normalise Suite 2\Genelists\SG_Hu1-2_KTH1-2500_ver1_10Rx24C.txt.nsuite_genelist
RP11-57I3	8	33700000	8p11.23	1.00599631300623	0.0155057093496721	1.00659316896528	0.0174460510367966	4	C:\Program Files\Normalise Suite 2\Genelists\SG_Hu1-2_KTH1-2500_ver1_10Rx24C.txt.nsuite_genelist
RP11-2I13	8	34600000	8p11.23	0.999957438983282	0.0424464404738148	0.999267817888551	0.0425717034763285	4	C:\Program Files\Normalise Suite 2\Genelists\SG_Hu1-2_KTH1-2500_ver1_10Rx24C.txt.nsuite_genelist
RP11-91P13	8	34900000	8p11.23	1.01331863028271	0.0453521240382669	1.01761297197967	0.0583081863477897	4	C:\Program Files\Normalise Suite 2\Genelists\SG_Hu1-2_KTH1-2500_ver1_10Rx24C.txt.nsuite_genelist
RP11-79H13	8	36100000	8p11.22	1.01059527453604	0.0108911667638507	1.01056856007351	0.0098037258276741	4	C:\Program Files\Normalise Suite 2\Genelists\SG_Hu1-2_KTH1-2500_ver1_10Rx24C.txt.nsuite_genelist
RP11-237M13	8	37400000	8p11.22	0.998107638252477	0.21176983623123	0.997923823951221	0.226353091650823	4	C:\Program Files\Normalise Suite 2\Genelists\SG_Hu1-2_KTH1-2500_ver1_10Rx24C.txt.nsuite_genelist
RP11-89M20	8	37800000	8p11.21	1.00552640114813	0.115721487036937	1.0049517734002	0.125277028538023	4	C:\Program Files\Normalise Suite 2\Genelists\SG_Hu1-2_KTH1-2500_ver1_10Rx24C.txt.nsuite_genelist
RP11-113G10	8	39400000	8p11.21	1.01239583501111	0.0910023171957687	1.01233966647408	0.0941427071183349	4	C:\Program Files\Normalise Suite 2\Genelists\SG_Hu1-2_KTH1-2500_ver1_10Rx24C.txt.nsuite_genelist
RP11-90P5	8	39500000	8p11.21	0.995445438415788	0.0572593675529674	0.99358851546063	0.0591843587655071	4	C:\Program Files\Normalise Suite 2\Genelists\SG_Hu1-2_KTH1-2500_ver1_10Rx24C.txt.nsuite_genelist
RP11-262I23	8	40500000	8p11.21	1.01361368973843	0.0361770195933253	1.01361772089188	0.0379259779297954	4	C:\Program Files\Normalise Suite 2\Genelists\SG_Hu1-2_KTH1-2500_ver1_10Rx24C.txt.nsuite_genelist
AC015649	8	42200000	8p11.1	0.999575696545336	0.0603752983942274	0.998252827366244	0.0632348428293704	4	C:\Program Files\Normalise Suite 2\Genelists\SG_Hu1-2_KTH1-2500_ver1_10Rx24C.txt.nsuite_genelist
RP11-89A4	8	43300000	8q11.1	1.01901622178088	0.0146950321988072	1.01835815708467	0.0177910183451476	4	C:\Program Files\Normalise Suite 2\Genelists\SG_Hu1-2_KTH1-2500_ver1_10Rx24C.txt.nsuite_genelist
RP11-12L15	8	46000000	8q11.1	0.990074505227216	0.0656882915996739	0.989736046829076	0.0665542676829927	4	C:\Program Files\Normalise Suite 2\Genelists\SG_Hu1-2_KTH1-2500_ver1_10Rx24C.txt.nsuite_genelist
RP11-113H14	8	47900000	8q11.1	0.996874342390752	0.0431501836403739	0.996575013119303	0.0431807948248752	4	C:\Program Files\Normalise Suite 2\Genelists\SG_Hu1-2_KTH1-2500_ver1_10Rx24C.txt.nsuite_genelist
RP11-10H3	8	49000000	8q11.21	0.98319701138689	0.0168687886764444	0.981570058348235	0.0177956025420062	4	C:\Program Files\Normalise Suite 2\Genelists\SG_Hu1-2_KTH1-2500_ver1_10Rx24C.txt.nsuite_genelist
RP11-11C20	8	51600000	8q11.21	0.986665970670859	0.0270690883126133	0.986647754195084	0.0279708798714846	4	C:\Program Files\Normalise Suite 2\Genelists\SG_Hu1-2_KTH1-2500_ver1_10Rx24C.txt.nsuite_genelist
AC090814	8	52700000	8q11.22	1.002696664118	0.0464929114134642	1.00311539185565	0.0480281146215929	4	C:\Program Files\Normalise Suite 2\Genelists\SG_Hu1-2_KTH1-2500_ver1_10Rx24C.txt.nsuite_genelist
RP11-105K5	8	53400000	8q11.22	0.991958491656464	0.0181886002341633	0.990313124700521	0.0183878128199602	4	C:\Program Files\Normalise Suite 2\Genelists\SG_Hu1-2_KTH1-2500_ver1_10Rx24C.txt.nsuite_genelist
RP11-767C6	8	54000000	8q11.22	1.0156850372729	0.0237382776205669	1.02029588769347	0.0228058635203013	4	C:\Program Files\Normalise Suite 2\Genelists\SG_Hu1-2_KTH1-2500_ver1_10Rx24C.txt.nsuite_genelist
RP11-99M6	8	54500000	8q11.22	1.04073387906255	0.0586618325455767	1.04256719801493	0.061834089863798	4	C:\Program Files\Normalise Suite 2\Genelists\SG_Hu1-2_KTH1-2500_ver1_10Rx24C.txt.nsuite_genelist
RP11-172D2	8	54700000	8q11.22	0.986257720100958	0.0254742805500559	0.977352758090451	0.018016566732393	4	C:\Program Files\Normalise Suite 2\Genelists\SG_Hu1-2_KTH1-2500_ver1_10Rx24C.txt.nsuite_genelist
AC046176	8	55900000	8q11.23	0.980489601693925	0.00970991024908168	0.980026921954234	0.00825898972345971	4	C:\Program Files\Normalise Suite 2\Genelists\SG_Hu1-2_KTH1-2500_ver1_10Rx24C.txt.nsuite_genelist
RP11-16M8	8	56200000	8q11.23	1.01774698123878	0.0373748599469468	1.01783258630823	0.0399278703344531	4	C:\Program Files\Normalise Suite 2\Genelists\SG_Hu1-2_KTH1-2500_ver1_10Rx24C.txt.nsuite_genelist
AC021393	8	58400000	8q11.23	1.00331260736392	0.0122717210103092	1.00397064552618	0.0131046478996417	4	C:\Program Files\Normalise Suite 2\Genelists\SG_Hu1-2_KTH1-2500_ver1_10Rx24C.txt.nsuite_genelist
RP11-91I20	8	58800000	8q11.23	0.986946248233251	0.0629534604420014	0.98537674311756	0.0685303939945173	4	C:\Program Files\Normalise Suite 2\Genelists\SG_Hu1-2_KTH1-2500_ver1_10Rx24C.txt.nsuite_genelist
RP11-24L2	8	60200000	8q12.1	0.993794584119143	0.0346867002703137	0.993265983149394	0.0349168629029175	4	C:\Program Files\Normalise Suite 2\Genelists\SG_Hu1-2_KTH1-2500_ver1_10Rx24C.txt.nsuite_genelist
AC019357	8	61500000	8q12.1	0.994336401154146	0.0387670120731588	0.995487687034547	0.0395978092827684	4	C:\Program Files\Normalise Suite 2\Genelists\SG_Hu1-2_KTH1-2500_ver1_10Rx24C.txt.nsuite_genelist
AC023533	8	62500000	8q12.1	1.01369343016503	0.00914796149894274	0.989197627820726	0.042356268796702	3	C:\Program Files\Normalise Suite 2\Genelists\SG_Hu1-2_KTH1-2500_ver1_10Rx24C.txt.nsuite_genelist
RP11-89A16	8	63200000	8q12.1	1.00948885991586	0.0578821516608268	1.00983747852917	0.0590727773949501	4	C:\Program Files\Normalise Suite 2\Genelists\SG_Hu1-2_KTH1-2500_ver1_10Rx24C.txt.nsuite_genelist
AC087768	8	64300000	8q12.2	0.998388365151289	0.0727551893684324	0.998642903568942	0.0729855732228375	4	C:\Program Files\Normalise Suite 2\Genelists\SG_Hu1-2_KTH1-2500_ver1_10Rx24C.txt.nsuite_genelist
RP11-79G22	8	67500000	8q12.3	1.00009969325475	0.0826451027975854	0.999059054675776	0.0820585452818401	4	C:\Program Files\Normalise Suite 2\Genelists\SG_Hu1-2_KTH1-2500_ver1_10Rx24C.txt.nsuite_genelist
RP11-120-N14	8	67800000	8q12.3	1.00431301210924	0.0307739081131725	1.00590006498885	0.0330087282235314	4	C:\Program Files\Normalise Suite 2\Genelists\SG_Hu1-2_KTH1-2500_ver1_10Rx24C.txt.nsuite_genelist
RP11-212-P10	8	68000000	8q12.3	0.998223580671852	0.0563800326680051	0.997534110436792	0.0569252866990494	4	C:\Program Files\Normalise Suite 2\Genelists\SG_Hu1-2_KTH1-2500_ver1_10Rx24C.txt.nsuite_genelist
RP11-11K9	8	69900000	8q13.1	1.01597069219779	0.0709708784612959	1.01591392639898	0.080088375861205	8	C:\Program Files\Normalise Suite 2\Genelists\SG_Hu1-2_KTH1-2500_ver1_10Rx24C.txt.nsuite_genelist
RP11-148-M7	8	71100000	8q13.2	1.01449485705428	0.0250645516445583	1.01865867362534	0.0278010656909206	4	C:\Program Files\Normalise Suite 2\Genelists\SG_Hu1-2_KTH1-2500_ver1_10Rx24C.txt.nsuite_genelist
RP11-114M5	8	71200000	8q13.2	1.00491062460604	0.0357436134531712	1.0047777808105	0.035002262322099	4	C:\Program Files\Normalise Suite 2\Genelists\SG_Hu1-2_KTH1-2500_ver1_10Rx24C.txt.nsuite_genelist
RP11-325E22	8	72000000	8q13.2	1.00701597197229	0.0563699017945129	1.01071111432399	0.0542389729424186	4	C:\Program Files\Normalise Suite 2\Genelists\SG_Hu1-2_KTH1-2500_ver1_10Rx24C.txt.nsuite_genelist
RP11-148M7	8	73200000	8q13.2	1.00377726942014	0.0312285675200675	1.00388281793706	0.0328095681426688	4	C:\Program Files\Normalise Suite 2\Genelists\SG_Hu1-2_KTH1-2500_ver1_10Rx24C.txt.nsuite_genelist
RP11-359N14	8	73700000	8q13.3	1.01000700462379	0.0504849571798252	1.00983673673492	0.0509480586755566	4	C:\Program Files\Normalise Suite 2\Genelists\SG_Hu1-2_KTH1-2500_ver1_10Rx24C.txt.nsuite_genelist
RP11-107-F3	8	74100000	8q13.3	1.01677091335313	0.188209131727254	1.020783404653	0.204071266210366	4	C:\Program Files\Normalise Suite 2\Genelists\SG_Hu1-2_KTH1-2500_ver1_10Rx24C.txt.nsuite_genelist
RP11-117N14	8	74300000	8q13.3	0.999595224374759	0.0200763231246843	0.998115422144941	0.020190951975102	4	C:\Program Files\Normalise Suite 2\Genelists\SG_Hu1-2_KTH1-2500_ver1_10Rx24C.txt.nsuite_genelist
RP11-88N8	8	75100000	8q13.3	1.0075291270347	0.0114657186293028	1.00754479323864	0.0118331423218232	4	C:\Program Files\Normalise Suite 2\Genelists\SG_Hu1-2_KTH1-2500_ver1_10Rx24C.txt.nsuite_genelist
RP11-65J24	8	76300000	8q13.3	0.972485654258965	0.0430391408016827	0.970706597830566	0.0444197577724716	4	C:\Program Files\Normalise Suite 2\Genelists\SG_Hu1-2_KTH1-2500_ver1_10Rx24C.txt.nsuite_genelist
RP11-89H1	8	77400000	8q21.11	0.98628540417763	0.0900014581434915	0.982673916725823	0.0994713385133824	4	C:\Program Files\Normalise Suite 2\Genelists\SG_Hu1-2_KTH1-2500_ver1_10Rx24C.txt.nsuite_genelist
RP11-80F24	8	78300000	8q21.11	0.993318060279399	0.0884117006563493	0.998351377427661	0.0917158454201011	4	C:\Program Files\Normalise Suite 2\Genelists\SG_Hu1-2_KTH1-2500_ver1_10Rx24C.txt.nsuite_genelist
RP11-90B7	8	79100000	8q21.11	1.0044521894858	0.0460433704428071	1.00668183623954	0.0497302526161439	4	C:\Program Files\Normalise Suite 2\Genelists\SG_Hu1-2_KTH1-2500_ver1_10Rx24C.txt.nsuite_genelist
RP11-15K1	8	79900000	8q21.11	0.980010225180167	0.024965257436203	0.976986548702453	0.0245086956627702	4	C:\Program Files\Normalise Suite 2\Genelists\SG_Hu1-2_KTH1-2500_ver1_10Rx24C.txt.nsuite_genelist
RP11-89I14	8	80500000	8q21.11	0.983309555920471	0.0280322466002447	0.983121907461617	0.028637938235562	4	C:\Program Files\Normalise Suite 2\Genelists\SG_Hu1-2_KTH1-2500_ver1_10Rx24C.txt.nsuite_genelist
RP11-93E11	8	81600000	8q21.12	0.981825627345507	0.033032794446263	0.981932133401405	0.0311553174050141	4	C:\Program Files\Normalise Suite 2\Genelists\SG_Hu1-2_KTH1-2500_ver1_10Rx24C.txt.nsuite_genelist
RP11-257P3	8	82200000	8q21.12	0.994006408746585	0.072656085098134	0.992355265734755	0.0796575888729717	4	C:\Program Files\Normalise Suite 2\Genelists\SG_Hu1-2_KTH1-2500_ver1_10Rx24C.txt.nsuite_genelist
RP11-90F1	8	85500000	8q21.13	1.03610932565725	0.0215637608283749	1.03791183913336	0.0235390900007976	4	C:\Program Files\Normalise Suite 2\Genelists\SG_Hu1-2_KTH1-2500_ver1_10Rx24C.txt.nsuite_genelist
RP11-90O15	8	85700000	8q21.13	1.01612112981201	0.0625224974973206	1.02248640490782	0.0694326180540299	4	C:\Program Files\Normalise Suite 2\Genelists\SG_Hu1-2_KTH1-2500_ver1_10Rx24C.txt.nsuite_genelist
RP11-96G1	8	86500000	8q21.2	1.33500238190032	0.0645171243422125	1.34382762938434	0.0676307935384381	4	C:\Program Files\Normalise Suite 2\Genelists\SG_Hu1-2_KTH1-2500_ver1_10Rx24C.txt.nsuite_genelist
RP11-91K2	8	87000000	8q21.2	1.03848839000891	0.0580783807797035	1.04137116962277	0.0608600274051466	4	C:\Program Files\Normalise Suite 2\Genelists\SG_Hu1-2_KTH1-2500_ver1_10Rx24C.txt.nsuite_genelist
RP11-80P18	8	87700000	8q21.2	1.00008016440557	0.0362614413036068	0.998949499433484	0.0384010213920276	4	C:\Program Files\Normalise Suite 2\Genelists\SG_Hu1-2_KTH1-2500_ver1_10Rx24C.txt.nsuite_genelist
RP11-90G19	8	88600000	8q21.3	0.991637652222638	0.0319370488057596	0.992406150768082	0.0327547986545483	4	C:\Program Files\Normalise Suite 2\Genelists\SG_Hu1-2_KTH1-2500_ver1_10Rx24C.txt.nsuite_genelist
RP11-88J22	8	89600000	8q21.3	0.989902184001463	0.019085157670173	0.988762849394309	0.01961431676186	4	C:\Program Files\Normalise Suite 2\Genelists\SG_Hu1-2_KTH1-2500_ver1_10Rx24C.txt.nsuite_genelist
RP11-88J8	8	91000000	8q21.3	1.02190408696493	0.0126755763896336	1.02201037981193	0.0120696887131851	4	C:\Program Files\Normalise Suite 2\Genelists\SG_Hu1-2_KTH1-2500_ver1_10Rx24C.txt.nsuite_genelist
RP11-89F14	8	91900000	8q21.3	0.978068337909226	0.0566711250147909	0.973740362555413	0.0606091408985149	4	C:\Program Files\Normalise Suite 2\Genelists\SG_Hu1-2_KTH1-2500_ver1_10Rx24C.txt.nsuite_genelist
RP11-27I15	8	94100000	8q22.1	0.98321214362303	0.0525721625633879	0.973803171695812	0.0396964718895058	3	C:\Program Files\Normalise Suite 2\Genelists\SG_Hu1-2_KTH1-2500_ver1_10Rx24C.txt.nsuite_genelist
RP11-90N3	8	95200000	8q22.1	0.997834960683754	0.0171377117819369	0.997848073949734	0.0186136356847962	4	C:\Program Files\Normalise Suite 2\Genelists\SG_Hu1-2_KTH1-2500_ver1_10Rx24C.txt.nsuite_genelist
RP11-80P10	8	96100000	8q22.1	1.01986979891885	0.0192060672564193	1.02026223285862	0.0224971186043621	4	C:\Program Files\Normalise Suite 2\Genelists\SG_Hu1-2_KTH1-2500_ver1_10Rx24C.txt.nsuite_genelist
RP11-90D11	8	98800000	8q22.2	0.997256950535835	0.112389819995441	0.998094425095646	0.113354544112078	4	C:\Program Files\Normalise Suite 2\Genelists\SG_Hu1-2_KTH1-2500_ver1_10Rx24C.txt.nsuite_genelist
RP11-30J11	8	100000000	8q22.2	1.01226219688527	0.0681812998105311	1.02052353234626	0.0993887766396294	4	C:\Program Files\Normalise Suite 2\Genelists\SG_Hu1-2_KTH1-2500_ver1_10Rx24C.txt.nsuite_genelist
RP11-91O11	8	102200000	8q22.3	1.00506970095327	0.0762161072168491	1.00426536917067	0.0758466200024217	4	C:\Program Files\Normalise Suite 2\Genelists\SG_Hu1-2_KTH1-2500_ver1_10Rx24C.txt.nsuite_genelist
RP11-79F7	8	107000000	8q23.1	0.976365495177107	0.0258799503051429	0.976917659674377	0.0273994248713619	4	C:\Program Files\Normalise Suite 2\Genelists\SG_Hu1-2_KTH1-2500_ver1_10Rx24C.txt.nsuite_genelist
RP11-79J9	8	108000000	8q23.1	1.01018557129768	0.0477047883938664	1.01195862028009	0.0488507452351184	4	C:\Program Files\Normalise Suite 2\Genelists\SG_Hu1-2_KTH1-2500_ver1_10Rx24C.txt.nsuite_genelist
RP11-81B5	8	109200000	8q23.2	0.994732135744325	0.0207920161690245	0.995912953423535	0.0239242972572452	4	C:\Program Files\Normalise Suite 2\Genelists\SG_Hu1-2_KTH1-2500_ver1_10Rx24C.txt.nsuite_genelist
RP11-80D8	8	109800000	8q23.2	0.998768318153238	0.0787349373861373	0.999023544397879	0.0802851588086177	4	C:\Program Files\Normalise Suite 2\Genelists\SG_Hu1-2_KTH1-2500_ver1_10Rx24C.txt.nsuite_genelist
RP11-79C21	8	109900000	8q23.2	1.00241718011679	0.0172203881688006	1.00226736762059	0.0173549460130731	4	C:\Program Files\Normalise Suite 2\Genelists\SG_Hu1-2_KTH1-2500_ver1_10Rx24C.txt.nsuite_genelist
RP11-91K1	8	110800000	8q23.3	0.990008487151948	0.00587036475082797	0.964177946045468	0.0444057125923596	3	C:\Program Files\Normalise Suite 2\Genelists\SG_Hu1-2_KTH1-2500_ver1_10Rx24C.txt.nsuite_genelist
RP11-79C18	8	111200000	8q23.3	1.01484641901704	0.0283986006774508	1.01422900552698	0.0303290287437207	4	C:\Program Files\Normalise Suite 2\Genelists\SG_Hu1-2_KTH1-2500_ver1_10Rx24C.txt.nsuite_genelist
RP11-3A12	8	113600000	8q23.3	1.0161863941278	0.01815692127457	1.02405562396243	0.0281228287360279	4	C:\Program Files\Normalise Suite 2\Genelists\SG_Hu1-2_KTH1-2500_ver1_10Rx24C.txt.nsuite_genelist
RP11-89I16	8	115300000	8q23.3	0.99666396237298	0.0149219281094892	0.996374599860593	0.0158446248321777	4	C:\Program Files\Normalise Suite 2\Genelists\SG_Hu1-2_KTH1-2500_ver1_10Rx24C.txt.nsuite_genelist
RP11-30P9	8	119000000	8q24.12	0.977771054980366	0.0760242132864774	0.971730142938231	0.0854170233894867	4	C:\Program Files\Normalise Suite 2\Genelists\SG_Hu1-2_KTH1-2500_ver1_10Rx24C.txt.nsuite_genelist
RP11-89P19	8	119500000	8q24.12	1.01103971792751	0.0952380876894996	1.01090654017675	0.0992274589133276	4	C:\Program Files\Normalise Suite 2\Genelists\SG_Hu1-2_KTH1-2500_ver1_10Rx24C.txt.nsuite_genelist
RP11-88J18	8	121800000	8q24.13	0.989471806732512	0.058537019086583	0.987260532661134	0.059194540942969	4	C:\Program Files\Normalise Suite 2\Genelists\SG_Hu1-2_KTH1-2500_ver1_10Rx24C.txt.nsuite_genelist
AC037486	8	122600000	8q24.13	0.981119619411882	0.0410873150955384	0.980973410086291	0.0421029208507106	4	C:\Program Files\Normalise Suite 2\Genelists\SG_Hu1-2_KTH1-2500_ver1_10Rx24C.txt.nsuite_genelist
RP11-89P9	8	125800000	8q24.13	0.995014647279818	0.0743896736741551	0.996125438236246	0.076156252951656	4	C:\Program Files\Normalise Suite 2\Genelists\SG_Hu1-2_KTH1-2500_ver1_10Rx24C.txt.nsuite_genelist
RP11-91M23	8	127300000	8q24.21	0.972262220065845	0.042038438438722	0.971512144640791	0.0425820757196311	4	C:\Program Files\Normalise Suite 2\Genelists\SG_Hu1-2_KTH1-2500_ver1_10Rx24C.txt.nsuite_genelist
RP11-65D17	8	127700000	8q24.21	0.99371232395186	0.0422825951656699	0.993904952094952	0.0433018807181887	4	C:\Program Files\Normalise Suite 2\Genelists\SG_Hu1-2_KTH1-2500_ver1_10Rx24C.txt.nsuite_genelist
RP11-89K10	8	128100000	8q24.21	1.03874280272321	0.0219872489988911	1.03745244733981	0.0271846803697922	4	C:\Program Files\Normalise Suite 2\Genelists\SG_Hu1-2_KTH1-2500_ver1_10Rx24C.txt.nsuite_genelist
RP11-79E8	8	131100000	8q24.22	1.00147231280734	0.0415728428976087	1.00045686987857	0.0408316149676211	4	C:\Program Files\Normalise Suite 2\Genelists\SG_Hu1-2_KTH1-2500_ver1_10Rx24C.txt.nsuite_genelist
RP11-94M13	8	133300000	8q24.22	0.996082429407636	0.0172405602973387	0.999420882105408	0.0137863334382291	4	C:\Program Files\Normalise Suite 2\Genelists\SG_Hu1-2_KTH1-2500_ver1_10Rx24C.txt.nsuite_genelist
RP11-184M21	8	134700000	8q24.23	0.997954154880237	0.0469126582892968	0.999941748695259	0.0601360831691078	4	C:\Program Files\Normalise Suite 2\Genelists\SG_Hu1-2_KTH1-2500_ver1_10Rx24C.txt.nsuite_genelist
AF186190	8	135100000	8q24.23	0.998785378168178	0.0294358115058994	0.999982854071605	0.0292157337712769	4	C:\Program Files\Normalise Suite 2\Genelists\SG_Hu1-2_KTH1-2500_ver1_10Rx24C.txt.nsuite_genelist
RP11-45B19	8	135900000	8q24.23	1.01715595267147	0.103181855670356	1.02661210329149	0.113988477126057	4	C:\Program Files\Normalise Suite 2\Genelists\SG_Hu1-2_KTH1-2500_ver1_10Rx24C.txt.nsuite_genelist
RP11-21H16	8	136200000	8q24.23	0.97134252662453	0.0124557777302009	0.97194324637852	0.0114705151250363	4	C:\Program Files\Normalise Suite 2\Genelists\SG_Hu1-2_KTH1-2500_ver1_10Rx24C.txt.nsuite_genelist
RP11-17M8	8	137900000	8q24.3	0.99481795387694	0.0576297955509232	0.99370831666281	0.0594417695432929	4	C:\Program Files\Normalise Suite 2\Genelists\SG_Hu1-2_KTH1-2500_ver1_10Rx24C.txt.nsuite_genelist
RP11-449D3	8	138200000	8q24.3	1.005071190625	0.0149851297993993	1.00504668759956	0.0144802878933917	4	C:\Program Files\Normalise Suite 2\Genelists\SG_Hu1-2_KTH1-2500_ver1_10Rx24C.txt.nsuite_genelist
RP11-489O18	8	139100000	8q24.3	0.997227179382095	0.040381249677172	0.997217202528111	0.0390113503800829	4	C:\Program Files\Normalise Suite 2\Genelists\SG_Hu1-2_KTH1-2500_ver1_10Rx24C.txt.nsuite_genelist
RP11-13A18	8	141700000	8q24.3	1.01369917284447	0.0525356934837102	1.01389646586095	0.0515782982640508	4	C:\Program Files\Normalise Suite 2\Genelists\SG_Hu1-2_KTH1-2500_ver1_10Rx24C.txt.nsuite_genelist
RP11-642A1	8	141700000	8q24.3	1.00691780201667	0.0651536914695363	1.01296803792767	0.0748561094908792	4	C:\Program Files\Normalise Suite 2\Genelists\SG_Hu1-2_KTH1-2500_ver1_10Rx24C.txt.nsuite_genelist
RP11-349C2	8	144700000	8q24.3	1.00871024159303	0.10880250287368	1.0080458361327	0.113978418502551	4	C:\Program Files\Normalise Suite 2\Genelists\SG_Hu1-2_KTH1-2500_ver1_10Rx24C.txt.nsuite_genelist
GS-489-D14	8	145000000	8q24.3	1.01278533678306	0.0471636166488038	1.01357504015888	0.0482938359168394	4	C:\Program Files\Normalise Suite 2\Genelists\SG_Hu1-2_KTH1-2500_ver1_10Rx24C.txt.nsuite_genelist
RP5-1124C13	8	145200000	8q24.3	0.99570847742436	0.121027719185488	0.993327300004868	0.13066941336628	4	C:\Program Files\Normalise Suite 2\Genelists\SG_Hu1-2_KTH1-2500_ver1_10Rx24C.txt.nsuite_genelist
GS-261-I1	8	145200000	8q24.3	1.02405698099402	0.0545036141443021	1.02542904128138	0.0563213267786353	4	C:\Program Files\Normalise Suite 2\Genelists\SG_Hu1-2_KTH1-2500_ver1_10Rx24C.txt.nsuite_genelist
RP11-31M2	9	700000	9p24.3	0.999884850978115	0.0254796674454341	1.00006570979262	0.024324885171884	4	C:\Program Files\Normalise Suite 2\Genelists\SG_Hu1-2_KTH1-2500_ver1_10Rx24C.txt.nsuite_genelist
RP11-140C18	9	1900000	9p24.2	0.984090500776509	0.0313319873082078	0.983067935329001	0.0387974373443013	4	C:\Program Files\Normalise Suite 2\Genelists\SG_Hu1-2_KTH1-2500_ver1_10Rx24C.txt.nsuite_genelist
RP11-207C16	9	2400000	9p24.2	1.0216834382706	0.101535596415755	1.02166438283931	0.106311159355633	4	C:\Program Files\Normalise Suite 2\Genelists\SG_Hu1-2_KTH1-2500_ver1_10Rx24C.txt.nsuite_genelist
RP11-79M14	9	3000000	9p24.2	0.984260902778516	0.0303861585161998	0.983383928487331	0.0331375867250277	4	C:\Program Files\Normalise Suite 2\Genelists\SG_Hu1-2_KTH1-2500_ver1_10Rx24C.txt.nsuite_genelist
RP11-79K3	9	4300000	9p24.1	1.00202565126185	0.00568724732806305	1.00234125462544	0.00584926605165556	4	C:\Program Files\Normalise Suite 2\Genelists\SG_Hu1-2_KTH1-2500_ver1_10Rx24C.txt.nsuite_genelist
RP11-376O21	9	5000000	9p24.1	1.00902934903279	0.0761834792435939	1.01038013394624	0.084923710340505	4	C:\Program Files\Normalise Suite 2\Genelists\SG_Hu1-2_KTH1-2500_ver1_10Rx24C.txt.nsuite_genelist
RP11-91E3	9	6500000	9p24.1	0.999601623022587	0.0200899695279832	0.999356511835021	0.0198899022487402	4	C:\Program Files\Normalise Suite 2\Genelists\SG_Hu1-2_KTH1-2500_ver1_10Rx24C.txt.nsuite_genelist
RP11-32D4	9	8500000	9p22.3	1.00531957388629	0.0270242699911582	1.00427892762089	0.028671239656789	4	C:\Program Files\Normalise Suite 2\Genelists\SG_Hu1-2_KTH1-2500_ver1_10Rx24C.txt.nsuite_genelist
RP11-130C19	9	10600000	9p22.3	1.00406754660635	0.0178551633771523	1.00341089593644	0.0193984765714407	4	C:\Program Files\Normalise Suite 2\Genelists\SG_Hu1-2_KTH1-2500_ver1_10Rx24C.txt.nsuite_genelist
RP11-88P16	9	11600000	9p22.3	1.02537559950581	0.0355852354056133	1.02491813981104	0.0364290057463865	4	C:\Program Files\Normalise Suite 2\Genelists\SG_Hu1-2_KTH1-2500_ver1_10Rx24C.txt.nsuite_genelist
RP11-125B21	9	12300000	9p22.3	1.00619555138565	0.032170464116506	1.00601062523692	0.0355925794446559	4	C:\Program Files\Normalise Suite 2\Genelists\SG_Hu1-2_KTH1-2500_ver1_10Rx24C.txt.nsuite_genelist
RP11-32F11	9	13100000	9p22.2	0.986033186029971	0.0252595631809828	0.985565544902387	0.0239106654312843	4	C:\Program Files\Normalise Suite 2\Genelists\SG_Hu1-2_KTH1-2500_ver1_10Rx24C.txt.nsuite_genelist
RG-41-L13	9	13900000	9p22.2	1.00283543968692	0.0389252649461281	1.0018865987585	0.0411922500532999	4	C:\Program Files\Normalise Suite 2\Genelists\SG_Hu1-2_KTH1-2500_ver1_10Rx24C.txt.nsuite_genelist
RP11-328C23	9	14100000	9p22.2	0.986686215686076	0.0400479490431849	0.98741992149725	0.0417655127627739	4	C:\Program Files\Normalise Suite 2\Genelists\SG_Hu1-2_KTH1-2500_ver1_10Rx24C.txt.nsuite_genelist
RP11-382H24	9	14600000	9p22.1	1.02203546711882	0.025960535635233	1.02300090248563	0.0267919023354095	4	C:\Program Files\Normalise Suite 2\Genelists\SG_Hu1-2_KTH1-2500_ver1_10Rx24C.txt.nsuite_genelist
GS-43-N6	9	15300000	9p22.1	1.00707914137596	0.0475833790643201	1.00641759584365	0.0496180222358518	4	C:\Program Files\Normalise Suite 2\Genelists\SG_Hu1-2_KTH1-2500_ver1_10Rx24C.txt.nsuite_genelist
RP11-79B9	9	15700000	9p22.1	0.994840480696367	0.0246888825964301	0.99105305745261	0.0274974410429601	4	C:\Program Files\Normalise Suite 2\Genelists\SG_Hu1-2_KTH1-2500_ver1_10Rx24C.txt.nsuite_genelist
RP11-490C5	9	16800000	9p21.3	0.998017068167571	0.006771629465233	0.997102279065243	0.00847169223102655	4	C:\Program Files\Normalise Suite 2\Genelists\SG_Hu1-2_KTH1-2500_ver1_10Rx24C.txt.nsuite_genelist
RP11-109M15	9	17800000	9p21.3	0.973653762922493	0.0318133777000521	0.978565019815092	0.0521705670451346	4	C:\Program Files\Normalise Suite 2\Genelists\SG_Hu1-2_KTH1-2500_ver1_10Rx24C.txt.nsuite_genelist
RP11-340N12	9	18900000	9p21.3	0.98853806422984	0.0395099491861348	0.988774205999589	0.0407041376868231	4	C:\Program Files\Normalise Suite 2\Genelists\SG_Hu1-2_KTH1-2500_ver1_10Rx24C.txt.nsuite_genelist
RP11-163F8	9	19300000	9p21.2	1.00982752837092	0.0321496175043156	1.01157872417613	0.0337825862980676	4	C:\Program Files\Normalise Suite 2\Genelists\SG_Hu1-2_KTH1-2500_ver1_10Rx24C.txt.nsuite_genelist
RP11-81B11	9	20500000	9p21.2	1.02352586566605	0.121564929226897	1.02797084855899	0.132428404909335	4	C:\Program Files\Normalise Suite 2\Genelists\SG_Hu1-2_KTH1-2500_ver1_10Rx24C.txt.nsuite_genelist
RP11-87O1	9	20700000	9p21.1	0.977236683639098	0.0219242515237779	0.977166741832174	0.0195775580015374	4	C:\Program Files\Normalise Suite 2\Genelists\SG_Hu1-2_KTH1-2500_ver1_10Rx24C.txt.nsuite_genelist
RP11-399M15	9	21100000	9p21.1	0.987933512215199	0.094022490021548	0.992619584810284	0.098948154052718	4	C:\Program Files\Normalise Suite 2\Genelists\SG_Hu1-2_KTH1-2500_ver1_10Rx24C.txt.nsuite_genelist
RP11-89C6	9	21700000	9p21.1	1.01946240713137	0.0301531217853455	1.01898592503803	0.0318175656524226	4	C:\Program Files\Normalise Suite 2\Genelists\SG_Hu1-2_KTH1-2500_ver1_10Rx24C.txt.nsuite_genelist
RP11-408N14	9	24200000	9p13.3	1.00368445443636	0.0549971601269298	1.00361326489286	0.0553172728641065	4	C:\Program Files\Normalise Suite 2\Genelists\SG_Hu1-2_KTH1-2500_ver1_10Rx24C.txt.nsuite_genelist
AL391117	9	24900000	9p13.3	0.99480430714286	0.122373995737461	0.993430980826431	0.134292897282203	4	C:\Program Files\Normalise Suite 2\Genelists\SG_Hu1-2_KTH1-2500_ver1_10Rx24C.txt.nsuite_genelist
RP11-332M12	9	26900000	9p13.3	1.00503309181337	0.0468184644046966	1.00412974698352	0.0482358226311368	4	C:\Program Files\Normalise Suite 2\Genelists\SG_Hu1-2_KTH1-2500_ver1_10Rx24C.txt.nsuite_genelist
RP11-381K22	9	28400000	9p13.2	1.00398492791144	0.0910777527809327	1.00231494633551	0.0933743310253315	4	C:\Program Files\Normalise Suite 2\Genelists\SG_Hu1-2_KTH1-2500_ver1_10Rx24C.txt.nsuite_genelist
RP11-57P14	9	29200000	9p13.2	0.992175444524954	0.0240323429743457	0.992165918570314	0.0248618696672973	4	C:\Program Files\Normalise Suite 2\Genelists\SG_Hu1-2_KTH1-2500_ver1_10Rx24C.txt.nsuite_genelist
RP11-64M21	9	30100000	9p13.1	1.00885941642779	0.0395898190910646	1.0093010254594	0.0461260758067513	4	C:\Program Files\Normalise Suite 2\Genelists\SG_Hu1-2_KTH1-2500_ver1_10Rx24C.txt.nsuite_genelist
RP11-159L16	9	31500000	9p13.1	1.01263383243608	0.0713667609613341	1.01571687539218	0.0793249522407736	4	C:\Program Files\Normalise Suite 2\Genelists\SG_Hu1-2_KTH1-2500_ver1_10Rx24C.txt.nsuite_genelist
RP11-29M23	9	32100000	9p11.2	0.98936069828386	0.0502355493966053	0.996282831443232	0.0540181225456572	4	C:\Program Files\Normalise Suite 2\Genelists\SG_Hu1-2_KTH1-2500_ver1_10Rx24C.txt.nsuite_genelist
RP11-630H9	9	32600000	9p11.2	1.01164076210641	0.0482743780619501	1.01223522230934	0.0485493850149529	4	C:\Program Files\Normalise Suite 2\Genelists\SG_Hu1-2_KTH1-2500_ver1_10Rx24C.txt.nsuite_genelist
RP11-70F16	9	33300000	9p11.2	1.0451286121987	0.10073084645431	1.06246986174278	0.136645609255662	4	C:\Program Files\Normalise Suite 2\Genelists\SG_Hu1-2_KTH1-2500_ver1_10Rx24C.txt.nsuite_genelist
RP11-52I10	9	34000000	9p11.2	0.995420459069529	0.0378438620536203	1.00155127787289	0.0571520064121835	4	C:\Program Files\Normalise Suite 2\Genelists\SG_Hu1-2_KTH1-2500_ver1_10Rx24C.txt.nsuite_genelist
RP11-79E21	9	34400000	9p11.2	1.00649202020557	0.0738363564756574	1.01508272396513	0.0816851100801475	4	C:\Program Files\Normalise Suite 2\Genelists\SG_Hu1-2_KTH1-2500_ver1_10Rx24C.txt.nsuite_genelist
RP11-54K16	9	35300000	9p11.2	0.988260122159754	0.0381143004649301	0.987567851081302	0.0378601523683327	4	C:\Program Files\Normalise Suite 2\Genelists\SG_Hu1-2_KTH1-2500_ver1_10Rx24C.txt.nsuite_genelist
RP11-395N21	9	37600000	9p11.1	0.992763209834527	0.0162839536095212	0.991696883721601	0.0176570493949193	4	C:\Program Files\Normalise Suite 2\Genelists\SG_Hu1-2_KTH1-2500_ver1_10Rx24C.txt.nsuite_genelist
RP11-327L3	9	38200000	9p11.1	0.999055463887684	0.015112096294965	0.998279904508046	0.00960759125433766	4	C:\Program Files\Normalise Suite 2\Genelists\SG_Hu1-2_KTH1-2500_ver1_10Rx24C.txt.nsuite_genelist
RP11-12P15	9	39000000	9p11.1	0.998276281883654	0.0225242411746386	0.998166961886796	0.0254040353989299	4	C:\Program Files\Normalise Suite 2\Genelists\SG_Hu1-2_KTH1-2500_ver1_10Rx24C.txt.nsuite_genelist
RP11-203L2	9	59200000	9q21.11	0.971926898990893	0.0511149508575189	0.958022062615865	0.0682534486739896	4	C:\Program Files\Normalise Suite 2\Genelists\SG_Hu1-2_KTH1-2500_ver1_10Rx24C.txt.nsuite_genelist
RP11-16N10	9	59700000	9q21.11	0.992326146065914	0.0263869729871676	0.992516340019608	0.0257017562247568	4	C:\Program Files\Normalise Suite 2\Genelists\SG_Hu1-2_KTH1-2500_ver1_10Rx24C.txt.nsuite_genelist
RP11-129O15	9	60800000	9q21.11	0.984132923184898	0.101789294693676	0.991225058019656	0.101069103740613	4	C:\Program Files\Normalise Suite 2\Genelists\SG_Hu1-2_KTH1-2500_ver1_10Rx24C.txt.nsuite_genelist
RP11-89K20	9	61200000	9q21.11	0.988908671776692	0.0235279265999388	0.985914277977674	0.026615822754027	4	C:\Program Files\Normalise Suite 2\Genelists\SG_Hu1-2_KTH1-2500_ver1_10Rx24C.txt.nsuite_genelist
RP11-63P12	9	62800000	9q21.12	1.01239148945352	0.0344347916767297	1.01224289556721	0.0344230426826632	4	C:\Program Files\Normalise Suite 2\Genelists\SG_Hu1-2_KTH1-2500_ver1_10Rx24C.txt.nsuite_genelist
RP11-54O21	9	63600000	9q21.13	0.982791449520665	0.0395618088988572	0.98626264758462	0.038915749833848	4	C:\Program Files\Normalise Suite 2\Genelists\SG_Hu1-2_KTH1-2500_ver1_10Rx24C.txt.nsuite_genelist
RP11-174B4	9	65500000	9q21.13	1.0113171216298	0.0282358128505783	1.01101482794315	0.0291605052487976	4	C:\Program Files\Normalise Suite 2\Genelists\SG_Hu1-2_KTH1-2500_ver1_10Rx24C.txt.nsuite_genelist
RP11-323A7	9	66500000	9q21.2	0.983445013688079	0.0209441714821211	0.984907305076283	0.0222149510688287	4	C:\Program Files\Normalise Suite 2\Genelists\SG_Hu1-2_KTH1-2500_ver1_10Rx24C.txt.nsuite_genelist
RP11-158I5	9	67500000	9q21.2	1.01121572748814	0.0287651285899736	1.01037695440948	0.0286637807660697	4	C:\Program Files\Normalise Suite 2\Genelists\SG_Hu1-2_KTH1-2500_ver1_10Rx24C.txt.nsuite_genelist
AL445684	9	69100000	9q21.31	0.991328489709527	0.020696820202519	0.991026638840631	0.0212230459049219	4	C:\Program Files\Normalise Suite 2\Genelists\SG_Hu1-2_KTH1-2500_ver1_10Rx24C.txt.nsuite_genelist
AL627260	9	69400000	9q21.31	1.03242751753297	0.136105813081537	1.03347819608215	0.136414247199708	4	C:\Program Files\Normalise Suite 2\Genelists\SG_Hu1-2_KTH1-2500_ver1_10Rx24C.txt.nsuite_genelist
RP11-79G7	9	70700000	9q21.31	0.995983805205967	0.0190351489012862	1.00080939728031	0.0133688078683589	4	C:\Program Files\Normalise Suite 2\Genelists\SG_Hu1-2_KTH1-2500_ver1_10Rx24C.txt.nsuite_genelist
RP11-91M2	9	71600000	9q21.31	1.01356770712936	0.0999868823048539	1.01261974269332	0.106123772638433	4	C:\Program Files\Normalise Suite 2\Genelists\SG_Hu1-2_KTH1-2500_ver1_10Rx24C.txt.nsuite_genelist
RP11-79J13	9	72700000	9q21.32	1.00242322354688	0.0280656001281226	1.00150607231592	0.0281176448057935	4	C:\Program Files\Normalise Suite 2\Genelists\SG_Hu1-2_KTH1-2500_ver1_10Rx24C.txt.nsuite_genelist
RP11-80F16	9	73700000	9q21.32	1.00035107197144	0.0667435391865074	1.00011468670309	0.0669234993900848	4	C:\Program Files\Normalise Suite 2\Genelists\SG_Hu1-2_KTH1-2500_ver1_10Rx24C.txt.nsuite_genelist
RP11-22C13	9	73700000	9q21.32	1.02386297212492	0.0706135855727034	1.02508125070803	0.0726711491024157	4	C:\Program Files\Normalise Suite 2\Genelists\SG_Hu1-2_KTH1-2500_ver1_10Rx24C.txt.nsuite_genelist
RP11-80H20	9	74900000	9q21.32	0.980969948470787	0.039074213904465	0.980853083585242	0.0395571673059403	4	C:\Program Files\Normalise Suite 2\Genelists\SG_Hu1-2_KTH1-2500_ver1_10Rx24C.txt.nsuite_genelist
RP11-65C15	9	76900000	9q21.33	0.992790732941627	0.0451249423012091	0.992577437946084	0.0416709148527716	4	C:\Program Files\Normalise Suite 2\Genelists\SG_Hu1-2_KTH1-2500_ver1_10Rx24C.txt.nsuite_genelist
RP11-79I21	9	77700000	9q21.33	1.01642394273366	0.0387945524833565	1.01579485303421	0.0367469403482054	4	C:\Program Files\Normalise Suite 2\Genelists\SG_Hu1-2_KTH1-2500_ver1_10Rx24C.txt.nsuite_genelist
RP11-65B23	9	78700000	9q21.33	0.982556196499719	0.0954028039117457	0.981000415285856	0.100337670139098	4	C:\Program Files\Normalise Suite 2\Genelists\SG_Hu1-2_KTH1-2500_ver1_10Rx24C.txt.nsuite_genelist
RP11-88J16	9	79600000	9q22.1	1.00578024970027	0.0300802695418666	1.00528374328376	0.0289844221260928	4	C:\Program Files\Normalise Suite 2\Genelists\SG_Hu1-2_KTH1-2500_ver1_10Rx24C.txt.nsuite_genelist
RP11-406A20	9	80400000	9q22.1	0.997583901735682	0.0229505883248881	0.995613397030298	0.0211701573834621	4	C:\Program Files\Normalise Suite 2\Genelists\SG_Hu1-2_KTH1-2500_ver1_10Rx24C.txt.nsuite_genelist
RP11-563G12	9	81000000	9q22.1	1.01564907005599	0.0193862182662059	1.01689590454241	0.030190936597701	4	C:\Program Files\Normalise Suite 2\Genelists\SG_Hu1-2_KTH1-2500_ver1_10Rx24C.txt.nsuite_genelist
RP11-95G21	9	81500000	9q22.1	1.01961173178514	0.0459773253714443	1.0187023362795	0.0474892160077887	4	C:\Program Files\Normalise Suite 2\Genelists\SG_Hu1-2_KTH1-2500_ver1_10Rx24C.txt.nsuite_genelist
RP11-89K14	9	82100000	9q22.1	0.995109357302719	0.0292593614355206	0.994810377226017	0.0288941302432157	4	C:\Program Files\Normalise Suite 2\Genelists\SG_Hu1-2_KTH1-2500_ver1_10Rx24C.txt.nsuite_genelist
RP11-62C3	9	83400000	9q22.1	1.01296648730024	0.0193117273193824	1.01272282824716	0.0219586886186119	4	C:\Program Files\Normalise Suite 2\Genelists\SG_Hu1-2_KTH1-2500_ver1_10Rx24C.txt.nsuite_genelist
RP11-19J3	9	83800000	9q22.2	1.02154090496965	0.0580781507786585	1.0222194000642	0.0595990267848742	4	C:\Program Files\Normalise Suite 2\Genelists\SG_Hu1-2_KTH1-2500_ver1_10Rx24C.txt.nsuite_genelist
RP11-30L4	9	84800000	9q22.2	0.997378274547926	0.0157604675196004	0.9971328764255	0.0167366989429956	4	C:\Program Files\Normalise Suite 2\Genelists\SG_Hu1-2_KTH1-2500_ver1_10Rx24C.txt.nsuite_genelist
RP11-173G21	9	87100000	9q22.31	1.01327213342977	0.0501713887607982	1.01368166637007	0.0522689484559629	4	C:\Program Files\Normalise Suite 2\Genelists\SG_Hu1-2_KTH1-2500_ver1_10Rx24C.txt.nsuite_genelist
RP11-89L5	9	88000000	9q22.32	1.00493560721705	0.00836392794009145	1.00432504960434	0.0078995489738427	4	C:\Program Files\Normalise Suite 2\Genelists\SG_Hu1-2_KTH1-2500_ver1_10Rx24C.txt.nsuite_genelist
RP11-80J10	9	88200000	9q22.32	1.00248603381131	0.0167079296916433	1.00283779085952	0.0175473161103081	4	C:\Program Files\Normalise Suite 2\Genelists\SG_Hu1-2_KTH1-2500_ver1_10Rx24C.txt.nsuite_genelist
RP11-79A20	9	88300000	9q22.32	0.99585786045956	0.0445594538350048	0.994876924835304	0.0472386397270162	4	C:\Program Files\Normalise Suite 2\Genelists\SG_Hu1-2_KTH1-2500_ver1_10Rx24C.txt.nsuite_genelist
RP11-23B15	9	89200000	9q22.32	1.01011166872757	0.0793904422854082	1.01373737989153	0.0821333227251752	4	C:\Program Files\Normalise Suite 2\Genelists\SG_Hu1-2_KTH1-2500_ver1_10Rx24C.txt.nsuite_genelist
RP11-69F21	9	90700000	9q22.33	0.97879621187291	0.0428080993596111	0.978355569629454	0.0428242716030409	4	C:\Program Files\Normalise Suite 2\Genelists\SG_Hu1-2_KTH1-2500_ver1_10Rx24C.txt.nsuite_genelist
AL356798	9	91900000	9q22.33	1.01692785092411	0.0204188409957677	1.0184413606472	0.022234250076593	4	C:\Program Files\Normalise Suite 2\Genelists\SG_Hu1-2_KTH1-2500_ver1_10Rx24C.txt.nsuite_genelist
RP11-80H12	9	92700000	9q22.33	1.00647476055889	0.0321963641336942	1.01094123932884	0.0411285862080805	4	C:\Program Files\Normalise Suite 2\Genelists\SG_Hu1-2_KTH1-2500_ver1_10Rx24C.txt.nsuite_genelist
RP11-91L19	9	94200000	9q31.1	1.0071763717587	0.0855473948776845	1.00660825764037	0.0889629485435932	4	C:\Program Files\Normalise Suite 2\Genelists\SG_Hu1-2_KTH1-2500_ver1_10Rx24C.txt.nsuite_genelist
RP11-318L4	9	95400000	9q31.1	0.998104799087863	0.0197760044817399	0.999007028640019	0.0187200003314713	4	C:\Program Files\Normalise Suite 2\Genelists\SG_Hu1-2_KTH1-2500_ver1_10Rx24C.txt.nsuite_genelist
RP11-217O12	9	96400000	9q31.1	1.04564804053491	0.0975835509000299	1.04503798554964	0.0968705513684676	4	C:\Program Files\Normalise Suite 2\Genelists\SG_Hu1-2_KTH1-2500_ver1_10Rx24C.txt.nsuite_genelist
RP11-80N14	9	96900000	9q31.1	1.01422995428334	0.0357287380814842	1.01503568986632	0.0367055982785314	4	C:\Program Files\Normalise Suite 2\Genelists\SG_Hu1-2_KTH1-2500_ver1_10Rx24C.txt.nsuite_genelist
RP11-80F13	9	99600000	9q31.3	0.998564783973781	0.0891106802307593	0.997223915713088	0.088674305569528	4	C:\Program Files\Normalise Suite 2\Genelists\SG_Hu1-2_KTH1-2500_ver1_10Rx24C.txt.nsuite_genelist
RP11-505C13	9	100400000	9q31.3	1.01320065861932	0.0376491341498575	1.01136386866	0.0438932051231894	4	C:\Program Files\Normalise Suite 2\Genelists\SG_Hu1-2_KTH1-2500_ver1_10Rx24C.txt.nsuite_genelist
RP11-115J22	9	101300000	9q31.3	0.981047328022367	0.0553485423173367	0.980960207463984	0.0581028826009744	4	C:\Program Files\Normalise Suite 2\Genelists\SG_Hu1-2_KTH1-2500_ver1_10Rx24C.txt.nsuite_genelist
RP11-81P13	9	102600000	9q33.1	1.00836654694606	0.117539684338426	1.00880271408887	0.121071891518019	4	C:\Program Files\Normalise Suite 2\Genelists\SG_Hu1-2_KTH1-2500_ver1_10Rx24C.txt.nsuite_genelist
RP11-104M22	9	103200000	9q33.1	1.01480602795508	0.0216935922825393	1.01725541098407	0.0227943181375711	4	C:\Program Files\Normalise Suite 2\Genelists\SG_Hu1-2_KTH1-2500_ver1_10Rx24C.txt.nsuite_genelist
RP11-4O1	9	104400000	9q33.1	1.02454425787106	0.0500267820834264	1.03024979182719	0.0496659360415481	4	C:\Program Files\Normalise Suite 2\Genelists\SG_Hu1-2_KTH1-2500_ver1_10Rx24C.txt.nsuite_genelist
RP11-408O19	9	105400000	9q33.1	0.995407743856357	0.0218938536041418	0.993015214226563	0.0298472383132919	4	C:\Program Files\Normalise Suite 2\Genelists\SG_Hu1-2_KTH1-2500_ver1_10Rx24C.txt.nsuite_genelist
RP11-9H12	9	105700000	9q33.1	0.985441784739083	0.0451340121444574	0.985270621815728	0.0460402082646491	4	C:\Program Files\Normalise Suite 2\Genelists\SG_Hu1-2_KTH1-2500_ver1_10Rx24C.txt.nsuite_genelist
RP11-88F16	9	107500000	9q33.1	0.978895152956116	0.0584372106832448	0.979252257531124	0.0616592156855012	4	C:\Program Files\Normalise Suite 2\Genelists\SG_Hu1-2_KTH1-2500_ver1_10Rx24C.txt.nsuite_genelist
RP11-45A16	9	109000000	9q33.1	0.99088514235079	0.0727469109032265	0.988991058209146	0.0768210489902895	4	C:\Program Files\Normalise Suite 2\Genelists\SG_Hu1-2_KTH1-2500_ver1_10Rx24C.txt.nsuite_genelist
RP11-451E16	9	111000000	9q33.2	1.01706536702871	0.0412505145577911	1.01870087708371	0.044952790258386	4	C:\Program Files\Normalise Suite 2\Genelists\SG_Hu1-2_KTH1-2500_ver1_10Rx24C.txt.nsuite_genelist
RP11-98E22	9	111500000	9q33.2	0.997700649020398	0.0124933937540572	0.99566918826601	0.01328672403	4	C:\Program Files\Normalise Suite 2\Genelists\SG_Hu1-2_KTH1-2500_ver1_10Rx24C.txt.nsuite_genelist
RP11-57K1	9	112400000	9q33.2	1.02097255170544	0.120906117671292	1.02232377627686	0.132916454525149	4	C:\Program Files\Normalise Suite 2\Genelists\SG_Hu1-2_KTH1-2500_ver1_10Rx24C.txt.nsuite_genelist
RP11-342H3	9	114000000	9q33.3	1.00491140468916	0.0214088883343423	1.00420570281523	0.0205083940947665	4	C:\Program Files\Normalise Suite 2\Genelists\SG_Hu1-2_KTH1-2500_ver1_10Rx24C.txt.nsuite_genelist
RP11-297L11	9	114700000	9q33.3	0.994950779046514	0.0410512745606923	0.960653771491339	0.0280440069958932	4	C:\Program Files\Normalise Suite 2\Genelists\SG_Hu1-2_KTH1-2500_ver1_10Rx24C.txt.nsuite_genelist
RP11-74E13	9	115700000	9q34.11	1.01412125536796	0.110279289366477	1.01602248796324	0.116084955134058	4	C:\Program Files\Normalise Suite 2\Genelists\SG_Hu1-2_KTH1-2500_ver1_10Rx24C.txt.nsuite_genelist
RP11-142K22	9	115800000	9q34.11	0.985508095860933	0.0298828557076371	0.985615879998241	0.0309631303141255	4	C:\Program Files\Normalise Suite 2\Genelists\SG_Hu1-2_KTH1-2500_ver1_10Rx24C.txt.nsuite_genelist
RP11-116C10	9	117200000	9q34.11	1.00104524699256	0.023621394370786	1.00247261103901	0.0203235213108274	4	C:\Program Files\Normalise Suite 2\Genelists\SG_Hu1-2_KTH1-2500_ver1_10Rx24C.txt.nsuite_genelist
RP11-91G7	9	117900000	9q34.11	1.00025966247509	0.0206386325267216	1.00017258927013	0.0238960287465233	4	C:\Program Files\Normalise Suite 2\Genelists\SG_Hu1-2_KTH1-2500_ver1_10Rx24C.txt.nsuite_genelist
RP11-282P20	9	118800000	9q34.11	0.99476521305582	0.0221242054958711	0.995836296011693	0.0226401069265303	4	C:\Program Files\Normalise Suite 2\Genelists\SG_Hu1-2_KTH1-2500_ver1_10Rx24C.txt.nsuite_genelist
RP11-1M19	9	119800000	9q34.11	1.00282191735952	0.0259459506789464	1.00713570599224	0.0330157815291799	4	C:\Program Files\Normalise Suite 2\Genelists\SG_Hu1-2_KTH1-2500_ver1_10Rx24C.txt.nsuite_genelist
RP11-339B21	9	121100000	9q34.12	0.999662380795854	0.0608935248212587	0.999157754933662	0.0593460744417809	4	C:\Program Files\Normalise Suite 2\Genelists\SG_Hu1-2_KTH1-2500_ver1_10Rx24C.txt.nsuite_genelist
RP11-98H23	9	121800000	9q34.13	1.02322538748497	0.128845179212308	1.02339846104752	0.130512141894736	4	C:\Program Files\Normalise Suite 2\Genelists\SG_Hu1-2_KTH1-2500_ver1_10Rx24C.txt.nsuite_genelist
RP11-17O4	9	122500000	9q34.13	1.00893303393834	0.103359375696761	1.01206906195418	0.109971880440447	4	C:\Program Files\Normalise Suite 2\Genelists\SG_Hu1-2_KTH1-2500_ver1_10Rx24C.txt.nsuite_genelist
RP11-89P10	9	123400000	9q34.13	0.992615417595029	0.0607961724866468	0.992578140002982	0.0624501572866027	4	C:\Program Files\Normalise Suite 2\Genelists\SG_Hu1-2_KTH1-2500_ver1_10Rx24C.txt.nsuite_genelist
RP11-81P5	9	125300000	9q34.2	0.983490142799172	0.103532164863165	0.980833200075349	0.107436163142684	4	C:\Program Files\Normalise Suite 2\Genelists\SG_Hu1-2_KTH1-2500_ver1_10Rx24C.txt.nsuite_genelist
RP11-326L24	9	126000000	9q34.3	1.0419615994385	0.0370105819852081	1.04144272453854	0.0362527839049769	4	C:\Program Files\Normalise Suite 2\Genelists\SG_Hu1-2_KTH1-2500_ver1_10Rx24C.txt.nsuite_genelist
RP11-153P4	9	127100000	9q34.3	1.00122262535354	0.0195374188392372	1.00132450882628	0.0294985253211534	4	C:\Program Files\Normalise Suite 2\Genelists\SG_Hu1-2_KTH1-2500_ver1_10Rx24C.txt.nsuite_genelist
AL354671	9	127700000	9q34.3	1.02655386249787	0.142040123127776	1.0280209515342	0.150170763466728	4	C:\Program Files\Normalise Suite 2\Genelists\SG_Hu1-2_KTH1-2500_ver1_10Rx24C.txt.nsuite_genelist
RP11-92B21	9	128500000	9q34.3	0.997603131452968	0.0265159573932439	0.997184130763025	0.0290065375863034	4	C:\Program Files\Normalise Suite 2\Genelists\SG_Hu1-2_KTH1-2500_ver1_10Rx24C.txt.nsuite_genelist
RP11-145E17	9	129300000	9q34.3	1.00820001219363	0.0512532915288836	1.00863836294221	0.055079975064881	4	C:\Program Files\Normalise Suite 2\Genelists\SG_Hu1-2_KTH1-2500_ver1_10Rx24C.txt.nsuite_genelist
RP11-100C15	9	129800000	9q34.3	0.996410676646808	0.0387679542417852	0.996427639986457	0.0407076933951064	4	C:\Program Files\Normalise Suite 2\Genelists\SG_Hu1-2_KTH1-2500_ver1_10Rx24C.txt.nsuite_genelist
RP11-417A4	9	131300000	9q34.3	1.01727628318377	0.0807398245953269	1.01814082244716	0.0835044380702836	4	C:\Program Files\Normalise Suite 2\Genelists\SG_Hu1-2_KTH1-2500_ver1_10Rx24C.txt.nsuite_genelist
AL590627	9	132200000	9q34.3	0.994122809940415	0.00638673213256069	0.993973706398361	0.00573923521028857	4	C:\Program Files\Normalise Suite 2\Genelists\SG_Hu1-2_KTH1-2500_ver1_10Rx24C.txt.nsuite_genelist
GS-135-I17	9	132500000	9q34.3	0.997426633677616	0.0302592869529414	0.997126444700408	0.0306621685845833	4	C:\Program Files\Normalise Suite 2\Genelists\SG_Hu1-2_KTH1-2500_ver1_10Rx24C.txt.nsuite_genelist
GS-306-F7	10	100000	10p15.3	0.984894283705455	0.103722521954777	0.988293152049219	0.116369472766185	4	C:\Program Files\Normalise Suite 2\Genelists\SG_Hu1-2_KTH1-2500_ver1_10Rx24C.txt.nsuite_genelist
GS-23-B11	10	100000	10p15.3	0.981845112295325	0.0220110171405142	0.980869597662182	0.0197727200184307	4	C:\Program Files\Normalise Suite 2\Genelists\SG_Hu1-2_KTH1-2500_ver1_10Rx24C.txt.nsuite_genelist
RP11-10D13	10	200000	10p15.3	1.00376926606401	0.0323323085949279	1.00431462106054	0.03673942575275	4	C:\Program Files\Normalise Suite 2\Genelists\SG_Hu1-2_KTH1-2500_ver1_10Rx24C.txt.nsuite_genelist
RP11-554F11	10	500000	10p15.3	1.00467810448681	0.0301361793154046	1.00454267978111	0.0304166581375363	4	C:\Program Files\Normalise Suite 2\Genelists\SG_Hu1-2_KTH1-2500_ver1_10Rx24C.txt.nsuite_genelist
RP11-379F12	10	500000	10p15.3	1.00781593776879	0.0535568799065313	1.00785203636946	0.053902064836768	4	C:\Program Files\Normalise Suite 2\Genelists\SG_Hu1-2_KTH1-2500_ver1_10Rx24C.txt.nsuite_genelist
RP11-809C18	10	700000	10p15.3	1.00919888931024	0.0141418126591345	1.00977394976379	0.0160795386668639	4	C:\Program Files\Normalise Suite 2\Genelists\SG_Hu1-2_KTH1-2500_ver1_10Rx24C.txt.nsuite_genelist
RP11-164C1	10	700000	10p15.3	1.00764633768878	0.0685114788707051	1.00838006806024	0.0729849289357601	4	C:\Program Files\Normalise Suite 2\Genelists\SG_Hu1-2_KTH1-2500_ver1_10Rx24C.txt.nsuite_genelist
RP11-38M7	10	900000	10p15.3	0.984995227028614	0.0751185659324901	0.983586132588031	0.0799895272289969	4	C:\Program Files\Normalise Suite 2\Genelists\SG_Hu1-2_KTH1-2500_ver1_10Rx24C.txt.nsuite_genelist
RP11-90D7	10	1000000	10p15.3	1.01648475052253	0.0128474514604715	1.01685221868673	0.012703647176082	4	C:\Program Files\Normalise Suite 2\Genelists\SG_Hu1-2_KTH1-2500_ver1_10Rx24C.txt.nsuite_genelist
RP11-89B19	10	1200000	10p15.3	1.00753945683836	0.0280703730387088	1.00853316514863	0.029273720059907	4	C:\Program Files\Normalise Suite 2\Genelists\SG_Hu1-2_KTH1-2500_ver1_10Rx24C.txt.nsuite_genelist
RP11-74N14	10	1700000	10p15.3	0.984265687490937	0.0610669341156602	0.983978735136897	0.0668890126787733	4	C:\Program Files\Normalise Suite 2\Genelists\SG_Hu1-2_KTH1-2500_ver1_10Rx24C.txt.nsuite_genelist
RP11-80D10	10	2600000	10p15.3	0.989044902917913	0.0181388062499125	0.990165976183384	0.0213536655507957	4	C:\Program Files\Normalise Suite 2\Genelists\SG_Hu1-2_KTH1-2500_ver1_10Rx24C.txt.nsuite_genelist
RP11-118K6	10	3100000	10p15.3	1.01619401350076	0.0230631092271679	1.01820167743174	0.0248632746702044	4	C:\Program Files\Normalise Suite 2\Genelists\SG_Hu1-2_KTH1-2500_ver1_10Rx24C.txt.nsuite_genelist
RP11-89J3	10	4500000	10p15.2	0.997626996572299	0.0357222741580621	0.998332066953465	0.0367168367147248	4	C:\Program Files\Normalise Suite 2\Genelists\SG_Hu1-2_KTH1-2500_ver1_10Rx24C.txt.nsuite_genelist
RP11-90M21	10	7000000	10p15.1	1.04252605103708	0.0383104151850544	1.01127418110874	0.0206952369122553	3	C:\Program Files\Normalise Suite 2\Genelists\SG_Hu1-2_KTH1-2500_ver1_10Rx24C.txt.nsuite_genelist
RP11-79C22	10	7600000	10p15.1	1.00707402443847	0.0175460836573622	1.00694881094436	0.018956479060301	4	C:\Program Files\Normalise Suite 2\Genelists\SG_Hu1-2_KTH1-2500_ver1_10Rx24C.txt.nsuite_genelist
RP11-42I17	10	8600000	10p15.1	1.00328582203966	0.0430845321913331	1.00298945848579	0.070065700912072	4	C:\Program Files\Normalise Suite 2\Genelists\SG_Hu1-2_KTH1-2500_ver1_10Rx24C.txt.nsuite_genelist
RP11-91K20	10	8800000	10p15.1	1.00249183974453	0.0384701930468876	1.0014030700059	0.0419665867340947	4	C:\Program Files\Normalise Suite 2\Genelists\SG_Hu1-2_KTH1-2500_ver1_10Rx24C.txt.nsuite_genelist
AL136319	10	11200000	10p12.33	1.05901209132726	0.145843687695381	1.06231727271616	0.149895181061904	4	C:\Program Files\Normalise Suite 2\Genelists\SG_Hu1-2_KTH1-2500_ver1_10Rx24C.txt.nsuite_genelist
RP11-89C21	10	12100000	10p12.33	1.00278902277641	0.112581297124518	1.00120931493174	0.119406016491663	4	C:\Program Files\Normalise Suite 2\Genelists\SG_Hu1-2_KTH1-2500_ver1_10Rx24C.txt.nsuite_genelist
RP11-796C22	10	13500000	10p12.33	0.999278841337367	0.0193204465382423	0.998160549836426	0.0188475830533324	4	C:\Program Files\Normalise Suite 2\Genelists\SG_Hu1-2_KTH1-2500_ver1_10Rx24C.txt.nsuite_genelist
RP11-24J20	10	13800000	10p12.33	0.994759042564579	0.0398528615409663	0.994699538764809	0.0408670493954073	4	C:\Program Files\Normalise Suite 2\Genelists\SG_Hu1-2_KTH1-2500_ver1_10Rx24C.txt.nsuite_genelist
AL157392	10	14200000	10p12.33	1.03575261128804	0.150153615404694	1.03968606810003	0.153970559412323	4	C:\Program Files\Normalise Suite 2\Genelists\SG_Hu1-2_KTH1-2500_ver1_10Rx24C.txt.nsuite_genelist
RP11-22K18	10	15100000	10p12.33	1.03056612915958	0.0772002609233743	0.994207824129008	0.120302653331054	4	C:\Program Files\Normalise Suite 2\Genelists\SG_Hu1-2_KTH1-2500_ver1_10Rx24C.txt.nsuite_genelist
RP11-271M1	10	15700000	10p12.33	1.03469393517287	0.0655823091427981	1.0360038203196	0.0672414720530576	4	C:\Program Files\Normalise Suite 2\Genelists\SG_Hu1-2_KTH1-2500_ver1_10Rx24C.txt.nsuite_genelist
RP11-149I8	10	16300000	10p12.33	1.00913720933569	0.0296091461176747	1.00946932934236	0.0310725607335547	4	C:\Program Files\Normalise Suite 2\Genelists\SG_Hu1-2_KTH1-2500_ver1_10Rx24C.txt.nsuite_genelist
RP11-394I23	10	16700000	10p12.33	1.04209465482288	0.0680178690813586	1.04504013682634	0.0709066977884828	4	C:\Program Files\Normalise Suite 2\Genelists\SG_Hu1-2_KTH1-2500_ver1_10Rx24C.txt.nsuite_genelist
RP11-337F21	10	17800000	10p12.33	0.997474590696279	0.0753815874204547	0.998308235758724	0.080464107824811	4	C:\Program Files\Normalise Suite 2\Genelists\SG_Hu1-2_KTH1-2500_ver1_10Rx24C.txt.nsuite_genelist
RP11-576H16	10	18800000	10p12.33	1.00017123058596	0.0279699738805358	0.998534929621238	0.0324179797814821	4	C:\Program Files\Normalise Suite 2\Genelists\SG_Hu1-2_KTH1-2500_ver1_10Rx24C.txt.nsuite_genelist
RP11-91D9	10	19300000	10p12.33	1.00314394792229	0.0359656644248242	1.00659147389199	0.0418328422892714	4	C:\Program Files\Normalise Suite 2\Genelists\SG_Hu1-2_KTH1-2500_ver1_10Rx24C.txt.nsuite_genelist
RP11-60J16	10	20500000	10p12.32	0.991445344678771	0.0506137242732179	0.989315417912927	0.0520231297836831	4	C:\Program Files\Normalise Suite 2\Genelists\SG_Hu1-2_KTH1-2500_ver1_10Rx24C.txt.nsuite_genelist
RP11-108B14	10	22600000	10p12.31	1.01785972761795	0.0631273625918662	1.0169947368479	0.0675569765897367	4	C:\Program Files\Normalise Suite 2\Genelists\SG_Hu1-2_KTH1-2500_ver1_10Rx24C.txt.nsuite_genelist
RP11-89J6	10	23400000	10p12.31	1.08506030654559	0.113482382039276	1.11194260102402	0.15029529347924	4	C:\Program Files\Normalise Suite 2\Genelists\SG_Hu1-2_KTH1-2500_ver1_10Rx24C.txt.nsuite_genelist
RP11-90F7	10	23600000	10p12.31	0.991534723308693	0.148736999996892	0.991235675026926	0.154640763862225	4	C:\Program Files\Normalise Suite 2\Genelists\SG_Hu1-2_KTH1-2500_ver1_10Rx24C.txt.nsuite_genelist
RP11-176P2	10	24900000	10p12.1	1.02156275801987	0.0201681106215237	1.0231154253931	0.023003211724397	4	C:\Program Files\Normalise Suite 2\Genelists\SG_Hu1-2_KTH1-2500_ver1_10Rx24C.txt.nsuite_genelist
RP11-80K21	10	26000000	10p12.1	1.03634979648719	0.159575491974902	1.03724728838845	0.171043638515858	4	C:\Program Files\Normalise Suite 2\Genelists\SG_Hu1-2_KTH1-2500_ver1_10Rx24C.txt.nsuite_genelist
RP11-79D7	10	27500000	10p12.1	1.00254184738686	0.0175553268227451	1.00246749675505	0.0186719838179218	4	C:\Program Files\Normalise Suite 2\Genelists\SG_Hu1-2_KTH1-2500_ver1_10Rx24C.txt.nsuite_genelist
RP11-91A23	10	28700000	10p11.23	1.00787045741518	0.0481580285711671	1.00674837742191	0.049403047228757	4	C:\Program Files\Normalise Suite 2\Genelists\SG_Hu1-2_KTH1-2500_ver1_10Rx24C.txt.nsuite_genelist
RP11-89I20	10	29400000	10p11.23	0.996603139891547	0.0311344520082927	0.996630148504009	0.0313317707884815	4	C:\Program Files\Normalise Suite 2\Genelists\SG_Hu1-2_KTH1-2500_ver1_10Rx24C.txt.nsuite_genelist
RP11-89D1	10	30000000	10p11.23	0.991727170083373	0.0475365086988668	0.991174006289374	0.0491106287904313	4	C:\Program Files\Normalise Suite 2\Genelists\SG_Hu1-2_KTH1-2500_ver1_10Rx24C.txt.nsuite_genelist
RP11-15H10	10	30600000	10p11.22	0.985199502303414	0.0180739498062412	0.985058471151666	0.0193275991834566	4	C:\Program Files\Normalise Suite 2\Genelists\SG_Hu1-2_KTH1-2500_ver1_10Rx24C.txt.nsuite_genelist
RP11-125C10	10	33100000	10p11.21	1.01670708894798	0.0401644703495768	1.01815533681296	0.0435499755836786	4	C:\Program Files\Normalise Suite 2\Genelists\SG_Hu1-2_KTH1-2500_ver1_10Rx24C.txt.nsuite_genelist
RP11-33I16	10	33400000	10p11.21	0.997909785465969	0.0151159610050726	0.998654599685065	0.0142876036399954	4	C:\Program Files\Normalise Suite 2\Genelists\SG_Hu1-2_KTH1-2500_ver1_10Rx24C.txt.nsuite_genelist
RP11-79K19	10	34500000	10p11.21	0.987910653279251	0.0197361698868923	0.987345961018649	0.0200620967641389	4	C:\Program Files\Normalise Suite 2\Genelists\SG_Hu1-2_KTH1-2500_ver1_10Rx24C.txt.nsuite_genelist
RP11-174P15	10	35900000	10p11.1	0.990785860005103	0.0714039545492641	0.990008885631493	0.0753783168319359	4	C:\Program Files\Normalise Suite 2\Genelists\SG_Hu1-2_KTH1-2500_ver1_10Rx24C.txt.nsuite_genelist
RP11-365P10	10	37100000	10p11.1	0.956898807612103	0.110917503609056	0.956982328343171	0.110726711502145	4	C:\Program Files\Normalise Suite 2\Genelists\SG_Hu1-2_KTH1-2500_ver1_10Rx24C.txt.nsuite_genelist
RP11-155G16	10	37300000	10p11.1	0.9643618077782	0.045687125760215	0.95688733247111	0.0576807283981983	4	C:\Program Files\Normalise Suite 2\Genelists\SG_Hu1-2_KTH1-2500_ver1_10Rx24C.txt.nsuite_genelist
RP11-393J16	10	38400000	10p11.1	0.994513005392485	0.0473067085042144	0.993427225706371	0.0480977149716692	4	C:\Program Files\Normalise Suite 2\Genelists\SG_Hu1-2_KTH1-2500_ver1_10Rx24C.txt.nsuite_genelist
RP11-109N22	10	39400000	10q11.1	1.0114970238111	0.032445792229567	1.01018893419005	0.0320694697134089	4	C:\Program Files\Normalise Suite 2\Genelists\SG_Hu1-2_KTH1-2500_ver1_10Rx24C.txt.nsuite_genelist
RP11-22B24	10	41000000	10q11.1	1.01661729865238	0.0358041217789331	1.01543522687725	0.0269979196646775	4	C:\Program Files\Normalise Suite 2\Genelists\SG_Hu1-2_KTH1-2500_ver1_10Rx24C.txt.nsuite_genelist
RP11-80J20	10	41200000	10q11.1	0.991913953495547	0.0302437019739796	0.991046364658844	0.0308134129387942	4	C:\Program Files\Normalise Suite 2\Genelists\SG_Hu1-2_KTH1-2500_ver1_10Rx24C.txt.nsuite_genelist
RP11-48O11	10	43900000	10q11.1	1.04086315473574	0.0687285124205612	1.04048398114923	0.06806834565016	4	C:\Program Files\Normalise Suite 2\Genelists\SG_Hu1-2_KTH1-2500_ver1_10Rx24C.txt.nsuite_genelist
RP11-20J15	10	44600000	10q11.1	0.982765347028546	0.0338624655792529	0.982533682311964	0.037568618294788	4	C:\Program Files\Normalise Suite 2\Genelists\SG_Hu1-2_KTH1-2500_ver1_10Rx24C.txt.nsuite_genelist
RP11-42B19	10	47400000	10q11.21	0.997435501336762	0.0699119725559244	0.997084290547662	0.0731328323312289	4	C:\Program Files\Normalise Suite 2\Genelists\SG_Hu1-2_KTH1-2500_ver1_10Rx24C.txt.nsuite_genelist
AL390716	10	49100000	10q11.22	0.998896716662276	0.0152482404113948	0.998087533526108	0.0147681502520505	4	C:\Program Files\Normalise Suite 2\Genelists\SG_Hu1-2_KTH1-2500_ver1_10Rx24C.txt.nsuite_genelist
RP11-71N21	10	49700000	10q11.22	0.996982879748236	0.00248148641777364	0.995465258503059	0.0030332252197229	4	C:\Program Files\Normalise Suite 2\Genelists\SG_Hu1-2_KTH1-2500_ver1_10Rx24C.txt.nsuite_genelist
RP11-27P22	10	50300000	10q11.22	1.00541740789903	0.0480249410298205	1.0010588642789	0.0510017317040279	4	C:\Program Files\Normalise Suite 2\Genelists\SG_Hu1-2_KTH1-2500_ver1_10Rx24C.txt.nsuite_genelist
RP11-92I18	10	51400000	10q11.22	1.02467507601177	0.0502470632232849	1.0212665327873	0.0576398179683686	3	C:\Program Files\Normalise Suite 2\Genelists\SG_Hu1-2_KTH1-2500_ver1_10Rx24C.txt.nsuite_genelist
RP11-75M12	10	52300000	10q11.22	1.00936079061313	0.0250178297815697	1.00882962230863	0.0253806815608763	4	C:\Program Files\Normalise Suite 2\Genelists\SG_Hu1-2_KTH1-2500_ver1_10Rx24C.txt.nsuite_genelist
RP11-133C15	10	53000000	10q11.23	0.979734776157254	0.0609829217237845	0.97697460153966	0.0672232022937141	4	C:\Program Files\Normalise Suite 2\Genelists\SG_Hu1-2_KTH1-2500_ver1_10Rx24C.txt.nsuite_genelist
RP11-319F12	10	53900000	10q11.23	0.971188347333021	0.029126453815982	0.970455488250147	0.0315470960261789	4	C:\Program Files\Normalise Suite 2\Genelists\SG_Hu1-2_KTH1-2500_ver1_10Rx24C.txt.nsuite_genelist
RP11-449J3	10	55100000	10q21.1	1.02200992746309	0.0282306331509262	1.02202091620948	0.0276978932753289	4	C:\Program Files\Normalise Suite 2\Genelists\SG_Hu1-2_KTH1-2500_ver1_10Rx24C.txt.nsuite_genelist
RP11-394D15	10	55500000	10q21.1	0.993796068274426	0.0220289784779204	0.993591445073357	0.016186475205497	4	C:\Program Files\Normalise Suite 2\Genelists\SG_Hu1-2_KTH1-2500_ver1_10Rx24C.txt.nsuite_genelist
RP11-88B18	10	56600000	10q21.1	1.01818795074537	0.133971588949163	1.01695292980683	0.140202872755293	4	C:\Program Files\Normalise Suite 2\Genelists\SG_Hu1-2_KTH1-2500_ver1_10Rx24C.txt.nsuite_genelist
RP11-373P23	10	59000000	10q21.1	0.982601185847802	0.0423981002928953	0.987290900499311	0.0493644061510526	4	C:\Program Files\Normalise Suite 2\Genelists\SG_Hu1-2_KTH1-2500_ver1_10Rx24C.txt.nsuite_genelist
RP11-79A2	10	61100000	10q21.2	0.98996679923547	0.0151153963048685	0.990162151795225	0.0154686247507551	4	C:\Program Files\Normalise Suite 2\Genelists\SG_Hu1-2_KTH1-2500_ver1_10Rx24C.txt.nsuite_genelist
RP11-91H19	10	62300000	10q21.2	0.981304705193061	0.0094677443708959	0.980234542580665	0.0111944966514867	4	C:\Program Files\Normalise Suite 2\Genelists\SG_Hu1-2_KTH1-2500_ver1_10Rx24C.txt.nsuite_genelist
RP11-166B18	10	63400000	10q21.3	0.983997313906527	0.0558307059443329	0.97948302803461	0.0706613790700046	4	C:\Program Files\Normalise Suite 2\Genelists\SG_Hu1-2_KTH1-2500_ver1_10Rx24C.txt.nsuite_genelist
RP11-267O2	10	64300000	10q21.3	0.994638986405965	0.0568407032381393	0.994657898356123	0.0669931741004198	4	C:\Program Files\Normalise Suite 2\Genelists\SG_Hu1-2_KTH1-2500_ver1_10Rx24C.txt.nsuite_genelist
RP11-90E17	10	65500000	10q21.3	1.01224998705818	0.038542252441826	1.00991381740484	0.0389323118129007	4	C:\Program Files\Normalise Suite 2\Genelists\SG_Hu1-2_KTH1-2500_ver1_10Rx24C.txt.nsuite_genelist
RP11-351O1	10	66500000	10q21.3	0.991692666169193	0.0102754203936938	0.991254416321832	0.0102188344459089	4	C:\Program Files\Normalise Suite 2\Genelists\SG_Hu1-2_KTH1-2500_ver1_10Rx24C.txt.nsuite_genelist
RP11-428G2	10	68400000	10q22.1	0.996935536548397	0.0175477976037001	0.996164141192921	0.017602362451273	4	C:\Program Files\Normalise Suite 2\Genelists\SG_Hu1-2_KTH1-2500_ver1_10Rx24C.txt.nsuite_genelist
RP11-344A5	10	70200000	10q22.1	0.979497830996204	0.130926865339709	0.980623224773521	0.144565930153913	4	C:\Program Files\Normalise Suite 2\Genelists\SG_Hu1-2_KTH1-2500_ver1_10Rx24C.txt.nsuite_genelist
RP11-474D14	10	71200000	10q22.1	1.02331391443952	0.0716099601131574	1.02249195588371	0.0748824009625249	4	C:\Program Files\Normalise Suite 2\Genelists\SG_Hu1-2_KTH1-2500_ver1_10Rx24C.txt.nsuite_genelist
RP11-86K9	10	71900000	10q22.1	1.03205790762599	0.0661120568288693	1.03749126259651	0.0728958155167461	4	C:\Program Files\Normalise Suite 2\Genelists\SG_Hu1-2_KTH1-2500_ver1_10Rx24C.txt.nsuite_genelist
RP11-135E4	10	72300000	10q22.1	0.982824930921604	0.0650160996637407	0.982965156473526	0.0671081171021598	4	C:\Program Files\Normalise Suite 2\Genelists\SG_Hu1-2_KTH1-2500_ver1_10Rx24C.txt.nsuite_genelist
RP11-6P16	10	73000000	10q22.1	1.01121114927268	0.00800380266221425	1.01137562200558	0.00769473253837488	4	C:\Program Files\Normalise Suite 2\Genelists\SG_Hu1-2_KTH1-2500_ver1_10Rx24C.txt.nsuite_genelist
RP11-52K17	10	73400000	10q22.2	1.00587449505141	0.0226452747495693	1.0125114174805	0.037064626492414	4	C:\Program Files\Normalise Suite 2\Genelists\SG_Hu1-2_KTH1-2500_ver1_10Rx24C.txt.nsuite_genelist
RP11-91A1	10	74200000	10q22.2	0.9934236423493	0.0148037658984361	0.99413902885294	0.0144153523166459	4	C:\Program Files\Normalise Suite 2\Genelists\SG_Hu1-2_KTH1-2500_ver1_10Rx24C.txt.nsuite_genelist
RP11-472K8	10	75800000	10q22.2	1.02912532559941	0.0940584041837758	1.02995361600193	0.0995851087381507	4	C:\Program Files\Normalise Suite 2\Genelists\SG_Hu1-2_KTH1-2500_ver1_10Rx24C.txt.nsuite_genelist
RP11-354E23	10	76900000	10q22.3	1.00401864503477	0.0492081824725526	1.00297435189388	0.0520396385632396	4	C:\Program Files\Normalise Suite 2\Genelists\SG_Hu1-2_KTH1-2500_ver1_10Rx24C.txt.nsuite_genelist
RP11-390A15	10	78000000	10q22.3	0.999385172383535	0.0267814020295676	0.998799734911914	0.0270014652805408	4	C:\Program Files\Normalise Suite 2\Genelists\SG_Hu1-2_KTH1-2500_ver1_10Rx24C.txt.nsuite_genelist
RP11-90D9	10	79000000	10q22.3	0.992020695594997	0.0731912386503336	0.990739741539921	0.0732011338127767	4	C:\Program Files\Normalise Suite 2\Genelists\SG_Hu1-2_KTH1-2500_ver1_10Rx24C.txt.nsuite_genelist
RP11-89A18	10	79300000	10q22.3	1.0142330320416	0.0172222307644094	1.01391879941614	0.0149191711730941	4	C:\Program Files\Normalise Suite 2\Genelists\SG_Hu1-2_KTH1-2500_ver1_10Rx24C.txt.nsuite_genelist
RP11-399K21	10	79800000	10q22.3	1.02045891993506	0.0511790275098309	1.02320038125559	0.0533921001642684	4	C:\Program Files\Normalise Suite 2\Genelists\SG_Hu1-2_KTH1-2500_ver1_10Rx24C.txt.nsuite_genelist
RP11-79M9	10	80800000	10q22.3	0.998050072326111	0.0340783531146846	0.998659348938857	0.0344719622080406	4	C:\Program Files\Normalise Suite 2\Genelists\SG_Hu1-2_KTH1-2500_ver1_10Rx24C.txt.nsuite_genelist
RP11-19C18	10	81800000	10q23.1	0.966668675739875	0.016232639161596	0.95837145223266	0.0131802851988754	4	C:\Program Files\Normalise Suite 2\Genelists\SG_Hu1-2_KTH1-2500_ver1_10Rx24C.txt.nsuite_genelist
RP11-157J13	10	82800000	10q23.1	0.996809023230553	0.0580178296333173	1.00037434874151	0.0697729109611371	4	C:\Program Files\Normalise Suite 2\Genelists\SG_Hu1-2_KTH1-2500_ver1_10Rx24C.txt.nsuite_genelist
RP11-90J7	10	83500000	10q23.1	1.00118176065617	0.0365600626378086	1.00251424227433	0.0365632843149845	4	C:\Program Files\Normalise Suite 2\Genelists\SG_Hu1-2_KTH1-2500_ver1_10Rx24C.txt.nsuite_genelist
RP11-93O23	10	85400000	10q23.1	1.01561654085108	0.0149988039645378	1.02060683993996	0.0186792504592802	4	C:\Program Files\Normalise Suite 2\Genelists\SG_Hu1-2_KTH1-2500_ver1_10Rx24C.txt.nsuite_genelist
RP11-175M21	10	86400000	10q23.2	1.0149516165687	0.0627364135487087	1.0152935911038	0.0643635944059531	4	C:\Program Files\Normalise Suite 2\Genelists\SG_Hu1-2_KTH1-2500_ver1_10Rx24C.txt.nsuite_genelist
RP11-315E23	10	87100000	10q23.2	1.01719704581606	0.0294037979515695	1.01764126403052	0.0313687483348601	4	C:\Program Files\Normalise Suite 2\Genelists\SG_Hu1-2_KTH1-2500_ver1_10Rx24C.txt.nsuite_genelist
RP11-185K11	10	87800000	10q23.2	1.01436552434248	0.0266862427989624	1.01708066854213	0.0268614655167881	4	C:\Program Files\Normalise Suite 2\Genelists\SG_Hu1-2_KTH1-2500_ver1_10Rx24C.txt.nsuite_genelist
RP11-124L5	10	88900000	10q23.31	1.00740887265043	0.0316760636640848	1.0135133787513	0.027797815223097	4	C:\Program Files\Normalise Suite 2\Genelists\SG_Hu1-2_KTH1-2500_ver1_10Rx24C.txt.nsuite_genelist
RP11-90O7	10	90300000	10q23.31	0.982394396805972	0.056477396604116	0.982661686691601	0.0582437312709386	4	C:\Program Files\Normalise Suite 2\Genelists\SG_Hu1-2_KTH1-2500_ver1_10Rx24C.txt.nsuite_genelist
RP11-52G13	10	91700000	10q23.31	1.00935352869188	0.0209262367658595	1.00942686327806	0.0209314629309052	4	C:\Program Files\Normalise Suite 2\Genelists\SG_Hu1-2_KTH1-2500_ver1_10Rx24C.txt.nsuite_genelist
RP11-57C13	10	92200000	10q23.32	0.984873689622913	0.0629189386569935	0.986465938933436	0.0643625230563559	4	C:\Program Files\Normalise Suite 2\Genelists\SG_Hu1-2_KTH1-2500_ver1_10Rx24C.txt.nsuite_genelist
RP11-79A15	10	92700000	10q23.32	0.981846946462774	0.0368933772301554	0.983660442199036	0.0371018167973866	4	C:\Program Files\Normalise Suite 2\Genelists\SG_Hu1-2_KTH1-2500_ver1_10Rx24C.txt.nsuite_genelist
RP11-129G17	10	93300000	10q23.32	0.987846781844501	0.0210203676864862	0.996452237482292	0.0235942451451425	2	C:\Program Files\Normalise Suite 2\Genelists\SG_Hu1-2_KTH1-2500_ver1_10Rx24C.txt.nsuite_genelist
AL157394	10	94000000	10q23.33	1.00620304687754	0.00687510856431831	1.00554750915418	0.00859426252931652	4	C:\Program Files\Normalise Suite 2\Genelists\SG_Hu1-2_KTH1-2500_ver1_10Rx24C.txt.nsuite_genelist
RP11-248C1	10	94900000	10q23.33	1.01109937320174	0.0510636764973042	1.00883742262859	0.0533427770649915	4	C:\Program Files\Normalise Suite 2\Genelists\SG_Hu1-2_KTH1-2500_ver1_10Rx24C.txt.nsuite_genelist
RP11-152G7	10	96500000	10q23.33	1.01002936809098	0.0320482173919393	1.00953302228742	0.0325161155378541	4	C:\Program Files\Normalise Suite 2\Genelists\SG_Hu1-2_KTH1-2500_ver1_10Rx24C.txt.nsuite_genelist
AC079844	10	96600000	10q23.33	1.0061201444456	0.0255094444798115	1.00475274939278	0.026983476332921	4	C:\Program Files\Normalise Suite 2\Genelists\SG_Hu1-2_KTH1-2500_ver1_10Rx24C.txt.nsuite_genelist
RP11-366I13	10	97800000	10q24.1	1.00471440094584	0.1807086520757	1.00669190626397	0.194250913619659	4	C:\Program Files\Normalise Suite 2\Genelists\SG_Hu1-2_KTH1-2500_ver1_10Rx24C.txt.nsuite_genelist
RP11-91M16	10	99700000	10q24.2	1.00618839245417	0.0520872227520297	1.00192113765528	0.0560312928347854	4	C:\Program Files\Normalise Suite 2\Genelists\SG_Hu1-2_KTH1-2500_ver1_10Rx24C.txt.nsuite_genelist
RP11-80J24	10	99800000	10q24.2	1.03383477828567	0.0747039973436921	1.04188260418359	0.0900857097709921	4	C:\Program Files\Normalise Suite 2\Genelists\SG_Hu1-2_KTH1-2500_ver1_10Rx24C.txt.nsuite_genelist
RP11-90J1	10	100100000	10q24.2	1.01989094698251	0.0472144622337178	1.02047675136029	0.0470614047590779	4	C:\Program Files\Normalise Suite 2\Genelists\SG_Hu1-2_KTH1-2500_ver1_10Rx24C.txt.nsuite_genelist
RP11-79M5	10	101100000	10q24.2	1.00283903558742	0.028775081693023	1.00395642394041	0.0283476803536853	4	C:\Program Files\Normalise Suite 2\Genelists\SG_Hu1-2_KTH1-2500_ver1_10Rx24C.txt.nsuite_genelist
RP11-90O1	10	102000000	10q24.31	0.99824408620208	0.0135235240688916	0.997160699838613	0.0144608651569161	4	C:\Program Files\Normalise Suite 2\Genelists\SG_Hu1-2_KTH1-2500_ver1_10Rx24C.txt.nsuite_genelist
RP11-123G19	10	103400000	10q24.32	1.00720021093435	0.0118065138977399	1.00816530853601	0.0111210123506132	4	C:\Program Files\Normalise Suite 2\Genelists\SG_Hu1-2_KTH1-2500_ver1_10Rx24C.txt.nsuite_genelist
CTD-2022D20	10	104600000	10q24.32	0.974223527859304	0.0129168795251665	0.973579463855582	0.01348678884988	4	C:\Program Files\Normalise Suite 2\Genelists\SG_Hu1-2_KTH1-2500_ver1_10Rx24C.txt.nsuite_genelist
RP11-483F11	10	105800000	10q25.1	1.00341447234671	0.0229700731413853	1.00390221075363	0.0229963386295488	4	C:\Program Files\Normalise Suite 2\Genelists\SG_Hu1-2_KTH1-2500_ver1_10Rx24C.txt.nsuite_genelist
RP11-316M21	10	106300000	10q25.1	1.0042408277244	0.191849803360136	1.0053261299038	0.212405699881052	4	C:\Program Files\Normalise Suite 2\Genelists\SG_Hu1-2_KTH1-2500_ver1_10Rx24C.txt.nsuite_genelist
RP11-108L7	10	107200000	10q25.1	0.994616651577142	0.0514949495350893	0.993180460566043	0.0523576821121739	4	C:\Program Files\Normalise Suite 2\Genelists\SG_Hu1-2_KTH1-2500_ver1_10Rx24C.txt.nsuite_genelist
RP11-68M5	10	107900000	10q25.1	1.02059175853743	0.162483280489368	1.0225144287942	0.176078106979975	4	C:\Program Files\Normalise Suite 2\Genelists\SG_Hu1-2_KTH1-2500_ver1_10Rx24C.txt.nsuite_genelist
RP11-89G15	10	108500000	10q25.1	0.997441293909945	0.0708892837353846	0.999184483037807	0.0745674681386626	4	C:\Program Files\Normalise Suite 2\Genelists\SG_Hu1-2_KTH1-2500_ver1_10Rx24C.txt.nsuite_genelist
RP11-416N2	10	110300000	10q25.1	0.997192237661536	0.0829389902065637	0.999199497754497	0.0890264118894361	4	C:\Program Files\Normalise Suite 2\Genelists\SG_Hu1-2_KTH1-2500_ver1_10Rx24C.txt.nsuite_genelist
RP11-541N10	10	110500000	10q25.2	0.96098558278445	0.0275755732711699	0.965085883855415	0.0224446459720824	4	C:\Program Files\Normalise Suite 2\Genelists\SG_Hu1-2_KTH1-2500_ver1_10Rx24C.txt.nsuite_genelist
RP11-202C2	10	111800000	10q25.2	0.97015271081137	0.0283705796667451	0.969650065368536	0.0269236954017681	4	C:\Program Files\Normalise Suite 2\Genelists\SG_Hu1-2_KTH1-2500_ver1_10Rx24C.txt.nsuite_genelist
RP11-89G20	10	112800000	10q25.3	1.00203622469085	0.0376195708903712	1.00284629841124	0.0401156557060284	4	C:\Program Files\Normalise Suite 2\Genelists\SG_Hu1-2_KTH1-2500_ver1_10Rx24C.txt.nsuite_genelist
RP11-432B10	10	114100000	10q25.3	1.02715438986384	0.148215068444943	1.03044406852106	0.174336078980064	4	C:\Program Files\Normalise Suite 2\Genelists\SG_Hu1-2_KTH1-2500_ver1_10Rx24C.txt.nsuite_genelist
RP11-626C11	10	115100000	10q26.11	1.0255569381595	0.0189072292420462	1.02695336618687	0.019454442449594	4	C:\Program Files\Normalise Suite 2\Genelists\SG_Hu1-2_KTH1-2500_ver1_10Rx24C.txt.nsuite_genelist
RP11-90K19	10	115900000	10q26.11	0.988351488919196	0.0306531746914534	0.987882953884189	0.0331446906482915	4	C:\Program Files\Normalise Suite 2\Genelists\SG_Hu1-2_KTH1-2500_ver1_10Rx24C.txt.nsuite_genelist
RP11-469M11	10	117300000	10q26.11	0.985985176563611	0.06838727079817	0.986269679575067	0.0717285894622785	4	C:\Program Files\Normalise Suite 2\Genelists\SG_Hu1-2_KTH1-2500_ver1_10Rx24C.txt.nsuite_genelist
RP11-271I13	10	118000000	10q26.11	1.01953739489257	0.0202615967670126	1.01940501601277	0.0208838773592424	4	C:\Program Files\Normalise Suite 2\Genelists\SG_Hu1-2_KTH1-2500_ver1_10Rx24C.txt.nsuite_genelist
RP11-431P18	10	119900000	10q26.12	1.0202100046016	0.0625912210668098	1.03125644544092	0.0691180590350529	4	C:\Program Files\Normalise Suite 2\Genelists\SG_Hu1-2_KTH1-2500_ver1_10Rx24C.txt.nsuite_genelist
RP11-89C18	10	120200000	10q26.12	1.00823335543881	0.0281907086650222	1.0097097484558	0.0315297774146989	4	C:\Program Files\Normalise Suite 2\Genelists\SG_Hu1-2_KTH1-2500_ver1_10Rx24C.txt.nsuite_genelist
RP11-106N20	10	121500000	10q26.13	0.99134172528251	0.0714958618014449	0.988288446073578	0.0764839306819254	4	C:\Program Files\Normalise Suite 2\Genelists\SG_Hu1-2_KTH1-2500_ver1_10Rx24C.txt.nsuite_genelist
RP11-89H7	10	123000000	10q26.13	1.03332702935838	0.0431694498122381	1.03243489798635	0.0428564947544196	4	C:\Program Files\Normalise Suite 2\Genelists\SG_Hu1-2_KTH1-2500_ver1_10Rx24C.txt.nsuite_genelist
RP11-96N16	10	124700000	10q26.13	0.995916585770028	0.00991191898971493	0.995120187962314	0.0198151868515328	4	C:\Program Files\Normalise Suite 2\Genelists\SG_Hu1-2_KTH1-2500_ver1_10Rx24C.txt.nsuite_genelist
CTB-54O2	10	125600000	10q26.2	1.01327628609454	0.0981204439854009	1.01235437929242	0.101275660822135	4	C:\Program Files\Normalise Suite 2\Genelists\SG_Hu1-2_KTH1-2500_ver1_10Rx24C.txt.nsuite_genelist
RP11-140G2	10	126200000	10q26.2	1.01407821234113	0.0491712137881385	1.01529895863491	0.0502726355976748	4	C:\Program Files\Normalise Suite 2\Genelists\SG_Hu1-2_KTH1-2500_ver1_10Rx24C.txt.nsuite_genelist
RP11-354M20	10	126700000	10q26.2	0.985185794554716	0.0359036972710468	0.981051986697914	0.0383824910512006	4	C:\Program Files\Normalise Suite 2\Genelists\SG_Hu1-2_KTH1-2500_ver1_10Rx24C.txt.nsuite_genelist
RP11-51G15	10	127600000	10q26.2	1.00884646379254	0.0392481169455365	1.01047615949144	0.0427722738006956	4	C:\Program Files\Normalise Suite 2\Genelists\SG_Hu1-2_KTH1-2500_ver1_10Rx24C.txt.nsuite_genelist
RP11-79M19	10	128000000	10q26.2	1.00240247673548	0.0300496906967859	1.00293020866844	0.0298998368897558	4	C:\Program Files\Normalise Suite 2\Genelists\SG_Hu1-2_KTH1-2500_ver1_10Rx24C.txt.nsuite_genelist
RP11-140B17	10	129000000	10q26.3	0.997669382991498	0.0435442680396588	0.997515968537612	0.0440107845153493	4	C:\Program Files\Normalise Suite 2\Genelists\SG_Hu1-2_KTH1-2500_ver1_10Rx24C.txt.nsuite_genelist
RP11-95I16	10	129800000	10q26.3	1.01045437227358	0.0155261315797678	1.01075004026402	0.0158389971593737	4	C:\Program Files\Normalise Suite 2\Genelists\SG_Hu1-2_KTH1-2500_ver1_10Rx24C.txt.nsuite_genelist
RP11-500G22	10	130900000	10q26.3	1.00237423569905	0.0327524993278701	1.00279479231057	0.033578691160434	4	C:\Program Files\Normalise Suite 2\Genelists\SG_Hu1-2_KTH1-2500_ver1_10Rx24C.txt.nsuite_genelist
RP11-101I20	10	131900000	10q26.3	0.997499142975113	0.0187991665550918	0.999261614045939	0.019976346899169	4	C:\Program Files\Normalise Suite 2\Genelists\SG_Hu1-2_KTH1-2500_ver1_10Rx24C.txt.nsuite_genelist
RP11-8O10	10	133100000	10q26.3	1.00764109745863	0.0284278396717262	1.00870474545989	0.0340664585559494	4	C:\Program Files\Normalise Suite 2\Genelists\SG_Hu1-2_KTH1-2500_ver1_10Rx24C.txt.nsuite_genelist
RP11-16P8	10	133900000	10q26.3	0.986214890412052	0.0588983893836993	0.986177290015174	0.0605688641918201	4	C:\Program Files\Normalise Suite 2\Genelists\SG_Hu1-2_KTH1-2500_ver1_10Rx24C.txt.nsuite_genelist
RP11-42K2	10	135300000	10q26.3	0.982850649294693	0.0327679047316945	0.980389668381195	0.0387062236011067	4	C:\Program Files\Normalise Suite 2\Genelists\SG_Hu1-2_KTH1-2500_ver1_10Rx24C.txt.nsuite_genelist
RP11-88B12	10	135700000	10q26.3	0.995912396029586	0.0356292107886385	1.00100268612628	0.0348207129209762	4	C:\Program Files\Normalise Suite 2\Genelists\SG_Hu1-2_KTH1-2500_ver1_10Rx24C.txt.nsuite_genelist
RP11-48A2	10	135900000	10q26.3	1.00020802255795	0.0254314175767721	0.998385676596605	0.0285360005895866	4	C:\Program Files\Normalise Suite 2\Genelists\SG_Hu1-2_KTH1-2500_ver1_10Rx24C.txt.nsuite_genelist
RP11-90O13	10	137600000	10q26.3	1.00481859783278	0.0291327685231755	1.00518755316303	0.0309396504810784	4	C:\Program Files\Normalise Suite 2\Genelists\SG_Hu1-2_KTH1-2500_ver1_10Rx24C.txt.nsuite_genelist
RP11-122K13	10	138100000	10q26.3	1.03948511193385	0.159858688276276	1.04128887483537	0.166115055008958	4	C:\Program Files\Normalise Suite 2\Genelists\SG_Hu1-2_KTH1-2500_ver1_10Rx24C.txt.nsuite_genelist
RP11-408L20	10	139200000	10q26.3	1.00709565068129	0.152176274225131	1.00853663222943	0.168677867456712	4	C:\Program Files\Normalise Suite 2\Genelists\SG_Hu1-2_KTH1-2500_ver1_10Rx24C.txt.nsuite_genelist
RP11-142I8	10	139600000	10q26.3	1.00875115039766	0.0242818662944275	1.01176745550879	0.0287197124356778	4	C:\Program Files\Normalise Suite 2\Genelists\SG_Hu1-2_KTH1-2500_ver1_10Rx24C.txt.nsuite_genelist
AL392043	10	140600000	10q26.3	0.999252612127087	0.0581582536425972	0.998808430922092	0.0578490829982777	4	C:\Program Files\Normalise Suite 2\Genelists\SG_Hu1-2_KTH1-2500_ver1_10Rx24C.txt.nsuite_genelist
RP11-288G11	10	141200000	10q26.3	1.01376521085174	0.0538657325773558	1.01632142914342	0.0584416649323103	4	C:\Program Files\Normalise Suite 2\Genelists\SG_Hu1-2_KTH1-2500_ver1_10Rx24C.txt.nsuite_genelist
RP11-90B19	10	141400000	10q26.3	1.00710077999349	0.0173018063205313	1.01089821451184	0.0163811607887673	4	C:\Program Files\Normalise Suite 2\Genelists\SG_Hu1-2_KTH1-2500_ver1_10Rx24C.txt.nsuite_genelist
RP11-108K14	10	141800000	10q26.3	0.970421379734762	0.113663570634877	0.968466094555209	0.120248286725328	4	C:\Program Files\Normalise Suite 2\Genelists\SG_Hu1-2_KTH1-2500_ver1_10Rx24C.txt.nsuite_genelist
GS-137-E24	10	141800000	10q26.3	1.01203350065389	0.0258164820469372	1.01235031372765	0.0267886735670431	4	C:\Program Files\Normalise Suite 2\Genelists\SG_Hu1-2_KTH1-2500_ver1_10Rx24C.txt.nsuite_genelist
GS-261-B16	10	142000000	10q26.3	1.00112598289845	0.104133303634774	1.00154490209284	0.106699169953649	4	C:\Program Files\Normalise Suite 2\Genelists\SG_Hu1-2_KTH1-2500_ver1_10Rx24C.txt.nsuite_genelist
GS-908-H22	11	200000	11p15.5	1.04176078820841	0.143278096596144	1.05228314744138	0.154070543592043	4	C:\Program Files\Normalise Suite 2\Genelists\SG_Hu1-2_KTH1-2500_ver1_10Rx24C.txt.nsuite_genelist
GS-44-H16	11	200000	11p15.5	1.00914908938747	0.146245743697231	1.00862286946915	0.15159277978727	4	C:\Program Files\Normalise Suite 2\Genelists\SG_Hu1-2_KTH1-2500_ver1_10Rx24C.txt.nsuite_genelist
RP11-371C18	11	1500000	11p15.5	0.997803548228969	0.0334026574023857	0.996051941124448	0.0383580230881065	4	C:\Program Files\Normalise Suite 2\Genelists\SG_Hu1-2_KTH1-2500_ver1_10Rx24C.txt.nsuite_genelist
RP11-89O6	11	5800000	11p15.4	1.00981028034132	0.0581819608720875	1.00931581139202	0.0620077888564128	4	C:\Program Files\Normalise Suite 2\Genelists\SG_Hu1-2_KTH1-2500_ver1_10Rx24C.txt.nsuite_genelist
RP11-21N2	11	7000000	11p15.4	0.994728922527562	0.0550069840895181	0.994403423197042	0.0567863123455172	4	C:\Program Files\Normalise Suite 2\Genelists\SG_Hu1-2_KTH1-2500_ver1_10Rx24C.txt.nsuite_genelist
RP11-79E12	11	9400000	11p15.3	0.98974846442087	0.0568253547422842	0.988503701220724	0.0556153045183544	4	C:\Program Files\Normalise Suite 2\Genelists\SG_Hu1-2_KTH1-2500_ver1_10Rx24C.txt.nsuite_genelist
RP11-170F20	11	9900000	11p15.3	0.988772393466373	0.0192318110238515	0.987011153702485	0.0185886949972348	4	C:\Program Files\Normalise Suite 2\Genelists\SG_Hu1-2_KTH1-2500_ver1_10Rx24C.txt.nsuite_genelist
RP11-206L19	11	10900000	11p15.3	1.01358525533403	0.0284478813324186	1.01374592164327	0.0299691928712997	4	C:\Program Files\Normalise Suite 2\Genelists\SG_Hu1-2_KTH1-2500_ver1_10Rx24C.txt.nsuite_genelist
RP11-98J9	11	12500000	11p15.3	1.00670377349025	0.0347757358454969	1.00566269850393	0.0358543676983142	4	C:\Program Files\Normalise Suite 2\Genelists\SG_Hu1-2_KTH1-2500_ver1_10Rx24C.txt.nsuite_genelist
RP11-21L19	11	13100000	11p15.3	1.02133904832655	0.052649865758299	1.02109333456592	0.0492049648383187	4	C:\Program Files\Normalise Suite 2\Genelists\SG_Hu1-2_KTH1-2500_ver1_10Rx24C.txt.nsuite_genelist
RP11-7O20	11	13800000	11p15.2	0.907041876487864	0.0888580287182775	0.897112669525479	0.123221445040176	2	C:\Program Files\Normalise Suite 2\Genelists\SG_Hu1-2_KTH1-2500_ver1_10Rx24C.txt.nsuite_genelist
RP11-89P13	11	14600000	11p15.2	0.996353640637766	0.0236006647622489	0.989769061316294	0.0263737731352743	4	C:\Program Files\Normalise Suite 2\Genelists\SG_Hu1-2_KTH1-2500_ver1_10Rx24C.txt.nsuite_genelist
RP11-166E15	11	16000000	11p15.2	0.991173285435393	0.0176768498054326	0.990447952786353	0.0172304767290226	4	C:\Program Files\Normalise Suite 2\Genelists\SG_Hu1-2_KTH1-2500_ver1_10Rx24C.txt.nsuite_genelist
RP11-108J18	11	16900000	11p15.1	0.981071782200277	0.0201981320262562	0.980009186432569	0.0200028572449534	4	C:\Program Files\Normalise Suite 2\Genelists\SG_Hu1-2_KTH1-2500_ver1_10Rx24C.txt.nsuite_genelist
RP11-81D23	11	17200000	11p15.1	1.01032302149451	0.0527383275277367	1.0096825419125	0.0525896402502023	4	C:\Program Files\Normalise Suite 2\Genelists\SG_Hu1-2_KTH1-2500_ver1_10Rx24C.txt.nsuite_genelist
RP11-80B10	11	18300000	11p15.1	1.01227103115578	0.0283766163718226	1.01251619057496	0.0303637775017842	4	C:\Program Files\Normalise Suite 2\Genelists\SG_Hu1-2_KTH1-2500_ver1_10Rx24C.txt.nsuite_genelist
RP11-11A11	11	19000000	11p15.1	1.01250814863451	0.0543414071700446	1.01439952818879	0.0597960402173706	4	C:\Program Files\Normalise Suite 2\Genelists\SG_Hu1-2_KTH1-2500_ver1_10Rx24C.txt.nsuite_genelist
AC016904	11	21400000	11p15.1	0.992470533422438	0.0162944240819058	0.997017418742728	0.0192021442251084	4	C:\Program Files\Normalise Suite 2\Genelists\SG_Hu1-2_KTH1-2500_ver1_10Rx24C.txt.nsuite_genelist
AC009638	11	24400000	11p14.3	0.963647904457986	0.0953791617927831	0.962903415875751	0.0992561470683731	4	C:\Program Files\Normalise Suite 2\Genelists\SG_Hu1-2_KTH1-2500_ver1_10Rx24C.txt.nsuite_genelist
RP11-16H3	11	26000000	11p14.3	0.966937609095127	0.101327636673357	0.9685218090495	0.117047379315028	4	C:\Program Files\Normalise Suite 2\Genelists\SG_Hu1-2_KTH1-2500_ver1_10Rx24C.txt.nsuite_genelist
RP11-79M22	11	26800000	11p14.2	0.987177274166482	0.0463501205645674	0.988226342117632	0.0482716414499029	4	C:\Program Files\Normalise Suite 2\Genelists\SG_Hu1-2_KTH1-2500_ver1_10Rx24C.txt.nsuite_genelist
RP11-79E9	11	29100000	11p14.1	1.00052658581613	0.0532061545934745	1.00144210019519	0.0560911634766254	4	C:\Program Files\Normalise Suite 2\Genelists\SG_Hu1-2_KTH1-2500_ver1_10Rx24C.txt.nsuite_genelist
RP5-859D17	11	29600000	11p14.1	1.00097158378745	0.0825348345098691	0.997891904755663	0.103072768624372	4	C:\Program Files\Normalise Suite 2\Genelists\SG_Hu1-2_KTH1-2500_ver1_10Rx24C.txt.nsuite_genelist
RP1-296L11	11	31000000	11p14.1	1.02284977230778	0.098576867932596	1.02405612252249	0.103807679144063	4	C:\Program Files\Normalise Suite 2\Genelists\SG_Hu1-2_KTH1-2500_ver1_10Rx24C.txt.nsuite_genelist
AC027548	11	31800000	11p11.2	1.03559379776818	0.112644380740527	1.03915598172059	0.123341573891714	4	C:\Program Files\Normalise Suite 2\Genelists\SG_Hu1-2_KTH1-2500_ver1_10Rx24C.txt.nsuite_genelist
RP1-187A11	11	33200000	11p11.2	0.999915032933659	0.0163171060097201	1.00090386668554	0.0156328939008386	4	C:\Program Files\Normalise Suite 2\Genelists\SG_Hu1-2_KTH1-2500_ver1_10Rx24C.txt.nsuite_genelist
RP11-90F13	11	33900000	11p11.2	1.01587778011564	0.0334883811807814	1.01678994248937	0.0342171321392683	4	C:\Program Files\Normalise Suite 2\Genelists\SG_Hu1-2_KTH1-2500_ver1_10Rx24C.txt.nsuite_genelist
RP1-22J9	11	34100000	11p11.2	0.97647093489972	0.0263700113223291	0.977734444076738	0.0194063288497279	4	C:\Program Files\Normalise Suite 2\Genelists\SG_Hu1-2_KTH1-2500_ver1_10Rx24C.txt.nsuite_genelist
RP11-91G22	11	35600000	11p11.2	1.02429062477278	0.056896220393878	1.02424738261272	0.0595920913147761	4	C:\Program Files\Normalise Suite 2\Genelists\SG_Hu1-2_KTH1-2500_ver1_10Rx24C.txt.nsuite_genelist
AC026970	11	36100000	11p11.2	1.01115478498833	0.00722766035112048	1.01176616651537	0.00979480688375294	4	C:\Program Files\Normalise Suite 2\Genelists\SG_Hu1-2_KTH1-2500_ver1_10Rx24C.txt.nsuite_genelist
RP11-72A10	11	36600000	11p11.2	0.988314788756891	0.0465154544241866	0.987104811107109	0.0470469991316087	4	C:\Program Files\Normalise Suite 2\Genelists\SG_Hu1-2_KTH1-2500_ver1_10Rx24C.txt.nsuite_genelist
RP11-219O3	11	37200000	11p11.2	1.00825422527949	0.0515438745792158	1.01002059485103	0.0563718603532521	4	C:\Program Files\Normalise Suite 2\Genelists\SG_Hu1-2_KTH1-2500_ver1_10Rx24C.txt.nsuite_genelist
RP11-36H11	11	37900000	11p11.2	0.984706258261808	0.0807860626506277	0.987289983946278	0.0847649770846257	4	C:\Program Files\Normalise Suite 2\Genelists\SG_Hu1-2_KTH1-2500_ver1_10Rx24C.txt.nsuite_genelist
RP11-89G12	11	39300000	11p11.2	1.03475110992426	0.0267313863069267	1.04420613820292	0.0277568443703724	2	C:\Program Files\Normalise Suite 2\Genelists\SG_Hu1-2_KTH1-2500_ver1_10Rx24C.txt.nsuite_genelist
AC013488	11	40900000	11p11.2	1.0044013449032	0.0708818213592234	1.00364677198403	0.0750300042885091	4	C:\Program Files\Normalise Suite 2\Genelists\SG_Hu1-2_KTH1-2500_ver1_10Rx24C.txt.nsuite_genelist
RP11-220C23	11	41400000	11p11.2	0.998868505484424	0.0784472215933459	1.00232034875253	0.0958754430252752	4	C:\Program Files\Normalise Suite 2\Genelists\SG_Hu1-2_KTH1-2500_ver1_10Rx24C.txt.nsuite_genelist
RP11-150D18	11	42400000	11p11.2	0.985471128649141	0.0230094444263081	0.984859134264281	0.0323604387797163	4	C:\Program Files\Normalise Suite 2\Genelists\SG_Hu1-2_KTH1-2500_ver1_10Rx24C.txt.nsuite_genelist
RP11-79O11	11	44000000	11p11.2	1.00505987024509	0.0297357531346433	1.00420928769755	0.029592877162623	4	C:\Program Files\Normalise Suite 2\Genelists\SG_Hu1-2_KTH1-2500_ver1_10Rx24C.txt.nsuite_genelist
RP11-12C11	11	45600000	11p11.2	0.997175151333353	0.0169601594549151	0.997411844592859	0.017096002610869	4	C:\Program Files\Normalise Suite 2\Genelists\SG_Hu1-2_KTH1-2500_ver1_10Rx24C.txt.nsuite_genelist
AP002509	11	48300000	11p11.12	1.00566143815076	0.0684577210013272	1.0075511427846	0.07076216494473	4	C:\Program Files\Normalise Suite 2\Genelists\SG_Hu1-2_KTH1-2500_ver1_10Rx24C.txt.nsuite_genelist
RP11-79A4	11	48600000	11p11.12	0.994472080391584	0.0891337232054872	0.995650312734615	0.0906557406419292	4	C:\Program Files\Normalise Suite 2\Genelists\SG_Hu1-2_KTH1-2500_ver1_10Rx24C.txt.nsuite_genelist
RP11-56E13	11	51500000	11p11.11	0.979954933521333	0.057730355945924	0.979754457754872	0.0583453413871037	4	C:\Program Files\Normalise Suite 2\Genelists\SG_Hu1-2_KTH1-2500_ver1_10Rx24C.txt.nsuite_genelist
RP11-77M17	11	53900000	11p11.11	1.00492799760976	0.0655836341709315	1.00484599669493	0.0646525642689584	4	C:\Program Files\Normalise Suite 2\Genelists\SG_Hu1-2_KTH1-2500_ver1_10Rx24C.txt.nsuite_genelist
RP11-135H8	11	54600000	11q12.1	0.994820237230573	0.0338123385700021	0.986825198951957	0.0441414394371783	4	C:\Program Files\Normalise Suite 2\Genelists\SG_Hu1-2_KTH1-2500_ver1_10Rx24C.txt.nsuite_genelist
AC090309	11	57600000	11q12.1	1.04675338281428	0.127993041372385	1.0485844678171	0.131822658453147	4	C:\Program Files\Normalise Suite 2\Genelists\SG_Hu1-2_KTH1-2500_ver1_10Rx24C.txt.nsuite_genelist
RP11-205I14	11	59100000	11q12.1	0.983674169294411	0.0934708104689509	0.983225977138657	0.0981120211455064	4	C:\Program Files\Normalise Suite 2\Genelists\SG_Hu1-2_KTH1-2500_ver1_10Rx24C.txt.nsuite_genelist
RP11-729B4	11	59400000	11q12.1	1.02751844120838	0.0872453651265246	1.02692749867893	0.0907903363209117	4	C:\Program Files\Normalise Suite 2\Genelists\SG_Hu1-2_KTH1-2500_ver1_10Rx24C.txt.nsuite_genelist
RP11-5F17	11	61000000	11q12.1	0.999684943332083	0.0616247912723416	0.99962155918186	0.0642983066500145	4	C:\Program Files\Normalise Suite 2\Genelists\SG_Hu1-2_KTH1-2500_ver1_10Rx24C.txt.nsuite_genelist
RP11-49D19	11	62400000	11q12.1	1.05946963101262	0.230094910019181	1.06446029711261	0.255072230551051	4	C:\Program Files\Normalise Suite 2\Genelists\SG_Hu1-2_KTH1-2500_ver1_10Rx24C.txt.nsuite_genelist
RP11-15L8	11	64300000	11q12.2	1.01751476190037	0.048361830436434	1.01723327675532	0.0474882831750966	4	C:\Program Files\Normalise Suite 2\Genelists\SG_Hu1-2_KTH1-2500_ver1_10Rx24C.txt.nsuite_genelist
RP11-607L20	11	64400000	11q12.2	0.99496366574549	0.00763791763636852	0.995380388586155	0.00802532959362828	4	C:\Program Files\Normalise Suite 2\Genelists\SG_Hu1-2_KTH1-2500_ver1_10Rx24C.txt.nsuite_genelist
RP11-203N8	11	67700000	11q12.3	0.99828978473681	0.0575580225924322	0.998268127865157	0.0585134772547528	4	C:\Program Files\Normalise Suite 2\Genelists\SG_Hu1-2_KTH1-2500_ver1_10Rx24C.txt.nsuite_genelist
AP000405	11	68000000	11q13.1	1.0155133818022	0.0313663049495245	0.996244912669768	0.012672600738526	4	C:\Program Files\Normalise Suite 2\Genelists\SG_Hu1-2_KTH1-2500_ver1_10Rx24C.txt.nsuite_genelist
RP11-20K4	11	68800000	11q13.1	0.982230420933309	0.0461095517837502	0.978850038684168	0.0492017176022285	4	C:\Program Files\Normalise Suite 2\Genelists\SG_Hu1-2_KTH1-2500_ver1_10Rx24C.txt.nsuite_genelist
RP11-730K20	11	69700000	11q13.1	1.01195537048178	0.0572251894932448	1.01218549097722	0.0590809273175996	4	C:\Program Files\Normalise Suite 2\Genelists\SG_Hu1-2_KTH1-2500_ver1_10Rx24C.txt.nsuite_genelist
RP11-80B24	11	71200000	11q13.1	0.993772278300866	0.0198131243021484	0.994002258307491	0.0179998010812031	4	C:\Program Files\Normalise Suite 2\Genelists\SG_Hu1-2_KTH1-2500_ver1_10Rx24C.txt.nsuite_genelist
RP11-8D13	11	71400000	11q13.1	1.01579200171127	0.0282584494643425	1.01674117969205	0.0288582504604013	4	C:\Program Files\Normalise Suite 2\Genelists\SG_Hu1-2_KTH1-2500_ver1_10Rx24C.txt.nsuite_genelist
RP11-44J5	11	72700000	11q13.1	1.01761683123426	0.0264529143714121	1.01657324466661	0.0303380742189506	4	C:\Program Files\Normalise Suite 2\Genelists\SG_Hu1-2_KTH1-2500_ver1_10Rx24C.txt.nsuite_genelist
RP11-548G17	11	73600000	11q13.2	0.99772292476359	0.0374533129493735	0.997338090879947	0.0366830852228796	4	C:\Program Files\Normalise Suite 2\Genelists\SG_Hu1-2_KTH1-2500_ver1_10Rx24C.txt.nsuite_genelist
RP11-115O9	11	74500000	11q13.2	0.979893150693421	0.0335063364080474	0.980018716939235	0.0357988476938473	4	C:\Program Files\Normalise Suite 2\Genelists\SG_Hu1-2_KTH1-2500_ver1_10Rx24C.txt.nsuite_genelist
RP11-168B13	11	75600000	11q13.2	0.992264964420768	0.112679111463045	0.987590518156053	0.121626144705322	4	C:\Program Files\Normalise Suite 2\Genelists\SG_Hu1-2_KTH1-2500_ver1_10Rx24C.txt.nsuite_genelist
RP11-102M18	11	77400000	11q13.3	0.999950289164958	0.0337305636773662	0.99968787292035	0.0333553288057856	4	C:\Program Files\Normalise Suite 2\Genelists\SG_Hu1-2_KTH1-2500_ver1_10Rx24C.txt.nsuite_genelist
RP11-91P18	11	78200000	11q13.3	1.01835265551262	0.0217742998974185	1.00368647860183	0.0247292932347174	4	C:\Program Files\Normalise Suite 2\Genelists\SG_Hu1-2_KTH1-2500_ver1_10Rx24C.txt.nsuite_genelist
RP11-483P13	11	78600000	11q13.3	0.998580222465512	0.071697223141281	0.996697150848989	0.074105671285334	4	C:\Program Files\Normalise Suite 2\Genelists\SG_Hu1-2_KTH1-2500_ver1_10Rx24C.txt.nsuite_genelist
AP002343	11	79300000	11q13.3	0.995749065851173	0.0474817813984244	0.996018557595819	0.0485089547068332	4	C:\Program Files\Normalise Suite 2\Genelists\SG_Hu1-2_KTH1-2500_ver1_10Rx24C.txt.nsuite_genelist
RP11-79B7	11	80200000	11q13.3	1.00456649639723	0.0114401434223472	1.00496314462325	0.0133208546178544	4	C:\Program Files\Normalise Suite 2\Genelists\SG_Hu1-2_KTH1-2500_ver1_10Rx24C.txt.nsuite_genelist
RP11-7H7	11	81000000	11q13.3	1.0091637907197	0.0255556531719864	1.01223277027962	0.0311742370345825	4	C:\Program Files\Normalise Suite 2\Genelists\SG_Hu1-2_KTH1-2500_ver1_10Rx24C.txt.nsuite_genelist
AP001557	11	82000000	11q13.4	0.97532088498288	0.0704765583996314	0.974761047452953	0.0731784354713552	4	C:\Program Files\Normalise Suite 2\Genelists\SG_Hu1-2_KTH1-2500_ver1_10Rx24C.txt.nsuite_genelist
RP11-91A3	11	82900000	11q13.4	0.968175486844959	0.048367045909005	0.96698371553598	0.054949697081007	4	C:\Program Files\Normalise Suite 2\Genelists\SG_Hu1-2_KTH1-2500_ver1_10Rx24C.txt.nsuite_genelist
RP11-1E8	11	84700000	11q13.5	0.99311587783777	0.0266780798799345	0.993030859620436	0.0270663923172365	4	C:\Program Files\Normalise Suite 2\Genelists\SG_Hu1-2_KTH1-2500_ver1_10Rx24C.txt.nsuite_genelist
RP11-90K17	11	86500000	11q13.5	1.00379428430146	0.0488291498257741	1.00337874767604	0.0498292332275542	4	C:\Program Files\Normalise Suite 2\Genelists\SG_Hu1-2_KTH1-2500_ver1_10Rx24C.txt.nsuite_genelist
RP11-89M14	11	87200000	11q14.1	1.01128818862453	0.065013828799065	1.0104905204024	0.0693602997593776	4	C:\Program Files\Normalise Suite 2\Genelists\SG_Hu1-2_KTH1-2500_ver1_10Rx24C.txt.nsuite_genelist
RP11-19P3	11	87800000	11q14.1	1.01243764165359	0.0749123520596384	1.00653236942943	0.10603955964231	4	C:\Program Files\Normalise Suite 2\Genelists\SG_Hu1-2_KTH1-2500_ver1_10Rx24C.txt.nsuite_genelist
RP11-80P16	11	88700000	11q14.1	0.997592455842629	0.022371793416963	0.998189498945503	0.0225971576931639	4	C:\Program Files\Normalise Suite 2\Genelists\SG_Hu1-2_KTH1-2500_ver1_10Rx24C.txt.nsuite_genelist
RP11-80F20	11	89400000	11q14.1	0.997643800492086	0.00888533403481309	1.00215417453863	0.0148160813558689	2	C:\Program Files\Normalise Suite 2\Genelists\SG_Hu1-2_KTH1-2500_ver1_10Rx24C.txt.nsuite_genelist
RP11-876F8	11	91200000	11q14.1	1.00306206775342	0.0604620588266124	0.981119620935715	0.0258837753870871	3	C:\Program Files\Normalise Suite 2\Genelists\SG_Hu1-2_KTH1-2500_ver1_10Rx24C.txt.nsuite_genelist
RP11-30C9	11	92700000	11q14.2	0.956274548004204	0.0126580446029681	0.949017290702927	0.0255250525352977	4	C:\Program Files\Normalise Suite 2\Genelists\SG_Hu1-2_KTH1-2500_ver1_10Rx24C.txt.nsuite_genelist
RP11-372E19	11	94700000	11q14.3	1.00868799255784	0.0522686162913899	1.00952135846543	0.0527272358922079	4	C:\Program Files\Normalise Suite 2\Genelists\SG_Hu1-2_KTH1-2500_ver1_10Rx24C.txt.nsuite_genelist
RP11-163O18	11	96600000	11q14.3	0.992105403413395	0.0445361553870459	0.989900436118542	0.0480796596738575	4	C:\Program Files\Normalise Suite 2\Genelists\SG_Hu1-2_KTH1-2500_ver1_10Rx24C.txt.nsuite_genelist
RP11-91O4	11	96900000	11q22.1	0.99439981876333	0.0414068522943242	0.994502984385625	0.0431064979843435	4	C:\Program Files\Normalise Suite 2\Genelists\SG_Hu1-2_KTH1-2500_ver1_10Rx24C.txt.nsuite_genelist
RP11-16K5	11	99100000	11q22.1	0.997483648357	0.0532758317544945	0.997432348582732	0.053899049959157	4	C:\Program Files\Normalise Suite 2\Genelists\SG_Hu1-2_KTH1-2500_ver1_10Rx24C.txt.nsuite_genelist
RP11-267L1	11	101300000	11q22.1	0.990518496632288	0.0105592263445076	1.00333480148213	0.0132527859815507	2	C:\Program Files\Normalise Suite 2\Genelists\SG_Hu1-2_KTH1-2500_ver1_10Rx24C.txt.nsuite_genelist
RP11-775E2	11	103800000	11q22.1	1.01632315734248	0.0498339442589296	1.00872091415434	0.0721619695662277	4	C:\Program Files\Normalise Suite 2\Genelists\SG_Hu1-2_KTH1-2500_ver1_10Rx24C.txt.nsuite_genelist
RP11-88H18	11	106400000	11q22.2	1.01912057268366	0.0190387634205385	1.01904502806575	0.0224226182734363	4	C:\Program Files\Normalise Suite 2\Genelists\SG_Hu1-2_KTH1-2500_ver1_10Rx24C.txt.nsuite_genelist
RP11-33F6	11	106600000	11q22.3	1.01234411100632	0.0339605642264633	1.01382795178106	0.0363345541546172	4	C:\Program Files\Normalise Suite 2\Genelists\SG_Hu1-2_KTH1-2500_ver1_10Rx24C.txt.nsuite_genelist
RP11-179B7	11	108100000	11q22.3	1.03528835771034	0.070297835352277	1.03713495108126	0.0722113530519832	4	C:\Program Files\Normalise Suite 2\Genelists\SG_Hu1-2_KTH1-2500_ver1_10Rx24C.txt.nsuite_genelist
RP11-51M23	11	108600000	11q22.3	1.00946498541829	0.0271115873232408	1.0105729925421	0.0279910912591481	4	C:\Program Files\Normalise Suite 2\Genelists\SG_Hu1-2_KTH1-2500_ver1_10Rx24C.txt.nsuite_genelist
RP11-648J7	11	109900000	11q22.3	1.01062085796111	0.110558838646173	1.01341628732345	0.127821969749914	4	C:\Program Files\Normalise Suite 2\Genelists\SG_Hu1-2_KTH1-2500_ver1_10Rx24C.txt.nsuite_genelist
AP003057	11	110900000	11q23.1	1.02949044934079	0.138905431499824	1.03150339353216	0.156121017448111	4	C:\Program Files\Normalise Suite 2\Genelists\SG_Hu1-2_KTH1-2500_ver1_10Rx24C.txt.nsuite_genelist
RP11-56J3	11	112400000	11q23.1	1.00846116019324	0.060169513733683	1.00858345511668	0.0606343868873415	4	C:\Program Files\Normalise Suite 2\Genelists\SG_Hu1-2_KTH1-2500_ver1_10Rx24C.txt.nsuite_genelist
RP11-209E9	11	112600000	11q23.1	0.979491269069141	0.0602469978624389	0.978341485375011	0.0701009024591399	4	C:\Program Files\Normalise Suite 2\Genelists\SG_Hu1-2_KTH1-2500_ver1_10Rx24C.txt.nsuite_genelist
RP11-2F21	11	114100000	11q23.2	1.02686075506978	0.00743907799510306	1.02726749475105	0.00806654136804997	4	C:\Program Files\Normalise Suite 2\Genelists\SG_Hu1-2_KTH1-2500_ver1_10Rx24C.txt.nsuite_genelist
RP11-89O8	11	114400000	11q23.2	0.990494571685408	0.0177786886399636	0.990518329760704	0.016865604335741	4	C:\Program Files\Normalise Suite 2\Genelists\SG_Hu1-2_KTH1-2500_ver1_10Rx24C.txt.nsuite_genelist
RP11-163A13	11	116100000	11q23.2	1.05049743683163	0.127184939836817	1.05033593770835	0.128187002963938	4	C:\Program Files\Normalise Suite 2\Genelists\SG_Hu1-2_KTH1-2500_ver1_10Rx24C.txt.nsuite_genelist
RP11-79I17	11	117600000	11q23.3	1.02806199085321	0.0212823143194305	1.02884624107365	0.02028533929506	4	C:\Program Files\Normalise Suite 2\Genelists\SG_Hu1-2_KTH1-2500_ver1_10Rx24C.txt.nsuite_genelist
AP003463	11	119500000	11q23.3	1.03380908109264	0.130909233760394	1.03458277959667	0.136017108500112	4	C:\Program Files\Normalise Suite 2\Genelists\SG_Hu1-2_KTH1-2500_ver1_10Rx24C.txt.nsuite_genelist
RP11-356E17	11	121200000	11q23.3	1.02326684250126	0.0246066641362278	1.02346624692197	0.023006703833137	4	C:\Program Files\Normalise Suite 2\Genelists\SG_Hu1-2_KTH1-2500_ver1_10Rx24C.txt.nsuite_genelist
RP11-35P15	11	122200000	11q23.3	1.01175801377996	0.0244949866996157	1.01319791312714	0.0286083265112377	4	C:\Program Files\Normalise Suite 2\Genelists\SG_Hu1-2_KTH1-2500_ver1_10Rx24C.txt.nsuite_genelist
RP11-45N4	11	123200000	11q23.3	0.999687392848586	0.0240915604630409	0.999516038699446	0.0248817425677765	4	C:\Program Files\Normalise Suite 2\Genelists\SG_Hu1-2_KTH1-2500_ver1_10Rx24C.txt.nsuite_genelist
RP11-112I9	11	123700000	11q23.3	0.993113376007949	0.00251966014014267	0.992715105069376	0.00236209941963132	4	C:\Program Files\Normalise Suite 2\Genelists\SG_Hu1-2_KTH1-2500_ver1_10Rx24C.txt.nsuite_genelist
RP11-62A14	11	124600000	11q24.1	1.0017837520192	0.00589889270938607	1.00222629468361	0.00750194526985261	4	C:\Program Files\Normalise Suite 2\Genelists\SG_Hu1-2_KTH1-2500_ver1_10Rx24C.txt.nsuite_genelist
RP11-89H13	11	125600000	11q24.1	1.01351806309625	0.0434361951643624	1.01497580018934	0.0453637939810866	4	C:\Program Files\Normalise Suite 2\Genelists\SG_Hu1-2_KTH1-2500_ver1_10Rx24C.txt.nsuite_genelist
RP11-89P5	11	126200000	11q24.1	0.991026544549883	0.0354183182589211	0.991686386578055	0.0377489617677281	4	C:\Program Files\Normalise Suite 2\Genelists\SG_Hu1-2_KTH1-2500_ver1_10Rx24C.txt.nsuite_genelist
RP11-344F5	11	127500000	11q24.2	1.01678468999423	0.0473829124325571	1.01717350650233	0.0486893761663933	4	C:\Program Files\Normalise Suite 2\Genelists\SG_Hu1-2_KTH1-2500_ver1_10Rx24C.txt.nsuite_genelist
RP11-164B14	11	128100000	11q24.2	0.998114202776938	0.0704970854434725	0.954585084324481	0.0102205865197476	3	C:\Program Files\Normalise Suite 2\Genelists\SG_Hu1-2_KTH1-2500_ver1_10Rx24C.txt.nsuite_genelist
RP11-87O12	11	129200000	11q24.2	0.998020651946607	0.0741363729698761	0.997563693971093	0.0770193718944816	4	C:\Program Files\Normalise Suite 2\Genelists\SG_Hu1-2_KTH1-2500_ver1_10Rx24C.txt.nsuite_genelist
RP11-11C15	11	129400000	11q24.2	0.995572691956677	0.0422160694385256	0.994934083276512	0.0457264541916792	4	C:\Program Files\Normalise Suite 2\Genelists\SG_Hu1-2_KTH1-2500_ver1_10Rx24C.txt.nsuite_genelist
RP11-164A10	11	130200000	11q24.3	0.997137544658332	0.0419075465719937	1.00966376289873	0.033223376499928	4	C:\Program Files\Normalise Suite 2\Genelists\SG_Hu1-2_KTH1-2500_ver1_10Rx24C.txt.nsuite_genelist
RP11-10N17	11	131200000	11q24.3	0.988228966318049	0.0221974000707044	0.988101583290223	0.0222885212802468	4	C:\Program Files\Normalise Suite 2\Genelists\SG_Hu1-2_KTH1-2500_ver1_10Rx24C.txt.nsuite_genelist
RP11-50B3	11	132400000	11q24.3	1.02975100258772	0.122877981225197	1.03568418611963	0.129168149983025	4	C:\Program Files\Normalise Suite 2\Genelists\SG_Hu1-2_KTH1-2500_ver1_10Rx24C.txt.nsuite_genelist
RP11-20M1	11	132800000	11q24.3	1.00200987419174	0.0677538321728361	1.00717348475133	0.0777038674295358	4	C:\Program Files\Normalise Suite 2\Genelists\SG_Hu1-2_KTH1-2500_ver1_10Rx24C.txt.nsuite_genelist
RP11-41K5	11	133200000	11q24.3	0.975405470252052	0.0461263927154257	0.976087508015021	0.0501519555678221	4	C:\Program Files\Normalise Suite 2\Genelists\SG_Hu1-2_KTH1-2500_ver1_10Rx24C.txt.nsuite_genelist
RP11-112M22	11	134700000	11q24.3	0.968357645662095	0.024342562095593	0.959624963037048	0.0278968144965208	4	C:\Program Files\Normalise Suite 2\Genelists\SG_Hu1-2_KTH1-2500_ver1_10Rx24C.txt.nsuite_genelist
AP003482	11	136000000	11q24.3	0.994134207264997	0.0499430941137958	0.993265278369638	0.0496017660281051	4	C:\Program Files\Normalise Suite 2\Genelists\SG_Hu1-2_KTH1-2500_ver1_10Rx24C.txt.nsuite_genelist
GS-26-N8	11	137100000	11q24.3	1.01937094595802	0.0397274818882418	1.01945652526473	0.0435232360477365	4	C:\Program Files\Normalise Suite 2\Genelists\SG_Hu1-2_KTH1-2500_ver1_10Rx24C.txt.nsuite_genelist
RP11-354O3	11	137600000	11q24.3	0.985484227553789	0.0194620308858701	0.985747313832183	0.0200379240740839	4	C:\Program Files\Normalise Suite 2\Genelists\SG_Hu1-2_KTH1-2500_ver1_10Rx24C.txt.nsuite_genelist
GS-770-G7	11	137900000	11q24.3	1.02766703207297	0.138506703344272	1.03901229505596	0.182549940417555	4	C:\Program Files\Normalise Suite 2\Genelists\SG_Hu1-2_KTH1-2500_ver1_10Rx24C.txt.nsuite_genelist
RP11-77C9	11	138600000	11q24.3	0.99024466210897	0.0125882832301876	0.999203550806836	0.0111656794109029	2	C:\Program Files\Normalise Suite 2\Genelists\SG_Hu1-2_KTH1-2500_ver1_10Rx24C.txt.nsuite_genelist
RP11-17M17	11	139600000	11q24.3	0.992704888418837	0.0205474799869828	0.990964110084486	0.0211384034409242	4	C:\Program Files\Normalise Suite 2\Genelists\SG_Hu1-2_KTH1-2500_ver1_10Rx24C.txt.nsuite_genelist
AP000903	11	139700000	11q24.3	1.01774962538943	0.0641125167711566	1.01548945775033	0.0798765324706363	4	C:\Program Files\Normalise Suite 2\Genelists\SG_Hu1-2_KTH1-2500_ver1_10Rx24C.txt.nsuite_genelist
RP11-27H17	11	140900000	11q24.3	1.00873326923446	0.0410097502847988	1.01214499171412	0.0400526115699885	4	C:\Program Files\Normalise Suite 2\Genelists\SG_Hu1-2_KTH1-2500_ver1_10Rx24C.txt.nsuite_genelist
RP11-469N6	11	141400000	11q24.3	1.02580967137394	0.109409220745607	1.02928666489731	0.117354345871317	4	C:\Program Files\Normalise Suite 2\Genelists\SG_Hu1-2_KTH1-2500_ver1_10Rx24C.txt.nsuite_genelist
GS-8-M16	12	0	12p13.33	1.00155026705336	0.0356438118339877	1.00199657194676	0.0355502324770672	4	C:\Program Files\Normalise Suite 2\Genelists\SG_Hu1-2_KTH1-2500_ver1_10Rx24C.txt.nsuite_genelist
GS-124-K20	12	100000	12p13.33	1.00320071622183	0.0518519783947751	1.00144940917256	0.0579719207369605	4	C:\Program Files\Normalise Suite 2\Genelists\SG_Hu1-2_KTH1-2500_ver1_10Rx24C.txt.nsuite_genelist
RP11-598F7	12	100000	12p13.33	0.999748808001117	0.0832918493448661	0.99817762600714	0.0899963564268312	4	C:\Program Files\Normalise Suite 2\Genelists\SG_Hu1-2_KTH1-2500_ver1_10Rx24C.txt.nsuite_genelist
RP11-283I3	12	200000	12p13.33	1.03065138754617	0.147180180285588	1.03159127514857	0.159887716033265	4	C:\Program Files\Normalise Suite 2\Genelists\SG_Hu1-2_KTH1-2500_ver1_10Rx24C.txt.nsuite_genelist
GS-496-A11	12	600000	12p13.33	1.01598460818596	0.0951663746352563	1.01616477992702	0.0979341146193412	4	C:\Program Files\Normalise Suite 2\Genelists\SG_Hu1-2_KTH1-2500_ver1_10Rx24C.txt.nsuite_genelist
RP11-79K20	12	1000000	12p13.33	1.01608776978953	0.0462719055320624	1.01830163971585	0.0524423707910815	4	C:\Program Files\Normalise Suite 2\Genelists\SG_Hu1-2_KTH1-2500_ver1_10Rx24C.txt.nsuite_genelist
RP11-359B12	12	1000000	12p13.33	1.00913327751608	0.139060627712073	1.0103126823225	0.14507013829963	4	C:\Program Files\Normalise Suite 2\Genelists\SG_Hu1-2_KTH1-2500_ver1_10Rx24C.txt.nsuite_genelist
RP11-543P15	12	3100000	12p13.33	0.957870984968538	0.0634859232250791	0.978589509280829	0.0657148609334741	2	C:\Program Files\Normalise Suite 2\Genelists\SG_Hu1-2_KTH1-2500_ver1_10Rx24C.txt.nsuite_genelist
RP11-88D16	12	3300000	12p13.33	1.01061002057293	0.0630840466566139	1.01039193626432	0.0657958602683361	4	C:\Program Files\Normalise Suite 2\Genelists\SG_Hu1-2_KTH1-2500_ver1_10Rx24C.txt.nsuite_genelist
RP11-74M9	12	4200000	12p13.32	1.00816837089222	0.0632044241778305	1.01126749301957	0.0731618515225273	4	C:\Program Files\Normalise Suite 2\Genelists\SG_Hu1-2_KTH1-2500_ver1_10Rx24C.txt.nsuite_genelist
RP11-388F6	12	4400000	12p13.32	1.01448600478614	0.115753244072212	1.01562734495918	0.1221757532876	4	C:\Program Files\Normalise Suite 2\Genelists\SG_Hu1-2_KTH1-2500_ver1_10Rx24C.txt.nsuite_genelist
RP11-91B13	12	4600000	12p13.32	0.99380543616075	0.00934702628524492	0.993291379183972	0.0103659235614689	4	C:\Program Files\Normalise Suite 2\Genelists\SG_Hu1-2_KTH1-2500_ver1_10Rx24C.txt.nsuite_genelist
RP11-319E16	12	5200000	12p13.32	0.94792588767471	0.000824550568571282	0.954725471272868	0.00155761748266345	2	C:\Program Files\Normalise Suite 2\Genelists\SG_Hu1-2_KTH1-2500_ver1_10Rx24C.txt.nsuite_genelist
RP11-451H11	12	5900000	12p13.32	1.02518343410119	0.0462640597950562	1.00436016981044	0.0270120890343582	4	C:\Program Files\Normalise Suite 2\Genelists\SG_Hu1-2_KTH1-2500_ver1_10Rx24C.txt.nsuite_genelist
RP11-433J6	12	6700000	12p13.31	0.998577217055963	0.12863874060071	0.998944650579385	0.128703232541304	4	C:\Program Files\Normalise Suite 2\Genelists\SG_Hu1-2_KTH1-2500_ver1_10Rx24C.txt.nsuite_genelist
RP11-277E18	12	8300000	12p13.31	0.98612509973252	0.0870033683752191	0.985651779471812	0.0878995068311997	4	C:\Program Files\Normalise Suite 2\Genelists\SG_Hu1-2_KTH1-2500_ver1_10Rx24C.txt.nsuite_genelist
RP11-13C13	12	10200000	12p13.31	0.987504252608899	0.0439241145388314	0.986668236000778	0.0429264017962338	4	C:\Program Files\Normalise Suite 2\Genelists\SG_Hu1-2_KTH1-2500_ver1_10Rx24C.txt.nsuite_genelist
RP11-144O23	12	11100000	12p13.2	1.06012096438662	0.0438977133845059	1.04845093581518	0.0854688525031793	3	C:\Program Files\Normalise Suite 2\Genelists\SG_Hu1-2_KTH1-2500_ver1_10Rx24C.txt.nsuite_genelist
RP11-434C1	12	12000000	12p13.2	0.998010834598781	0.068684597913055	0.998808448931832	0.0747594162686429	4	C:\Program Files\Normalise Suite 2\Genelists\SG_Hu1-2_KTH1-2500_ver1_10Rx24C.txt.nsuite_genelist
RP11-4N23	12	13400000	12p13.2	1.01377783744438	0.056046047122992	1.01424465212201	0.11056253443318	4	C:\Program Files\Normalise Suite 2\Genelists\SG_Hu1-2_KTH1-2500_ver1_10Rx24C.txt.nsuite_genelist
RP11-59H1	12	13800000	12p13.2	0.987064606973158	0.0293771114895563	0.986797568098275	0.0317075902230827	4	C:\Program Files\Normalise Suite 2\Genelists\SG_Hu1-2_KTH1-2500_ver1_10Rx24C.txt.nsuite_genelist
RP11-96K24	12	14500000	12p13.1	1.00994047085053	0.0444713312676285	1.01093707230436	0.047542663634346	4	C:\Program Files\Normalise Suite 2\Genelists\SG_Hu1-2_KTH1-2500_ver1_10Rx24C.txt.nsuite_genelist
RP11-502N13	12	15000000	12p13.1	1.00887335937815	0.0129574666859782	1.00946716270069	0.0135247452237297	4	C:\Program Files\Normalise Suite 2\Genelists\SG_Hu1-2_KTH1-2500_ver1_10Rx24C.txt.nsuite_genelist
RP11-91B19	12	16300000	12p12.3	0.960212968275251	0.0886103709353509	0.957586933701442	0.093971994357927	4	C:\Program Files\Normalise Suite 2\Genelists\SG_Hu1-2_KTH1-2500_ver1_10Rx24C.txt.nsuite_genelist
RP11-1018J8	12	17200000	12p12.3	0.990075086989366	0.0132113379820124	0.992255328798257	0.0253538006777224	4	C:\Program Files\Normalise Suite 2\Genelists\SG_Hu1-2_KTH1-2500_ver1_10Rx24C.txt.nsuite_genelist
AC087311	12	17700000	12p12.3	0.988971828318747	0.0468144356539304	0.989374627318931	0.0459473436995564	4	C:\Program Files\Normalise Suite 2\Genelists\SG_Hu1-2_KTH1-2500_ver1_10Rx24C.txt.nsuite_genelist
RP11-871F6	12	18700000	12p12.3	0.998283950047227	0.0981762001631923	0.996221762416034	0.103584360066775	4	C:\Program Files\Normalise Suite 2\Genelists\SG_Hu1-2_KTH1-2500_ver1_10Rx24C.txt.nsuite_genelist
RP11-489N6	12	20100000	12p12.3	0.972183747252324	0.0682552492350182	0.966510013039533	0.074057107486132	4	C:\Program Files\Normalise Suite 2\Genelists\SG_Hu1-2_KTH1-2500_ver1_10Rx24C.txt.nsuite_genelist
RP11-206D16	12	21300000	12p12.2	0.995295836116116	0.0134846285633433	0.995564514382356	0.0127523454753825	4	C:\Program Files\Normalise Suite 2\Genelists\SG_Hu1-2_KTH1-2500_ver1_10Rx24C.txt.nsuite_genelist
RP11-956A19	12	22700000	12p12.1	1.02159458149582	0.0721222775767312	1.02290471420912	0.0746372968998154	4	C:\Program Files\Normalise Suite 2\Genelists\SG_Hu1-2_KTH1-2500_ver1_10Rx24C.txt.nsuite_genelist
RP11-460N10	12	23400000	12p12.1	0.983137317609691	0.0309581568507583	0.983774646613157	0.0358936638946486	4	C:\Program Files\Normalise Suite 2\Genelists\SG_Hu1-2_KTH1-2500_ver1_10Rx24C.txt.nsuite_genelist
RP11-12D15	12	24700000	12p12.1	0.990726470332911	0.042893234146148	0.989006351018555	0.0471514033385117	4	C:\Program Files\Normalise Suite 2\Genelists\SG_Hu1-2_KTH1-2500_ver1_10Rx24C.txt.nsuite_genelist
RP11-80N2	12	25000000	12p12.1	0.974522133547438	0.0311656635603543	0.973340741486001	0.0313672136762758	4	C:\Program Files\Normalise Suite 2\Genelists\SG_Hu1-2_KTH1-2500_ver1_10Rx24C.txt.nsuite_genelist
RP11-729I10	12	26100000	12p12.1	0.976200440164527	0.0277554750237806	0.97658079465529	0.0308058269931437	4	C:\Program Files\Normalise Suite 2\Genelists\SG_Hu1-2_KTH1-2500_ver1_10Rx24C.txt.nsuite_genelist
RP11-90K13	12	28300000	12p11.23	0.994398712181752	0.0145148003579659	0.993674154197671	0.0160281485728077	4	C:\Program Files\Normalise Suite 2\Genelists\SG_Hu1-2_KTH1-2500_ver1_10Rx24C.txt.nsuite_genelist
RP11-89L4	12	29300000	12p11.22	1.00639068812196	0.0134238972830795	1.00729178409626	0.0152915727462162	4	C:\Program Files\Normalise Suite 2\Genelists\SG_Hu1-2_KTH1-2500_ver1_10Rx24C.txt.nsuite_genelist
RP11-64J22	12	30100000	12p11.22	1.01696416779875	0.0695606624109788	1.02720315671886	0.0964835552824708	4	C:\Program Files\Normalise Suite 2\Genelists\SG_Hu1-2_KTH1-2500_ver1_10Rx24C.txt.nsuite_genelist
RP11-1060J15	12	31700000	12p11.21	0.984031587167581	0.0504738476330784	0.984877909350774	0.0517426267010685	4	C:\Program Files\Normalise Suite 2\Genelists\SG_Hu1-2_KTH1-2500_ver1_10Rx24C.txt.nsuite_genelist
RP11-780A5	12	34000000	12p11.1	1.00630799276965	0.05915561792508	1.00627644685125	0.060182697746302	4	C:\Program Files\Normalise Suite 2\Genelists\SG_Hu1-2_KTH1-2500_ver1_10Rx24C.txt.nsuite_genelist
RP11-100P18	12	34300000	12p11.1	0.993923014198281	0.0210569701104357	0.991210941099421	0.0307385458762472	4	C:\Program Files\Normalise Suite 2\Genelists\SG_Hu1-2_KTH1-2500_ver1_10Rx24C.txt.nsuite_genelist
AC011324	12	35600000	12q13.11	0.983200158584758	0.0499381780659238	0.982696879568015	0.0513096129308426	4	C:\Program Files\Normalise Suite 2\Genelists\SG_Hu1-2_KTH1-2500_ver1_10Rx24C.txt.nsuite_genelist
RP11-56J24	12	36600000	12q13.11	0.994423749113841	0.00949216892348004	0.994708263554263	0.00894459638767079	4	C:\Program Files\Normalise Suite 2\Genelists\SG_Hu1-2_KTH1-2500_ver1_10Rx24C.txt.nsuite_genelist
RP11-152M7	12	40400000	12q13.11	1.00966825811532	0.0183416640770182	1.01344688663559	0.0182020871552689	4	C:\Program Files\Normalise Suite 2\Genelists\SG_Hu1-2_KTH1-2500_ver1_10Rx24C.txt.nsuite_genelist
RP11-91K15	12	42300000	12q13.11	1.00170993711077	0.0431096283381223	1.00164235192193	0.0436301000760801	4	C:\Program Files\Normalise Suite 2\Genelists\SG_Hu1-2_KTH1-2500_ver1_10Rx24C.txt.nsuite_genelist
RP11-90I21	12	44400000	12q13.11	0.980955908529394	0.022456506114901	0.981370619982979	0.0223053184152611	4	C:\Program Files\Normalise Suite 2\Genelists\SG_Hu1-2_KTH1-2500_ver1_10Rx24C.txt.nsuite_genelist
RP11-624G19	12	45600000	12q13.11	0.964419352974773	0.0394883305703068	0.968535625628607	0.0422444463378119	2	C:\Program Files\Normalise Suite 2\Genelists\SG_Hu1-2_KTH1-2500_ver1_10Rx24C.txt.nsuite_genelist
RP11-490D11	12	46700000	12q13.11	0.990812945962007	0.0489764629569836	0.993807882563071	0.052072821942657	4	C:\Program Files\Normalise Suite 2\Genelists\SG_Hu1-2_KTH1-2500_ver1_10Rx24C.txt.nsuite_genelist
RP11-139E19	12	46900000	12q13.11	0.991369492308011	0.0181424781021814	0.992287290704339	0.0192098217908106	4	C:\Program Files\Normalise Suite 2\Genelists\SG_Hu1-2_KTH1-2500_ver1_10Rx24C.txt.nsuite_genelist
RP11-79K1	12	49100000	12q13.11	0.965357559828779	0.0234544248858679	0.965708541692606	0.0239594649714509	4	C:\Program Files\Normalise Suite 2\Genelists\SG_Hu1-2_KTH1-2500_ver1_10Rx24C.txt.nsuite_genelist
RP11-89H19	12	49500000	12q13.11	1.00224384059643	0.0486561557066026	1.00291189418457	0.0497246269033545	4	C:\Program Files\Normalise Suite 2\Genelists\SG_Hu1-2_KTH1-2500_ver1_10Rx24C.txt.nsuite_genelist
RP11-25K5	12	51500000	12q13.12	1.00847941339272	0.0662806492247255	1.01460722945504	0.0765007404912876	4	C:\Program Files\Normalise Suite 2\Genelists\SG_Hu1-2_KTH1-2500_ver1_10Rx24C.txt.nsuite_genelist
RP11-91L17	12	53000000	12q13.13	0.999997311443286	0.0361389790635283	0.998567352720153	0.0396718370523162	4	C:\Program Files\Normalise Suite 2\Genelists\SG_Hu1-2_KTH1-2500_ver1_10Rx24C.txt.nsuite_genelist
RP11-79O1	12	53900000	12q13.13	1.01304306543199	0.0725143299688227	1.01189300260573	0.0709121916053054	4	C:\Program Files\Normalise Suite 2\Genelists\SG_Hu1-2_KTH1-2500_ver1_10Rx24C.txt.nsuite_genelist
RP11-97N16	12	55100000	12q13.13	1.01877862235103	0.0566293493254061	1.02103135493582	0.0576649361129018	4	C:\Program Files\Normalise Suite 2\Genelists\SG_Hu1-2_KTH1-2500_ver1_10Rx24C.txt.nsuite_genelist
RP11-101H10	12	55800000	12q13.13	0.9866394247943	0.00775115711620736	0.986310149730502	0.0083328361077593	4	C:\Program Files\Normalise Suite 2\Genelists\SG_Hu1-2_KTH1-2500_ver1_10Rx24C.txt.nsuite_genelist
RP11-972K6	12	56500000	12q13.13	1.00352384826426	0.0307121937452859	1.00747669144929	0.0371634114699284	4	C:\Program Files\Normalise Suite 2\Genelists\SG_Hu1-2_KTH1-2500_ver1_10Rx24C.txt.nsuite_genelist
RP11-681G7	12	57200000	12q13.13	1.01327611330096	0.0254091882720539	1.01449297341423	0.0264165974342871	4	C:\Program Files\Normalise Suite 2\Genelists\SG_Hu1-2_KTH1-2500_ver1_10Rx24C.txt.nsuite_genelist
RP11-548L8	12	57900000	12q13.13	0.994788441040563	0.127603375557793	0.994043656632446	0.132103887138007	4	C:\Program Files\Normalise Suite 2\Genelists\SG_Hu1-2_KTH1-2500_ver1_10Rx24C.txt.nsuite_genelist
RP11-183H16	12	58900000	12q13.2	1.02103393787379	0.0222583597569855	1.0215752095014	0.0212750103478006	4	C:\Program Files\Normalise Suite 2\Genelists\SG_Hu1-2_KTH1-2500_ver1_10Rx24C.txt.nsuite_genelist
RP11-91I15	12	59300000	12q13.2	1.00143509360851	0.120290636581342	1.00131374731092	0.118861215195073	4	C:\Program Files\Normalise Suite 2\Genelists\SG_Hu1-2_KTH1-2500_ver1_10Rx24C.txt.nsuite_genelist
RP11-799O6	12	60100000	12q13.2	0.946740729796444	0.0967019836887773	0.942605115659754	0.106464535537714	4	C:\Program Files\Normalise Suite 2\Genelists\SG_Hu1-2_KTH1-2500_ver1_10Rx24C.txt.nsuite_genelist
RP11-39G24	12	60800000	12q13.2	1.02424123870445	0.122846618728076	1.02249747614669	0.136951772369317	4	C:\Program Files\Normalise Suite 2\Genelists\SG_Hu1-2_KTH1-2500_ver1_10Rx24C.txt.nsuite_genelist
RP11-90P21	12	62900000	12q13.3	1.00945229102771	0.0370854590541121	1.00986243569564	0.0377515217670272	4	C:\Program Files\Normalise Suite 2\Genelists\SG_Hu1-2_KTH1-2500_ver1_10Rx24C.txt.nsuite_genelist
RP11-35G5	12	63400000	12q14.1	0.989270800819472	0.0676320054118069	0.985980952774418	0.0722202376221779	4	C:\Program Files\Normalise Suite 2\Genelists\SG_Hu1-2_KTH1-2500_ver1_10Rx24C.txt.nsuite_genelist
RP11-88F24	12	64200000	12q14.1	1.01137329955668	0.0589465203464563	1.01087100359247	0.0647608803677628	4	C:\Program Files\Normalise Suite 2\Genelists\SG_Hu1-2_KTH1-2500_ver1_10Rx24C.txt.nsuite_genelist
RP11-80D18	12	64200000	12q14.1	0.990883527277619	0.0290109175651866	0.990178550181561	0.0318070049145301	4	C:\Program Files\Normalise Suite 2\Genelists\SG_Hu1-2_KTH1-2500_ver1_10Rx24C.txt.nsuite_genelist
RP11-88F18	12	64400000	12q14.1	1.01105115144818	0.0674305279603691	1.0102532231772	0.070917652283927	4	C:\Program Files\Normalise Suite 2\Genelists\SG_Hu1-2_KTH1-2500_ver1_10Rx24C.txt.nsuite_genelist
RP11-91H3	12	64500000	12q14.1	1.01445973639538	0.0411915917355659	1.01432397722991	0.0367304746454636	4	C:\Program Files\Normalise Suite 2\Genelists\SG_Hu1-2_KTH1-2500_ver1_10Rx24C.txt.nsuite_genelist
RP11-631N16	12	65200000	12q14.1	1.00632744345327	0.0251614740160484	1.00521913782943	0.0255426187626991	4	C:\Program Files\Normalise Suite 2\Genelists\SG_Hu1-2_KTH1-2500_ver1_10Rx24C.txt.nsuite_genelist
RP11-196H14	12	66200000	12q14.1	0.990468246877755	0.0549015587534473	0.990238474344351	0.0562941378117299	4	C:\Program Files\Normalise Suite 2\Genelists\SG_Hu1-2_KTH1-2500_ver1_10Rx24C.txt.nsuite_genelist
RP11-1022B3	12	66400000	12q14.1	1.03397929595347	0.0160016423846527	1.03500541060044	0.0151994821962305	4	C:\Program Files\Normalise Suite 2\Genelists\SG_Hu1-2_KTH1-2500_ver1_10Rx24C.txt.nsuite_genelist
AC025603	12	68800000	12q14.3	0.98898867266248	0.0328440752461474	0.987463672965611	0.0331408977002619	4	C:\Program Files\Normalise Suite 2\Genelists\SG_Hu1-2_KTH1-2500_ver1_10Rx24C.txt.nsuite_genelist
RP11-596J18	12	69900000	12q14.3	1.01742796077496	0.100051985961158	1.01935439598558	0.0997785698530325	4	C:\Program Files\Normalise Suite 2\Genelists\SG_Hu1-2_KTH1-2500_ver1_10Rx24C.txt.nsuite_genelist
RP11-91K23	12	71000000	12q14.3	1.00481533414368	0.018549665617148	1.00388208133634	0.0188175234447665	4	C:\Program Files\Normalise Suite 2\Genelists\SG_Hu1-2_KTH1-2500_ver1_10Rx24C.txt.nsuite_genelist
RP11-90G3	12	73700000	12q21.1	1.01183243818553	0.0333351958685192	1.01304934351746	0.028800367322198	4	C:\Program Files\Normalise Suite 2\Genelists\SG_Hu1-2_KTH1-2500_ver1_10Rx24C.txt.nsuite_genelist
RP11-89P15	12	75300000	12q21.1	1.00028318113284	0.049462412788056	1.00002414866944	0.0519468938587874	4	C:\Program Files\Normalise Suite 2\Genelists\SG_Hu1-2_KTH1-2500_ver1_10Rx24C.txt.nsuite_genelist
RP11-89M22	12	75900000	12q21.1	1.01871546841626	0.0339487848959211	1.01924598137048	0.0369193345527879	4	C:\Program Files\Normalise Suite 2\Genelists\SG_Hu1-2_KTH1-2500_ver1_10Rx24C.txt.nsuite_genelist
RP11-92P22	12	77200000	12q21.1	0.983096572070619	0.022975080673756	0.980710223914943	0.0238775435191723	4	C:\Program Files\Normalise Suite 2\Genelists\SG_Hu1-2_KTH1-2500_ver1_10Rx24C.txt.nsuite_genelist
RP11-81H3	12	78400000	12q21.2	1.01760437583521	0.0230222562128743	1.01978355982905	0.024284574372456	4	C:\Program Files\Normalise Suite 2\Genelists\SG_Hu1-2_KTH1-2500_ver1_10Rx24C.txt.nsuite_genelist
RP11-96F19	12	81000000	12q21.2	1.01029173008642	0.0384192709290489	1.01509129861927	0.0472571950432598	4	C:\Program Files\Normalise Suite 2\Genelists\SG_Hu1-2_KTH1-2500_ver1_10Rx24C.txt.nsuite_genelist
RP11-90C1	12	82400000	12q21.31	0.990638666382872	0.0608088982413186	0.987887644130783	0.0686422296489917	4	C:\Program Files\Normalise Suite 2\Genelists\SG_Hu1-2_KTH1-2500_ver1_10Rx24C.txt.nsuite_genelist
RP11-530C5	12	83800000	12q21.31	1.00153591316828	0.103222584460221	1.0017236494906	0.117858306645531	4	C:\Program Files\Normalise Suite 2\Genelists\SG_Hu1-2_KTH1-2500_ver1_10Rx24C.txt.nsuite_genelist
RP11-230I13	12	85300000	12q21.31	0.98257449824338	0.00651975334721317	0.980680213675664	0.00752196236949319	4	C:\Program Files\Normalise Suite 2\Genelists\SG_Hu1-2_KTH1-2500_ver1_10Rx24C.txt.nsuite_genelist
RP11-362A1	12	86100000	12q21.32	1.01238644534008	0.0338677360298794	1.01237089056636	0.038439583986671	4	C:\Program Files\Normalise Suite 2\Genelists\SG_Hu1-2_KTH1-2500_ver1_10Rx24C.txt.nsuite_genelist
RP11-79B17	12	90800000	12q21.33	1.0101552422619	0.0361468900100509	1.01067828517766	0.0370851528537086	4	C:\Program Files\Normalise Suite 2\Genelists\SG_Hu1-2_KTH1-2500_ver1_10Rx24C.txt.nsuite_genelist
RP11-88N10	12	91400000	12q23.1	1.02421711530459	0.091228468583894	1.0254875246449	0.0979972428595677	4	C:\Program Files\Normalise Suite 2\Genelists\SG_Hu1-2_KTH1-2500_ver1_10Rx24C.txt.nsuite_genelist
RP11-900F13	12	92800000	12q23.1	0.994010966353638	0.0404752796233351	0.993990473874238	0.0489583179663667	4	C:\Program Files\Normalise Suite 2\Genelists\SG_Hu1-2_KTH1-2500_ver1_10Rx24C.txt.nsuite_genelist
AC083808	12	93800000	12q23.1	1.00970321123795	0.0256904843992684	1.0086036748795	0.0270607525002078	4	C:\Program Files\Normalise Suite 2\Genelists\SG_Hu1-2_KTH1-2500_ver1_10Rx24C.txt.nsuite_genelist
RP11-89F16	12	94900000	12q23.1	1.01232559230406	0.0236245286959237	1.0133133559334	0.0235981724584378	4	C:\Program Files\Normalise Suite 2\Genelists\SG_Hu1-2_KTH1-2500_ver1_10Rx24C.txt.nsuite_genelist
RP11-141N1	12	95800000	12q23.1	1.00115847462875	0.011722504577474	0.999945509939218	0.00942819631272847	4	C:\Program Files\Normalise Suite 2\Genelists\SG_Hu1-2_KTH1-2500_ver1_10Rx24C.txt.nsuite_genelist
AC073655	12	97500000	12q23.1	0.996249941093985	0.0194039386002983	0.997026449761587	0.0196338725330915	4	C:\Program Files\Normalise Suite 2\Genelists\SG_Hu1-2_KTH1-2500_ver1_10Rx24C.txt.nsuite_genelist
RP11-282G15	12	98400000	12q23.1	0.997080916985733	0.0377711597158466	0.996771918521885	0.0380880453182332	4	C:\Program Files\Normalise Suite 2\Genelists\SG_Hu1-2_KTH1-2500_ver1_10Rx24C.txt.nsuite_genelist
AC069263	12	99500000	12q23.2	0.994665586498999	0.0510846955145251	0.99723235547912	0.0600455232563398	4	C:\Program Files\Normalise Suite 2\Genelists\SG_Hu1-2_KTH1-2500_ver1_10Rx24C.txt.nsuite_genelist
RP11-510I5	12	100500000	12q23.3	1.00832025773593	0.031224518298392	1.01079999231281	0.0353174025061766	4	C:\Program Files\Normalise Suite 2\Genelists\SG_Hu1-2_KTH1-2500_ver1_10Rx24C.txt.nsuite_genelist
RP11-79K8	12	102000000	12q23.3	0.990689235950097	0.0306528749808992	0.991716675813396	0.0362295354047212	4	C:\Program Files\Normalise Suite 2\Genelists\SG_Hu1-2_KTH1-2500_ver1_10Rx24C.txt.nsuite_genelist
RP11-81D15	12	102300000	12q23.3	0.97703392752547	0.0259239438390907	0.976122627397519	0.0253405791033245	4	C:\Program Files\Normalise Suite 2\Genelists\SG_Hu1-2_KTH1-2500_ver1_10Rx24C.txt.nsuite_genelist
RP11-90E9	12	102800000	12q23.3	0.965188086414617	0.026358445086221	0.962220032551641	0.0309173094828561	4	C:\Program Files\Normalise Suite 2\Genelists\SG_Hu1-2_KTH1-2500_ver1_10Rx24C.txt.nsuite_genelist
RP11-91M8	12	107400000	12q24.11	1.02318360108653	0.0550622241466168	1.0227087581523	0.0566260769327251	4	C:\Program Files\Normalise Suite 2\Genelists\SG_Hu1-2_KTH1-2500_ver1_10Rx24C.txt.nsuite_genelist
RP11-443B14	12	109400000	12q24.12	1.01239926780651	0.13531718551383	1.0151841573989	0.144258833869375	4	C:\Program Files\Normalise Suite 2\Genelists\SG_Hu1-2_KTH1-2500_ver1_10Rx24C.txt.nsuite_genelist
RP11-91M22	12	109600000	12q24.13	1.00675381498124	0.0449444384544	1.00660928470155	0.046904907830023	4	C:\Program Files\Normalise Suite 2\Genelists\SG_Hu1-2_KTH1-2500_ver1_10Rx24C.txt.nsuite_genelist
RP11-110L13	12	111200000	12q24.13	1.01787045296214	0.116595147092979	1.01940670498574	0.121125367952379	4	C:\Program Files\Normalise Suite 2\Genelists\SG_Hu1-2_KTH1-2500_ver1_10Rx24C.txt.nsuite_genelist
RP11-90N16	12	112000000	12q24.21	0.998254223532337	0.00901741699390033	0.998431504477205	0.0137093870124807	4	C:\Program Files\Normalise Suite 2\Genelists\SG_Hu1-2_KTH1-2500_ver1_10Rx24C.txt.nsuite_genelist
RP11-81H23	12	112400000	12q24.21	1.00085876795878	0.116811863498262	1.00008377990331	0.120589822616952	4	C:\Program Files\Normalise Suite 2\Genelists\SG_Hu1-2_KTH1-2500_ver1_10Rx24C.txt.nsuite_genelist
RP11-951I11	12	113500000	12q24.21	1.00692256565805	0.0714660459473525	1.00648212533189	0.0737558509803814	4	C:\Program Files\Normalise Suite 2\Genelists\SG_Hu1-2_KTH1-2500_ver1_10Rx24C.txt.nsuite_genelist
RP11-91I24	12	114300000	12q24.22	0.968301456808734	0.100454308967686	0.971944070481982	0.117291843531172	4	C:\Program Files\Normalise Suite 2\Genelists\SG_Hu1-2_KTH1-2500_ver1_10Rx24C.txt.nsuite_genelist
AC007570	12	115300000	12q24.22	0.997124553287615	0.0683722361912513	0.997026231780896	0.0710083297354886	4	C:\Program Files\Normalise Suite 2\Genelists\SG_Hu1-2_KTH1-2500_ver1_10Rx24C.txt.nsuite_genelist
RP11-426H24	12	117400000	12q24.23	1.00396281087482	0.0227529584558991	1.00336606037582	0.0283739146115084	4	C:\Program Files\Normalise Suite 2\Genelists\SG_Hu1-2_KTH1-2500_ver1_10Rx24C.txt.nsuite_genelist
RP11-90D13	12	118000000	12q24.23	1.02962493278261	0.157302222885395	1.030366994311	0.158032513075938	4	C:\Program Files\Normalise Suite 2\Genelists\SG_Hu1-2_KTH1-2500_ver1_10Rx24C.txt.nsuite_genelist
RP11-90F3	12	118200000	12q24.23	0.999725771548159	0.0437341365782863	0.999897916520246	0.0450925435284461	4	C:\Program Files\Normalise Suite 2\Genelists\SG_Hu1-2_KTH1-2500_ver1_10Rx24C.txt.nsuite_genelist
RP11-100B17	12	119000000	12q24.31	0.975776863548112	0.0615915741380469	0.969973550035007	0.0649716088632503	4	C:\Program Files\Normalise Suite 2\Genelists\SG_Hu1-2_KTH1-2500_ver1_10Rx24C.txt.nsuite_genelist
RP11-91M21	12	120400000	12q24.31	0.990088833701276	0.0590137707266679	0.9673614963117	0.0615957706541797	4	C:\Program Files\Normalise Suite 2\Genelists\SG_Hu1-2_KTH1-2500_ver1_10Rx24C.txt.nsuite_genelist
RP11-119J23	12	121200000	12q24.31	1.00971626630902	0.0357265953434294	1.0080715054902	0.0452566497558243	4	C:\Program Files\Normalise Suite 2\Genelists\SG_Hu1-2_KTH1-2500_ver1_10Rx24C.txt.nsuite_genelist
RP11-101P14	12	122500000	12q24.31	0.981940478019894	0.0782165825666326	0.98193978134701	0.080440128646803	4	C:\Program Files\Normalise Suite 2\Genelists\SG_Hu1-2_KTH1-2500_ver1_10Rx24C.txt.nsuite_genelist
RP11-110J12	12	124000000	12q24.31	1.01321224395507	0.0301561931253108	1.01459706615322	0.0325215246322267	4	C:\Program Files\Normalise Suite 2\Genelists\SG_Hu1-2_KTH1-2500_ver1_10Rx24C.txt.nsuite_genelist
RP11-3L23	12	125100000	12q24.32	1.0686285208659	0.0190855808199656	0.848581892957996	0.25814217156131	4	C:\Program Files\Normalise Suite 2\Genelists\SG_Hu1-2_KTH1-2500_ver1_10Rx24C.txt.nsuite_genelist
RP11-665J20	12	127300000	12q24.33	0.996720557663371	0.0225435509883894	0.996441092296273	0.0228718822848914	4	C:\Program Files\Normalise Suite 2\Genelists\SG_Hu1-2_KTH1-2500_ver1_10Rx24C.txt.nsuite_genelist
RP11-87C12	12	128700000	12q24.33	0.998560763125672	0.089577398728368	0.997311506804501	0.0908839399563521	4	C:\Program Files\Normalise Suite 2\Genelists\SG_Hu1-2_KTH1-2500_ver1_10Rx24C.txt.nsuite_genelist
RP11-512M8	12	129100000	12q24.33	0.990858637490814	0.052185968995371	0.99018585450855	0.0525797659917869	4	C:\Program Files\Normalise Suite 2\Genelists\SG_Hu1-2_KTH1-2500_ver1_10Rx24C.txt.nsuite_genelist
RP11-486O12	12	130900000	12q24.33	0.995595111103163	0.0766336773720475	0.995079648753784	0.0764136046652105	4	C:\Program Files\Normalise Suite 2\Genelists\SG_Hu1-2_KTH1-2500_ver1_10Rx24C.txt.nsuite_genelist
RP11-526P6	12	135500000	12q24.33	1.03170296071995	0.134418535785254	1.0345607983278	0.161389037229601	4	C:\Program Files\Normalise Suite 2\Genelists\SG_Hu1-2_KTH1-2500_ver1_10Rx24C.txt.nsuite_genelist
RP11-91B1	12	136200000	12q24.33	1.01004442065392	0.0243162606499289	1.01004390104683	0.0250006579982215	4	C:\Program Files\Normalise Suite 2\Genelists\SG_Hu1-2_KTH1-2500_ver1_10Rx24C.txt.nsuite_genelist
RP11-81G12	12	137700000	12q24.33	0.995844545044766	0.122110542774942	1.00115629333097	0.157688475874217	4	C:\Program Files\Normalise Suite 2\Genelists\SG_Hu1-2_KTH1-2500_ver1_10Rx24C.txt.nsuite_genelist
RP11-119J21	12	138100000	12q24.33	1.014927041406	0.0414532676610333	0.95534687633953	0.102128288684497	4	C:\Program Files\Normalise Suite 2\Genelists\SG_Hu1-2_KTH1-2500_ver1_10Rx24C.txt.nsuite_genelist
RP11-89F23	12	138500000	12q24.33	0.994815969869835	0.0148887033694038	0.994900942625906	0.0159978456105288	4	C:\Program Files\Normalise Suite 2\Genelists\SG_Hu1-2_KTH1-2500_ver1_10Rx24C.txt.nsuite_genelist
GS-221-K18	12	138800000	12q24.33	0.999537775509281	0.183848202352908	0.999716261636187	0.19248602892658	4	C:\Program Files\Normalise Suite 2\Genelists\SG_Hu1-2_KTH1-2500_ver1_10Rx24C.txt.nsuite_genelist
AC048343	12	146500000	12q24.33	0.992366028844067	0.0217902381356351	0.991270512485919	0.0226021764219283	4	C:\Program Files\Normalise Suite 2\Genelists\SG_Hu1-2_KTH1-2500_ver1_10Rx24C.txt.nsuite_genelist
RP11-408E5	13	17300000	13q12.11	0.998357259888404	0.0197224961095561	1.00078156476988	0.0167000157765714	4	C:\Program Files\Normalise Suite 2\Genelists\SG_Hu1-2_KTH1-2500_ver1_10Rx24C.txt.nsuite_genelist
RP11-110K18	13	18100000	13q12.11	1.01949075706343	0.0132679734070682	1.02260690017102	0.0109424051726141	3	C:\Program Files\Normalise Suite 2\Genelists\SG_Hu1-2_KTH1-2500_ver1_10Rx24C.txt.nsuite_genelist
RP11-26D3	13	19000000	13q12.11	0.953843673618087	0.0325231286106363	0.952786194676943	0.0334759915222202	4	C:\Program Files\Normalise Suite 2\Genelists\SG_Hu1-2_KTH1-2500_ver1_10Rx24C.txt.nsuite_genelist
RP11-347L8	13	20200000	13q12.11	0.973834194364134	0.0171809401096178	0.972920161391902	0.0228399803798796	4	C:\Program Files\Normalise Suite 2\Genelists\SG_Hu1-2_KTH1-2500_ver1_10Rx24C.txt.nsuite_genelist
RP11-316G23	13	20600000	13q12.11	0.989158712893361	0.1577655810924	0.990019142619904	0.177905112654024	4	C:\Program Files\Normalise Suite 2\Genelists\SG_Hu1-2_KTH1-2500_ver1_10Rx24C.txt.nsuite_genelist
RP11-300N13	13	22900000	13q12.11	0.980531483050233	0.0181949849388023	0.985930039446389	0.0201957385716822	4	C:\Program Files\Normalise Suite 2\Genelists\SG_Hu1-2_KTH1-2500_ver1_10Rx24C.txt.nsuite_genelist
RP11-90M15	13	23600000	13q12.12	1.0053385850643	0.0536227833360023	1.00586551101348	0.0563492984480001	4	C:\Program Files\Normalise Suite 2\Genelists\SG_Hu1-2_KTH1-2500_ver1_10Rx24C.txt.nsuite_genelist
RP11-111G7	13	24200000	13q12.12	0.986502062088485	0.0097222844070117	0.99511750683851	0.0313277841845839	4	C:\Program Files\Normalise Suite 2\Genelists\SG_Hu1-2_KTH1-2500_ver1_10Rx24C.txt.nsuite_genelist
RP11-91C24	13	25400000	13q12.13	0.996999873022774	0.0238004375507274	0.997868703066414	0.0256186210881157	4	C:\Program Files\Normalise Suite 2\Genelists\SG_Hu1-2_KTH1-2500_ver1_10Rx24C.txt.nsuite_genelist
RP11-89J10	13	25900000	13q12.13	0.997157156418694	0.0420309053012771	0.997035070399457	0.042550588006932	4	C:\Program Files\Normalise Suite 2\Genelists\SG_Hu1-2_KTH1-2500_ver1_10Rx24C.txt.nsuite_genelist
RP11-35M5	13	26800000	13q12.13	1.01807239680775	0.0473204880642771	1.02008656663857	0.0486128526852456	4	C:\Program Files\Normalise Suite 2\Genelists\SG_Hu1-2_KTH1-2500_ver1_10Rx24C.txt.nsuite_genelist
RP11-90M5	13	28600000	13q12.2	0.988880004697753	0.0124480486716068	0.988064625226514	0.01271677963577	4	C:\Program Files\Normalise Suite 2\Genelists\SG_Hu1-2_KTH1-2500_ver1_10Rx24C.txt.nsuite_genelist
RP11-63C16	13	29500000	13q12.2	1.02600590434604	0.0549276104134414	1.00340371643275	0.0533830167202404	4	C:\Program Files\Normalise Suite 2\Genelists\SG_Hu1-2_KTH1-2500_ver1_10Rx24C.txt.nsuite_genelist
RP11-367C11	13	30300000	13q12.3	0.998787487354203	0.0116571584906218	0.999051527149243	0.0123279151527028	4	C:\Program Files\Normalise Suite 2\Genelists\SG_Hu1-2_KTH1-2500_ver1_10Rx24C.txt.nsuite_genelist
CTD-2037D17	13	31400000	13q12.3	1.01630608106294	0.0445882814565408	1.01625172703852	0.0494309958152237	4	C:\Program Files\Normalise Suite 2\Genelists\SG_Hu1-2_KTH1-2500_ver1_10Rx24C.txt.nsuite_genelist
RP11-141M1	13	32400000	13q12.3	0.996534970532767	0.0318904559770809	0.996227641225345	0.0320275665637607	4	C:\Program Files\Normalise Suite 2\Genelists\SG_Hu1-2_KTH1-2500_ver1_10Rx24C.txt.nsuite_genelist
RP11-87G1	13	32500000	13q12.3	0.995086823148334	0.032856676001453	0.992875780277238	0.0368991033781918	4	C:\Program Files\Normalise Suite 2\Genelists\SG_Hu1-2_KTH1-2500_ver1_10Rx24C.txt.nsuite_genelist
RP11-269G10	13	33500000	13q12.3	0.957706038253253	0.0539613429895082	0.941156851424034	0.0696397386566887	4	C:\Program Files\Normalise Suite 2\Genelists\SG_Hu1-2_KTH1-2500_ver1_10Rx24C.txt.nsuite_genelist
RP11-90F5	13	33900000	13q13.1	1.0019048643927	0.0265073140982451	1.0006506631481	0.0324160645819228	4	C:\Program Files\Normalise Suite 2\Genelists\SG_Hu1-2_KTH1-2500_ver1_10Rx24C.txt.nsuite_genelist
RP11-91K18	13	35400000	13q13.1	1.00637276095009	0.0458355769914642	1.00631296816978	0.0467394820616113	4	C:\Program Files\Normalise Suite 2\Genelists\SG_Hu1-2_KTH1-2500_ver1_10Rx24C.txt.nsuite_genelist
RP11-495J3	13	36400000	13q13.2	1.006685338688	0.046927046269028	1.00857469962097	0.0555965211999337	4	C:\Program Files\Normalise Suite 2\Genelists\SG_Hu1-2_KTH1-2500_ver1_10Rx24C.txt.nsuite_genelist
RP11-186J16	13	38600000	13q13.3	1.0113216626809	0.0879820814712399	1.01162994357402	0.0914846551644745	4	C:\Program Files\Normalise Suite 2\Genelists\SG_Hu1-2_KTH1-2500_ver1_10Rx24C.txt.nsuite_genelist
RP11-83P2	13	40100000	13q13.3	0.996275991153527	0.00971426096800078	0.996360936682306	0.00982750537130729	4	C:\Program Files\Normalise Suite 2\Genelists\SG_Hu1-2_KTH1-2500_ver1_10Rx24C.txt.nsuite_genelist
RP11-13I8	13	41300000	13q13.3	1.01233431345434	0.0216989898249781	1.01209274750165	0.0240431646762912	4	C:\Program Files\Normalise Suite 2\Genelists\SG_Hu1-2_KTH1-2500_ver1_10Rx24C.txt.nsuite_genelist
RP11-117I13	13	42000000	13q13.3	1.01581582100532	0.105805328732253	1.01832319305902	0.1172324839804	4	C:\Program Files\Normalise Suite 2\Genelists\SG_Hu1-2_KTH1-2500_ver1_10Rx24C.txt.nsuite_genelist
RP11-160G19	13	43200000	13q13.3	0.988626428826544	0.0694463550701373	1.00000426644562	0.0678767883374967	4	C:\Program Files\Normalise Suite 2\Genelists\SG_Hu1-2_KTH1-2500_ver1_10Rx24C.txt.nsuite_genelist
RP11-71C5	13	43700000	13q14.11	1.00338392670428	0.00390098896049559	1.00314792332818	0.00711968205851114	4	C:\Program Files\Normalise Suite 2\Genelists\SG_Hu1-2_KTH1-2500_ver1_10Rx24C.txt.nsuite_genelist
RP11-80H2	13	45400000	13q14.11	1.00687867101061	0.0132850942863322	1.00520964860673	0.0183406113303224	4	C:\Program Files\Normalise Suite 2\Genelists\SG_Hu1-2_KTH1-2500_ver1_10Rx24C.txt.nsuite_genelist
RP11-457D13	13	46200000	13q14.11	0.995131874319595	0.0334678523706875	0.994738882718204	0.0371584222008518	4	C:\Program Files\Normalise Suite 2\Genelists\SG_Hu1-2_KTH1-2500_ver1_10Rx24C.txt.nsuite_genelist
RP11-480G1	13	47600000	13q14.11	0.99835039534015	0.0740092698426938	0.998840375825244	0.0829964257961498	4	C:\Program Files\Normalise Suite 2\Genelists\SG_Hu1-2_KTH1-2500_ver1_10Rx24C.txt.nsuite_genelist
RP11-189B4	13	48200000	13q14.11	1.01844777002585	0.0341626459355853	1.02133605172592	0.0382489418094141	4	C:\Program Files\Normalise Suite 2\Genelists\SG_Hu1-2_KTH1-2500_ver1_10Rx24C.txt.nsuite_genelist
RP11-94N9	13	49000000	13q14.12	1.00061458021996	0.0581046967354045	1.00060303576623	0.0597704195422762	4	C:\Program Files\Normalise Suite 2\Genelists\SG_Hu1-2_KTH1-2500_ver1_10Rx24C.txt.nsuite_genelist
RP11-90K7	13	50500000	13q14.13	0.987780435048781	0.0370192387931697	0.987004451004126	0.0382200253086437	4	C:\Program Files\Normalise Suite 2\Genelists\SG_Hu1-2_KTH1-2500_ver1_10Rx24C.txt.nsuite_genelist
RP11-185C18	13	51300000	13q14.13	1.01178475256309	0.0453768543610767	1.0121504783077	0.0473813170522377	4	C:\Program Files\Normalise Suite 2\Genelists\SG_Hu1-2_KTH1-2500_ver1_10Rx24C.txt.nsuite_genelist
RP11-91J7	13	52300000	13q14.2	0.998934107195645	0.0227005964283855	0.999203271509209	0.0247327114248101	4	C:\Program Files\Normalise Suite 2\Genelists\SG_Hu1-2_KTH1-2500_ver1_10Rx24C.txt.nsuite_genelist
RP11-456B18	13	54700000	13q14.2	0.991522447548544	0.033109728753704	0.991270879782701	0.0344886276981792	4	C:\Program Files\Normalise Suite 2\Genelists\SG_Hu1-2_KTH1-2500_ver1_10Rx24C.txt.nsuite_genelist
RP11-100C24	13	56800000	13q14.3	0.953638030443588	0.0670686043115947	0.952320800906017	0.0756547266425435	4	C:\Program Files\Normalise Suite 2\Genelists\SG_Hu1-2_KTH1-2500_ver1_10Rx24C.txt.nsuite_genelist
RP11-81D19	13	57500000	13q14.3	1.00312307729667	0.0355534016138414	1.00395253940776	0.0340340036990022	4	C:\Program Files\Normalise Suite 2\Genelists\SG_Hu1-2_KTH1-2500_ver1_10Rx24C.txt.nsuite_genelist
RP11-142D16	13	59100000	13q14.3	0.99732653061613	0.0230659745499428	0.999437775028982	0.0208342243700683	4	C:\Program Files\Normalise Suite 2\Genelists\SG_Hu1-2_KTH1-2500_ver1_10Rx24C.txt.nsuite_genelist
RP11-218B22	13	59500000	13q21.1	1.01206945858839	0.049214530831462	1.01225490529408	0.0524440844879655	4	C:\Program Files\Normalise Suite 2\Genelists\SG_Hu1-2_KTH1-2500_ver1_10Rx24C.txt.nsuite_genelist
RP11-282D7	13	63200000	13q21.1	0.997706324907378	0.0496674778336798	0.997700532217424	0.0516458109671117	4	C:\Program Files\Normalise Suite 2\Genelists\SG_Hu1-2_KTH1-2500_ver1_10Rx24C.txt.nsuite_genelist
RP11-91F3	13	63700000	13q21.2	0.989351806222805	0.0354553075392333	0.992057901167954	0.035703702911952	4	C:\Program Files\Normalise Suite 2\Genelists\SG_Hu1-2_KTH1-2500_ver1_10Rx24C.txt.nsuite_genelist
RP11-37I8	13	64600000	13q21.2	0.968366484357853	0.0120916053566805	0.964363240329617	0.0117707537826673	4	C:\Program Files\Normalise Suite 2\Genelists\SG_Hu1-2_KTH1-2500_ver1_10Rx24C.txt.nsuite_genelist
RP11-23B16	13	66600000	13q21.31	0.997609793510406	0.00914594924123172	0.998308896897992	0.00759333659567441	4	C:\Program Files\Normalise Suite 2\Genelists\SG_Hu1-2_KTH1-2500_ver1_10Rx24C.txt.nsuite_genelist
AL138958	13	68100000	13q21.31	1.01988000271457	0.138193749376743	1.01925765540606	0.142816660118966	4	C:\Program Files\Normalise Suite 2\Genelists\SG_Hu1-2_KTH1-2500_ver1_10Rx24C.txt.nsuite_genelist
RP11-1G3	13	69200000	13q21.32	0.968982139147175	0.0263885490933867	0.966726974998698	0.0330533117304365	4	C:\Program Files\Normalise Suite 2\Genelists\SG_Hu1-2_KTH1-2500_ver1_10Rx24C.txt.nsuite_genelist
RP11-14B2	13	70300000	13q21.32	1.01103166223676	0.0310569002894522	1.01317554534359	0.034476074252273	4	C:\Program Files\Normalise Suite 2\Genelists\SG_Hu1-2_KTH1-2500_ver1_10Rx24C.txt.nsuite_genelist
RP11-81D9	13	71400000	13q21.32	0.991430572675181	0.0403404946818234	0.991767254860779	0.0428030758521486	4	C:\Program Files\Normalise Suite 2\Genelists\SG_Hu1-2_KTH1-2500_ver1_10Rx24C.txt.nsuite_genelist
RP11-79I4	13	72000000	13q21.33	0.989175833343507	0.0148098496742711	0.988287194517613	0.0169619718877533	4	C:\Program Files\Normalise Suite 2\Genelists\SG_Hu1-2_KTH1-2500_ver1_10Rx24C.txt.nsuite_genelist
RP11-132L12	13	73300000	13q21.33	0.983458968846184	0.0231583077333474	0.978636240403775	0.0204983483750828	4	C:\Program Files\Normalise Suite 2\Genelists\SG_Hu1-2_KTH1-2500_ver1_10Rx24C.txt.nsuite_genelist
RP11-29G8	13	73900000	13q21.33	1.00042922524226	0.031909028961893	1.00105637448557	0.0327042348690757	4	C:\Program Files\Normalise Suite 2\Genelists\SG_Hu1-2_KTH1-2500_ver1_10Rx24C.txt.nsuite_genelist
RP11-138D23	13	74900000	13q21.33	1.02344341023928	0.0370916736827316	1.02589291262864	0.0386258442848431	4	C:\Program Files\Normalise Suite 2\Genelists\SG_Hu1-2_KTH1-2500_ver1_10Rx24C.txt.nsuite_genelist
RP11-298H15	13	75800000	13q21.33	1.00743358252975	0.0731920908423081	1.00521094051553	0.0826623211998632	4	C:\Program Files\Normalise Suite 2\Genelists\SG_Hu1-2_KTH1-2500_ver1_10Rx24C.txt.nsuite_genelist
AL359257	13	77200000	13q22.1	1.00604617057864	0.0262743072695441	1.00729726680254	0.0280827228871377	4	C:\Program Files\Normalise Suite 2\Genelists\SG_Hu1-2_KTH1-2500_ver1_10Rx24C.txt.nsuite_genelist
RP11-318G21	13	78200000	13q22.2	1.00581679188305	0.0971578202743632	1.01161639785835	0.106346489422428	4	C:\Program Files\Normalise Suite 2\Genelists\SG_Hu1-2_KTH1-2500_ver1_10Rx24C.txt.nsuite_genelist
RP11-25J23	13	79900000	13q22.2	1.00076589550929	0.0169775581451039	1.00018337453871	0.0192128145790499	4	C:\Program Files\Normalise Suite 2\Genelists\SG_Hu1-2_KTH1-2500_ver1_10Rx24C.txt.nsuite_genelist
RP11-80N10	13	81200000	13q22.3	0.997903829674292	0.0410775019646064	0.997693640662225	0.0408730110975267	4	C:\Program Files\Normalise Suite 2\Genelists\SG_Hu1-2_KTH1-2500_ver1_10Rx24C.txt.nsuite_genelist
RP11-89A14	13	83400000	13q31.1	0.978515600272886	0.0168978290460215	0.972085074803989	0.0236915109199621	4	C:\Program Files\Normalise Suite 2\Genelists\SG_Hu1-2_KTH1-2500_ver1_10Rx24C.txt.nsuite_genelist
RP11-118K20	13	84700000	13q31.1	0.991563743339168	0.0187849537328905	0.990064950777447	0.0150102165878431	4	C:\Program Files\Normalise Suite 2\Genelists\SG_Hu1-2_KTH1-2500_ver1_10Rx24C.txt.nsuite_genelist
RP11-29C8	13	86100000	13q31.1	0.99046998579621	0.0181770440705288	0.989027307284364	0.0172088225585938	4	C:\Program Files\Normalise Suite 2\Genelists\SG_Hu1-2_KTH1-2500_ver1_10Rx24C.txt.nsuite_genelist
RP11-30L8	13	86600000	13q31.1	0.959121364460624	0.0437863238450271	0.963693660969801	0.0397221757630606	4	C:\Program Files\Normalise Suite 2\Genelists\SG_Hu1-2_KTH1-2500_ver1_10Rx24C.txt.nsuite_genelist
RP11-753M10	13	87500000	13q31.1	0.968327438901928	0.0220283872353264	0.974658863320887	0.0224926682483944	2	C:\Program Files\Normalise Suite 2\Genelists\SG_Hu1-2_KTH1-2500_ver1_10Rx24C.txt.nsuite_genelist
RP11-29P20	13	88100000	13q31.2	1.00635843125703	0.000637084086987611	1.0100083952819	0.00137851655341119	2	C:\Program Files\Normalise Suite 2\Genelists\SG_Hu1-2_KTH1-2500_ver1_10Rx24C.txt.nsuite_genelist
RP11-27D9	13	89200000	13q31.3	0.995562851845501	0.0992061916004564	0.986064729516078	0.129882113853044	4	C:\Program Files\Normalise Suite 2\Genelists\SG_Hu1-2_KTH1-2500_ver1_10Rx24C.txt.nsuite_genelist
RP11-114G1	13	89900000	13q31.3	0.976155377093727	0.0417867690901267	0.976337527464756	0.0437303426765909	4	C:\Program Files\Normalise Suite 2\Genelists\SG_Hu1-2_KTH1-2500_ver1_10Rx24C.txt.nsuite_genelist
RP11-79H7	13	90800000	13q31.3	0.987898447396786	0.0657529636255827	0.986011375140044	0.0704219193078747	4	C:\Program Files\Normalise Suite 2\Genelists\SG_Hu1-2_KTH1-2500_ver1_10Rx24C.txt.nsuite_genelist
RP11-51B13	13	91600000	13q31.3	0.988964992945076	0.0224812475530405	0.988340744125506	0.0275273597505014	4	C:\Program Files\Normalise Suite 2\Genelists\SG_Hu1-2_KTH1-2500_ver1_10Rx24C.txt.nsuite_genelist
RP11-121J7	13	91900000	13q31.3	0.994141323094272	0.0132411409951768	0.992791923146726	0.0101218612469525	4	C:\Program Files\Normalise Suite 2\Genelists\SG_Hu1-2_KTH1-2500_ver1_10Rx24C.txt.nsuite_genelist
RP11-165N12	13	92900000	13q32.1	1.02085086810939	0.00884546320415359	1.02161732025183	0.0094311705086093	4	C:\Program Files\Normalise Suite 2\Genelists\SG_Hu1-2_KTH1-2500_ver1_10Rx24C.txt.nsuite_genelist
RP11-80B16	13	94200000	13q32.1	0.960439777633034	0.0449847752549148	1.00299396610682	0.000225101338701566	2	C:\Program Files\Normalise Suite 2\Genelists\SG_Hu1-2_KTH1-2500_ver1_10Rx24C.txt.nsuite_genelist
RP11-210E23	13	95000000	13q32.1	1.02283457209732	0.0706488296716778	1.03560683694404	0.0933359664337697	4	C:\Program Files\Normalise Suite 2\Genelists\SG_Hu1-2_KTH1-2500_ver1_10Rx24C.txt.nsuite_genelist
RP11-74A12	13	95600000	13q32.2	1.03509065154062	0.0392673801915966	1.03668713490975	0.0421122402266614	4	C:\Program Files\Normalise Suite 2\Genelists\SG_Hu1-2_KTH1-2500_ver1_10Rx24C.txt.nsuite_genelist
RP11-79A16	13	96600000	13q32.2	1.02935781973668	0.0630026000768473	0.952980868231591	0.0859705850419686	4	C:\Program Files\Normalise Suite 2\Genelists\SG_Hu1-2_KTH1-2500_ver1_10Rx24C.txt.nsuite_genelist
RP11-83D23	13	97000000	13q32.2	1.01138470512079	0.0899909750493893	1.01016357588129	0.0919029446514029	4	C:\Program Files\Normalise Suite 2\Genelists\SG_Hu1-2_KTH1-2500_ver1_10Rx24C.txt.nsuite_genelist
RP11-122A8	13	99800000	13q32.3	0.980547111545417	0.0148148854298381	0.979464370292144	0.0154789126770053	4	C:\Program Files\Normalise Suite 2\Genelists\SG_Hu1-2_KTH1-2500_ver1_10Rx24C.txt.nsuite_genelist
RP11-366N24	13	100400000	13q32.3	1.03341157384986	0.0334083354997776	1.03920472854176	0.0354236157356766	4	C:\Program Files\Normalise Suite 2\Genelists\SG_Hu1-2_KTH1-2500_ver1_10Rx24C.txt.nsuite_genelist
RP11-151A6	13	101200000	13q33.1	0.979248812170755	0.0608394374941681	0.975728995848539	0.0681996757266911	4	C:\Program Files\Normalise Suite 2\Genelists\SG_Hu1-2_KTH1-2500_ver1_10Rx24C.txt.nsuite_genelist
RP11-90C11	13	101800000	13q33.1	0.994368017415339	0.119757663377459	0.993970500075537	0.125049112496062	4	C:\Program Files\Normalise Suite 2\Genelists\SG_Hu1-2_KTH1-2500_ver1_10Rx24C.txt.nsuite_genelist
AL391122	13	102500000	13q33.1	0.999799800418299	0.018631896763498	0.999645773756414	0.018559502013415	4	C:\Program Files\Normalise Suite 2\Genelists\SG_Hu1-2_KTH1-2500_ver1_10Rx24C.txt.nsuite_genelist
RP11-36L18	13	103600000	13q33.1	0.984893595224601	0.0150842170301054	0.981456624988586	0.0174345372492862	4	C:\Program Files\Normalise Suite 2\Genelists\SG_Hu1-2_KTH1-2500_ver1_10Rx24C.txt.nsuite_genelist
RP11-202O6	13	104500000	13q33.2	1.01886273965368	0.0116114923672828	1.02221951550241	0.0176183745047283	4	C:\Program Files\Normalise Suite 2\Genelists\SG_Hu1-2_KTH1-2500_ver1_10Rx24C.txt.nsuite_genelist
RP11-100K21	13	106100000	13q33.3	1.00488074265067	0.00795918961701142	1.00481063882339	0.0078505541982592	4	C:\Program Files\Normalise Suite 2\Genelists\SG_Hu1-2_KTH1-2500_ver1_10Rx24C.txt.nsuite_genelist
RP11-25E13	13	107200000	13q33.3	1.01348365191173	0.116418553374591	1.01228021578166	0.121042709063282	4	C:\Program Files\Normalise Suite 2\Genelists\SG_Hu1-2_KTH1-2500_ver1_10Rx24C.txt.nsuite_genelist
RP11-207D10	13	107700000	13q33.3	0.99202465629133	0.0242313848963439	0.989888013116514	0.0268373299797256	4	C:\Program Files\Normalise Suite 2\Genelists\SG_Hu1-2_KTH1-2500_ver1_10Rx24C.txt.nsuite_genelist
AL445649	13	108500000	13q33.3	0.988423377584834	0.0819454159624346	0.987040235736644	0.0890555572884827	4	C:\Program Files\Normalise Suite 2\Genelists\SG_Hu1-2_KTH1-2500_ver1_10Rx24C.txt.nsuite_genelist
RP11-330C15	13	109400000	13q33.3	1.02246482030308	0.0491120479473166	1.0209110914952	0.0442609834291061	4	C:\Program Files\Normalise Suite 2\Genelists\SG_Hu1-2_KTH1-2500_ver1_10Rx24C.txt.nsuite_genelist
RP11-107H21	13	110000000	13q33.3	1.01145448297372	0.0302947929298369	1.01168175756354	0.0332775046934902	4	C:\Program Files\Normalise Suite 2\Genelists\SG_Hu1-2_KTH1-2500_ver1_10Rx24C.txt.nsuite_genelist
RP11-90L1	13	111500000	13q33.3	1.01178235115583	0.0844815399491712	1.01223474406853	0.0857254538673113	4	C:\Program Files\Normalise Suite 2\Genelists\SG_Hu1-2_KTH1-2500_ver1_10Rx24C.txt.nsuite_genelist
RP11-91C11	13	111800000	13q33.3	1.01368517572827	0.0554768962464744	1.01390918401465	0.058407254665398	4	C:\Program Files\Normalise Suite 2\Genelists\SG_Hu1-2_KTH1-2500_ver1_10Rx24C.txt.nsuite_genelist
RP11-474D23	13	112400000	13q33.3	0.956627960572077	0.00162500913196715	0.972111166501066	0.00594869517513766	2	C:\Program Files\Normalise Suite 2\Genelists\SG_Hu1-2_KTH1-2500_ver1_10Rx24C.txt.nsuite_genelist
RP11-75F3	13	113000000	13q33.3	0.965182214968694	0.0155462778640485	0.973014754094998	0.0270928861008835	4	C:\Program Files\Normalise Suite 2\Genelists\SG_Hu1-2_KTH1-2500_ver1_10Rx24C.txt.nsuite_genelist
RP11-98F14	13	114500000	13q33.3	1.00023516815548	0.043808040653332	0.99942982256492	0.0431873832653575	4	C:\Program Files\Normalise Suite 2\Genelists\SG_Hu1-2_KTH1-2500_ver1_10Rx24C.txt.nsuite_genelist
RP11-245B11	13	114800000	13q33.3	1.0023667816138	0.111245832862525	0.995555640572953	0.130936287420986	4	C:\Program Files\Normalise Suite 2\Genelists\SG_Hu1-2_KTH1-2500_ver1_10Rx24C.txt.nsuite_genelist
GS-1-L16	13	114900000	13q33.3	1.00382236927553	0.130949462198359	1.00472955745545	0.144846809099159	4	C:\Program Files\Normalise Suite 2\Genelists\SG_Hu1-2_KTH1-2500_ver1_10Rx24C.txt.nsuite_genelist
GS-163-C9	13	114900000	13q33.3	1.04376818078756	0.0120926414233875	0.813413678163141	0.319409898856546	4	C:\Program Files\Normalise Suite 2\Genelists\SG_Hu1-2_KTH1-2500_ver1_10Rx24C.txt.nsuite_genelist
RP11-391H12	13	117700000	13q33.3	0.99717200008822	0.0649687557378916	0.996389278311117	0.0670625808298096	4	C:\Program Files\Normalise Suite 2\Genelists\SG_Hu1-2_KTH1-2500_ver1_10Rx24C.txt.nsuite_genelist
RP11-98N22	14	17000000	14q11.1	1.00676276986025	0.0572989035843672	1.00733551527855	0.0601965769818363	4	C:\Program Files\Normalise Suite 2\Genelists\SG_Hu1-2_KTH1-2500_ver1_10Rx24C.txt.nsuite_genelist
RP11-89F2	14	17400000	14q11.1	1.00966115854702	0.0260501593451701	1.00994138713805	0.0265340305986815	4	C:\Program Files\Normalise Suite 2\Genelists\SG_Hu1-2_KTH1-2500_ver1_10Rx24C.txt.nsuite_genelist
RP11-71E6	14	18500000	14q11.1	1.05771194274299	0.0304778097739345	1.04172208197746	0.0812810456337238	4	C:\Program Files\Normalise Suite 2\Genelists\SG_Hu1-2_KTH1-2500_ver1_10Rx24C.txt.nsuite_genelist
RP11-566I2	14	18600000	14q11.1	0.989185911588133	0.0271679044065701	0.991380382385637	0.0305401591839807	4	C:\Program Files\Normalise Suite 2\Genelists\SG_Hu1-2_KTH1-2500_ver1_10Rx24C.txt.nsuite_genelist
RP11-65O3	14	20000000	14q11.1	0.992665383748742	0.104932388217928	0.99160917802813	0.111002294043233	4	C:\Program Files\Normalise Suite 2\Genelists\SG_Hu1-2_KTH1-2500_ver1_10Rx24C.txt.nsuite_genelist
RP11-81F9	14	20300000	14q11.1	0.983378182315502	0.0254841904166414	0.983515154911609	0.0258431122006163	4	C:\Program Files\Normalise Suite 2\Genelists\SG_Hu1-2_KTH1-2500_ver1_10Rx24C.txt.nsuite_genelist
RP11-89K22	14	22200000	14q11.2	1.00314644875916	0.0650519349679392	1.00298876904637	0.0645434375483586	4	C:\Program Files\Normalise Suite 2\Genelists\SG_Hu1-2_KTH1-2500_ver1_10Rx24C.txt.nsuite_genelist
RP11-529E4	14	25500000	14q11.2	0.967802250404681	0.0576731593884277	0.965627541934214	0.0637146567733486	4	C:\Program Files\Normalise Suite 2\Genelists\SG_Hu1-2_KTH1-2500_ver1_10Rx24C.txt.nsuite_genelist
RP11-125A5	14	26400000	14q11.2	1.72411550203075	0.106631821494944	1.76438697855764	0.0952907746322149	4	C:\Program Files\Normalise Suite 2\Genelists\SG_Hu1-2_KTH1-2500_ver1_10Rx24C.txt.nsuite_genelist
RP11-369O9	14	27000000	14q11.2	0.977183306632292	0.0582711775589117	0.974690952188095	0.0622106133389179	4	C:\Program Files\Normalise Suite 2\Genelists\SG_Hu1-2_KTH1-2500_ver1_10Rx24C.txt.nsuite_genelist
RP11-91K19	14	29000000	14q13.1	1.0133680952025	0.092566467953316	1.01249040643081	0.0968690591340719	4	C:\Program Files\Normalise Suite 2\Genelists\SG_Hu1-2_KTH1-2500_ver1_10Rx24C.txt.nsuite_genelist
RP11-91C17	14	29400000	14q13.1	0.97781166025807	0.0316497410977394	0.97524520366795	0.0324574121553881	4	C:\Program Files\Normalise Suite 2\Genelists\SG_Hu1-2_KTH1-2500_ver1_10Rx24C.txt.nsuite_genelist
RP11-54H22	14	29900000	14q13.1	0.973040786539723	0.0359616410575302	0.969486920291535	0.036106008098291	4	C:\Program Files\Normalise Suite 2\Genelists\SG_Hu1-2_KTH1-2500_ver1_10Rx24C.txt.nsuite_genelist
RP11-557O15	14	30500000	14q13.1	1.03108096687834	0.0248323598443443	1.03502218836513	0.0306952969485097	4	C:\Program Files\Normalise Suite 2\Genelists\SG_Hu1-2_KTH1-2500_ver1_10Rx24C.txt.nsuite_genelist
RP11-26M6	14	32200000	14q13.1	0.995948121505106	0.0384290229821119	0.995293589518723	0.0381565198654296	4	C:\Program Files\Normalise Suite 2\Genelists\SG_Hu1-2_KTH1-2500_ver1_10Rx24C.txt.nsuite_genelist
RP11-465B6	14	33400000	14q13.1	0.990591344562324	0.0509850686381049	0.990586558285535	0.0527123093937823	4	C:\Program Files\Normalise Suite 2\Genelists\SG_Hu1-2_KTH1-2500_ver1_10Rx24C.txt.nsuite_genelist
RP11-88D14	14	34800000	14q13.1	0.983476551098457	0.0169467762577594	0.977764387996003	0.0277607123204011	4	C:\Program Files\Normalise Suite 2\Genelists\SG_Hu1-2_KTH1-2500_ver1_10Rx24C.txt.nsuite_genelist
RP11-91H1	14	35300000	14q13.1	0.993787307538982	0.0247238508628452	0.992729027198795	0.024252171157609	4	C:\Program Files\Normalise Suite 2\Genelists\SG_Hu1-2_KTH1-2500_ver1_10Rx24C.txt.nsuite_genelist
RP11-305B23	14	36400000	14q13.2	1.01290488407777	0.0174518634250555	1.01279979517189	0.0198401032223451	4	C:\Program Files\Normalise Suite 2\Genelists\SG_Hu1-2_KTH1-2500_ver1_10Rx24C.txt.nsuite_genelist
RP11-88N14	14	37800000	14q13.3	1.01898204847812	0.0339590584746066	1.01900459509564	0.0348460512051524	4	C:\Program Files\Normalise Suite 2\Genelists\SG_Hu1-2_KTH1-2500_ver1_10Rx24C.txt.nsuite_genelist
RP11-89D19	14	38600000	14q13.3	1.02785904076018	0.136730777938011	1.01010402347327	0.128150886077746	4	C:\Program Files\Normalise Suite 2\Genelists\SG_Hu1-2_KTH1-2500_ver1_10Rx24C.txt.nsuite_genelist
RP11-89H24	14	40500000	14q21.1	0.991560589472419	0.0505673958388548	0.989559970317534	0.0648363393569709	4	C:\Program Files\Normalise Suite 2\Genelists\SG_Hu1-2_KTH1-2500_ver1_10Rx24C.txt.nsuite_genelist
RP11-435L2	14	41200000	14q21.1	1.0049840298796	0.0927465049073945	1.01072148073171	0.0995816016400454	4	C:\Program Files\Normalise Suite 2\Genelists\SG_Hu1-2_KTH1-2500_ver1_10Rx24C.txt.nsuite_genelist
RP11-453F20	14	43100000	14q21.1	0.991475977229025	0.0534928158691985	0.990912619613724	0.0537726217289153	4	C:\Program Files\Normalise Suite 2\Genelists\SG_Hu1-2_KTH1-2500_ver1_10Rx24C.txt.nsuite_genelist
RP11-91J1	14	43600000	14q21.1	0.966831682986654	0.0671991000455672	0.968916677765152	0.0629731724146202	3	C:\Program Files\Normalise Suite 2\Genelists\SG_Hu1-2_KTH1-2500_ver1_10Rx24C.txt.nsuite_genelist
RP11-52O23	14	45800000	14q21.3	0.984307099619562	0.018584085123935	0.984646599114699	0.01910000529372	4	C:\Program Files\Normalise Suite 2\Genelists\SG_Hu1-2_KTH1-2500_ver1_10Rx24C.txt.nsuite_genelist
RP11-94K16	14	46700000	14q21.3	0.995838961403015	0.0844624498066206	0.99661474884337	0.0963044069735853	4	C:\Program Files\Normalise Suite 2\Genelists\SG_Hu1-2_KTH1-2500_ver1_10Rx24C.txt.nsuite_genelist
RP11-90K14	14	47700000	14q21.3	1.01296265226678	0.0296068919127225	1.01261644933599	0.0288305409107988	4	C:\Program Files\Normalise Suite 2\Genelists\SG_Hu1-2_KTH1-2500_ver1_10Rx24C.txt.nsuite_genelist
RP11-368A1	14	48900000	14q21.3	0.997839793424869	0.027517341581684	0.997775239240924	0.0286056393343527	4	C:\Program Files\Normalise Suite 2\Genelists\SG_Hu1-2_KTH1-2500_ver1_10Rx24C.txt.nsuite_genelist
RP11-262M8	14	50400000	14q22.1	0.990711854429742	0.0353966271640838	0.990877547138554	0.0354257869927719	4	C:\Program Files\Normalise Suite 2\Genelists\SG_Hu1-2_KTH1-2500_ver1_10Rx24C.txt.nsuite_genelist
RP11-12P7	14	51800000	14q22.1	0.985163071730702	0.0100706070481981	0.986308324068194	0.0103405803120499	4	C:\Program Files\Normalise Suite 2\Genelists\SG_Hu1-2_KTH1-2500_ver1_10Rx24C.txt.nsuite_genelist
RP11-172G1	14	53200000	14q22.1	1.01549261929594	0.023059221844225	1.01522346433845	0.0240196059278409	4	C:\Program Files\Normalise Suite 2\Genelists\SG_Hu1-2_KTH1-2500_ver1_10Rx24C.txt.nsuite_genelist
AL359234	14	54600000	14q22.2	0.975752024347358	0.0198992384453865	0.975553154402122	0.0227660141840092	4	C:\Program Files\Normalise Suite 2\Genelists\SG_Hu1-2_KTH1-2500_ver1_10Rx24C.txt.nsuite_genelist
RP11-571J17	14	56100000	14q22.3	0.991725180692626	0.131052737847405	0.964268460750741	0.110951761590905	3	C:\Program Files\Normalise Suite 2\Genelists\SG_Hu1-2_KTH1-2500_ver1_10Rx24C.txt.nsuite_genelist
RP11-2L22	14	57300000	14q22.3	1.01612166368968	0.146426334872834	1.01793249172006	0.170074527822999	4	C:\Program Files\Normalise Suite 2\Genelists\SG_Hu1-2_KTH1-2500_ver1_10Rx24C.txt.nsuite_genelist
RP11-79M1	14	57800000	14q22.3	1.00296527492296	0.0187596947940029	1.00335230361105	0.0182107617426473	4	C:\Program Files\Normalise Suite 2\Genelists\SG_Hu1-2_KTH1-2500_ver1_10Rx24C.txt.nsuite_genelist
RP11-471N20	14	58900000	14q23.1	1.00678906486123	0.145236814102598	1.00411950859679	0.16685099420026	4	C:\Program Files\Normalise Suite 2\Genelists\SG_Hu1-2_KTH1-2500_ver1_10Rx24C.txt.nsuite_genelist
RP11-79I3	14	59900000	14q23.1	0.998615570303945	0.0500341612745166	0.997766184179528	0.0508814882649296	4	C:\Program Files\Normalise Suite 2\Genelists\SG_Hu1-2_KTH1-2500_ver1_10Rx24C.txt.nsuite_genelist
RP11-445J13	14	61600000	14q23.2	1.02431644556359	0.0979377203552208	1.02631003008878	0.0992955491750049	4	C:\Program Files\Normalise Suite 2\Genelists\SG_Hu1-2_KTH1-2500_ver1_10Rx24C.txt.nsuite_genelist
RP11-44K16	14	62700000	14q23.2	0.985590413246198	0.071244083080448	0.985383726618089	0.0724492245159646	4	C:\Program Files\Normalise Suite 2\Genelists\SG_Hu1-2_KTH1-2500_ver1_10Rx24C.txt.nsuite_genelist
RP11-63G22	14	63100000	14q23.2	0.97634216521493	0.0624511249741507	0.975821735100682	0.0647805690801879	4	C:\Program Files\Normalise Suite 2\Genelists\SG_Hu1-2_KTH1-2500_ver1_10Rx24C.txt.nsuite_genelist
RP11-156E22	14	65700000	14q23.3	0.993508782747722	0.0441479804472895	0.971037730913757	0.0365361173477462	4	C:\Program Files\Normalise Suite 2\Genelists\SG_Hu1-2_KTH1-2500_ver1_10Rx24C.txt.nsuite_genelist
RP11-79B13	14	66600000	14q24.1	1.00481600655295	0.0827928729325215	1.0049443035358	0.0873636519393298	4	C:\Program Files\Normalise Suite 2\Genelists\SG_Hu1-2_KTH1-2500_ver1_10Rx24C.txt.nsuite_genelist
AL160191	14	68400000	14q24.1	0.998041307108913	0.0779514022336122	0.996649297493087	0.0835667653610636	4	C:\Program Files\Normalise Suite 2\Genelists\SG_Hu1-2_KTH1-2500_ver1_10Rx24C.txt.nsuite_genelist
CTD-3014H8	14	69100000	14q24.1	0.992975904792296	0.062756674108063	0.997643272158074	0.0737513803714434	4	C:\Program Files\Normalise Suite 2\Genelists\SG_Hu1-2_KTH1-2500_ver1_10Rx24C.txt.nsuite_genelist
RP11-325N20	14	70800000	14q24.1	1.00526941760556	0.0487827187793059	1.00696244657998	0.0522755656051631	4	C:\Program Files\Normalise Suite 2\Genelists\SG_Hu1-2_KTH1-2500_ver1_10Rx24C.txt.nsuite_genelist
RP11-89B22	14	71500000	14q24.1	1.0082910389889	0.0346132878969236	1.00871656156956	0.035936506254394	4	C:\Program Files\Normalise Suite 2\Genelists\SG_Hu1-2_KTH1-2500_ver1_10Rx24C.txt.nsuite_genelist
RP11-382O4	14	73100000	14q24.2	1.00903639043513	0.0488710479182949	1.00828549649669	0.0526632358129891	4	C:\Program Files\Normalise Suite 2\Genelists\SG_Hu1-2_KTH1-2500_ver1_10Rx24C.txt.nsuite_genelist
CTD-2317F5	14	74200000	14q24.2	1.0118321220477	0.0257634515936913	1.01133844142492	0.0280463910010653	4	C:\Program Files\Normalise Suite 2\Genelists\SG_Hu1-2_KTH1-2500_ver1_10Rx24C.txt.nsuite_genelist
RP11-81O20	14	74900000	14q24.3	0.996682988358455	0.0253611181714783	0.996213496411454	0.02784761668951	4	C:\Program Files\Normalise Suite 2\Genelists\SG_Hu1-2_KTH1-2500_ver1_10Rx24C.txt.nsuite_genelist
RP11-463C8	14	75900000	14q24.3	1.02172471810291	0.0196123663577614	1.02421356020451	0.024048814170119	4	C:\Program Files\Normalise Suite 2\Genelists\SG_Hu1-2_KTH1-2500_ver1_10Rx24C.txt.nsuite_genelist
RP11-63D17	14	76700000	14q24.3	0.993137561278192	0.0238551973953258	0.992663280520816	0.023916050767946	4	C:\Program Files\Normalise Suite 2\Genelists\SG_Hu1-2_KTH1-2500_ver1_10Rx24C.txt.nsuite_genelist
RP11-232C2	14	77500000	14q24.3	1.00434986243148	0.0386322858166859	1.00988501559968	0.0502472348711311	2	C:\Program Files\Normalise Suite 2\Genelists\SG_Hu1-2_KTH1-2500_ver1_10Rx24C.txt.nsuite_genelist
[truncated: 125,430 more chars]
