# Supplementary material for: Large scale copy number variation (CNV) at 14q12 is associated with the presence of genomic abnormalities in neoplasia
Source: BMC Genomics. 2006 Jun 6;7:138. doi: 10.1186/1471-2164-7-138 (PMC1550726; doi:10.1186/1471-2164-7-138)
Supplement: Additional file 1 — Supplementary data Figure A. shows the Quantitative-FISH results from 2 CML patients. [file 1471-2164-7-138-S1.zip › SpectralGenomics Project Files/217.proj]

SOFTWARE VERSION	v2.3 (build August 9, 2004) - (c) Ben Beheshti 2001-2004
TIME/DATE	10:26:00 ; 2004/08/13 (Friday)
FILE TYPE	PROJECT FILE
PROJECT TYPE	SINGLE PROJECT
SEEK SETTINGS	1-13 2-231 3-445 4-608 5-770 6-883 7-1067 8-1201 9-1334 10-1452 11-1606 12-1727 13-1853 14-1949 15-2024 16-2102 17-2172 18-2247 19-2293 20-2331 21-2404 22-2430 X-2463 Y-2622 D=5684709ba0a2a86e8ae4a626ee4e52fc
NOISE FILTER	0.25	(Norm F532, non background-subtracted)
GENELIST	C:\Program Files\Normalise Suite 2\Genelists\SG_Hu1-2_KTH1-2500_ver1_10Rx24C.txt.nsuite_genelist	1	(TOTAL = 1 genelist)
INPUT FILE	D:\Ilan\Chr 14 project\SG 1-2 MB Array Results\results at 2 SD\217 Cy5.gpr.norm		(TOTAL = 2 files)
INPUT FILE	D:\Ilan\Chr 14 project\SG 1-2 MB Array Results\results at 2 SD\217 Cy3.gpr.norm		(TOTAL = 2 files)
OUTPUT FILE	D:\Ilan\Chr 14 project\SG 1-2 MB Array Results\results at 2 SD\217.proj
// BEGIN DATA //
Accession	Chromosome	Megabase	Cytoband	Avg NormF Ratio	STD NormF Ratio	Avg NormFB Ratio	STD NormFB Ratio	Num Expts	Genelist
GS-232-B23	1	0	1p36.33	0.983916144739186	0.0841822873900753	0.98038735958807	0.114099462384164	4	C:\Program Files\Normalise Suite 2\Genelists\SG_Hu1-2_KTH1-2500_ver1_10Rx24C.txt.nsuite_genelist
GS-62-I8	1	100000	1p36.33	0.997869030029089	0.0352325365039191	0.993655041196402	0.0398288112396503	4	C:\Program Files\Normalise Suite 2\Genelists\SG_Hu1-2_KTH1-2500_ver1_10Rx24C.txt.nsuite_genelist
RP11-421C4	1	700000	1p36.33	1.01168279338492	0.115696722684107	1.01721721485341	0.118387661414787	4	C:\Program Files\Normalise Suite 2\Genelists\SG_Hu1-2_KTH1-2500_ver1_10Rx24C.txt.nsuite_genelist
RP1-283E3	1	900000	1p36.33	1.00352082989741	0.0237880657935242	1.00429993835341	0.0222214796418173	4	C:\Program Files\Normalise Suite 2\Genelists\SG_Hu1-2_KTH1-2500_ver1_10Rx24C.txt.nsuite_genelist
RP4-703E10	1	2400000	1p36.32	0.981326632983534	0.0236432789489864	0.975161315682897	0.00941611627576632	4	C:\Program Files\Normalise Suite 2\Genelists\SG_Hu1-2_KTH1-2500_ver1_10Rx24C.txt.nsuite_genelist
RP1-163G9	1	2800000	1p36.32	0.980650627736086	0.0526114564495922	0.985078808687376	0.0469269053593456	4	C:\Program Files\Normalise Suite 2\Genelists\SG_Hu1-2_KTH1-2500_ver1_10Rx24C.txt.nsuite_genelist
RP11-447M5	1	4400000	1p36.31	0.98053178541604	0.0030507206568028	0.978929630954153	0.00486337162226554	4	C:\Program Files\Normalise Suite 2\Genelists\SG_Hu1-2_KTH1-2500_ver1_10Rx24C.txt.nsuite_genelist
RP3-491M17	1	4700000	1p36.31	0.978908908868532	0.0562264568968694	0.986476327928038	0.0532124483511146	4	C:\Program Files\Normalise Suite 2\Genelists\SG_Hu1-2_KTH1-2500_ver1_10Rx24C.txt.nsuite_genelist
RP11-33M12	1	5400000	1p36.31	0.985647771276393	0.0462332247909333	0.974477941218869	0.0646262329001669	4	C:\Program Files\Normalise Suite 2\Genelists\SG_Hu1-2_KTH1-2500_ver1_10Rx24C.txt.nsuite_genelist
RP3-438L4	1	6400000	1p36.23	0.982902875722986	0.0356662428286539	0.982336251524762	0.0367409584672429	4	C:\Program Files\Normalise Suite 2\Genelists\SG_Hu1-2_KTH1-2500_ver1_10Rx24C.txt.nsuite_genelist
RP3-330O12	1	8200000	1p36.22	1.0198495038424	0.0189153402385218	1.01894666549853	0.0153531270124196	4	C:\Program Files\Normalise Suite 2\Genelists\SG_Hu1-2_KTH1-2500_ver1_10Rx24C.txt.nsuite_genelist
RP4-633I8	1	9100000	1p36.22	0.989483141128445	0.0101936934320515	0.982249190220019	0.0173375232022801	4	C:\Program Files\Normalise Suite 2\Genelists\SG_Hu1-2_KTH1-2500_ver1_10Rx24C.txt.nsuite_genelist
RP11-476D13	1	9600000	1p36.22	0.998446733577307	0.0137564473417022	0.996163139508667	0.0176280748992922	4	C:\Program Files\Normalise Suite 2\Genelists\SG_Hu1-2_KTH1-2500_ver1_10Rx24C.txt.nsuite_genelist
AL358492	1	10900000	1p36.22	1.00939756598158	0.0359340813074239	1.01275174336694	0.0371907779494913	4	C:\Program Files\Normalise Suite 2\Genelists\SG_Hu1-2_KTH1-2500_ver1_10Rx24C.txt.nsuite_genelist
RP5-888M10	1	12000000	1p36.21	0.999614278729363	0.0807433492947531	1.01457504518375	0.056365191617782	4	C:\Program Files\Normalise Suite 2\Genelists\SG_Hu1-2_KTH1-2500_ver1_10Rx24C.txt.nsuite_genelist
RP11-219C24	1	12400000	1p36.21	1.00460720935391	0.0517075370986103	1.00374343818658	0.0535314093085707	4	C:\Program Files\Normalise Suite 2\Genelists\SG_Hu1-2_KTH1-2500_ver1_10Rx24C.txt.nsuite_genelist
RP4-726F20	1	13800000	1p36.21	0.987507961946465	0.0602589534402774	1.012739855299	0.0446261916253306	4	C:\Program Files\Normalise Suite 2\Genelists\SG_Hu1-2_KTH1-2500_ver1_10Rx24C.txt.nsuite_genelist
RP5-864I18	1	14600000	1p36.13	1.01399526310761	0.0137808047335308	1.02552268161232	0.00088010506372409	4	C:\Program Files\Normalise Suite 2\Genelists\SG_Hu1-2_KTH1-2500_ver1_10Rx24C.txt.nsuite_genelist
RP11-169K16	1	15700000	1p36.13	1.02355903823774	0.0608537937419155	1.02566191994569	0.0551972338941476	4	C:\Program Files\Normalise Suite 2\Genelists\SG_Hu1-2_KTH1-2500_ver1_10Rx24C.txt.nsuite_genelist
RP1-163M9	1	16400000	1p36.13	0.994267954495633	0.052373068617943	0.993286985709425	0.0579132624387191	4	C:\Program Files\Normalise Suite 2\Genelists\SG_Hu1-2_KTH1-2500_ver1_10Rx24C.txt.nsuite_genelist
RP1-37C10	1	17200000	1p36.13	1.00771107752169	0.0538739352907827	1.00362853918968	0.0565695883828522	4	C:\Program Files\Normalise Suite 2\Genelists\SG_Hu1-2_KTH1-2500_ver1_10Rx24C.txt.nsuite_genelist
RP11-79D15	1	18000000	1p36.13	0.977863763432131	0.0636512639233185	0.99586309893286	0.0396619913027191	4	C:\Program Files\Normalise Suite 2\Genelists\SG_Hu1-2_KTH1-2500_ver1_10Rx24C.txt.nsuite_genelist
RP1-8B22	1	18800000	1p36.13	0.985336980877817	0.0614571812537412	0.987876014822175	0.0614216406298917	4	C:\Program Files\Normalise Suite 2\Genelists\SG_Hu1-2_KTH1-2500_ver1_10Rx24C.txt.nsuite_genelist
RP11-91K11	1	20100000	1p36.12	0.979605360039529	0.0957672442491073	0.984955792183894	0.0956478987567155	4	C:\Program Files\Normalise Suite 2\Genelists\SG_Hu1-2_KTH1-2500_ver1_10Rx24C.txt.nsuite_genelist
RP3-340N1	1	20500000	1p36.12	0.999526772037781	0.0523315803856068	1.00189145077578	0.0553386595165977	4	C:\Program Files\Normalise Suite 2\Genelists\SG_Hu1-2_KTH1-2500_ver1_10Rx24C.txt.nsuite_genelist
AL391883	1	23000000	1p36.11	1.00180309193285	0.0147407979903878	0.996489903212355	0.0114072999388322	4	C:\Program Files\Normalise Suite 2\Genelists\SG_Hu1-2_KTH1-2500_ver1_10Rx24C.txt.nsuite_genelist
RP5-886K2	1	24400000	1p36.11	0.972274987627704	0.0470421830976103	1.01320090511661	0.0326773379738086	4	C:\Program Files\Normalise Suite 2\Genelists\SG_Hu1-2_KTH1-2500_ver1_10Rx24C.txt.nsuite_genelist
RP3-462O23	1	25200000	1p36.11	0.983245422133804	0.0171902417382784	0.981942147273395	0.0213811379836212	4	C:\Program Files\Normalise Suite 2\Genelists\SG_Hu1-2_KTH1-2500_ver1_10Rx24C.txt.nsuite_genelist
RP3-465N24	1	26000000	1p35.3	0.985604731462119	0.0379206609930789	1.03705944800733	0.0965813653273013	4	C:\Program Files\Normalise Suite 2\Genelists\SG_Hu1-2_KTH1-2500_ver1_10Rx24C.txt.nsuite_genelist
RP1-125I3	1	26600000	1p35.3	1.01865924514126	0.0261757243004664	1.02020789102283	0.0307376568291607	4	C:\Program Files\Normalise Suite 2\Genelists\SG_Hu1-2_KTH1-2500_ver1_10Rx24C.txt.nsuite_genelist
RP11-261P19	1	27800000	1p35.2	1.00022827538791	0.0239916369941545	1.01415388555952	0.0376673787807403	4	C:\Program Files\Normalise Suite 2\Genelists\SG_Hu1-2_KTH1-2500_ver1_10Rx24C.txt.nsuite_genelist
RP1-50O24	1	29000000	1p35.2	0.999558100845358	0.0415214096321739	0.99328362143301	0.0384033491156473	4	C:\Program Files\Normalise Suite 2\Genelists\SG_Hu1-2_KTH1-2500_ver1_10Rx24C.txt.nsuite_genelist
RP1-212P9	1	29700000	1p35.1	0.999673832434697	0.0696284676924081	1.01037435146121	0.0643583535094408	4	C:\Program Files\Normalise Suite 2\Genelists\SG_Hu1-2_KTH1-2500_ver1_10Rx24C.txt.nsuite_genelist
RP3-437I16	1	30100000	1p35.1	0.980918880934627	0.0388141144997533	0.981430940512579	0.0388532357475196	4	C:\Program Files\Normalise Suite 2\Genelists\SG_Hu1-2_KTH1-2500_ver1_10Rx24C.txt.nsuite_genelist
RP5-893G23	1	31200000	1p35.1	0.946856755974405	0.0306134020797041	1.00543469019529	0.0801485520509823	4	C:\Program Files\Normalise Suite 2\Genelists\SG_Hu1-2_KTH1-2500_ver1_10Rx24C.txt.nsuite_genelist
RP4-655C4	1	33300000	1p34.3	0.990779009522956	0.027528393186064	0.996213605224328	0.0353758222134983	4	C:\Program Files\Normalise Suite 2\Genelists\SG_Hu1-2_KTH1-2500_ver1_10Rx24C.txt.nsuite_genelist
AL033524	1	34100000	1p34.3	0.984138658283388	0.0197668154807975	0.986598149045937	0.0182282367465604	4	C:\Program Files\Normalise Suite 2\Genelists\SG_Hu1-2_KTH1-2500_ver1_10Rx24C.txt.nsuite_genelist
RP3-423B22	1	35500000	1p34.3	0.988919135409685	0.0642144793901395	0.986621939623126	0.0635365963468039	4	C:\Program Files\Normalise Suite 2\Genelists\SG_Hu1-2_KTH1-2500_ver1_10Rx24C.txt.nsuite_genelist
RP1-93K19	1	36200000	1p34.3	1.00622806045649	0.0302699536873801	1.00169802670459	0.0221254270858823	4	C:\Program Files\Normalise Suite 2\Genelists\SG_Hu1-2_KTH1-2500_ver1_10Rx24C.txt.nsuite_genelist
RP1-117O3	1	37900000	1p34.2	1.00808992206131	0.0310867667813637	1.00825718629248	0.0327990359207018	4	C:\Program Files\Normalise Suite 2\Genelists\SG_Hu1-2_KTH1-2500_ver1_10Rx24C.txt.nsuite_genelist
RP5-1007G16	1	38600000	1p34.2	0.991290778045659	0.0401277387395316	0.992353210705506	0.0326235247475876	4	C:\Program Files\Normalise Suite 2\Genelists\SG_Hu1-2_KTH1-2500_ver1_10Rx24C.txt.nsuite_genelist
RP1-34M23	1	39500000	1p34.2	0.955762164910302	0.0671450031018649	0.956615109643069	0.0678525269410264	4	C:\Program Files\Normalise Suite 2\Genelists\SG_Hu1-2_KTH1-2500_ver1_10Rx24C.txt.nsuite_genelist
RP4-811I8	1	40600000	1p34.1	0.986668006118667	0.0745486470656733	0.991169423702568	0.0697336692970717	4	C:\Program Files\Normalise Suite 2\Genelists\SG_Hu1-2_KTH1-2500_ver1_10Rx24C.txt.nsuite_genelist
AL512599	1	41700000	1p34.1	0.996397293947258	0.0735132608134705	1.00974373258875	0.0499047838249533	4	C:\Program Files\Normalise Suite 2\Genelists\SG_Hu1-2_KTH1-2500_ver1_10Rx24C.txt.nsuite_genelist
RP1-92O14	1	44400000	1p34.1	0.981667480433847	0.0302018027199827	0.993234461631953	0.0192196403204165	4	C:\Program Files\Normalise Suite 2\Genelists\SG_Hu1-2_KTH1-2500_ver1_10Rx24C.txt.nsuite_genelist
RP5-1029K14	1	45300000	1p34.1	1.01150493489912	0.0266916894782677	1.00906644799803	0.0240564046479599	4	C:\Program Files\Normalise Suite 2\Genelists\SG_Hu1-2_KTH1-2500_ver1_10Rx24C.txt.nsuite_genelist
RP11-319C21	1	46100000	1p32.3	0.989155842876479	0.0290660938776213	0.987769664945007	0.0328832069245441	4	C:\Program Files\Normalise Suite 2\Genelists\SG_Hu1-2_KTH1-2500_ver1_10Rx24C.txt.nsuite_genelist
RP5-820O16	1	47200000	1p32.3	0.976646608184133	0.00951637448387041	0.976409838937084	0.0146837459025262	4	C:\Program Files\Normalise Suite 2\Genelists\SG_Hu1-2_KTH1-2500_ver1_10Rx24C.txt.nsuite_genelist
RP4-639P2	1	48200000	1p32.3	1.01270830284265	0.047674976057642	1.01233007887104	0.0455433981903808	4	C:\Program Files\Normalise Suite 2\Genelists\SG_Hu1-2_KTH1-2500_ver1_10Rx24C.txt.nsuite_genelist
RP11-112C15	1	48900000	1p32.3	1.01256122387671	0.0823252425866302	1.00666051174439	0.0751207976648748	4	C:\Program Files\Normalise Suite 2\Genelists\SG_Hu1-2_KTH1-2500_ver1_10Rx24C.txt.nsuite_genelist
RP5-965L7	1	50300000	1p32.3	1.01383186805845	0.0210252905507738	1.01527540598782	0.0171666869128655	4	C:\Program Files\Normalise Suite 2\Genelists\SG_Hu1-2_KTH1-2500_ver1_10Rx24C.txt.nsuite_genelist
RP11-116M11	1	51500000	1p32.3	0.968534330836884	0.0332132107357985	1.01074754770927	0.0595174932450431	4	C:\Program Files\Normalise Suite 2\Genelists\SG_Hu1-2_KTH1-2500_ver1_10Rx24C.txt.nsuite_genelist
RP5-1013G21	1	52100000	1p32.3	0.976258099622645	0.143971081904125	0.988052096413971	0.136347424691364	4	C:\Program Files\Normalise Suite 2\Genelists\SG_Hu1-2_KTH1-2500_ver1_10Rx24C.txt.nsuite_genelist
RP11-253A20	1	52400000	1p32.3	1.01675826772079	0.0294301277944468	1.01699430852634	0.022124660496844	4	C:\Program Files\Normalise Suite 2\Genelists\SG_Hu1-2_KTH1-2500_ver1_10Rx24C.txt.nsuite_genelist
RP4-814E15	1	53400000	1p32.3	0.971805052050827	0.0856892835228913	0.976741641087385	0.0793639463878923	4	C:\Program Files\Normalise Suite 2\Genelists\SG_Hu1-2_KTH1-2500_ver1_10Rx24C.txt.nsuite_genelist
RP5-1024N4	1	55500000	1p32.2	0.99224865335094	0.03152851633687	0.995513576290026	0.0260386685159396	4	C:\Program Files\Normalise Suite 2\Genelists\SG_Hu1-2_KTH1-2500_ver1_10Rx24C.txt.nsuite_genelist
RP11-13N22	1	56500000	1p32.2	0.982487499069278	0.050325564920071	0.981825716806253	0.0429156507604833	4	C:\Program Files\Normalise Suite 2\Genelists\SG_Hu1-2_KTH1-2500_ver1_10Rx24C.txt.nsuite_genelist
RP11-79A13	1	57100000	1p32.1	1.00111658112962	0.00855133203843443	1.00055730803093	0.00661654635194871	4	C:\Program Files\Normalise Suite 2\Genelists\SG_Hu1-2_KTH1-2500_ver1_10Rx24C.txt.nsuite_genelist
RP11-89O16	1	57700000	1p32.1	0.964465203853536	0.102665154552149	0.993509079220985	0.0526373700896896	4	C:\Program Files\Normalise Suite 2\Genelists\SG_Hu1-2_KTH1-2500_ver1_10Rx24C.txt.nsuite_genelist
RP4-737A23	1	58600000	1p32.1	1.00192866526162	0.0677372222936492	0.996833253468727	0.0568029469691055	4	C:\Program Files\Normalise Suite 2\Genelists\SG_Hu1-2_KTH1-2500_ver1_10Rx24C.txt.nsuite_genelist
RP11-63G10	1	59500000	1p32.1	0.988606113256011	0.0381535875649852	0.987401127618726	0.0352034236964132	4	C:\Program Files\Normalise Suite 2\Genelists\SG_Hu1-2_KTH1-2500_ver1_10Rx24C.txt.nsuite_genelist
RP11-89D5	1	61300000	1p32.1	0.977812865348283	0.107689055662734	0.978418398428849	0.110007757207182	4	C:\Program Files\Normalise Suite 2\Genelists\SG_Hu1-2_KTH1-2500_ver1_10Rx24C.txt.nsuite_genelist
RP3-333A15	1	62400000	1p31.3	1.00698781835541	0.0417733157284765	0.997529966169596	0.0337378587587428	4	C:\Program Files\Normalise Suite 2\Genelists\SG_Hu1-2_KTH1-2500_ver1_10Rx24C.txt.nsuite_genelist
RP4-685B19	1	63300000	1p31.3	0.974468644321642	0.0527505949900424	1.00192399739465	0.0340587932340602	4	C:\Program Files\Normalise Suite 2\Genelists\SG_Hu1-2_KTH1-2500_ver1_10Rx24C.txt.nsuite_genelist
RP11-79O23	1	64000000	1p31.3	0.991688033402339	0.0166989007883046	0.987761516435443	0.0138464646527878	4	C:\Program Files\Normalise Suite 2\Genelists\SG_Hu1-2_KTH1-2500_ver1_10Rx24C.txt.nsuite_genelist
RP11-205P11	1	65300000	1p31.3	1.01560460796107	0.0291065739137496	1.01652774356985	0.0297101735658223	4	C:\Program Files\Normalise Suite 2\Genelists\SG_Hu1-2_KTH1-2500_ver1_10Rx24C.txt.nsuite_genelist
RP5-879H24	1	66800000	1p31.2	0.973584584532277	0.0318796938161307	0.980616855658798	0.0481441698763483	4	C:\Program Files\Normalise Suite 2\Genelists\SG_Hu1-2_KTH1-2500_ver1_10Rx24C.txt.nsuite_genelist
RP4-542O18	1	67300000	1p31.2	0.964771345347163	0.0681462835931552	0.979157053908569	0.0614255259048568	4	C:\Program Files\Normalise Suite 2\Genelists\SG_Hu1-2_KTH1-2500_ver1_10Rx24C.txt.nsuite_genelist
RP11-221L2	1	67900000	1p31.2	0.986726618928988	0.0128588340464863	0.985962199536766	0.0126721726711172	4	C:\Program Files\Normalise Suite 2\Genelists\SG_Hu1-2_KTH1-2500_ver1_10Rx24C.txt.nsuite_genelist
RP6-65F20	1	68900000	1p31.2	0.970875776563322	0.0622660445815674	0.989470198170836	0.0423610311024144	4	C:\Program Files\Normalise Suite 2\Genelists\SG_Hu1-2_KTH1-2500_ver1_10Rx24C.txt.nsuite_genelist
RP4-662P1	1	69700000	1p31.2	0.989837908647445	0.064817222627857	0.991049154588503	0.0503539428709951	3	C:\Program Files\Normalise Suite 2\Genelists\SG_Hu1-2_KTH1-2500_ver1_10Rx24C.txt.nsuite_genelist
RP11-5P4	1	71400000	1p31.1	0.970231273414229	0.0320717626106209	0.969040738315746	0.0337677780479778	4	C:\Program Files\Normalise Suite 2\Genelists\SG_Hu1-2_KTH1-2500_ver1_10Rx24C.txt.nsuite_genelist
RP4-534K7	1	71900000	1p31.1	0.986342590618726	0.0430504739629667	0.985440772128367	0.0373893028162119	4	C:\Program Files\Normalise Suite 2\Genelists\SG_Hu1-2_KTH1-2500_ver1_10Rx24C.txt.nsuite_genelist
RP4-537F10	1	72300000	1p31.1	0.939160873303153	0.0206200028930953	0.978659613945462	0.0468560181557937	4	C:\Program Files\Normalise Suite 2\Genelists\SG_Hu1-2_KTH1-2500_ver1_10Rx24C.txt.nsuite_genelist
RP11-75N16	1	73400000	1p31.1	1.02142475790285	0.0432625840846942	1.01438722176165	0.0354843573598504	4	C:\Program Files\Normalise Suite 2\Genelists\SG_Hu1-2_KTH1-2500_ver1_10Rx24C.txt.nsuite_genelist
RP11-26A10	1	74700000	1p31.1	1.00277457647496	0.0708643792866982	1.00911750725198	0.0692847802254083	4	C:\Program Files\Normalise Suite 2\Genelists\SG_Hu1-2_KTH1-2500_ver1_10Rx24C.txt.nsuite_genelist
RP11-131O15	1	75700000	1p31.1	1.00295539456659	0.0116371966462563	0.999009429299265	0.0197471416534121	4	C:\Program Files\Normalise Suite 2\Genelists\SG_Hu1-2_KTH1-2500_ver1_10Rx24C.txt.nsuite_genelist
RP11-89K2	1	76900000	1p31.1	0.97376030454202	0.0607701163390783	0.973971675807294	0.0645777095818945	4	C:\Program Files\Normalise Suite 2\Genelists\SG_Hu1-2_KTH1-2500_ver1_10Rx24C.txt.nsuite_genelist
RP11-88B10	1	78000000	1p31.1	1.00235742500426	0.0484155473024837	1.00310820236255	0.0497667450697295	4	C:\Program Files\Normalise Suite 2\Genelists\SG_Hu1-2_KTH1-2500_ver1_10Rx24C.txt.nsuite_genelist
RP11-492C3	1	79500000	1p31.1	0.971561020254079	0.0218863366326623	0.960438450078912	0.0211799904672027	4	C:\Program Files\Normalise Suite 2\Genelists\SG_Hu1-2_KTH1-2500_ver1_10Rx24C.txt.nsuite_genelist
RP4-595K12	1	79700000	1p31.1	0.971318208481124	0.0770579454298756	0.959763040394534	0.0606190254471763	4	C:\Program Files\Normalise Suite 2\Genelists\SG_Hu1-2_KTH1-2500_ver1_10Rx24C.txt.nsuite_genelist
RP5-1153M13	1	80800000	1p22.3	0.967048946287548	0.0482855756688446	0.982014567638757	0.0590152468339586	4	C:\Program Files\Normalise Suite 2\Genelists\SG_Hu1-2_KTH1-2500_ver1_10Rx24C.txt.nsuite_genelist
RP11-80G24	1	81700000	1p22.3	0.992849547277934	0.00577660208725916	0.993023215726059	0.00846200074559787	4	C:\Program Files\Normalise Suite 2\Genelists\SG_Hu1-2_KTH1-2500_ver1_10Rx24C.txt.nsuite_genelist
RP5-831O21	1	82800000	1p22.3	0.928774087074172	0.118222582883919	0.936345285958909	0.0859672789590443	4	C:\Program Files\Normalise Suite 2\Genelists\SG_Hu1-2_KTH1-2500_ver1_10Rx24C.txt.nsuite_genelist
RP4-572F19	1	83600000	1p22.3	0.967043882169104	0.0278123635389024	0.976372967724241	0.00628164290754299	4	C:\Program Files\Normalise Suite 2\Genelists\SG_Hu1-2_KTH1-2500_ver1_10Rx24C.txt.nsuite_genelist
RP5-989D17	1	84800000	1p22.3	0.957340825184495	0.119164411468196	0.963682352452013	0.107902842131976	4	C:\Program Files\Normalise Suite 2\Genelists\SG_Hu1-2_KTH1-2500_ver1_10Rx24C.txt.nsuite_genelist
RP11-79I13	1	85700000	1p22.3	0.994593040709839	0.0763027109394384	0.996598101798323	0.0746722097290487	3	C:\Program Files\Normalise Suite 2\Genelists\SG_Hu1-2_KTH1-2500_ver1_10Rx24C.txt.nsuite_genelist
RP4-612J11	1	86000000	1p22.3	0.89789762706966	0.0646825787876455	0.931602536652357	0.108015367331802	4	C:\Program Files\Normalise Suite 2\Genelists\SG_Hu1-2_KTH1-2500_ver1_10Rx24C.txt.nsuite_genelist
RP4-601K24	1	86900000	1p22.2	0.97898012177722	0.0851098023662212	0.983068989574296	0.0759304287320281	3	C:\Program Files\Normalise Suite 2\Genelists\SG_Hu1-2_KTH1-2500_ver1_10Rx24C.txt.nsuite_genelist
RP5-896C23	1	88000000	1p22.2	0.974364234125916	0.0142187284986814	0.971583395927562	0.00853770651414586	4	C:\Program Files\Normalise Suite 2\Genelists\SG_Hu1-2_KTH1-2500_ver1_10Rx24C.txt.nsuite_genelist
RP11-78E18	1	88200000	1p22.2	0.955977523716004	0.0393859837772505	0.936785099614028	0.0279453664131594	4	C:\Program Files\Normalise Suite 2\Genelists\SG_Hu1-2_KTH1-2500_ver1_10Rx24C.txt.nsuite_genelist
RP4-552O12	1	89100000	1p22.2	0.997280203901497	0.0391497957337521	0.997432561355569	0.0406988893919837	4	C:\Program Files\Normalise Suite 2\Genelists\SG_Hu1-2_KTH1-2500_ver1_10Rx24C.txt.nsuite_genelist
RP11-193H16	1	90700000	1p22.1	1.00384939302785	0.0418155925876707	1.00158415409178	0.041106239283508	4	C:\Program Files\Normalise Suite 2\Genelists\SG_Hu1-2_KTH1-2500_ver1_10Rx24C.txt.nsuite_genelist
AL122002	1	91700000	1p22.1	0.986271823274556	0.0165309098706328	0.987184675063988	0.0166673239712235	4	C:\Program Files\Normalise Suite 2\Genelists\SG_Hu1-2_KTH1-2500_ver1_10Rx24C.txt.nsuite_genelist
RP5-1027O11	1	92900000	1p22.1	0.954959691163252	0.0960087761279561	0.902909642765984	0.0566254239032796	4	C:\Program Files\Normalise Suite 2\Genelists\SG_Hu1-2_KTH1-2500_ver1_10Rx24C.txt.nsuite_genelist
RP5-905H16	1	93800000	1p22.1	0.993005887684097	0.048558627587953	0.996247678528322	0.0473493918502363	4	C:\Program Files\Normalise Suite 2\Genelists\SG_Hu1-2_KTH1-2500_ver1_10Rx24C.txt.nsuite_genelist
RP5-1007M22	1	94500000	1p22.1	0.989907601783316	0.0625128989943077	0.991194565701528	0.0462727169288676	3	C:\Program Files\Normalise Suite 2\Genelists\SG_Hu1-2_KTH1-2500_ver1_10Rx24C.txt.nsuite_genelist
RP5-871E2	1	95000000	1p22.1	0.975957513358092	0.0266686203037819	0.97582977924714	0.0243873426224596	4	C:\Program Files\Normalise Suite 2\Genelists\SG_Hu1-2_KTH1-2500_ver1_10Rx24C.txt.nsuite_genelist
RP11-99A8	1	95600000	1p21.3	0.98173862857632	0.0404312170926627	0.979428519724101	0.0498376265009969	4	C:\Program Files\Normalise Suite 2\Genelists\SG_Hu1-2_KTH1-2500_ver1_10Rx24C.txt.nsuite_genelist
RP11-47K11	1	96500000	1p21.3	0.981864722429555	0.0576453330973467	0.98022728312291	0.0593277175882915	4	C:\Program Files\Normalise Suite 2\Genelists\SG_Hu1-2_KTH1-2500_ver1_10Rx24C.txt.nsuite_genelist
RP11-79M15	1	98200000	1p21.3	1.00829503050464	0.0146102128758583	1.00831800277942	0.0186844952661857	4	C:\Program Files\Normalise Suite 2\Genelists\SG_Hu1-2_KTH1-2500_ver1_10Rx24C.txt.nsuite_genelist
RP11-163M2	1	98900000	1p21.2	0.997797330108982	0.0526895253362569	0.992732071574628	0.0506742973921883	4	C:\Program Files\Normalise Suite 2\Genelists\SG_Hu1-2_KTH1-2500_ver1_10Rx24C.txt.nsuite_genelist
RP4-713B5	1	99700000	1p21.2	0.973403677186516	0.0721215858700728	1.01465919925219	0.0698480717877572	4	C:\Program Files\Normalise Suite 2\Genelists\SG_Hu1-2_KTH1-2500_ver1_10Rx24C.txt.nsuite_genelist
RP11-148B18	1	100900000	1p21.1	0.979891979563647	0.0309334243954001	0.978519616311215	0.033986298583326	4	C:\Program Files\Normalise Suite 2\Genelists\SG_Hu1-2_KTH1-2500_ver1_10Rx24C.txt.nsuite_genelist
RP11-48A6	1	101700000	1p21.1	0.978709927822289	0.0508337379022678	0.979521301048326	0.0483675473557009	4	C:\Program Files\Normalise Suite 2\Genelists\SG_Hu1-2_KTH1-2500_ver1_10Rx24C.txt.nsuite_genelist
RP11-335D10	1	102000000	1p21.1	1.01193371666942	0.0256211551851038	1.01181870839268	0.0258828641173144	4	C:\Program Files\Normalise Suite 2\Genelists\SG_Hu1-2_KTH1-2500_ver1_10Rx24C.txt.nsuite_genelist
RP11-122C9	1	103200000	1p21.1	1.00979397429668	0.0214746794202232	1.00744547036999	0.0178486484862268	4	C:\Program Files\Normalise Suite 2\Genelists\SG_Hu1-2_KTH1-2500_ver1_10Rx24C.txt.nsuite_genelist
RP4-672J20	1	104500000	1p13.3	0.986562611766611	0.0603308446616932	1.00313871723774	0.0487181283304379	4	C:\Program Files\Normalise Suite 2\Genelists\SG_Hu1-2_KTH1-2500_ver1_10Rx24C.txt.nsuite_genelist
RP11-79C3	1	105000000	1p13.3	0.970281094200043	0.104557738891301	0.986335623562853	0.0793989786861474	4	C:\Program Files\Normalise Suite 2\Genelists\SG_Hu1-2_KTH1-2500_ver1_10Rx24C.txt.nsuite_genelist
RP11-90N15	1	105400000	1p13.3	0.973486380909578	0.0360851672381314	0.975733492875024	0.0336624899212194	4	C:\Program Files\Normalise Suite 2\Genelists\SG_Hu1-2_KTH1-2500_ver1_10Rx24C.txt.nsuite_genelist
RP11-411H5	1	108500000	1p13.2	0.967806117888025	0.0197272615488814	0.997518644341289	0.0471799789708205	4	C:\Program Files\Normalise Suite 2\Genelists\SG_Hu1-2_KTH1-2500_ver1_10Rx24C.txt.nsuite_genelist
RP11-79H19	1	109000000	1p13.2	0.983027035979011	0.0185515140111363	0.982096899153719	0.0194486673729303	4	C:\Program Files\Normalise Suite 2\Genelists\SG_Hu1-2_KTH1-2500_ver1_10Rx24C.txt.nsuite_genelist
RP11-259N12	1	110500000	1p13.1	0.936490353867939	0.100452210953771	0.946638165591081	0.0910982235193261	4	C:\Program Files\Normalise Suite 2\Genelists\SG_Hu1-2_KTH1-2500_ver1_10Rx24C.txt.nsuite_genelist
RP4-669H10	1	113000000	1p13.1	0.963078623912633	0.0746215879933434	1.0003717951738	0.0521324787322978	4	C:\Program Files\Normalise Suite 2\Genelists\SG_Hu1-2_KTH1-2500_ver1_10Rx24C.txt.nsuite_genelist
RP5-1077K16	1	113800000	1p13.1	0.965954478610077	0.0946982248677152	0.96428097676305	0.0960597129060692	4	C:\Program Files\Normalise Suite 2\Genelists\SG_Hu1-2_KTH1-2500_ver1_10Rx24C.txt.nsuite_genelist
RP11-96F24	1	114600000	1p11.2	0.99986785506212	0.0198245461700959	0.996499365955193	0.0175762142708976	4	C:\Program Files\Normalise Suite 2\Genelists\SG_Hu1-2_KTH1-2500_ver1_10Rx24C.txt.nsuite_genelist
RP11-180N18	1	117600000	1p11.2	1.05080961684576	0.126671186126044	1.05273822845346	0.14155340832646	4	C:\Program Files\Normalise Suite 2\Genelists\SG_Hu1-2_KTH1-2500_ver1_10Rx24C.txt.nsuite_genelist
RP5-1125M8	1	118900000	1p11.1	1.00081078544509	0.0235081078377146	0.996840547519971	0.0316348197881345	4	C:\Program Files\Normalise Suite 2\Genelists\SG_Hu1-2_KTH1-2500_ver1_10Rx24C.txt.nsuite_genelist
RP4-773A18	1	119200000	1p11.1	1.02220853708584	0.0907466243534155	1.03025887920438	0.0875519935163632	4	C:\Program Files\Normalise Suite 2\Genelists\SG_Hu1-2_KTH1-2500_ver1_10Rx24C.txt.nsuite_genelist
RP4-580L15	1	120252971.5	1p11.1	0.970386111677609	0.131668682802809	0.955787377078027	0.177609583419838	4	C:\Program Files\Normalise Suite 2\Genelists\SG_Hu1-2_KTH1-2500_ver1_10Rx24C.txt.nsuite_genelist
RP5-1156J9	1	122100000	1q21.1	1.01425655061576	0.08058390615047	1.01733619121537	0.0835254093215241	4	C:\Program Files\Normalise Suite 2\Genelists\SG_Hu1-2_KTH1-2500_ver1_10Rx24C.txt.nsuite_genelist
RP11-90J3	1	124000000	1q21.1	1.00668121952444	0.033745786362746	1.00537776572445	0.0355678685488571	4	C:\Program Files\Normalise Suite 2\Genelists\SG_Hu1-2_KTH1-2500_ver1_10Rx24C.txt.nsuite_genelist
RP11-88D6	1	124200000	1q21.1	1.00729634363261	0.0288366801705917	1.00661527304122	0.0248548805879019	4	C:\Program Files\Normalise Suite 2\Genelists\SG_Hu1-2_KTH1-2500_ver1_10Rx24C.txt.nsuite_genelist
RP11-315I20	1	126100000	1q21.1	1.03621364953256	0.00847573507217047	1.03892194128367	0.00812581777446848	4	C:\Program Files\Normalise Suite 2\Genelists\SG_Hu1-2_KTH1-2500_ver1_10Rx24C.txt.nsuite_genelist
RP4-599G15	1	128400000	1q21.1	0.977547799296805	0.0480796400067352	0.977838917538257	0.0495927686281042	4	C:\Program Files\Normalise Suite 2\Genelists\SG_Hu1-2_KTH1-2500_ver1_10Rx24C.txt.nsuite_genelist
RP4-787H6	1	130500000	1q21.1	0.982897538817391	0.0319137684754987	0.983201956471783	0.0312596377940985	4	C:\Program Files\Normalise Suite 2\Genelists\SG_Hu1-2_KTH1-2500_ver1_10Rx24C.txt.nsuite_genelist
RP11-433J22	1	149100000	1q21.2	1.00242100451733	0.0348341024219052	1.00286960459695	0.0337714339143867	4	C:\Program Files\Normalise Suite 2\Genelists\SG_Hu1-2_KTH1-2500_ver1_10Rx24C.txt.nsuite_genelist
RP11-458I7	1	149900000	1q21.2	1.00341578624701	0.070779021483325	1.00014984633891	0.0682820631605573	4	C:\Program Files\Normalise Suite 2\Genelists\SG_Hu1-2_KTH1-2500_ver1_10Rx24C.txt.nsuite_genelist
RP4-790G17	1	150300000	1q21.3	0.975327165368924	0.133002107079632	0.96471131631301	0.158137584195153	4	C:\Program Files\Normalise Suite 2\Genelists\SG_Hu1-2_KTH1-2500_ver1_10Rx24C.txt.nsuite_genelist
RP11-71L20	1	151600000	1q21.3	0.994624723465816	0.0387831991155644	0.990312048798937	0.038671075529992	4	C:\Program Files\Normalise Suite 2\Genelists\SG_Hu1-2_KTH1-2500_ver1_10Rx24C.txt.nsuite_genelist
RP11-81P11	1	153100000	1q21.3	1.00343556875133	0.00660555117009483	1.00297670516226	0.00625702892181803	4	C:\Program Files\Normalise Suite 2\Genelists\SG_Hu1-2_KTH1-2500_ver1_10Rx24C.txt.nsuite_genelist
RP1-148L21	1	153800000	1q21.3	1.01952649726959	0.036008282612404	1.01923719450186	0.0409148227728611	4	C:\Program Files\Normalise Suite 2\Genelists\SG_Hu1-2_KTH1-2500_ver1_10Rx24C.txt.nsuite_genelist
RP11-137P24	1	154600000	1q21.3	0.995600365747302	0.0436405987581353	1.03931730209167	0.076101088227895	4	C:\Program Files\Normalise Suite 2\Genelists\SG_Hu1-2_KTH1-2500_ver1_10Rx24C.txt.nsuite_genelist
RP11-77I10	1	161000000	1q23.1	0.993402025526408	0.0105034193495648	0.988026006189415	0.0118725376311084	4	C:\Program Files\Normalise Suite 2\Genelists\SG_Hu1-2_KTH1-2500_ver1_10Rx24C.txt.nsuite_genelist
RP11-80F2	1	162400000	1q23.1	0.990295868550209	0.0449792501689502	0.987222802291201	0.0477907354134644	4	C:\Program Files\Normalise Suite 2\Genelists\SG_Hu1-2_KTH1-2500_ver1_10Rx24C.txt.nsuite_genelist
RP11-260G23	1	163200000	1q23.1	0.981103866785804	0.0349471931057268	0.980887856250363	0.0365116842273501	4	C:\Program Files\Normalise Suite 2\Genelists\SG_Hu1-2_KTH1-2500_ver1_10Rx24C.txt.nsuite_genelist
RP11-90A11	1	164600000	1q23.2	0.990368575482736	0.016252194194165	0.988498075572255	0.0201535977957326	4	C:\Program Files\Normalise Suite 2\Genelists\SG_Hu1-2_KTH1-2500_ver1_10Rx24C.txt.nsuite_genelist
RP11-80B20	1	165000000	1q23.2	1.01228640861153	0.0536141297742821	1.01038763366805	0.0564294813643102	4	C:\Program Files\Normalise Suite 2\Genelists\SG_Hu1-2_KTH1-2500_ver1_10Rx24C.txt.nsuite_genelist
RP11-80D6	1	166400000	1q23.2	0.973214047542822	0.040433272535644	0.979972130733657	0.0427071295556237	4	C:\Program Files\Normalise Suite 2\Genelists\SG_Hu1-2_KTH1-2500_ver1_10Rx24C.txt.nsuite_genelist
RP1-9E21	1	167900000	1q23.3	0.935139746478846	0.0244679995710918	0.939342933433927	0.0203028936212298	4	C:\Program Files\Normalise Suite 2\Genelists\SG_Hu1-2_KTH1-2500_ver1_10Rx24C.txt.nsuite_genelist
RP11-354K16	1	169400000	1q23.3	0.98336828919292	0.0300827949605982	0.981956892919454	0.0305657598265368	4	C:\Program Files\Normalise Suite 2\Genelists\SG_Hu1-2_KTH1-2500_ver1_10Rx24C.txt.nsuite_genelist
Z99572	1	170800000	1q23.3	0.972824903565865	0.0140604106926771	0.971895866660289	0.015320448957599	4	C:\Program Files\Normalise Suite 2\Genelists\SG_Hu1-2_KTH1-2500_ver1_10Rx24C.txt.nsuite_genelist
RP11-81H19	1	172000000	1q23.3	1.02962391464656	0.0754665611334619	1.02620939436606	0.0786745605838175	4	C:\Program Files\Normalise Suite 2\Genelists\SG_Hu1-2_KTH1-2500_ver1_10Rx24C.txt.nsuite_genelist
RP11-89P2	1	173200000	1q24.1	0.993728230826654	0.0312095556058845	0.992887807228588	0.0285973114396727	4	C:\Program Files\Normalise Suite 2\Genelists\SG_Hu1-2_KTH1-2500_ver1_10Rx24C.txt.nsuite_genelist
RP11-79E17	1	174400000	1q24.1	1.00373020054655	0.0674829201941483	1.00241110909092	0.071079782768701	4	C:\Program Files\Normalise Suite 2\Genelists\SG_Hu1-2_KTH1-2500_ver1_10Rx24C.txt.nsuite_genelist
RP11-469I6	1	175500000	1q24.2	0.977082844595454	0.0248447662322826	0.976883939392789	0.0262320298748947	4	C:\Program Files\Normalise Suite 2\Genelists\SG_Hu1-2_KTH1-2500_ver1_10Rx24C.txt.nsuite_genelist
RP1-105D12	1	175800000	1q24.2	0.979475361332566	0.0934191863775796	1.00039028325216	0.0781641340103074	4	C:\Program Files\Normalise Suite 2\Genelists\SG_Hu1-2_KTH1-2500_ver1_10Rx24C.txt.nsuite_genelist
RP3-395P12	1	176400000	1q24.2	0.99133665559015	0.0636549837236832	0.994204272287369	0.0601136947717872	4	C:\Program Files\Normalise Suite 2\Genelists\SG_Hu1-2_KTH1-2500_ver1_10Rx24C.txt.nsuite_genelist
RP11-415M14	1	178200000	1q24.3	1.00397622422823	0.0238955976516201	1.00317083339584	0.0238033257773822	4	C:\Program Files\Normalise Suite 2\Genelists\SG_Hu1-2_KTH1-2500_ver1_10Rx24C.txt.nsuite_genelist
RP11-91K17	1	179000000	1q24.3	0.988793851096741	0.0464977312624177	0.991013732660579	0.0451330883032145	4	C:\Program Files\Normalise Suite 2\Genelists\SG_Hu1-2_KTH1-2500_ver1_10Rx24C.txt.nsuite_genelist
RP11-90C19	1	179500000	1q24.3	0.960802449689318	0.0967637915984858	1.00905547841654	0.0613367321140487	4	C:\Program Files\Normalise Suite 2\Genelists\SG_Hu1-2_KTH1-2500_ver1_10Rx24C.txt.nsuite_genelist
RP4-593C16	1	180700000	1q25.1	0.952372396704666	0.160042815435182	0.995541985412738	0.137454301363077	4	C:\Program Files\Normalise Suite 2\Genelists\SG_Hu1-2_KTH1-2500_ver1_10Rx24C.txt.nsuite_genelist
AL022171	1	182300000	1q25.1	0.954432873202443	0.128173463033369	0.963737947013312	0.118071749183228	4	C:\Program Files\Normalise Suite 2\Genelists\SG_Hu1-2_KTH1-2500_ver1_10Rx24C.txt.nsuite_genelist
RP11-12M5	1	183300000	1q25.2	0.989322979857237	0.0261211930301971	0.985978943856197	0.0289696778126576	4	C:\Program Files\Normalise Suite 2\Genelists\SG_Hu1-2_KTH1-2500_ver1_10Rx24C.txt.nsuite_genelist
RP11-375F5	1	184200000	1q25.2	0.993925781971259	0.0529551706624849	0.992294993132449	0.0546490174670458	4	C:\Program Files\Normalise Suite 2\Genelists\SG_Hu1-2_KTH1-2500_ver1_10Rx24C.txt.nsuite_genelist
RP11-46A10	1	184600000	1q25.2	1.00336304578342	0.0116282020604468	1.0025095692572	0.0115445789682616	4	C:\Program Files\Normalise Suite 2\Genelists\SG_Hu1-2_KTH1-2500_ver1_10Rx24C.txt.nsuite_genelist
RP11-98G7	1	185000000	1q25.2	1.01542183874998	0.00780483386925373	1.01140949772547	0.00468359981140916	4	C:\Program Files\Normalise Suite 2\Genelists\SG_Hu1-2_KTH1-2500_ver1_10Rx24C.txt.nsuite_genelist
RP11-317P15	1	186000000	1q25.3	0.987226097114224	0.0269644691584483	0.986060665932751	0.026766281049267	4	C:\Program Files\Normalise Suite 2\Genelists\SG_Hu1-2_KTH1-2500_ver1_10Rx24C.txt.nsuite_genelist
RP11-452O22	1	187700000	1q25.3	0.980952672660055	0.0386288371691358	0.990158852254384	0.0261067977348096	4	C:\Program Files\Normalise Suite 2\Genelists\SG_Hu1-2_KTH1-2500_ver1_10Rx24C.txt.nsuite_genelist
RP11-63O2	1	188700000	1q25.3	0.964271816577023	0.0143589186604143	0.925871649948261	0.0653499150461351	4	C:\Program Files\Normalise Suite 2\Genelists\SG_Hu1-2_KTH1-2500_ver1_10Rx24C.txt.nsuite_genelist
RP1-53A19	1	189700000	1q25.3	0.97245437260013	0.0442553957951045	1.01467695116452	0.0593370101626896	4	C:\Program Files\Normalise Suite 2\Genelists\SG_Hu1-2_KTH1-2500_ver1_10Rx24C.txt.nsuite_genelist
RP11-79I7	1	190300000	1q25.3	0.975183805884592	0.0486488973353356	0.97657198620536	0.0511219650021959	4	C:\Program Files\Normalise Suite 2\Genelists\SG_Hu1-2_KTH1-2500_ver1_10Rx24C.txt.nsuite_genelist
RP4-799N4	1	191800000	1q31.1	0.966732677097587	0.0739084115230997	0.988944855741677	0.0463575859293021	4	C:\Program Files\Normalise Suite 2\Genelists\SG_Hu1-2_KTH1-2500_ver1_10Rx24C.txt.nsuite_genelist
RP11-71C11	1	192900000	1q31.1	0.978285550921596	0.0877233447865422	0.976908487279713	0.0751385629058632	4	C:\Program Files\Normalise Suite 2\Genelists\SG_Hu1-2_KTH1-2500_ver1_10Rx24C.txt.nsuite_genelist
RP11-91N1	1	193000000	1q31.1	0.984250106869819	0.0299857996338329	0.993296253277602	0.0328348814690933	4	C:\Program Files\Normalise Suite 2\Genelists\SG_Hu1-2_KTH1-2500_ver1_10Rx24C.txt.nsuite_genelist
RP11-113I24	1	194400000	1q31.1	0.935806235181029	0.0464494812574784	0.953614454206256	0.0306741137335478	4	C:\Program Files\Normalise Suite 2\Genelists\SG_Hu1-2_KTH1-2500_ver1_10Rx24C.txt.nsuite_genelist
RP3-419C19	1	197700000	1q31.3	0.989165709347309	0.0485481144771405	1.04144784782149	0.057811413046889	4	C:\Program Files\Normalise Suite 2\Genelists\SG_Hu1-2_KTH1-2500_ver1_10Rx24C.txt.nsuite_genelist
RP11-101E13	1	197900000	1q31.3	0.976192760946319	0.0165940775727111	0.974822706830717	0.0167914544889483	4	C:\Program Files\Normalise Suite 2\Genelists\SG_Hu1-2_KTH1-2500_ver1_10Rx24C.txt.nsuite_genelist
RP11-358A9	1	198800000	1q31.3	0.982322422827469	0.0206820774255904	0.978921068986894	0.0245331599007974	4	C:\Program Files\Normalise Suite 2\Genelists\SG_Hu1-2_KTH1-2500_ver1_10Rx24C.txt.nsuite_genelist
RP11-173E24	1	201400000	1q32.1	1.00481594448944	0.0269858310295155	0.989915042111418	0.0376301964874366	4	C:\Program Files\Normalise Suite 2\Genelists\SG_Hu1-2_KTH1-2500_ver1_10Rx24C.txt.nsuite_genelist
RP11-88D12	1	201700000	1q32.1	0.974085519695771	0.0195829447280429	0.978248574107691	0.0189435732306327	4	C:\Program Files\Normalise Suite 2\Genelists\SG_Hu1-2_KTH1-2500_ver1_10Rx24C.txt.nsuite_genelist
RP11-91G12	1	202500000	1q32.1	0.979606944925453	0.0189757999107635	0.979392364195528	0.0190675611985152	4	C:\Program Files\Normalise Suite 2\Genelists\SG_Hu1-2_KTH1-2500_ver1_10Rx24C.txt.nsuite_genelist
RP11-88N22	1	204300000	1q32.1	0.983989150555568	0.0567992074976992	0.982035865597748	0.0577964715281722	4	C:\Program Files\Normalise Suite 2\Genelists\SG_Hu1-2_KTH1-2500_ver1_10Rx24C.txt.nsuite_genelist
RP11-80N24	1	205100000	1q32.1	0.957715312157337	0.0797265917002654	0.9584514918358	0.0765895191239588	4	C:\Program Files\Normalise Suite 2\Genelists\SG_Hu1-2_KTH1-2500_ver1_10Rx24C.txt.nsuite_genelist
AF190464	1	207000000	1q32.1	1.03227797195303	0.0522406537028044	1.04813096594215	0.0557069774772249	4	C:\Program Files\Normalise Suite 2\Genelists\SG_Hu1-2_KTH1-2500_ver1_10Rx24C.txt.nsuite_genelist
RP11-150L7	1	208100000	1q32.2	0.994235219715907	0.0333380220293073	0.992970916723795	0.0370483539175029	4	C:\Program Files\Normalise Suite 2\Genelists\SG_Hu1-2_KTH1-2500_ver1_10Rx24C.txt.nsuite_genelist
RP11-335O13	1	209200000	1q32.2	0.993279443127874	0.0735392000312864	1.009139546551	0.0588945625729817	4	C:\Program Files\Normalise Suite 2\Genelists\SG_Hu1-2_KTH1-2500_ver1_10Rx24C.txt.nsuite_genelist
RP11-80N9	1	210400000	1q32.2	0.967100892614894	0.0198605676186579	0.963101475500627	0.0349945527219162	4	C:\Program Files\Normalise Suite 2\Genelists\SG_Hu1-2_KTH1-2500_ver1_10Rx24C.txt.nsuite_genelist
RP11-243M13	1	211200000	1q32.3	1.01821079119071	0.0673167451122827	1.02051751928704	0.0557748086125822	4	C:\Program Files\Normalise Suite 2\Genelists\SG_Hu1-2_KTH1-2500_ver1_10Rx24C.txt.nsuite_genelist
RP11-246J15	1	212100000	1q32.3	1.01509985162493	0.0432722122601836	1.01151878235269	0.0401174850253176	4	C:\Program Files\Normalise Suite 2\Genelists\SG_Hu1-2_KTH1-2500_ver1_10Rx24C.txt.nsuite_genelist
RP11-35C1	1	214100000	1q32.3	0.994488622078785	0.0495353919726062	0.992697531169012	0.0578619560512346	4	C:\Program Files\Normalise Suite 2\Genelists\SG_Hu1-2_KTH1-2500_ver1_10Rx24C.txt.nsuite_genelist
RP11-45F21	1	214500000	1q42.11	0.998196495982034	0.0172082738588088	1.00667445517207	0.010987694380279	4	C:\Program Files\Normalise Suite 2\Genelists\SG_Hu1-2_KTH1-2500_ver1_10Rx24C.txt.nsuite_genelist
RP11-79M12	1	216300000	1q42.11	0.998592511279253	0.0171819733695286	0.998549573879189	0.0183158149696868	4	C:\Program Files\Normalise Suite 2\Genelists\SG_Hu1-2_KTH1-2500_ver1_10Rx24C.txt.nsuite_genelist
RP11-89N3	1	217000000	1q42.11	1.00722783599246	0.0176569366029101	1.00593412399508	0.0203147077125234	4	C:\Program Files\Normalise Suite 2\Genelists\SG_Hu1-2_KTH1-2500_ver1_10Rx24C.txt.nsuite_genelist
RP11-90A5	1	219900000	1q42.11	1.01572106519077	0.0175710656178577	1.01733937287558	0.0192468577559366	4	C:\Program Files\Normalise Suite 2\Genelists\SG_Hu1-2_KTH1-2500_ver1_10Rx24C.txt.nsuite_genelist
RP11-91G6	1	220100000	1q42.11	1.01787859497199	0.0623318786003254	1.02229177409184	0.0644163675438328	4	C:\Program Files\Normalise Suite 2\Genelists\SG_Hu1-2_KTH1-2500_ver1_10Rx24C.txt.nsuite_genelist
RP11-79H5	1	223400000	1q42.13	0.992090961522911	0.0248655878612554	0.991621783018195	0.0260719174754715	4	C:\Program Files\Normalise Suite 2\Genelists\SG_Hu1-2_KTH1-2500_ver1_10Rx24C.txt.nsuite_genelist
RP11-260A10	1	224600000	1q42.13	0.965670170008078	0.0410851884606675	0.965029852159473	0.027150611892599	4	C:\Program Files\Normalise Suite 2\Genelists\SG_Hu1-2_KTH1-2500_ver1_10Rx24C.txt.nsuite_genelist
RP11-66M7	1	224700000	1q42.13	0.979785356508068	0.0153768799960336	0.976739215116243	0.0100814375821298	4	C:\Program Files\Normalise Suite 2\Genelists\SG_Hu1-2_KTH1-2500_ver1_10Rx24C.txt.nsuite_genelist
RP11-135J2	1	226900000	1q42.13	0.985627487065326	0.0294007274035971	0.973637118311699	0.0649589107740705	4	C:\Program Files\Normalise Suite 2\Genelists\SG_Hu1-2_KTH1-2500_ver1_10Rx24C.txt.nsuite_genelist
RP11-553F10	1	227600000	1q42.13	0.997326992222062	0.0164776730930355	0.997168577492856	0.0185092678259867	4	C:\Program Files\Normalise Suite 2\Genelists\SG_Hu1-2_KTH1-2500_ver1_10Rx24C.txt.nsuite_genelist
RP11-124J24	1	228500000	1q42.13	0.986281192128892	0.0276971276966655	0.990448889349865	0.0376420898740876	4	C:\Program Files\Normalise Suite 2\Genelists\SG_Hu1-2_KTH1-2500_ver1_10Rx24C.txt.nsuite_genelist
RP11-239E10	1	231600000	1q42.2	0.97736202298279	0.0176099332499643	0.977000426179538	0.0186980436191311	4	C:\Program Files\Normalise Suite 2\Genelists\SG_Hu1-2_KTH1-2500_ver1_10Rx24C.txt.nsuite_genelist
RP5-1090A23	1	232200000	1q42.3	1.03473930961849	0.0824554411590359	1.03542991418501	0.0857106609933079	4	C:\Program Files\Normalise Suite 2\Genelists\SG_Hu1-2_KTH1-2500_ver1_10Rx24C.txt.nsuite_genelist
RP11-543G21	1	232700000	1q42.3	0.955005829851418	0.0151453720343643	0.952170495962243	0.0241569136738017	4	C:\Program Files\Normalise Suite 2\Genelists\SG_Hu1-2_KTH1-2500_ver1_10Rx24C.txt.nsuite_genelist
RP11-275O4	1	234500000	1q42.3	0.991418098563508	0.0124359050791764	0.987091578463228	0.015622899144747	4	C:\Program Files\Normalise Suite 2\Genelists\SG_Hu1-2_KTH1-2500_ver1_10Rx24C.txt.nsuite_genelist
RP5-915N17	1	235400000	1q42.3	0.998856718621219	0.00529971854885579	0.998349119174086	0.00380942233011482	4	C:\Program Files\Normalise Suite 2\Genelists\SG_Hu1-2_KTH1-2500_ver1_10Rx24C.txt.nsuite_genelist
RP11-108F13	1	236500000	1q42.3	0.980948089633693	0.0482494152066897	0.974126576564567	0.06079739057646	4	C:\Program Files\Normalise Suite 2\Genelists\SG_Hu1-2_KTH1-2500_ver1_10Rx24C.txt.nsuite_genelist
RP11-543E8	1	237600000	1q42.3	1.00714186907372	0.016889929520245	1.00042623289298	0.0106191207108955	4	C:\Program Files\Normalise Suite 2\Genelists\SG_Hu1-2_KTH1-2500_ver1_10Rx24C.txt.nsuite_genelist
RP5-865N13	1	238900000	1q42.3	0.95748830147332	0.0333549688959838	0.956999336870477	0.035571954232012	4	C:\Program Files\Normalise Suite 2\Genelists\SG_Hu1-2_KTH1-2500_ver1_10Rx24C.txt.nsuite_genelist
RP5-1016N21	1	240200000	1q42.3	0.981336178466276	0.0287806863076804	0.994969170716263	0.115361159240464	4	C:\Program Files\Normalise Suite 2\Genelists\SG_Hu1-2_KTH1-2500_ver1_10Rx24C.txt.nsuite_genelist
RP5-885P2	1	240900000	1q42.3	0.996265261424829	0.0141655141666862	1.00056723755921	0.0161513157873885	4	C:\Program Files\Normalise Suite 2\Genelists\SG_Hu1-2_KTH1-2500_ver1_10Rx24C.txt.nsuite_genelist
RP4-781K5	1	241800000	1q42.3	0.996489127882162	0.027320291190198	0.998800402618874	0.0307447193546512	4	C:\Program Files\Normalise Suite 2\Genelists\SG_Hu1-2_KTH1-2500_ver1_10Rx24C.txt.nsuite_genelist
RP4-670F13	1	243800000	1q42.3	1.00428614928651	0.0192080631865568	1.00384302409496	0.0205211052198775	4	C:\Program Files\Normalise Suite 2\Genelists\SG_Hu1-2_KTH1-2500_ver1_10Rx24C.txt.nsuite_genelist
RP11-80P14	1	245400000	1q42.3	1.00728357498685	0.0506630598898644	1.00655552168105	0.0567387007839213	4	C:\Program Files\Normalise Suite 2\Genelists\SG_Hu1-2_KTH1-2500_ver1_10Rx24C.txt.nsuite_genelist
RP11-136B18	1	245600000	1q42.3	1.02846152512298	0.0574716705924793	1.02465091285037	0.0583642486813672	4	C:\Program Files\Normalise Suite 2\Genelists\SG_Hu1-2_KTH1-2500_ver1_10Rx24C.txt.nsuite_genelist
RP11-90L13	1	247000000	1q42.3	1.01359947535159	0.0433174921294422	1.01187050146432	0.0395537920863973	4	C:\Program Files\Normalise Suite 2\Genelists\SG_Hu1-2_KTH1-2500_ver1_10Rx24C.txt.nsuite_genelist
RP11-81J5	1	247800000	1q42.3	1.04773985653748	0.098534287189868	1.06071287403497	0.108583561261945	4	C:\Program Files\Normalise Suite 2\Genelists\SG_Hu1-2_KTH1-2500_ver1_10Rx24C.txt.nsuite_genelist
RP11-28E22	1	250400000	1q42.3	0.985680741597506	0.0252209194618686	0.974277135814737	0.0538330260186741	4	C:\Program Files\Normalise Suite 2\Genelists\SG_Hu1-2_KTH1-2500_ver1_10Rx24C.txt.nsuite_genelist
RP1-241M7	1	251900000	1q42.3	0.988038279590066	0.0483671956387756	0.991178487303711	0.0538761538806514	4	C:\Program Files\Normalise Suite 2\Genelists\SG_Hu1-2_KTH1-2500_ver1_10Rx24C.txt.nsuite_genelist
RP11-152M6	1	252500000	1q42.3	0.983949968370402	0.0188226597130475	0.978242121089458	0.0358197732826079	4	C:\Program Files\Normalise Suite 2\Genelists\SG_Hu1-2_KTH1-2500_ver1_10Rx24C.txt.nsuite_genelist
RP11-656O22	1	252700000	1q42.3	0.98688354233654	0.0217198662349131	0.986111420178043	0.022140228058014	4	C:\Program Files\Normalise Suite 2\Genelists\SG_Hu1-2_KTH1-2500_ver1_10Rx24C.txt.nsuite_genelist
RP11-88H4	1	254400000	1q42.3	0.978805308523439	0.0919643296769933	1.03045528749279	0.0741259865218499	4	C:\Program Files\Normalise Suite 2\Genelists\SG_Hu1-2_KTH1-2500_ver1_10Rx24C.txt.nsuite_genelist
RP11-91C5	1	254500000	1q42.3	0.990839904480863	0.0516341305058855	0.993142283323561	0.0537608691553824	4	C:\Program Files\Normalise Suite 2\Genelists\SG_Hu1-2_KTH1-2500_ver1_10Rx24C.txt.nsuite_genelist
GS-160-H23	1	256000000	1q42.3	0.990626435603804	0.0310419822745434	0.990016690004294	0.0333338592741148	4	C:\Program Files\Normalise Suite 2\Genelists\SG_Hu1-2_KTH1-2500_ver1_10Rx24C.txt.nsuite_genelist
RP11-407H12	1	256100000	1q42.3	0.968492708938693	0.0480780591241664	0.969214804198585	0.0469346477786564	4	C:\Program Files\Normalise Suite 2\Genelists\SG_Hu1-2_KTH1-2500_ver1_10Rx24C.txt.nsuite_genelist
RP11-438F14	1	256100000	1q42.3	0.974215017041735	0.0562468063347169	0.971340113900848	0.0609775846507626	4	C:\Program Files\Normalise Suite 2\Genelists\SG_Hu1-2_KTH1-2500_ver1_10Rx24C.txt.nsuite_genelist
GS-167-K11	1	256200000	1q42.3	0.983215841271443	0.0381575538068479	0.982021816619795	0.0372465983937063	4	C:\Program Files\Normalise Suite 2\Genelists\SG_Hu1-2_KTH1-2500_ver1_10Rx24C.txt.nsuite_genelist
GS-892-G20	2	100000	2p25.3	0.999417144015996	0.0942064219755471	0.999453103995794	0.0965398370725402	4	C:\Program Files\Normalise Suite 2\Genelists\SG_Hu1-2_KTH1-2500_ver1_10Rx24C.txt.nsuite_genelist
RP11-1N7	2	100000	2p25.3	0.967554458646766	0.0380668662584143	0.978967649885821	0.0257378922023579	4	C:\Program Files\Normalise Suite 2\Genelists\SG_Hu1-2_KTH1-2500_ver1_10Rx24C.txt.nsuite_genelist
GS-8-L3	2	600000	2p25.3	0.918383441601656	0.0233361064873377	0.886008041598831	0.0453083678845444	4	C:\Program Files\Normalise Suite 2\Genelists\SG_Hu1-2_KTH1-2500_ver1_10Rx24C.txt.nsuite_genelist
RP11-90H11	2	1600000	2p25.3	1.00231014809733	0.0420187774077572	1.01358609853595	0.0336721868444527	4	C:\Program Files\Normalise Suite 2\Genelists\SG_Hu1-2_KTH1-2500_ver1_10Rx24C.txt.nsuite_genelist
RP11-352J11	2	1700000	2p25.3	0.963241152496549	0.110881991644955	0.965906137792043	0.100397601036944	4	C:\Program Files\Normalise Suite 2\Genelists\SG_Hu1-2_KTH1-2500_ver1_10Rx24C.txt.nsuite_genelist
AC011995	2	2200000	2p25.3	0.954557724945136	0.025950427779904	0.983390898859618	0.0694216541805471	4	C:\Program Files\Normalise Suite 2\Genelists\SG_Hu1-2_KTH1-2500_ver1_10Rx24C.txt.nsuite_genelist
RP11-457A20	2	2600000	2p25.3	0.95691226969498	0.162258649132524	0.963701765733106	0.168655437664693	4	C:\Program Files\Normalise Suite 2\Genelists\SG_Hu1-2_KTH1-2500_ver1_10Rx24C.txt.nsuite_genelist
RP11-36C8	2	2900000	2p25.3	0.975311818057988	0.0521382813706221	0.974418058026453	0.0534563349070963	4	C:\Program Files\Normalise Suite 2\Genelists\SG_Hu1-2_KTH1-2500_ver1_10Rx24C.txt.nsuite_genelist
RP11-513H7	2	4000000	2p25.3	0.963318471451066	0.0578692858958618	0.962909098634833	0.053492375500425	4	C:\Program Files\Normalise Suite 2\Genelists\SG_Hu1-2_KTH1-2500_ver1_10Rx24C.txt.nsuite_genelist
RP11-350H23	2	4900000	2p25.3	0.997273256689237	0.0415327013695614	0.995243976648063	0.0439950046310213	4	C:\Program Files\Normalise Suite 2\Genelists\SG_Hu1-2_KTH1-2500_ver1_10Rx24C.txt.nsuite_genelist
AC007464	2	7200000	2p25.2	1.01283757414194	0.0371804642474098	1.0126560146152	0.0338985078821993	4	C:\Program Files\Normalise Suite 2\Genelists\SG_Hu1-2_KTH1-2500_ver1_10Rx24C.txt.nsuite_genelist
RP11-327F6	2	8000000	2p25.2	0.995421268541019	0.0137341091405781	0.988500251861636	0.0101907547979781	4	C:\Program Files\Normalise Suite 2\Genelists\SG_Hu1-2_KTH1-2500_ver1_10Rx24C.txt.nsuite_genelist
RP11-484O9	2	10900000	2p25.1	0.998438064595299	0.0769576352302998	0.988665816743922	0.0723368381347658	4	C:\Program Files\Normalise Suite 2\Genelists\SG_Hu1-2_KTH1-2500_ver1_10Rx24C.txt.nsuite_genelist
RP11-91E9	2	12800000	2p25.1	0.978889438231578	0.0811670134692453	0.981445515414877	0.0777929631198811	4	C:\Program Files\Normalise Suite 2\Genelists\SG_Hu1-2_KTH1-2500_ver1_10Rx24C.txt.nsuite_genelist
RP11-282G6	2	15600000	2p24.3	0.971874786580422	0.0366236959124723	1.00580289255641	0.0407252155725255	4	C:\Program Files\Normalise Suite 2\Genelists\SG_Hu1-2_KTH1-2500_ver1_10Rx24C.txt.nsuite_genelist
RP11-79E20	2	16600000	2p24.3	0.999080669435471	0.128907458087787	1.00612678876652	0.127488669347672	4	C:\Program Files\Normalise Suite 2\Genelists\SG_Hu1-2_KTH1-2500_ver1_10Rx24C.txt.nsuite_genelist
RP11-80H16	2	19900000	2p24.2	0.972700860611122	0.0320343157359741	0.981013979962578	0.0252157978313158	4	C:\Program Files\Normalise Suite 2\Genelists\SG_Hu1-2_KTH1-2500_ver1_10Rx24C.txt.nsuite_genelist
RP11-414D15	2	22900000	2p24.1	1.01188952653974	0.0442810405284887	1.00722392587562	0.0440710525358231	4	C:\Program Files\Normalise Suite 2\Genelists\SG_Hu1-2_KTH1-2500_ver1_10Rx24C.txt.nsuite_genelist
RP11-443B20	2	24200000	2p24.1	1.00010856717851	0.0457669451975407	1.00059042636823	0.0460061833510559	4	C:\Program Files\Normalise Suite 2\Genelists\SG_Hu1-2_KTH1-2500_ver1_10Rx24C.txt.nsuite_genelist
RP11-91I23	2	24900000	2p24.1	1.0442327974998	0.0500662148295191	1.0460070239047	0.0506687844961002	4	C:\Program Files\Normalise Suite 2\Genelists\SG_Hu1-2_KTH1-2500_ver1_10Rx24C.txt.nsuite_genelist
RP11-88F6	2	25900000	2p23.3	1.01455138775182	0.0276321806275995	1.02127491567842	0.0218852767519962	4	C:\Program Files\Normalise Suite 2\Genelists\SG_Hu1-2_KTH1-2500_ver1_10Rx24C.txt.nsuite_genelist
RP11-45M3	2	26800000	2p23.3	1.01074102118936	0.0487050884660773	1.0089740475724	0.0458593776605083	4	C:\Program Files\Normalise Suite 2\Genelists\SG_Hu1-2_KTH1-2500_ver1_10Rx24C.txt.nsuite_genelist
AC024386	2	27800000	2p23.3	0.998971036757128	0.0105494216207844	0.997928288630877	0.011355673192774	4	C:\Program Files\Normalise Suite 2\Genelists\SG_Hu1-2_KTH1-2500_ver1_10Rx24C.txt.nsuite_genelist
RP11-328L16	2	28700000	2p23.3	0.99272654313613	0.0129211750942001	0.990885008590453	0.0114806556720695	4	C:\Program Files\Normalise Suite 2\Genelists\SG_Hu1-2_KTH1-2500_ver1_10Rx24C.txt.nsuite_genelist
RP11-62F14	2	30000000	2p23.2	0.968078562816524	0.0165630380117898	0.966994882067954	0.0173569292232453	4	C:\Program Files\Normalise Suite 2\Genelists\SG_Hu1-2_KTH1-2500_ver1_10Rx24C.txt.nsuite_genelist
RP11-93O2	2	31100000	2p23.1	1.01546343702382	0.0401018397937253	1.01314588776669	0.0398540812093403	4	C:\Program Files\Normalise Suite 2\Genelists\SG_Hu1-2_KTH1-2500_ver1_10Rx24C.txt.nsuite_genelist
RP11-444D15	2	31200000	2p23.1	0.997578985376027	0.0654783498844469	0.99632313005524	0.0625225201091368	4	C:\Program Files\Normalise Suite 2\Genelists\SG_Hu1-2_KTH1-2500_ver1_10Rx24C.txt.nsuite_genelist
RP11-3J7	2	32400000	2p23.1	1.03551092523963	0.0398312593071782	1.03258688800193	0.0341245321521063	4	C:\Program Files\Normalise Suite 2\Genelists\SG_Hu1-2_KTH1-2500_ver1_10Rx24C.txt.nsuite_genelist
RP11-77G15	2	34000000	2p22.3	0.9875774847371	0.0258435401815559	0.987151348413938	0.0257418065105395	4	C:\Program Files\Normalise Suite 2\Genelists\SG_Hu1-2_KTH1-2500_ver1_10Rx24C.txt.nsuite_genelist
RP11-119B15	2	35700000	2p22.3	0.942965265468396	0.0393975728929705	0.942480414790457	0.0416901325160687	4	C:\Program Files\Normalise Suite 2\Genelists\SG_Hu1-2_KTH1-2500_ver1_10Rx24C.txt.nsuite_genelist
RP11-89F19	2	38300000	2p22.2	0.989693805840405	0.0244258787058851	0.993318923630576	0.0197900113422557	4	C:\Program Files\Normalise Suite 2\Genelists\SG_Hu1-2_KTH1-2500_ver1_10Rx24C.txt.nsuite_genelist
RP11-555N21	2	39000000	2p22.2	1.00751776061178	0.0384681645196737	1.00152289392422	0.0344121067193745	4	C:\Program Files\Normalise Suite 2\Genelists\SG_Hu1-2_KTH1-2500_ver1_10Rx24C.txt.nsuite_genelist
RP11-299C5	2	42500000	2p16.3	0.989347836002765	0.0331278433624451	0.994268708311302	0.0263495110721079	4	C:\Program Files\Normalise Suite 2\Genelists\SG_Hu1-2_KTH1-2500_ver1_10Rx24C.txt.nsuite_genelist
RP11-119J12	2	44300000	2p16.3	0.994223881176529	0.0600788050775103	0.999845235553668	0.0560657135428436	4	C:\Program Files\Normalise Suite 2\Genelists\SG_Hu1-2_KTH1-2500_ver1_10Rx24C.txt.nsuite_genelist
AC084265	2	45900000	2p16.3	0.994456113336988	0.00594837104672733	0.994726013174784	0.00535609124152213	4	C:\Program Files\Normalise Suite 2\Genelists\SG_Hu1-2_KTH1-2500_ver1_10Rx24C.txt.nsuite_genelist
RP11-130P22	2	46500000	2p16.3	0.994088173951752	0.0241558079542465	0.9918835363442	0.0250396900234816	4	C:\Program Files\Normalise Suite 2\Genelists\SG_Hu1-2_KTH1-2500_ver1_10Rx24C.txt.nsuite_genelist
RP11-436K12	2	47900000	2p16.3	1.00987205333871	0.0528392667246122	1.00715761047124	0.0512369882132311	4	C:\Program Files\Normalise Suite 2\Genelists\SG_Hu1-2_KTH1-2500_ver1_10Rx24C.txt.nsuite_genelist
RP11-89G16	2	49700000	2p16.3	1.01783317493533	0.0119402148223272	1.01369604989132	0.0129913575890909	4	C:\Program Files\Normalise Suite 2\Genelists\SG_Hu1-2_KTH1-2500_ver1_10Rx24C.txt.nsuite_genelist
AC016714	2	53900000	2p16.1	1.02687777360978	0.0433879944093411	1.02805536400984	0.0443819286187315	4	C:\Program Files\Normalise Suite 2\Genelists\SG_Hu1-2_KTH1-2500_ver1_10Rx24C.txt.nsuite_genelist
RP11-321E13	2	56200000	2p16.1	1.04457858820927	0.036149260032424	1.04302077231497	0.031791326654814	4	C:\Program Files\Normalise Suite 2\Genelists\SG_Hu1-2_KTH1-2500_ver1_10Rx24C.txt.nsuite_genelist
RP11-494H5	2	56800000	2p16.1	0.998822512738182	0.0394355133763321	0.996765802829982	0.038821728736768	4	C:\Program Files\Normalise Suite 2\Genelists\SG_Hu1-2_KTH1-2500_ver1_10Rx24C.txt.nsuite_genelist
RP11-482H16	2	57400000	2p16.1	0.953178126285987	0.0494557229800498	0.96959810578562	0.0160376188344092	4	C:\Program Files\Normalise Suite 2\Genelists\SG_Hu1-2_KTH1-2500_ver1_10Rx24C.txt.nsuite_genelist
RP11-81L7	2	58000000	2p13.3	0.979822361495282	0.0403776985927636	0.976320444257046	0.042961969692226	4	C:\Program Files\Normalise Suite 2\Genelists\SG_Hu1-2_KTH1-2500_ver1_10Rx24C.txt.nsuite_genelist
RP11-90D1	2	60200000	2p13.3	0.998921468695324	0.0222191131643426	0.993546914570381	0.0189788072599987	4	C:\Program Files\Normalise Suite 2\Genelists\SG_Hu1-2_KTH1-2500_ver1_10Rx24C.txt.nsuite_genelist
RP11-81L13	2	61300000	2p13.3	0.971696753201618	0.0478571617910842	1.05448046246912	0.13891576751911	4	C:\Program Files\Normalise Suite 2\Genelists\SG_Hu1-2_KTH1-2500_ver1_10Rx24C.txt.nsuite_genelist
RP11-79K21	2	62100000	2p13.3	1.00765099710147	0.00989655543390758	1.01595595879773	0.0219804575288189	4	C:\Program Files\Normalise Suite 2\Genelists\SG_Hu1-2_KTH1-2500_ver1_10Rx24C.txt.nsuite_genelist
RP11-355B11	2	62700000	2p13.3	1.01404177192991	0.0697215707780978	1.01432584228479	0.0662841932229093	4	C:\Program Files\Normalise Suite 2\Genelists\SG_Hu1-2_KTH1-2500_ver1_10Rx24C.txt.nsuite_genelist
RP11-240J3	2	64900000	2p13.3	1.03293864375502	0.0934522097615805	1.03015237179548	0.0902518358349752	4	C:\Program Files\Normalise Suite 2\Genelists\SG_Hu1-2_KTH1-2500_ver1_10Rx24C.txt.nsuite_genelist
RP11-90B13	2	65700000	2p13.3	1.00404443896171	0.0246515347848867	0.996095441155906	0.018642920893229	4	C:\Program Files\Normalise Suite 2\Genelists\SG_Hu1-2_KTH1-2500_ver1_10Rx24C.txt.nsuite_genelist
RP11-88F20	2	66200000	2p13.3	1.03296875561822	0.0308840948983772	1.0335923598343	0.0333047494451971	4	C:\Program Files\Normalise Suite 2\Genelists\SG_Hu1-2_KTH1-2500_ver1_10Rx24C.txt.nsuite_genelist
RP11-79H11	2	66600000	2p13.3	0.994062980872207	0.0350857719228214	1.00117687805293	0.0269536635835595	4	C:\Program Files\Normalise Suite 2\Genelists\SG_Hu1-2_KTH1-2500_ver1_10Rx24C.txt.nsuite_genelist
RP11-340F16	2	67300000	2p13.2	0.984982506915303	0.0330156447511744	0.994535090251916	0.0322392241705931	4	C:\Program Files\Normalise Suite 2\Genelists\SG_Hu1-2_KTH1-2500_ver1_10Rx24C.txt.nsuite_genelist
RP11-474G23	2	68100000	2p13.2	1.0051987361687	0.0403731141417441	0.993387002528761	0.0301712658434005	4	C:\Program Files\Normalise Suite 2\Genelists\SG_Hu1-2_KTH1-2500_ver1_10Rx24C.txt.nsuite_genelist
RP11-179G23	2	69500000	2p13.1	0.996491810970446	0.0757517749910672	0.997855932160265	0.0775837742308531	3	C:\Program Files\Normalise Suite 2\Genelists\SG_Hu1-2_KTH1-2500_ver1_10Rx24C.txt.nsuite_genelist
RP11-401N16	2	70700000	2p13.1	1.03201941289145	0.00761603447074716	1.02929234523935	0.011778610776394	4	C:\Program Files\Normalise Suite 2\Genelists\SG_Hu1-2_KTH1-2500_ver1_10Rx24C.txt.nsuite_genelist
RP11-175A7	2	71500000	2p11.2	0.989993190507151	0.0434969130361492	0.985871440266973	0.0483851960606465	4	C:\Program Files\Normalise Suite 2\Genelists\SG_Hu1-2_KTH1-2500_ver1_10Rx24C.txt.nsuite_genelist
RP11-356H17	2	72400000	2p11.2	0.973767943329411	0.0251886848290908	0.976341985740389	0.0252383320629677	4	C:\Program Files\Normalise Suite 2\Genelists\SG_Hu1-2_KTH1-2500_ver1_10Rx24C.txt.nsuite_genelist
AC013408	2	73900000	2p11.2	1.00778837212539	0.0208778348312541	1.00213569518983	0.0207089406633805	4	C:\Program Files\Normalise Suite 2\Genelists\SG_Hu1-2_KTH1-2500_ver1_10Rx24C.txt.nsuite_genelist
AC007681	2	76000000	2p11.2	0.989274306630521	0.0155125915295153	0.985969338927724	0.0190087096067175	4	C:\Program Files\Normalise Suite 2\Genelists\SG_Hu1-2_KTH1-2500_ver1_10Rx24C.txt.nsuite_genelist
AC016758	2	78100000	2p11.2	0.971702889273745	0.0311681577181207	0.969610511557098	0.0305405510510651	4	C:\Program Files\Normalise Suite 2\Genelists\SG_Hu1-2_KTH1-2500_ver1_10Rx24C.txt.nsuite_genelist
RP11-91F23	2	78300000	2p11.2	0.972239108411558	0.0805892726996514	0.979211066063469	0.0722340628798654	4	C:\Program Files\Normalise Suite 2\Genelists\SG_Hu1-2_KTH1-2500_ver1_10Rx24C.txt.nsuite_genelist
RP11-79C11	2	79200000	2p11.2	0.976772102109028	0.0364188232572849	0.976162739535431	0.0419541167400794	4	C:\Program Files\Normalise Suite 2\Genelists\SG_Hu1-2_KTH1-2500_ver1_10Rx24C.txt.nsuite_genelist
RP11-79D19	2	80100000	2p11.2	0.986890201783424	0.0226443684775542	0.988584571585015	0.0204799322942933	4	C:\Program Files\Normalise Suite 2\Genelists\SG_Hu1-2_KTH1-2500_ver1_10Rx24C.txt.nsuite_genelist
RP11-79O3	2	81400000	2p11.2	0.973270672851587	0.0193981036466626	0.972575751750474	0.0194248554844082	4	C:\Program Files\Normalise Suite 2\Genelists\SG_Hu1-2_KTH1-2500_ver1_10Rx24C.txt.nsuite_genelist
RP11-89C12	2	82700000	2p11.2	1.00041536812897	0.0362968414255432	0.98261416883559	0.0913087090188333	4	C:\Program Files\Normalise Suite 2\Genelists\SG_Hu1-2_KTH1-2500_ver1_10Rx24C.txt.nsuite_genelist
RP11-345F13	2	84300000	2p11.2	0.997888572376448	0.0130742651085993	0.993287234284749	0.0239312918863187	4	C:\Program Files\Normalise Suite 2\Genelists\SG_Hu1-2_KTH1-2500_ver1_10Rx24C.txt.nsuite_genelist
RP11-451C8	2	84600000	2p11.2	0.990026980365257	0.0636909841954666	0.99045200668613	0.0677539848672541	4	C:\Program Files\Normalise Suite 2\Genelists\SG_Hu1-2_KTH1-2500_ver1_10Rx24C.txt.nsuite_genelist
RP11-4C8	2	87100000	2p11.1	1.00919312772033	0.0229188820834031	1.00893103967232	0.0252330682958525	4	C:\Program Files\Normalise Suite 2\Genelists\SG_Hu1-2_KTH1-2500_ver1_10Rx24C.txt.nsuite_genelist
RP11-90C7	2	87600000	2p11.1	0.990241377284467	0.0113091883443714	0.988864620662875	0.00953959208221469	4	C:\Program Files\Normalise Suite 2\Genelists\SG_Hu1-2_KTH1-2500_ver1_10Rx24C.txt.nsuite_genelist
RP11-21P18	2	88400000	2p11.1	0.9900660591348	0.014179826204943	0.996739311754057	0.00220781028435261	4	C:\Program Files\Normalise Suite 2\Genelists\SG_Hu1-2_KTH1-2500_ver1_10Rx24C.txt.nsuite_genelist
RP11-554H10	2	88700000	2p11.1	1.00315780139962	0.0358394165320341	0.999643100959713	0.0304153124061971	4	C:\Program Files\Normalise Suite 2\Genelists\SG_Hu1-2_KTH1-2500_ver1_10Rx24C.txt.nsuite_genelist
RP11-81F3	2	91900000	2q11.1	1.00825149486915	0.0311742092825087	1.00819334999896	0.0305963272811496	4	C:\Program Files\Normalise Suite 2\Genelists\SG_Hu1-2_KTH1-2500_ver1_10Rx24C.txt.nsuite_genelist
AC013270	2	92500000	2q11.1	1.03082569357392	0.0120097078182958	1.03206758753375	0.00816955224111223	4	C:\Program Files\Normalise Suite 2\Genelists\SG_Hu1-2_KTH1-2500_ver1_10Rx24C.txt.nsuite_genelist
RP11-89J19	2	93000000	2q11.1	0.963671514018742	0.0432328183805546	0.990586562531648	0.0268956667036254	4	C:\Program Files\Normalise Suite 2\Genelists\SG_Hu1-2_KTH1-2500_ver1_10Rx24C.txt.nsuite_genelist
RP11-629A22	2	94000000	2q11.1	1.0000848815515	0.0364134699786982	0.998132599786724	0.0313846397660145	4	C:\Program Files\Normalise Suite 2\Genelists\SG_Hu1-2_KTH1-2500_ver1_10Rx24C.txt.nsuite_genelist
RP11-38C17	2	94800000	2q11.1	0.992036779544411	0.0110235956959864	0.988871842385161	0.00900977581550324	4	C:\Program Files\Normalise Suite 2\Genelists\SG_Hu1-2_KTH1-2500_ver1_10Rx24C.txt.nsuite_genelist
RP11-89L1	2	95500000	2q11.1	1.00566408041553	0.0268595587194702	1.00936379021136	0.0265735903071051	4	C:\Program Files\Normalise Suite 2\Genelists\SG_Hu1-2_KTH1-2500_ver1_10Rx24C.txt.nsuite_genelist
RP11-90J9	2	96300000	2q11.2	0.975103296428954	0.018010970846943	0.974065820898875	0.0175870968876216	4	C:\Program Files\Normalise Suite 2\Genelists\SG_Hu1-2_KTH1-2500_ver1_10Rx24C.txt.nsuite_genelist
RP11-315O22	2	101000000	2q11.2	0.99871378720607	0.11624596930937	1.0000811881281	0.117630743940644	4	C:\Program Files\Normalise Suite 2\Genelists\SG_Hu1-2_KTH1-2500_ver1_10Rx24C.txt.nsuite_genelist
RP11-83A12	2	101300000	2q12.1	0.987844404347702	0.0527262694424966	1.04825469427538	0.0784043491986492	4	C:\Program Files\Normalise Suite 2\Genelists\SG_Hu1-2_KTH1-2500_ver1_10Rx24C.txt.nsuite_genelist
RP11-289J14	2	101900000	2q12.1	0.995971891156216	0.0495304844267348	0.991480599486814	0.0468554438043669	4	C:\Program Files\Normalise Suite 2\Genelists\SG_Hu1-2_KTH1-2500_ver1_10Rx24C.txt.nsuite_genelist
RP11-89O22	2	102600000	2q12.1	1.00265218300821	0.0977062277850526	0.997767042861985	0.0727616047314431	4	C:\Program Files\Normalise Suite 2\Genelists\SG_Hu1-2_KTH1-2500_ver1_10Rx24C.txt.nsuite_genelist
RP11-90O9	2	103000000	2q12.1	0.958877026401001	0.103903496624325	0.950042839103744	0.127192095740749	4	C:\Program Files\Normalise Suite 2\Genelists\SG_Hu1-2_KTH1-2500_ver1_10Rx24C.txt.nsuite_genelist
RP11-88F14	2	103800000	2q12.1	0.992832727550266	0.013025643958971	0.989789801814166	0.0111054136447886	4	C:\Program Files\Normalise Suite 2\Genelists\SG_Hu1-2_KTH1-2500_ver1_10Rx24C.txt.nsuite_genelist
RP11-89O10	2	104100000	2q12.1	0.996785841674864	0.00919732222750723	0.999210210469888	0.0137817363096655	4	C:\Program Files\Normalise Suite 2\Genelists\SG_Hu1-2_KTH1-2500_ver1_10Rx24C.txt.nsuite_genelist
AC010978	2	104600000	2q12.1	0.972704540343638	0.0489722552945059	0.979650511676095	0.0426989121267355	4	C:\Program Files\Normalise Suite 2\Genelists\SG_Hu1-2_KTH1-2500_ver1_10Rx24C.txt.nsuite_genelist
RP11-464P18	2	105400000	2q12.2	0.996199744558914	0.0265255837560946	0.995206969154772	0.0222188449422058	4	C:\Program Files\Normalise Suite 2\Genelists\SG_Hu1-2_KTH1-2500_ver1_10Rx24C.txt.nsuite_genelist
RP11-79K7	2	106400000	2q12.2	1.02782643405502	0.0355982521573988	1.0230239854158	0.0325993904522791	4	C:\Program Files\Normalise Suite 2\Genelists\SG_Hu1-2_KTH1-2500_ver1_10Rx24C.txt.nsuite_genelist
AC092645	2	109200000	2q12.3	1.00134270240332	0.0727746090007153	1.00367852386726	0.0719717675271282	4	C:\Program Files\Normalise Suite 2\Genelists\SG_Hu1-2_KTH1-2500_ver1_10Rx24C.txt.nsuite_genelist
RP11-368K23	2	110300000	2q14.1	1.01147869276512	0.0626169425912847	1.00929030357735	0.0447917241489616	4	C:\Program Files\Normalise Suite 2\Genelists\SG_Hu1-2_KTH1-2500_ver1_10Rx24C.txt.nsuite_genelist
RP11-91C22	2	111300000	2q14.1	0.955672964024025	0.0326657791493251	0.949635773525745	0.041985470087597	4	C:\Program Files\Normalise Suite 2\Genelists\SG_Hu1-2_KTH1-2500_ver1_10Rx24C.txt.nsuite_genelist
RP11-89L12	2	112300000	2q14.1	0.985771353546502	0.0308793301475225	0.98483506610549	0.0317864782369228	4	C:\Program Files\Normalise Suite 2\Genelists\SG_Hu1-2_KTH1-2500_ver1_10Rx24C.txt.nsuite_genelist
RP11-98C1	2	113800000	2q14.1	0.994700266423019	0.0376774484819473	1.00134843793642	0.0327892616363593	4	C:\Program Files\Normalise Suite 2\Genelists\SG_Hu1-2_KTH1-2500_ver1_10Rx24C.txt.nsuite_genelist
RP11-434I13	2	114400000	2q14.1	1.00711862793023	0.0487373518178812	1.00166824537152	0.0431679703568721	4	C:\Program Files\Normalise Suite 2\Genelists\SG_Hu1-2_KTH1-2500_ver1_10Rx24C.txt.nsuite_genelist
RP11-17N4	2	116600000	2q14.1	1.01640831499156	0.0131290911590292	1.01361974892433	0.0147647549007324	4	C:\Program Files\Normalise Suite 2\Genelists\SG_Hu1-2_KTH1-2500_ver1_10Rx24C.txt.nsuite_genelist
RP11-438O12	2	117600000	2q14.1	0.997853284476741	0.0317895267193931	0.997706507352182	0.0344609074973043	4	C:\Program Files\Normalise Suite 2\Genelists\SG_Hu1-2_KTH1-2500_ver1_10Rx24C.txt.nsuite_genelist
RP11-90K23	2	118500000	2q14.2	0.996170018289956	0.0078602474021856	0.996026236289774	0.00798127896687594	4	C:\Program Files\Normalise Suite 2\Genelists\SG_Hu1-2_KTH1-2500_ver1_10Rx24C.txt.nsuite_genelist
RP11-498O20	2	119500000	2q14.2	1.00617129663546	0.0417925408937166	1.00103381615108	0.0385132159095938	4	C:\Program Files\Normalise Suite 2\Genelists\SG_Hu1-2_KTH1-2500_ver1_10Rx24C.txt.nsuite_genelist
RP11-91G8	2	121700000	2q14.2	0.963478111093031	0.0439693440348915	0.961553032594767	0.0471446147961628	4	C:\Program Files\Normalise Suite 2\Genelists\SG_Hu1-2_KTH1-2500_ver1_10Rx24C.txt.nsuite_genelist
RP11-270M20	2	122200000	2q14.2	1.00609649610363	0.0180840257464616	1.01208002397638	0.0469664516432469	4	C:\Program Files\Normalise Suite 2\Genelists\SG_Hu1-2_KTH1-2500_ver1_10Rx24C.txt.nsuite_genelist
RP11-67G15	2	123800000	2q14.3	1.02793730808846	0.0352464349923991	1.02668391781147	0.0322751626643197	4	C:\Program Files\Normalise Suite 2\Genelists\SG_Hu1-2_KTH1-2500_ver1_10Rx24C.txt.nsuite_genelist
RP11-140B20	2	124400000	2q14.3	1.00097642576615	0.0816721540093087	1.00124425048135	0.0929865522950828	4	C:\Program Files\Normalise Suite 2\Genelists\SG_Hu1-2_KTH1-2500_ver1_10Rx24C.txt.nsuite_genelist
RP11-88B6	2	125500000	2q14.3	0.997069809677727	0.026388322656688	0.996622421711387	0.0262019658340215	4	C:\Program Files\Normalise Suite 2\Genelists\SG_Hu1-2_KTH1-2500_ver1_10Rx24C.txt.nsuite_genelist
RP11-81H7	2	125900000	2q14.3	0.994735156991016	0.0279169247218576	0.993672451367138	0.0323846672361198	4	C:\Program Files\Normalise Suite 2\Genelists\SG_Hu1-2_KTH1-2500_ver1_10Rx24C.txt.nsuite_genelist
RP11-32C20	2	126900000	2q14.3	0.994700388541665	0.0166327248339199	0.988170932038805	0.0187403982646689	4	C:\Program Files\Normalise Suite 2\Genelists\SG_Hu1-2_KTH1-2500_ver1_10Rx24C.txt.nsuite_genelist
RP11-91K13	2	127100000	2q14.3	0.997607011687081	0.0246158301711208	0.996224010862768	0.0259513726482742	4	C:\Program Files\Normalise Suite 2\Genelists\SG_Hu1-2_KTH1-2500_ver1_10Rx24C.txt.nsuite_genelist
RP11-89B17	2	128200000	2q21.1	0.941941604483018	0.027560297327377	0.945138403833938	0.0253702833078264	4	C:\Program Files\Normalise Suite 2\Genelists\SG_Hu1-2_KTH1-2500_ver1_10Rx24C.txt.nsuite_genelist
RP11-294I11	2	128800000	2q21.1	0.983545877092245	0.0133915003903053	0.982318020830029	0.0183591744228364	4	C:\Program Files\Normalise Suite 2\Genelists\SG_Hu1-2_KTH1-2500_ver1_10Rx24C.txt.nsuite_genelist
AC097499	2	129800000	2q21.1	0.988842624181901	0.0156682212676751	0.986678771700925	0.0159469120103372	4	C:\Program Files\Normalise Suite 2\Genelists\SG_Hu1-2_KTH1-2500_ver1_10Rx24C.txt.nsuite_genelist
RP11-467A23	2	130800000	2q21.1	0.974737366888316	0.0133819410743645	0.972918154907999	0.0147073149968972	4	C:\Program Files\Normalise Suite 2\Genelists\SG_Hu1-2_KTH1-2500_ver1_10Rx24C.txt.nsuite_genelist
RP11-289K3	2	131800000	2q21.2	0.980194778121403	0.0398143639750306	0.976348558775411	0.0369092099993476	4	C:\Program Files\Normalise Suite 2\Genelists\SG_Hu1-2_KTH1-2500_ver1_10Rx24C.txt.nsuite_genelist
RP11-81H1	2	132900000	2q21.2	0.995938556319726	0.0198999659747868	0.997127131959128	0.0232375954419046	4	C:\Program Files\Normalise Suite 2\Genelists\SG_Hu1-2_KTH1-2500_ver1_10Rx24C.txt.nsuite_genelist
AC010873	2	133800000	2q21.2	0.987588563906618	0.0117790133674959	0.984871459651762	0.0130674032481317	4	C:\Program Files\Normalise Suite 2\Genelists\SG_Hu1-2_KTH1-2500_ver1_10Rx24C.txt.nsuite_genelist
RP11-119N3	2	133900000	2q21.2	1.00693037665386	0.0211740011213494	1.00930298366718	0.0178358534892378	4	C:\Program Files\Normalise Suite 2\Genelists\SG_Hu1-2_KTH1-2500_ver1_10Rx24C.txt.nsuite_genelist
RP11-472M4	2	134600000	2q21.2	0.960779239082066	0.0434048901357506	0.95786297685397	0.0426440370420932	4	C:\Program Files\Normalise Suite 2\Genelists\SG_Hu1-2_KTH1-2500_ver1_10Rx24C.txt.nsuite_genelist
RP11-231E19	2	134900000	2q21.2	1.00860763881644	0.0201860793299645	1.00929693831895	0.0186302082034996	4	C:\Program Files\Normalise Suite 2\Genelists\SG_Hu1-2_KTH1-2500_ver1_10Rx24C.txt.nsuite_genelist
RP11-91C20	2	136200000	2q21.3	0.989515061674556	0.0304749430363279	0.99136512445428	0.0296735936271081	4	C:\Program Files\Normalise Suite 2\Genelists\SG_Hu1-2_KTH1-2500_ver1_10Rx24C.txt.nsuite_genelist
RP11-434H14	2	137900000	2q22.1	1.01024673867457	0.0179980455524906	1.00416899645403	0.0215477185816078	4	C:\Program Files\Normalise Suite 2\Genelists\SG_Hu1-2_KTH1-2500_ver1_10Rx24C.txt.nsuite_genelist
AC009957	2	138200000	2q22.1	1.00641301939981	0.015389206466657	1.00799210300551	0.0155639027386543	4	C:\Program Files\Normalise Suite 2\Genelists\SG_Hu1-2_KTH1-2500_ver1_10Rx24C.txt.nsuite_genelist
RP11-67J2	2	138900000	2q22.1	0.985068095109913	0.0433413823674003	0.986332953509532	0.0436996665884985	4	C:\Program Files\Normalise Suite 2\Genelists\SG_Hu1-2_KTH1-2500_ver1_10Rx24C.txt.nsuite_genelist
RP11-357J9	2	139000000	2q22.1	0.964362947667651	0.044379128454762	0.948971120669134	0.0771060673987969	4	C:\Program Files\Normalise Suite 2\Genelists\SG_Hu1-2_KTH1-2500_ver1_10Rx24C.txt.nsuite_genelist
RP11-29N17	2	141800000	2q22.2	0.989849719341632	0.0398273519614788	0.994346106697281	0.0348721623502732	4	C:\Program Files\Normalise Suite 2\Genelists\SG_Hu1-2_KTH1-2500_ver1_10Rx24C.txt.nsuite_genelist
RP11-90K5	2	143600000	2q22.3	0.980851129662939	0.0543179746575858	0.980590401486496	0.0554480901616876	4	C:\Program Files\Normalise Suite 2\Genelists\SG_Hu1-2_KTH1-2500_ver1_10Rx24C.txt.nsuite_genelist
AC018465	2	144900000	2q23.1	0.98466150126278	0.0317208977430806	0.98709931932747	0.0427982638248027	4	C:\Program Files\Normalise Suite 2\Genelists\SG_Hu1-2_KTH1-2500_ver1_10Rx24C.txt.nsuite_genelist
RP11-375H16	2	145300000	2q23.1	0.993831690514355	0.0441739198207147	0.99353616519617	0.0435941602872214	4	C:\Program Files\Normalise Suite 2\Genelists\SG_Hu1-2_KTH1-2500_ver1_10Rx24C.txt.nsuite_genelist
RP11-91A11	2	147600000	2q23.3	0.979574574173548	0.0239664826303239	0.980613745261716	0.0253026024504393	4	C:\Program Files\Normalise Suite 2\Genelists\SG_Hu1-2_KTH1-2500_ver1_10Rx24C.txt.nsuite_genelist
RP11-79A11	2	149000000	2q23.3	0.998413183136023	0.0363821435462346	0.997207189509347	0.0346095320622582	4	C:\Program Files\Normalise Suite 2\Genelists\SG_Hu1-2_KTH1-2500_ver1_10Rx24C.txt.nsuite_genelist
RP11-364H22	2	149600000	2q23.3	0.968096117725754	0.0369028750363852	0.988114999131229	0.0168780982174429	4	C:\Program Files\Normalise Suite 2\Genelists\SG_Hu1-2_KTH1-2500_ver1_10Rx24C.txt.nsuite_genelist
RP11-185M22	2	150600000	2q23.3	1.0001867423849	0.0831017152579017	1.00158168550526	0.0831815508618375	4	C:\Program Files\Normalise Suite 2\Genelists\SG_Hu1-2_KTH1-2500_ver1_10Rx24C.txt.nsuite_genelist
RP11-17E6	2	151400000	2q23.3	1.01984626680113	0.0605511259055428	1.02086298055961	0.0591854083585973	4	C:\Program Files\Normalise Suite 2\Genelists\SG_Hu1-2_KTH1-2500_ver1_10Rx24C.txt.nsuite_genelist
RP11-11C17	2	152400000	2q24.1	0.981846262288735	0.0250569924050929	0.976835601980771	0.0383325065379325	4	C:\Program Files\Normalise Suite 2\Genelists\SG_Hu1-2_KTH1-2500_ver1_10Rx24C.txt.nsuite_genelist
RP11-44N6	2	153400000	2q24.1	0.98272125249422	0.00943359416782235	0.98349513599414	0.00806320279930751	4	C:\Program Files\Normalise Suite 2\Genelists\SG_Hu1-2_KTH1-2500_ver1_10Rx24C.txt.nsuite_genelist
RP11-79B5	2	154100000	2q24.1	1.00066351882806	0.0132018321499375	0.999696136896362	0.0172800263147814	4	C:\Program Files\Normalise Suite 2\Genelists\SG_Hu1-2_KTH1-2500_ver1_10Rx24C.txt.nsuite_genelist
RP11-546J1	2	157100000	2q24.2	1.00338308211948	0.0220610415966755	0.996910768243635	0.036147084080572	4	C:\Program Files\Normalise Suite 2\Genelists\SG_Hu1-2_KTH1-2500_ver1_10Rx24C.txt.nsuite_genelist
RP11-91K6	2	158400000	2q24.2	1.00329095713355	0.0285024299344494	1.01501598879618	0.0269680055345885	4	C:\Program Files\Normalise Suite 2\Genelists\SG_Hu1-2_KTH1-2500_ver1_10Rx24C.txt.nsuite_genelist
RP11-50J20	2	159100000	2q24.2	1.00065162387718	0.0175211856346296	0.999466929089607	0.0160249142468656	4	C:\Program Files\Normalise Suite 2\Genelists\SG_Hu1-2_KTH1-2500_ver1_10Rx24C.txt.nsuite_genelist
RP11-615B17	2	159300000	2q24.2	1.0007828288943	0.0205001222804184	0.997702954566165	0.0237084999949881	4	C:\Program Files\Normalise Suite 2\Genelists\SG_Hu1-2_KTH1-2500_ver1_10Rx24C.txt.nsuite_genelist
RP11-79L13	2	161000000	2q24.3	1.00279004440801	0.0175741938550808	0.996702320187843	0.0214082959102575	4	C:\Program Files\Normalise Suite 2\Genelists\SG_Hu1-2_KTH1-2500_ver1_10Rx24C.txt.nsuite_genelist
AC010876	2	161500000	2q24.3	0.977589150033404	0.0232673960585279	0.974519470537141	0.0227833100687437	4	C:\Program Files\Normalise Suite 2\Genelists\SG_Hu1-2_KTH1-2500_ver1_10Rx24C.txt.nsuite_genelist
AC092632	2	162100000	2q24.3	0.996044588593784	0.0438638856305037	1.01812562344793	0.0316844719137887	4	C:\Program Files\Normalise Suite 2\Genelists\SG_Hu1-2_KTH1-2500_ver1_10Rx24C.txt.nsuite_genelist
AC016723	2	165900000	2q24.3	1.00357757268675	0.0452479239104038	1.00522905624363	0.0484578279051324	4	C:\Program Files\Normalise Suite 2\Genelists\SG_Hu1-2_KTH1-2500_ver1_10Rx24C.txt.nsuite_genelist
RP11-79E23	2	167200000	2q31.1	1.00525027448577	0.033357592958647	1.00487396990417	0.0339666403628861	4	C:\Program Files\Normalise Suite 2\Genelists\SG_Hu1-2_KTH1-2500_ver1_10Rx24C.txt.nsuite_genelist
RP11-91O10	2	167800000	2q31.1	0.998271291308842	0.0325227246863989	0.997037546817743	0.0222374261896157	4	C:\Program Files\Normalise Suite 2\Genelists\SG_Hu1-2_KTH1-2500_ver1_10Rx24C.txt.nsuite_genelist
RP11-80D14	2	170000000	2q31.1	1.00695108263179	0.0355319470808376	1.00347661646518	0.0324718497599934	4	C:\Program Files\Normalise Suite 2\Genelists\SG_Hu1-2_KTH1-2500_ver1_10Rx24C.txt.nsuite_genelist
RP11-81F17	2	170100000	2q31.1	1.00372147507887	0.0282164736122491	1.00068640286565	0.0247286586478966	4	C:\Program Files\Normalise Suite 2\Genelists\SG_Hu1-2_KTH1-2500_ver1_10Rx24C.txt.nsuite_genelist
RP11-91L3	2	170800000	2q31.1	1.00111968782668	0.0149265291702492	1.00320779204829	0.0175858513150716	4	C:\Program Files\Normalise Suite 2\Genelists\SG_Hu1-2_KTH1-2500_ver1_10Rx24C.txt.nsuite_genelist
RP11-79D11	2	171800000	2q31.1	1.02371005366659	0.0284965190117463	1.02140135470726	0.0314655740243876	4	C:\Program Files\Normalise Suite 2\Genelists\SG_Hu1-2_KTH1-2500_ver1_10Rx24C.txt.nsuite_genelist
RP11-91L23	2	172200000	2q31.1	0.991498433007246	0.0158136784711295	0.997057772752235	0.00896979550682567	4	C:\Program Files\Normalise Suite 2\Genelists\SG_Hu1-2_KTH1-2500_ver1_10Rx24C.txt.nsuite_genelist
RP11-91A9	2	172300000	2q31.1	1.02740708042352	0.0421894796821106	1.0233785400309	0.0485520265262429	4	C:\Program Files\Normalise Suite 2\Genelists\SG_Hu1-2_KTH1-2500_ver1_10Rx24C.txt.nsuite_genelist
RP11-79C17	2	172600000	2q31.1	0.989898232093491	0.0522165167302273	0.988305772603261	0.0524656625409101	4	C:\Program Files\Normalise Suite 2\Genelists\SG_Hu1-2_KTH1-2500_ver1_10Rx24C.txt.nsuite_genelist
AC013467	2	173400000	2q31.1	1.04300671223095	0.0434171641816999	1.0408084925465	0.0464580070302936	4	C:\Program Files\Normalise Suite 2\Genelists\SG_Hu1-2_KTH1-2500_ver1_10Rx24C.txt.nsuite_genelist
RP11-12N7	2	174500000	2q31.1	0.995844196781301	0.0129495187500479	0.995189171994041	0.015065652896951	4	C:\Program Files\Normalise Suite 2\Genelists\SG_Hu1-2_KTH1-2500_ver1_10Rx24C.txt.nsuite_genelist
RP11-279N12	2	176200000	2q31.2	0.999395630029574	0.0201600453788708	0.995928225628207	0.0211494740581555	4	C:\Program Files\Normalise Suite 2\Genelists\SG_Hu1-2_KTH1-2500_ver1_10Rx24C.txt.nsuite_genelist
RP11-428I14	2	177100000	2q31.2	1.00749482596891	0.023255106129415	1.00607991116379	0.0251743641239038	4	C:\Program Files\Normalise Suite 2\Genelists\SG_Hu1-2_KTH1-2500_ver1_10Rx24C.txt.nsuite_genelist
RP11-88L24	2	178100000	2q31.3	0.983318708384826	0.052129836588705	0.985403764638267	0.0481161486343212	4	C:\Program Files\Normalise Suite 2\Genelists\SG_Hu1-2_KTH1-2500_ver1_10Rx24C.txt.nsuite_genelist
RP11-30N9	2	179400000	2q31.3	0.9827431700553	0.00503614686924526	0.980539144544729	0.0190059137004653	4	C:\Program Files\Normalise Suite 2\Genelists\SG_Hu1-2_KTH1-2500_ver1_10Rx24C.txt.nsuite_genelist
RP11-131G20	2	179800000	2q32.1	0.991664155033991	0.0195378425909351	0.987460590218051	0.0218454952941256	4	C:\Program Files\Normalise Suite 2\Genelists\SG_Hu1-2_KTH1-2500_ver1_10Rx24C.txt.nsuite_genelist
RP11-69G4	2	181500000	2q32.1	0.984895727647953	0.100931917860158	0.99027402111054	0.100960821688507	4	C:\Program Files\Normalise Suite 2\Genelists\SG_Hu1-2_KTH1-2500_ver1_10Rx24C.txt.nsuite_genelist
RP11-598C21	2	182400000	2q32.1	1.00508419408769	0.0237494854134185	1.00225734098755	0.0221663058713477	4	C:\Program Files\Normalise Suite 2\Genelists\SG_Hu1-2_KTH1-2500_ver1_10Rx24C.txt.nsuite_genelist
AC074182	2	183000000	2q32.1	0.977238155466577	0.0667840506419563	0.979492951862202	0.0677210083204599	4	C:\Program Files\Normalise Suite 2\Genelists\SG_Hu1-2_KTH1-2500_ver1_10Rx24C.txt.nsuite_genelist
RP11-270G18	2	188500000	2q32.3	0.991994717435985	0.0156556509073165	0.9862999937204	0.00726796751174604	4	C:\Program Files\Normalise Suite 2\Genelists\SG_Hu1-2_KTH1-2500_ver1_10Rx24C.txt.nsuite_genelist
RP11-88L20	2	188600000	2q32.3	0.997916720847973	0.0369591222611432	0.994907773111164	0.0404589345089073	4	C:\Program Files\Normalise Suite 2\Genelists\SG_Hu1-2_KTH1-2500_ver1_10Rx24C.txt.nsuite_genelist
AC046197	2	189800000	2q32.3	0.986049262417564	0.0296429172241913	0.985547686091062	0.0313383768745717	4	C:\Program Files\Normalise Suite 2\Genelists\SG_Hu1-2_KTH1-2500_ver1_10Rx24C.txt.nsuite_genelist
RP11-192M8	2	190400000	2q32.3	0.992396430532636	0.0355111875546469	0.991692880726566	0.039421493256102	4	C:\Program Files\Normalise Suite 2\Genelists\SG_Hu1-2_KTH1-2500_ver1_10Rx24C.txt.nsuite_genelist
RP11-59L22	2	191100000	2q32.3	0.987444596870419	0.0521237906227834	0.991750915291691	0.0434547623623192	4	C:\Program Files\Normalise Suite 2\Genelists\SG_Hu1-2_KTH1-2500_ver1_10Rx24C.txt.nsuite_genelist
RP11-30M1	2	193500000	2q33.1	0.993418698062026	0.031023603572659	0.995728871652082	0.0341802992841246	4	C:\Program Files\Normalise Suite 2\Genelists\SG_Hu1-2_KTH1-2500_ver1_10Rx24C.txt.nsuite_genelist
RP11-90C17	2	194100000	2q33.1	0.981400996353193	0.015001239236849	0.975399568339485	0.0256788656342486	4	C:\Program Files\Normalise Suite 2\Genelists\SG_Hu1-2_KTH1-2500_ver1_10Rx24C.txt.nsuite_genelist
RP11-387H5	2	195400000	2q33.1	1.0100422630059	0.0257886403758989	1.01086777750451	0.0243177520970387	4	C:\Program Files\Normalise Suite 2\Genelists\SG_Hu1-2_KTH1-2500_ver1_10Rx24C.txt.nsuite_genelist
RP11-89B13	2	195700000	2q33.1	1.01561249431741	0.00931530682849078	1.01382612615557	0.0126122082152728	4	C:\Program Files\Normalise Suite 2\Genelists\SG_Hu1-2_KTH1-2500_ver1_10Rx24C.txt.nsuite_genelist
RP11-2C13	2	197000000	2q33.1	0.982964175133571	0.0217340230603965	0.981282419882205	0.0280248774580058	4	C:\Program Files\Normalise Suite 2\Genelists\SG_Hu1-2_KTH1-2500_ver1_10Rx24C.txt.nsuite_genelist
AC020718	2	198300000	2q33.1	0.972548398057262	0.075118799814695	0.976453463922472	0.074662246068879	4	C:\Program Files\Normalise Suite 2\Genelists\SG_Hu1-2_KTH1-2500_ver1_10Rx24C.txt.nsuite_genelist
RP11-91M5	2	200400000	2q33.2	1.00951937971905	0.0159759319590694	1.0186821309525	0.0295183474344151	4	C:\Program Files\Normalise Suite 2\Genelists\SG_Hu1-2_KTH1-2500_ver1_10Rx24C.txt.nsuite_genelist
RP11-329O10	2	202600000	2q33.3	0.97830572214199	0.0322037172976599	0.977603820665624	0.0291802765510394	4	C:\Program Files\Normalise Suite 2\Genelists\SG_Hu1-2_KTH1-2500_ver1_10Rx24C.txt.nsuite_genelist
RP11-47E6	2	203500000	2q33.3	1.01533731151652	0.0615087611545376	1.01379962454421	0.0586857880292191	4	C:\Program Files\Normalise Suite 2\Genelists\SG_Hu1-2_KTH1-2500_ver1_10Rx24C.txt.nsuite_genelist
AC009498	2	203900000	2q33.3	0.997223219214001	0.0365379554977247	1.01522923995773	0.0214264812966725	4	C:\Program Files\Normalise Suite 2\Genelists\SG_Hu1-2_KTH1-2500_ver1_10Rx24C.txt.nsuite_genelist
RP11-15J24	2	204400000	2q33.3	1.01860033512187	0.0181350605909813	1.02190132351272	0.0179093793737496	4	C:\Program Files\Normalise Suite 2\Genelists\SG_Hu1-2_KTH1-2500_ver1_10Rx24C.txt.nsuite_genelist
RP11-89K8	2	205200000	2q33.3	0.980836152069535	0.0360653418878139	0.980046275686078	0.0397602146076009	4	C:\Program Files\Normalise Suite 2\Genelists\SG_Hu1-2_KTH1-2500_ver1_10Rx24C.txt.nsuite_genelist
RP11-90D19	2	205900000	2q36.1	1.0262659556919	0.033555267865881	1.02739313137167	0.029135418623007	4	C:\Program Files\Normalise Suite 2\Genelists\SG_Hu1-2_KTH1-2500_ver1_10Rx24C.txt.nsuite_genelist
RP11-89J16	2	206800000	2q36.1	1.00241996407151	0.0279288798180495	1.00300337043457	0.0310499126342618	4	C:\Program Files\Normalise Suite 2\Genelists\SG_Hu1-2_KTH1-2500_ver1_10Rx24C.txt.nsuite_genelist
RP11-13N10	2	207700000	2q36.1	1.04321170355065	0.0158021858724535	1.04414976922644	0.0162074580564502	4	C:\Program Files\Normalise Suite 2\Genelists\SG_Hu1-2_KTH1-2500_ver1_10Rx24C.txt.nsuite_genelist
RP11-90O3	2	208900000	2q36.1	1.00001215042815	0.0228400783293972	0.999114935097314	0.0259865574446202	4	C:\Program Files\Normalise Suite 2\Genelists\SG_Hu1-2_KTH1-2500_ver1_10Rx24C.txt.nsuite_genelist
RP11-79C24	2	210500000	2q36.1	0.981443068883724	0.0784948285769791	0.99425103533217	0.0686913525241551	4	C:\Program Files\Normalise Suite 2\Genelists\SG_Hu1-2_KTH1-2500_ver1_10Rx24C.txt.nsuite_genelist
RP11-300D24	2	211300000	2q36.1	0.996193520265973	0.0201436057228937	0.992628283354577	0.0331169434198809	4	C:\Program Files\Normalise Suite 2\Genelists\SG_Hu1-2_KTH1-2500_ver1_10Rx24C.txt.nsuite_genelist
RP11-560C24	2	212600000	2q36.1	0.981633605298238	0.0471446629142123	0.981538716629389	0.0516208714579107	4	C:\Program Files\Normalise Suite 2\Genelists\SG_Hu1-2_KTH1-2500_ver1_10Rx24C.txt.nsuite_genelist
RP11-44J16	2	213600000	2q36.1	1.00731713174361	0.0648155132386871	0.998780503325055	0.056476940487062	4	C:\Program Files\Normalise Suite 2\Genelists\SG_Hu1-2_KTH1-2500_ver1_10Rx24C.txt.nsuite_genelist
AC073284	2	215200000	2q36.1	1.00263515782666	0.0166248051715006	1.00150061178957	0.0155308051111408	4	C:\Program Files\Normalise Suite 2\Genelists\SG_Hu1-2_KTH1-2500_ver1_10Rx24C.txt.nsuite_genelist
RP11-4B6	2	217200000	2q36.1	0.97454747052069	0.0785532559483236	1.04965621875523	0.103776903615161	4	C:\Program Files\Normalise Suite 2\Genelists\SG_Hu1-2_KTH1-2500_ver1_10Rx24C.txt.nsuite_genelist
RP11-146N10	2	218200000	2q36.1	1.00149625319493	0.03979392764617	0.998782826115358	0.0412549629139593	4	C:\Program Files\Normalise Suite 2\Genelists\SG_Hu1-2_KTH1-2500_ver1_10Rx24C.txt.nsuite_genelist
RP11-316O14	2	219200000	2q36.1	1.02523803037597	0.0140749957416507	1.02505370166018	0.0126079355127785	4	C:\Program Files\Normalise Suite 2\Genelists\SG_Hu1-2_KTH1-2500_ver1_10Rx24C.txt.nsuite_genelist
AC009310	2	219700000	2q36.1	0.994393123885275	0.00419989145991966	0.992109714783789	0.00414826114812813	4	C:\Program Files\Normalise Suite 2\Genelists\SG_Hu1-2_KTH1-2500_ver1_10Rx24C.txt.nsuite_genelist
RP11-23G2	2	220900000	2q36.1	0.986726320533995	0.0477033340533576	0.998422807675237	0.0350140218909457	4	C:\Program Files\Normalise Suite 2\Genelists\SG_Hu1-2_KTH1-2500_ver1_10Rx24C.txt.nsuite_genelist
AC009231	2	221600000	2q36.2	1.00890448613963	0.0389246275400164	1.01766530667311	0.0385332162733253	4	C:\Program Files\Normalise Suite 2\Genelists\SG_Hu1-2_KTH1-2500_ver1_10Rx24C.txt.nsuite_genelist
RP11-247E23	2	222600000	2q36.3	1.00403028711481	0.0201526763007572	1.00966087562071	0.0225934417765667	4	C:\Program Files\Normalise Suite 2\Genelists\SG_Hu1-2_KTH1-2500_ver1_10Rx24C.txt.nsuite_genelist
RP11-551D18	2	223400000	2q36.3	0.981612649771153	0.00878922257530858	0.979827951037758	0.00885437342226813	4	C:\Program Files\Normalise Suite 2\Genelists\SG_Hu1-2_KTH1-2500_ver1_10Rx24C.txt.nsuite_genelist
RP11-79C2	2	223800000	2q36.3	1.01214607042384	0.0167708576463618	1.01314402651379	0.0186040354807993	4	C:\Program Files\Normalise Suite 2\Genelists\SG_Hu1-2_KTH1-2500_ver1_10Rx24C.txt.nsuite_genelist
RP11-91J17	2	226800000	2q36.3	0.972431269409248	0.0676895965633042	0.974232221605553	0.0615425739038304	4	C:\Program Files\Normalise Suite 2\Genelists\SG_Hu1-2_KTH1-2500_ver1_10Rx24C.txt.nsuite_genelist
RP11-89F8	2	226800000	2q36.3	0.994006435996568	0.0165197612873361	0.993162366988283	0.0191719223423885	4	C:\Program Files\Normalise Suite 2\Genelists\SG_Hu1-2_KTH1-2500_ver1_10Rx24C.txt.nsuite_genelist
AC009950	2	227600000	2q37.1	1.01047321743218	0.0141329053018443	1.01052499652832	0.0142708643459289	4	C:\Program Files\Normalise Suite 2\Genelists\SG_Hu1-2_KTH1-2500_ver1_10Rx24C.txt.nsuite_genelist
RP11-91C14	2	228000000	2q37.1	1.04082043685309	0.0599339151583388	1.05035746521455	0.0798042151086851	4	C:\Program Files\Normalise Suite 2\Genelists\SG_Hu1-2_KTH1-2500_ver1_10Rx24C.txt.nsuite_genelist
RP11-252C12	2	229100000	2q37.1	0.987729538117815	0.103250789490461	0.9887408461172	0.107450705416536	4	C:\Program Files\Normalise Suite 2\Genelists\SG_Hu1-2_KTH1-2500_ver1_10Rx24C.txt.nsuite_genelist
RP11-69J7	2	230400000	2q37.1	0.982337215292847	0.0894593772881134	0.986916342406397	0.0817798104346427	4	C:\Program Files\Normalise Suite 2\Genelists\SG_Hu1-2_KTH1-2500_ver1_10Rx24C.txt.nsuite_genelist
RP11-71H20	2	231200000	2q37.1	1.03628610243412	0.0236032575164326	1.03784938404451	0.0233002785483072	4	C:\Program Files\Normalise Suite 2\Genelists\SG_Hu1-2_KTH1-2500_ver1_10Rx24C.txt.nsuite_genelist
RP11-91N19	2	232500000	2q37.2	1.008005122989	0.0068413090506127	1.00477438091742	0.00809588409761529	4	C:\Program Files\Normalise Suite 2\Genelists\SG_Hu1-2_KTH1-2500_ver1_10Rx24C.txt.nsuite_genelist
RP11-176L22	2	232700000	2q37.2	1.01739602100028	0.00554298479958842	1.01746715978323	0.0034300118758195	4	C:\Program Files\Normalise Suite 2\Genelists\SG_Hu1-2_KTH1-2500_ver1_10Rx24C.txt.nsuite_genelist
RP11-79G2	2	234200000	2q37.3	1.00320687408331	0.0290091501699741	0.999366759723629	0.032503371353516	4	C:\Program Files\Normalise Suite 2\Genelists\SG_Hu1-2_KTH1-2500_ver1_10Rx24C.txt.nsuite_genelist
RP11-21K1	2	234700000	2q37.3	0.993470046538855	0.0255894342129182	0.998207314815328	0.026405711752054	4	C:\Program Files\Normalise Suite 2\Genelists\SG_Hu1-2_KTH1-2500_ver1_10Rx24C.txt.nsuite_genelist
RP11-680O16	2	235700000	2q37.3	0.959946080722888	0.0711315949454019	0.961063383641576	0.0774265194360654	4	C:\Program Files\Normalise Suite 2\Genelists\SG_Hu1-2_KTH1-2500_ver1_10Rx24C.txt.nsuite_genelist
RP11-155J6	2	236400000	2q37.3	0.980715925596527	0.0680641852899314	0.976128419718388	0.0688995823603533	4	C:\Program Files\Normalise Suite 2\Genelists\SG_Hu1-2_KTH1-2500_ver1_10Rx24C.txt.nsuite_genelist
RP11-88P18	2	237500000	2q37.3	1.00280531097443	0.0130381479373441	0.99982848624585	0.00797019303427418	4	C:\Program Files\Normalise Suite 2\Genelists\SG_Hu1-2_KTH1-2500_ver1_10Rx24C.txt.nsuite_genelist
RP11-118M12	2	239800000	2q37.3	0.977400560838464	0.0126480145803675	0.976267150223067	0.00166910501726213	4	C:\Program Files\Normalise Suite 2\Genelists\SG_Hu1-2_KTH1-2500_ver1_10Rx24C.txt.nsuite_genelist
RP11-89N23	2	240300000	2q37.3	1.01103864911049	0.00879535996285501	1.00808675479082	0.00720432821929103	4	C:\Program Files\Normalise Suite 2\Genelists\SG_Hu1-2_KTH1-2500_ver1_10Rx24C.txt.nsuite_genelist
RP11-463B12	2	241000000	2q37.3	0.997606079911458	0.0576592699038839	1.00217459478849	0.0472456180430216	4	C:\Program Files\Normalise Suite 2\Genelists\SG_Hu1-2_KTH1-2500_ver1_10Rx24C.txt.nsuite_genelist
RG-172-I13	2	241000000	2q37.3	0.986683597971779	0.0240056030096297	0.989425885519623	0.0209592938933771	4	C:\Program Files\Normalise Suite 2\Genelists\SG_Hu1-2_KTH1-2500_ver1_10Rx24C.txt.nsuite_genelist
GS-1011-O17	2	241100000	2q37.3	0.998909587493671	0.0524961286330169	0.998016391022144	0.0316338507531978	4	C:\Program Files\Normalise Suite 2\Genelists\SG_Hu1-2_KTH1-2500_ver1_10Rx24C.txt.nsuite_genelist
GS-1186-B18	3	1900000	3p26.3	0.988084999372754	0.070558849934401	0.992574480952797	0.0670384753353531	4	C:\Program Files\Normalise Suite 2\Genelists\SG_Hu1-2_KTH1-2500_ver1_10Rx24C.txt.nsuite_genelist
RG-228-K22	3	2000000	3p26.3	0.977383466009001	0.024337033991355	0.998005560207881	0.0229895460129383	4	C:\Program Files\Normalise Suite 2\Genelists\SG_Hu1-2_KTH1-2500_ver1_10Rx24C.txt.nsuite_genelist
RP11-204C23	3	3000000	3p26.2	0.991710890761357	0.12715149050139	0.996866363916682	0.124295829383915	4	C:\Program Files\Normalise Suite 2\Genelists\SG_Hu1-2_KTH1-2500_ver1_10Rx24C.txt.nsuite_genelist
RP11-32F23	3	4100000	3p26.2	0.996123949028049	0.0394938009264955	0.98639198667984	0.0350777694742447	4	C:\Program Files\Normalise Suite 2\Genelists\SG_Hu1-2_KTH1-2500_ver1_10Rx24C.txt.nsuite_genelist
RP11-63O1	3	4800000	3p26.1	0.951046119365796	0.0363870859905659	0.962401861574617	0.0414669762745193	4	C:\Program Files\Normalise Suite 2\Genelists\SG_Hu1-2_KTH1-2500_ver1_10Rx24C.txt.nsuite_genelist
RP11-91K16	3	6300000	3p26.1	0.995515997247933	0.0088359500599983	0.995883306792238	0.00939121270689542	4	C:\Program Files\Normalise Suite 2\Genelists\SG_Hu1-2_KTH1-2500_ver1_10Rx24C.txt.nsuite_genelist
RP11-33E18	3	7900000	3p25.3	0.970695890766302	0.0187078770906728	0.969058945754597	0.0157667145965525	4	C:\Program Files\Normalise Suite 2\Genelists\SG_Hu1-2_KTH1-2500_ver1_10Rx24C.txt.nsuite_genelist
RP11-271E2	3	9200000	3p25.3	0.990961109940147	0.0225041182574875	0.988531712127481	0.0251066921039076	4	C:\Program Files\Normalise Suite 2\Genelists\SG_Hu1-2_KTH1-2500_ver1_10Rx24C.txt.nsuite_genelist
RP11-21J23	3	10400000	3p25.2	0.982858630231415	0.0238634390200628	0.98233607629432	0.0243205342448863	4	C:\Program Files\Normalise Suite 2\Genelists\SG_Hu1-2_KTH1-2500_ver1_10Rx24C.txt.nsuite_genelist
cos11	3	11000000	3p25.2	0.999359850329144	0.0433639220203508	0.998771666685652	0.0317596628000318	4	C:\Program Files\Normalise Suite 2\Genelists\SG_Hu1-2_KTH1-2500_ver1_10Rx24C.txt.nsuite_genelist
RP11-91K4	3	11500000	3p25.2	1.0365298930324	0.064414611171746	1.04753124033023	0.0624070934173433	4	C:\Program Files\Normalise Suite 2\Genelists\SG_Hu1-2_KTH1-2500_ver1_10Rx24C.txt.nsuite_genelist
RP11-115G3	3	13300000	3p25.1	0.989665950456198	0.0167364253598294	0.994623028260896	0.0184119184458038	4	C:\Program Files\Normalise Suite 2\Genelists\SG_Hu1-2_KTH1-2500_ver1_10Rx24C.txt.nsuite_genelist
RP11-105H19	3	13800000	3p25.1	1.00254505391576	0.0125310280138949	1.00460307464601	0.0180386034357441	4	C:\Program Files\Normalise Suite 2\Genelists\SG_Hu1-2_KTH1-2500_ver1_10Rx24C.txt.nsuite_genelist
RP11-57D6	3	15700000	3p24.3	0.99779855226245	0.041907764964946	0.997762658754757	0.0432028505165297	4	C:\Program Files\Normalise Suite 2\Genelists\SG_Hu1-2_KTH1-2500_ver1_10Rx24C.txt.nsuite_genelist
RP11-255O19	3	18300000	3p24.3	0.999366345174243	0.0183601768900549	0.997285658637864	0.0173259250780562	4	C:\Program Files\Normalise Suite 2\Genelists\SG_Hu1-2_KTH1-2500_ver1_10Rx24C.txt.nsuite_genelist
RP11-80D24	3	19700000	3p24.3	0.992258734546986	0.0657274017784473	0.989891683290444	0.0649639706724747	4	C:\Program Files\Normalise Suite 2\Genelists\SG_Hu1-2_KTH1-2500_ver1_10Rx24C.txt.nsuite_genelist
RP11-451A20	3	22000000	3p24.1	0.976989160946102	0.0417554337595588	0.977371064808897	0.0471420380202614	4	C:\Program Files\Normalise Suite 2\Genelists\SG_Hu1-2_KTH1-2500_ver1_10Rx24C.txt.nsuite_genelist
RP11-90I9	3	22300000	3p24.1	1.02172903886789	0.0413484771202521	1.02180751118553	0.0442875114770361	4	C:\Program Files\Normalise Suite 2\Genelists\SG_Hu1-2_KTH1-2500_ver1_10Rx24C.txt.nsuite_genelist
RP11-79E6	3	23700000	3p24.1	1.00485137619213	0.0346938828400048	1.00171933137917	0.0362047712451554	4	C:\Program Files\Normalise Suite 2\Genelists\SG_Hu1-2_KTH1-2500_ver1_10Rx24C.txt.nsuite_genelist
RP11-89F18	3	25800000	3p22.3	0.989902032547284	0.0525629238134974	0.987327046128975	0.0565250288181296	4	C:\Program Files\Normalise Suite 2\Genelists\SG_Hu1-2_KTH1-2500_ver1_10Rx24C.txt.nsuite_genelist
RP11-41F5	3	26100000	3p22.3	1.0090526256175	0.0184547276314912	1.00641262442277	0.0132125426210653	4	C:\Program Files\Normalise Suite 2\Genelists\SG_Hu1-2_KTH1-2500_ver1_10Rx24C.txt.nsuite_genelist
RP11-245E5	3	26700000	3p22.3	0.993134776195929	0.0176696350047561	0.993798176298907	0.0181310099432887	4	C:\Program Files\Normalise Suite 2\Genelists\SG_Hu1-2_KTH1-2500_ver1_10Rx24C.txt.nsuite_genelist
RP11-421F9	3	27800000	3p22.3	0.992057995562111	0.0440800188469384	1.00353310126231	0.0259095159276816	4	C:\Program Files\Normalise Suite 2\Genelists\SG_Hu1-2_KTH1-2500_ver1_10Rx24C.txt.nsuite_genelist
RP11-451C4	3	28000000	3p22.3	0.994636755573857	0.0316287404099304	0.991303372825666	0.035094628273554	4	C:\Program Files\Normalise Suite 2\Genelists\SG_Hu1-2_KTH1-2500_ver1_10Rx24C.txt.nsuite_genelist
AC013500	3	29800000	3p22.3	0.969883411628214	0.106024671652567	0.991662238675852	0.100379138616022	4	C:\Program Files\Normalise Suite 2\Genelists\SG_Hu1-2_KTH1-2500_ver1_10Rx24C.txt.nsuite_genelist
RP11-11L6	3	30700000	3p22.3	0.969948228521661	0.0202406318546992	0.986382512155516	0.0283707795281414	4	C:\Program Files\Normalise Suite 2\Genelists\SG_Hu1-2_KTH1-2500_ver1_10Rx24C.txt.nsuite_genelist
RP11-103N21	3	31800000	3p22.2	0.963576588443997	0.0449365571145101	0.959775201722061	0.0427934911806078	4	C:\Program Files\Normalise Suite 2\Genelists\SG_Hu1-2_KTH1-2500_ver1_10Rx24C.txt.nsuite_genelist
RP11-56P22	3	35900000	3p21.33	0.983101801250461	0.0572938020904286	0.979799506031413	0.0510261623196579	4	C:\Program Files\Normalise Suite 2\Genelists\SG_Hu1-2_KTH1-2500_ver1_10Rx24C.txt.nsuite_genelist
RP11-286G5	3	37200000	3p21.33	0.991296090584105	0.035212306721398	0.997399615487486	0.0332670897217519	4	C:\Program Files\Normalise Suite 2\Genelists\SG_Hu1-2_KTH1-2500_ver1_10Rx24C.txt.nsuite_genelist
RP11-90M23	3	38600000	3p21.33	0.984400691282724	0.0451059199176435	0.986857062387021	0.0504742751755567	4	C:\Program Files\Normalise Suite 2\Genelists\SG_Hu1-2_KTH1-2500_ver1_10Rx24C.txt.nsuite_genelist
RP11-90B15	3	40700000	3p21.32	0.996062036601235	0.0219444489505092	0.992437332698323	0.0240821762660461	4	C:\Program Files\Normalise Suite 2\Genelists\SG_Hu1-2_KTH1-2500_ver1_10Rx24C.txt.nsuite_genelist
RP11-241P3	3	42600000	3p21.31	0.982921669185112	0.0155987289113214	0.980230935427866	0.0204372246746259	4	C:\Program Files\Normalise Suite 2\Genelists\SG_Hu1-2_KTH1-2500_ver1_10Rx24C.txt.nsuite_genelist
RP11-219I21	3	43100000	3p21.31	0.991314960656517	0.0155089092147149	0.996855733608091	0.0159403755020334	4	C:\Program Files\Normalise Suite 2\Genelists\SG_Hu1-2_KTH1-2500_ver1_10Rx24C.txt.nsuite_genelist
RP11-24L15	3	44300000	3p21.31	1.02073220498953	0.0374584866661143	1.02257998988692	0.0404254405149736	4	C:\Program Files\Normalise Suite 2\Genelists\SG_Hu1-2_KTH1-2500_ver1_10Rx24C.txt.nsuite_genelist
RP11-348P10	3	45300000	3p21.31	1.05020363505809	0.05156334038958	1.04995484250445	0.0524999991842695	4	C:\Program Files\Normalise Suite 2\Genelists\SG_Hu1-2_KTH1-2500_ver1_10Rx24C.txt.nsuite_genelist
RP11-91E8	3	46400000	3p21.31	0.954064242632129	0.0276446209453385	0.950722490333685	0.0288342281409798	4	C:\Program Files\Normalise Suite 2\Genelists\SG_Hu1-2_KTH1-2500_ver1_10Rx24C.txt.nsuite_genelist
RP11-425J9	3	47600000	3p21.31	1.02791705563041	0.0490865277548112	1.02739511848554	0.0524968219071153	4	C:\Program Files\Normalise Suite 2\Genelists\SG_Hu1-2_KTH1-2500_ver1_10Rx24C.txt.nsuite_genelist
RP11-91M18	3	48000000	3p21.31	1.01121630293343	0.0252067984544915	1.00945232124201	0.0262986234701753	4	C:\Program Files\Normalise Suite 2\Genelists\SG_Hu1-2_KTH1-2500_ver1_10Rx24C.txt.nsuite_genelist
RP11-804H8	3	51000000	3p21.31	1.00616588799924	0.0257460446283113	1.00537290547642	0.0248350464602616	4	C:\Program Files\Normalise Suite 2\Genelists\SG_Hu1-2_KTH1-2500_ver1_10Rx24C.txt.nsuite_genelist
RP11-89F17	3	51600000	3p21.31	0.996157007253379	0.0393810244102731	1.00778299274703	0.024811204380453	4	C:\Program Files\Normalise Suite 2\Genelists\SG_Hu1-2_KTH1-2500_ver1_10Rx24C.txt.nsuite_genelist
RP11-865O5	3	53600000	3p21.2	1.00901540615111	0.0256100409485345	1.00385819992312	0.0243414007086569	4	C:\Program Files\Normalise Suite 2\Genelists\SG_Hu1-2_KTH1-2500_ver1_10Rx24C.txt.nsuite_genelist
RP11-124O2	3	54800000	3p21.1	0.979599795590089	0.0157405604106559	0.977566725765089	0.0143253743855198	4	C:\Program Files\Normalise Suite 2\Genelists\SG_Hu1-2_KTH1-2500_ver1_10Rx24C.txt.nsuite_genelist
RP11-189K9	3	55000000	3p21.1	1.0006873687471	0.00994686151464076	0.996177227353368	0.0120366300771434	4	C:\Program Files\Normalise Suite 2\Genelists\SG_Hu1-2_KTH1-2500_ver1_10Rx24C.txt.nsuite_genelist
RP11-754F19	3	57200000	3p21.1	0.990092808301596	0.0311792399271108	0.985848344010836	0.0363539316777912	4	C:\Program Files\Normalise Suite 2\Genelists\SG_Hu1-2_KTH1-2500_ver1_10Rx24C.txt.nsuite_genelist
RP11-80H18	3	58200000	3p21.1	1.11463661652417	0.149625768353351	1.10635098039033	0.159548045101582	4	C:\Program Files\Normalise Suite 2\Genelists\SG_Hu1-2_KTH1-2500_ver1_10Rx24C.txt.nsuite_genelist
RP11-79K17	3	59200000	3p14.3	0.978524087499872	0.039762856054034	0.974902087873826	0.0334693339769238	4	C:\Program Files\Normalise Suite 2\Genelists\SG_Hu1-2_KTH1-2500_ver1_10Rx24C.txt.nsuite_genelist
RP11-34D21	3	60700000	3p14.3	1.00296003744997	0.0177223096197318	0.996123437838747	0.0188316214268098	4	C:\Program Files\Normalise Suite 2\Genelists\SG_Hu1-2_KTH1-2500_ver1_10Rx24C.txt.nsuite_genelist
RP11-88P20	3	63200000	3p14.2	1.00649739735856	0.0369348083084383	1.01369306404972	0.03626661285344	4	C:\Program Files\Normalise Suite 2\Genelists\SG_Hu1-2_KTH1-2500_ver1_10Rx24C.txt.nsuite_genelist
RP11-108A8	3	64000000	3p14.2	0.997922600869846	0.0233324309057156	0.997220374875567	0.0249465365422953	4	C:\Program Files\Normalise Suite 2\Genelists\SG_Hu1-2_KTH1-2500_ver1_10Rx24C.txt.nsuite_genelist
RP11-89O2	3	64900000	3p14.2	0.982971669719584	0.0592255385009778	1.0007220987149	0.0444420513455531	4	C:\Program Files\Normalise Suite 2\Genelists\SG_Hu1-2_KTH1-2500_ver1_10Rx24C.txt.nsuite_genelist
RP11-129B22	3	65000000	3p14.2	0.97514935477576	0.0524508750809032	0.973826590015046	0.0538084557506231	4	C:\Program Files\Normalise Suite 2\Genelists\SG_Hu1-2_KTH1-2500_ver1_10Rx24C.txt.nsuite_genelist
RP11-88H12	3	66200000	3p14.2	0.959628836109057	0.0210411954704628	0.963100426848765	0.0179738098835144	4	C:\Program Files\Normalise Suite 2\Genelists\SG_Hu1-2_KTH1-2500_ver1_10Rx24C.txt.nsuite_genelist
RP11-146E16	3	67900000	3p14.1	0.989868590275814	0.0138429860613418	0.989287172920593	0.0141688121971267	4	C:\Program Files\Normalise Suite 2\Genelists\SG_Hu1-2_KTH1-2500_ver1_10Rx24C.txt.nsuite_genelist
RP11-89A12	3	68200000	3p14.1	0.984401733425969	0.0463921526864027	0.969046875478329	0.0287808179881685	4	C:\Program Files\Normalise Suite 2\Genelists\SG_Hu1-2_KTH1-2500_ver1_10Rx24C.txt.nsuite_genelist
RP11-79C12	3	68300000	3p14.1	1.00778146693668	0.0649055113765098	1.01372574334835	0.0640670954623905	4	C:\Program Files\Normalise Suite 2\Genelists\SG_Hu1-2_KTH1-2500_ver1_10Rx24C.txt.nsuite_genelist
RP11-81N13	3	68300000	3p14.1	0.978017996820344	0.0180204361509131	0.975413397469384	0.0198856088394004	4	C:\Program Files\Normalise Suite 2\Genelists\SG_Hu1-2_KTH1-2500_ver1_10Rx24C.txt.nsuite_genelist
RP11-444P10	3	70000000	3p12.3	0.989869821860351	0.0461192355516867	0.990903324692039	0.0416446463476113	4	C:\Program Files\Normalise Suite 2\Genelists\SG_Hu1-2_KTH1-2500_ver1_10Rx24C.txt.nsuite_genelist
RP11-90H15	3	71600000	3p12.3	1.00658246212182	0.0359709391059128	1.00689663152201	0.0401673055956613	4	C:\Program Files\Normalise Suite 2\Genelists\SG_Hu1-2_KTH1-2500_ver1_10Rx24C.txt.nsuite_genelist
RP11-522N9	3	73100000	3p12.3	0.985316648576543	0.0204219362985717	0.987742703117066	0.0237246000222101	4	C:\Program Files\Normalise Suite 2\Genelists\SG_Hu1-2_KTH1-2500_ver1_10Rx24C.txt.nsuite_genelist
RP11-781E19	3	74800000	3p12.3	0.97823894166289	0.0462159607090274	0.984050728726845	0.0441739382920622	4	C:\Program Files\Normalise Suite 2\Genelists\SG_Hu1-2_KTH1-2500_ver1_10Rx24C.txt.nsuite_genelist
RP11-89H10	3	76100000	3p12.3	0.976964921124358	0.0854476466511692	0.985112522834723	0.0799332811428269	4	C:\Program Files\Normalise Suite 2\Genelists\SG_Hu1-2_KTH1-2500_ver1_10Rx24C.txt.nsuite_genelist
RP11-79O5	3	76400000	3p12.3	0.98721213906404	0.022444607461158	0.990379513612232	0.0227770601711443	4	C:\Program Files\Normalise Suite 2\Genelists\SG_Hu1-2_KTH1-2500_ver1_10Rx24C.txt.nsuite_genelist
RP11-447J13	3	78200000	3p12.2	1.00075442997531	0.0157139008742823	0.997202263804257	0.0146683627249832	4	C:\Program Files\Normalise Suite 2\Genelists\SG_Hu1-2_KTH1-2500_ver1_10Rx24C.txt.nsuite_genelist
RP11-79F5	3	80300000	3p12.1	0.982455848889851	0.0473725909066085	0.982703184798224	0.0473239919330501	4	C:\Program Files\Normalise Suite 2\Genelists\SG_Hu1-2_KTH1-2500_ver1_10Rx24C.txt.nsuite_genelist
RP11-220O14	3	80700000	3p12.1	0.980477024298157	0.0165574877162318	0.972223108308831	0.0125866318526598	4	C:\Program Files\Normalise Suite 2\Genelists\SG_Hu1-2_KTH1-2500_ver1_10Rx24C.txt.nsuite_genelist
AC018918	3	81500000	3p11.2	0.974461626987476	0.0309475947701386	0.973226421007165	0.0343593409044484	4	C:\Program Files\Normalise Suite 2\Genelists\SG_Hu1-2_KTH1-2500_ver1_10Rx24C.txt.nsuite_genelist
RP11-208G16	3	86500000	3q11.1	0.997550129864028	0.0340763381874171	0.99847894084558	0.0340250771390755	4	C:\Program Files\Normalise Suite 2\Genelists\SG_Hu1-2_KTH1-2500_ver1_10Rx24C.txt.nsuite_genelist
RP11-81P15	3	89200000	3q11.1	0.975744733444146	0.043102565989776	0.979035402325307	0.0524564999744178	4	C:\Program Files\Normalise Suite 2\Genelists\SG_Hu1-2_KTH1-2500_ver1_10Rx24C.txt.nsuite_genelist
RP11-424C9	3	90000000	3q11.1	0.974412687295555	0.0189810108417981	0.97673381237572	0.0213309637885728	4	C:\Program Files\Normalise Suite 2\Genelists\SG_Hu1-2_KTH1-2500_ver1_10Rx24C.txt.nsuite_genelist
RP11-91A15	3	96400000	3q12.2	0.990202649917894	0.0238050288679093	0.989481258780627	0.0276261036558974	4	C:\Program Files\Normalise Suite 2\Genelists\SG_Hu1-2_KTH1-2500_ver1_10Rx24C.txt.nsuite_genelist
AC019233	3	97400000	3q12.3	0.98552253549518	0.0233288347776227	0.995744699741179	0.0290847231778772	4	C:\Program Files\Normalise Suite 2\Genelists\SG_Hu1-2_KTH1-2500_ver1_10Rx24C.txt.nsuite_genelist
RP11-91M15	3	98400000	3q12.3	0.991775686470968	0.0331512345842925	0.990807618577439	0.0341719741522181	4	C:\Program Files\Normalise Suite 2\Genelists\SG_Hu1-2_KTH1-2500_ver1_10Rx24C.txt.nsuite_genelist
RP11-449F7	3	100500000	3q13.11	0.946010076677244	0.0286460014856017	0.943990516747726	0.0278697393826216	4	C:\Program Files\Normalise Suite 2\Genelists\SG_Hu1-2_KTH1-2500_ver1_10Rx24C.txt.nsuite_genelist
RP11-114I8	3	103100000	3q13.11	1.00237052554852	0.0309776012881148	0.998258987753524	0.0276963174802938	4	C:\Program Files\Normalise Suite 2\Genelists\SG_Hu1-2_KTH1-2500_ver1_10Rx24C.txt.nsuite_genelist
AC018352	3	103700000	3q13.12	0.996419127822267	0.035688033033485	1.00500239239243	0.0265766609701678	4	C:\Program Files\Normalise Suite 2\Genelists\SG_Hu1-2_KTH1-2500_ver1_10Rx24C.txt.nsuite_genelist
RP11-490H13	3	106500000	3q13.13	0.983973884278645	0.0186695284433726	0.984520395713134	0.020592673936379	4	C:\Program Files\Normalise Suite 2\Genelists\SG_Hu1-2_KTH1-2500_ver1_10Rx24C.txt.nsuite_genelist
RP11-90I19	3	108000000	3q13.13	0.970994300026477	0.0206882142492768	0.970247366379761	0.020553858298655	4	C:\Program Files\Normalise Suite 2\Genelists\SG_Hu1-2_KTH1-2500_ver1_10Rx24C.txt.nsuite_genelist
RP11-91B3	3	108700000	3q13.13	0.990662729783939	0.0231830182681158	0.989015708407659	0.0291154218529603	4	C:\Program Files\Normalise Suite 2\Genelists\SG_Hu1-2_KTH1-2500_ver1_10Rx24C.txt.nsuite_genelist
RP11-71D1	3	113100000	3q13.31	0.996557683867704	0.0297931035569261	0.985184622999727	0.0184047628743059	4	C:\Program Files\Normalise Suite 2\Genelists\SG_Hu1-2_KTH1-2500_ver1_10Rx24C.txt.nsuite_genelist
RP11-12P11	3	114800000	3q13.32	0.985263068645645	0.0641284358797278	0.98412134037783	0.066851881397222	4	C:\Program Files\Normalise Suite 2\Genelists\SG_Hu1-2_KTH1-2500_ver1_10Rx24C.txt.nsuite_genelist
RP11-745L2	3	115000000	3q13.32	1.0348151641655	0.121546407502034	1.04472200668074	0.136804663018084	4	C:\Program Files\Normalise Suite 2\Genelists\SG_Hu1-2_KTH1-2500_ver1_10Rx24C.txt.nsuite_genelist
RP11-79H17	3	115200000	3q13.32	0.998525948742612	0.00751815768786336	0.998481116489303	0.00753887721129162	4	C:\Program Files\Normalise Suite 2\Genelists\SG_Hu1-2_KTH1-2500_ver1_10Rx24C.txt.nsuite_genelist
RP11-5K13	3	116900000	3q13.33	0.964422365600588	0.0517462829270969	0.956502580473247	0.0412130888899387	4	C:\Program Files\Normalise Suite 2\Genelists\SG_Hu1-2_KTH1-2500_ver1_10Rx24C.txt.nsuite_genelist
RP11-24O5	3	117100000	3q13.33	1.01576989757484	0.0620804034066344	1.01148623658849	0.0616414370418935	4	C:\Program Files\Normalise Suite 2\Genelists\SG_Hu1-2_KTH1-2500_ver1_10Rx24C.txt.nsuite_genelist
RP11-342J15	3	118300000	3q13.33	1.00187046763598	0.0260889282890065	1.01001589893131	0.0267193198338713	4	C:\Program Files\Normalise Suite 2\Genelists\SG_Hu1-2_KTH1-2500_ver1_10Rx24C.txt.nsuite_genelist
RP11-373C21	3	119800000	3q21.1	0.997546977561505	0.0112262277894251	0.995243669683904	0.010599425426265	4	C:\Program Files\Normalise Suite 2\Genelists\SG_Hu1-2_KTH1-2500_ver1_10Rx24C.txt.nsuite_genelist
AC027296	3	120300000	3q21.1	1.00271642926207	0.0505327706605552	1.00117805756063	0.0528592642534521	4	C:\Program Files\Normalise Suite 2\Genelists\SG_Hu1-2_KTH1-2500_ver1_10Rx24C.txt.nsuite_genelist
RP11-91F9	3	120600000	3q21.1	0.987757072175307	0.0128300962137179	0.976126565499448	0.0349478219962445	4	C:\Program Files\Normalise Suite 2\Genelists\SG_Hu1-2_KTH1-2500_ver1_10Rx24C.txt.nsuite_genelist
RP11-169N13	3	122000000	3q21.2	1.03025732102753	0.0343846660796661	1.02553601674126	0.0308709061696896	4	C:\Program Files\Normalise Suite 2\Genelists\SG_Hu1-2_KTH1-2500_ver1_10Rx24C.txt.nsuite_genelist
RP11-217N3	3	123300000	3q21.2	0.981523623403477	0.0826735577737261	0.986357610507887	0.0752491075067199	4	C:\Program Files\Normalise Suite 2\Genelists\SG_Hu1-2_KTH1-2500_ver1_10Rx24C.txt.nsuite_genelist
RP11-10G15	3	125600000	3q21.3	0.988661149948592	0.0220986747969222	0.982256841829263	0.0219513168615955	4	C:\Program Files\Normalise Suite 2\Genelists\SG_Hu1-2_KTH1-2500_ver1_10Rx24C.txt.nsuite_genelist
RP11-79M2	3	126700000	3q21.3	1.01801034987067	0.0300530446252949	1.01489503852501	0.0256315604260112	4	C:\Program Files\Normalise Suite 2\Genelists\SG_Hu1-2_KTH1-2500_ver1_10Rx24C.txt.nsuite_genelist
RP11-25L9	3	128600000	3q22.1	1.00702000274556	0.0631519342494495	1.01075789881757	0.0583955013656463	4	C:\Program Files\Normalise Suite 2\Genelists\SG_Hu1-2_KTH1-2500_ver1_10Rx24C.txt.nsuite_genelist
RP11-59J16	3	130500000	3q22.1	0.984300888387181	0.0169815601417248	0.982931194937389	0.0186894826301303	4	C:\Program Files\Normalise Suite 2\Genelists\SG_Hu1-2_KTH1-2500_ver1_10Rx24C.txt.nsuite_genelist
RP11-205A6	3	131800000	3q22.1	0.948925055371489	0.0648043663050323	0.931251135368876	0.0942085916664593	4	C:\Program Files\Normalise Suite 2\Genelists\SG_Hu1-2_KTH1-2500_ver1_10Rx24C.txt.nsuite_genelist
RP11-525K18	3	133000000	3q22.2	1.01169852124628	0.0315897515525567	1.01442431425646	0.0329862705027093	4	C:\Program Files\Normalise Suite 2\Genelists\SG_Hu1-2_KTH1-2500_ver1_10Rx24C.txt.nsuite_genelist
RP11-452H12	3	134100000	3q22.3	0.998259634446926	0.0469184611998047	0.995249177814463	0.0413578404796764	4	C:\Program Files\Normalise Suite 2\Genelists\SG_Hu1-2_KTH1-2500_ver1_10Rx24C.txt.nsuite_genelist
RP11-446K3	3	137300000	3q25.1	0.999320732441883	0.0338990496697267	0.998677539496713	0.0394723629415143	4	C:\Program Files\Normalise Suite 2\Genelists\SG_Hu1-2_KTH1-2500_ver1_10Rx24C.txt.nsuite_genelist
RP11-79L21	3	138300000	3q25.1	0.981216342346662	0.0182612386246515	0.978569154477923	0.0204101960835694	4	C:\Program Files\Normalise Suite 2\Genelists\SG_Hu1-2_KTH1-2500_ver1_10Rx24C.txt.nsuite_genelist
RP11-91K8	3	138900000	3q25.1	1.00605990062397	0.0431675121764634	1.0056182686481	0.0398372009138866	4	C:\Program Files\Normalise Suite 2\Genelists\SG_Hu1-2_KTH1-2500_ver1_10Rx24C.txt.nsuite_genelist
RP11-91O5	3	140400000	3q25.1	0.990993189527163	0.0374215748643462	0.990463965440947	0.0392826563167225	4	C:\Program Files\Normalise Suite 2\Genelists\SG_Hu1-2_KTH1-2500_ver1_10Rx24C.txt.nsuite_genelist
RP11-220J13	3	141100000	3q25.1	0.966046223144075	0.0298629030963268	0.970303139830371	0.0395423722996523	4	C:\Program Files\Normalise Suite 2\Genelists\SG_Hu1-2_KTH1-2500_ver1_10Rx24C.txt.nsuite_genelist
RP11-566E10	3	141800000	3q25.1	1.00287545438277	0.0723110291922512	0.999099334520606	0.0683668435198198	4	C:\Program Files\Normalise Suite 2\Genelists\SG_Hu1-2_KTH1-2500_ver1_10Rx24C.txt.nsuite_genelist
RP11-197K1	3	142200000	3q25.1	1.00127519256611	0.086313367805443	1.00420509163083	0.0915905852592713	4	C:\Program Files\Normalise Suite 2\Genelists\SG_Hu1-2_KTH1-2500_ver1_10Rx24C.txt.nsuite_genelist
RP11-630C21	3	143600000	3q25.1	0.971184709831147	0.0605081163841644	0.965736162421571	0.059676792191345	4	C:\Program Files\Normalise Suite 2\Genelists\SG_Hu1-2_KTH1-2500_ver1_10Rx24C.txt.nsuite_genelist
RP11-79L9	3	144600000	3q25.1	1.00655927546363	0.0128925755843331	1.00627587607047	0.015158399932778	4	C:\Program Files\Normalise Suite 2\Genelists\SG_Hu1-2_KTH1-2500_ver1_10Rx24C.txt.nsuite_genelist
RP11-548O1	3	144800000	3q25.1	1.01633807890567	0.0173541583635453	1.01381144020442	0.014227631857367	4	C:\Program Files\Normalise Suite 2\Genelists\SG_Hu1-2_KTH1-2500_ver1_10Rx24C.txt.nsuite_genelist
RP11-166D18	3	145800000	3q25.1	0.984056504474377	0.0415308909786144	0.979340500804555	0.0368554919727289	4	C:\Program Files\Normalise Suite 2\Genelists\SG_Hu1-2_KTH1-2500_ver1_10Rx24C.txt.nsuite_genelist
RP11-89E16	3	146200000	3q25.1	0.980617903336487	0.0453794440218306	0.975585023043824	0.0231472450038086	4	C:\Program Files\Normalise Suite 2\Genelists\SG_Hu1-2_KTH1-2500_ver1_10Rx24C.txt.nsuite_genelist
RP11-372E1	3	148800000	3q25.1	1.01012458615727	0.0135502105167676	1.00988515682685	0.0130402855995128	4	C:\Program Files\Normalise Suite 2\Genelists\SG_Hu1-2_KTH1-2500_ver1_10Rx24C.txt.nsuite_genelist
RP11-80H8	3	149000000	3q25.1	1.01180615014096	0.0102188161669012	1.01348157672955	0.0117223683654766	4	C:\Program Files\Normalise Suite 2\Genelists\SG_Hu1-2_KTH1-2500_ver1_10Rx24C.txt.nsuite_genelist
RP11-260J24	3	149900000	3q25.2	0.97850670237621	0.0265358032814883	0.977864739518789	0.0318715375885104	4	C:\Program Files\Normalise Suite 2\Genelists\SG_Hu1-2_KTH1-2500_ver1_10Rx24C.txt.nsuite_genelist
RP11-88H10	3	151700000	3q25.2	0.992890105619746	0.0766076169826549	0.993335959655699	0.0736603203595221	4	C:\Program Files\Normalise Suite 2\Genelists\SG_Hu1-2_KTH1-2500_ver1_10Rx24C.txt.nsuite_genelist
RP11-229G6	3	155200000	3q25.32	0.995990687713444	0.0238413640915323	0.994773261790621	0.0263366500116316	4	C:\Program Files\Normalise Suite 2\Genelists\SG_Hu1-2_KTH1-2500_ver1_10Rx24C.txt.nsuite_genelist
RP11-145F16	3	156400000	3q25.33	1.01042962400552	0.0155380201678472	1.00820122688731	0.0176689613362783	4	C:\Program Files\Normalise Suite 2\Genelists\SG_Hu1-2_KTH1-2500_ver1_10Rx24C.txt.nsuite_genelist
RP11-385G14	3	157200000	3q25.33	0.987035836606073	0.0413288560140958	0.990312561589378	0.0471786539023945	4	C:\Program Files\Normalise Suite 2\Genelists\SG_Hu1-2_KTH1-2500_ver1_10Rx24C.txt.nsuite_genelist
RP11-362A9	3	158400000	3q26.1	1.00593945120367	0.0552361743605362	1.01600810387749	0.050006626035615	4	C:\Program Files\Normalise Suite 2\Genelists\SG_Hu1-2_KTH1-2500_ver1_10Rx24C.txt.nsuite_genelist
RP11-372M20	3	159800000	3q26.1	1.00579796735778	0.0146988762719312	1.00558871341028	0.0141845013185928	4	C:\Program Files\Normalise Suite 2\Genelists\SG_Hu1-2_KTH1-2500_ver1_10Rx24C.txt.nsuite_genelist
RP11-451C20	3	160700000	3q26.1	0.98408861753399	0.0102477322713937	0.984437738185539	0.00920115281399645	4	C:\Program Files\Normalise Suite 2\Genelists\SG_Hu1-2_KTH1-2500_ver1_10Rx24C.txt.nsuite_genelist
RP11-286N6	3	162100000	3q26.1	1.00944996724478	0.0247252468545077	1.00887602728911	0.0270805576210849	4	C:\Program Files\Normalise Suite 2\Genelists\SG_Hu1-2_KTH1-2500_ver1_10Rx24C.txt.nsuite_genelist
RP11-392A22	3	163200000	3q26.1	0.99285741952633	0.0186896983702661	0.991097984546732	0.019604956204594	4	C:\Program Files\Normalise Suite 2\Genelists\SG_Hu1-2_KTH1-2500_ver1_10Rx24C.txt.nsuite_genelist
RP11-90N21	3	164000000	3q26.2	0.968726447487985	0.0114391698566114	0.96813186730796	0.012765865494251	4	C:\Program Files\Normalise Suite 2\Genelists\SG_Hu1-2_KTH1-2500_ver1_10Rx24C.txt.nsuite_genelist
RP11-79A14	3	164100000	3q26.2	0.988804075557078	0.0153889214913875	0.989694665663614	0.0173952815524855	4	C:\Program Files\Normalise Suite 2\Genelists\SG_Hu1-2_KTH1-2500_ver1_10Rx24C.txt.nsuite_genelist
RP11-91L9	3	164700000	3q26.2	0.996039272224871	0.0107985594444615	0.9962375396216	0.0113392138101837	4	C:\Program Files\Normalise Suite 2\Genelists\SG_Hu1-2_KTH1-2500_ver1_10Rx24C.txt.nsuite_genelist
RP11-79M21	3	164900000	3q26.2	1.00880686276215	0.017795139058027	1.01021433120941	0.0202130663221655	4	C:\Program Files\Normalise Suite 2\Genelists\SG_Hu1-2_KTH1-2500_ver1_10Rx24C.txt.nsuite_genelist
RP11-209H21	3	166500000	3q26.31	0.977069810379503	0.0190202130527396	0.985990515834001	0.0138669958790151	4	C:\Program Files\Normalise Suite 2\Genelists\SG_Hu1-2_KTH1-2500_ver1_10Rx24C.txt.nsuite_genelist
RP11-203L15	3	167700000	3q26.31	0.975721583910798	0.101390232633227	0.978501154331707	0.101088355173835	4	C:\Program Files\Normalise Suite 2\Genelists\SG_Hu1-2_KTH1-2500_ver1_10Rx24C.txt.nsuite_genelist
RP11-79G24	3	168600000	3q26.31	0.986322805216511	0.0221113557870751	0.987126026443255	0.0270774519606111	4	C:\Program Files\Normalise Suite 2\Genelists\SG_Hu1-2_KTH1-2500_ver1_10Rx24C.txt.nsuite_genelist
RP11-90M7	3	170100000	3q26.32	0.979043098649352	0.0137767756154967	0.977691158152392	0.0134308786720266	4	C:\Program Files\Normalise Suite 2\Genelists\SG_Hu1-2_KTH1-2500_ver1_10Rx24C.txt.nsuite_genelist
RP11-79F11	3	171100000	3q26.32	0.965477754582663	0.0504808027865898	0.96869186021189	0.046642630135906	4	C:\Program Files\Normalise Suite 2\Genelists\SG_Hu1-2_KTH1-2500_ver1_10Rx24C.txt.nsuite_genelist
RP11-80L14	3	171100000	3q26.32	0.976553504600849	0.0268836165410255	0.975701746943662	0.0256250256318669	4	C:\Program Files\Normalise Suite 2\Genelists\SG_Hu1-2_KTH1-2500_ver1_10Rx24C.txt.nsuite_genelist
RP11-91B7	3	173300000	3q26.33	0.984595405526302	0.0143835296798149	0.9845933019279	0.0160693504415369	4	C:\Program Files\Normalise Suite 2\Genelists\SG_Hu1-2_KTH1-2500_ver1_10Rx24C.txt.nsuite_genelist
AC018356	3	176100000	3q27.1	0.97609266180043	0.0488650848849407	0.978298099953627	0.0446041612452671	4	C:\Program Files\Normalise Suite 2\Genelists\SG_Hu1-2_KTH1-2500_ver1_10Rx24C.txt.nsuite_genelist
RP11-151A21	3	176400000	3q27.1	1.03886098259464	0.0448507590542468	1.04327496231376	0.0421226903304657	4	C:\Program Files\Normalise Suite 2\Genelists\SG_Hu1-2_KTH1-2500_ver1_10Rx24C.txt.nsuite_genelist
RP11-172G5	3	177200000	3q27.2	0.949223654638582	0.0275429988744394	0.978831236174571	0.04065862006728	4	C:\Program Files\Normalise Suite 2\Genelists\SG_Hu1-2_KTH1-2500_ver1_10Rx24C.txt.nsuite_genelist
RP11-91A17	3	179400000	3q27.3	1.01248183801999	0.0743351593877713	1.01953462353688	0.0707951086914516	4	C:\Program Files\Normalise Suite 2\Genelists\SG_Hu1-2_KTH1-2500_ver1_10Rx24C.txt.nsuite_genelist
RP11-44A1	3	180200000	3q27.3	1.00822582744948	0.0463670400070326	1.00541891420872	0.0453817837680546	4	C:\Program Files\Normalise Suite 2\Genelists\SG_Hu1-2_KTH1-2500_ver1_10Rx24C.txt.nsuite_genelist
RP11-89J17	3	180700000	3q27.3	1.00558921800053	0.0388408237485852	1.00335605746634	0.0373626814947058	4	C:\Program Files\Normalise Suite 2\Genelists\SG_Hu1-2_KTH1-2500_ver1_10Rx24C.txt.nsuite_genelist
RP11-278A4	3	183000000	3q27.3	0.978636624914147	0.0610013339932101	0.98554177715745	0.0684594312160659	4	C:\Program Files\Normalise Suite 2\Genelists\SG_Hu1-2_KTH1-2500_ver1_10Rx24C.txt.nsuite_genelist
RP11-114M1	3	183400000	3q27.3	0.965704925085791	0.026532647961808	1.00084494499291	0.0654562590979029	4	C:\Program Files\Normalise Suite 2\Genelists\SG_Hu1-2_KTH1-2500_ver1_10Rx24C.txt.nsuite_genelist
RP11-91K9	3	183700000	3q27.3	1.00294218155549	0.0436123535285271	1.00163918948169	0.0453883546470839	4	C:\Program Files\Normalise Suite 2\Genelists\SG_Hu1-2_KTH1-2500_ver1_10Rx24C.txt.nsuite_genelist
RP11-89B3	3	185100000	3q27.3	0.993902309311478	0.0349078834829581	0.990530518415117	0.030968066946241	4	C:\Program Files\Normalise Suite 2\Genelists\SG_Hu1-2_KTH1-2500_ver1_10Rx24C.txt.nsuite_genelist
RP11-45I24	3	185400000	3q27.3	1.01246290481275	0.0323310478720414	1.01278681748932	0.0303908845080861	4	C:\Program Files\Normalise Suite 2\Genelists\SG_Hu1-2_KTH1-2500_ver1_10Rx24C.txt.nsuite_genelist
RP11-510K16	3	186200000	3q27.3	0.961633508883179	0.0447025154187983	0.990694969065977	0.0353349323485691	4	C:\Program Files\Normalise Suite 2\Genelists\SG_Hu1-2_KTH1-2500_ver1_10Rx24C.txt.nsuite_genelist
RP11-275H4	3	186700000	3q27.3	0.999281403867162	0.0413669627934708	0.997643655134959	0.0449111521547164	4	C:\Program Files\Normalise Suite 2\Genelists\SG_Hu1-2_KTH1-2500_ver1_10Rx24C.txt.nsuite_genelist
RP11-259I19	3	187900000	3q27.3	0.950195046026262	0.0568486652511967	0.953023192505761	0.0635576512920571	4	C:\Program Files\Normalise Suite 2\Genelists\SG_Hu1-2_KTH1-2500_ver1_10Rx24C.txt.nsuite_genelist
RP11-102G2	3	188400000	3q27.3	1.02903798910596	0.044240762428966	1.03783920655547	0.0412079757648564	4	C:\Program Files\Normalise Suite 2\Genelists\SG_Hu1-2_KTH1-2500_ver1_10Rx24C.txt.nsuite_genelist
RP11-63G1	3	189700000	3q27.3	1.00377107079417	0.0401964563439141	0.998937658045107	0.0376994084761017	4	C:\Program Files\Normalise Suite 2\Genelists\SG_Hu1-2_KTH1-2500_ver1_10Rx24C.txt.nsuite_genelist
RP11-79K10	3	190500000	3q27.3	0.983605915108807	0.0411668244432923	1.02767407531092	0.0576964706245401	4	C:\Program Files\Normalise Suite 2\Genelists\SG_Hu1-2_KTH1-2500_ver1_10Rx24C.txt.nsuite_genelist
RP11-379C23	3	191600000	3q27.3	0.993924173086444	0.0345407259587751	1.00550326653162	0.0335248690181849	4	C:\Program Files\Normalise Suite 2\Genelists\SG_Hu1-2_KTH1-2500_ver1_10Rx24C.txt.nsuite_genelist
RP11-88P6	3	192600000	3q27.3	1.00027891224226	0.0531120925381841	1.01699841450934	0.0421018241425354	4	C:\Program Files\Normalise Suite 2\Genelists\SG_Hu1-2_KTH1-2500_ver1_10Rx24C.txt.nsuite_genelist
RP11-67E18	3	194600000	3q27.3	1.01721706726358	0.0169121995449371	1.01719330846022	0.0196145561511833	4	C:\Program Files\Normalise Suite 2\Genelists\SG_Hu1-2_KTH1-2500_ver1_10Rx24C.txt.nsuite_genelist
RP11-54L9	3	196100000	3q27.3	0.982986925115348	0.0812593620887237	0.983383994887384	0.0796848860781125	4	C:\Program Files\Normalise Suite 2\Genelists\SG_Hu1-2_KTH1-2500_ver1_10Rx24C.txt.nsuite_genelist
RP11-88H6	3	197100000	3q27.3	0.983908970534568	0.0570279039275982	0.982635489216129	0.0572220890689153	4	C:\Program Files\Normalise Suite 2\Genelists\SG_Hu1-2_KTH1-2500_ver1_10Rx24C.txt.nsuite_genelist
RP11-608P9	3	197600000	3q27.3	0.986741990137522	0.0246680101897932	0.989153120087375	0.0217697920387733	4	C:\Program Files\Normalise Suite 2\Genelists\SG_Hu1-2_KTH1-2500_ver1_10Rx24C.txt.nsuite_genelist
RP11-91M9	3	198200000	3q27.3	1.00723171439405	0.00429456957360339	1.00611594274685	0.00476464641469568	4	C:\Program Files\Normalise Suite 2\Genelists\SG_Hu1-2_KTH1-2500_ver1_10Rx24C.txt.nsuite_genelist
RP11-326J2	3	200100000	3q27.3	0.994766311679513	0.0565305673100116	1.00617069284173	0.0529671944087106	4	C:\Program Files\Normalise Suite 2\Genelists\SG_Hu1-2_KTH1-2500_ver1_10Rx24C.txt.nsuite_genelist
RP11-313F11	3	201800000	3q27.3	0.998855371118774	0.02811416494108	0.999982321445287	0.0267520055176351	4	C:\Program Files\Normalise Suite 2\Genelists\SG_Hu1-2_KTH1-2500_ver1_10Rx24C.txt.nsuite_genelist
RP11-778E2	3	202900000	3q27.3	0.989691265327481	0.0273555305579061	0.988121817443324	0.0315912628178636	4	C:\Program Files\Normalise Suite 2\Genelists\SG_Hu1-2_KTH1-2500_ver1_10Rx24C.txt.nsuite_genelist
GS-56-H22	3	203200000	3q27.3	0.992472368538158	0.0237028072847456	0.991059460021444	0.0225571456214484	4	C:\Program Files\Normalise Suite 2\Genelists\SG_Hu1-2_KTH1-2500_ver1_10Rx24C.txt.nsuite_genelist
GS-196-F4	3	203300000	3q27.3	0.986917831320664	0.0120886016709455	0.987408326218092	0.0150071389524921	4	C:\Program Files\Normalise Suite 2\Genelists\SG_Hu1-2_KTH1-2500_ver1_10Rx24C.txt.nsuite_genelist
RP11-338O10	3	204600000	3q27.3	1.00072375450528	0.0134031863559262	0.995304854901118	0.0155770883267638	4	C:\Program Files\Normalise Suite 2\Genelists\SG_Hu1-2_KTH1-2500_ver1_10Rx24C.txt.nsuite_genelist
AC018707	3	204900000	3q27.3	1.01132503967481	0.0251493204383234	1.01483010367483	0.0254153132469698	4	C:\Program Files\Normalise Suite 2\Genelists\SG_Hu1-2_KTH1-2500_ver1_10Rx24C.txt.nsuite_genelist
RP11-333J2	4	0	4p16.3	0.974057536156514	0.041519384043509	0.979785471672925	0.0397943158672594	4	C:\Program Files\Normalise Suite 2\Genelists\SG_Hu1-2_KTH1-2500_ver1_10Rx24C.txt.nsuite_genelist
AC092535	4	700000	4p16.3	1.01363904401003	0.0310934236189165	1.01630445743679	0.0289343262089574	4	C:\Program Files\Normalise Suite 2\Genelists\SG_Hu1-2_KTH1-2500_ver1_10Rx24C.txt.nsuite_genelist
RP11-572O17	4	1100000	4p16.3	1.00084373869017	0.0287590837880369	1.00011422743875	0.0257942891727677	4	C:\Program Files\Normalise Suite 2\Genelists\SG_Hu1-2_KTH1-2500_ver1_10Rx24C.txt.nsuite_genelist
RP11-262P20	4	1200000	4p16.3	1.01330641417996	0.0401675806708164	1.01494139073115	0.0383611218745284	8	C:\Program Files\Normalise Suite 2\Genelists\SG_Hu1-2_KTH1-2500_ver1_10Rx24C.txt.nsuite_genelist
RP11-478C1	4	1900000	4p16.3	0.984785820291931	0.0628583356176411	0.985229918582977	0.0635197417674151	4	C:\Program Files\Normalise Suite 2\Genelists\SG_Hu1-2_KTH1-2500_ver1_10Rx24C.txt.nsuite_genelist
RP3-323A24	4	2800000	4p16.3	1.0060990217891	0.00655660742753119	1.00650127369114	0.00756191495531903	4	C:\Program Files\Normalise Suite 2\Genelists\SG_Hu1-2_KTH1-2500_ver1_10Rx24C.txt.nsuite_genelist
RP11-520M5	4	4000000	4p16.2	0.961598735554986	0.102803231886672	0.96175752516906	0.106154979263872	4	C:\Program Files\Normalise Suite 2\Genelists\SG_Hu1-2_KTH1-2500_ver1_10Rx24C.txt.nsuite_genelist
RP11-808B21	4	4500000	4p16.2	1.0265369818654	0.0324068528408032	1.02838522433245	0.0337546657837085	4	C:\Program Files\Normalise Suite 2\Genelists\SG_Hu1-2_KTH1-2500_ver1_10Rx24C.txt.nsuite_genelist
GS-36-P21	4	5000000	4p16.2	0.961211201411483	0.0543655612831959	0.960521204070416	0.0547547600326363	4	C:\Program Files\Normalise Suite 2\Genelists\SG_Hu1-2_KTH1-2500_ver1_10Rx24C.txt.nsuite_genelist
GS-113-B13	4	5100000	4p16.2	0.986977895144631	0.0477592610501012	0.991185232247028	0.0473788399175925	4	C:\Program Files\Normalise Suite 2\Genelists\SG_Hu1-2_KTH1-2500_ver1_10Rx24C.txt.nsuite_genelist
RP11-357G3	4	5300000	4p16.2	0.995308557895729	0.0230271944449967	0.997478334446271	0.023807821910756	4	C:\Program Files\Normalise Suite 2\Genelists\SG_Hu1-2_KTH1-2500_ver1_10Rx24C.txt.nsuite_genelist
AC004555	4	7600000	4p16.1	1.01554012462914	0.0360123093831483	1.01622854932124	0.0375544305452737	4	C:\Program Files\Normalise Suite 2\Genelists\SG_Hu1-2_KTH1-2500_ver1_10Rx24C.txt.nsuite_genelist
RP11-101J14	4	9300000	4p16.1	1.01102796106823	0.0302092746184145	1.01169204471629	0.0299641977960128	4	C:\Program Files\Normalise Suite 2\Genelists\SG_Hu1-2_KTH1-2500_ver1_10Rx24C.txt.nsuite_genelist
RP11-17I9	4	10600000	4p16.1	1.00384106374478	0.0162280005977806	1.00216593518453	0.0165681531697772	4	C:\Program Files\Normalise Suite 2\Genelists\SG_Hu1-2_KTH1-2500_ver1_10Rx24C.txt.nsuite_genelist
RP11-34C20	4	11900000	4p16.1	0.984094308682595	0.0592915265847998	0.980411398215828	0.0582492588281079	4	C:\Program Files\Normalise Suite 2\Genelists\SG_Hu1-2_KTH1-2500_ver1_10Rx24C.txt.nsuite_genelist
RP11-79G9	4	13400000	4p15.33	0.990920329456923	0.0146116942526387	0.98954811633969	0.0148681111558236	4	C:\Program Files\Normalise Suite 2\Genelists\SG_Hu1-2_KTH1-2500_ver1_10Rx24C.txt.nsuite_genelist
RP11-81N5	4	14000000	4p15.33	0.981252537662054	0.0150187365577682	0.977436867632046	0.0161058807509514	4	C:\Program Files\Normalise Suite 2\Genelists\SG_Hu1-2_KTH1-2500_ver1_10Rx24C.txt.nsuite_genelist
RP11-89K12	4	14600000	4p15.33	1.00887348615128	0.0377800029343338	1.03116310529656	0.0286237095446112	4	C:\Program Files\Normalise Suite 2\Genelists\SG_Hu1-2_KTH1-2500_ver1_10Rx24C.txt.nsuite_genelist
RP11-81L15	4	15500000	4p15.33	0.975575148721126	0.0226915476141449	0.975611368138308	0.0325502151742116	4	C:\Program Files\Normalise Suite 2\Genelists\SG_Hu1-2_KTH1-2500_ver1_10Rx24C.txt.nsuite_genelist
RP11-91N13	4	16800000	4p15.33	1.00793617909994	0.0479641892030937	1.00822983597821	0.0492077066427187	4	C:\Program Files\Normalise Suite 2\Genelists\SG_Hu1-2_KTH1-2500_ver1_10Rx24C.txt.nsuite_genelist
RP11-206O9	4	17100000	4p15.33	1.00047948713505	0.0941876934081337	1.01013065384672	0.123751383382065	4	C:\Program Files\Normalise Suite 2\Genelists\SG_Hu1-2_KTH1-2500_ver1_10Rx24C.txt.nsuite_genelist
RP11-89H17	4	18200000	4p15.32	1.004562432289	0.0307099835710818	1.00392923976999	0.028049261186669	4	C:\Program Files\Normalise Suite 2\Genelists\SG_Hu1-2_KTH1-2500_ver1_10Rx24C.txt.nsuite_genelist
RP11-79N22	4	19400000	4p15.32	0.97340818921176	0.0838066116941492	0.982147613631554	0.0758211140278443	4	C:\Program Files\Normalise Suite 2\Genelists\SG_Hu1-2_KTH1-2500_ver1_10Rx24C.txt.nsuite_genelist
RP11-11M9	4	20100000	4p15.32	0.981368380226458	0.0235772340757697	0.9742653911974	0.00955504394863906	4	C:\Program Files\Normalise Suite 2\Genelists\SG_Hu1-2_KTH1-2500_ver1_10Rx24C.txt.nsuite_genelist
RP11-91B20	4	20800000	4p15.32	0.996620459468397	0.0120700483790006	0.997328555938685	0.0126855084307667	4	C:\Program Files\Normalise Suite 2\Genelists\SG_Hu1-2_KTH1-2500_ver1_10Rx24C.txt.nsuite_genelist
RP11-151G21	4	21900000	4p15.31	0.995903813525369	0.0366462345996186	0.990628711871593	0.0267793486356083	4	C:\Program Files\Normalise Suite 2\Genelists\SG_Hu1-2_KTH1-2500_ver1_10Rx24C.txt.nsuite_genelist
RP11-238L9	4	22200000	4p15.31	1.00148094106323	0.0178160584914733	1.00236955831635	0.0194975205739684	4	C:\Program Files\Normalise Suite 2\Genelists\SG_Hu1-2_KTH1-2500_ver1_10Rx24C.txt.nsuite_genelist
RP11-88B22	4	23900000	4p15.31	0.970343501351333	0.0573042972331976	0.967255137841777	0.0582317208214109	4	C:\Program Files\Normalise Suite 2\Genelists\SG_Hu1-2_KTH1-2500_ver1_10Rx24C.txt.nsuite_genelist
RP11-660M5	4	26900000	4p15.2	0.982454575331662	0.0194133835941874	0.981239516655836	0.0182850277379036	4	C:\Program Files\Normalise Suite 2\Genelists\SG_Hu1-2_KTH1-2500_ver1_10Rx24C.txt.nsuite_genelist
RP11-239C17	4	28400000	4p15.2	0.992307910622941	0.0270436062388981	0.989075972445759	0.02352727552883	4	C:\Program Files\Normalise Suite 2\Genelists\SG_Hu1-2_KTH1-2500_ver1_10Rx24C.txt.nsuite_genelist
RP11-89I6	4	31600000	4p15.1	0.99831635566187	0.0419126300365782	0.998925655668698	0.0157432309407459	4	C:\Program Files\Normalise Suite 2\Genelists\SG_Hu1-2_KTH1-2500_ver1_10Rx24C.txt.nsuite_genelist
RP11-53F2	4	32100000	4p15.1	0.984999081781028	0.0309524396040658	0.986267127659721	0.0318174778267152	4	C:\Program Files\Normalise Suite 2\Genelists\SG_Hu1-2_KTH1-2500_ver1_10Rx24C.txt.nsuite_genelist
RP11-363G1	4	32200000	4p15.1	0.988121948852799	0.0183835672355473	0.987347579777167	0.0169330236881177	4	C:\Program Files\Normalise Suite 2\Genelists\SG_Hu1-2_KTH1-2500_ver1_10Rx24C.txt.nsuite_genelist
RP11-81H11	4	33900000	4p15.1	0.983907485986072	0.0681497160386154	0.994190054209336	0.0731624571001513	4	C:\Program Files\Normalise Suite 2\Genelists\SG_Hu1-2_KTH1-2500_ver1_10Rx24C.txt.nsuite_genelist
RP11-79E3	4	35800000	4q13.1	0.98965549145416	0.016900294787524	0.992405068091005	0.0158528585324449	4	C:\Program Files\Normalise Suite 2\Genelists\SG_Hu1-2_KTH1-2500_ver1_10Rx24C.txt.nsuite_genelist
RP11-81N11	4	36600000	4q13.1	0.983549114921368	0.0126673704018373	0.946106896343756	0.0752686309074143	4	C:\Program Files\Normalise Suite 2\Genelists\SG_Hu1-2_KTH1-2500_ver1_10Rx24C.txt.nsuite_genelist
RP11-108H14	4	38900000	4q13.1	0.97690379460355	0.0309220398211046	0.981194105217392	0.0191846852253973	4	C:\Program Files\Normalise Suite 2\Genelists\SG_Hu1-2_KTH1-2500_ver1_10Rx24C.txt.nsuite_genelist
RP11-24G16	4	40000000	4q13.1	1.05551434819945	0.0922285827269834	1.06036411902346	0.103120945557622	4	C:\Program Files\Normalise Suite 2\Genelists\SG_Hu1-2_KTH1-2500_ver1_10Rx24C.txt.nsuite_genelist
RP11-472B18	4	41500000	4q13.1	1.00166125793558	0.0710249031346012	0.996752900743541	0.0684246697210422	4	C:\Program Files\Normalise Suite 2\Genelists\SG_Hu1-2_KTH1-2500_ver1_10Rx24C.txt.nsuite_genelist
RP11-138F23	4	42700000	4q13.1	1.00549105790663	0.0330198955224021	1.0030839491429	0.0350628134010654	4	C:\Program Files\Normalise Suite 2\Genelists\SG_Hu1-2_KTH1-2500_ver1_10Rx24C.txt.nsuite_genelist
RP11-227F19	4	43400000	4q13.1	0.965546482057609	0.074837694002872	0.965369994706008	0.0703817677070258	4	C:\Program Files\Normalise Suite 2\Genelists\SG_Hu1-2_KTH1-2500_ver1_10Rx24C.txt.nsuite_genelist
RP11-91F19	4	44400000	4q13.1	0.961815122451689	0.0750461691206886	0.955650457714186	0.0685973667467339	4	C:\Program Files\Normalise Suite 2\Genelists\SG_Hu1-2_KTH1-2500_ver1_10Rx24C.txt.nsuite_genelist
RP11-90L23	4	45100000	4q13.1	0.994404133397208	0.0330236928620279	0.999586225827	0.0274677535997835	4	C:\Program Files\Normalise Suite 2\Genelists\SG_Hu1-2_KTH1-2500_ver1_10Rx24C.txt.nsuite_genelist
AC025025	4	47800000	4q13.1	0.978183888737744	0.0468341184333657	0.979797017753976	0.0408181371299925	4	C:\Program Files\Normalise Suite 2\Genelists\SG_Hu1-2_KTH1-2500_ver1_10Rx24C.txt.nsuite_genelist
RP11-89N6	4	49700000	4q13.1	0.983377010233087	0.0224345435673428	0.98240490309094	0.0225935938605548	4	C:\Program Files\Normalise Suite 2\Genelists\SG_Hu1-2_KTH1-2500_ver1_10Rx24C.txt.nsuite_genelist
RP11-109P3	4	50000000	4q13.1	1.0154599386949	0.0202904049333934	1.01547490538241	0.0216393781336726	4	C:\Program Files\Normalise Suite 2\Genelists\SG_Hu1-2_KTH1-2500_ver1_10Rx24C.txt.nsuite_genelist
AC022904	4	52900000	4q13.1	1.00136150727015	0.00869526510116709	0.996132562628383	0.01512859321107	4	C:\Program Files\Normalise Suite 2\Genelists\SG_Hu1-2_KTH1-2500_ver1_10Rx24C.txt.nsuite_genelist
RP11-80L11	4	55400000	4q13.1	0.980235099996608	0.0247921347923829	0.96714799494925	0.0127058544815551	4	C:\Program Files\Normalise Suite 2\Genelists\SG_Hu1-2_KTH1-2500_ver1_10Rx24C.txt.nsuite_genelist
AC069068	4	56400000	4q13.1	0.976773668190654	0.0146134864662112	0.97890903853618	0.0107831756370375	4	C:\Program Files\Normalise Suite 2\Genelists\SG_Hu1-2_KTH1-2500_ver1_10Rx24C.txt.nsuite_genelist
RP11-7J22	4	57400000	4q13.1	1.02893481044984	0.119440482219675	1.02974521181407	0.119216460177166	4	C:\Program Files\Normalise Suite 2\Genelists\SG_Hu1-2_KTH1-2500_ver1_10Rx24C.txt.nsuite_genelist
RP11-319E12	4	58300000	4q13.1	0.977364053403215	0.0125884460131639	0.976506845569193	0.0110679957105116	4	C:\Program Files\Normalise Suite 2\Genelists\SG_Hu1-2_KTH1-2500_ver1_10Rx24C.txt.nsuite_genelist
RP11-89B16	4	59800000	4q13.1	0.993118998946476	0.0339741510251037	0.992249724477284	0.0320987304132148	4	C:\Program Files\Normalise Suite 2\Genelists\SG_Hu1-2_KTH1-2500_ver1_10Rx24C.txt.nsuite_genelist
RP11-91C3	4	61000000	4q13.1	0.987376512164751	0.0480430020504954	0.989249259159763	0.0458213634839775	4	C:\Program Files\Normalise Suite 2\Genelists\SG_Hu1-2_KTH1-2500_ver1_10Rx24C.txt.nsuite_genelist
RP11-24I7	4	62800000	4q13.1	0.999031167594574	0.0369550699722126	0.997492689021589	0.0439351490520351	4	C:\Program Files\Normalise Suite 2\Genelists\SG_Hu1-2_KTH1-2500_ver1_10Rx24C.txt.nsuite_genelist
RP11-63E13	4	66500000	4q13.1	0.988421014524379	0.0228677038804292	0.988694545106919	0.0228261638173679	4	C:\Program Files\Normalise Suite 2\Genelists\SG_Hu1-2_KTH1-2500_ver1_10Rx24C.txt.nsuite_genelist
RP11-89M12	4	68300000	4q13.2	0.986750130458401	0.0239376382565083	0.983346870259888	0.0269843407655099	4	C:\Program Files\Normalise Suite 2\Genelists\SG_Hu1-2_KTH1-2500_ver1_10Rx24C.txt.nsuite_genelist
RP11-642E20	4	69000000	4q13.2	0.987458780831391	0.00994216581048706	0.985962913274286	0.00869731472560936	4	C:\Program Files\Normalise Suite 2\Genelists\SG_Hu1-2_KTH1-2500_ver1_10Rx24C.txt.nsuite_genelist
RP11-529K3	4	70500000	4q13.3	1.00566217586762	0.0470170261422231	1.00467971322414	0.0508987783657111	4	C:\Program Files\Normalise Suite 2\Genelists\SG_Hu1-2_KTH1-2500_ver1_10Rx24C.txt.nsuite_genelist
RP11-121P15	4	71300000	4q13.3	0.979510508986962	0.0277435734505086	0.979179449640132	0.0302075354770913	4	C:\Program Files\Normalise Suite 2\Genelists\SG_Hu1-2_KTH1-2500_ver1_10Rx24C.txt.nsuite_genelist
RP11-89G2	4	71700000	4q13.3	0.994239873181362	0.0335536026191013	0.995026220503218	0.0358421400909575	4	C:\Program Files\Normalise Suite 2\Genelists\SG_Hu1-2_KTH1-2500_ver1_10Rx24C.txt.nsuite_genelist
RP11-373J21	4	72700000	4q13.3	0.995200076369392	0.0821995122137753	0.990709407336021	0.0642102788727779	4	C:\Program Files\Normalise Suite 2\Genelists\SG_Hu1-2_KTH1-2500_ver1_10Rx24C.txt.nsuite_genelist
RP11-155P6	4	73800000	4q13.3	0.986168903397579	0.0335469011806864	0.982613505982282	0.01509538523899	4	C:\Program Files\Normalise Suite 2\Genelists\SG_Hu1-2_KTH1-2500_ver1_10Rx24C.txt.nsuite_genelist
RP11-88J6	4	74600000	4q21.1	0.996435988561946	0.0346141061681051	0.994270848774809	0.0406884551931676	4	C:\Program Files\Normalise Suite 2\Genelists\SG_Hu1-2_KTH1-2500_ver1_10Rx24C.txt.nsuite_genelist
RP11-144I19	4	76200000	4q21.1	0.972738381751309	0.0090513975086532	0.970976237151761	0.0123647089311789	4	C:\Program Files\Normalise Suite 2\Genelists\SG_Hu1-2_KTH1-2500_ver1_10Rx24C.txt.nsuite_genelist
RP11-49H14	4	77500000	4q21.21	1.00103659150368	0.0333757799098125	0.996282860622104	0.0412197528624078	4	C:\Program Files\Normalise Suite 2\Genelists\SG_Hu1-2_KTH1-2500_ver1_10Rx24C.txt.nsuite_genelist
RP11-79M16	4	78000000	4q21.21	0.995632701892457	0.033824855195139	0.992611961272614	0.0366061011371379	4	C:\Program Files\Normalise Suite 2\Genelists\SG_Hu1-2_KTH1-2500_ver1_10Rx24C.txt.nsuite_genelist
RP11-17P19	4	78400000	4q21.21	1.01470044778536	0.0485127562942376	1.01549087948161	0.0495373063296261	4	C:\Program Files\Normalise Suite 2\Genelists\SG_Hu1-2_KTH1-2500_ver1_10Rx24C.txt.nsuite_genelist
AC021127	4	80500000	4q21.22	0.989786904749866	0.0888461697207921	0.999965518824633	0.0825878702054959	4	C:\Program Files\Normalise Suite 2\Genelists\SG_Hu1-2_KTH1-2500_ver1_10Rx24C.txt.nsuite_genelist
RP11-110P12	4	81300000	4q21.22	0.972572082015375	0.0386781621620185	0.968333081505213	0.034723366068081	4	C:\Program Files\Normalise Suite 2\Genelists\SG_Hu1-2_KTH1-2500_ver1_10Rx24C.txt.nsuite_genelist
RP11-449B1	4	83000000	4q21.23	1.01543469373005	0.090762203702982	1.014202826181	0.0990852147040301	4	C:\Program Files\Normalise Suite 2\Genelists\SG_Hu1-2_KTH1-2500_ver1_10Rx24C.txt.nsuite_genelist
RP11-91J11	4	83700000	4q21.23	0.991168534435765	0.0413808278913979	0.988493669037494	0.0362969932255002	4	C:\Program Files\Normalise Suite 2\Genelists\SG_Hu1-2_KTH1-2500_ver1_10Rx24C.txt.nsuite_genelist
RP11-36G19	4	84500000	4q21.3	0.993784570135269	0.0145809051680174	0.998148986808451	0.00809737047670935	4	C:\Program Files\Normalise Suite 2\Genelists\SG_Hu1-2_KTH1-2500_ver1_10Rx24C.txt.nsuite_genelist
RP11-91E6	4	86400000	4q21.3	0.981515165852764	0.028876152497918	0.98083859326568	0.0315062228359894	4	C:\Program Files\Normalise Suite 2\Genelists\SG_Hu1-2_KTH1-2500_ver1_10Rx24C.txt.nsuite_genelist
RP11-397E7	4	87300000	4q21.3	1.0215423164233	0.0173019780566742	1.01901416447533	0.0201719824879031	4	C:\Program Files\Normalise Suite 2\Genelists\SG_Hu1-2_KTH1-2500_ver1_10Rx24C.txt.nsuite_genelist
RP11-203P12	4	87500000	4q21.3	1.00015209636289	0.0194132786747128	0.996623118228644	0.0144512956736451	4	C:\Program Files\Normalise Suite 2\Genelists\SG_Hu1-2_KTH1-2500_ver1_10Rx24C.txt.nsuite_genelist
RP11-17P8	4	88900000	4q22.1	0.988580680259457	0.0188571893757029	0.994619378425601	0.0260370115418098	4	C:\Program Files\Normalise Suite 2\Genelists\SG_Hu1-2_KTH1-2500_ver1_10Rx24C.txt.nsuite_genelist
RP11-79M20	4	89800000	4q22.1	1.01020488090738	0.0625730500465769	1.00981288745209	0.0606274398827193	4	C:\Program Files\Normalise Suite 2\Genelists\SG_Hu1-2_KTH1-2500_ver1_10Rx24C.txt.nsuite_genelist
RP11-49M7	4	90700000	4q22.1	0.994403093788814	0.0294767421702252	0.988851214907592	0.0306018007982135	4	C:\Program Files\Normalise Suite 2\Genelists\SG_Hu1-2_KTH1-2500_ver1_10Rx24C.txt.nsuite_genelist
RP11-451M10	4	91300000	4q22.1	0.982122183439218	0.0118113110529672	0.979791866858329	0.0127613808796079	4	C:\Program Files\Normalise Suite 2\Genelists\SG_Hu1-2_KTH1-2500_ver1_10Rx24C.txt.nsuite_genelist
RP11-16I17	4	94300000	4q22.1	0.963899729187822	0.0298085432188223	0.966800306650276	0.027688077732352	4	C:\Program Files\Normalise Suite 2\Genelists\SG_Hu1-2_KTH1-2500_ver1_10Rx24C.txt.nsuite_genelist
RP11-21O14	4	96800000	4q22.2	0.978353782606102	0.0154719149876474	0.978863181261076	0.0136376405988881	4	C:\Program Files\Normalise Suite 2\Genelists\SG_Hu1-2_KTH1-2500_ver1_10Rx24C.txt.nsuite_genelist
RP11-369I16	4	98200000	4q22.3	0.973101228947836	0.0543204365842754	0.961539656945969	0.0443711995875124	4	C:\Program Files\Normalise Suite 2\Genelists\SG_Hu1-2_KTH1-2500_ver1_10Rx24C.txt.nsuite_genelist
RP11-144B4	4	99300000	4q22.3	0.976985375723922	0.0605598152582827	0.977241629627655	0.0595396298059081	4	C:\Program Files\Normalise Suite 2\Genelists\SG_Hu1-2_KTH1-2500_ver1_10Rx24C.txt.nsuite_genelist
RP11-414I7	4	100800000	4q22.3	0.98396752254567	0.0489287029334846	0.979008337682273	0.045853495642279	4	C:\Program Files\Normalise Suite 2\Genelists\SG_Hu1-2_KTH1-2500_ver1_10Rx24C.txt.nsuite_genelist
RP11-91G13	4	103000000	4q28.1	0.994837898145238	0.0321195910739439	0.995038461881137	0.0258622769903591	4	C:\Program Files\Normalise Suite 2\Genelists\SG_Hu1-2_KTH1-2500_ver1_10Rx24C.txt.nsuite_genelist
RP11-26E14	4	104500000	4q28.1	0.993971658808067	0.0111541476619292	0.989104977961089	0.00694658632514581	4	C:\Program Files\Normalise Suite 2\Genelists\SG_Hu1-2_KTH1-2500_ver1_10Rx24C.txt.nsuite_genelist
RP11-91C2	4	105200000	4q28.1	0.981262979823577	0.00748659775275299	0.974668636013106	0.0250046725697984	4	C:\Program Files\Normalise Suite 2\Genelists\SG_Hu1-2_KTH1-2500_ver1_10Rx24C.txt.nsuite_genelist
RP11-88D10	4	107800000	4q28.1	0.965689061390165	0.0297011976751537	0.961378709810871	0.0339933449871278	4	C:\Program Files\Normalise Suite 2\Genelists\SG_Hu1-2_KTH1-2500_ver1_10Rx24C.txt.nsuite_genelist
RP11-80H22	4	109900000	4q28.1	1.01103939824806	0.0412615131949945	1.00760518237648	0.0366780444799787	4	C:\Program Files\Normalise Suite 2\Genelists\SG_Hu1-2_KTH1-2500_ver1_10Rx24C.txt.nsuite_genelist
RP11-81J9	4	110000000	4q28.1	1.00472301403696	0.0376768589232699	1.00377823929038	0.0329702455293602	4	C:\Program Files\Normalise Suite 2\Genelists\SG_Hu1-2_KTH1-2500_ver1_10Rx24C.txt.nsuite_genelist
RP11-89G6	4	110300000	4q28.1	0.987807123794278	0.0169940022844734	0.986822858545006	0.0178231630880331	4	C:\Program Files\Normalise Suite 2\Genelists\SG_Hu1-2_KTH1-2500_ver1_10Rx24C.txt.nsuite_genelist
RP11-144H4	4	111100000	4q28.1	1.01138115675342	0.0809607161634717	1.01108469754245	0.0825642794849942	4	C:\Program Files\Normalise Suite 2\Genelists\SG_Hu1-2_KTH1-2500_ver1_10Rx24C.txt.nsuite_genelist
RP11-380D23	4	112100000	4q28.1	0.991780608807354	0.0565980160724831	0.991131738644822	0.0583340597114924	4	C:\Program Files\Normalise Suite 2\Genelists\SG_Hu1-2_KTH1-2500_ver1_10Rx24C.txt.nsuite_genelist
RP11-18D18	4	112900000	4q28.1	1.0070004204772	0.0522175733896322	1.00054571435144	0.0363185906932413	4	C:\Program Files\Normalise Suite 2\Genelists\SG_Hu1-2_KTH1-2500_ver1_10Rx24C.txt.nsuite_genelist
RP11-89D13	4	113200000	4q28.1	1.0073190137606	0.0154380810419187	1.00833146095642	0.0168495486298776	4	C:\Program Files\Normalise Suite 2\Genelists\SG_Hu1-2_KTH1-2500_ver1_10Rx24C.txt.nsuite_genelist
RP11-73K9	4	113800000	4q28.1	0.996128315589654	0.0380507551855527	0.98725095707733	0.0442677927774118	4	C:\Program Files\Normalise Suite 2\Genelists\SG_Hu1-2_KTH1-2500_ver1_10Rx24C.txt.nsuite_genelist
RP11-260E23	4	115200000	4q28.1	0.987184636124636	0.0157654529692979	0.986466821319242	0.013970425130331	4	C:\Program Files\Normalise Suite 2\Genelists\SG_Hu1-2_KTH1-2500_ver1_10Rx24C.txt.nsuite_genelist
RP11-362M19	4	116000000	4q28.1	0.990857912177063	0.0124940582626508	0.987616313532345	0.0162514974102703	4	C:\Program Files\Normalise Suite 2\Genelists\SG_Hu1-2_KTH1-2500_ver1_10Rx24C.txt.nsuite_genelist
RP11-778G8	4	118800000	4q28.1	0.985019207802497	0.0175469820031379	0.988496784836166	0.0163318721525212	4	C:\Program Files\Normalise Suite 2\Genelists\SG_Hu1-2_KTH1-2500_ver1_10Rx24C.txt.nsuite_genelist
RP11-21I10	4	119700000	4q28.1	0.995117730684605	0.00826105203918588	0.988282042786623	0.0214401370188524	4	C:\Program Files\Normalise Suite 2\Genelists\SG_Hu1-2_KTH1-2500_ver1_10Rx24C.txt.nsuite_genelist
RP11-101N17	4	119900000	4q28.1	0.990873020773309	0.0263663634523454	0.992274702029506	0.0287420036404409	4	C:\Program Files\Normalise Suite 2\Genelists\SG_Hu1-2_KTH1-2500_ver1_10Rx24C.txt.nsuite_genelist
AC007512	4	121100000	4q28.1	0.992946063901202	0.0171602825442596	0.992186415949791	0.0186146103254717	4	C:\Program Files\Normalise Suite 2\Genelists\SG_Hu1-2_KTH1-2500_ver1_10Rx24C.txt.nsuite_genelist
RP11-647P12	4	122400000	4q28.1	0.936354914905169	0.0475822490486973	0.913610204954341	0.0766144736042733	4	C:\Program Files\Normalise Suite 2\Genelists\SG_Hu1-2_KTH1-2500_ver1_10Rx24C.txt.nsuite_genelist
RP11-100E15	4	123900000	4q28.1	1.00074915241568	0.0349876879129942	0.996253762080815	0.0395106617271395	4	C:\Program Files\Normalise Suite 2\Genelists\SG_Hu1-2_KTH1-2500_ver1_10Rx24C.txt.nsuite_genelist
RP11-27C19	4	124700000	4q28.1	1.00560393022435	0.0540043595717888	0.996762007141362	0.0548865851817189	4	C:\Program Files\Normalise Suite 2\Genelists\SG_Hu1-2_KTH1-2500_ver1_10Rx24C.txt.nsuite_genelist
RP11-728C8	4	125200000	4q28.1	0.991824197893536	0.019954915879057	0.991508429414278	0.0232956962939469	4	C:\Program Files\Normalise Suite 2\Genelists\SG_Hu1-2_KTH1-2500_ver1_10Rx24C.txt.nsuite_genelist
RP11-79I18	4	126100000	4q28.1	0.962784708997323	0.0641190244489561	0.966597350254476	0.0708652020621669	4	C:\Program Files\Normalise Suite 2\Genelists\SG_Hu1-2_KTH1-2500_ver1_10Rx24C.txt.nsuite_genelist
RP11-89D9	4	126900000	4q28.1	0.962355718076904	0.0681982871790034	0.966359251792571	0.0669738916247398	4	C:\Program Files\Normalise Suite 2\Genelists\SG_Hu1-2_KTH1-2500_ver1_10Rx24C.txt.nsuite_genelist
RP11-77P11	4	128400000	4q28.1	0.982562266140674	0.0264422139524871	0.97914559863166	0.0225114629639263	4	C:\Program Files\Normalise Suite 2\Genelists\SG_Hu1-2_KTH1-2500_ver1_10Rx24C.txt.nsuite_genelist
RP11-11P20	4	129200000	4q28.1	1.00265514869715	0.0290971026750734	1.00424536795895	0.0318767280229565	4	C:\Program Files\Normalise Suite 2\Genelists\SG_Hu1-2_KTH1-2500_ver1_10Rx24C.txt.nsuite_genelist
RP11-184M15	4	130200000	4q28.2	0.99297077739846	0.0490017885382159	0.989172986263759	0.0478941965861102	4	C:\Program Files\Normalise Suite 2\Genelists\SG_Hu1-2_KTH1-2500_ver1_10Rx24C.txt.nsuite_genelist
RP11-14N24	4	131400000	4q28.2	0.982304357584154	0.0344037499453146	0.987271488025499	0.0331285871178732	4	C:\Program Files\Normalise Suite 2\Genelists\SG_Hu1-2_KTH1-2500_ver1_10Rx24C.txt.nsuite_genelist
RP11-80P12	4	132200000	4q28.2	0.980075169002656	0.0325753554708463	0.980880835982719	0.0285643075790875	4	C:\Program Files\Normalise Suite 2\Genelists\SG_Hu1-2_KTH1-2500_ver1_10Rx24C.txt.nsuite_genelist
RP11-94J9	4	134800000	4q28.3	0.994740156000391	0.0230973841047748	0.991331068021208	0.0194379663769418	4	C:\Program Files\Normalise Suite 2\Genelists\SG_Hu1-2_KTH1-2500_ver1_10Rx24C.txt.nsuite_genelist
RP11-89P23	4	135700000	4q28.3	1.0030133805725	0.0666234812376467	1.00326984792938	0.0682642905655062	3	C:\Program Files\Normalise Suite 2\Genelists\SG_Hu1-2_KTH1-2500_ver1_10Rx24C.txt.nsuite_genelist
RP11-81F5	4	136800000	4q28.3	0.96201105590935	0.0536315128339864	0.98157056164976	0.0407761190133074	4	C:\Program Files\Normalise Suite 2\Genelists\SG_Hu1-2_KTH1-2500_ver1_10Rx24C.txt.nsuite_genelist
RP11-60A1	4	137800000	4q28.3	0.996858741284294	0.0253398832313373	0.964033841567949	0.0468489637879366	4	C:\Program Files\Normalise Suite 2\Genelists\SG_Hu1-2_KTH1-2500_ver1_10Rx24C.txt.nsuite_genelist
AC016487	4	138300000	4q28.3	0.960717487606298	0.0681886717554174	0.957835985641023	0.0614508713406029	4	C:\Program Files\Normalise Suite 2\Genelists\SG_Hu1-2_KTH1-2500_ver1_10Rx24C.txt.nsuite_genelist
RP11-53C1	4	139600000	4q28.3	0.989458580305139	0.0163441474759774	0.98795461793048	0.0366722665037188	4	C:\Program Files\Normalise Suite 2\Genelists\SG_Hu1-2_KTH1-2500_ver1_10Rx24C.txt.nsuite_genelist
AC019343	4	141000000	4q28.3	0.9922326143694	0.0281139424252629	0.992323075911761	0.0300689662791781	4	C:\Program Files\Normalise Suite 2\Genelists\SG_Hu1-2_KTH1-2500_ver1_10Rx24C.txt.nsuite_genelist
RP11-5K16	4	141900000	4q28.3	1.01849005031154	0.0344967553231022	1.01128461412688	0.0413397481412267	4	C:\Program Files\Normalise Suite 2\Genelists\SG_Hu1-2_KTH1-2500_ver1_10Rx24C.txt.nsuite_genelist
RP11-79E2	4	143000000	4q31.1	0.970672886368489	0.0441117264549048	0.967241004765498	0.0469908952772271	4	C:\Program Files\Normalise Suite 2\Genelists\SG_Hu1-2_KTH1-2500_ver1_10Rx24C.txt.nsuite_genelist
RP11-739G21	4	143400000	4q31.1	0.997398245863322	0.0243425408897833	0.99577469269012	0.023508333931185	4	C:\Program Files\Normalise Suite 2\Genelists\SG_Hu1-2_KTH1-2500_ver1_10Rx24C.txt.nsuite_genelist
RP11-122I3	4	144700000	4q31.1	1.01694372678156	0.0437426216548238	1.01372435172254	0.0626914619408893	4	C:\Program Files\Normalise Suite 2\Genelists\SG_Hu1-2_KTH1-2500_ver1_10Rx24C.txt.nsuite_genelist
RP11-89E4	4	145500000	4q31.1	0.94757165162994	0.0751485420443335	0.95213865926563	0.0905720658006279	4	C:\Program Files\Normalise Suite 2\Genelists\SG_Hu1-2_KTH1-2500_ver1_10Rx24C.txt.nsuite_genelist
AC032008	4	147000000	4q31.1	0.975942587695413	0.0294650459324116	0.979296266848486	0.0278427891681434	4	C:\Program Files\Normalise Suite 2\Genelists\SG_Hu1-2_KTH1-2500_ver1_10Rx24C.txt.nsuite_genelist
RP11-91O3	4	148100000	4q31.21	0.969873362954164	0.118067638607493	0.967536269445557	0.115809714349739	4	C:\Program Files\Normalise Suite 2\Genelists\SG_Hu1-2_KTH1-2500_ver1_10Rx24C.txt.nsuite_genelist
RP11-56F3	4	149000000	4q31.21	0.983920313914216	0.00988154665064359	0.981750930443225	0.0109921304044064	4	C:\Program Files\Normalise Suite 2\Genelists\SG_Hu1-2_KTH1-2500_ver1_10Rx24C.txt.nsuite_genelist
RP11-24I21	4	150600000	4q31.22	0.986399758981824	0.0207381438319167	0.986780786411479	0.0250877139653902	4	C:\Program Files\Normalise Suite 2\Genelists\SG_Hu1-2_KTH1-2500_ver1_10Rx24C.txt.nsuite_genelist
RP11-77F4	4	152300000	4q31.23	1.00728535481119	0.024160707054636	1.00660378606321	0.0239316961817436	4	C:\Program Files\Normalise Suite 2\Genelists\SG_Hu1-2_KTH1-2500_ver1_10Rx24C.txt.nsuite_genelist
RP11-73G16	4	153300000	4q31.23	1.00075433285496	0.0162793795032623	1.00141805641686	0.0148742460395014	4	C:\Program Files\Normalise Suite 2\Genelists\SG_Hu1-2_KTH1-2500_ver1_10Rx24C.txt.nsuite_genelist
RP11-119B13	4	154600000	4q31.23	0.977339825779118	0.0289172097543685	0.977288233702868	0.0319216496607178	4	C:\Program Files\Normalise Suite 2\Genelists\SG_Hu1-2_KTH1-2500_ver1_10Rx24C.txt.nsuite_genelist
RP11-136D2	4	157900000	4q31.3	0.990588034502131	0.0445063636974877	0.988103227000057	0.0357345692157128	4	C:\Program Files\Normalise Suite 2\Genelists\SG_Hu1-2_KTH1-2500_ver1_10Rx24C.txt.nsuite_genelist
RP11-17C4	4	158700000	4q32.1	1.00129809223347	0.0283409476529042	1.00227001190845	0.0303071766952184	4	C:\Program Files\Normalise Suite 2\Genelists\SG_Hu1-2_KTH1-2500_ver1_10Rx24C.txt.nsuite_genelist
RP11-89C4	4	159800000	4q32.1	0.986311595442068	0.0289392945261099	0.985357836543368	0.0293149085488703	4	C:\Program Files\Normalise Suite 2\Genelists\SG_Hu1-2_KTH1-2500_ver1_10Rx24C.txt.nsuite_genelist
RP11-81P7	4	160900000	4q32.1	0.969589597845697	0.057499886213412	0.964838061763834	0.0545270404602853	4	C:\Program Files\Normalise Suite 2\Genelists\SG_Hu1-2_KTH1-2500_ver1_10Rx24C.txt.nsuite_genelist
AC011101	4	162200000	4q32.1	0.979849285397894	0.0387582897477188	0.995667675682806	0.0244860701824501	4	C:\Program Files\Normalise Suite 2\Genelists\SG_Hu1-2_KTH1-2500_ver1_10Rx24C.txt.nsuite_genelist
RP11-177L7	4	163400000	4q32.1	0.974037009206488	0.0280873425294718	0.97481729774214	0.0330856895160757	4	C:\Program Files\Normalise Suite 2\Genelists\SG_Hu1-2_KTH1-2500_ver1_10Rx24C.txt.nsuite_genelist
RP11-808H17	4	163600000	4q32.1	0.990106641849432	0.0132801712298863	0.986308329124256	0.0166413214133592	4	C:\Program Files\Normalise Suite 2\Genelists\SG_Hu1-2_KTH1-2500_ver1_10Rx24C.txt.nsuite_genelist
RP11-79E19	4	166400000	4q32.2	0.989991939760874	0.0346976494768849	0.999294063326243	0.0329281753234864	4	C:\Program Files\Normalise Suite 2\Genelists\SG_Hu1-2_KTH1-2500_ver1_10Rx24C.txt.nsuite_genelist
RP11-6F19	4	167000000	4q32.3	0.979660082197354	0.018484959415404	0.987743377344458	0.0238949063435014	4	C:\Program Files\Normalise Suite 2\Genelists\SG_Hu1-2_KTH1-2500_ver1_10Rx24C.txt.nsuite_genelist
RP11-36G9	4	170000000	4q32.3	0.962641753683035	0.0729454167026024	0.963934701354094	0.0762968561210646	4	C:\Program Files\Normalise Suite 2\Genelists\SG_Hu1-2_KTH1-2500_ver1_10Rx24C.txt.nsuite_genelist
RP11-90E13	4	171100000	4q32.3	0.953166882865742	0.215593688928723	0.946579727245465	0.219468175776708	4	C:\Program Files\Normalise Suite 2\Genelists\SG_Hu1-2_KTH1-2500_ver1_10Rx24C.txt.nsuite_genelist
RP11-90D5	4	173200000	4q34.1	0.966144271407295	0.0179925623831558	0.963691551743128	0.0162315147698358	4	C:\Program Files\Normalise Suite 2\Genelists\SG_Hu1-2_KTH1-2500_ver1_10Rx24C.txt.nsuite_genelist
RP11-110O14	4	174500000	4q34.1	1.01031721219943	0.0553404563238243	1.01215595794682	0.0598149237019222	4	C:\Program Files\Normalise Suite 2\Genelists\SG_Hu1-2_KTH1-2500_ver1_10Rx24C.txt.nsuite_genelist
RP11-89D7	4	174900000	4q34.1	0.996867285432095	0.0315606690150771	0.995020554835861	0.0358978748334235	4	C:\Program Files\Normalise Suite 2\Genelists\SG_Hu1-2_KTH1-2500_ver1_10Rx24C.txt.nsuite_genelist
RP11-134F18	4	175600000	4q34.1	0.996119539450611	0.0896418785823795	0.995451056835678	0.0923068530037848	4	C:\Program Files\Normalise Suite 2\Genelists\SG_Hu1-2_KTH1-2500_ver1_10Rx24C.txt.nsuite_genelist
RP11-122D8	4	177500000	4q34.1	0.983246973069534	0.0524196378449048	0.993262102577826	0.0450094854252533	4	C:\Program Files\Normalise Suite 2\Genelists\SG_Hu1-2_KTH1-2500_ver1_10Rx24C.txt.nsuite_genelist
RP11-79K2	4	178000000	4q34.2	1.01129437119115	0.0280462558726658	1.01131809180506	0.0293650510237413	4	C:\Program Files\Normalise Suite 2\Genelists\SG_Hu1-2_KTH1-2500_ver1_10Rx24C.txt.nsuite_genelist
RP11-62B4	4	179000000	4q34.3	0.984763746454404	0.0707646758480572	0.977486500405315	0.0670633388455011	4	C:\Program Files\Normalise Suite 2\Genelists\SG_Hu1-2_KTH1-2500_ver1_10Rx24C.txt.nsuite_genelist
RP11-79G20	4	180500000	4q34.3	0.979035075962131	0.00844870699333077	0.978670778792464	0.0100656749428218	4	C:\Program Files\Normalise Suite 2\Genelists\SG_Hu1-2_KTH1-2500_ver1_10Rx24C.txt.nsuite_genelist
RP11-80P4	4	181800000	4q34.3	1.00092269448871	0.0353899598052289	0.998259227870029	0.0343877364564301	4	C:\Program Files\Normalise Suite 2\Genelists\SG_Hu1-2_KTH1-2500_ver1_10Rx24C.txt.nsuite_genelist
RP11-244K2	4	182600000	4q34.3	0.993006695076752	0.0475348623742519	0.995892912580428	0.0602518173366621	4	C:\Program Files\Normalise Suite 2\Genelists\SG_Hu1-2_KTH1-2500_ver1_10Rx24C.txt.nsuite_genelist
RP11-125M9	4	182800000	4q35.1	0.982025709923324	0.0176033015038532	0.981342035941689	0.0229225867442343	4	C:\Program Files\Normalise Suite 2\Genelists\SG_Hu1-2_KTH1-2500_ver1_10Rx24C.txt.nsuite_genelist
RP11-18D7	4	183900000	4q35.1	0.994801055004221	0.0215612038144298	0.991898026084119	0.0241171214297641	4	C:\Program Files\Normalise Suite 2\Genelists\SG_Hu1-2_KTH1-2500_ver1_10Rx24C.txt.nsuite_genelist
RP11-90E7	4	184800000	4q35.1	1.01171287701207	0.0663738513814359	1.01687197380305	0.0635905014491954	4	C:\Program Files\Normalise Suite 2\Genelists\SG_Hu1-2_KTH1-2500_ver1_10Rx24C.txt.nsuite_genelist
RP11-267E24	4	185600000	4q35.1	1.00701946018906	0.0281102794115623	1.00200327766425	0.0260515364870321	4	C:\Program Files\Normalise Suite 2\Genelists\SG_Hu1-2_KTH1-2500_ver1_10Rx24C.txt.nsuite_genelist
RP11-279K24	4	186800000	4q35.1	0.969188429983258	0.0234153558247624	0.977864825420043	0.0121895648612226	4	C:\Program Files\Normalise Suite 2\Genelists\SG_Hu1-2_KTH1-2500_ver1_10Rx24C.txt.nsuite_genelist
RP11-597P9	4	187500000	4q35.1	0.982981838081332	0.0983874306539677	0.986573842560935	0.0987610298566931	4	C:\Program Files\Normalise Suite 2\Genelists\SG_Hu1-2_KTH1-2500_ver1_10Rx24C.txt.nsuite_genelist
GS-31-J3	4	188000000	4q35.1	0.977856031696389	0.102448209923831	0.976900100659187	0.0991615885006112	4	C:\Program Files\Normalise Suite 2\Genelists\SG_Hu1-2_KTH1-2500_ver1_10Rx24C.txt.nsuite_genelist
RP11-91J3	4	188500000	4q35.1	0.996410336113294	0.0346925282833968	0.998148596654796	0.0338527898131746	4	C:\Program Files\Normalise Suite 2\Genelists\SG_Hu1-2_KTH1-2500_ver1_10Rx24C.txt.nsuite_genelist
GS-963-K6	4	190600000	4q35.2	0.960689010686226	0.0436714314941502	0.963614799978944	0.0358998227758968	4	C:\Program Files\Normalise Suite 2\Genelists\SG_Hu1-2_KTH1-2500_ver1_10Rx24C.txt.nsuite_genelist
84c11	5	0	5p15.33	0.98121045896155	0.162965157526591	0.980905486855765	0.160718477957434	4	C:\Program Files\Normalise Suite 2\Genelists\SG_Hu1-2_KTH1-2500_ver1_10Rx24C.txt.nsuite_genelist
GS-24-H17	5	1600000	5p15.33	0.999740127429711	0.0293477386505898	1.00571309404375	0.0276616726522879	4	C:\Program Files\Normalise Suite 2\Genelists\SG_Hu1-2_KTH1-2500_ver1_10Rx24C.txt.nsuite_genelist
GS-189-N21	5	1900000	5p15.33	0.914958203753992	0.0595128421959767	0.952609202965339	0.13988087419341	4	C:\Program Files\Normalise Suite 2\Genelists\SG_Hu1-2_KTH1-2500_ver1_10Rx24C.txt.nsuite_genelist
AC025775	5	1900000	5p15.33	1.00717660877022	0.0350643721365335	1.01232377337805	0.0302902530001745	4	C:\Program Files\Normalise Suite 2\Genelists\SG_Hu1-2_KTH1-2500_ver1_10Rx24C.txt.nsuite_genelist
RP11-20B3	5	2700000	5p15.33	0.981965110854674	0.0335619674998287	0.979901754753533	0.0347492596375786	4	C:\Program Files\Normalise Suite 2\Genelists\SG_Hu1-2_KTH1-2500_ver1_10Rx24C.txt.nsuite_genelist
RP11-89N22	5	3200000	5p15.33	0.977163490685292	0.0481754774242517	0.975522812827867	0.0444891593660273	4	C:\Program Files\Normalise Suite 2\Genelists\SG_Hu1-2_KTH1-2500_ver1_10Rx24C.txt.nsuite_genelist
AC010635	5	6200000	5p15.32	0.999071341386068	0.0195146467103566	1.00494313742525	0.0219737076021564	4	C:\Program Files\Normalise Suite 2\Genelists\SG_Hu1-2_KTH1-2500_ver1_10Rx24C.txt.nsuite_genelist
RP11-58A5	5	7100000	5p15.32	0.995806329890211	0.101066619142197	0.992413992717438	0.0887002178238105	4	C:\Program Files\Normalise Suite 2\Genelists\SG_Hu1-2_KTH1-2500_ver1_10Rx24C.txt.nsuite_genelist
RP11-72C10	5	8200000	5p15.31	0.999322714525366	0.0848745982305979	0.998813932638231	0.0829974385962205	4	C:\Program Files\Normalise Suite 2\Genelists\SG_Hu1-2_KTH1-2500_ver1_10Rx24C.txt.nsuite_genelist
RP11-79G1	5	8600000	5p15.31	0.99526356316075	0.0443787616125615	0.999354332543804	0.0414624082572945	4	C:\Program Files\Normalise Suite 2\Genelists\SG_Hu1-2_KTH1-2500_ver1_10Rx24C.txt.nsuite_genelist
RP11-145B1	5	9600000	5p15.31	1.02850049232173	0.00720823824765475	1.02857206586957	0.00812553225253161	4	C:\Program Files\Normalise Suite 2\Genelists\SG_Hu1-2_KTH1-2500_ver1_10Rx24C.txt.nsuite_genelist
RP11-91M12	5	10300000	5p15.2	0.983139372162843	0.0395068053114748	0.980917931123829	0.0369224323836401	4	C:\Program Files\Normalise Suite 2\Genelists\SG_Hu1-2_KTH1-2500_ver1_10Rx24C.txt.nsuite_genelist
RP11-91E7	5	11100000	5p15.2	0.992613170801129	0.0345257874479399	0.996440466076395	0.0356594252377774	4	C:\Program Files\Normalise Suite 2\Genelists\SG_Hu1-2_KTH1-2500_ver1_10Rx24C.txt.nsuite_genelist
RP11-91M19	5	12000000	5p15.2	0.96775108916964	0.00948964026494564	0.966539680535	0.00969214872775363	4	C:\Program Files\Normalise Suite 2\Genelists\SG_Hu1-2_KTH1-2500_ver1_10Rx24C.txt.nsuite_genelist
RP11-88L18	5	13700000	5p15.2	1.07841894347026	0.0116827073711989	1.07996017100296	0.016252422969368	4	C:\Program Files\Normalise Suite 2\Genelists\SG_Hu1-2_KTH1-2500_ver1_10Rx24C.txt.nsuite_genelist
RP11-81P9	5	14700000	5p15.1	1.01366227995422	0.0278726609348024	1.0117765019466	0.031181623764966	4	C:\Program Files\Normalise Suite 2\Genelists\SG_Hu1-2_KTH1-2500_ver1_10Rx24C.txt.nsuite_genelist
RP11-135M13	5	16400000	5p15.1	1.00639242101319	0.0524223750674735	1.00671959243498	0.0546531875333664	4	C:\Program Files\Normalise Suite 2\Genelists\SG_Hu1-2_KTH1-2500_ver1_10Rx24C.txt.nsuite_genelist
AC018409	5	17500000	5p14.3	1.00718378849503	0.029818219898461	1.0113781679513	0.0297949497101244	4	C:\Program Files\Normalise Suite 2\Genelists\SG_Hu1-2_KTH1-2500_ver1_10Rx24C.txt.nsuite_genelist
RP11-260E18	5	19400000	5p14.3	0.996046907510823	0.0488104481835756	1.00041603230025	0.0432012173465154	4	C:\Program Files\Normalise Suite 2\Genelists\SG_Hu1-2_KTH1-2500_ver1_10Rx24C.txt.nsuite_genelist
RP11-91E20	5	21800000	5p14.3	1.02673326733648	0.0451328592644318	1.03226708542415	0.0472873864208925	4	C:\Program Files\Normalise Suite 2\Genelists\SG_Hu1-2_KTH1-2500_ver1_10Rx24C.txt.nsuite_genelist
RP11-91L13	5	21900000	5p14.3	0.980336905445891	0.0205039465478334	0.979175897515225	0.0220382858881022	4	C:\Program Files\Normalise Suite 2\Genelists\SG_Hu1-2_KTH1-2500_ver1_10Rx24C.txt.nsuite_genelist
RP11-90G17	5	22900000	5p14.2	1.00112722508192	0.0679791688685857	0.996056322095732	0.0656299359558474	4	C:\Program Files\Normalise Suite 2\Genelists\SG_Hu1-2_KTH1-2500_ver1_10Rx24C.txt.nsuite_genelist
RP11-5N11	5	26200000	5p14.1	1.00351837598188	0.0289792871471999	1.00337430694958	0.0300639649283458	4	C:\Program Files\Normalise Suite 2\Genelists\SG_Hu1-2_KTH1-2500_ver1_10Rx24C.txt.nsuite_genelist
RP11-422J14	5	26500000	5p14.1	1.01434084872181	0.00925584273582063	1.01517077977375	0.00443421155511347	4	C:\Program Files\Normalise Suite 2\Genelists\SG_Hu1-2_KTH1-2500_ver1_10Rx24C.txt.nsuite_genelist
RP11-89M18	5	27500000	5p14.1	0.961123498420001	0.0705345885178454	1.04597221338682	0.108742865965583	4	C:\Program Files\Normalise Suite 2\Genelists\SG_Hu1-2_KTH1-2500_ver1_10Rx24C.txt.nsuite_genelist
RP11-81B23	5	28000000	5p13.3	0.987867548279032	0.0451581385136937	0.985573098799674	0.0403348575983615	4	C:\Program Files\Normalise Suite 2\Genelists\SG_Hu1-2_KTH1-2500_ver1_10Rx24C.txt.nsuite_genelist
RP11-79I8	5	30400000	5p13.3	0.967972529411562	0.0741284269894879	0.969981695394183	0.0710175881706848	4	C:\Program Files\Normalise Suite 2\Genelists\SG_Hu1-2_KTH1-2500_ver1_10Rx24C.txt.nsuite_genelist
RP11-80D4	5	31200000	5p13.3	0.986568516410841	0.0114500622750039	0.988114516281374	0.0115945246758368	4	C:\Program Files\Normalise Suite 2\Genelists\SG_Hu1-2_KTH1-2500_ver1_10Rx24C.txt.nsuite_genelist
AC025447	5	32900000	5p13.2	0.974336681663376	0.0175488929070659	0.975625990173038	0.0185480106206831	4	C:\Program Files\Normalise Suite 2\Genelists\SG_Hu1-2_KTH1-2500_ver1_10Rx24C.txt.nsuite_genelist
RP11-67N10	5	33600000	5p13.2	0.945288655425474	0.0580596891938083	1.01139758944924	0.0815040364189691	4	C:\Program Files\Normalise Suite 2\Genelists\SG_Hu1-2_KTH1-2500_ver1_10Rx24C.txt.nsuite_genelist
RP11-90P7	5	35800000	5p13.2	0.986085650965763	0.0536128706407519	1.00500098225721	0.0321116728965603	4	C:\Program Files\Normalise Suite 2\Genelists\SG_Hu1-2_KTH1-2500_ver1_10Rx24C.txt.nsuite_genelist
AC008830	5	39600000	5p13.1	0.953716258276432	0.0613566435938277	0.949133807375071	0.0783444508966479	4	C:\Program Files\Normalise Suite 2\Genelists\SG_Hu1-2_KTH1-2500_ver1_10Rx24C.txt.nsuite_genelist
RP11-91I22	5	42600000	5q11.1	0.992871857884102	0.0585330421675701	0.992770112713937	0.058020750115355	4	C:\Program Files\Normalise Suite 2\Genelists\SG_Hu1-2_KTH1-2500_ver1_10Rx24C.txt.nsuite_genelist
RP11-79E13	5	44100000	5q11.1	0.993905047501923	0.00624667679990806	0.993595108683805	0.00716772105466329	4	C:\Program Files\Normalise Suite 2\Genelists\SG_Hu1-2_KTH1-2500_ver1_10Rx24C.txt.nsuite_genelist
RP11-91M6	5	45400000	5q11.1	0.999078941526704	0.0507044371592645	0.990282814453249	0.0503880123230392	4	C:\Program Files\Normalise Suite 2\Genelists\SG_Hu1-2_KTH1-2500_ver1_10Rx24C.txt.nsuite_genelist
RP11-19F12	5	45600000	5q11.1	0.990954331882755	0.0326149650175483	0.988441374298941	0.048593961749518	4	C:\Program Files\Normalise Suite 2\Genelists\SG_Hu1-2_KTH1-2500_ver1_10Rx24C.txt.nsuite_genelist
AC027339	5	48400000	5q11.1	0.999121565190312	0.0730665887650193	1.0060672545699	0.0698682129777703	4	C:\Program Files\Normalise Suite 2\Genelists\SG_Hu1-2_KTH1-2500_ver1_10Rx24C.txt.nsuite_genelist
RP11-551B22	5	49100000	5q11.1	1.0031349845581	0.0145507779475379	1.00057188348086	0.0141203121337357	4	C:\Program Files\Normalise Suite 2\Genelists\SG_Hu1-2_KTH1-2500_ver1_10Rx24C.txt.nsuite_genelist
RP11-17H13	5	52400000	5q11.1	0.969628560169914	0.0508795385957166	0.96375505125756	0.0435860856308008	4	C:\Program Files\Normalise Suite 2\Genelists\SG_Hu1-2_KTH1-2500_ver1_10Rx24C.txt.nsuite_genelist
RP11-143O12	5	53900000	5q11.2	1.00966971801006	0.017089988164493	1.0082075305457	0.0186199425415573	4	C:\Program Files\Normalise Suite 2\Genelists\SG_Hu1-2_KTH1-2500_ver1_10Rx24C.txt.nsuite_genelist
AC034244	5	54600000	5q11.2	1.01053480902648	0.244880313668691	1.02262260449418	0.245047398786089	4	C:\Program Files\Normalise Suite 2\Genelists\SG_Hu1-2_KTH1-2500_ver1_10Rx24C.txt.nsuite_genelist
AC016635	5	60200000	5q11.2	0.987382529108091	0.0132744312352381	0.989985347937661	0.0117075638140327	4	C:\Program Files\Normalise Suite 2\Genelists\SG_Hu1-2_KTH1-2500_ver1_10Rx24C.txt.nsuite_genelist
RP11-19I19	5	61700000	5q12.1	0.980159780789679	0.0279161826679164	0.979830733259207	0.0435862682793174	4	C:\Program Files\Normalise Suite 2\Genelists\SG_Hu1-2_KTH1-2500_ver1_10Rx24C.txt.nsuite_genelist
RP11-79C4	5	63500000	5q12.1	0.976530574982683	0.0107051255248272	0.97726008056945	0.0121153517317744	4	C:\Program Files\Normalise Suite 2\Genelists\SG_Hu1-2_KTH1-2500_ver1_10Rx24C.txt.nsuite_genelist
RP11-89N5	5	63500000	5q12.1	0.958574273747416	0.0635960335547988	0.991010401989931	0.0306850810290088	4	C:\Program Files\Normalise Suite 2\Genelists\SG_Hu1-2_KTH1-2500_ver1_10Rx24C.txt.nsuite_genelist
RP11-79C20	5	65700000	5q12.3	0.995571046119341	0.0331767084116291	0.99425430788002	0.029452397659567	4	C:\Program Files\Normalise Suite 2\Genelists\SG_Hu1-2_KTH1-2500_ver1_10Rx24C.txt.nsuite_genelist
RP11-480H11	5	66000000	5q12.3	1.01421791838224	0.0125265892459283	1.01059500174704	0.0129904915633296	4	C:\Program Files\Normalise Suite 2\Genelists\SG_Hu1-2_KTH1-2500_ver1_10Rx24C.txt.nsuite_genelist
RP11-91C10	5	68100000	5q12.3	0.981577508406328	0.0664529929176531	0.984392039646284	0.0652412996533352	4	C:\Program Files\Normalise Suite 2\Genelists\SG_Hu1-2_KTH1-2500_ver1_10Rx24C.txt.nsuite_genelist
RP11-88J2	5	70100000	5q13.1	0.978274015566891	0.0406212337778158	0.975976900509071	0.0379098315683834	4	C:\Program Files\Normalise Suite 2\Genelists\SG_Hu1-2_KTH1-2500_ver1_10Rx24C.txt.nsuite_genelist
RP11-91M11	5	71400000	5q13.1	0.989147227726395	0.0104899198482228	0.986172186452379	0.012677673751108	4	C:\Program Files\Normalise Suite 2\Genelists\SG_Hu1-2_KTH1-2500_ver1_10Rx24C.txt.nsuite_genelist
RP11-91E18	5	71500000	5q13.1	0.992285444245882	0.0486568960703762	0.994914598788575	0.0496051355772571	4	C:\Program Files\Normalise Suite 2\Genelists\SG_Hu1-2_KTH1-2500_ver1_10Rx24C.txt.nsuite_genelist
RP11-79I10	5	73900000	5q13.2	0.999910780683366	0.0390137051491084	1.00151399723779	0.0416526210730328	4	C:\Program Files\Normalise Suite 2\Genelists\SG_Hu1-2_KTH1-2500_ver1_10Rx24C.txt.nsuite_genelist
RP11-90A9	5	78700000	5q13.3	0.995963853023016	0.0615132646951695	0.990098930750945	0.0585359489557811	4	C:\Program Files\Normalise Suite 2\Genelists\SG_Hu1-2_KTH1-2500_ver1_10Rx24C.txt.nsuite_genelist
RP11-90M19	5	80300000	5q14.1	0.981977852253289	0.0217984450395343	0.977432613764135	0.0170069727403938	4	C:\Program Files\Normalise Suite 2\Genelists\SG_Hu1-2_KTH1-2500_ver1_10Rx24C.txt.nsuite_genelist
RP11-80D2	5	82600000	5q14.1	1.01242512746118	0.0305868646602692	1.01460177548879	0.034025810854511	4	C:\Program Files\Normalise Suite 2\Genelists\SG_Hu1-2_KTH1-2500_ver1_10Rx24C.txt.nsuite_genelist
RP11-275E14	5	83200000	5q14.1	0.966220953924797	0.0416998360857295	0.988641584303705	0.0224649458896763	4	C:\Program Files\Normalise Suite 2\Genelists\SG_Hu1-2_KTH1-2500_ver1_10Rx24C.txt.nsuite_genelist
RP11-258M21	5	85000000	5q14.2	1.01512385436934	0.0229765849422767	1.01628297192365	0.0282206475636773	4	C:\Program Files\Normalise Suite 2\Genelists\SG_Hu1-2_KTH1-2500_ver1_10Rx24C.txt.nsuite_genelist
RP11-90J17	5	86100000	5q14.2	0.940641514597929	0.0832444177057759	0.964169249362752	0.0500205707799832	4	C:\Program Files\Normalise Suite 2\Genelists\SG_Hu1-2_KTH1-2500_ver1_10Rx24C.txt.nsuite_genelist
AC005406	5	89900000	5q14.3	0.998557989359974	0.027408891587308	0.999149506842085	0.0297586893869886	3	C:\Program Files\Normalise Suite 2\Genelists\SG_Hu1-2_KTH1-2500_ver1_10Rx24C.txt.nsuite_genelist
AC104125	5	90300000	5q14.3	0.97160379336371	0.0390470460161161	0.98008916210829	0.0262910972839108	4	C:\Program Files\Normalise Suite 2\Genelists\SG_Hu1-2_KTH1-2500_ver1_10Rx24C.txt.nsuite_genelist
RP11-88D22	5	94300000	5q14.3	0.987355632124597	0.0447116864374402	0.985525335526534	0.0458715053134311	4	C:\Program Files\Normalise Suite 2\Genelists\SG_Hu1-2_KTH1-2500_ver1_10Rx24C.txt.nsuite_genelist
RP11-89C2	5	99600000	5q21.1	0.972408398825772	0.0366837905305815	0.971366646209677	0.0364440265128678	4	C:\Program Files\Normalise Suite 2\Genelists\SG_Hu1-2_KTH1-2500_ver1_10Rx24C.txt.nsuite_genelist
RP11-115L24	5	101100000	5q21.1	1.01003730420436	0.111786129611122	1.01387895366271	0.115187566722787	4	C:\Program Files\Normalise Suite 2\Genelists\SG_Hu1-2_KTH1-2500_ver1_10Rx24C.txt.nsuite_genelist
RP11-277N18	5	103300000	5q21.1	0.963443932951906	0.0191958683653633	0.967205172077976	0.0316816117588639	4	C:\Program Files\Normalise Suite 2\Genelists\SG_Hu1-2_KTH1-2500_ver1_10Rx24C.txt.nsuite_genelist
RP11-252I13	5	103700000	5q21.2	0.978890367813876	0.0266473729451203	0.972585337524213	0.0368306980785098	4	C:\Program Files\Normalise Suite 2\Genelists\SG_Hu1-2_KTH1-2500_ver1_10Rx24C.txt.nsuite_genelist
RP11-88L16	5	108100000	5q21.3	0.966279498904866	0.0160641141357543	0.96867613801988	0.0212724630895586	4	C:\Program Files\Normalise Suite 2\Genelists\SG_Hu1-2_KTH1-2500_ver1_10Rx24C.txt.nsuite_genelist
RP11-89L24	5	110000000	5q21.3	0.976527746988094	0.0187457720628994	0.976636774168305	0.0203433376675677	4	C:\Program Files\Normalise Suite 2\Genelists\SG_Hu1-2_KTH1-2500_ver1_10Rx24C.txt.nsuite_genelist
RP11-91G9	5	110600000	5q22.1	0.989590004941492	0.0158755656202478	0.989962247794137	0.0158294839034915	4	C:\Program Files\Normalise Suite 2\Genelists\SG_Hu1-2_KTH1-2500_ver1_10Rx24C.txt.nsuite_genelist
RP11-64F17	5	111400000	5q22.1	1.0165217386284	0.0133765892920196	1.01680887038451	0.0109616943572847	4	C:\Program Files\Normalise Suite 2\Genelists\SG_Hu1-2_KTH1-2500_ver1_10Rx24C.txt.nsuite_genelist
RP11-58G19	5	112400000	5q22.2	1.01234704446611	0.0274414007202607	1.02194667151379	0.025213164262098	4	C:\Program Files\Normalise Suite 2\Genelists\SG_Hu1-2_KTH1-2500_ver1_10Rx24C.txt.nsuite_genelist
RP11-81L23	5	113800000	5q22.2	0.993088331003284	0.0365203231458117	0.986922433516211	0.0525438709691337	4	C:\Program Files\Normalise Suite 2\Genelists\SG_Hu1-2_KTH1-2500_ver1_10Rx24C.txt.nsuite_genelist
RP11-47L19	5	118100000	5q23.1	0.998770564462518	0.054509351274549	1.00007949427486	0.0526794125617009	4	C:\Program Files\Normalise Suite 2\Genelists\SG_Hu1-2_KTH1-2500_ver1_10Rx24C.txt.nsuite_genelist
RP11-81C5	5	120500000	5q23.1	1.00296662244203	0.018890570552252	1.00203315189109	0.0179414865618663	4	C:\Program Files\Normalise Suite 2\Genelists\SG_Hu1-2_KTH1-2500_ver1_10Rx24C.txt.nsuite_genelist
RP11-79K4	5	121600000	5q23.2	1.02630591242478	0.0597927000119818	1.03318313719152	0.0654380572238788	4	C:\Program Files\Normalise Suite 2\Genelists\SG_Hu1-2_KTH1-2500_ver1_10Rx24C.txt.nsuite_genelist
RP11-90A15	5	123000000	5q23.2	0.96856310223373	0.0427116871813422	0.966440620517168	0.0319959227767426	4	C:\Program Files\Normalise Suite 2\Genelists\SG_Hu1-2_KTH1-2500_ver1_10Rx24C.txt.nsuite_genelist
RP11-90G5	5	123900000	5q23.2	1.00624078060396	0.028893338970933	1.01470050772804	0.0294910031194808	4	C:\Program Files\Normalise Suite 2\Genelists\SG_Hu1-2_KTH1-2500_ver1_10Rx24C.txt.nsuite_genelist
RP11-265M23	5	124700000	5q23.2	0.979996792088295	0.0101486839802787	0.986209409415148	0.0056747577227349	4	C:\Program Files\Normalise Suite 2\Genelists\SG_Hu1-2_KTH1-2500_ver1_10Rx24C.txt.nsuite_genelist
RP11-42M12	5	129000000	5q23.3	0.971719569101127	0.0608891889139092	0.982869565286498	0.0949545864626375	4	C:\Program Files\Normalise Suite 2\Genelists\SG_Hu1-2_KTH1-2500_ver1_10Rx24C.txt.nsuite_genelist
AC004038	5	130200000	5q31.1	1.002296747896	0.0116347994533354	0.999497830759164	0.0110294790931434	4	C:\Program Files\Normalise Suite 2\Genelists\SG_Hu1-2_KTH1-2500_ver1_10Rx24C.txt.nsuite_genelist
AC005178	5	133500000	5q31.1	0.998065233102706	0.0124344274940214	1.00531472150583	0.0218683023688137	4	C:\Program Files\Normalise Suite 2\Genelists\SG_Hu1-2_KTH1-2500_ver1_10Rx24C.txt.nsuite_genelist
RP11-21C10	5	134500000	5q31.1	1.02043426089869	0.0096763827594414	1.02226182036616	0.0108181088345159	4	C:\Program Files\Normalise Suite 2\Genelists\SG_Hu1-2_KTH1-2500_ver1_10Rx24C.txt.nsuite_genelist
AC027305	5	134800000	5q31.1	1.01499786727772	0.0185580551150519	1.01793039696324	0.019994286468441	4	C:\Program Files\Normalise Suite 2\Genelists\SG_Hu1-2_KTH1-2500_ver1_10Rx24C.txt.nsuite_genelist
CTD-2004C12	5	137500000	5q31.2	0.963359830177482	0.076386865759409	0.960911360219148	0.0814333600504777	4	C:\Program Files\Normalise Suite 2\Genelists\SG_Hu1-2_KTH1-2500_ver1_10Rx24C.txt.nsuite_genelist
RP11-89G4	5	137900000	5q31.2	0.995973513959975	0.0281687802193769	0.994199743541974	0.0278823274333049	4	C:\Program Files\Normalise Suite 2\Genelists\SG_Hu1-2_KTH1-2500_ver1_10Rx24C.txt.nsuite_genelist
AC008667	5	141200000	5q31.3	0.971186929976313	0.0454912379400393	0.982621501398254	0.0217991688531859	4	C:\Program Files\Normalise Suite 2\Genelists\SG_Hu1-2_KTH1-2500_ver1_10Rx24C.txt.nsuite_genelist
RP11-115I4	5	142000000	5q31.3	0.997243013553657	0.0501238423240467	0.992113497508224	0.043937696239909	4	C:\Program Files\Normalise Suite 2\Genelists\SG_Hu1-2_KTH1-2500_ver1_10Rx24C.txt.nsuite_genelist
RP11-15J20	5	143000000	5q31.3	1.04982641260941	0.0519188339665069	1.04567276971281	0.0463679572534166	4	C:\Program Files\Normalise Suite 2\Genelists\SG_Hu1-2_KTH1-2500_ver1_10Rx24C.txt.nsuite_genelist
RP11-55M16	5	143100000	5q31.3	0.986863262142868	0.0131941436751182	0.984505538789297	0.0167726315795412	4	C:\Program Files\Normalise Suite 2\Genelists\SG_Hu1-2_KTH1-2500_ver1_10Rx24C.txt.nsuite_genelist
CTB-60P23	5	144700000	5q33.1	0.996279433141843	0.0374969996120489	0.995361596849575	0.0390111645518678	4	C:\Program Files\Normalise Suite 2\Genelists\SG_Hu1-2_KTH1-2500_ver1_10Rx24C.txt.nsuite_genelist
RP11-124B12	5	149000000	5q33.1	0.983177267353925	0.0649421727252028	0.98402068052559	0.0679714598615393	4	C:\Program Files\Normalise Suite 2\Genelists\SG_Hu1-2_KTH1-2500_ver1_10Rx24C.txt.nsuite_genelist
AC011352	5	149800000	5q33.1	0.965313585253257	0.0226469355171587	0.967257468608606	0.0209642271577372	4	C:\Program Files\Normalise Suite 2\Genelists\SG_Hu1-2_KTH1-2500_ver1_10Rx24C.txt.nsuite_genelist
RP11-89F1	5	151900000	5q33.1	0.990244793879989	0.0408425046614765	0.986120339031649	0.0510224967984461	4	C:\Program Files\Normalise Suite 2\Genelists\SG_Hu1-2_KTH1-2500_ver1_10Rx24C.txt.nsuite_genelist
RP11-79I6	5	153900000	5q33.2	0.996593495211008	0.0147572065593171	0.995645195827509	0.0138043215828733	4	C:\Program Files\Normalise Suite 2\Genelists\SG_Hu1-2_KTH1-2500_ver1_10Rx24C.txt.nsuite_genelist
RP11-86C20	5	155000000	5q33.2	1.01538420697627	0.0827672253725977	1.01120394115772	0.0793700347212949	4	C:\Program Files\Normalise Suite 2\Genelists\SG_Hu1-2_KTH1-2500_ver1_10Rx24C.txt.nsuite_genelist
RP11-91G17	5	156300000	5q33.3	1.01225853253862	0.0423014687444288	1.01138417346014	0.0369805964993066	4	C:\Program Files\Normalise Suite 2\Genelists\SG_Hu1-2_KTH1-2500_ver1_10Rx24C.txt.nsuite_genelist
AC010603	5	158200000	5q33.3	1.00949103714208	0.0222943589562821	1.00572746706865	0.0188691007294673	4	C:\Program Files\Normalise Suite 2\Genelists\SG_Hu1-2_KTH1-2500_ver1_10Rx24C.txt.nsuite_genelist
RP11-79I9	5	159100000	5q33.3	0.990865050188244	0.0219099726044298	1.00548118536684	0.0177057457556306	4	C:\Program Files\Normalise Suite 2\Genelists\SG_Hu1-2_KTH1-2500_ver1_10Rx24C.txt.nsuite_genelist
RP11-89J5	5	159900000	5q35.1	0.988335451498557	0.0363493533064685	0.987976689120797	0.0362694637645735	4	C:\Program Files\Normalise Suite 2\Genelists\SG_Hu1-2_KTH1-2500_ver1_10Rx24C.txt.nsuite_genelist
RP11-90N23	5	161100000	5q35.1	0.988702106937319	0.0519448595821351	0.996977649577922	0.044437880966698	4	C:\Program Files\Normalise Suite 2\Genelists\SG_Hu1-2_KTH1-2500_ver1_10Rx24C.txt.nsuite_genelist
RP11-31B18	5	164800000	5q35.1	0.983898511747818	0.0294822217146891	1.00085836939506	0.00993231509541832	4	C:\Program Files\Normalise Suite 2\Genelists\SG_Hu1-2_KTH1-2500_ver1_10Rx24C.txt.nsuite_genelist
CTB-4E7	5	165700000	5q35.1	1.00635174834636	0.017951972814966	1.00427360019785	0.0192796407181153	4	C:\Program Files\Normalise Suite 2\Genelists\SG_Hu1-2_KTH1-2500_ver1_10Rx24C.txt.nsuite_genelist
RP11-134N14	5	166700000	5q35.1	0.987008123227069	0.0587380339185603	0.982559769788156	0.0608254872806401	4	C:\Program Files\Normalise Suite 2\Genelists\SG_Hu1-2_KTH1-2500_ver1_10Rx24C.txt.nsuite_genelist
AC010254	5	167100000	5q35.1	0.989651437717694	0.0224303467451395	0.989605194994942	0.0190515202438227	4	C:\Program Files\Normalise Suite 2\Genelists\SG_Hu1-2_KTH1-2500_ver1_10Rx24C.txt.nsuite_genelist
AC091921	5	169700000	5q35.1	0.993558406329851	0.00689054987184703	0.993115232126626	0.00742829858858031	4	C:\Program Files\Normalise Suite 2\Genelists\SG_Hu1-2_KTH1-2500_ver1_10Rx24C.txt.nsuite_genelist
RP11-94L2	5	171000000	5q35.2	0.989548363700477	0.0441302109938647	0.995569148510951	0.0442391651137509	4	C:\Program Files\Normalise Suite 2\Genelists\SG_Hu1-2_KTH1-2500_ver1_10Rx24C.txt.nsuite_genelist
RP11-13H20	5	172600000	5q35.2	0.99867900838731	0.0231152576255203	0.998727413668338	0.0241545187950248	4	C:\Program Files\Normalise Suite 2\Genelists\SG_Hu1-2_KTH1-2500_ver1_10Rx24C.txt.nsuite_genelist
RP11-90C21	5	173200000	5q35.2	0.980071229649578	0.0456764367025217	0.996498474607394	0.027774024818738	4	C:\Program Files\Normalise Suite 2\Genelists\SG_Hu1-2_KTH1-2500_ver1_10Rx24C.txt.nsuite_genelist
AC011384	5	174500000	5q35.3	0.989404625518422	0.0214061572572656	0.990471513106859	0.0239592623350415	4	C:\Program Files\Normalise Suite 2\Genelists\SG_Hu1-2_KTH1-2500_ver1_10Rx24C.txt.nsuite_genelist
RP11-14K9	5	175000000	5q35.3	0.996691351344205	0.0169884615921073	0.995406336038477	0.0218075953682606	4	C:\Program Files\Normalise Suite 2\Genelists\SG_Hu1-2_KTH1-2500_ver1_10Rx24C.txt.nsuite_genelist
RP11-15F10	5	175600000	5q35.3	0.973600862919105	0.00751068048558005	0.9663846267863	0.00264180729102654	4	C:\Program Files\Normalise Suite 2\Genelists\SG_Hu1-2_KTH1-2500_ver1_10Rx24C.txt.nsuite_genelist
AC011387	5	177700000	5q35.3	0.990049336808808	0.0466571032486075	1.00935823444029	0.028050440817356	4	C:\Program Files\Normalise Suite 2\Genelists\SG_Hu1-2_KTH1-2500_ver1_10Rx24C.txt.nsuite_genelist
RP11-626B22	5	182400000	5q35.3	1.017430037467	0.0387834018004668	1.01607170264727	0.0406267010928946	4	C:\Program Files\Normalise Suite 2\Genelists\SG_Hu1-2_KTH1-2500_ver1_10Rx24C.txt.nsuite_genelist
GS-240-G13	5	184800000	5q35.3	1.0037177844095	0.0165608555596874	1.00243730487935	0.0175685957854116	4	C:\Program Files\Normalise Suite 2\Genelists\SG_Hu1-2_KTH1-2500_ver1_10Rx24C.txt.nsuite_genelist
RP1-136B1	6	100000	6p25.3	0.97237827459828	0.0103931894218867	0.981402227993647	0.0225414376557753	4	C:\Program Files\Normalise Suite 2\Genelists\SG_Hu1-2_KTH1-2500_ver1_10Rx24C.txt.nsuite_genelist
AL035696	6	400000	6p25.3	0.972730951961222	0.106606550154918	0.972655842149025	0.107160332233318	4	C:\Program Files\Normalise Suite 2\Genelists\SG_Hu1-2_KTH1-2500_ver1_10Rx24C.txt.nsuite_genelist
GS-196-I5	6	400000	6p25.3	0.980714581952481	0.0219899825996409	0.977656571077544	0.022603654275304	4	C:\Program Files\Normalise Suite 2\Genelists\SG_Hu1-2_KTH1-2500_ver1_10Rx24C.txt.nsuite_genelist
GS-62-L11	6	500000	6p25.3	0.976990486249362	0.0316961559529637	0.979543278739136	0.0284197190312495	4	C:\Program Files\Normalise Suite 2\Genelists\SG_Hu1-2_KTH1-2500_ver1_10Rx24C.txt.nsuite_genelist
RP11-91F13	6	1700000	6p25.3	0.997008697697512	0.032000640467435	0.990044467079285	0.0347386157695969	4	C:\Program Files\Normalise Suite 2\Genelists\SG_Hu1-2_KTH1-2500_ver1_10Rx24C.txt.nsuite_genelist
RP3-380B8	6	3700000	6p25.1	0.938186653721609	0.0453928517782595	0.918633585306489	0.0336236873561468	3	C:\Program Files\Normalise Suite 2\Genelists\SG_Hu1-2_KTH1-2500_ver1_10Rx24C.txt.nsuite_genelist
RP1-80N2	6	4300000	6p25.1	1.01177630167644	0.0439499272479582	1.00770257782289	0.0460463178492384	4	C:\Program Files\Normalise Suite 2\Genelists\SG_Hu1-2_KTH1-2500_ver1_10Rx24C.txt.nsuite_genelist
RP11-177C16	6	5200000	6p25.1	0.989026479899138	0.0330827388874149	0.989959345970731	0.0362073455018301	4	C:\Program Files\Normalise Suite 2\Genelists\SG_Hu1-2_KTH1-2500_ver1_10Rx24C.txt.nsuite_genelist
RP3-470K1	6	6200000	6p24.3	0.960413784757043	0.0199363236329032	0.96875746086982	0.0351296476931158	4	C:\Program Files\Normalise Suite 2\Genelists\SG_Hu1-2_KTH1-2500_ver1_10Rx24C.txt.nsuite_genelist
RP1-103M22	6	7200000	6p24.3	0.99745536658049	0.0107155014488479	0.99483074753924	0.0350402897026718	4	C:\Program Files\Normalise Suite 2\Genelists\SG_Hu1-2_KTH1-2500_ver1_10Rx24C.txt.nsuite_genelist
RP3-416J7	6	7900000	6p24.3	0.987764883200032	0.029581212577019	0.985531846437504	0.034869597943491	4	C:\Program Files\Normalise Suite 2\Genelists\SG_Hu1-2_KTH1-2500_ver1_10Rx24C.txt.nsuite_genelist
RP1-20B11	6	8300000	6p24.3	0.981543499172304	0.0176423151674267	0.973515729787014	0.0321814668789078	4	C:\Program Files\Normalise Suite 2\Genelists\SG_Hu1-2_KTH1-2500_ver1_10Rx24C.txt.nsuite_genelist
RP11-79M24	6	9400000	6p24.2	1.0202435938469	0.0748953898479298	1.02441778268205	0.075783004585243	4	C:\Program Files\Normalise Suite 2\Genelists\SG_Hu1-2_KTH1-2500_ver1_10Rx24C.txt.nsuite_genelist
RP11-90P11	6	9500000	6p24.2	0.985704037283563	0.0534266911862307	0.999167301215992	0.0461705180057198	4	C:\Program Files\Normalise Suite 2\Genelists\SG_Hu1-2_KTH1-2500_ver1_10Rx24C.txt.nsuite_genelist
RP11-91C13	6	10500000	6p24.1	1.02963320619433	0.0573988503244316	1.03440757898966	0.0568436337088199	4	C:\Program Files\Normalise Suite 2\Genelists\SG_Hu1-2_KTH1-2500_ver1_10Rx24C.txt.nsuite_genelist
RP3-398A12	6	10800000	6p24.1	0.976708992888521	0.0408661342094562	0.981195235182006	0.017635123875352	4	C:\Program Files\Normalise Suite 2\Genelists\SG_Hu1-2_KTH1-2500_ver1_10Rx24C.txt.nsuite_genelist
RP11-421M1	6	11600000	6p24.1	1.01558029105453	0.0427082757742442	1.01111524046701	0.0410356525916162	4	C:\Program Files\Normalise Suite 2\Genelists\SG_Hu1-2_KTH1-2500_ver1_10Rx24C.txt.nsuite_genelist
RP11-304M10	6	12700000	6p22.3	0.990507785126819	0.0855925392614525	0.992769142193558	0.0887792370042704	4	C:\Program Files\Normalise Suite 2\Genelists\SG_Hu1-2_KTH1-2500_ver1_10Rx24C.txt.nsuite_genelist
RP3-441J1	6	13700000	6p22.3	0.993850132076484	0.00796817740060704	1.0007241071459	0.0312745896281166	4	C:\Program Files\Normalise Suite 2\Genelists\SG_Hu1-2_KTH1-2500_ver1_10Rx24C.txt.nsuite_genelist
RP1-257A7	6	14300000	6p22.3	1.00555906855908	0.0638792640745904	1.00673694014286	0.0632876167238987	4	C:\Program Files\Normalise Suite 2\Genelists\SG_Hu1-2_KTH1-2500_ver1_10Rx24C.txt.nsuite_genelist
RP11-90I11	6	15400000	6p22.3	0.993960489655491	0.0234637616748665	0.993834726750735	0.024501762795691	4	C:\Program Files\Normalise Suite 2\Genelists\SG_Hu1-2_KTH1-2500_ver1_10Rx24C.txt.nsuite_genelist
RP3-365E2	6	15500000	6p22.3	1.01100224510248	0.0337630243096977	1.01444505137266	0.0333892744758868	4	C:\Program Files\Normalise Suite 2\Genelists\SG_Hu1-2_KTH1-2500_ver1_10Rx24C.txt.nsuite_genelist
RP1-147M19	6	16700000	6p22.3	0.976722086228338	0.063132609205992	0.978208801255692	0.0660142596759696	4	C:\Program Files\Normalise Suite 2\Genelists\SG_Hu1-2_KTH1-2500_ver1_10Rx24C.txt.nsuite_genelist
RP1-273P12	6	18900000	6p22.3	0.987973086829712	0.0351576100688846	0.990065622798962	0.0450505077953615	4	C:\Program Files\Normalise Suite 2\Genelists\SG_Hu1-2_KTH1-2500_ver1_10Rx24C.txt.nsuite_genelist
RP11-90M17	6	19300000	6p22.3	1.00057906512131	0.0161864859675889	0.998440565978692	0.0205224512992988	4	C:\Program Files\Normalise Suite 2\Genelists\SG_Hu1-2_KTH1-2500_ver1_10Rx24C.txt.nsuite_genelist
RP1-298J15	6	19700000	6p22.2	1.02032172428866	0.0546109729815993	1.01939964816851	0.0579795284690253	4	C:\Program Files\Normalise Suite 2\Genelists\SG_Hu1-2_KTH1-2500_ver1_10Rx24C.txt.nsuite_genelist
RP1-209A6	6	21300000	6p22.2	0.991995377790196	0.0394348296802005	0.992923883611997	0.0428812864933302	3	C:\Program Files\Normalise Suite 2\Genelists\SG_Hu1-2_KTH1-2500_ver1_10Rx24C.txt.nsuite_genelist
RP11-91H17	6	22200000	6p22.2	0.98941299057559	0.0281426212265247	0.991109149564081	0.0453993554821293	4	C:\Program Files\Normalise Suite 2\Genelists\SG_Hu1-2_KTH1-2500_ver1_10Rx24C.txt.nsuite_genelist
RP3-369A17	6	22900000	6p22.1	0.993147495351002	0.0246234954982427	0.988349800411532	0.0246233288011701	4	C:\Program Files\Normalise Suite 2\Genelists\SG_Hu1-2_KTH1-2500_ver1_10Rx24C.txt.nsuite_genelist
RP1-242N11	6	23800000	6p22.1	0.995539313542974	0.0634645625968512	0.999372716523094	0.0627901643522028	4	C:\Program Files\Normalise Suite 2\Genelists\SG_Hu1-2_KTH1-2500_ver1_10Rx24C.txt.nsuite_genelist
RP1-130G2	6	25200000	6p22.1	0.993793516733895	0.0138361064800251	0.996956656608573	0.0108789789446189	4	C:\Program Files\Normalise Suite 2\Genelists\SG_Hu1-2_KTH1-2500_ver1_10Rx24C.txt.nsuite_genelist
RP1-52M20	6	26300000	6p21.33	0.998980443762292	0.0772483690513129	1.00195201607573	0.0749562218448315	4	C:\Program Files\Normalise Suite 2\Genelists\SG_Hu1-2_KTH1-2500_ver1_10Rx24C.txt.nsuite_genelist
RP1-224B21	6	27800000	6p21.33	0.945694948292029	0.0318193632219965	0.96321095369486	0.0485527751047355	4	C:\Program Files\Normalise Suite 2\Genelists\SG_Hu1-2_KTH1-2500_ver1_10Rx24C.txt.nsuite_genelist
AL0201917	6	28800000	6p21.32	1.01099469722049	0.0968098312432277	1.01768358682041	0.0949535771922939	4	C:\Program Files\Normalise Suite 2\Genelists\SG_Hu1-2_KTH1-2500_ver1_10Rx24C.txt.nsuite_genelist
RP5-874C20	6	30600000	6p21.31	0.994525346712661	0.0716566917236164	1.00818972905032	0.0642572556641025	4	C:\Program Files\Normalise Suite 2\Genelists\SG_Hu1-2_KTH1-2500_ver1_10Rx24C.txt.nsuite_genelist
RP11-88D2	6	30800000	6p21.31	0.995155507533261	0.0943007899745884	1.02453852106315	0.0459836872357344	4	C:\Program Files\Normalise Suite 2\Genelists\SG_Hu1-2_KTH1-2500_ver1_10Rx24C.txt.nsuite_genelist
RP5-974I11	6	31600000	6p21.31	0.980736660610609	0.166461112771368	0.981003320786783	0.170427818056595	4	C:\Program Files\Normalise Suite 2\Genelists\SG_Hu1-2_KTH1-2500_ver1_10Rx24C.txt.nsuite_genelist
RP3-377H14	6	32100000	6p21.31	1.00333059234718	0.0513466070874669	1.00179833808712	0.0551121653575858	4	C:\Program Files\Normalise Suite 2\Genelists\SG_Hu1-2_KTH1-2500_ver1_10Rx24C.txt.nsuite_genelist
RP11-79J17	6	35200000	6p21.31	0.997218791602815	0.065453328883643	0.990186189793156	0.053692351607897	4	C:\Program Files\Normalise Suite 2\Genelists\SG_Hu1-2_KTH1-2500_ver1_10Rx24C.txt.nsuite_genelist
RP11-79J23	6	37100000	6p21.2	1.04902240495857	0.0396067628932247	1.04939021616455	0.0397660446700197	4	C:\Program Files\Normalise Suite 2\Genelists\SG_Hu1-2_KTH1-2500_ver1_10Rx24C.txt.nsuite_genelist
RP3-329A5	6	37500000	6p21.2	0.991072019767378	0.0226828556822263	0.989882835924771	0.0217699442664277	4	C:\Program Files\Normalise Suite 2\Genelists\SG_Hu1-2_KTH1-2500_ver1_10Rx24C.txt.nsuite_genelist
RP3-524E15	6	38400000	6p21.1	0.950691673122388	0.170860027200438	1.00618075041345	0.163074797752126	4	C:\Program Files\Normalise Suite 2\Genelists\SG_Hu1-2_KTH1-2500_ver1_10Rx24C.txt.nsuite_genelist
RP1-50J22	6	38600000	6p21.1	0.970488470979044	0.0442313305254604	0.970707840120158	0.0436123471572046	4	C:\Program Files\Normalise Suite 2\Genelists\SG_Hu1-2_KTH1-2500_ver1_10Rx24C.txt.nsuite_genelist
RP11-91E11	6	39700000	6p21.1	1.00906347152255	0.0128579766702076	1.00753270427684	0.012721333678262	4	C:\Program Files\Normalise Suite 2\Genelists\SG_Hu1-2_KTH1-2500_ver1_10Rx24C.txt.nsuite_genelist
RP3-460D19	6	40700000	6p21.1	0.969252089479598	0.029709848593783	0.941532435393051	0.0268357165692855	4	C:\Program Files\Normalise Suite 2\Genelists\SG_Hu1-2_KTH1-2500_ver1_10Rx24C.txt.nsuite_genelist
RP11-505E17	6	42100000	6p21.1	0.976727204455764	0.0567030359379901	0.994539706239596	0.025500291511484	4	C:\Program Files\Normalise Suite 2\Genelists\SG_Hu1-2_KTH1-2500_ver1_10Rx24C.txt.nsuite_genelist
RP11-81F7	6	43900000	6p21.1	1.05426610563323	0.0478956475613599	1.05787931421964	0.0580926965107281	4	C:\Program Files\Normalise Suite 2\Genelists\SG_Hu1-2_KTH1-2500_ver1_10Rx24C.txt.nsuite_genelist
RP11-79I2	6	44300000	6p21.1	1.00017269376445	0.0302186592284117	0.999162083815369	0.0286660349534705	4	C:\Program Files\Normalise Suite 2\Genelists\SG_Hu1-2_KTH1-2500_ver1_10Rx24C.txt.nsuite_genelist
RP5-973N23	6	45900000	6p12.3	1.01679422396728	0.0123747421009813	1.0147645297101	0.00693355475505412	4	C:\Program Files\Normalise Suite 2\Genelists\SG_Hu1-2_KTH1-2500_ver1_10Rx24C.txt.nsuite_genelist
RP11-121G20	6	47100000	6p12.3	0.991274664707215	0.028725880425826	0.991149241994783	0.0314931116541321	4	C:\Program Files\Normalise Suite 2\Genelists\SG_Hu1-2_KTH1-2500_ver1_10Rx24C.txt.nsuite_genelist
RP3-449H6	6	47400000	6p12.3	0.98192020302216	0.0533705045232657	1.04395039300916	0.0796137708051217	4	C:\Program Files\Normalise Suite 2\Genelists\SG_Hu1-2_KTH1-2500_ver1_10Rx24C.txt.nsuite_genelist
RP1-244F24	6	48300000	6p12.3	0.980066447510961	0.00701687051993397	0.974619722633222	0.0234680541560593	4	C:\Program Files\Normalise Suite 2\Genelists\SG_Hu1-2_KTH1-2500_ver1_10Rx24C.txt.nsuite_genelist
RP3-447E21	6	48900000	6p12.3	0.981333238979323	0.0202110749969095	0.979533192100033	0.0249656115899139	4	C:\Program Files\Normalise Suite 2\Genelists\SG_Hu1-2_KTH1-2500_ver1_10Rx24C.txt.nsuite_genelist
RP11-90H17	6	49300000	6p12.3	0.997918175098072	0.067721762644156	1.01253546443901	0.0738298966098238	4	C:\Program Files\Normalise Suite 2\Genelists\SG_Hu1-2_KTH1-2500_ver1_10Rx24C.txt.nsuite_genelist
RP1-306F2	6	51100000	6p12.2	1.00233376453396	0.0384230634653955	1.00539386752444	0.023063977427986	4	C:\Program Files\Normalise Suite 2\Genelists\SG_Hu1-2_KTH1-2500_ver1_10Rx24C.txt.nsuite_genelist
RP11-79F13	6	52000000	6p12.1	1.00643937059866	0.0127220996408874	1.00491501746534	0.0135965417912408	4	C:\Program Files\Normalise Suite 2\Genelists\SG_Hu1-2_KTH1-2500_ver1_10Rx24C.txt.nsuite_genelist
RP4-753D5	6	53700000	6p12.1	0.975571912520682	0.0960989158394866	0.980826614375897	0.0901893071856503	4	C:\Program Files\Normalise Suite 2\Genelists\SG_Hu1-2_KTH1-2500_ver1_10Rx24C.txt.nsuite_genelist
RP3-357H1	6	54700000	6p12.1	0.974953885339189	0.0183925997675036	0.994601643334542	0.027854984866939	4	C:\Program Files\Normalise Suite 2\Genelists\SG_Hu1-2_KTH1-2500_ver1_10Rx24C.txt.nsuite_genelist
RP11-90K15	6	55200000	6p12.1	0.977679707040329	0.0433159857438197	1.00669735585981	0.030216170565764	4	C:\Program Files\Normalise Suite 2\Genelists\SG_Hu1-2_KTH1-2500_ver1_10Rx24C.txt.nsuite_genelist
RP1-27K12	6	56300000	6p11.2	1.00164063601327	0.0768295155726	0.992547685709454	0.0709178178932046	4	C:\Program Files\Normalise Suite 2\Genelists\SG_Hu1-2_KTH1-2500_ver1_10Rx24C.txt.nsuite_genelist
RP11-7H16	6	56400000	6p11.2	0.987520367771853	0.0273931181923882	0.983958285503844	0.0285834252326905	4	C:\Program Files\Normalise Suite 2\Genelists\SG_Hu1-2_KTH1-2500_ver1_10Rx24C.txt.nsuite_genelist
RP11-146B10	6	58500000	6p11.1	0.967834388490256	0.0428747704406769	0.963382530595387	0.0402694438633508	4	C:\Program Files\Normalise Suite 2\Genelists\SG_Hu1-2_KTH1-2500_ver1_10Rx24C.txt.nsuite_genelist
RP11-79O24	6	59200000	6q11.1	0.988223278206195	0.0563696662905794	0.990934731106688	0.0534229809993587	4	C:\Program Files\Normalise Suite 2\Genelists\SG_Hu1-2_KTH1-2500_ver1_10Rx24C.txt.nsuite_genelist
RP3-496N17	6	60400000	6q11.1	1.0050287881496	0.0125870661518551	1.00532557957788	0.0110375625684553	4	C:\Program Files\Normalise Suite 2\Genelists\SG_Hu1-2_KTH1-2500_ver1_10Rx24C.txt.nsuite_genelist
RP1-271N20	6	65500000	6q14.1	0.988457958733619	0.0744524419913052	0.996745253308864	0.0662713100679931	3	C:\Program Files\Normalise Suite 2\Genelists\SG_Hu1-2_KTH1-2500_ver1_10Rx24C.txt.nsuite_genelist
AL133459	6	66000000	6q14.1	0.989825389496978	0.0425592047175275	0.993507089749196	0.0361956982792427	4	C:\Program Files\Normalise Suite 2\Genelists\SG_Hu1-2_KTH1-2500_ver1_10Rx24C.txt.nsuite_genelist
RP11-448N11	6	66600000	6q14.1	0.990547304859097	0.0258644961212235	0.990919960230988	0.0311118306882033	4	C:\Program Files\Normalise Suite 2\Genelists\SG_Hu1-2_KTH1-2500_ver1_10Rx24C.txt.nsuite_genelist
RP11-79F21	6	67700000	6q14.1	0.997397088279416	0.015962272812461	0.997986871342361	0.0154681566106055	4	C:\Program Files\Normalise Suite 2\Genelists\SG_Hu1-2_KTH1-2500_ver1_10Rx24C.txt.nsuite_genelist
RP11-88N6	6	68100000	6q14.1	0.980319694019372	0.10007728535279	1.02288338289669	0.061438545091499	4	C:\Program Files\Normalise Suite 2\Genelists\SG_Hu1-2_KTH1-2500_ver1_10Rx24C.txt.nsuite_genelist
RP3-442I1	6	68400000	6q14.1	0.970045588845187	0.0291496510231319	0.973302707678094	0.0182290888577837	4	C:\Program Files\Normalise Suite 2\Genelists\SG_Hu1-2_KTH1-2500_ver1_10Rx24C.txt.nsuite_genelist
RP5-819L10	6	69500000	6q14.1	0.998270046313203	0.0787592936253718	0.989439323384059	0.196541193433354	4	C:\Program Files\Normalise Suite 2\Genelists\SG_Hu1-2_KTH1-2500_ver1_10Rx24C.txt.nsuite_genelist
RP1-129L7	6	70100000	6q14.1	0.970796026493675	0.0326717241088355	0.963796066404078	0.0179113975929952	4	C:\Program Files\Normalise Suite 2\Genelists\SG_Hu1-2_KTH1-2500_ver1_10Rx24C.txt.nsuite_genelist
RP11-80L16	6	70400000	6q14.1	0.872832746077353	0.0467571177362901	0.868397696627349	0.0463965884166093	4	C:\Program Files\Normalise Suite 2\Genelists\SG_Hu1-2_KTH1-2500_ver1_10Rx24C.txt.nsuite_genelist
RP1-304O5	6	71600000	6q14.1	0.954272740183257	0.0254613770146888	1.00280566841458	0.0472733091706897	4	C:\Program Files\Normalise Suite 2\Genelists\SG_Hu1-2_KTH1-2500_ver1_10Rx24C.txt.nsuite_genelist
RP1-46B1	6	73300000	6q14.1	0.939613394221345	0.0328281675603314	0.962169670018703	0.0209292769950511	4	C:\Program Files\Normalise Suite 2\Genelists\SG_Hu1-2_KTH1-2500_ver1_10Rx24C.txt.nsuite_genelist
RP3-376F14	6	74800000	6q14.1	0.958596283053589	0.0751946551966304	0.958900780030542	0.050631396859	4	C:\Program Files\Normalise Suite 2\Genelists\SG_Hu1-2_KTH1-2500_ver1_10Rx24C.txt.nsuite_genelist
RP1-104A17	6	75500000	6q14.1	0.938645521369347	0.028111349479321	0.881695466303542	0.0722954019663195	4	C:\Program Files\Normalise Suite 2\Genelists\SG_Hu1-2_KTH1-2500_ver1_10Rx24C.txt.nsuite_genelist
RP11-90G9	6	76400000	6q14.1	0.964791246477156	0.0279511910589252	0.988182854534752	0.0512951914044184	4	C:\Program Files\Normalise Suite 2\Genelists\SG_Hu1-2_KTH1-2500_ver1_10Rx24C.txt.nsuite_genelist
RP5-1046G13	6	76900000	6q14.1	0.995530206420368	0.0049968470065311	0.994384250335667	0.0258740156008915	4	C:\Program Files\Normalise Suite 2\Genelists\SG_Hu1-2_KTH1-2500_ver1_10Rx24C.txt.nsuite_genelist
RP11-374I18	6	77600000	6q14.1	1.01900552242013	0.0128010152815627	1.01960006535506	0.0137387635765331	4	C:\Program Files\Normalise Suite 2\Genelists\SG_Hu1-2_KTH1-2500_ver1_10Rx24C.txt.nsuite_genelist
RP11-28P18	6	79000000	6q14.1	0.998611078684865	0.0722881962303183	0.990309609610449	0.0606844914663356	4	C:\Program Files\Normalise Suite 2\Genelists\SG_Hu1-2_KTH1-2500_ver1_10Rx24C.txt.nsuite_genelist
RP1-238D15	6	79800000	6q14.2	0.935350307054949	0.0718602057506855	0.966749855231366	0.0294145866864905	4	C:\Program Files\Normalise Suite 2\Genelists\SG_Hu1-2_KTH1-2500_ver1_10Rx24C.txt.nsuite_genelist
RP1-134M13	6	80500000	6q14.2	1.02585838871024	0.0519057370152828	1.02600491258741	0.0532848143869842	4	C:\Program Files\Normalise Suite 2\Genelists\SG_Hu1-2_KTH1-2500_ver1_10Rx24C.txt.nsuite_genelist
RP11-343P23	6	81900000	6q14.3	0.992658023852767	0.0388675848126783	0.989413758245373	0.0521748096234762	4	C:\Program Files\Normalise Suite 2\Genelists\SG_Hu1-2_KTH1-2500_ver1_10Rx24C.txt.nsuite_genelist
RP11-79L15	6	82800000	6q14.3	0.979464732877746	0.0109305902287485	0.977783054034542	0.0107195149537914	4	C:\Program Files\Normalise Suite 2\Genelists\SG_Hu1-2_KTH1-2500_ver1_10Rx24C.txt.nsuite_genelist
RP1-136A11	6	83400000	6q14.3	1.00058069569797	0.0435903109817735	0.99369933349129	0.0281499576162827	4	C:\Program Files\Normalise Suite 2\Genelists\SG_Hu1-2_KTH1-2500_ver1_10Rx24C.txt.nsuite_genelist
RP11-217L13	6	83500000	6q14.3	0.994316702477803	0.0189975444784383	0.993012762625739	0.015225848332147	4	C:\Program Files\Normalise Suite 2\Genelists\SG_Hu1-2_KTH1-2500_ver1_10Rx24C.txt.nsuite_genelist
RP1-232L24	6	84600000	6q16.1	0.976754087434324	0.0529115979715941	0.978505775025606	0.047929885233182	4	C:\Program Files\Normalise Suite 2\Genelists\SG_Hu1-2_KTH1-2500_ver1_10Rx24C.txt.nsuite_genelist
RP1-159G19	6	84900000	6q16.1	0.979730085876296	0.0662895200857977	0.995496319280822	0.0641437755330334	4	C:\Program Files\Normalise Suite 2\Genelists\SG_Hu1-2_KTH1-2500_ver1_10Rx24C.txt.nsuite_genelist
RP1-279A18	6	85500000	6q16.1	0.995181748593458	0.0979744174763748	1.00284926512077	0.0826894285915863	3	C:\Program Files\Normalise Suite 2\Genelists\SG_Hu1-2_KTH1-2500_ver1_10Rx24C.txt.nsuite_genelist
RP5-1046E21	6	86100000	6q16.1	0.944036092791276	0.0222043493419844	0.929903058785564	0.053217186711863	4	C:\Program Files\Normalise Suite 2\Genelists\SG_Hu1-2_KTH1-2500_ver1_10Rx24C.txt.nsuite_genelist
RP11-801I18	6	87200000	6q16.1	1.01147906454653	0.0109885779893504	1.00468117999326	0.027075468463237	4	C:\Program Files\Normalise Suite 2\Genelists\SG_Hu1-2_KTH1-2500_ver1_10Rx24C.txt.nsuite_genelist
AL049699	6	88300000	6q16.1	0.993704077435078	0.0213682420099562	0.99215508646997	0.0252765489230674	4	C:\Program Files\Normalise Suite 2\Genelists\SG_Hu1-2_KTH1-2500_ver1_10Rx24C.txt.nsuite_genelist
RP4-676J13	6	89100000	6q16.1	1.00672367894119	0.095699826683523	1.01156747808198	0.0852438852182156	3	C:\Program Files\Normalise Suite 2\Genelists\SG_Hu1-2_KTH1-2500_ver1_10Rx24C.txt.nsuite_genelist
RP1-33L1	6	90000000	6q16.1	0.974052811850303	0.0599456895522706	0.928337204025264	0.117557401600359	4	C:\Program Files\Normalise Suite 2\Genelists\SG_Hu1-2_KTH1-2500_ver1_10Rx24C.txt.nsuite_genelist
RP11-43O2	6	91500000	6q16.1	0.993631160072907	0.0240174891682732	1.00124693175555	0.0224794817401385	4	C:\Program Files\Normalise Suite 2\Genelists\SG_Hu1-2_KTH1-2500_ver1_10Rx24C.txt.nsuite_genelist
RP1-102H19	6	92500000	6q16.1	1.000564604015	0.0466200913278249	0.997877307671709	0.0475045808419401	4	C:\Program Files\Normalise Suite 2\Genelists\SG_Hu1-2_KTH1-2500_ver1_10Rx24C.txt.nsuite_genelist
RP3-486L4	6	93200000	6q16.1	1.01183307448786	0.0512949477114479	1.01154176671995	0.049880049123126	4	C:\Program Files\Normalise Suite 2\Genelists\SG_Hu1-2_KTH1-2500_ver1_10Rx24C.txt.nsuite_genelist
RP4-570O12	6	93800000	6q16.1	0.992717111138381	0.0266188040102544	0.994593341533625	0.0260147771404102	4	C:\Program Files\Normalise Suite 2\Genelists\SG_Hu1-2_KTH1-2500_ver1_10Rx24C.txt.nsuite_genelist
RP1-131H7	6	94800000	6q16.1	0.990175458427691	0.0299151844228925	0.988004335551601	0.0296926943425665	4	C:\Program Files\Normalise Suite 2\Genelists\SG_Hu1-2_KTH1-2500_ver1_10Rx24C.txt.nsuite_genelist
RP1-154G14	6	96000000	6q16.2	0.981456540351953	0.225087190565145	0.997658986863055	0.235681034712845	4	C:\Program Files\Normalise Suite 2\Genelists\SG_Hu1-2_KTH1-2500_ver1_10Rx24C.txt.nsuite_genelist
RP3-433F14	6	97200000	6q16.3	0.980046943488347	0.101507684219273	0.981228329103292	0.0906255138996005	4	C:\Program Files\Normalise Suite 2\Genelists\SG_Hu1-2_KTH1-2500_ver1_10Rx24C.txt.nsuite_genelist
RP1-149C7	6	97900000	6q16.3	0.968858990427654	0.104141660569943	1.00794974788835	0.0764560383369481	4	C:\Program Files\Normalise Suite 2\Genelists\SG_Hu1-2_KTH1-2500_ver1_10Rx24C.txt.nsuite_genelist
RP11-538A16	6	98500000	6q16.3	0.982965738872837	0.015685226076703	0.981423473812914	0.0161361654098227	4	C:\Program Files\Normalise Suite 2\Genelists\SG_Hu1-2_KTH1-2500_ver1_10Rx24C.txt.nsuite_genelist
RP11-79F23	6	100000000	6q16.3	0.984769041277002	0.0899579349593044	0.982305679405587	0.0804892767733488	3	C:\Program Files\Normalise Suite 2\Genelists\SG_Hu1-2_KTH1-2500_ver1_10Rx24C.txt.nsuite_genelist
RP1-104O17	6	101600000	6q16.3	0.970159716952316	0.0393946301290531	0.970758157189659	0.0380701880999426	4	C:\Program Files\Normalise Suite 2\Genelists\SG_Hu1-2_KTH1-2500_ver1_10Rx24C.txt.nsuite_genelist
RP11-22L21	6	102600000	6q22.1	0.979998565004889	0.0275346371439889	0.980913823214765	0.028990352793039	4	C:\Program Files\Normalise Suite 2\Genelists\SG_Hu1-2_KTH1-2500_ver1_10Rx24C.txt.nsuite_genelist
RP3-453D15	6	103900000	6q22.1	0.977577918528069	0.0456807940020069	0.993592763556807	0.0302666871155611	4	C:\Program Files\Normalise Suite 2\Genelists\SG_Hu1-2_KTH1-2500_ver1_10Rx24C.txt.nsuite_genelist
RP11-79G15	6	104600000	6q22.1	0.968918142657152	0.038907879096926	0.964848595761286	0.0352039792370324	4	C:\Program Files\Normalise Suite 2\Genelists\SG_Hu1-2_KTH1-2500_ver1_10Rx24C.txt.nsuite_genelist
RP1-121G13	6	105800000	6q22.1	0.974416778646048	0.0687753653360006	0.983508513280201	0.0551014617212451	4	C:\Program Files\Normalise Suite 2\Genelists\SG_Hu1-2_KTH1-2500_ver1_10Rx24C.txt.nsuite_genelist
RP11-79K22	6	106600000	6q22.1	0.972919964816924	0.0368239828769731	0.972363130271346	0.0399536161062946	4	C:\Program Files\Normalise Suite 2\Genelists\SG_Hu1-2_KTH1-2500_ver1_10Rx24C.txt.nsuite_genelist
RP11-90O11	6	106800000	6q22.1	0.957899057133497	0.0426683924112146	0.968950320296786	0.0384265718594925	4	C:\Program Files\Normalise Suite 2\Genelists\SG_Hu1-2_KTH1-2500_ver1_10Rx24C.txt.nsuite_genelist
RP11-79O12	6	107100000	6q22.1	0.986987528821878	0.0725732528460577	0.987923696392551	0.0721515602126046	4	C:\Program Files\Normalise Suite 2\Genelists\SG_Hu1-2_KTH1-2500_ver1_10Rx24C.txt.nsuite_genelist
RP3-514B11	6	108800000	6q22.1	0.959995659457013	0.0812953790221172	0.940781569635065	0.0533250700330718	4	C:\Program Files\Normalise Suite 2\Genelists\SG_Hu1-2_KTH1-2500_ver1_10Rx24C.txt.nsuite_genelist
RP11-284O5	6	109800000	6q22.1	0.977217207144344	0.0358364791607413	0.974408384342726	0.0381538934973465	4	C:\Program Files\Normalise Suite 2\Genelists\SG_Hu1-2_KTH1-2500_ver1_10Rx24C.txt.nsuite_genelist
RP3-454N4	6	110900000	6q22.1	0.991917356836838	0.0867431104190164	1.00329287671965	0.0732865700754566	4	C:\Program Files\Normalise Suite 2\Genelists\SG_Hu1-2_KTH1-2500_ver1_10Rx24C.txt.nsuite_genelist
RP3-429G5	6	113600000	6q22.1	0.998554234460404	0.00477601439444774	0.994481129762689	0.0135270013659537	4	C:\Program Files\Normalise Suite 2\Genelists\SG_Hu1-2_KTH1-2500_ver1_10Rx24C.txt.nsuite_genelist
RP1-128O3	6	113700000	6q22.1	0.98963223663954	0.0398700234523205	0.984876765681445	0.0325263987570938	4	C:\Program Files\Normalise Suite 2\Genelists\SG_Hu1-2_KTH1-2500_ver1_10Rx24C.txt.nsuite_genelist
RP1-70A9	6	115100000	6q22.2	0.995025169194179	0.0287764816355153	0.992059491947083	0.0252844475426799	4	C:\Program Files\Normalise Suite 2\Genelists\SG_Hu1-2_KTH1-2500_ver1_10Rx24C.txt.nsuite_genelist
RP1-261K5	6	115900000	6q22.2	0.993483435939808	0.11579245107876	0.998120688152537	0.115248655024913	4	C:\Program Files\Normalise Suite 2\Genelists\SG_Hu1-2_KTH1-2500_ver1_10Rx24C.txt.nsuite_genelist
RP3-487J7	6	117100000	6q22.31	0.992508616875264	0.0639972638280093	1.01720582715392	0.0543819440742209	4	C:\Program Files\Normalise Suite 2\Genelists\SG_Hu1-2_KTH1-2500_ver1_10Rx24C.txt.nsuite_genelist
RP11-506B6	6	117900000	6q22.31	0.995876777209037	0.0635454783466217	0.996153039758029	0.0540391013970701	4	C:\Program Files\Normalise Suite 2\Genelists\SG_Hu1-2_KTH1-2500_ver1_10Rx24C.txt.nsuite_genelist
RP11-91B17	6	118700000	6q22.31	1.08020763752414	0.1184260208474	1.07289163695627	0.126672387081477	4	C:\Program Files\Normalise Suite 2\Genelists\SG_Hu1-2_KTH1-2500_ver1_10Rx24C.txt.nsuite_genelist
RP11-367G18	6	119400000	6q22.31	1.0138305935533	0.0097962020495081	1.01027041388872	0.00627579571159728	4	C:\Program Files\Normalise Suite 2\Genelists\SG_Hu1-2_KTH1-2500_ver1_10Rx24C.txt.nsuite_genelist
RP1-124O9	6	120200000	6q22.31	0.986541926288823	0.0558595635614665	0.986035797797173	0.0555943380739853	4	C:\Program Files\Normalise Suite 2\Genelists\SG_Hu1-2_KTH1-2500_ver1_10Rx24C.txt.nsuite_genelist
Z95329	6	120500000	6q22.31	1.00494416485766	0.0558516833151339	1.00669575901571	0.0581853752607687	4	C:\Program Files\Normalise Suite 2\Genelists\SG_Hu1-2_KTH1-2500_ver1_10Rx24C.txt.nsuite_genelist
RP1-136O14	6	122100000	6q22.32	0.951832368381852	0.0698353116008677	0.951174689982542	0.0672054715428216	4	C:\Program Files\Normalise Suite 2\Genelists\SG_Hu1-2_KTH1-2500_ver1_10Rx24C.txt.nsuite_genelist
RP1-94G16	6	123500000	6q22.32	1.00947533022388	0.0791696801432605	1.01457297047344	0.0799170506400043	3	C:\Program Files\Normalise Suite 2\Genelists\SG_Hu1-2_KTH1-2500_ver1_10Rx24C.txt.nsuite_genelist
RP3-344F17	6	124200000	6q22.32	0.922751287025687	0.0534310132919706	0.960653171747394	0.116857137115624	4	C:\Program Files\Normalise Suite 2\Genelists\SG_Hu1-2_KTH1-2500_ver1_10Rx24C.txt.nsuite_genelist
RP1-193N13	6	125300000	6q22.33	1.03184618231595	0.132941970960427	1.03943763597552	0.135957366146184	3	C:\Program Files\Normalise Suite 2\Genelists\SG_Hu1-2_KTH1-2500_ver1_10Rx24C.txt.nsuite_genelist
RP11-411H20	6	126000000	6q22.33	1.01076546041215	0.0124203472731209	1.00861327732199	0.00543312712941499	4	C:\Program Files\Normalise Suite 2\Genelists\SG_Hu1-2_KTH1-2500_ver1_10Rx24C.txt.nsuite_genelist
RP1-224E15	6	126600000	6q22.33	0.95259590216326	0.129588520954721	0.975277083293727	0.119671796128386	4	C:\Program Files\Normalise Suite 2\Genelists\SG_Hu1-2_KTH1-2500_ver1_10Rx24C.txt.nsuite_genelist
RP3-438G17	6	128000000	6q22.33	0.967630511510852	0.0695214919592264	0.975813653060625	0.0472858664201317	3	C:\Program Files\Normalise Suite 2\Genelists\SG_Hu1-2_KTH1-2500_ver1_10Rx24C.txt.nsuite_genelist
RP3-425C14	6	128700000	6q22.33	0.946169155162956	0.0582952110077823	0.932317651221821	0.0381197968502812	4	C:\Program Files\Normalise Suite 2\Genelists\SG_Hu1-2_KTH1-2500_ver1_10Rx24C.txt.nsuite_genelist
RP11-80B14	6	129400000	6q22.33	0.97709872515487	0.109082765462387	0.979904477813886	0.109736127381062	4	C:\Program Files\Normalise Suite 2\Genelists\SG_Hu1-2_KTH1-2500_ver1_10Rx24C.txt.nsuite_genelist
RP3-329N18	6	129900000	6q23.1	0.994915303503128	0.0543913048690248	1.05465216789066	0.0918647661332634	4	C:\Program Files\Normalise Suite 2\Genelists\SG_Hu1-2_KTH1-2500_ver1_10Rx24C.txt.nsuite_genelist
RP1-249H1	6	130100000	6q23.1	0.986462984198736	0.0282192583841729	0.970167338771358	0.0653135775203831	4	C:\Program Files\Normalise Suite 2\Genelists\SG_Hu1-2_KTH1-2500_ver1_10Rx24C.txt.nsuite_genelist
RP11-138M12	6	131500000	6q23.1	0.997072744210116	0.0450351051169053	0.99379674702358	0.0425986819077304	4	C:\Program Files\Normalise Suite 2\Genelists\SG_Hu1-2_KTH1-2500_ver1_10Rx24C.txt.nsuite_genelist
RP1-312L17	6	133300000	6q23.1	0.959222696205694	0.0311680250835768	0.967293622104309	0.0628196998706379	4	C:\Program Files\Normalise Suite 2\Genelists\SG_Hu1-2_KTH1-2500_ver1_10Rx24C.txt.nsuite_genelist
RP3-480J14	6	134100000	6q23.1	0.962057485969416	0.0566469835335703	0.956426112476976	0.0383933452512815	4	C:\Program Files\Normalise Suite 2\Genelists\SG_Hu1-2_KTH1-2500_ver1_10Rx24C.txt.nsuite_genelist
RP1-86D1	6	134800000	6q23.2	0.986694751407741	0.0142074506750815	0.987409467819988	0.0110031960579161	4	C:\Program Files\Normalise Suite 2\Genelists\SG_Hu1-2_KTH1-2500_ver1_10Rx24C.txt.nsuite_genelist
RP1-69D17	6	136200000	6q23.2	0.982722797321042	0.0220437785634209	0.978589720745687	0.0232904744138946	4	C:\Program Files\Normalise Suite 2\Genelists\SG_Hu1-2_KTH1-2500_ver1_10Rx24C.txt.nsuite_genelist
RP3-353O9	6	137700000	6q23.2	0.963314842120711	0.0575027043412997	0.962791492739581	0.0582971045122266	4	C:\Program Files\Normalise Suite 2\Genelists\SG_Hu1-2_KTH1-2500_ver1_10Rx24C.txt.nsuite_genelist
RP1-215F14	6	138700000	6q23.3	0.974594789863033	0.108653977908421	0.971220065219907	0.118594459415778	4	C:\Program Files\Normalise Suite 2\Genelists\SG_Hu1-2_KTH1-2500_ver1_10Rx24C.txt.nsuite_genelist
RP11-435E4	6	139400000	6q23.3	0.997902209989991	0.00699426138743122	0.996322930444586	0.00739479003781942	4	C:\Program Files\Normalise Suite 2\Genelists\SG_Hu1-2_KTH1-2500_ver1_10Rx24C.txt.nsuite_genelist
RP11-368O13	6	140400000	6q23.3	0.991773399205894	0.0409653599382418	0.994083676278568	0.0465143353633096	4	C:\Program Files\Normalise Suite 2\Genelists\SG_Hu1-2_KTH1-2500_ver1_10Rx24C.txt.nsuite_genelist
RP11-557H15	6	141300000	6q23.3	0.999132361910945	0.0134136727211822	0.997678596359355	0.012158113926682	4	C:\Program Files\Normalise Suite 2\Genelists\SG_Hu1-2_KTH1-2500_ver1_10Rx24C.txt.nsuite_genelist
RP1-38C16	6	142400000	6q24.1	0.990749814108291	0.0965088690773389	0.991675260495189	0.0937307928115908	4	C:\Program Files\Normalise Suite 2\Genelists\SG_Hu1-2_KTH1-2500_ver1_10Rx24C.txt.nsuite_genelist
RP11-89G8	6	142600000	6q24.1	0.996189647245126	0.0415813245203857	0.988099481357175	0.0223252583764783	4	C:\Program Files\Normalise Suite 2\Genelists\SG_Hu1-2_KTH1-2500_ver1_10Rx24C.txt.nsuite_genelist
RP11-91G15	6	143700000	6q24.1	0.997345782475135	0.00706845726238689	0.997264324909529	0.00816337152100817	4	C:\Program Files\Normalise Suite 2\Genelists\SG_Hu1-2_KTH1-2500_ver1_10Rx24C.txt.nsuite_genelist
RP3-372K1	6	144200000	6q24.1	0.995243369735265	0.059394480384789	0.989108750225302	0.0518710595912528	4	C:\Program Files\Normalise Suite 2\Genelists\SG_Hu1-2_KTH1-2500_ver1_10Rx24C.txt.nsuite_genelist
RP11-133O15	6	145000000	6q24.2	1.03239316227937	0.0351670374713783	1.02882642454756	0.0332669548504489	4	C:\Program Files\Normalise Suite 2\Genelists\SG_Hu1-2_KTH1-2500_ver1_10Rx24C.txt.nsuite_genelist
RP1-225E12	6	145900000	6q24.2	0.990690040906373	0.032199559956094	0.989919629623024	0.0347047788683649	4	C:\Program Files\Normalise Suite 2\Genelists\SG_Hu1-2_KTH1-2500_ver1_10Rx24C.txt.nsuite_genelist
RP5-899B16	6	147000000	6q24.2	0.984241995814589	0.0280345914355223	0.991093957876683	0.0408019027831878	4	C:\Program Files\Normalise Suite 2\Genelists\SG_Hu1-2_KTH1-2500_ver1_10Rx24C.txt.nsuite_genelist
AL357080	6	148000000	6q24.3	0.955173374477745	0.0256076230665237	0.95588645434661	0.0237117325278881	4	C:\Program Files\Normalise Suite 2\Genelists\SG_Hu1-2_KTH1-2500_ver1_10Rx24C.txt.nsuite_genelist
RP11-89A10	6	148500000	6q24.3	0.975856117840563	0.0388196305904937	0.975842983566478	0.040095806199479	4	C:\Program Files\Normalise Suite 2\Genelists\SG_Hu1-2_KTH1-2500_ver1_10Rx24C.txt.nsuite_genelist
RP3-468K18	6	150900000	6q25.1	0.982949134206192	0.0139041767173795	0.981495773529049	0.0136806662896574	4	C:\Program Files\Normalise Suite 2\Genelists\SG_Hu1-2_KTH1-2500_ver1_10Rx24C.txt.nsuite_genelist
RP11-43G16	6	152300000	6q25.1	0.974773479863239	0.0479820317004011	0.96914529190133	0.0425366889270727	4	C:\Program Files\Normalise Suite 2\Genelists\SG_Hu1-2_KTH1-2500_ver1_10Rx24C.txt.nsuite_genelist
RP11-545I5	6	153000000	6q25.1	0.963627518457359	0.027941181257122	0.965057862830119	0.0279143465138954	4	C:\Program Files\Normalise Suite 2\Genelists\SG_Hu1-2_KTH1-2500_ver1_10Rx24C.txt.nsuite_genelist
RP1-69B13	6	153600000	6q25.2	0.974158102619635	0.042413854675187	0.965662637864742	0.0767442514740409	4	C:\Program Files\Normalise Suite 2\Genelists\SG_Hu1-2_KTH1-2500_ver1_10Rx24C.txt.nsuite_genelist
RP3-434O8	6	155000000	6q25.2	1.00307202306976	0.0783319201532104	1.00918236821649	0.0754822750155285	4	C:\Program Files\Normalise Suite 2\Genelists\SG_Hu1-2_KTH1-2500_ver1_10Rx24C.txt.nsuite_genelist
RP1-281H8	6	156600000	6q25.3	1.01562526156113	0.186761522372981	1.01582085543544	0.187107747001459	4	C:\Program Files\Normalise Suite 2\Genelists\SG_Hu1-2_KTH1-2500_ver1_10Rx24C.txt.nsuite_genelist
RP1-12G14	6	156700000	6q25.3	0.993839650883368	0.0119826536023476	0.996328197332041	0.0121811669359878	3	C:\Program Files\Normalise Suite 2\Genelists\SG_Hu1-2_KTH1-2500_ver1_10Rx24C.txt.nsuite_genelist
RP11-291C6	6	157700000	6q25.3	0.997222456207796	0.0167105327268889	0.995513338373677	0.0175967951311747	4	C:\Program Files\Normalise Suite 2\Genelists\SG_Hu1-2_KTH1-2500_ver1_10Rx24C.txt.nsuite_genelist
RP3-358E10	6	159900000	6q25.3	0.979790722080632	0.0333022829755093	0.996604230422919	0.0114843712534731	4	C:\Program Files\Normalise Suite 2\Genelists\SG_Hu1-2_KTH1-2500_ver1_10Rx24C.txt.nsuite_genelist
RP11-535A9	6	160400000	6q25.3	0.977044498097717	0.0784555707039176	0.972289302980581	0.0761581567737039	4	C:\Program Files\Normalise Suite 2\Genelists\SG_Hu1-2_KTH1-2500_ver1_10Rx24C.txt.nsuite_genelist
RP1-278N12	6	161600000	6q25.3	0.992123719964471	0.141002286598081	0.989501778532585	0.134823367364449	4	C:\Program Files\Normalise Suite 2\Genelists\SG_Hu1-2_KTH1-2500_ver1_10Rx24C.txt.nsuite_genelist
RP1-257I9	6	162700000	6q25.3	0.980922414311903	0.0606777167724801	0.992226597894786	0.0588349509130019	4	C:\Program Files\Normalise Suite 2\Genelists\SG_Hu1-2_KTH1-2500_ver1_10Rx24C.txt.nsuite_genelist
RP11-91I3	6	164400000	6q25.3	1.00103038450774	0.0574038720790029	1.00161560347404	0.0553749243373798	4	C:\Program Files\Normalise Suite 2\Genelists\SG_Hu1-2_KTH1-2500_ver1_10Rx24C.txt.nsuite_genelist
RP11-266C7	6	165300000	6q25.3	1.00348255413912	0.0596117424441845	1.01427834835938	0.0598003957064132	4	C:\Program Files\Normalise Suite 2\Genelists\SG_Hu1-2_KTH1-2500_ver1_10Rx24C.txt.nsuite_genelist
RP11-88B24	6	166400000	6q25.3	1.00777303526786	0.0699500693211666	1.01215711451403	0.0698425437165299	4	C:\Program Files\Normalise Suite 2\Genelists\SG_Hu1-2_KTH1-2500_ver1_10Rx24C.txt.nsuite_genelist
RP3-393E18	6	166900000	6q25.3	0.990947127392837	0.0850497352890921	1.01264779939777	0.0760160763792198	4	C:\Program Files\Normalise Suite 2\Genelists\SG_Hu1-2_KTH1-2500_ver1_10Rx24C.txt.nsuite_genelist
RP3-428L16	6	168300000	6q25.3	0.992602618499593	0.0682864552789832	0.997392545980212	0.0580784888537243	4	C:\Program Files\Normalise Suite 2\Genelists\SG_Hu1-2_KTH1-2500_ver1_10Rx24C.txt.nsuite_genelist
RP11-81H13	6	168400000	6q25.3	0.994028972640573	0.0101708715642933	0.993540410762366	0.00923177624564962	4	C:\Program Files\Normalise Suite 2\Genelists\SG_Hu1-2_KTH1-2500_ver1_10Rx24C.txt.nsuite_genelist
RP1-119H20	6	169100000	6q25.3	1.01731958306463	0.0884029660252511	1.04315213565068	0.0801281400588234	4	C:\Program Files\Normalise Suite 2\Genelists\SG_Hu1-2_KTH1-2500_ver1_10Rx24C.txt.nsuite_genelist
RP1-51J12	6	171000000	6q25.3	0.994840310954187	0.0925619833688041	0.994331504694294	0.0886699477998799	4	C:\Program Files\Normalise Suite 2\Genelists\SG_Hu1-2_KTH1-2500_ver1_10Rx24C.txt.nsuite_genelist
RP11-104N13	6	172200000	6q25.3	0.958218005968795	0.0121942666949358	0.957471348079432	0.023996359261294	4	C:\Program Files\Normalise Suite 2\Genelists\SG_Hu1-2_KTH1-2500_ver1_10Rx24C.txt.nsuite_genelist
RP3-345E4	6	173500000	6q25.3	0.9940247109208	0.071916883682769	1.01902166061978	0.0593429480567672	4	C:\Program Files\Normalise Suite 2\Genelists\SG_Hu1-2_KTH1-2500_ver1_10Rx24C.txt.nsuite_genelist
RP1-167A14	6	174600000	6q25.3	0.990573749993347	0.0167711716497256	0.989154642641519	0.0207325014861629	4	C:\Program Files\Normalise Suite 2\Genelists\SG_Hu1-2_KTH1-2500_ver1_10Rx24C.txt.nsuite_genelist
RP1-125N5	6	175900000	6q25.3	0.952064328039126	0.0672897907852722	0.968452363691237	0.0412065627731368	4	C:\Program Files\Normalise Suite 2\Genelists\SG_Hu1-2_KTH1-2500_ver1_10Rx24C.txt.nsuite_genelist
RP11-351J23	6	176700000	6q25.3	0.953860000173187	0.0835016170755348	0.924112436810969	0.135508494733063	4	C:\Program Files\Normalise Suite 2\Genelists\SG_Hu1-2_KTH1-2500_ver1_10Rx24C.txt.nsuite_genelist
RP1-182D15	6	177500000	6q25.3	0.982842094614505	0.0349013851491233	0.98151757392602	0.0262569222527396	4	C:\Program Files\Normalise Suite 2\Genelists\SG_Hu1-2_KTH1-2500_ver1_10Rx24C.txt.nsuite_genelist
GS-57-H24	6	178000000	6q25.3	0.973108710165151	0.0871476367870826	0.969899280831653	0.0797957641283205	4	C:\Program Files\Normalise Suite 2\Genelists\SG_Hu1-2_KTH1-2500_ver1_10Rx24C.txt.nsuite_genelist
RP1-140C12	6	178100000	6q25.3	1.00452167459812	0.0129548699508284	1.00254932318033	0.0185955881803109	4	C:\Program Files\Normalise Suite 2\Genelists\SG_Hu1-2_KTH1-2500_ver1_10Rx24C.txt.nsuite_genelist
IIID10	7	0	7p22.3	0.948056327865344	0.0129033891107723	0.873863971975	0.192079319974351	3	C:\Program Files\Normalise Suite 2\Genelists\SG_Hu1-2_KTH1-2500_ver1_10Rx24C.txt.nsuite_genelist
RP11-384L2	7	0	7p22.3	0.988860647738192	0.0478372835628459	0.991836270809265	0.0412945045120727	4	C:\Program Files\Normalise Suite 2\Genelists\SG_Hu1-2_KTH1-2500_ver1_10Rx24C.txt.nsuite_genelist
GS-164-D18	7	100000	7p22.3	0.98075506907852	0.142120253141706	0.981723653368438	0.145753306058963	4	C:\Program Files\Normalise Suite 2\Genelists\SG_Hu1-2_KTH1-2500_ver1_10Rx24C.txt.nsuite_genelist
AC073957	7	700000	7p22.3	1.00869992779795	0.0411168264153017	1.00885827354295	0.0396575006229315	4	C:\Program Files\Normalise Suite 2\Genelists\SG_Hu1-2_KTH1-2500_ver1_10Rx24C.txt.nsuite_genelist
RP11-90J23	7	3800000	7p22.2	1.02179146220376	0.0794297681904576	1.01678575560138	0.0729445953724946	4	C:\Program Files\Normalise Suite 2\Genelists\SG_Hu1-2_KTH1-2500_ver1_10Rx24C.txt.nsuite_genelist
RP11-42B7	7	3900000	7p22.2	1.012717546353	0.0171045113961169	1.00937544625255	0.0207379746559554	4	C:\Program Files\Normalise Suite 2\Genelists\SG_Hu1-2_KTH1-2500_ver1_10Rx24C.txt.nsuite_genelist
RP11-2K20	7	4700000	7p22.2	1.01575033995632	0.0688195774225169	1.01101423035859	0.0678987781464581	4	C:\Program Files\Normalise Suite 2\Genelists\SG_Hu1-2_KTH1-2500_ver1_10Rx24C.txt.nsuite_genelist
RP11-161C7	7	6100000	7p22.2	1.01265994608259	0.0418299521650257	1.0101573094143	0.0407010345475156	4	C:\Program Files\Normalise Suite 2\Genelists\SG_Hu1-2_KTH1-2500_ver1_10Rx24C.txt.nsuite_genelist
CITB-13P7	7	7000000	7p22.1	0.928963460238425	0.0260728845849507	0.938853552365555	0.0542232976030069	4	C:\Program Files\Normalise Suite 2\Genelists\SG_Hu1-2_KTH1-2500_ver1_10Rx24C.txt.nsuite_genelist
RP11-22K15	7	7000000	7p22.1	0.962173105736342	0.0399930551722497	0.950199780081571	0.0605916908409547	4	C:\Program Files\Normalise Suite 2\Genelists\SG_Hu1-2_KTH1-2500_ver1_10Rx24C.txt.nsuite_genelist
RP11-79G16	7	7600000	7p22.1	1.01926327582242	0.051311169584799	1.01849636853466	0.0544225393574387	4	C:\Program Files\Normalise Suite 2\Genelists\SG_Hu1-2_KTH1-2500_ver1_10Rx24C.txt.nsuite_genelist
IIB11	7	8000000	7p22.1	0.932260508779207	0.0113151826640289	1.0308564802871	0.204961451849056	3	C:\Program Files\Normalise Suite 2\Genelists\SG_Hu1-2_KTH1-2500_ver1_10Rx24C.txt.nsuite_genelist
RP11-111K18	7	8400000	7p22.1	0.924779648681055	0.0789735857981936	0.897139186319393	0.126096529339016	4	C:\Program Files\Normalise Suite 2\Genelists\SG_Hu1-2_KTH1-2500_ver1_10Rx24C.txt.nsuite_genelist
RP11-79O21	7	9300000	7p22.1	0.970943502106171	0.0279012220950987	0.970841460702368	0.0252726099884334	4	C:\Program Files\Normalise Suite 2\Genelists\SG_Hu1-2_KTH1-2500_ver1_10Rx24C.txt.nsuite_genelist
RP11-451C12	7	10900000	7p21.3	0.998408089791097	0.0372085571218452	1.01443188328956	0.0327373375066389	4	C:\Program Files\Normalise Suite 2\Genelists\SG_Hu1-2_KTH1-2500_ver1_10Rx24C.txt.nsuite_genelist
RP11-89B15	7	15100000	7p21.3	0.996204056072945	0.0348529001192757	0.990454476440175	0.0327115267100152	4	C:\Program Files\Normalise Suite 2\Genelists\SG_Hu1-2_KTH1-2500_ver1_10Rx24C.txt.nsuite_genelist
CITB-23M10	7	15800000	7p21.2	0.974046142922758	0.0233568070850956	0.973227034092762	0.0249876222405244	4	C:\Program Files\Normalise Suite 2\Genelists\SG_Hu1-2_KTH1-2500_ver1_10Rx24C.txt.nsuite_genelist
RP11-123E5	7	17100000	7p21.1	0.993531712253218	0.0224257201184665	0.991047056676424	0.0264051764294944	4	C:\Program Files\Normalise Suite 2\Genelists\SG_Hu1-2_KTH1-2500_ver1_10Rx24C.txt.nsuite_genelist
RP11-620P6	7	17500000	7p21.1	0.977485339420242	0.107875559258637	0.99574739752574	0.0848081010386065	4	C:\Program Files\Normalise Suite 2\Genelists\SG_Hu1-2_KTH1-2500_ver1_10Rx24C.txt.nsuite_genelist
RP11-70K3	7	17800000	7p21.1	0.984830757641544	0.0456782489563755	0.983653666033347	0.0414088566375499	4	C:\Program Files\Normalise Suite 2\Genelists\SG_Hu1-2_KTH1-2500_ver1_10Rx24C.txt.nsuite_genelist
RP11-91A24	7	19400000	7p15.3	0.986648900669146	0.0820977387546248	0.986848376746548	0.0834838289504269	4	C:\Program Files\Normalise Suite 2\Genelists\SG_Hu1-2_KTH1-2500_ver1_10Rx24C.txt.nsuite_genelist
RP11-350D14	7	19500000	7p15.3	0.964857007705767	0.0571856339451752	0.963613299813186	0.055239785318572	4	C:\Program Files\Normalise Suite 2\Genelists\SG_Hu1-2_KTH1-2500_ver1_10Rx24C.txt.nsuite_genelist
RP11-51L23	7	20700000	7p15.3	1.00335699936364	0.00656438774783048	1.003075297243	0.0075082052476143	4	C:\Program Files\Normalise Suite 2\Genelists\SG_Hu1-2_KTH1-2500_ver1_10Rx24C.txt.nsuite_genelist
IIID11	7	20900000	7p15.3	1.01603857429919	0.0882910826502511	1.09103170070473	0.0796227767038123	4	C:\Program Files\Normalise Suite 2\Genelists\SG_Hu1-2_KTH1-2500_ver1_10Rx24C.txt.nsuite_genelist
IID9	7	21000000	7p15.3	0.935121369347249	0.193027902933408	0.959777053940095	0.213704662049118	4	C:\Program Files\Normalise Suite 2\Genelists\SG_Hu1-2_KTH1-2500_ver1_10Rx24C.txt.nsuite_genelist
cosIIIA9	7	21000000	7p15.3	0.962275433562078	0.162399339315789	0.98563211188363	0.157822663646068	4	C:\Program Files\Normalise Suite 2\Genelists\SG_Hu1-2_KTH1-2500_ver1_10Rx24C.txt.nsuite_genelist
IIIB3	7	21000000	7p15.3	0.971476454595426	0.0947107829136632	0.959774125363166	0.0682380493292994	4	C:\Program Files\Normalise Suite 2\Genelists\SG_Hu1-2_KTH1-2500_ver1_10Rx24C.txt.nsuite_genelist
IIIE1	7	21000000	7p15.3	0.950290978269075	0.129697479327311	0.941123318035207	0.114640392743616	4	C:\Program Files\Normalise Suite 2\Genelists\SG_Hu1-2_KTH1-2500_ver1_10Rx24C.txt.nsuite_genelist
IH3	7	21100000	7p15.3	0.96380611358331	0.124579877689971	0.990503963533438	0.101290025591729	4	C:\Program Files\Normalise Suite 2\Genelists\SG_Hu1-2_KTH1-2500_ver1_10Rx24C.txt.nsuite_genelist
CTB-23M10	7	21100000	7p15.3	1.00808177220319	0.0406208543942733	1.00720102581776	0.0343378102599744	4	C:\Program Files\Normalise Suite 2\Genelists\SG_Hu1-2_KTH1-2500_ver1_10Rx24C.txt.nsuite_genelist
RP11-494A9	7	21300000	7p15.3	0.950844204151396	0.144222992315484	0.964362358645377	0.143904580807289	4	C:\Program Files\Normalise Suite 2\Genelists\SG_Hu1-2_KTH1-2500_ver1_10Rx24C.txt.nsuite_genelist
RP11-71F18	7	21300000	7p15.3	0.981349809793624	0.148279327436642	0.98601074510868	0.146711006780759	4	C:\Program Files\Normalise Suite 2\Genelists\SG_Hu1-2_KTH1-2500_ver1_10Rx24C.txt.nsuite_genelist
RP11-79G17	7	21500000	7p15.3	0.964384916310127	0.0505330526911821	0.964360561249147	0.0567385486117934	4	C:\Program Files\Normalise Suite 2\Genelists\SG_Hu1-2_KTH1-2500_ver1_10Rx24C.txt.nsuite_genelist
RP11-49N21	7	21800000	7p15.3	0.979700758954393	0.10421407238503	0.983658447445032	0.0941310324536804	4	C:\Program Files\Normalise Suite 2\Genelists\SG_Hu1-2_KTH1-2500_ver1_10Rx24C.txt.nsuite_genelist
RP11-79D17	7	22800000	7p15.3	0.991612865761996	0.0060087013915786	0.988037575152522	0.00942109201584511	4	C:\Program Files\Normalise Suite 2\Genelists\SG_Hu1-2_KTH1-2500_ver1_10Rx24C.txt.nsuite_genelist
CTB-119H12	7	23600000	7p15.3	0.973000249727644	0.0151475541382252	0.971682741603067	0.0161735115295991	4	C:\Program Files\Normalise Suite 2\Genelists\SG_Hu1-2_KTH1-2500_ver1_10Rx24C.txt.nsuite_genelist
CITB-119H12	7	24400000	7p15.2	0.944453295581774	0.0168362159072633	0.938442872933532	0.0198942617222144	4	C:\Program Files\Normalise Suite 2\Genelists\SG_Hu1-2_KTH1-2500_ver1_10Rx24C.txt.nsuite_genelist
RP11-66O14	7	27100000	7p15.1	1.00527187502601	0.0369293268994179	0.999747615462067	0.0353257918265022	4	C:\Program Files\Normalise Suite 2\Genelists\SG_Hu1-2_KTH1-2500_ver1_10Rx24C.txt.nsuite_genelist
AC010677	7	27100000	7p15.1	1.01235436082745	0.0344416517141163	1.0116687381519	0.0365546964416176	4	C:\Program Files\Normalise Suite 2\Genelists\SG_Hu1-2_KTH1-2500_ver1_10Rx24C.txt.nsuite_genelist
RP11-81F15	7	28000000	7p15.1	0.985359562549674	0.0275752872430964	0.981794811525678	0.0239972861066544	4	C:\Program Files\Normalise Suite 2\Genelists\SG_Hu1-2_KTH1-2500_ver1_10Rx24C.txt.nsuite_genelist
RP11-88B20	7	29000000	7p15.1	1.01596989396071	0.0577287476815213	1.01821410153182	0.0579737107198245	4	C:\Program Files\Normalise Suite 2\Genelists\SG_Hu1-2_KTH1-2500_ver1_10Rx24C.txt.nsuite_genelist
RP11-80J6	7	29900000	7p15.1	1.00256535387155	0.0359356012615564	1.01778021596555	0.0130441632181784	4	C:\Program Files\Normalise Suite 2\Genelists\SG_Hu1-2_KTH1-2500_ver1_10Rx24C.txt.nsuite_genelist
RP11-242I4	7	30500000	7p14.3	0.991746679805414	0.0195030997524772	0.991229747155804	0.0196764037758241	4	C:\Program Files\Normalise Suite 2\Genelists\SG_Hu1-2_KTH1-2500_ver1_10Rx24C.txt.nsuite_genelist
RP11-90J13	7	32100000	7p14.3	0.983216935359136	0.0230918688758466	0.978004168632864	0.0264697326431614	4	C:\Program Files\Normalise Suite 2\Genelists\SG_Hu1-2_KTH1-2500_ver1_10Rx24C.txt.nsuite_genelist
AC018648	7	33000000	7p14.3	1.02368949969538	0.0395685442903163	1.01649470585549	0.0416057160449233	4	C:\Program Files\Normalise Suite 2\Genelists\SG_Hu1-2_KTH1-2500_ver1_10Rx24C.txt.nsuite_genelist
RP11-89N17	7	34000000	7p14.2	0.956516715169222	0.0340289081943155	0.95557607836259	0.0281532649911957	4	C:\Program Files\Normalise Suite 2\Genelists\SG_Hu1-2_KTH1-2500_ver1_10Rx24C.txt.nsuite_genelist
RP11-115G23	7	35400000	7p14.1	0.985212303520214	0.0225275422804566	0.980660966444665	0.0325209066315732	4	C:\Program Files\Normalise Suite 2\Genelists\SG_Hu1-2_KTH1-2500_ver1_10Rx24C.txt.nsuite_genelist
AC083876	7	36700000	7p14.1	0.982356095497637	0.029576959442462	0.980864333198636	0.0276060674465886	4	C:\Program Files\Normalise Suite 2\Genelists\SG_Hu1-2_KTH1-2500_ver1_10Rx24C.txt.nsuite_genelist
RP11-75O22	7	37500000	7p14.1	1.00080578371953	0.0491222394497757	0.999536210143542	0.0509863632827915	4	C:\Program Files\Normalise Suite 2\Genelists\SG_Hu1-2_KTH1-2500_ver1_10Rx24C.txt.nsuite_genelist
RP11-115G1	7	39000000	7p12.3	0.979164240759821	0.0370773803431704	0.981169708245363	0.0331902767572185	4	C:\Program Files\Normalise Suite 2\Genelists\SG_Hu1-2_KTH1-2500_ver1_10Rx24C.txt.nsuite_genelist
RP11-64I2	7	40000000	7p12.3	0.998358674073744	0.0480918613961041	0.991298243391094	0.0455315604622637	4	C:\Program Files\Normalise Suite 2\Genelists\SG_Hu1-2_KTH1-2500_ver1_10Rx24C.txt.nsuite_genelist
RP11-112L4	7	40100000	7p12.3	0.983426885925228	0.00940467424417212	0.996105762205488	0.028284378467637	4	C:\Program Files\Normalise Suite 2\Genelists\SG_Hu1-2_KTH1-2500_ver1_10Rx24C.txt.nsuite_genelist
RP4-612F12	7	42200000	7p12.3	0.989995427388175	0.163748360281039	0.98932430912145	0.161863836168498	4	C:\Program Files\Normalise Suite 2\Genelists\SG_Hu1-2_KTH1-2500_ver1_10Rx24C.txt.nsuite_genelist
AC005027	7	42300000	7p12.3	0.989077688907625	0.0497715695353103	1.00132190465081	0.0445231552701756	4	C:\Program Files\Normalise Suite 2\Genelists\SG_Hu1-2_KTH1-2500_ver1_10Rx24C.txt.nsuite_genelist
RP11-100C21	7	43300000	7p12.3	0.946630043342996	0.0496148904064784	0.950596051989909	0.0552759258803507	4	C:\Program Files\Normalise Suite 2\Genelists\SG_Hu1-2_KTH1-2500_ver1_10Rx24C.txt.nsuite_genelist
RP11-449D13	7	44200000	7p12.3	0.997366591694434	0.0135115689184043	0.99307915031512	0.0154369840596337	4	C:\Program Files\Normalise Suite 2\Genelists\SG_Hu1-2_KTH1-2500_ver1_10Rx24C.txt.nsuite_genelist
RP11-52M17	7	45200000	7p12.3	0.993933972258524	0.0250232344717762	0.996890578319449	0.022598758452486	4	C:\Program Files\Normalise Suite 2\Genelists\SG_Hu1-2_KTH1-2500_ver1_10Rx24C.txt.nsuite_genelist
RP11-109N2	7	46900000	7p12.3	0.972398053798116	0.00360924786359015	0.984649051145128	0.0227939054466861	4	C:\Program Files\Normalise Suite 2\Genelists\SG_Hu1-2_KTH1-2500_ver1_10Rx24C.txt.nsuite_genelist
AC073341	7	48100000	7p12.2	0.993672422017144	0.00658520626850354	0.995587196832234	0.0050020306751072	4	C:\Program Files\Normalise Suite 2\Genelists\SG_Hu1-2_KTH1-2500_ver1_10Rx24C.txt.nsuite_genelist
RP11-11D14	7	48400000	7p12.2	1.00871695599109	0.0532736260771065	1.00586783177435	0.0486928554142394	4	C:\Program Files\Normalise Suite 2\Genelists\SG_Hu1-2_KTH1-2500_ver1_10Rx24C.txt.nsuite_genelist
RP11-15L23	7	51800000	7p11.2	1.02393300521896	0.148626830999069	1.08017173407772	0.109968322197616	4	C:\Program Files\Normalise Suite 2\Genelists\SG_Hu1-2_KTH1-2500_ver1_10Rx24C.txt.nsuite_genelist
RP11-91C9	7	53200000	7p11.2	0.956000828010882	0.105992061635459	0.958595315478471	0.107861898106986	4	C:\Program Files\Normalise Suite 2\Genelists\SG_Hu1-2_KTH1-2500_ver1_10Rx24C.txt.nsuite_genelist
RP11-90N11	7	54600000	7p11.2	0.943712262625707	0.0142535729871118	0.938747292267528	0.0197966577544341	4	C:\Program Files\Normalise Suite 2\Genelists\SG_Hu1-2_KTH1-2500_ver1_10Rx24C.txt.nsuite_genelist
AC073347	7	56500000	7p11.1	1.01478953296378	0.045334116623009	1.01632995691764	0.0487672595984261	4	C:\Program Files\Normalise Suite 2\Genelists\SG_Hu1-2_KTH1-2500_ver1_10Rx24C.txt.nsuite_genelist
RP11-90O18	7	61000000	7q11.1	0.98161721328923	0.0430801756299939	0.984366604619466	0.0468463366003025	4	C:\Program Files\Normalise Suite 2\Genelists\SG_Hu1-2_KTH1-2500_ver1_10Rx24C.txt.nsuite_genelist
RP11-45N18	7	61900000	7q11.1	0.986075626197224	0.0411168021501627	0.98324672223152	0.0427062722026629	4	C:\Program Files\Normalise Suite 2\Genelists\SG_Hu1-2_KTH1-2500_ver1_10Rx24C.txt.nsuite_genelist
CITB-51J22	7	63000000	7q11.1	0.999132775153627	0.0537172878039985	0.996762628858091	0.0557205954107353	4	C:\Program Files\Normalise Suite 2\Genelists\SG_Hu1-2_KTH1-2500_ver1_10Rx24C.txt.nsuite_genelist
RP11-35P20	7	65500000	7q11.21	1.01478324414861	0.00758432596336995	1.02265479715469	0.0146689487120114	4	C:\Program Files\Normalise Suite 2\Genelists\SG_Hu1-2_KTH1-2500_ver1_10Rx24C.txt.nsuite_genelist
AC006319	7	66000000	7q11.21	0.984856138853482	0.00937396957470837	0.986814280352018	0.0126299035766555	4	C:\Program Files\Normalise Suite 2\Genelists\SG_Hu1-2_KTH1-2500_ver1_10Rx24C.txt.nsuite_genelist
RP11-91C6	7	66400000	7q11.21	0.995733049697591	0.0932290888064855	0.993871275245682	0.0956709161625629	4	C:\Program Files\Normalise Suite 2\Genelists\SG_Hu1-2_KTH1-2500_ver1_10Rx24C.txt.nsuite_genelist
RP11-41F23	7	67700000	7q11.21	0.990152016699408	0.0410082385946505	0.987366319596823	0.0373575174904936	4	C:\Program Files\Normalise Suite 2\Genelists\SG_Hu1-2_KTH1-2500_ver1_10Rx24C.txt.nsuite_genelist
RP11-89D15	7	67800000	7q11.21	1.0037628379044	0.00439546008593857	1.00498893441137	0.0050491753194638	4	C:\Program Files\Normalise Suite 2\Genelists\SG_Hu1-2_KTH1-2500_ver1_10Rx24C.txt.nsuite_genelist
RP11-88H20	7	68500000	7q11.21	1.00148482568465	0.00787006061992376	1.00415828555052	0.00935068966865484	4	C:\Program Files\Normalise Suite 2\Genelists\SG_Hu1-2_KTH1-2500_ver1_10Rx24C.txt.nsuite_genelist
RP11-114E12	7	69200000	7q11.22	0.999332132475438	0.0223282837942981	0.99454047484746	0.022983283763524	8	C:\Program Files\Normalise Suite 2\Genelists\SG_Hu1-2_KTH1-2500_ver1_10Rx24C.txt.nsuite_genelist
RP11-90B1	7	69600000	7q11.22	1.00267662715986	0.0400914763880553	0.998127258787435	0.0336105701089664	4	C:\Program Files\Normalise Suite 2\Genelists\SG_Hu1-2_KTH1-2500_ver1_10Rx24C.txt.nsuite_genelist
RP11-137E8	7	72500000	7q11.23	1.00299962646845	0.0923009213094686	0.999678016983849	0.086720821030122	4	C:\Program Files\Normalise Suite 2\Genelists\SG_Hu1-2_KTH1-2500_ver1_10Rx24C.txt.nsuite_genelist
B315H11	7	73600000	7q11.23	1.00274756419452	0.046697531367736	0.997329153332192	0.0404952836163269	4	C:\Program Files\Normalise Suite 2\Genelists\SG_Hu1-2_KTH1-2500_ver1_10Rx24C.txt.nsuite_genelist
RP11-89A20	7	74800000	7q11.23	1.01593245343856	0.0162547050700853	1.01337172283952	0.0183131148259082	8	C:\Program Files\Normalise Suite 2\Genelists\SG_Hu1-2_KTH1-2500_ver1_10Rx24C.txt.nsuite_genelist
B39H04	7	75200000	7q11.23	1.01266068699437	0.0665904123769023	1.00879643792598	0.0599734284578608	4	C:\Program Files\Normalise Suite 2\Genelists\SG_Hu1-2_KTH1-2500_ver1_10Rx24C.txt.nsuite_genelist
RP11-451M14	7	75500000	7q11.23	0.996268509505988	0.0279022217116822	0.997534926487055	0.0294865848664456	4	C:\Program Files\Normalise Suite 2\Genelists\SG_Hu1-2_KTH1-2500_ver1_10Rx24C.txt.nsuite_genelist
RP11-88H22	7	76800000	7q11.23	0.996374651960313	0.0181745690371714	0.992377260870829	0.0269702161356459	4	C:\Program Files\Normalise Suite 2\Genelists\SG_Hu1-2_KTH1-2500_ver1_10Rx24C.txt.nsuite_genelist
B270D13	7	77000000	7q11.23	1.02427814907988	0.0614209965922996	1.01801146170977	0.0533486427386994	4	C:\Program Files\Normalise Suite 2\Genelists\SG_Hu1-2_KTH1-2500_ver1_10Rx24C.txt.nsuite_genelist
RP11-60N2	7	78000000	7q11.23	0.997667509417731	0.0134852655220445	0.983449060380781	0.0258477178034271	4	C:\Program Files\Normalise Suite 2\Genelists\SG_Hu1-2_KTH1-2500_ver1_10Rx24C.txt.nsuite_genelist
RP11-91E1	7	78400000	7q11.23	0.995821084652654	0.0245231117321209	0.991372913186232	0.0275666767689873	4	C:\Program Files\Normalise Suite 2\Genelists\SG_Hu1-2_KTH1-2500_ver1_10Rx24C.txt.nsuite_genelist
RP11-89L18	7	78900000	7q11.23	0.988134583741908	0.0594690741678452	0.989660844406972	0.0611226429858976	4	C:\Program Files\Normalise Suite 2\Genelists\SG_Hu1-2_KTH1-2500_ver1_10Rx24C.txt.nsuite_genelist
AC005064	7	80500000	7q21.11	0.997051115518512	0.0734071887026413	1.01730094559316	0.0419009443263457	4	C:\Program Files\Normalise Suite 2\Genelists\SG_Hu1-2_KTH1-2500_ver1_10Rx24C.txt.nsuite_genelist
RP11-90N9	7	83200000	7q21.11	0.99836328574666	0.0391367562493661	0.997354149821775	0.0417823941679209	4	C:\Program Files\Normalise Suite 2\Genelists\SG_Hu1-2_KTH1-2500_ver1_10Rx24C.txt.nsuite_genelist
RP11-22M18	7	84700000	7q21.11	0.923442131998553	0.0448065771450363	0.931469853132462	0.0516292716232057	4	C:\Program Files\Normalise Suite 2\Genelists\SG_Hu1-2_KTH1-2500_ver1_10Rx24C.txt.nsuite_genelist
RP11-88D24	7	85000000	7q21.11	0.987709813399301	0.0583203534411711	0.990655534373605	0.057561728869382	4	C:\Program Files\Normalise Suite 2\Genelists\SG_Hu1-2_KTH1-2500_ver1_10Rx24C.txt.nsuite_genelist
RP11-46O13	7	87700000	7q21.13	0.998722115828113	0.0142373860412811	0.996849480494087	0.0246282472260081	4	C:\Program Files\Normalise Suite 2\Genelists\SG_Hu1-2_KTH1-2500_ver1_10Rx24C.txt.nsuite_genelist
AC000059	7	89600000	7q21.13	0.987161901345755	0.021327191334807	1.00807956054972	0.0207001829866236	4	C:\Program Files\Normalise Suite 2\Genelists\SG_Hu1-2_KTH1-2500_ver1_10Rx24C.txt.nsuite_genelist
RP11-90H9	7	91800000	7q21.2	0.999450156004172	0.0278360665300258	0.996882347787191	0.0322895704331045	4	C:\Program Files\Normalise Suite 2\Genelists\SG_Hu1-2_KTH1-2500_ver1_10Rx24C.txt.nsuite_genelist
RP11-79O7	7	93200000	7q21.3	0.97851417270938	0.0363886597758778	0.977655461359831	0.0366028973417393	4	C:\Program Files\Normalise Suite 2\Genelists\SG_Hu1-2_KTH1-2500_ver1_10Rx24C.txt.nsuite_genelist
RP11-91M13	7	93800000	7q21.3	0.976492244221773	0.0451454497144436	1.00286116896595	0.0312753414214674	4	C:\Program Files\Normalise Suite 2\Genelists\SG_Hu1-2_KTH1-2500_ver1_10Rx24C.txt.nsuite_genelist
RP11-10D8	7	99100000	7q22.1	1.02568061503158	0.0660372869716078	1.03400190933097	0.0676064007596521	4	C:\Program Files\Normalise Suite 2\Genelists\SG_Hu1-2_KTH1-2500_ver1_10Rx24C.txt.nsuite_genelist
RP11-80P24	7	99400000	7q22.1	1.01539727304052	0.0132468573932282	1.01649235577855	0.0113798860393781	4	C:\Program Files\Normalise Suite 2\Genelists\SG_Hu1-2_KTH1-2500_ver1_10Rx24C.txt.nsuite_genelist
RP11-72J24	7	105000000	7q22.2	1.02615388754091	0.0368617980702172	1.02626017287522	0.0413318962475131	4	C:\Program Files\Normalise Suite 2\Genelists\SG_Hu1-2_KTH1-2500_ver1_10Rx24C.txt.nsuite_genelist
RP11-80L6	7	106900000	7q22.2	1.01328746382884	0.0239863961643698	1.0129672293076	0.0274049010197751	4	C:\Program Files\Normalise Suite 2\Genelists\SG_Hu1-2_KTH1-2500_ver1_10Rx24C.txt.nsuite_genelist
RP11-89M2	7	107600000	7q22.3	1.0104456677982	0.0175990796337289	1.00891792042674	0.0194064812026436	4	C:\Program Files\Normalise Suite 2\Genelists\SG_Hu1-2_KTH1-2500_ver1_10Rx24C.txt.nsuite_genelist
RP11-77E2	7	108500000	7q22.3	1.00071672048122	0.0237649946463616	1.00651502249779	0.0165311465742203	4	C:\Program Files\Normalise Suite 2\Genelists\SG_Hu1-2_KTH1-2500_ver1_10Rx24C.txt.nsuite_genelist
AC002487	7	109200000	7q22.3	0.990590399980086	0.0166526146873982	0.991407632331856	0.019816864323039	4	C:\Program Files\Normalise Suite 2\Genelists\SG_Hu1-2_KTH1-2500_ver1_10Rx24C.txt.nsuite_genelist
RP11-12L9	7	112300000	7q31.1	0.97460780734865	0.0480430592980101	1.00005518580078	0.0787074152769065	4	C:\Program Files\Normalise Suite 2\Genelists\SG_Hu1-2_KTH1-2500_ver1_10Rx24C.txt.nsuite_genelist
CTB-22K14	7	113200000	7q31.1	0.984313388501832	0.0244294875081844	0.989380809633895	0.0203466183631002	4	C:\Program Files\Normalise Suite 2\Genelists\SG_Hu1-2_KTH1-2500_ver1_10Rx24C.txt.nsuite_genelist
RP11-90N13	7	113400000	7q31.1	0.984134197585834	0.0203420324102852	0.984468177835276	0.0217946122078654	4	C:\Program Files\Normalise Suite 2\Genelists\SG_Hu1-2_KTH1-2500_ver1_10Rx24C.txt.nsuite_genelist
RP11-88J20	7	114300000	7q31.2	0.976739428965108	0.0411626934367109	0.976064813153837	0.0429154936054376	4	C:\Program Files\Normalise Suite 2\Genelists\SG_Hu1-2_KTH1-2500_ver1_10Rx24C.txt.nsuite_genelist
RP11-89O20	7	115100000	7q31.2	1.00003806875743	0.0301317750579428	1.00095593771955	0.0301827768171757	4	C:\Program Files\Normalise Suite 2\Genelists\SG_Hu1-2_KTH1-2500_ver1_10Rx24C.txt.nsuite_genelist
RP11-78C11	7	116500000	7q31.2	0.965470297353808	0.0308260286281812	0.967134849872402	0.0301018510039079	4	C:\Program Files\Normalise Suite 2\Genelists\SG_Hu1-2_KTH1-2500_ver1_10Rx24C.txt.nsuite_genelist
RP11-110C11	7	117500000	7q31.31	0.996838813583311	0.0275755327337644	1.00126263157685	0.0253629751527041	4	C:\Program Files\Normalise Suite 2\Genelists\SG_Hu1-2_KTH1-2500_ver1_10Rx24C.txt.nsuite_genelist
RP11-51M22	7	117900000	7q31.31	1.00173482336517	0.0162592260840234	0.993641183877818	0.0150003563248018	4	C:\Program Files\Normalise Suite 2\Genelists\SG_Hu1-2_KTH1-2500_ver1_10Rx24C.txt.nsuite_genelist
CTB-133K23	7	119200000	7q31.31	0.996862855176423	0.0627655255421233	1.00891910569715	0.0568853125683559	4	C:\Program Files\Normalise Suite 2\Genelists\SG_Hu1-2_KTH1-2500_ver1_10Rx24C.txt.nsuite_genelist
RP11-140O21	7	122600000	7q31.33	0.966001782737824	0.0181378170599862	0.969752751776335	0.0178339274651385	4	C:\Program Files\Normalise Suite 2\Genelists\SG_Hu1-2_KTH1-2500_ver1_10Rx24C.txt.nsuite_genelist
RP11-3L10	7	123000000	7q31.33	0.971641272626003	0.0813153667317431	0.97006851165992	0.0840965589035163	4	C:\Program Files\Normalise Suite 2\Genelists\SG_Hu1-2_KTH1-2500_ver1_10Rx24C.txt.nsuite_genelist
RP11-112P4	7	123600000	7q31.33	0.938449888091795	0.0780284298578829	0.947544516791184	0.0625840109702046	4	C:\Program Files\Normalise Suite 2\Genelists\SG_Hu1-2_KTH1-2500_ver1_10Rx24C.txt.nsuite_genelist
RP11-81B7	7	129300000	7q32.3	1.01032313337169	0.0374316535020431	1.01430998608595	0.0366602255706932	4	C:\Program Files\Normalise Suite 2\Genelists\SG_Hu1-2_KTH1-2500_ver1_10Rx24C.txt.nsuite_genelist
RP11-80N8	7	129900000	7q32.3	0.998722445757993	0.0272714009245875	0.998910554338188	0.0291634406194319	4	C:\Program Files\Normalise Suite 2\Genelists\SG_Hu1-2_KTH1-2500_ver1_10Rx24C.txt.nsuite_genelist
RP11-66F23	7	131300000	7q32.3	1.00591122568571	0.0968084206274681	1.00398068920181	0.112102500874583	4	C:\Program Files\Normalise Suite 2\Genelists\SG_Hu1-2_KTH1-2500_ver1_10Rx24C.txt.nsuite_genelist
RP11-35B6	7	131900000	7q32.3	0.988371469863145	0.0480095315963093	0.987911154623558	0.0547109046323881	4	C:\Program Files\Normalise Suite 2\Genelists\SG_Hu1-2_KTH1-2500_ver1_10Rx24C.txt.nsuite_genelist
AC007938	7	132800000	7q36.1	0.978919621407681	0.0387000520712767	0.982971455944112	0.0335821036370259	4	C:\Program Files\Normalise Suite 2\Genelists\SG_Hu1-2_KTH1-2500_ver1_10Rx24C.txt.nsuite_genelist
RP11-79E7	7	136500000	7q36.1	1.00199752713186	0.039815893030748	1.00083535609694	0.0444511316114257	4	C:\Program Files\Normalise Suite 2\Genelists\SG_Hu1-2_KTH1-2500_ver1_10Rx24C.txt.nsuite_genelist
RP11-140I14	7	137700000	7q36.1	0.972518871364054	0.0402797357817203	0.968523122980401	0.0403720686969741	4	C:\Program Files\Normalise Suite 2\Genelists\SG_Hu1-2_KTH1-2500_ver1_10Rx24C.txt.nsuite_genelist
RP11-88K4	7	139500000	7q36.1	0.970209995300809	0.0270974509407914	0.973305165052588	0.0300005940798658	3	C:\Program Files\Normalise Suite 2\Genelists\SG_Hu1-2_KTH1-2500_ver1_10Rx24C.txt.nsuite_genelist
RP11-80J18	7	140100000	7q36.1	0.998512835500503	0.0719672324665783	1.00337230309018	0.0705162535644269	3	C:\Program Files\Normalise Suite 2\Genelists\SG_Hu1-2_KTH1-2500_ver1_10Rx24C.txt.nsuite_genelist
RP11-137O4	7	141000000	7q36.1	0.991802657926321	0.0253861791110681	0.989009707795736	0.0247274003753731	4	C:\Program Files\Normalise Suite 2\Genelists\SG_Hu1-2_KTH1-2500_ver1_10Rx24C.txt.nsuite_genelist
AC083883	7	141600000	7q36.1	1.01225468089826	0.0229892742308037	1.01201681858552	0.0195364407450134	4	C:\Program Files\Normalise Suite 2\Genelists\SG_Hu1-2_KTH1-2500_ver1_10Rx24C.txt.nsuite_genelist
AC004853	7	147400000	7q36.1	1.00588385168968	0.0440990868205035	1.0139353383508	0.039839547620833	4	C:\Program Files\Normalise Suite 2\Genelists\SG_Hu1-2_KTH1-2500_ver1_10Rx24C.txt.nsuite_genelist
RP11-79M8	7	148100000	7q36.1	0.998736035568182	0.0249181246108901	0.998217926104574	0.024410558100633	4	C:\Program Files\Normalise Suite 2\Genelists\SG_Hu1-2_KTH1-2500_ver1_10Rx24C.txt.nsuite_genelist
RP11-79K23	7	151000000	7q36.2	0.978141654809662	0.0244397346769546	0.980937071007116	0.0312737576792454	4	C:\Program Files\Normalise Suite 2\Genelists\SG_Hu1-2_KTH1-2500_ver1_10Rx24C.txt.nsuite_genelist
RP11-89P11	7	151300000	7q36.2	0.998316502549796	0.106388252272939	0.998824161247208	0.110555742261096	4	C:\Program Files\Normalise Suite 2\Genelists\SG_Hu1-2_KTH1-2500_ver1_10Rx24C.txt.nsuite_genelist
RP11-91P1	7	152300000	7q36.2	1.00580057239583	0.0238125978403284	1.00544522950683	0.0230973187875227	4	C:\Program Files\Normalise Suite 2\Genelists\SG_Hu1-2_KTH1-2500_ver1_10Rx24C.txt.nsuite_genelist
RP11-43L19	7	155600000	7q36.3	0.987356599071865	0.0354071998452723	0.991023469531196	0.0320642320275196	4	C:\Program Files\Normalise Suite 2\Genelists\SG_Hu1-2_KTH1-2500_ver1_10Rx24C.txt.nsuite_genelist
RP11-79K9	7	157400000	7q36.3	1.02316156960148	0.0422719065864429	1.02237381200571	0.0442004238573469	4	C:\Program Files\Normalise Suite 2\Genelists\SG_Hu1-2_KTH1-2500_ver1_10Rx24C.txt.nsuite_genelist
RP11-80J22	7	157800000	7q36.3	0.97641935668394	0.0395862809045689	0.974728110073232	0.0509148984377242	4	C:\Program Files\Normalise Suite 2\Genelists\SG_Hu1-2_KTH1-2500_ver1_10Rx24C.txt.nsuite_genelist
RP11-58F7	7	160800000	7q36.3	0.976384267557368	0.0151027999259221	0.975177030988897	0.0158057549946968	4	C:\Program Files\Normalise Suite 2\Genelists\SG_Hu1-2_KTH1-2500_ver1_10Rx24C.txt.nsuite_genelist
GS-3-K23	7	163700000	7q36.3	0.978472181485983	0.083968857792959	1.00357354410983	0.0575142328141199	4	C:\Program Files\Normalise Suite 2\Genelists\SG_Hu1-2_KTH1-2500_ver1_10Rx24C.txt.nsuite_genelist
RP11-91J19	8	200000	8p23.3	0.984244118908091	0.0413131461633765	0.982529810319907	0.0448559753393652	4	C:\Program Files\Normalise Suite 2\Genelists\SG_Hu1-2_KTH1-2500_ver1_10Rx24C.txt.nsuite_genelist
GS-580-L5	8	400000	8p23.3	0.964125643334093	0.0618695364890444	0.970447043704762	0.0525100449573514	4	C:\Program Files\Normalise Suite 2\Genelists\SG_Hu1-2_KTH1-2500_ver1_10Rx24C.txt.nsuite_genelist
GS-77-L23	8	800000	8p23.3	0.983394480620945	0.0312798343347341	0.989929906661452	0.0242085346284147	4	C:\Program Files\Normalise Suite 2\Genelists\SG_Hu1-2_KTH1-2500_ver1_10Rx24C.txt.nsuite_genelist
AF188030	8	1500000	8p23.3	0.994343851375017	0.0167223358762608	0.99160332256617	0.0191032045517924	4	C:\Program Files\Normalise Suite 2\Genelists\SG_Hu1-2_KTH1-2500_ver1_10Rx24C.txt.nsuite_genelist
RP11-11P7	8	2700000	8p23.2	0.989384591570867	0.0193123589048584	0.989117702015593	0.0346098786883002	4	C:\Program Files\Normalise Suite 2\Genelists\SG_Hu1-2_KTH1-2500_ver1_10Rx24C.txt.nsuite_genelist
RP11-121F7	8	3300000	8p23.2	0.976544014750512	0.026475055185892	0.975189121054323	0.0317030787684774	4	C:\Program Files\Normalise Suite 2\Genelists\SG_Hu1-2_KTH1-2500_ver1_10Rx24C.txt.nsuite_genelist
RP11-45M12	8	4000000	8p23.2	0.968247350019893	0.0273841817655167	0.967158118103102	0.0266533349159665	4	C:\Program Files\Normalise Suite 2\Genelists\SG_Hu1-2_KTH1-2500_ver1_10Rx24C.txt.nsuite_genelist
RP11-89I12	8	4600000	8p23.2	0.99142729408748	0.0384623751308019	0.990248558691068	0.0394367351034488	4	C:\Program Files\Normalise Suite 2\Genelists\SG_Hu1-2_KTH1-2500_ver1_10Rx24C.txt.nsuite_genelist
RP11-1K11	8	4800000	8p23.2	0.956766164464343	0.0938307012943477	0.96183151399996	0.0869418142481293	4	C:\Program Files\Normalise Suite 2\Genelists\SG_Hu1-2_KTH1-2500_ver1_10Rx24C.txt.nsuite_genelist
RP11-451-M4	8	6000000	8p23.1	0.970587220899475	0.0260775605388562	0.965864940513106	0.0256012791316152	4	C:\Program Files\Normalise Suite 2\Genelists\SG_Hu1-2_KTH1-2500_ver1_10Rx24C.txt.nsuite_genelist
RP11-780-O22	8	7400000	8p23.1	1.00985702171933	0.0272981779287607	1.01522668983595	0.0291716874739065	4	C:\Program Files\Normalise Suite 2\Genelists\SG_Hu1-2_KTH1-2500_ver1_10Rx24C.txt.nsuite_genelist
RP11-90J21	8	7400000	8p23.1	1.0007978930866	0.0153169439697956	1.00065093470809	0.014811554326672	4	C:\Program Files\Normalise Suite 2\Genelists\SG_Hu1-2_KTH1-2500_ver1_10Rx24C.txt.nsuite_genelist
RP11-79E11	8	7800000	8p23.1	0.99666855924449	0.0516814200160076	0.997277606976504	0.0545636580585337	4	C:\Program Files\Normalise Suite 2\Genelists\SG_Hu1-2_KTH1-2500_ver1_10Rx24C.txt.nsuite_genelist
RP11-429-B7	8	9000000	8p23.1	0.996301162109548	0.0317824306899634	0.996498204124091	0.0324623459827774	4	C:\Program Files\Normalise Suite 2\Genelists\SG_Hu1-2_KTH1-2500_ver1_10Rx24C.txt.nsuite_genelist
RP11-18-L2	8	9000000	8p23.1	1.00415859628908	0.0221257305144184	1.00483690427526	0.0228105014922419	4	C:\Program Files\Normalise Suite 2\Genelists\SG_Hu1-2_KTH1-2500_ver1_10Rx24C.txt.nsuite_genelist
RP11-79I19	8	9300000	8p23.1	0.98325903546261	0.0284399435508138	0.99033230823742	0.0304097095277777	4	C:\Program Files\Normalise Suite 2\Genelists\SG_Hu1-2_KTH1-2500_ver1_10Rx24C.txt.nsuite_genelist
RP11-375-N15	8	9600000	8p23.1	1.01893720899244	0.0187901845548261	1.0175772522897	0.0226428730740764	4	C:\Program Files\Normalise Suite 2\Genelists\SG_Hu1-2_KTH1-2500_ver1_10Rx24C.txt.nsuite_genelist
RP11-252K12	8	11500000	8p23.1	0.992677966980095	0.0192322836681446	0.989602909457082	0.0223820119408384	4	C:\Program Files\Normalise Suite 2\Genelists\SG_Hu1-2_KTH1-2500_ver1_10Rx24C.txt.nsuite_genelist
RP11-80B8	8	11600000	8p23.1	0.986868052122519	0.0928671024123961	0.982791260178102	0.0917041110087479	4	C:\Program Files\Normalise Suite 2\Genelists\SG_Hu1-2_KTH1-2500_ver1_10Rx24C.txt.nsuite_genelist
RP11-90O17	8	12900000	8p21.3	0.960230173515106	0.0469176176508281	1.0346076520654	0.103308581533757	4	C:\Program Files\Normalise Suite 2\Genelists\SG_Hu1-2_KTH1-2500_ver1_10Rx24C.txt.nsuite_genelist
RP11-23H1	8	15500000	8p21.3	0.948864055362683	0.0680753525195675	0.961739964709775	0.0460541974194861	4	C:\Program Files\Normalise Suite 2\Genelists\SG_Hu1-2_KTH1-2500_ver1_10Rx24C.txt.nsuite_genelist
AC010656	8	16000000	8p21.3	0.968062783135013	0.0863289325549595	0.993585276308595	0.0630012115495262	4	C:\Program Files\Normalise Suite 2\Genelists\SG_Hu1-2_KTH1-2500_ver1_10Rx24C.txt.nsuite_genelist
RP11-90I3	8	17100000	8p21.3	0.98940557500818	0.00958643183669152	0.989315600941637	0.0100706249640347	4	C:\Program Files\Normalise Suite 2\Genelists\SG_Hu1-2_KTH1-2500_ver1_10Rx24C.txt.nsuite_genelist
RP11-89M16	8	17800000	8p21.3	1.00813652415959	0.0305342632489942	1.0073360190105	0.0320097294396121	4	C:\Program Files\Normalise Suite 2\Genelists\SG_Hu1-2_KTH1-2500_ver1_10Rx24C.txt.nsuite_genelist
RP11-51C1	8	20000000	8p21.3	1.00373173352593	0.0602358529012513	1.0047779600721	0.0595417892700684	4	C:\Program Files\Normalise Suite 2\Genelists\SG_Hu1-2_KTH1-2500_ver1_10Rx24C.txt.nsuite_genelist
RP11-89O4	8	21500000	8p21.2	0.976687551729698	0.0705346632892557	0.98913943039169	0.0574450092276108	4	C:\Program Files\Normalise Suite 2\Genelists\SG_Hu1-2_KTH1-2500_ver1_10Rx24C.txt.nsuite_genelist
RP11-110I16	8	22300000	8p21.2	1.0147506053916	0.0614531298398115	1.01268245979845	0.0598257784409523	4	C:\Program Files\Normalise Suite 2\Genelists\SG_Hu1-2_KTH1-2500_ver1_10Rx24C.txt.nsuite_genelist
RP11-89M8	8	23600000	8p21.2	1.01728506344708	0.0299929684291567	1.01189629463014	0.0278472865626176	4	C:\Program Files\Normalise Suite 2\Genelists\SG_Hu1-2_KTH1-2500_ver1_10Rx24C.txt.nsuite_genelist
RP11-76B12	8	25700000	8p21.1	0.996192832013513	0.081207012902909	1.0084199994536	0.074567019266689	4	C:\Program Files\Normalise Suite 2\Genelists\SG_Hu1-2_KTH1-2500_ver1_10Rx24C.txt.nsuite_genelist
RP11-90M13	8	26700000	8p21.1	0.987044320060038	0.0248549240016796	0.984145890279203	0.0246788852657098	4	C:\Program Files\Normalise Suite 2\Genelists\SG_Hu1-2_KTH1-2500_ver1_10Rx24C.txt.nsuite_genelist
RP11-70L1	8	27700000	8p21.1	1.01342521469887	0.0314532500075717	1.0113646750872	0.0284395973257025	4	C:\Program Files\Normalise Suite 2\Genelists\SG_Hu1-2_KTH1-2500_ver1_10Rx24C.txt.nsuite_genelist
RP11-138J2	8	28400000	8p21.1	0.997653547188791	0.0180647101054925	1.00143012835374	0.0178472265469866	4	C:\Program Files\Normalise Suite 2\Genelists\SG_Hu1-2_KTH1-2500_ver1_10Rx24C.txt.nsuite_genelist
RP11-116F9	8	29300000	8p11.23	1.01455140998117	0.017165271484421	1.01554038095003	0.0142676626015165	4	C:\Program Files\Normalise Suite 2\Genelists\SG_Hu1-2_KTH1-2500_ver1_10Rx24C.txt.nsuite_genelist
RP11-662B19	8	29800000	8p11.23	1.00161705724458	0.0316627844200525	0.99979327450401	0.0274976786533185	4	C:\Program Files\Normalise Suite 2\Genelists\SG_Hu1-2_KTH1-2500_ver1_10Rx24C.txt.nsuite_genelist
RP11-279J6	8	30900000	8p11.23	1.01198232280035	0.0273541362600545	1.00664213790172	0.0226076858974981	4	C:\Program Files\Normalise Suite 2\Genelists\SG_Hu1-2_KTH1-2500_ver1_10Rx24C.txt.nsuite_genelist
RP11-173D10	8	31900000	8p11.23	1.0101508959323	0.0464793304871202	1.00032041777797	0.0413774912976789	4	C:\Program Files\Normalise Suite 2\Genelists\SG_Hu1-2_KTH1-2500_ver1_10Rx24C.txt.nsuite_genelist
RP11-139G9	8	32200000	8p11.23	0.971069188844774	0.0539727349808221	0.972953294282617	0.0564461286563365	4	C:\Program Files\Normalise Suite 2\Genelists\SG_Hu1-2_KTH1-2500_ver1_10Rx24C.txt.nsuite_genelist
RP11-57I3	8	33700000	8p11.23	0.990050283051695	0.0408985724447685	0.990283976759049	0.0404382288559836	4	C:\Program Files\Normalise Suite 2\Genelists\SG_Hu1-2_KTH1-2500_ver1_10Rx24C.txt.nsuite_genelist
RP11-2I13	8	34600000	8p11.23	1.00598120543195	0.0244047526067241	1.00626260515736	0.0245511848220699	4	C:\Program Files\Normalise Suite 2\Genelists\SG_Hu1-2_KTH1-2500_ver1_10Rx24C.txt.nsuite_genelist
RP11-91P13	8	34900000	8p11.23	0.995942113552948	0.0399370404719769	1.00714185252533	0.0457107548836831	4	C:\Program Files\Normalise Suite 2\Genelists\SG_Hu1-2_KTH1-2500_ver1_10Rx24C.txt.nsuite_genelist
RP11-79H13	8	36100000	8p11.22	0.976759439493603	0.072715435228287	0.994917429957893	0.0466350942021392	4	C:\Program Files\Normalise Suite 2\Genelists\SG_Hu1-2_KTH1-2500_ver1_10Rx24C.txt.nsuite_genelist
RP11-237M13	8	37400000	8p11.22	0.985546752149336	0.127986061474837	0.989706572547537	0.128530921618572	4	C:\Program Files\Normalise Suite 2\Genelists\SG_Hu1-2_KTH1-2500_ver1_10Rx24C.txt.nsuite_genelist
RP11-89M20	8	37800000	8p11.21	1.00926216502301	0.0322135939201138	1.00996390735612	0.0345620336392842	4	C:\Program Files\Normalise Suite 2\Genelists\SG_Hu1-2_KTH1-2500_ver1_10Rx24C.txt.nsuite_genelist
RP11-113G10	8	39400000	8p11.21	1.01145566067683	0.0430498156553933	1.00979136724079	0.0432549724703347	4	C:\Program Files\Normalise Suite 2\Genelists\SG_Hu1-2_KTH1-2500_ver1_10Rx24C.txt.nsuite_genelist
RP11-90P5	8	39500000	8p11.21	1.02468838864159	0.017846931959535	1.02420845312903	0.0165095269063694	4	C:\Program Files\Normalise Suite 2\Genelists\SG_Hu1-2_KTH1-2500_ver1_10Rx24C.txt.nsuite_genelist
RP11-262I23	8	40500000	8p11.21	0.97782712021593	0.0434131854485766	0.974347490859055	0.048786358339359	4	C:\Program Files\Normalise Suite 2\Genelists\SG_Hu1-2_KTH1-2500_ver1_10Rx24C.txt.nsuite_genelist
AC015649	8	42200000	8p11.1	1.02005578262959	0.0397928074937404	1.02509395784633	0.0367989728718958	4	C:\Program Files\Normalise Suite 2\Genelists\SG_Hu1-2_KTH1-2500_ver1_10Rx24C.txt.nsuite_genelist
RP11-89A4	8	43300000	8q11.1	0.998476123203802	0.0291971863942185	1.00656533496938	0.0426195750991553	4	C:\Program Files\Normalise Suite 2\Genelists\SG_Hu1-2_KTH1-2500_ver1_10Rx24C.txt.nsuite_genelist
RP11-12L15	8	46000000	8q11.1	0.997083811813484	0.0342354988997715	0.995628424532709	0.0307601971327352	4	C:\Program Files\Normalise Suite 2\Genelists\SG_Hu1-2_KTH1-2500_ver1_10Rx24C.txt.nsuite_genelist
RP11-113H14	8	47900000	8q11.1	0.994180817783392	0.0331098841985969	0.997170314481855	0.0308723608843132	4	C:\Program Files\Normalise Suite 2\Genelists\SG_Hu1-2_KTH1-2500_ver1_10Rx24C.txt.nsuite_genelist
RP11-10H3	8	49000000	8q11.21	0.971506416437789	0.0742349130293797	0.971755033247254	0.0760144940313924	4	C:\Program Files\Normalise Suite 2\Genelists\SG_Hu1-2_KTH1-2500_ver1_10Rx24C.txt.nsuite_genelist
RP11-11C20	8	51600000	8q11.21	1.00521549862059	0.0173878996869516	1.00382133870276	0.0175986431075828	4	C:\Program Files\Normalise Suite 2\Genelists\SG_Hu1-2_KTH1-2500_ver1_10Rx24C.txt.nsuite_genelist
AC090814	8	52700000	8q11.22	0.988507399197988	0.022801708575302	0.988005898947467	0.0230506186549029	4	C:\Program Files\Normalise Suite 2\Genelists\SG_Hu1-2_KTH1-2500_ver1_10Rx24C.txt.nsuite_genelist
RP11-105K5	8	53400000	8q11.22	0.988589331443986	0.0184698978377894	0.98714481636984	0.0190735770470164	4	C:\Program Files\Normalise Suite 2\Genelists\SG_Hu1-2_KTH1-2500_ver1_10Rx24C.txt.nsuite_genelist
RP11-767C6	8	54000000	8q11.22	0.986257713369721	0.0187233450717623	0.994211361018794	0.00725183498526757	4	C:\Program Files\Normalise Suite 2\Genelists\SG_Hu1-2_KTH1-2500_ver1_10Rx24C.txt.nsuite_genelist
RP11-99M6	8	54500000	8q11.22	1.0668084249487	0.111824989330732	1.07910723770361	0.108076518233126	4	C:\Program Files\Normalise Suite 2\Genelists\SG_Hu1-2_KTH1-2500_ver1_10Rx24C.txt.nsuite_genelist
RP11-172D2	8	54700000	8q11.22	0.98662794237733	0.00205879910411618	0.985515121388108	0.00329611293703814	4	C:\Program Files\Normalise Suite 2\Genelists\SG_Hu1-2_KTH1-2500_ver1_10Rx24C.txt.nsuite_genelist
AC046176	8	55900000	8q11.23	1.01870841358382	0.0140037039763286	1.01749013304731	0.0110241473811391	4	C:\Program Files\Normalise Suite 2\Genelists\SG_Hu1-2_KTH1-2500_ver1_10Rx24C.txt.nsuite_genelist
RP11-16M8	8	56200000	8q11.23	0.983971335145736	0.0491981735133634	0.986630587195201	0.047066480464961	4	C:\Program Files\Normalise Suite 2\Genelists\SG_Hu1-2_KTH1-2500_ver1_10Rx24C.txt.nsuite_genelist
AC021393	8	58400000	8q11.23	0.98473729986805	0.0232375856531302	0.984147951405927	0.0227829530749979	4	C:\Program Files\Normalise Suite 2\Genelists\SG_Hu1-2_KTH1-2500_ver1_10Rx24C.txt.nsuite_genelist
RP11-91I20	8	58800000	8q11.23	1.02632566185595	0.0386724634649435	1.02630577806635	0.0371337948299274	4	C:\Program Files\Normalise Suite 2\Genelists\SG_Hu1-2_KTH1-2500_ver1_10Rx24C.txt.nsuite_genelist
RP11-24L2	8	60200000	8q12.1	0.992086763236755	0.0132762665775784	0.992102945094503	0.0155030877795843	4	C:\Program Files\Normalise Suite 2\Genelists\SG_Hu1-2_KTH1-2500_ver1_10Rx24C.txt.nsuite_genelist
AC019357	8	61500000	8q12.1	1.00182489263266	0.0494089847816835	1.01643115559055	0.0417747802705811	4	C:\Program Files\Normalise Suite 2\Genelists\SG_Hu1-2_KTH1-2500_ver1_10Rx24C.txt.nsuite_genelist
AC023533	8	62500000	8q12.1	0.957225918838996	0.0365511475732736	0.955263551152022	0.0377278092352491	4	C:\Program Files\Normalise Suite 2\Genelists\SG_Hu1-2_KTH1-2500_ver1_10Rx24C.txt.nsuite_genelist
RP11-89A16	8	63200000	8q12.1	0.979749414894752	0.00437546790257897	0.979927881231031	0.00480750166228222	4	C:\Program Files\Normalise Suite 2\Genelists\SG_Hu1-2_KTH1-2500_ver1_10Rx24C.txt.nsuite_genelist
AC087768	8	64300000	8q12.2	1.00766079017411	0.0130320889953944	1.00566104692791	0.0111993021968238	4	C:\Program Files\Normalise Suite 2\Genelists\SG_Hu1-2_KTH1-2500_ver1_10Rx24C.txt.nsuite_genelist
RP11-79G22	8	67500000	8q12.3	0.973751856923115	0.0109012332334921	0.971730714423847	0.0123158016194805	4	C:\Program Files\Normalise Suite 2\Genelists\SG_Hu1-2_KTH1-2500_ver1_10Rx24C.txt.nsuite_genelist
RP11-120-N14	8	67800000	8q12.3	0.979733310210928	0.0447559020940913	0.976245865703522	0.0393048523329493	4	C:\Program Files\Normalise Suite 2\Genelists\SG_Hu1-2_KTH1-2500_ver1_10Rx24C.txt.nsuite_genelist
RP11-212-P10	8	68000000	8q12.3	0.972595465992428	0.00888010225160847	0.969795770430527	0.00645554046736337	4	C:\Program Files\Normalise Suite 2\Genelists\SG_Hu1-2_KTH1-2500_ver1_10Rx24C.txt.nsuite_genelist
RP11-11K9	8	69900000	8q13.1	0.997451608001073	0.0589441548451164	0.992683815180848	0.0527642702139128	7	C:\Program Files\Normalise Suite 2\Genelists\SG_Hu1-2_KTH1-2500_ver1_10Rx24C.txt.nsuite_genelist
RP11-148-M7	8	71100000	8q13.2	0.971727783973472	0.0544516742644068	0.975319168058955	0.0466485238644128	4	C:\Program Files\Normalise Suite 2\Genelists\SG_Hu1-2_KTH1-2500_ver1_10Rx24C.txt.nsuite_genelist
RP11-114M5	8	71200000	8q13.2	0.99212799787108	0.0216094398826692	0.990462903797695	0.0212934516595039	4	C:\Program Files\Normalise Suite 2\Genelists\SG_Hu1-2_KTH1-2500_ver1_10Rx24C.txt.nsuite_genelist
RP11-325E22	8	72000000	8q13.2	0.966488540368685	0.0343324857503071	0.966794539913096	0.0311801682624479	4	C:\Program Files\Normalise Suite 2\Genelists\SG_Hu1-2_KTH1-2500_ver1_10Rx24C.txt.nsuite_genelist
RP11-148M7	8	73200000	8q13.2	0.983612524164783	0.0190510571294874	0.984015191448511	0.0189961281242618	4	C:\Program Files\Normalise Suite 2\Genelists\SG_Hu1-2_KTH1-2500_ver1_10Rx24C.txt.nsuite_genelist
RP11-359N14	8	73700000	8q13.3	0.98683481773737	0.049414369284242	0.982330320572215	0.0464052058467005	4	C:\Program Files\Normalise Suite 2\Genelists\SG_Hu1-2_KTH1-2500_ver1_10Rx24C.txt.nsuite_genelist
RP11-107-F3	8	74100000	8q13.3	0.981997386558634	0.0679002590803876	0.984654244458555	0.0672982877967855	4	C:\Program Files\Normalise Suite 2\Genelists\SG_Hu1-2_KTH1-2500_ver1_10Rx24C.txt.nsuite_genelist
RP11-117N14	8	74300000	8q13.3	1.00269017019067	0.0154963582499118	0.998712813238964	0.0165191776378506	4	C:\Program Files\Normalise Suite 2\Genelists\SG_Hu1-2_KTH1-2500_ver1_10Rx24C.txt.nsuite_genelist
RP11-88N8	8	75100000	8q13.3	0.978475025361455	0.0155038623870856	0.977662243441647	0.0142303657808666	4	C:\Program Files\Normalise Suite 2\Genelists\SG_Hu1-2_KTH1-2500_ver1_10Rx24C.txt.nsuite_genelist
RP11-65J24	8	76300000	8q13.3	0.964313843054571	0.0235637747139792	0.969385771743218	0.0428128602061164	4	C:\Program Files\Normalise Suite 2\Genelists\SG_Hu1-2_KTH1-2500_ver1_10Rx24C.txt.nsuite_genelist
RP11-89H1	8	77400000	8q21.11	0.980464524582756	0.0298107240366793	0.984579766211725	0.0243990551155668	4	C:\Program Files\Normalise Suite 2\Genelists\SG_Hu1-2_KTH1-2500_ver1_10Rx24C.txt.nsuite_genelist
RP11-80F24	8	78300000	8q21.11	0.981409770200934	0.102781428560925	0.984204386215179	0.098340175367253	4	C:\Program Files\Normalise Suite 2\Genelists\SG_Hu1-2_KTH1-2500_ver1_10Rx24C.txt.nsuite_genelist
RP11-90B7	8	79100000	8q21.11	0.991811132615744	0.063436204760279	0.994824367578685	0.061669703940072	4	C:\Program Files\Normalise Suite 2\Genelists\SG_Hu1-2_KTH1-2500_ver1_10Rx24C.txt.nsuite_genelist
RP11-15K1	8	79900000	8q21.11	0.964845854839307	0.0166566221654581	0.970698838487966	0.029405941476306	4	C:\Program Files\Normalise Suite 2\Genelists\SG_Hu1-2_KTH1-2500_ver1_10Rx24C.txt.nsuite_genelist
RP11-89I14	8	80500000	8q21.11	1.00616372294883	0.024060979373835	1.01328692268332	0.0266564299953118	4	C:\Program Files\Normalise Suite 2\Genelists\SG_Hu1-2_KTH1-2500_ver1_10Rx24C.txt.nsuite_genelist
RP11-93E11	8	81600000	8q21.12	1.03232370563206	0.0526993876694824	1.02991096394829	0.0539622849118499	4	C:\Program Files\Normalise Suite 2\Genelists\SG_Hu1-2_KTH1-2500_ver1_10Rx24C.txt.nsuite_genelist
RP11-257P3	8	82200000	8q21.12	0.976234495162568	0.0655841226534287	1.00397513350264	0.0453793844810085	4	C:\Program Files\Normalise Suite 2\Genelists\SG_Hu1-2_KTH1-2500_ver1_10Rx24C.txt.nsuite_genelist
RP11-90F1	8	85500000	8q21.13	0.964190427614949	0.0659517193224843	0.973611849639255	0.0500739655723388	4	C:\Program Files\Normalise Suite 2\Genelists\SG_Hu1-2_KTH1-2500_ver1_10Rx24C.txt.nsuite_genelist
RP11-90O15	8	85700000	8q21.13	1.00086305129296	0.00542256823377374	1.00142656522395	0.00768141095752988	4	C:\Program Files\Normalise Suite 2\Genelists\SG_Hu1-2_KTH1-2500_ver1_10Rx24C.txt.nsuite_genelist
RP11-96G1	8	86500000	8q21.2	0.877402484770245	0.0274515655087543	0.871399998374575	0.0280275677415605	4	C:\Program Files\Normalise Suite 2\Genelists\SG_Hu1-2_KTH1-2500_ver1_10Rx24C.txt.nsuite_genelist
RP11-91K2	8	87000000	8q21.2	1.07778269000078	0.0419665845806604	1.08422342308497	0.0397183475168714	4	C:\Program Files\Normalise Suite 2\Genelists\SG_Hu1-2_KTH1-2500_ver1_10Rx24C.txt.nsuite_genelist
RP11-80P18	8	87700000	8q21.2	0.968999850282911	0.0530062440579424	0.969696922009893	0.0541689119691485	4	C:\Program Files\Normalise Suite 2\Genelists\SG_Hu1-2_KTH1-2500_ver1_10Rx24C.txt.nsuite_genelist
RP11-90G19	8	88600000	8q21.3	1.00257146340599	0.0515277099988983	1.00295566638661	0.0546487299670939	4	C:\Program Files\Normalise Suite 2\Genelists\SG_Hu1-2_KTH1-2500_ver1_10Rx24C.txt.nsuite_genelist
RP11-88J22	8	89600000	8q21.3	1.0074454724971	0.0122921697773476	1.00691572254694	0.0124468555955854	4	C:\Program Files\Normalise Suite 2\Genelists\SG_Hu1-2_KTH1-2500_ver1_10Rx24C.txt.nsuite_genelist
RP11-88J8	8	91000000	8q21.3	0.969786770502368	0.0353884688301686	0.972517824683609	0.0315311439128717	4	C:\Program Files\Normalise Suite 2\Genelists\SG_Hu1-2_KTH1-2500_ver1_10Rx24C.txt.nsuite_genelist
RP11-89F14	8	91900000	8q21.3	0.996601866624838	0.0345622131729766	0.994259296729405	0.0363874804258337	4	C:\Program Files\Normalise Suite 2\Genelists\SG_Hu1-2_KTH1-2500_ver1_10Rx24C.txt.nsuite_genelist
RP11-27I15	8	94100000	8q22.1	0.962988380982268	0.0340750403214892	0.95839458772549	0.0435260291379681	4	C:\Program Files\Normalise Suite 2\Genelists\SG_Hu1-2_KTH1-2500_ver1_10Rx24C.txt.nsuite_genelist
RP11-90N3	8	95200000	8q22.1	0.989201710836296	0.0571048141161345	0.986949389529935	0.0529808937904663	4	C:\Program Files\Normalise Suite 2\Genelists\SG_Hu1-2_KTH1-2500_ver1_10Rx24C.txt.nsuite_genelist
RP11-80P10	8	96100000	8q22.1	0.942333354352676	0.0829146591635387	0.952029599143724	0.0673238953941569	4	C:\Program Files\Normalise Suite 2\Genelists\SG_Hu1-2_KTH1-2500_ver1_10Rx24C.txt.nsuite_genelist
RP11-90D11	8	98800000	8q22.2	0.980150947166156	0.00890908237341197	0.976458317763933	0.00883189822448669	4	C:\Program Files\Normalise Suite 2\Genelists\SG_Hu1-2_KTH1-2500_ver1_10Rx24C.txt.nsuite_genelist
RP11-30J11	8	100000000	8q22.2	0.986635612662177	0.0581827196002193	0.999944741809261	0.065407128552809	4	C:\Program Files\Normalise Suite 2\Genelists\SG_Hu1-2_KTH1-2500_ver1_10Rx24C.txt.nsuite_genelist
RP11-91O11	8	102200000	8q22.3	1.00594813750293	0.0290137040158028	1.00688417549526	0.0280678056886656	4	C:\Program Files\Normalise Suite 2\Genelists\SG_Hu1-2_KTH1-2500_ver1_10Rx24C.txt.nsuite_genelist
RP11-79F7	8	107000000	8q23.1	1.00888018566781	0.0170704533992922	1.00762460963288	0.020021094102409	4	C:\Program Files\Normalise Suite 2\Genelists\SG_Hu1-2_KTH1-2500_ver1_10Rx24C.txt.nsuite_genelist
RP11-79J9	8	108000000	8q23.1	1.00135791274837	0.0203444803997019	0.995263897780853	0.0201301014138929	4	C:\Program Files\Normalise Suite 2\Genelists\SG_Hu1-2_KTH1-2500_ver1_10Rx24C.txt.nsuite_genelist
RP11-81B5	8	109200000	8q23.2	1.00693224638709	0.0379182185592244	1.00729530601974	0.039374118550194	4	C:\Program Files\Normalise Suite 2\Genelists\SG_Hu1-2_KTH1-2500_ver1_10Rx24C.txt.nsuite_genelist
RP11-80D8	8	109800000	8q23.2	1.00761804366439	0.05264416542069	1.00370748633137	0.0493567949022752	4	C:\Program Files\Normalise Suite 2\Genelists\SG_Hu1-2_KTH1-2500_ver1_10Rx24C.txt.nsuite_genelist
RP11-79C21	8	109900000	8q23.2	0.999619621002822	0.0441981359279196	1.02622188019038	0.0248936328330124	4	C:\Program Files\Normalise Suite 2\Genelists\SG_Hu1-2_KTH1-2500_ver1_10Rx24C.txt.nsuite_genelist
RP11-91K1	8	110800000	8q23.3	0.975811745074639	0.0206559861832665	0.974505067890076	0.0207885207381293	4	C:\Program Files\Normalise Suite 2\Genelists\SG_Hu1-2_KTH1-2500_ver1_10Rx24C.txt.nsuite_genelist
RP11-79C18	8	111200000	8q23.3	1.00053536702341	0.0872677355509005	1.00243664761922	0.0896907928078341	3	C:\Program Files\Normalise Suite 2\Genelists\SG_Hu1-2_KTH1-2500_ver1_10Rx24C.txt.nsuite_genelist
RP11-3A12	8	113600000	8q23.3	0.997663115841699	0.0192894492232064	0.99819549426395	0.0202375354080147	4	C:\Program Files\Normalise Suite 2\Genelists\SG_Hu1-2_KTH1-2500_ver1_10Rx24C.txt.nsuite_genelist
RP11-89I16	8	115300000	8q23.3	0.994236785988416	0.0254685332029619	0.994915797028546	0.0248453098910913	4	C:\Program Files\Normalise Suite 2\Genelists\SG_Hu1-2_KTH1-2500_ver1_10Rx24C.txt.nsuite_genelist
RP11-30P9	8	119000000	8q24.12	1.00318536776472	0.0736291064689049	0.995256645162744	0.0566079266257116	4	C:\Program Files\Normalise Suite 2\Genelists\SG_Hu1-2_KTH1-2500_ver1_10Rx24C.txt.nsuite_genelist
RP11-89P19	8	119500000	8q24.12	1.0023741077902	0.0374028328324732	1.00297730358361	0.0404111586574937	4	C:\Program Files\Normalise Suite 2\Genelists\SG_Hu1-2_KTH1-2500_ver1_10Rx24C.txt.nsuite_genelist
RP11-88J18	8	121800000	8q24.13	1.00403981704504	0.022211328185123	0.999383133729374	0.0261794649953273	4	C:\Program Files\Normalise Suite 2\Genelists\SG_Hu1-2_KTH1-2500_ver1_10Rx24C.txt.nsuite_genelist
AC037486	8	122600000	8q24.13	0.99993803835958	0.0474415047737854	0.996395458735881	0.0445333899957639	4	C:\Program Files\Normalise Suite 2\Genelists\SG_Hu1-2_KTH1-2500_ver1_10Rx24C.txt.nsuite_genelist
RP11-89P9	8	125800000	8q24.13	0.997405987405316	0.0114137548807886	0.993478817219119	0.00856375648187562	4	C:\Program Files\Normalise Suite 2\Genelists\SG_Hu1-2_KTH1-2500_ver1_10Rx24C.txt.nsuite_genelist
RP11-91M23	8	127300000	8q24.21	0.974483996045838	0.0566999233372093	0.966591079171276	0.0516050763590192	4	C:\Program Files\Normalise Suite 2\Genelists\SG_Hu1-2_KTH1-2500_ver1_10Rx24C.txt.nsuite_genelist
RP11-65D17	8	127700000	8q24.21	0.987029830954661	0.0512334483660044	0.98716569234675	0.0510669537610097	4	C:\Program Files\Normalise Suite 2\Genelists\SG_Hu1-2_KTH1-2500_ver1_10Rx24C.txt.nsuite_genelist
RP11-89K10	8	128100000	8q24.21	1.00604458169241	0.075193869363167	1.01104579454632	0.0760604140681571	4	C:\Program Files\Normalise Suite 2\Genelists\SG_Hu1-2_KTH1-2500_ver1_10Rx24C.txt.nsuite_genelist
RP11-79E8	8	131100000	8q24.22	0.990026013182087	0.0398334089186089	1.01176895062775	0.0120851351249183	4	C:\Program Files\Normalise Suite 2\Genelists\SG_Hu1-2_KTH1-2500_ver1_10Rx24C.txt.nsuite_genelist
RP11-94M13	8	133300000	8q24.22	1.00921948823933	0.0220228801614432	1.00386072230809	0.0231181219654895	4	C:\Program Files\Normalise Suite 2\Genelists\SG_Hu1-2_KTH1-2500_ver1_10Rx24C.txt.nsuite_genelist
RP11-184M21	8	134700000	8q24.23	0.99191251324914	0.0253098522983592	0.986670964162468	0.0148295220202172	4	C:\Program Files\Normalise Suite 2\Genelists\SG_Hu1-2_KTH1-2500_ver1_10Rx24C.txt.nsuite_genelist
AF186190	8	135100000	8q24.23	1.00782154116599	0.0282648551152007	1.01028704442979	0.0289514955275057	4	C:\Program Files\Normalise Suite 2\Genelists\SG_Hu1-2_KTH1-2500_ver1_10Rx24C.txt.nsuite_genelist
RP11-45B19	8	135900000	8q24.23	0.995297055827915	0.0472211696740526	0.992410955391964	0.0532134658727962	4	C:\Program Files\Normalise Suite 2\Genelists\SG_Hu1-2_KTH1-2500_ver1_10Rx24C.txt.nsuite_genelist
RP11-21H16	8	136200000	8q24.23	1.01827481464484	0.0680417833528709	1.0507111936873	0.0648981852996136	4	C:\Program Files\Normalise Suite 2\Genelists\SG_Hu1-2_KTH1-2500_ver1_10Rx24C.txt.nsuite_genelist
RP11-17M8	8	137900000	8q24.3	0.996795467792215	0.0277136097306327	0.997220031128488	0.0311261098261536	4	C:\Program Files\Normalise Suite 2\Genelists\SG_Hu1-2_KTH1-2500_ver1_10Rx24C.txt.nsuite_genelist
RP11-449D3	8	138200000	8q24.3	0.984993215814537	0.0174405776093182	0.98385601900995	0.0193660064311738	4	C:\Program Files\Normalise Suite 2\Genelists\SG_Hu1-2_KTH1-2500_ver1_10Rx24C.txt.nsuite_genelist
RP11-489O18	8	139100000	8q24.3	0.986172201982707	0.0220846238792233	0.982116153311995	0.0175777184085276	4	C:\Program Files\Normalise Suite 2\Genelists\SG_Hu1-2_KTH1-2500_ver1_10Rx24C.txt.nsuite_genelist
RP11-13A18	8	141700000	8q24.3	1.02906445558066	0.0258013007208804	1.03066027461089	0.0234898432723641	4	C:\Program Files\Normalise Suite 2\Genelists\SG_Hu1-2_KTH1-2500_ver1_10Rx24C.txt.nsuite_genelist
RP11-642A1	8	141700000	8q24.3	1.02809340644115	0.0155790063097308	1.03067911716253	0.0146946219394602	4	C:\Program Files\Normalise Suite 2\Genelists\SG_Hu1-2_KTH1-2500_ver1_10Rx24C.txt.nsuite_genelist
RP11-349C2	8	144700000	8q24.3	1.01931691417295	0.0302321255021017	1.01747082048516	0.0325795535092656	4	C:\Program Files\Normalise Suite 2\Genelists\SG_Hu1-2_KTH1-2500_ver1_10Rx24C.txt.nsuite_genelist
GS-489-D14	8	145000000	8q24.3	0.983513826975913	0.0209639892717812	0.981931405651698	0.0183787345693856	4	C:\Program Files\Normalise Suite 2\Genelists\SG_Hu1-2_KTH1-2500_ver1_10Rx24C.txt.nsuite_genelist
RP5-1124C13	8	145200000	8q24.3	0.980740517228749	0.0977775779348278	0.980103543278464	0.0987219227789936	4	C:\Program Files\Normalise Suite 2\Genelists\SG_Hu1-2_KTH1-2500_ver1_10Rx24C.txt.nsuite_genelist
GS-261-I1	8	145200000	8q24.3	1.00358612039919	0.0264239647834346	1.00293785361921	0.0300328842956771	4	C:\Program Files\Normalise Suite 2\Genelists\SG_Hu1-2_KTH1-2500_ver1_10Rx24C.txt.nsuite_genelist
RP11-31M2	9	700000	9p24.3	0.979089173362726	0.0469292196762716	1.00750342712485	0.0296578889510393	4	C:\Program Files\Normalise Suite 2\Genelists\SG_Hu1-2_KTH1-2500_ver1_10Rx24C.txt.nsuite_genelist
AL136231	9	1200000	9p24.3	0.963266913391601	0.11297211412698	0.965161817424882	0.107566436906931	4	C:\Program Files\Normalise Suite 2\Genelists\SG_Hu1-2_KTH1-2500_ver1_10Rx24C.txt.nsuite_genelist
RP11-140C18	9	1900000	9p24.2	1.00113927186174	0.0622860693137243	1.00085010344653	0.055793717948488	4	C:\Program Files\Normalise Suite 2\Genelists\SG_Hu1-2_KTH1-2500_ver1_10Rx24C.txt.nsuite_genelist
RP11-207C16	9	2400000	9p24.2	0.974093260612599	0.0163056501929599	0.972260976280162	0.0173842836496058	4	C:\Program Files\Normalise Suite 2\Genelists\SG_Hu1-2_KTH1-2500_ver1_10Rx24C.txt.nsuite_genelist
RP11-79M14	9	3000000	9p24.2	0.993274064074736	0.0430359401417561	0.992333721848486	0.0466351367655173	4	C:\Program Files\Normalise Suite 2\Genelists\SG_Hu1-2_KTH1-2500_ver1_10Rx24C.txt.nsuite_genelist
RP11-79K3	9	4300000	9p24.1	0.980043596550079	0.0350249464057155	1.00026402372528	0.0232710858205185	4	C:\Program Files\Normalise Suite 2\Genelists\SG_Hu1-2_KTH1-2500_ver1_10Rx24C.txt.nsuite_genelist
RP11-376O21	9	5000000	9p24.1	0.968594731237911	0.0588396861082291	0.968745672024203	0.057324349703482	4	C:\Program Files\Normalise Suite 2\Genelists\SG_Hu1-2_KTH1-2500_ver1_10Rx24C.txt.nsuite_genelist
RP11-91E3	9	6500000	9p24.1	0.969964665130292	0.00729485829582342	0.975302511558393	0.0146191035564238	4	C:\Program Files\Normalise Suite 2\Genelists\SG_Hu1-2_KTH1-2500_ver1_10Rx24C.txt.nsuite_genelist
RP11-32D4	9	8500000	9p22.3	0.991020860915912	0.0283860934032512	0.990287586707778	0.021962711815156	3	C:\Program Files\Normalise Suite 2\Genelists\SG_Hu1-2_KTH1-2500_ver1_10Rx24C.txt.nsuite_genelist
RP11-130C19	9	10600000	9p22.3	1.0085462154994	0.0423511599855194	1.00951181005849	0.0397180989959757	4	C:\Program Files\Normalise Suite 2\Genelists\SG_Hu1-2_KTH1-2500_ver1_10Rx24C.txt.nsuite_genelist
RP11-88P16	9	11600000	9p22.3	1.00217465486273	0.021405278359422	1.00119144167936	0.0238315372714302	4	C:\Program Files\Normalise Suite 2\Genelists\SG_Hu1-2_KTH1-2500_ver1_10Rx24C.txt.nsuite_genelist
RP11-125B21	9	12300000	9p22.3	0.99349395428262	0.0256858410707697	0.991709521159376	0.0211808532900263	4	C:\Program Files\Normalise Suite 2\Genelists\SG_Hu1-2_KTH1-2500_ver1_10Rx24C.txt.nsuite_genelist
RP11-32F11	9	13100000	9p22.2	0.980613061699757	0.0281923058908011	0.984047458756476	0.0263342304228285	4	C:\Program Files\Normalise Suite 2\Genelists\SG_Hu1-2_KTH1-2500_ver1_10Rx24C.txt.nsuite_genelist
RG-41-L13	9	13900000	9p22.2	0.995365938693631	0.0265740094360889	0.994926957107019	0.0255237763011917	4	C:\Program Files\Normalise Suite 2\Genelists\SG_Hu1-2_KTH1-2500_ver1_10Rx24C.txt.nsuite_genelist
RP11-328C23	9	14100000	9p22.2	0.979585179795817	0.0565873786214694	0.978449300259701	0.0567088677635711	4	C:\Program Files\Normalise Suite 2\Genelists\SG_Hu1-2_KTH1-2500_ver1_10Rx24C.txt.nsuite_genelist
RP11-382H24	9	14600000	9p22.1	1.00052463116053	0.0357435429605669	1.005207682445	0.0317207199182504	4	C:\Program Files\Normalise Suite 2\Genelists\SG_Hu1-2_KTH1-2500_ver1_10Rx24C.txt.nsuite_genelist
GS-43-N6	9	15300000	9p22.1	0.983983149153721	0.0111999109035921	0.979455700641567	0.0175622315057695	4	C:\Program Files\Normalise Suite 2\Genelists\SG_Hu1-2_KTH1-2500_ver1_10Rx24C.txt.nsuite_genelist
RP11-79B9	9	15700000	9p22.1	0.990155872386608	0.0076922392103136	0.985211605084899	0.0282241614056906	4	C:\Program Files\Normalise Suite 2\Genelists\SG_Hu1-2_KTH1-2500_ver1_10Rx24C.txt.nsuite_genelist
RP11-490C5	9	16800000	9p21.3	1.00027249310084	0.0466929493522863	0.997637698536937	0.0422044672621767	4	C:\Program Files\Normalise Suite 2\Genelists\SG_Hu1-2_KTH1-2500_ver1_10Rx24C.txt.nsuite_genelist
RP11-109M15	9	17800000	9p21.3	0.995376217060189	0.023144731979365	0.991495838437912	0.0269152605988594	4	C:\Program Files\Normalise Suite 2\Genelists\SG_Hu1-2_KTH1-2500_ver1_10Rx24C.txt.nsuite_genelist
RP11-340N12	9	18900000	9p21.3	0.9850719790606	0.0419228901920612	0.995520517454324	0.0319890698945195	4	C:\Program Files\Normalise Suite 2\Genelists\SG_Hu1-2_KTH1-2500_ver1_10Rx24C.txt.nsuite_genelist
RP11-163F8	9	19300000	9p21.2	0.964964179426148	0.0333417755564248	0.964308357615413	0.0385004305665502	4	C:\Program Files\Normalise Suite 2\Genelists\SG_Hu1-2_KTH1-2500_ver1_10Rx24C.txt.nsuite_genelist
RP11-81B11	9	20500000	9p21.2	0.995454692278587	0.051762305476244	0.9934249171261	0.0465753767116314	4	C:\Program Files\Normalise Suite 2\Genelists\SG_Hu1-2_KTH1-2500_ver1_10Rx24C.txt.nsuite_genelist
RP11-87O1	9	20700000	9p21.1	1.00628457423318	0.0298814936711529	1.00160582667961	0.0281461556019422	4	C:\Program Files\Normalise Suite 2\Genelists\SG_Hu1-2_KTH1-2500_ver1_10Rx24C.txt.nsuite_genelist
RP11-399M15	9	21100000	9p21.1	0.966416842452536	0.0368346734676492	0.964947597859417	0.0415849081898064	4	C:\Program Files\Normalise Suite 2\Genelists\SG_Hu1-2_KTH1-2500_ver1_10Rx24C.txt.nsuite_genelist
RP11-89C6	9	21700000	9p21.1	0.971604238635983	0.0283329542336857	0.991965889758605	0.0144599978834182	4	C:\Program Files\Normalise Suite 2\Genelists\SG_Hu1-2_KTH1-2500_ver1_10Rx24C.txt.nsuite_genelist
RP11-408N14	9	24200000	9p13.3	0.995479949910104	0.0229257373559459	0.995258909981774	0.0205234610289682	4	C:\Program Files\Normalise Suite 2\Genelists\SG_Hu1-2_KTH1-2500_ver1_10Rx24C.txt.nsuite_genelist
AL391117	9	24900000	9p13.3	0.979252151771732	0.0425380549509615	0.980802520279053	0.0355293270613991	4	C:\Program Files\Normalise Suite 2\Genelists\SG_Hu1-2_KTH1-2500_ver1_10Rx24C.txt.nsuite_genelist
RP11-332M12	9	26900000	9p13.3	0.990335073353979	0.0389276706082978	0.988731975866566	0.0444921987112525	4	C:\Program Files\Normalise Suite 2\Genelists\SG_Hu1-2_KTH1-2500_ver1_10Rx24C.txt.nsuite_genelist
RP11-381K22	9	28400000	9p13.2	0.996985127672162	0.00995201874361825	0.996893093344902	0.0151453972569313	4	C:\Program Files\Normalise Suite 2\Genelists\SG_Hu1-2_KTH1-2500_ver1_10Rx24C.txt.nsuite_genelist
RP11-57P14	9	29200000	9p13.2	0.990891530882374	0.0215929117371134	0.989047460403033	0.0246077961526108	4	C:\Program Files\Normalise Suite 2\Genelists\SG_Hu1-2_KTH1-2500_ver1_10Rx24C.txt.nsuite_genelist
RP11-64M21	9	30100000	9p13.1	0.992986456144476	0.0346484377227002	0.991225608825535	0.0422379664591341	4	C:\Program Files\Normalise Suite 2\Genelists\SG_Hu1-2_KTH1-2500_ver1_10Rx24C.txt.nsuite_genelist
RP11-159L16	9	31500000	9p13.1	0.975986699460395	0.0642098499026845	0.973122910122348	0.0706958870168713	4	C:\Program Files\Normalise Suite 2\Genelists\SG_Hu1-2_KTH1-2500_ver1_10Rx24C.txt.nsuite_genelist
RP11-29M23	9	32100000	9p11.2	0.971727391336916	0.0239113876771569	0.968723791155732	0.0328284026159294	4	C:\Program Files\Normalise Suite 2\Genelists\SG_Hu1-2_KTH1-2500_ver1_10Rx24C.txt.nsuite_genelist
RP11-630H9	9	32600000	9p11.2	0.978867392337061	0.00859583465125953	0.976044383171021	0.00982936026964454	4	C:\Program Files\Normalise Suite 2\Genelists\SG_Hu1-2_KTH1-2500_ver1_10Rx24C.txt.nsuite_genelist
RP11-70F16	9	33300000	9p11.2	1.00023388831376	0.0312769466441108	0.999092862576247	0.0317554174333631	4	C:\Program Files\Normalise Suite 2\Genelists\SG_Hu1-2_KTH1-2500_ver1_10Rx24C.txt.nsuite_genelist
RP11-52I10	9	34000000	9p11.2	0.963382246367492	0.0193818417455532	0.965849550168231	0.0220603313849141	4	C:\Program Files\Normalise Suite 2\Genelists\SG_Hu1-2_KTH1-2500_ver1_10Rx24C.txt.nsuite_genelist
RP11-79E21	9	34400000	9p11.2	1.00018980132821	0.0311437335061512	1.00752190129527	0.0307569675570551	4	C:\Program Files\Normalise Suite 2\Genelists\SG_Hu1-2_KTH1-2500_ver1_10Rx24C.txt.nsuite_genelist
RP11-54K16	9	35300000	9p11.2	1.01867004377612	0.0163182667819639	1.01919235502095	0.0160783202456812	4	C:\Program Files\Normalise Suite 2\Genelists\SG_Hu1-2_KTH1-2500_ver1_10Rx24C.txt.nsuite_genelist
RP11-395N21	9	37600000	9p11.1	1.01403828924677	0.0201977141730755	1.0125403072223	0.0186991497870726	4	C:\Program Files\Normalise Suite 2\Genelists\SG_Hu1-2_KTH1-2500_ver1_10Rx24C.txt.nsuite_genelist
RP11-327L3	9	38200000	9p11.1	1.00263958989667	0.0208252439061008	1.00280707003888	0.0254593053145035	4	C:\Program Files\Normalise Suite 2\Genelists\SG_Hu1-2_KTH1-2500_ver1_10Rx24C.txt.nsuite_genelist
RP11-12P15	9	39000000	9p11.1	1.00473943695718	0.0499770876576713	1.01064304228908	0.0477288185215948	4	C:\Program Files\Normalise Suite 2\Genelists\SG_Hu1-2_KTH1-2500_ver1_10Rx24C.txt.nsuite_genelist
RP11-203L2	9	59200000	9q21.11	0.965680200981691	0.0577432767091846	0.983214308051496	0.0717930750815085	4	C:\Program Files\Normalise Suite 2\Genelists\SG_Hu1-2_KTH1-2500_ver1_10Rx24C.txt.nsuite_genelist
RP11-16N10	9	59700000	9q21.11	1.01743730904407	0.00925405976927536	1.018753836609	0.0126126187938439	4	C:\Program Files\Normalise Suite 2\Genelists\SG_Hu1-2_KTH1-2500_ver1_10Rx24C.txt.nsuite_genelist
RP11-129O15	9	60800000	9q21.11	1.03333482762137	0.0213147527385383	1.02834987155288	0.0280781066761406	4	C:\Program Files\Normalise Suite 2\Genelists\SG_Hu1-2_KTH1-2500_ver1_10Rx24C.txt.nsuite_genelist
RP11-89K20	9	61200000	9q21.11	1.01261431142421	0.0392934168314094	1.00923381346341	0.0338879774072727	4	C:\Program Files\Normalise Suite 2\Genelists\SG_Hu1-2_KTH1-2500_ver1_10Rx24C.txt.nsuite_genelist
RP11-63P12	9	62800000	9q21.12	1.00686478576741	0.00706278272851057	1.00498273547295	0.00793846840766738	4	C:\Program Files\Normalise Suite 2\Genelists\SG_Hu1-2_KTH1-2500_ver1_10Rx24C.txt.nsuite_genelist
RP11-54O21	9	63600000	9q21.13	0.986098838196711	0.0233799069515052	0.990875290577524	0.0319325267684906	4	C:\Program Files\Normalise Suite 2\Genelists\SG_Hu1-2_KTH1-2500_ver1_10Rx24C.txt.nsuite_genelist
RP11-174B4	9	65500000	9q21.13	0.99323997472606	0.0265352403741807	0.997199644250814	0.0327334255497959	4	C:\Program Files\Normalise Suite 2\Genelists\SG_Hu1-2_KTH1-2500_ver1_10Rx24C.txt.nsuite_genelist
RP11-323A7	9	66500000	9q21.2	0.971699844863792	0.0163350436702	0.971723006816481	0.0194327745527383	4	C:\Program Files\Normalise Suite 2\Genelists\SG_Hu1-2_KTH1-2500_ver1_10Rx24C.txt.nsuite_genelist
RP11-158I5	9	67500000	9q21.2	0.986971464609295	0.00795475587683418	0.985251089176356	0.00534031781361702	4	C:\Program Files\Normalise Suite 2\Genelists\SG_Hu1-2_KTH1-2500_ver1_10Rx24C.txt.nsuite_genelist
AL445684	9	69100000	9q21.31	0.990936310333931	0.0398948596496577	0.989669747536067	0.0447860526753627	4	C:\Program Files\Normalise Suite 2\Genelists\SG_Hu1-2_KTH1-2500_ver1_10Rx24C.txt.nsuite_genelist
AL627260	9	69400000	9q21.31	1.03243976441833	0.0176589734193713	1.03021058072294	0.025291845097323	4	C:\Program Files\Normalise Suite 2\Genelists\SG_Hu1-2_KTH1-2500_ver1_10Rx24C.txt.nsuite_genelist
RP11-79G7	9	70700000	9q21.31	0.997851946895876	0.0460120708430832	0.996555812856805	0.045994584611399	4	C:\Program Files\Normalise Suite 2\Genelists\SG_Hu1-2_KTH1-2500_ver1_10Rx24C.txt.nsuite_genelist
RP11-91M2	9	71600000	9q21.31	0.996344136308545	0.0169395430490842	0.994509859620721	0.0195872147206367	4	C:\Program Files\Normalise Suite 2\Genelists\SG_Hu1-2_KTH1-2500_ver1_10Rx24C.txt.nsuite_genelist
RP11-79J13	9	72700000	9q21.32	0.995400241606219	0.0421971211720731	0.989643139101579	0.036359027434149	4	C:\Program Files\Normalise Suite 2\Genelists\SG_Hu1-2_KTH1-2500_ver1_10Rx24C.txt.nsuite_genelist
RP11-80F16	9	73700000	9q21.32	0.990492727036658	0.0407987127898134	0.988034823644988	0.0383527201582944	4	C:\Program Files\Normalise Suite 2\Genelists\SG_Hu1-2_KTH1-2500_ver1_10Rx24C.txt.nsuite_genelist
RP11-22C13	9	73700000	9q21.32	0.991706563530115	0.0116658718879974	0.991663447382623	0.0116962711120192	4	C:\Program Files\Normalise Suite 2\Genelists\SG_Hu1-2_KTH1-2500_ver1_10Rx24C.txt.nsuite_genelist
RP11-80H20	9	74900000	9q21.32	1.0185629330858	0.0338453272817712	1.01984821102688	0.0349524302085812	4	C:\Program Files\Normalise Suite 2\Genelists\SG_Hu1-2_KTH1-2500_ver1_10Rx24C.txt.nsuite_genelist
RP11-65C15	9	76900000	9q21.33	0.98760825514986	0.00488065195977851	0.980698257579103	0.0178954761940039	4	C:\Program Files\Normalise Suite 2\Genelists\SG_Hu1-2_KTH1-2500_ver1_10Rx24C.txt.nsuite_genelist
RP11-79I21	9	77700000	9q21.33	1.00555286635886	0.0163547850219377	1.00547170960342	0.018420279984522	4	C:\Program Files\Normalise Suite 2\Genelists\SG_Hu1-2_KTH1-2500_ver1_10Rx24C.txt.nsuite_genelist
RP11-65B23	9	78700000	9q21.33	1.00314776294637	0.0663585177334948	1.00174726671888	0.086678706676961	4	C:\Program Files\Normalise Suite 2\Genelists\SG_Hu1-2_KTH1-2500_ver1_10Rx24C.txt.nsuite_genelist
RP11-88J16	9	79600000	9q22.1	1.00994968148913	0.044014320568775	1.00379615736377	0.0390519645423795	4	C:\Program Files\Normalise Suite 2\Genelists\SG_Hu1-2_KTH1-2500_ver1_10Rx24C.txt.nsuite_genelist
RP11-406A20	9	80400000	9q22.1	0.979764393261265	0.0225805382103549	0.977900737892372	0.0144751067718465	4	C:\Program Files\Normalise Suite 2\Genelists\SG_Hu1-2_KTH1-2500_ver1_10Rx24C.txt.nsuite_genelist
RP11-563G12	9	81000000	9q22.1	1.04624009343188	0.0504632581567219	1.04977661375146	0.0493645504533953	4	C:\Program Files\Normalise Suite 2\Genelists\SG_Hu1-2_KTH1-2500_ver1_10Rx24C.txt.nsuite_genelist
RP11-95G21	9	81500000	9q22.1	0.993474372168598	0.0656266365778153	0.991681932728939	0.0708855164531518	4	C:\Program Files\Normalise Suite 2\Genelists\SG_Hu1-2_KTH1-2500_ver1_10Rx24C.txt.nsuite_genelist
RP11-89K14	9	82100000	9q22.1	0.971633293340521	0.0411601933876639	0.969281148267137	0.0407711741597047	4	C:\Program Files\Normalise Suite 2\Genelists\SG_Hu1-2_KTH1-2500_ver1_10Rx24C.txt.nsuite_genelist
RP11-62C3	9	83400000	9q22.1	1.02299991856984	0.0172859102740794	1.0222255951383	0.0182593445005639	4	C:\Program Files\Normalise Suite 2\Genelists\SG_Hu1-2_KTH1-2500_ver1_10Rx24C.txt.nsuite_genelist
RP11-19J3	9	83800000	9q22.2	0.99198784652262	0.047547697652116	0.990535497050081	0.0437026016338903	4	C:\Program Files\Normalise Suite 2\Genelists\SG_Hu1-2_KTH1-2500_ver1_10Rx24C.txt.nsuite_genelist
RP11-30L4	9	84800000	9q22.2	0.995677927271916	0.0125790744510912	0.995004194458156	0.0142572752273388	4	C:\Program Files\Normalise Suite 2\Genelists\SG_Hu1-2_KTH1-2500_ver1_10Rx24C.txt.nsuite_genelist
RP11-173G21	9	87100000	9q22.31	0.992377394911528	0.0240432091898551	0.991440507715415	0.0247937748109563	4	C:\Program Files\Normalise Suite 2\Genelists\SG_Hu1-2_KTH1-2500_ver1_10Rx24C.txt.nsuite_genelist
RP11-89L5	9	88000000	9q22.32	0.994112524996373	0.0780647311019514	0.989070660872847	0.0722999617907011	4	C:\Program Files\Normalise Suite 2\Genelists\SG_Hu1-2_KTH1-2500_ver1_10Rx24C.txt.nsuite_genelist
RP11-80J10	9	88200000	9q22.32	0.990486349058075	0.0245718998278552	0.9899798094424	0.0265498569931122	4	C:\Program Files\Normalise Suite 2\Genelists\SG_Hu1-2_KTH1-2500_ver1_10Rx24C.txt.nsuite_genelist
RP11-79A20	9	88300000	9q22.32	0.994460659831585	0.0375777305322642	1.07105568668648	0.11979717488895	4	C:\Program Files\Normalise Suite 2\Genelists\SG_Hu1-2_KTH1-2500_ver1_10Rx24C.txt.nsuite_genelist
RP11-23B15	9	89200000	9q22.32	0.995751223732379	0.0707836965416393	0.992389812724418	0.0701396168152464	4	C:\Program Files\Normalise Suite 2\Genelists\SG_Hu1-2_KTH1-2500_ver1_10Rx24C.txt.nsuite_genelist
RP11-69F21	9	90700000	9q22.33	0.96307967404667	0.0178541977992878	1.0015839402259	0.0616033032590493	4	C:\Program Files\Normalise Suite 2\Genelists\SG_Hu1-2_KTH1-2500_ver1_10Rx24C.txt.nsuite_genelist
AL356798	9	91900000	9q22.33	0.972285586916442	0.0407834705770639	0.968660260683447	0.0438113409864028	4	C:\Program Files\Normalise Suite 2\Genelists\SG_Hu1-2_KTH1-2500_ver1_10Rx24C.txt.nsuite_genelist
RP11-80H12	9	92700000	9q22.33	1.00162288231201	0.0335578454761601	0.997685480496703	0.0332776992627252	4	C:\Program Files\Normalise Suite 2\Genelists\SG_Hu1-2_KTH1-2500_ver1_10Rx24C.txt.nsuite_genelist
RP11-91L19	9	94200000	9q31.1	0.987115342024468	0.0331713384692089	0.982532108706235	0.0451169136182289	4	C:\Program Files\Normalise Suite 2\Genelists\SG_Hu1-2_KTH1-2500_ver1_10Rx24C.txt.nsuite_genelist
RP11-318L4	9	95400000	9q31.1	0.993191980520923	0.018140626151697	0.993942117910241	0.0209568994306318	4	C:\Program Files\Normalise Suite 2\Genelists\SG_Hu1-2_KTH1-2500_ver1_10Rx24C.txt.nsuite_genelist
RP11-217O12	9	96400000	9q31.1	1.03315469866028	0.0799464662587949	1.03992316593451	0.08985797098114	4	C:\Program Files\Normalise Suite 2\Genelists\SG_Hu1-2_KTH1-2500_ver1_10Rx24C.txt.nsuite_genelist
RP11-80N14	9	96900000	9q31.1	0.983938429483025	0.0442649509448832	0.980713086494126	0.0496618347267323	4	C:\Program Files\Normalise Suite 2\Genelists\SG_Hu1-2_KTH1-2500_ver1_10Rx24C.txt.nsuite_genelist
RP11-80F13	9	99600000	9q31.3	0.996725763034474	0.0368982214973703	0.994199658467938	0.0353789949374391	4	C:\Program Files\Normalise Suite 2\Genelists\SG_Hu1-2_KTH1-2500_ver1_10Rx24C.txt.nsuite_genelist
RP11-505C13	9	100400000	9q31.3	0.971110164699008	0.0149205751066789	0.970002716943695	0.0140266327895106	4	C:\Program Files\Normalise Suite 2\Genelists\SG_Hu1-2_KTH1-2500_ver1_10Rx24C.txt.nsuite_genelist
RP11-115J22	9	101300000	9q31.3	1.00393151133415	0.0217371233293627	1.00326924499964	0.0198928261226425	4	C:\Program Files\Normalise Suite 2\Genelists\SG_Hu1-2_KTH1-2500_ver1_10Rx24C.txt.nsuite_genelist
RP11-81P13	9	102600000	9q33.1	0.99628089714467	0.0449740351651087	0.992902543019962	0.0519442497137232	4	C:\Program Files\Normalise Suite 2\Genelists\SG_Hu1-2_KTH1-2500_ver1_10Rx24C.txt.nsuite_genelist
RP11-104M22	9	103200000	9q33.1	0.979096796121346	0.0153646453245525	0.97350643303946	0.0183180112880273	4	C:\Program Files\Normalise Suite 2\Genelists\SG_Hu1-2_KTH1-2500_ver1_10Rx24C.txt.nsuite_genelist
RP11-4O1	9	104400000	9q33.1	0.999705240969848	0.0264255202668186	0.997102539560194	0.0292878779460475	4	C:\Program Files\Normalise Suite 2\Genelists\SG_Hu1-2_KTH1-2500_ver1_10Rx24C.txt.nsuite_genelist
RP11-408O19	9	105400000	9q33.1	0.975565536769208	0.0213651708794231	0.989768364560667	0.0332850137022275	4	C:\Program Files\Normalise Suite 2\Genelists\SG_Hu1-2_KTH1-2500_ver1_10Rx24C.txt.nsuite_genelist
RP11-9H12	9	105700000	9q33.1	1.00854412822155	0.0195470305352246	1.00724896727711	0.0211220239575047	4	C:\Program Files\Normalise Suite 2\Genelists\SG_Hu1-2_KTH1-2500_ver1_10Rx24C.txt.nsuite_genelist
RP11-88F16	9	107500000	9q33.1	0.982001235846158	0.014426829948568	0.992186180321935	0.0270463541773035	4	C:\Program Files\Normalise Suite 2\Genelists\SG_Hu1-2_KTH1-2500_ver1_10Rx24C.txt.nsuite_genelist
RP11-45A16	9	109000000	9q33.1	0.988643647361968	0.0449377176312827	0.987973657439709	0.04399108274913	4	C:\Program Files\Normalise Suite 2\Genelists\SG_Hu1-2_KTH1-2500_ver1_10Rx24C.txt.nsuite_genelist
RP11-451E16	9	111000000	9q33.2	0.988627922080265	0.0113550668801414	0.983204265343435	0.0105369615805866	4	C:\Program Files\Normalise Suite 2\Genelists\SG_Hu1-2_KTH1-2500_ver1_10Rx24C.txt.nsuite_genelist
RP11-98E22	9	111500000	9q33.2	0.977334240426591	0.0151989374909927	0.974611279466206	0.0126490572140305	4	C:\Program Files\Normalise Suite 2\Genelists\SG_Hu1-2_KTH1-2500_ver1_10Rx24C.txt.nsuite_genelist
RP11-57K1	9	112400000	9q33.2	0.971453231943832	0.0827713965226856	0.97477332626847	0.0801244832589169	4	C:\Program Files\Normalise Suite 2\Genelists\SG_Hu1-2_KTH1-2500_ver1_10Rx24C.txt.nsuite_genelist
RP11-342H3	9	114000000	9q33.3	0.991738224138795	0.013931282548411	0.990346767441471	0.0182058896884063	4	C:\Program Files\Normalise Suite 2\Genelists\SG_Hu1-2_KTH1-2500_ver1_10Rx24C.txt.nsuite_genelist
RP11-297L11	9	114700000	9q33.3	1.00738671585494	0.0286819337208856	0.9962294722678	0.0424568746393171	4	C:\Program Files\Normalise Suite 2\Genelists\SG_Hu1-2_KTH1-2500_ver1_10Rx24C.txt.nsuite_genelist
RP11-74E13	9	115700000	9q34.11	1.01894529606979	0.0758338816348513	1.01627466144561	0.0794866624013587	4	C:\Program Files\Normalise Suite 2\Genelists\SG_Hu1-2_KTH1-2500_ver1_10Rx24C.txt.nsuite_genelist
RP11-142K22	9	115800000	9q34.11	1.01168089593853	0.0179310845958643	1.00906497832261	0.0131577955129254	4	C:\Program Files\Normalise Suite 2\Genelists\SG_Hu1-2_KTH1-2500_ver1_10Rx24C.txt.nsuite_genelist
RP11-116C10	9	117200000	9q34.11	0.990964707143656	0.0121822688613472	0.984471585819455	0.012564173752525	4	C:\Program Files\Normalise Suite 2\Genelists\SG_Hu1-2_KTH1-2500_ver1_10Rx24C.txt.nsuite_genelist
RP11-91G7	9	117900000	9q34.11	0.999111383701197	0.0208953879658845	0.997617619858238	0.0187649851428232	4	C:\Program Files\Normalise Suite 2\Genelists\SG_Hu1-2_KTH1-2500_ver1_10Rx24C.txt.nsuite_genelist
RP11-282P20	9	118800000	9q34.11	0.980521770671854	0.0364454889057311	1.00733525000727	0.0156846503908213	4	C:\Program Files\Normalise Suite 2\Genelists\SG_Hu1-2_KTH1-2500_ver1_10Rx24C.txt.nsuite_genelist
RP11-1M19	9	119800000	9q34.11	1.00288066327378	0.0137550960852311	1.00094935791564	0.00560869111310742	4	C:\Program Files\Normalise Suite 2\Genelists\SG_Hu1-2_KTH1-2500_ver1_10Rx24C.txt.nsuite_genelist
RP11-339B21	9	121100000	9q34.12	1.01794514183734	0.0131334727102666	1.01430922091071	0.00622264929023785	4	C:\Program Files\Normalise Suite 2\Genelists\SG_Hu1-2_KTH1-2500_ver1_10Rx24C.txt.nsuite_genelist
RP11-98H23	9	121800000	9q34.13	1.01808994089293	0.0795418712233203	1.01116927589587	0.0745746341340236	4	C:\Program Files\Normalise Suite 2\Genelists\SG_Hu1-2_KTH1-2500_ver1_10Rx24C.txt.nsuite_genelist
RP11-17O4	9	122500000	9q34.13	1.04236011472214	0.0923252796505543	1.03780701938422	0.0873627046590748	4	C:\Program Files\Normalise Suite 2\Genelists\SG_Hu1-2_KTH1-2500_ver1_10Rx24C.txt.nsuite_genelist
RP11-89P10	9	123400000	9q34.13	1.0069485959469	0.0366220235823555	1.00575378365089	0.040754519034653	4	C:\Program Files\Normalise Suite 2\Genelists\SG_Hu1-2_KTH1-2500_ver1_10Rx24C.txt.nsuite_genelist
RP11-81P5	9	125300000	9q34.2	1.01335793962275	0.0178087778047334	1.0154972735458	0.0191867787891773	4	C:\Program Files\Normalise Suite 2\Genelists\SG_Hu1-2_KTH1-2500_ver1_10Rx24C.txt.nsuite_genelist
RP11-326L24	9	126000000	9q34.3	1.0230606775156	0.00932348624075726	1.02108949629201	0.0120417561122479	4	C:\Program Files\Normalise Suite 2\Genelists\SG_Hu1-2_KTH1-2500_ver1_10Rx24C.txt.nsuite_genelist
RP11-153P4	9	127100000	9q34.3	0.994687195571018	0.0203661664383568	0.987349429864876	0.0353421674416516	4	C:\Program Files\Normalise Suite 2\Genelists\SG_Hu1-2_KTH1-2500_ver1_10Rx24C.txt.nsuite_genelist
AL354671	9	127700000	9q34.3	1.00216338624247	0.0937620269913107	1.00351289282883	0.0976987479406658	4	C:\Program Files\Normalise Suite 2\Genelists\SG_Hu1-2_KTH1-2500_ver1_10Rx24C.txt.nsuite_genelist
RP11-92B21	9	128500000	9q34.3	1.00710088417959	0.010140256344518	1.00832622917912	0.0109993738416295	4	C:\Program Files\Normalise Suite 2\Genelists\SG_Hu1-2_KTH1-2500_ver1_10Rx24C.txt.nsuite_genelist
RP11-145E17	9	129300000	9q34.3	0.984268747834682	0.0443763703927848	0.989627236956258	0.0421300224785368	4	C:\Program Files\Normalise Suite 2\Genelists\SG_Hu1-2_KTH1-2500_ver1_10Rx24C.txt.nsuite_genelist
RP11-100C15	9	129800000	9q34.3	1.00276418387071	0.0209888872494434	1.00088401467926	0.0184259709994433	4	C:\Program Files\Normalise Suite 2\Genelists\SG_Hu1-2_KTH1-2500_ver1_10Rx24C.txt.nsuite_genelist
RP11-417A4	9	131300000	9q34.3	1.01423187826214	0.0129006284418985	1.01276368131688	0.0157492547409418	4	C:\Program Files\Normalise Suite 2\Genelists\SG_Hu1-2_KTH1-2500_ver1_10Rx24C.txt.nsuite_genelist
AL590627	9	132200000	9q34.3	1.00824130040976	0.0136772920994269	1.00688385048546	0.0125015967282791	4	C:\Program Files\Normalise Suite 2\Genelists\SG_Hu1-2_KTH1-2500_ver1_10Rx24C.txt.nsuite_genelist
GS-135-I17	9	132500000	9q34.3	0.989387436553039	0.0095894335596694	0.988533793087396	0.010589193533159	4	C:\Program Files\Normalise Suite 2\Genelists\SG_Hu1-2_KTH1-2500_ver1_10Rx24C.txt.nsuite_genelist
GS-112-N13	9	132800000	9q34.3	0.928990176616542	0.164291642555982	0.960616017271918	0.152029435593994	4	C:\Program Files\Normalise Suite 2\Genelists\SG_Hu1-2_KTH1-2500_ver1_10Rx24C.txt.nsuite_genelist
GS-306-F7	10	100000	10p15.3	0.961438718217561	0.0521940545100957	0.966859040753979	0.0304183191542607	4	C:\Program Files\Normalise Suite 2\Genelists\SG_Hu1-2_KTH1-2500_ver1_10Rx24C.txt.nsuite_genelist
GS-23-B11	10	100000	10p15.3	0.994236784712499	0.0266192900291983	0.991905756299163	0.0218137462667735	4	C:\Program Files\Normalise Suite 2\Genelists\SG_Hu1-2_KTH1-2500_ver1_10Rx24C.txt.nsuite_genelist
RP11-10D13	10	200000	10p15.3	0.989977128567903	0.0650175832435899	0.99052177700819	0.0643266146177549	4	C:\Program Files\Normalise Suite 2\Genelists\SG_Hu1-2_KTH1-2500_ver1_10Rx24C.txt.nsuite_genelist
RP11-554F11	10	500000	10p15.3	0.993268992661262	0.00697747471622239	0.991302372832879	0.00638477586062014	4	C:\Program Files\Normalise Suite 2\Genelists\SG_Hu1-2_KTH1-2500_ver1_10Rx24C.txt.nsuite_genelist
RP11-379F12	10	500000	10p15.3	0.990649383662026	0.0178807572813097	0.990417745968872	0.0166521494170078	4	C:\Program Files\Normalise Suite 2\Genelists\SG_Hu1-2_KTH1-2500_ver1_10Rx24C.txt.nsuite_genelist
RP11-809C18	10	700000	10p15.3	0.978715432329922	0.0338351961049633	0.976598513178164	0.0348647167585361	4	C:\Program Files\Normalise Suite 2\Genelists\SG_Hu1-2_KTH1-2500_ver1_10Rx24C.txt.nsuite_genelist
RP11-164C1	10	700000	10p15.3	0.996634861018471	0.0337869564965953	0.995049448704947	0.0386637106192595	4	C:\Program Files\Normalise Suite 2\Genelists\SG_Hu1-2_KTH1-2500_ver1_10Rx24C.txt.nsuite_genelist
RP11-38M7	10	900000	10p15.3	0.99853150415204	0.0245711189266078	0.998521131219573	0.0223115871495089	4	C:\Program Files\Normalise Suite 2\Genelists\SG_Hu1-2_KTH1-2500_ver1_10Rx24C.txt.nsuite_genelist
RP11-90D7	10	1000000	10p15.3	1.01020614914312	0.0285202078833822	1.00909118263696	0.0261854976820583	4	C:\Program Files\Normalise Suite 2\Genelists\SG_Hu1-2_KTH1-2500_ver1_10Rx24C.txt.nsuite_genelist
RP11-89B19	10	1200000	10p15.3	1.00802707761274	0.0223758463499592	1.00987579499615	0.0236122284374096	4	C:\Program Files\Normalise Suite 2\Genelists\SG_Hu1-2_KTH1-2500_ver1_10Rx24C.txt.nsuite_genelist
RP11-74N14	10	1700000	10p15.3	0.98377605508801	0.0222794112653904	0.98412765038973	0.0237447204358219	4	C:\Program Files\Normalise Suite 2\Genelists\SG_Hu1-2_KTH1-2500_ver1_10Rx24C.txt.nsuite_genelist
RP11-80D10	10	2600000	10p15.3	0.992981222341458	0.0578012846780645	0.992699707470971	0.0595517581644207	4	C:\Program Files\Normalise Suite 2\Genelists\SG_Hu1-2_KTH1-2500_ver1_10Rx24C.txt.nsuite_genelist
RP11-118K6	10	3100000	10p15.3	0.992364773060258	0.0136397298054084	1.00070437250634	0.00455081591393369	4	C:\Program Files\Normalise Suite 2\Genelists\SG_Hu1-2_KTH1-2500_ver1_10Rx24C.txt.nsuite_genelist
RP11-89J3	10	4500000	10p15.2	0.992289639443542	0.0272567989548241	0.994421600147725	0.0278232387045245	4	C:\Program Files\Normalise Suite 2\Genelists\SG_Hu1-2_KTH1-2500_ver1_10Rx24C.txt.nsuite_genelist
RP11-90M21	10	7000000	10p15.1	0.99121305916069	0.0296557840616656	0.991312843247194	0.0322786267534737	4	C:\Program Files\Normalise Suite 2\Genelists\SG_Hu1-2_KTH1-2500_ver1_10Rx24C.txt.nsuite_genelist
RP11-79C22	10	7600000	10p15.1	1.00606965409427	0.0180691747647612	1.00377818659006	0.0163689165098711	4	C:\Program Files\Normalise Suite 2\Genelists\SG_Hu1-2_KTH1-2500_ver1_10Rx24C.txt.nsuite_genelist
RP11-42I17	10	8600000	10p15.1	1.02504742483679	0.0137896251328715	1.01943258743742	0.0191166688233325	4	C:\Program Files\Normalise Suite 2\Genelists\SG_Hu1-2_KTH1-2500_ver1_10Rx24C.txt.nsuite_genelist
RP11-91K20	10	8800000	10p15.1	1.00999722646642	0.0252266942292057	1.00855538414346	0.0190841908026873	4	C:\Program Files\Normalise Suite 2\Genelists\SG_Hu1-2_KTH1-2500_ver1_10Rx24C.txt.nsuite_genelist
AL136319	10	11200000	10p12.33	0.992571968391944	0.0886240492254848	0.992534274308464	0.0902530546272325	4	C:\Program Files\Normalise Suite 2\Genelists\SG_Hu1-2_KTH1-2500_ver1_10Rx24C.txt.nsuite_genelist
RP11-89C21	10	12100000	10p12.33	1.00348301787005	0.102985210732484	1.03764547903746	0.0861173281713585	4	C:\Program Files\Normalise Suite 2\Genelists\SG_Hu1-2_KTH1-2500_ver1_10Rx24C.txt.nsuite_genelist
RP11-796C22	10	13500000	10p12.33	0.998458332868287	0.0510356989035563	0.995205620467312	0.0452693511800302	4	C:\Program Files\Normalise Suite 2\Genelists\SG_Hu1-2_KTH1-2500_ver1_10Rx24C.txt.nsuite_genelist
RP11-24J20	10	13800000	10p12.33	1.00750087254991	0.0298660735998335	1.00656826246678	0.025693342115377	4	C:\Program Files\Normalise Suite 2\Genelists\SG_Hu1-2_KTH1-2500_ver1_10Rx24C.txt.nsuite_genelist
AL157392	10	14200000	10p12.33	1.03108375272732	0.0435641781790317	1.03303623701501	0.0446032158415239	4	C:\Program Files\Normalise Suite 2\Genelists\SG_Hu1-2_KTH1-2500_ver1_10Rx24C.txt.nsuite_genelist
RP11-22K18	10	15100000	10p12.33	0.982456407340217	0.0698445639145671	0.970109031423119	0.0555402910375839	4	C:\Program Files\Normalise Suite 2\Genelists\SG_Hu1-2_KTH1-2500_ver1_10Rx24C.txt.nsuite_genelist
RP11-271M1	10	15700000	10p12.33	1.00157996392006	0.0761651589298099	1.02607831979547	0.0461869527862995	4	C:\Program Files\Normalise Suite 2\Genelists\SG_Hu1-2_KTH1-2500_ver1_10Rx24C.txt.nsuite_genelist
RP11-149I8	10	16300000	10p12.33	1.01877272523083	0.0525913426487809	1.0199784025178	0.0533605085098064	4	C:\Program Files\Normalise Suite 2\Genelists\SG_Hu1-2_KTH1-2500_ver1_10Rx24C.txt.nsuite_genelist
RP11-394I23	10	16700000	10p12.33	1.0658457635373	0.149627181245903	1.10159223263219	0.129317353972868	4	C:\Program Files\Normalise Suite 2\Genelists\SG_Hu1-2_KTH1-2500_ver1_10Rx24C.txt.nsuite_genelist
RP11-337F21	10	17800000	10p12.33	0.967930086175109	0.0337554046038163	0.970651754849584	0.0287917873996982	4	C:\Program Files\Normalise Suite 2\Genelists\SG_Hu1-2_KTH1-2500_ver1_10Rx24C.txt.nsuite_genelist
RP11-576H16	10	18800000	10p12.33	0.974740736420287	0.0232214570199948	0.972376536874558	0.0270410554719016	4	C:\Program Files\Normalise Suite 2\Genelists\SG_Hu1-2_KTH1-2500_ver1_10Rx24C.txt.nsuite_genelist
RP11-91D9	10	19300000	10p12.33	1.01235123433558	0.0217925051453235	1.01263976368161	0.0244475934860685	4	C:\Program Files\Normalise Suite 2\Genelists\SG_Hu1-2_KTH1-2500_ver1_10Rx24C.txt.nsuite_genelist
RP11-60J16	10	20500000	10p12.32	0.990504155621613	0.0442863533996446	0.99210389830423	0.0413762684438855	4	C:\Program Files\Normalise Suite 2\Genelists\SG_Hu1-2_KTH1-2500_ver1_10Rx24C.txt.nsuite_genelist
RP11-108B14	10	22600000	10p12.31	0.984818318190516	0.0231567856027954	0.982338541465667	0.0267761181151446	4	C:\Program Files\Normalise Suite 2\Genelists\SG_Hu1-2_KTH1-2500_ver1_10Rx24C.txt.nsuite_genelist
RP11-89J6	10	23400000	10p12.31	0.988215148978188	0.0206733862365374	0.989084648911243	0.0216716761829766	4	C:\Program Files\Normalise Suite 2\Genelists\SG_Hu1-2_KTH1-2500_ver1_10Rx24C.txt.nsuite_genelist
RP11-90F7	10	23600000	10p12.31	1.00662371655117	0.0576354467074466	1.00894942587147	0.0608949133990703	4	C:\Program Files\Normalise Suite 2\Genelists\SG_Hu1-2_KTH1-2500_ver1_10Rx24C.txt.nsuite_genelist
RP11-176P2	10	24900000	10p12.1	1.00831014438983	0.00982354437410533	1.00653692633372	0.00939022586007265	4	C:\Program Files\Normalise Suite 2\Genelists\SG_Hu1-2_KTH1-2500_ver1_10Rx24C.txt.nsuite_genelist
RP11-80K21	10	26000000	10p12.1	0.991496336089947	0.0926450420343138	1.00234334429876	0.0850248856230739	4	C:\Program Files\Normalise Suite 2\Genelists\SG_Hu1-2_KTH1-2500_ver1_10Rx24C.txt.nsuite_genelist
RP11-79D7	10	27500000	10p12.1	1.00931966717852	0.0260904688126168	1.0102430168	0.0266681328212712	4	C:\Program Files\Normalise Suite 2\Genelists\SG_Hu1-2_KTH1-2500_ver1_10Rx24C.txt.nsuite_genelist
RP11-91A23	10	28700000	10p11.23	0.990930832614665	0.021868630205574	0.989193519491989	0.0307710486653089	4	C:\Program Files\Normalise Suite 2\Genelists\SG_Hu1-2_KTH1-2500_ver1_10Rx24C.txt.nsuite_genelist
RP11-89I20	10	29400000	10p11.23	1.00291860512562	0.0143062197503394	1.0024645735459	0.0150035760709745	4	C:\Program Files\Normalise Suite 2\Genelists\SG_Hu1-2_KTH1-2500_ver1_10Rx24C.txt.nsuite_genelist
RP11-89D1	10	30000000	10p11.23	1.02059927828037	0.034860332510928	1.02146037944737	0.0364450636707541	4	C:\Program Files\Normalise Suite 2\Genelists\SG_Hu1-2_KTH1-2500_ver1_10Rx24C.txt.nsuite_genelist
RP11-15H10	10	30600000	10p11.22	0.989965599073227	0.0240252102422626	0.991241925368131	0.0268590594274012	4	C:\Program Files\Normalise Suite 2\Genelists\SG_Hu1-2_KTH1-2500_ver1_10Rx24C.txt.nsuite_genelist
RP11-125C10	10	33100000	10p11.21	0.988818408132021	0.0217402936997904	0.994743040344887	0.0205345660730486	4	C:\Program Files\Normalise Suite 2\Genelists\SG_Hu1-2_KTH1-2500_ver1_10Rx24C.txt.nsuite_genelist
RP11-33I16	10	33400000	10p11.21	0.981678807425081	0.0208531620712617	0.980027579567804	0.0191210599564762	4	C:\Program Files\Normalise Suite 2\Genelists\SG_Hu1-2_KTH1-2500_ver1_10Rx24C.txt.nsuite_genelist
RP11-79K19	10	34500000	10p11.21	1.01146676440832	0.0329720617567216	1.0102072476498	0.0364803006016088	4	C:\Program Files\Normalise Suite 2\Genelists\SG_Hu1-2_KTH1-2500_ver1_10Rx24C.txt.nsuite_genelist
RP11-174P15	10	35900000	10p11.1	0.981071157753309	0.0734691564969195	0.99183495323501	0.0681989810542182	4	C:\Program Files\Normalise Suite 2\Genelists\SG_Hu1-2_KTH1-2500_ver1_10Rx24C.txt.nsuite_genelist
RP11-365P10	10	37100000	10p11.1	1.00947818545013	0.0205826115005625	1.01320871080305	0.0258420149569618	4	C:\Program Files\Normalise Suite 2\Genelists\SG_Hu1-2_KTH1-2500_ver1_10Rx24C.txt.nsuite_genelist
RP11-155G16	10	37300000	10p11.1	0.973322076816176	0.0638753258978676	0.971285678187907	0.0646079131668026	4	C:\Program Files\Normalise Suite 2\Genelists\SG_Hu1-2_KTH1-2500_ver1_10Rx24C.txt.nsuite_genelist
RP11-393J16	10	38400000	10p11.1	1.0007244254098	0.0226592824164444	0.996958988884788	0.0242419383545271	4	C:\Program Files\Normalise Suite 2\Genelists\SG_Hu1-2_KTH1-2500_ver1_10Rx24C.txt.nsuite_genelist
RP11-109N22	10	39400000	10q11.1	0.997759782118083	0.0347006136926654	0.992552895126908	0.0279722582282959	4	C:\Program Files\Normalise Suite 2\Genelists\SG_Hu1-2_KTH1-2500_ver1_10Rx24C.txt.nsuite_genelist
RP11-22B24	10	41000000	10q11.1	0.948437244232372	0.0561584155755624	0.960689540726045	0.0722148263036932	4	C:\Program Files\Normalise Suite 2\Genelists\SG_Hu1-2_KTH1-2500_ver1_10Rx24C.txt.nsuite_genelist
RP11-80J20	10	41200000	10q11.1	0.984083567652343	0.0358824640491818	0.978624872388254	0.0481978897252359	4	C:\Program Files\Normalise Suite 2\Genelists\SG_Hu1-2_KTH1-2500_ver1_10Rx24C.txt.nsuite_genelist
RP11-48O11	10	43900000	10q11.1	0.97965328899791	0.0102125950770104	0.977475353481357	0.0167519649599154	4	C:\Program Files\Normalise Suite 2\Genelists\SG_Hu1-2_KTH1-2500_ver1_10Rx24C.txt.nsuite_genelist
RP11-20J15	10	44600000	10q11.1	0.974576613260441	0.0188661620533618	0.97606631614961	0.0162465956452183	4	C:\Program Files\Normalise Suite 2\Genelists\SG_Hu1-2_KTH1-2500_ver1_10Rx24C.txt.nsuite_genelist
RP11-42B19	10	47400000	10q11.21	1.01462759437591	0.0235414839326784	1.00968981452289	0.0069837422696558	4	C:\Program Files\Normalise Suite 2\Genelists\SG_Hu1-2_KTH1-2500_ver1_10Rx24C.txt.nsuite_genelist
AL390716	10	49100000	10q11.22	1.00536581083484	0.0760135302279325	1.02013993811977	0.0560774542272547	4	C:\Program Files\Normalise Suite 2\Genelists\SG_Hu1-2_KTH1-2500_ver1_10Rx24C.txt.nsuite_genelist
RP11-71N21	10	49700000	10q11.22	1.006615242458	0.0224096628649172	1.01087530641322	0.022833078922926	4	C:\Program Files\Normalise Suite 2\Genelists\SG_Hu1-2_KTH1-2500_ver1_10Rx24C.txt.nsuite_genelist
RP11-27P22	10	50300000	10q11.22	1.01018731870387	0.0255858114971949	1.00953378302053	0.0236479915914278	4	C:\Program Files\Normalise Suite 2\Genelists\SG_Hu1-2_KTH1-2500_ver1_10Rx24C.txt.nsuite_genelist
RP11-92I18	10	51400000	10q11.22	0.981635327891738	0.0318245717919373	0.977781764167446	0.0269783444099893	4	C:\Program Files\Normalise Suite 2\Genelists\SG_Hu1-2_KTH1-2500_ver1_10Rx24C.txt.nsuite_genelist
RP11-75M12	10	52300000	10q11.22	1.01016548300771	0.0147087913243197	1.00764287452235	0.0177422514702555	4	C:\Program Files\Normalise Suite 2\Genelists\SG_Hu1-2_KTH1-2500_ver1_10Rx24C.txt.nsuite_genelist
RP11-133C15	10	53000000	10q11.23	0.966156897675245	0.0851706610528187	0.969717140427276	0.0933003809840699	4	C:\Program Files\Normalise Suite 2\Genelists\SG_Hu1-2_KTH1-2500_ver1_10Rx24C.txt.nsuite_genelist
RP11-319F12	10	53900000	10q11.23	0.963452499539102	0.0311642712263186	0.965347543576872	0.0255044391490214	4	C:\Program Files\Normalise Suite 2\Genelists\SG_Hu1-2_KTH1-2500_ver1_10Rx24C.txt.nsuite_genelist
RP11-449J3	10	55100000	10q21.1	0.990547767857629	0.0216852392031057	0.988943925346282	0.0251026205660985	4	C:\Program Files\Normalise Suite 2\Genelists\SG_Hu1-2_KTH1-2500_ver1_10Rx24C.txt.nsuite_genelist
RP11-394D15	10	55500000	10q21.1	0.966189713531789	0.03767409701332	0.953967554253649	0.0132509807346063	4	C:\Program Files\Normalise Suite 2\Genelists\SG_Hu1-2_KTH1-2500_ver1_10Rx24C.txt.nsuite_genelist
RP11-88B18	10	56600000	10q21.1	1.01638915390408	0.0620310069364152	1.04289422329783	0.0844197040026745	4	C:\Program Files\Normalise Suite 2\Genelists\SG_Hu1-2_KTH1-2500_ver1_10Rx24C.txt.nsuite_genelist
RP11-373P23	10	59000000	10q21.1	0.959787344108652	0.021626681580223	0.964318423866158	0.026423838979527	4	C:\Program Files\Normalise Suite 2\Genelists\SG_Hu1-2_KTH1-2500_ver1_10Rx24C.txt.nsuite_genelist
RP11-79A2	10	61100000	10q21.2	0.979947787672673	0.0260293384889708	0.975932277736913	0.0269810969085778	4	C:\Program Files\Normalise Suite 2\Genelists\SG_Hu1-2_KTH1-2500_ver1_10Rx24C.txt.nsuite_genelist
RP11-91H19	10	62300000	10q21.2	0.993780729694924	0.0306493745719277	1.00362094016557	0.0284502904741738	4	C:\Program Files\Normalise Suite 2\Genelists\SG_Hu1-2_KTH1-2500_ver1_10Rx24C.txt.nsuite_genelist
RP11-166B18	10	63400000	10q21.3	0.993893180663562	0.0501587315062646	0.988385049453089	0.0393348669573821	4	C:\Program Files\Normalise Suite 2\Genelists\SG_Hu1-2_KTH1-2500_ver1_10Rx24C.txt.nsuite_genelist
RP11-267O2	10	64300000	10q21.3	0.984505101770406	0.0263624453908652	0.978947762197719	0.0425590952575858	4	C:\Program Files\Normalise Suite 2\Genelists\SG_Hu1-2_KTH1-2500_ver1_10Rx24C.txt.nsuite_genelist
RP11-90E17	10	65500000	10q21.3	0.989188185876983	0.0239794959919752	0.987882488337538	0.0211269955615263	4	C:\Program Files\Normalise Suite 2\Genelists\SG_Hu1-2_KTH1-2500_ver1_10Rx24C.txt.nsuite_genelist
RP11-351O1	10	66500000	10q21.3	1.04164079309047	0.0382727657216731	1.04712279001545	0.0402938551059656	4	C:\Program Files\Normalise Suite 2\Genelists\SG_Hu1-2_KTH1-2500_ver1_10Rx24C.txt.nsuite_genelist
RP11-428G2	10	68400000	10q22.1	0.98874792831239	0.014278682527353	0.984986401477778	0.0215104310398022	4	C:\Program Files\Normalise Suite 2\Genelists\SG_Hu1-2_KTH1-2500_ver1_10Rx24C.txt.nsuite_genelist
RP11-344A5	10	70200000	10q22.1	1.02062389892947	0.0721540095918797	1.02496199926696	0.0731438079041113	4	C:\Program Files\Normalise Suite 2\Genelists\SG_Hu1-2_KTH1-2500_ver1_10Rx24C.txt.nsuite_genelist
RP11-474D14	10	71200000	10q22.1	0.990119668732098	0.0658562083137901	0.985658864574408	0.0630471992531134	4	C:\Program Files\Normalise Suite 2\Genelists\SG_Hu1-2_KTH1-2500_ver1_10Rx24C.txt.nsuite_genelist
RP11-86K9	10	71900000	10q22.1	1.01967207802423	0.0386626837184166	1.01976294818609	0.0389854803626733	4	C:\Program Files\Normalise Suite 2\Genelists\SG_Hu1-2_KTH1-2500_ver1_10Rx24C.txt.nsuite_genelist
RP11-135E4	10	72300000	10q22.1	0.992434481773434	0.0518866471013337	1.0162223919527	0.011472246808323	4	C:\Program Files\Normalise Suite 2\Genelists\SG_Hu1-2_KTH1-2500_ver1_10Rx24C.txt.nsuite_genelist
RP11-6P16	10	73000000	10q22.1	1.01116717468759	0.0219996976576759	1.01220138613588	0.020264343899015	4	C:\Program Files\Normalise Suite 2\Genelists\SG_Hu1-2_KTH1-2500_ver1_10Rx24C.txt.nsuite_genelist
RP11-52K17	10	73400000	10q22.2	0.999300553373063	0.0155627674738597	0.998658180839121	0.0130344663646348	4	C:\Program Files\Normalise Suite 2\Genelists\SG_Hu1-2_KTH1-2500_ver1_10Rx24C.txt.nsuite_genelist
RP11-91A1	10	74200000	10q22.2	1.02560339256462	0.0212961678388293	1.02585917985411	0.0171465437840698	4	C:\Program Files\Normalise Suite 2\Genelists\SG_Hu1-2_KTH1-2500_ver1_10Rx24C.txt.nsuite_genelist
RP11-472K8	10	75800000	10q22.2	1.03930913020074	0.0537460820434287	1.04220809449932	0.0549381924157628	4	C:\Program Files\Normalise Suite 2\Genelists\SG_Hu1-2_KTH1-2500_ver1_10Rx24C.txt.nsuite_genelist
RP11-354E23	10	76900000	10q22.3	1.01966018428095	0.0172789420478774	1.01804358704682	0.0197744521056134	4	C:\Program Files\Normalise Suite 2\Genelists\SG_Hu1-2_KTH1-2500_ver1_10Rx24C.txt.nsuite_genelist
RP11-390A15	10	78000000	10q22.3	1.02031174097184	0.0344279955281973	1.02090089864808	0.0317260206270048	4	C:\Program Files\Normalise Suite 2\Genelists\SG_Hu1-2_KTH1-2500_ver1_10Rx24C.txt.nsuite_genelist
RP11-90D9	10	79000000	10q22.3	1.00536917788503	0.0295042021898061	1.01819621859257	0.0402289587371507	4	C:\Program Files\Normalise Suite 2\Genelists\SG_Hu1-2_KTH1-2500_ver1_10Rx24C.txt.nsuite_genelist
RP11-89A18	10	79300000	10q22.3	0.997075063611016	0.039058363937259	1.00419653567098	0.0319985790241314	4	C:\Program Files\Normalise Suite 2\Genelists\SG_Hu1-2_KTH1-2500_ver1_10Rx24C.txt.nsuite_genelist
RP11-399K21	10	79800000	10q22.3	1.014873664625	0.0485505115821382	1.01024716775731	0.0421618398587498	4	C:\Program Files\Normalise Suite 2\Genelists\SG_Hu1-2_KTH1-2500_ver1_10Rx24C.txt.nsuite_genelist
RP11-79M9	10	80800000	10q22.3	0.971729403116345	0.0602619904724542	0.996737045289601	0.0400680169211055	4	C:\Program Files\Normalise Suite 2\Genelists\SG_Hu1-2_KTH1-2500_ver1_10Rx24C.txt.nsuite_genelist
RP11-19C18	10	81800000	10q23.1	0.964170248457361	0.0490418767828813	0.96925071841964	0.0527728648532951	4	C:\Program Files\Normalise Suite 2\Genelists\SG_Hu1-2_KTH1-2500_ver1_10Rx24C.txt.nsuite_genelist
RP11-157J13	10	82800000	10q23.1	0.99340424119213	0.027065531267584	0.98900052047989	0.0304365554294742	4	C:\Program Files\Normalise Suite 2\Genelists\SG_Hu1-2_KTH1-2500_ver1_10Rx24C.txt.nsuite_genelist
RP11-90J7	10	83500000	10q23.1	0.997256061067957	0.0412888621997136	1.00823468018175	0.037255679503904	4	C:\Program Files\Normalise Suite 2\Genelists\SG_Hu1-2_KTH1-2500_ver1_10Rx24C.txt.nsuite_genelist
RP11-93O23	10	85400000	10q23.1	1.02179477723932	0.0169489062011778	1.01658349720778	0.0125725643665522	4	C:\Program Files\Normalise Suite 2\Genelists\SG_Hu1-2_KTH1-2500_ver1_10Rx24C.txt.nsuite_genelist
RP11-175M21	10	86400000	10q23.2	0.980513325882949	0.0353381195293275	0.97926723868486	0.0361497518251311	4	C:\Program Files\Normalise Suite 2\Genelists\SG_Hu1-2_KTH1-2500_ver1_10Rx24C.txt.nsuite_genelist
RP11-315E23	10	87100000	10q23.2	1.0004065598709	0.0598413001881959	1.00354839724546	0.0558282502553415	4	C:\Program Files\Normalise Suite 2\Genelists\SG_Hu1-2_KTH1-2500_ver1_10Rx24C.txt.nsuite_genelist
RP11-185K11	10	87800000	10q23.2	1.01018529188492	0.0316367004320431	1.0108413191372	0.032977575524886	4	C:\Program Files\Normalise Suite 2\Genelists\SG_Hu1-2_KTH1-2500_ver1_10Rx24C.txt.nsuite_genelist
RP11-124L5	10	88900000	10q23.31	0.978175072381067	0.0388559493643852	0.977835501818364	0.0377757205648765	4	C:\Program Files\Normalise Suite 2\Genelists\SG_Hu1-2_KTH1-2500_ver1_10Rx24C.txt.nsuite_genelist
RP11-90O7	10	90300000	10q23.31	0.994013468882469	0.058058748017372	0.990652720132	0.0579302267312431	4	C:\Program Files\Normalise Suite 2\Genelists\SG_Hu1-2_KTH1-2500_ver1_10Rx24C.txt.nsuite_genelist
RP11-52G13	10	91700000	10q23.31	1.01585873700636	0.0218441035969518	1.01454391457752	0.0200009353525989	4	C:\Program Files\Normalise Suite 2\Genelists\SG_Hu1-2_KTH1-2500_ver1_10Rx24C.txt.nsuite_genelist
RP11-57C13	10	92200000	10q23.32	0.989126913343926	0.0183459098073628	0.986744927085028	0.0185870940761105	4	C:\Program Files\Normalise Suite 2\Genelists\SG_Hu1-2_KTH1-2500_ver1_10Rx24C.txt.nsuite_genelist
RP11-79A15	10	92700000	10q23.32	0.983976768917105	0.065891272891036	1.07744158295029	0.10402388642711	4	C:\Program Files\Normalise Suite 2\Genelists\SG_Hu1-2_KTH1-2500_ver1_10Rx24C.txt.nsuite_genelist
RP11-129G17	10	93300000	10q23.32	0.990161461189547	0.0345240968366459	0.939646211278	0.0864155188340842	4	C:\Program Files\Normalise Suite 2\Genelists\SG_Hu1-2_KTH1-2500_ver1_10Rx24C.txt.nsuite_genelist
AL157394	10	94000000	10q23.33	1.019125584804	0.042126314769367	1.01643766044747	0.039197543003652	4	C:\Program Files\Normalise Suite 2\Genelists\SG_Hu1-2_KTH1-2500_ver1_10Rx24C.txt.nsuite_genelist
RP11-248C1	10	94900000	10q23.33	0.977367714669416	0.0171467943828753	1.00581976650273	0.0210515677936133	4	C:\Program Files\Normalise Suite 2\Genelists\SG_Hu1-2_KTH1-2500_ver1_10Rx24C.txt.nsuite_genelist
RP11-152G7	10	96500000	10q23.33	0.992108950781338	0.0375559436090254	0.990283209432638	0.0343161075658334	4	C:\Program Files\Normalise Suite 2\Genelists\SG_Hu1-2_KTH1-2500_ver1_10Rx24C.txt.nsuite_genelist
AC079844	10	96600000	10q23.33	1.02183068146745	0.0816056694849495	1.02258176409637	0.0922690708204068	4	C:\Program Files\Normalise Suite 2\Genelists\SG_Hu1-2_KTH1-2500_ver1_10Rx24C.txt.nsuite_genelist
RP11-366I13	10	97800000	10q24.1	1.03259390299302	0.0483905435420312	1.02398275082657	0.044759826672385	4	C:\Program Files\Normalise Suite 2\Genelists\SG_Hu1-2_KTH1-2500_ver1_10Rx24C.txt.nsuite_genelist
RP11-91M16	10	99700000	10q24.2	0.988441238092531	0.0407038011559896	0.988522817425299	0.0357092282339142	4	C:\Program Files\Normalise Suite 2\Genelists\SG_Hu1-2_KTH1-2500_ver1_10Rx24C.txt.nsuite_genelist
RP11-80J24	10	99800000	10q24.2	0.982191337558923	0.0249377024374955	0.982282273291951	0.0259770374258869	4	C:\Program Files\Normalise Suite 2\Genelists\SG_Hu1-2_KTH1-2500_ver1_10Rx24C.txt.nsuite_genelist
RP11-90J1	10	100100000	10q24.2	1.03904022604213	0.0343210635156499	1.03285664826253	0.0386651042054049	4	C:\Program Files\Normalise Suite 2\Genelists\SG_Hu1-2_KTH1-2500_ver1_10Rx24C.txt.nsuite_genelist
RP11-79M5	10	101100000	10q24.2	1.02172592157324	0.0404832958522514	1.0197798715034	0.0418305349989275	4	C:\Program Files\Normalise Suite 2\Genelists\SG_Hu1-2_KTH1-2500_ver1_10Rx24C.txt.nsuite_genelist
RP11-90O1	10	102000000	10q24.31	1.00268856656146	0.0365135621717387	1.00421088120572	0.0363158928363234	4	C:\Program Files\Normalise Suite 2\Genelists\SG_Hu1-2_KTH1-2500_ver1_10Rx24C.txt.nsuite_genelist
RP11-123G19	10	103400000	10q24.32	1.02451499465056	0.0238813741961992	1.02158654907568	0.0237949447710451	4	C:\Program Files\Normalise Suite 2\Genelists\SG_Hu1-2_KTH1-2500_ver1_10Rx24C.txt.nsuite_genelist
CTD-2022D20	10	104600000	10q24.32	0.980764863086403	0.0149551422490937	0.982133983644976	0.00972633074123306	4	C:\Program Files\Normalise Suite 2\Genelists\SG_Hu1-2_KTH1-2500_ver1_10Rx24C.txt.nsuite_genelist
RP11-483F11	10	105800000	10q25.1	1.00819158744052	0.0234860976477147	1.00793883459703	0.0254499030133589	4	C:\Program Files\Normalise Suite 2\Genelists\SG_Hu1-2_KTH1-2500_ver1_10Rx24C.txt.nsuite_genelist
RP11-316M21	10	106300000	10q25.1	1.01739731774236	0.0767636333948246	1.01213711070395	0.0699991385789921	4	C:\Program Files\Normalise Suite 2\Genelists\SG_Hu1-2_KTH1-2500_ver1_10Rx24C.txt.nsuite_genelist
RP11-108L7	10	107200000	10q25.1	0.994863142948152	0.0183137787792989	0.995330296878345	0.0224187317378438	4	C:\Program Files\Normalise Suite 2\Genelists\SG_Hu1-2_KTH1-2500_ver1_10Rx24C.txt.nsuite_genelist
RP11-68M5	10	107900000	10q25.1	1.0117799109298	0.0877801941098428	1.02277466368576	0.0791289728415288	4	C:\Program Files\Normalise Suite 2\Genelists\SG_Hu1-2_KTH1-2500_ver1_10Rx24C.txt.nsuite_genelist
RP11-89G15	10	108500000	10q25.1	0.991079158205511	0.0356012330612318	0.991590170648619	0.0412619086991466	4	C:\Program Files\Normalise Suite 2\Genelists\SG_Hu1-2_KTH1-2500_ver1_10Rx24C.txt.nsuite_genelist
RP11-416N2	10	110300000	10q25.1	1.01078074065367	0.0376034186047999	1.00842622544343	0.0336501562778274	4	C:\Program Files\Normalise Suite 2\Genelists\SG_Hu1-2_KTH1-2500_ver1_10Rx24C.txt.nsuite_genelist
RP11-541N10	10	110500000	10q25.2	1.01405207209032	0.0344839015233045	1.01458387647098	0.0362690404972957	4	C:\Program Files\Normalise Suite 2\Genelists\SG_Hu1-2_KTH1-2500_ver1_10Rx24C.txt.nsuite_genelist
RP11-202C2	10	111800000	10q25.2	0.95794024180757	0.0222924556071875	1.03121510491316	0.152181149832986	4	C:\Program Files\Normalise Suite 2\Genelists\SG_Hu1-2_KTH1-2500_ver1_10Rx24C.txt.nsuite_genelist
RP11-89G20	10	112800000	10q25.3	0.967549130078746	0.0351923712004422	0.972382522050196	0.0246689169568576	4	C:\Program Files\Normalise Suite 2\Genelists\SG_Hu1-2_KTH1-2500_ver1_10Rx24C.txt.nsuite_genelist
RP11-432B10	10	114100000	10q25.3	0.9874477498459	0.0697671450549842	0.982450371810848	0.060419623556459	4	C:\Program Files\Normalise Suite 2\Genelists\SG_Hu1-2_KTH1-2500_ver1_10Rx24C.txt.nsuite_genelist
RP11-626C11	10	115100000	10q26.11	0.969512423401151	0.0132930697573066	0.96747216393602	0.0135694265609171	4	C:\Program Files\Normalise Suite 2\Genelists\SG_Hu1-2_KTH1-2500_ver1_10Rx24C.txt.nsuite_genelist
RP11-90K19	10	115900000	10q26.11	1.02487075186186	0.0776225799635223	1.03318881563768	0.0760492282345035	4	C:\Program Files\Normalise Suite 2\Genelists\SG_Hu1-2_KTH1-2500_ver1_10Rx24C.txt.nsuite_genelist
RP11-469M11	10	117300000	10q26.11	0.981738715305806	0.0270111956308572	0.978841687620576	0.0353143556837877	4	C:\Program Files\Normalise Suite 2\Genelists\SG_Hu1-2_KTH1-2500_ver1_10Rx24C.txt.nsuite_genelist
RP11-271I13	10	118000000	10q26.11	0.98775064301848	0.0111910007080843	0.984484824619153	0.0154728010725485	4	C:\Program Files\Normalise Suite 2\Genelists\SG_Hu1-2_KTH1-2500_ver1_10Rx24C.txt.nsuite_genelist
RP11-431P18	10	119900000	10q26.12	1.01914471441898	0.0599780195755897	1.01450476070821	0.0497805165740566	4	C:\Program Files\Normalise Suite 2\Genelists\SG_Hu1-2_KTH1-2500_ver1_10Rx24C.txt.nsuite_genelist
RP11-89C18	10	120200000	10q26.12	0.966818710110009	0.0428095746269609	0.96580703362242	0.0423888476042255	4	C:\Program Files\Normalise Suite 2\Genelists\SG_Hu1-2_KTH1-2500_ver1_10Rx24C.txt.nsuite_genelist
RP11-106N20	10	121500000	10q26.13	0.971080810178412	0.0389687141192623	0.973581219279687	0.0322438545426686	4	C:\Program Files\Normalise Suite 2\Genelists\SG_Hu1-2_KTH1-2500_ver1_10Rx24C.txt.nsuite_genelist
RP11-89H7	10	123000000	10q26.13	0.997110839420743	0.0441222713773822	0.996435705518674	0.0505275639699768	4	C:\Program Files\Normalise Suite 2\Genelists\SG_Hu1-2_KTH1-2500_ver1_10Rx24C.txt.nsuite_genelist
RP11-96N16	10	124700000	10q26.13	1.02593829179118	0.044356628752581	1.02668894516346	0.0441787056762877	4	C:\Program Files\Normalise Suite 2\Genelists\SG_Hu1-2_KTH1-2500_ver1_10Rx24C.txt.nsuite_genelist
CTB-54O2	10	125600000	10q26.2	1.00440725546999	0.0423834962642016	1.00234775185834	0.0452201621168241	4	C:\Program Files\Normalise Suite 2\Genelists\SG_Hu1-2_KTH1-2500_ver1_10Rx24C.txt.nsuite_genelist
RP11-140G2	10	126200000	10q26.2	1.01615934286462	0.0310000232266465	1.00876577702175	0.0317543313505485	4	C:\Program Files\Normalise Suite 2\Genelists\SG_Hu1-2_KTH1-2500_ver1_10Rx24C.txt.nsuite_genelist
RP11-354M20	10	126700000	10q26.2	0.957893522528604	0.0554539974420406	0.989259060733451	0.0360204146745267	4	C:\Program Files\Normalise Suite 2\Genelists\SG_Hu1-2_KTH1-2500_ver1_10Rx24C.txt.nsuite_genelist
RP11-51G15	10	127600000	10q26.2	0.984971497662761	0.035864631609401	1.00059467930503	0.0213618144030965	4	C:\Program Files\Normalise Suite 2\Genelists\SG_Hu1-2_KTH1-2500_ver1_10Rx24C.txt.nsuite_genelist
RP11-79M19	10	128000000	10q26.2	0.998587546456959	0.0250723456137223	1.01386666263408	0.0142515651446824	4	C:\Program Files\Normalise Suite 2\Genelists\SG_Hu1-2_KTH1-2500_ver1_10Rx24C.txt.nsuite_genelist
RP11-140B17	10	129000000	10q26.3	0.994111506396043	0.0365655614243111	0.992878382481936	0.0435559463512404	4	C:\Program Files\Normalise Suite 2\Genelists\SG_Hu1-2_KTH1-2500_ver1_10Rx24C.txt.nsuite_genelist
RP11-95I16	10	129800000	10q26.3	0.980079341871359	0.0156618316682417	0.978654171457158	0.0134111659873507	4	C:\Program Files\Normalise Suite 2\Genelists\SG_Hu1-2_KTH1-2500_ver1_10Rx24C.txt.nsuite_genelist
RP11-500G22	10	130900000	10q26.3	1.01626743078287	0.0514042299900341	1.01731909281551	0.0467948786321013	4	C:\Program Files\Normalise Suite 2\Genelists\SG_Hu1-2_KTH1-2500_ver1_10Rx24C.txt.nsuite_genelist
RP11-101I20	10	131900000	10q26.3	0.974001185591782	0.0289273379655816	0.969690177720088	0.0302084758129373	4	C:\Program Files\Normalise Suite 2\Genelists\SG_Hu1-2_KTH1-2500_ver1_10Rx24C.txt.nsuite_genelist
RP11-8O10	10	133100000	10q26.3	0.996629543040685	0.0609486985642414	0.996406233841796	0.0483564075742764	4	C:\Program Files\Normalise Suite 2\Genelists\SG_Hu1-2_KTH1-2500_ver1_10Rx24C.txt.nsuite_genelist
RP11-16P8	10	133900000	10q26.3	0.989747406283152	0.0437597588531029	0.98961357080629	0.0437933008039105	4	C:\Program Files\Normalise Suite 2\Genelists\SG_Hu1-2_KTH1-2500_ver1_10Rx24C.txt.nsuite_genelist
RP11-42K2	10	135300000	10q26.3	1.00140811666618	0.0346796694403141	0.99884855401403	0.0281415778522496	4	C:\Program Files\Normalise Suite 2\Genelists\SG_Hu1-2_KTH1-2500_ver1_10Rx24C.txt.nsuite_genelist
RP11-88B12	10	135700000	10q26.3	0.978590975982717	0.0364775038729978	0.980566689614802	0.0365311267366035	4	C:\Program Files\Normalise Suite 2\Genelists\SG_Hu1-2_KTH1-2500_ver1_10Rx24C.txt.nsuite_genelist
RP11-48A2	10	135900000	10q26.3	1.01512025772273	0.00947806546683144	1.01431047954549	0.00641286718841194	4	C:\Program Files\Normalise Suite 2\Genelists\SG_Hu1-2_KTH1-2500_ver1_10Rx24C.txt.nsuite_genelist
RP11-90O13	10	137600000	10q26.3	0.951866046502266	0.0904873215117142	0.969228849461456	0.0606234094081441	4	C:\Program Files\Normalise Suite 2\Genelists\SG_Hu1-2_KTH1-2500_ver1_10Rx24C.txt.nsuite_genelist
RP11-122K13	10	138100000	10q26.3	1.00417006211464	0.0219956525298657	1.00125365653009	0.0254697744142652	4	C:\Program Files\Normalise Suite 2\Genelists\SG_Hu1-2_KTH1-2500_ver1_10Rx24C.txt.nsuite_genelist
RP11-408L20	10	139200000	10q26.3	0.988853883251637	0.110218711576556	0.993514356712351	0.108011816092823	4	C:\Program Files\Normalise Suite 2\Genelists\SG_Hu1-2_KTH1-2500_ver1_10Rx24C.txt.nsuite_genelist
RP11-142I8	10	139600000	10q26.3	0.991503956196817	0.0225801054458896	0.994765997798867	0.0179199790068138	3	C:\Program Files\Normalise Suite 2\Genelists\SG_Hu1-2_KTH1-2500_ver1_10Rx24C.txt.nsuite_genelist
AL392043	10	140600000	10q26.3	0.991245767644112	0.0156571364489515	0.997070220643649	0.0212067846875018	4	C:\Program Files\Normalise Suite 2\Genelists\SG_Hu1-2_KTH1-2500_ver1_10Rx24C.txt.nsuite_genelist
RP11-288G11	10	141200000	10q26.3	0.974269335279755	0.0296840600337104	0.980483367490185	0.0226832154170564	4	C:\Program Files\Normalise Suite 2\Genelists\SG_Hu1-2_KTH1-2500_ver1_10Rx24C.txt.nsuite_genelist
RP11-90B19	10	141400000	10q26.3	0.993483950403131	0.0387783378630426	1.00248128227766	0.0370454884838757	4	C:\Program Files\Normalise Suite 2\Genelists\SG_Hu1-2_KTH1-2500_ver1_10Rx24C.txt.nsuite_genelist
RP11-108K14	10	141800000	10q26.3	0.968690731091914	0.0105983389453385	0.970913090363432	0.0119082174159056	4	C:\Program Files\Normalise Suite 2\Genelists\SG_Hu1-2_KTH1-2500_ver1_10Rx24C.txt.nsuite_genelist
GS-137-E24	10	141800000	10q26.3	0.971790433576365	0.0317433105855577	0.972396666847889	0.0260193583925931	4	C:\Program Files\Normalise Suite 2\Genelists\SG_Hu1-2_KTH1-2500_ver1_10Rx24C.txt.nsuite_genelist
GS-261-B16	10	142000000	10q26.3	0.979427532752733	0.0119373978107277	0.978257908996278	0.012634981298511	4	C:\Program Files\Normalise Suite 2\Genelists\SG_Hu1-2_KTH1-2500_ver1_10Rx24C.txt.nsuite_genelist
GS-908-H22	11	200000	11p15.5	0.978160345572363	0.0454531178351656	0.97975749456359	0.0429122129878476	4	C:\Program Files\Normalise Suite 2\Genelists\SG_Hu1-2_KTH1-2500_ver1_10Rx24C.txt.nsuite_genelist
GS-44-H16	11	200000	11p15.5	1.00636196334512	0.0697034708795275	1.00684625807537	0.0728320479759212	4	C:\Program Files\Normalise Suite 2\Genelists\SG_Hu1-2_KTH1-2500_ver1_10Rx24C.txt.nsuite_genelist
RP11-371C18	11	1500000	11p15.5	0.998879616464847	0.0264014927050179	0.998045887530901	0.0230376381314729	4	C:\Program Files\Normalise Suite 2\Genelists\SG_Hu1-2_KTH1-2500_ver1_10Rx24C.txt.nsuite_genelist
RP11-89O6	11	5800000	11p15.4	1.006295556857	0.0148190748838834	1.00705696824172	0.0166425505514584	4	C:\Program Files\Normalise Suite 2\Genelists\SG_Hu1-2_KTH1-2500_ver1_10Rx24C.txt.nsuite_genelist
RP11-21N2	11	7000000	11p15.4	0.978153900985611	0.0583913038668578	0.976116598703167	0.0558547823189235	4	C:\Program Files\Normalise Suite 2\Genelists\SG_Hu1-2_KTH1-2500_ver1_10Rx24C.txt.nsuite_genelist
RP11-79E12	11	9400000	11p15.3	0.966301247897729	0.0281261766578261	1.01462533059665	0.0817917385411144	4	C:\Program Files\Normalise Suite 2\Genelists\SG_Hu1-2_KTH1-2500_ver1_10Rx24C.txt.nsuite_genelist
RP11-170F20	11	9900000	11p15.3	0.995802659772865	0.0177922044986297	0.993914716650212	0.0207343285631038	4	C:\Program Files\Normalise Suite 2\Genelists\SG_Hu1-2_KTH1-2500_ver1_10Rx24C.txt.nsuite_genelist
RP11-206L19	11	10900000	11p15.3	0.993214566389753	0.0381937665225653	0.993506756333497	0.0439464903526424	4	C:\Program Files\Normalise Suite 2\Genelists\SG_Hu1-2_KTH1-2500_ver1_10Rx24C.txt.nsuite_genelist
RP11-98J9	11	12500000	11p15.3	0.99387288434718	0.0169791479576625	0.994483737111944	0.0165871846431132	4	C:\Program Files\Normalise Suite 2\Genelists\SG_Hu1-2_KTH1-2500_ver1_10Rx24C.txt.nsuite_genelist
RP11-21L19	11	13100000	11p15.3	1.07427657449428	0.0953491366850799	1.0716930434284	0.107763575633212	4	C:\Program Files\Normalise Suite 2\Genelists\SG_Hu1-2_KTH1-2500_ver1_10Rx24C.txt.nsuite_genelist
RP11-7O20	11	13800000	11p15.2	0.9986137395881	0.0644152140603268	0.978815452203401	0.15746527274954	3	C:\Program Files\Normalise Suite 2\Genelists\SG_Hu1-2_KTH1-2500_ver1_10Rx24C.txt.nsuite_genelist
RP11-89P13	11	14600000	11p15.2	0.968156301654191	0.0622948735707018	0.976829168727273	0.046894258222046	4	C:\Program Files\Normalise Suite 2\Genelists\SG_Hu1-2_KTH1-2500_ver1_10Rx24C.txt.nsuite_genelist
RP11-166E15	11	16000000	11p15.2	1.0239313752829	0.0385045959883597	1.02094707811045	0.0370917574666601	4	C:\Program Files\Normalise Suite 2\Genelists\SG_Hu1-2_KTH1-2500_ver1_10Rx24C.txt.nsuite_genelist
RP11-108J18	11	16900000	11p15.1	1.00041888320269	0.0248744364021043	0.999298996968245	0.0195342650256485	4	C:\Program Files\Normalise Suite 2\Genelists\SG_Hu1-2_KTH1-2500_ver1_10Rx24C.txt.nsuite_genelist
RP11-81D23	11	17200000	11p15.1	0.989291945037019	0.0421597321732736	0.984872541733955	0.03908668918144	4	C:\Program Files\Normalise Suite 2\Genelists\SG_Hu1-2_KTH1-2500_ver1_10Rx24C.txt.nsuite_genelist
RP11-80B10	11	18300000	11p15.1	1.04694752121451	0.0912152110945657	1.06172198579184	0.0935758150095908	4	C:\Program Files\Normalise Suite 2\Genelists\SG_Hu1-2_KTH1-2500_ver1_10Rx24C.txt.nsuite_genelist
RP11-11A11	11	19000000	11p15.1	1.01527735929816	0.017644307660519	1.01517987848056	0.0147186189512282	4	C:\Program Files\Normalise Suite 2\Genelists\SG_Hu1-2_KTH1-2500_ver1_10Rx24C.txt.nsuite_genelist
AC016904	11	21400000	11p15.1	0.979186233699288	0.0132681188151074	0.980003036943273	0.0164641435230127	4	C:\Program Files\Normalise Suite 2\Genelists\SG_Hu1-2_KTH1-2500_ver1_10Rx24C.txt.nsuite_genelist
AC009638	11	24400000	11p14.3	0.984552010397667	0.0377755634164267	0.982719016359961	0.0351871356157661	4	C:\Program Files\Normalise Suite 2\Genelists\SG_Hu1-2_KTH1-2500_ver1_10Rx24C.txt.nsuite_genelist
RP11-16H3	11	26000000	11p14.3	0.976927635798317	0.0748135351394246	0.977588266223936	0.103447267662783	4	C:\Program Files\Normalise Suite 2\Genelists\SG_Hu1-2_KTH1-2500_ver1_10Rx24C.txt.nsuite_genelist
RP11-79M22	11	26800000	11p14.2	1.01090877684358	0.0323014669684883	1.01284632049339	0.0345073345982385	4	C:\Program Files\Normalise Suite 2\Genelists\SG_Hu1-2_KTH1-2500_ver1_10Rx24C.txt.nsuite_genelist
RP11-79E9	11	29100000	11p14.1	0.957031382782052	0.0468928703095856	0.965745597177639	0.0378395623041264	4	C:\Program Files\Normalise Suite 2\Genelists\SG_Hu1-2_KTH1-2500_ver1_10Rx24C.txt.nsuite_genelist
RP5-859D17	11	29600000	11p14.1	0.974792503990548	0.0635084670176919	0.966806875010128	0.0480150635703986	4	C:\Program Files\Normalise Suite 2\Genelists\SG_Hu1-2_KTH1-2500_ver1_10Rx24C.txt.nsuite_genelist
RP1-296L11	11	31000000	11p14.1	0.968135801307674	0.0522765347160957	0.967381355422432	0.0536668193703355	4	C:\Program Files\Normalise Suite 2\Genelists\SG_Hu1-2_KTH1-2500_ver1_10Rx24C.txt.nsuite_genelist
AC027548	11	31800000	11p11.2	1.00282381274194	0.0430226044997922	1.00488069092324	0.0434349021695849	4	C:\Program Files\Normalise Suite 2\Genelists\SG_Hu1-2_KTH1-2500_ver1_10Rx24C.txt.nsuite_genelist
RP1-187A11	11	33200000	11p11.2	0.974940892793412	0.0529735007939487	1.02322281074972	0.0551552457118398	4	C:\Program Files\Normalise Suite 2\Genelists\SG_Hu1-2_KTH1-2500_ver1_10Rx24C.txt.nsuite_genelist
RP11-90F13	11	33900000	11p11.2	0.982980678345843	0.0586739468009782	0.990149937289819	0.0539817870470004	4	C:\Program Files\Normalise Suite 2\Genelists\SG_Hu1-2_KTH1-2500_ver1_10Rx24C.txt.nsuite_genelist
RP1-22J9	11	34100000	11p11.2	1.02573226673737	0.0346796629803503	1.02445439342009	0.0502935920403359	4	C:\Program Files\Normalise Suite 2\Genelists\SG_Hu1-2_KTH1-2500_ver1_10Rx24C.txt.nsuite_genelist
RP11-91G22	11	35600000	11p11.2	1.00604300324075	0.0289550682664687	1.00387705546636	0.027148896776725	4	C:\Program Files\Normalise Suite 2\Genelists\SG_Hu1-2_KTH1-2500_ver1_10Rx24C.txt.nsuite_genelist
AC026970	11	36100000	11p11.2	0.953612144044879	0.0802488436521982	0.946870598256422	0.0960805052772466	4	C:\Program Files\Normalise Suite 2\Genelists\SG_Hu1-2_KTH1-2500_ver1_10Rx24C.txt.nsuite_genelist
RP11-72A10	11	36600000	11p11.2	0.971860206659265	0.0240113453148322	0.970440567078132	0.0307970479691807	4	C:\Program Files\Normalise Suite 2\Genelists\SG_Hu1-2_KTH1-2500_ver1_10Rx24C.txt.nsuite_genelist
RP11-219O3	11	37200000	11p11.2	0.98541111371032	0.0189446208655986	0.984336942161685	0.0222772418055197	4	C:\Program Files\Normalise Suite 2\Genelists\SG_Hu1-2_KTH1-2500_ver1_10Rx24C.txt.nsuite_genelist
RP11-36H11	11	37900000	11p11.2	0.981465026191861	0.0290166086226204	0.984576839335632	0.0252575229167204	4	C:\Program Files\Normalise Suite 2\Genelists\SG_Hu1-2_KTH1-2500_ver1_10Rx24C.txt.nsuite_genelist
RP11-89G12	11	39300000	11p11.2	0.977151227633116	0.0276913351426126	0.966915007980149	0.0285584748096346	4	C:\Program Files\Normalise Suite 2\Genelists\SG_Hu1-2_KTH1-2500_ver1_10Rx24C.txt.nsuite_genelist
AC013488	11	40900000	11p11.2	0.986434438426794	0.0865951477872603	1.011679466914	0.0533297006899049	4	C:\Program Files\Normalise Suite 2\Genelists\SG_Hu1-2_KTH1-2500_ver1_10Rx24C.txt.nsuite_genelist
RP11-220C23	11	41400000	11p11.2	0.961687478507994	0.0511183610913023	0.967855268806928	0.0804777987301403	4	C:\Program Files\Normalise Suite 2\Genelists\SG_Hu1-2_KTH1-2500_ver1_10Rx24C.txt.nsuite_genelist
RP11-150D18	11	42400000	11p11.2	0.982780754951639	0.0213239883397583	0.981923410281199	0.0148966922456891	4	C:\Program Files\Normalise Suite 2\Genelists\SG_Hu1-2_KTH1-2500_ver1_10Rx24C.txt.nsuite_genelist
RP11-79O11	11	44000000	11p11.2	1.02432961027218	0.0385073412653031	1.02247853912594	0.0422568347391646	4	C:\Program Files\Normalise Suite 2\Genelists\SG_Hu1-2_KTH1-2500_ver1_10Rx24C.txt.nsuite_genelist
RP11-12C11	11	45600000	11p11.2	1.00414701048447	0.0158071954152754	1.00410131992452	0.0145359354181352	4	C:\Program Files\Normalise Suite 2\Genelists\SG_Hu1-2_KTH1-2500_ver1_10Rx24C.txt.nsuite_genelist
AP002509	11	48300000	11p11.12	0.976893914236141	0.0174059851457535	0.981200182660332	0.0155571953446106	4	C:\Program Files\Normalise Suite 2\Genelists\SG_Hu1-2_KTH1-2500_ver1_10Rx24C.txt.nsuite_genelist
RP11-79A4	11	48600000	11p11.12	1.01644069728577	0.13911364821358	1.0320849093782	0.139493489756774	4	C:\Program Files\Normalise Suite 2\Genelists\SG_Hu1-2_KTH1-2500_ver1_10Rx24C.txt.nsuite_genelist
RP11-56E13	11	51500000	11p11.11	0.99430219942643	0.0229606899724374	1.00667348013478	0.0433133258241149	4	C:\Program Files\Normalise Suite 2\Genelists\SG_Hu1-2_KTH1-2500_ver1_10Rx24C.txt.nsuite_genelist
RP11-77M17	11	53900000	11p11.11	1.02375786563737	0.060850856888919	1.01837507907603	0.0540702242208115	4	C:\Program Files\Normalise Suite 2\Genelists\SG_Hu1-2_KTH1-2500_ver1_10Rx24C.txt.nsuite_genelist
RP11-135H8	11	54600000	11q12.1	0.980180556239322	0.0639328285160233	0.978094244259145	0.0667494374486233	4	C:\Program Files\Normalise Suite 2\Genelists\SG_Hu1-2_KTH1-2500_ver1_10Rx24C.txt.nsuite_genelist
AC090309	11	57600000	11q12.1	0.992168039416091	0.0356516283256691	0.989490464986182	0.0313509554964532	4	C:\Program Files\Normalise Suite 2\Genelists\SG_Hu1-2_KTH1-2500_ver1_10Rx24C.txt.nsuite_genelist
RP11-205I14	11	59100000	11q12.1	1.00651341299389	0.0488730782392249	1.00565362889448	0.0485511454442917	4	C:\Program Files\Normalise Suite 2\Genelists\SG_Hu1-2_KTH1-2500_ver1_10Rx24C.txt.nsuite_genelist
RP11-729B4	11	59400000	11q12.1	1.00385072680857	0.0664954556478275	0.99706669260594	0.0651304829970233	4	C:\Program Files\Normalise Suite 2\Genelists\SG_Hu1-2_KTH1-2500_ver1_10Rx24C.txt.nsuite_genelist
RP11-5F17	11	61000000	11q12.1	1.018046854746	0.0158478354647035	1.0160198686013	0.0183461726691888	4	C:\Program Files\Normalise Suite 2\Genelists\SG_Hu1-2_KTH1-2500_ver1_10Rx24C.txt.nsuite_genelist
RP11-15L8	11	64300000	11q12.2	1.02677505377842	0.0506996630260218	1.02468943813019	0.0448650136990459	4	C:\Program Files\Normalise Suite 2\Genelists\SG_Hu1-2_KTH1-2500_ver1_10Rx24C.txt.nsuite_genelist
RP11-607L20	11	64400000	11q12.2	0.988655300884709	0.0117412256917809	0.988397896563374	0.0108139879323272	4	C:\Program Files\Normalise Suite 2\Genelists\SG_Hu1-2_KTH1-2500_ver1_10Rx24C.txt.nsuite_genelist
RP11-203N8	11	67700000	11q12.3	1.00253829822901	0.0753978910221762	1.00100900407072	0.0716505135610848	4	C:\Program Files\Normalise Suite 2\Genelists\SG_Hu1-2_KTH1-2500_ver1_10Rx24C.txt.nsuite_genelist
AP000405	11	68000000	11q13.1	0.985421695379664	0.0331561063392878	0.984025778289124	0.0320880262694593	4	C:\Program Files\Normalise Suite 2\Genelists\SG_Hu1-2_KTH1-2500_ver1_10Rx24C.txt.nsuite_genelist
RP11-20K4	11	68800000	11q13.1	0.994015103058677	0.0344470223583995	0.997537069149559	0.0453088679012471	4	C:\Program Files\Normalise Suite 2\Genelists\SG_Hu1-2_KTH1-2500_ver1_10Rx24C.txt.nsuite_genelist
RP11-730K20	11	69700000	11q13.1	1.02038562229892	0.0459568965370949	1.01842541748477	0.0444901402303265	4	C:\Program Files\Normalise Suite 2\Genelists\SG_Hu1-2_KTH1-2500_ver1_10Rx24C.txt.nsuite_genelist
RP11-80B24	11	71200000	11q13.1	1.00583138381043	0.0381225174188974	1.00470325839385	0.0337340551140996	4	C:\Program Files\Normalise Suite 2\Genelists\SG_Hu1-2_KTH1-2500_ver1_10Rx24C.txt.nsuite_genelist
RP11-8D13	11	71400000	11q13.1	0.958743321456726	0.0791553037525149	0.983155100778287	0.0329416646163612	4	C:\Program Files\Normalise Suite 2\Genelists\SG_Hu1-2_KTH1-2500_ver1_10Rx24C.txt.nsuite_genelist
RP11-44J5	11	72700000	11q13.1	1.02107384643706	0.0186455945476649	1.02317628107769	0.0164514978109403	4	C:\Program Files\Normalise Suite 2\Genelists\SG_Hu1-2_KTH1-2500_ver1_10Rx24C.txt.nsuite_genelist
RP11-548G17	11	73600000	11q13.2	1.03114151549123	0.100895025013681	1.02638156316042	0.0934846098027168	4	C:\Program Files\Normalise Suite 2\Genelists\SG_Hu1-2_KTH1-2500_ver1_10Rx24C.txt.nsuite_genelist
RP11-115O9	11	74500000	11q13.2	1.01744552634776	0.0418933544426929	1.01796589680559	0.04043772925884	4	C:\Program Files\Normalise Suite 2\Genelists\SG_Hu1-2_KTH1-2500_ver1_10Rx24C.txt.nsuite_genelist
RP11-168B13	11	75600000	11q13.2	0.985078999755485	0.10395832440999	0.985164559133145	0.110582677253446	4	C:\Program Files\Normalise Suite 2\Genelists\SG_Hu1-2_KTH1-2500_ver1_10Rx24C.txt.nsuite_genelist
RP11-102M18	11	77400000	11q13.3	0.998941243877295	0.0250714840888884	0.998321934578374	0.0277479637257747	4	C:\Program Files\Normalise Suite 2\Genelists\SG_Hu1-2_KTH1-2500_ver1_10Rx24C.txt.nsuite_genelist
RP11-91P18	11	78200000	11q13.3	1.01320636713663	0.0275350964158968	1.00747295303329	0.0221943806509115	4	C:\Program Files\Normalise Suite 2\Genelists\SG_Hu1-2_KTH1-2500_ver1_10Rx24C.txt.nsuite_genelist
RP11-483P13	11	78600000	11q13.3	1.0103353755028	0.071851076192136	1.00541961969457	0.0693531473934616	4	C:\Program Files\Normalise Suite 2\Genelists\SG_Hu1-2_KTH1-2500_ver1_10Rx24C.txt.nsuite_genelist
AP002343	11	79300000	11q13.3	1.02246016531274	0.0288040532709098	1.02437574346046	0.0289923514527995	4	C:\Program Files\Normalise Suite 2\Genelists\SG_Hu1-2_KTH1-2500_ver1_10Rx24C.txt.nsuite_genelist
RP11-79B7	11	80200000	11q13.3	1.00983406195551	0.0162894351624157	1.01282353002855	0.0148781409414714	4	C:\Program Files\Normalise Suite 2\Genelists\SG_Hu1-2_KTH1-2500_ver1_10Rx24C.txt.nsuite_genelist
RP11-7H7	11	81000000	11q13.3	0.980627619731407	0.0106079664903796	0.989238253770695	0.00698653720268173	4	C:\Program Files\Normalise Suite 2\Genelists\SG_Hu1-2_KTH1-2500_ver1_10Rx24C.txt.nsuite_genelist
AP001557	11	82000000	11q13.4	0.994280025902574	0.0205478572441694	0.992468381171481	0.0167427418635909	4	C:\Program Files\Normalise Suite 2\Genelists\SG_Hu1-2_KTH1-2500_ver1_10Rx24C.txt.nsuite_genelist
RP11-91A3	11	82900000	11q13.4	0.960448649980405	0.0309545445644678	0.96240553528274	0.00761661682120305	4	C:\Program Files\Normalise Suite 2\Genelists\SG_Hu1-2_KTH1-2500_ver1_10Rx24C.txt.nsuite_genelist
RP11-1E8	11	84700000	11q13.5	0.98151646347343	0.0306462767230439	0.979899417913737	0.0338593387988947	4	C:\Program Files\Normalise Suite 2\Genelists\SG_Hu1-2_KTH1-2500_ver1_10Rx24C.txt.nsuite_genelist
RP11-90K17	11	86500000	11q13.5	0.998499495361789	0.0384181087515474	0.996868841618094	0.0409775510616497	4	C:\Program Files\Normalise Suite 2\Genelists\SG_Hu1-2_KTH1-2500_ver1_10Rx24C.txt.nsuite_genelist
RP11-89M14	11	87200000	11q14.1	1.00580955486792	0.0200764403081313	1.0010124915173	0.0285144465210765	4	C:\Program Files\Normalise Suite 2\Genelists\SG_Hu1-2_KTH1-2500_ver1_10Rx24C.txt.nsuite_genelist
RP11-19P3	11	87800000	11q14.1	0.99809742645689	0.0422600626157959	0.997227756790282	0.0435559687839163	4	C:\Program Files\Normalise Suite 2\Genelists\SG_Hu1-2_KTH1-2500_ver1_10Rx24C.txt.nsuite_genelist
RP11-80P16	11	88700000	11q14.1	0.989119088508649	0.0232159553165717	0.988647941406635	0.0227916661512576	4	C:\Program Files\Normalise Suite 2\Genelists\SG_Hu1-2_KTH1-2500_ver1_10Rx24C.txt.nsuite_genelist
RP11-80F20	11	89400000	11q14.1	0.987096902798467	0.0404568336529146	0.984461208577022	0.041831157784126	4	C:\Program Files\Normalise Suite 2\Genelists\SG_Hu1-2_KTH1-2500_ver1_10Rx24C.txt.nsuite_genelist
RP11-876F8	11	91200000	11q14.1	0.991139178980649	0.0337913295958425	0.98173985966869	0.0387304063425071	4	C:\Program Files\Normalise Suite 2\Genelists\SG_Hu1-2_KTH1-2500_ver1_10Rx24C.txt.nsuite_genelist
RP11-30C9	11	92700000	11q14.2	1.00233048943706	0.0800729098475052	1.00953624656231	0.0604481428032171	4	C:\Program Files\Normalise Suite 2\Genelists\SG_Hu1-2_KTH1-2500_ver1_10Rx24C.txt.nsuite_genelist
RP11-372E19	11	94700000	11q14.3	0.98416077010571	0.0167446828619711	0.984372315515159	0.0156397715595207	4	C:\Program Files\Normalise Suite 2\Genelists\SG_Hu1-2_KTH1-2500_ver1_10Rx24C.txt.nsuite_genelist
RP11-163O18	11	96600000	11q14.3	1.00284890535626	0.0394265249485264	0.999847324940805	0.0235023268848787	4	C:\Program Files\Normalise Suite 2\Genelists\SG_Hu1-2_KTH1-2500_ver1_10Rx24C.txt.nsuite_genelist
RP11-91O4	11	96900000	11q22.1	0.989765184721258	0.0274970823073843	1.02239444913118	0.039416936724525	4	C:\Program Files\Normalise Suite 2\Genelists\SG_Hu1-2_KTH1-2500_ver1_10Rx24C.txt.nsuite_genelist
RP11-16K5	11	99100000	11q22.1	0.999930035323244	0.00369539526737526	1.00178851447735	0.00574940033281013	4	C:\Program Files\Normalise Suite 2\Genelists\SG_Hu1-2_KTH1-2500_ver1_10Rx24C.txt.nsuite_genelist
RP11-267L1	11	101300000	11q22.1	0.980130212151933	0.0198202972653476	0.960199571941926	0.0389755661807596	4	C:\Program Files\Normalise Suite 2\Genelists\SG_Hu1-2_KTH1-2500_ver1_10Rx24C.txt.nsuite_genelist
RP11-775E2	11	103800000	11q22.1	0.970954906084552	0.0544839246646476	0.972131490456748	0.0587233954357055	4	C:\Program Files\Normalise Suite 2\Genelists\SG_Hu1-2_KTH1-2500_ver1_10Rx24C.txt.nsuite_genelist
RP11-88H18	11	106400000	11q22.2	0.971782909676454	0.0541445338262569	0.983034909072026	0.0392540502711385	4	C:\Program Files\Normalise Suite 2\Genelists\SG_Hu1-2_KTH1-2500_ver1_10Rx24C.txt.nsuite_genelist
RP11-33F6	11	106600000	11q22.3	1.0047189233909	0.0176231609554453	1.00374951668133	0.0191190740278756	4	C:\Program Files\Normalise Suite 2\Genelists\SG_Hu1-2_KTH1-2500_ver1_10Rx24C.txt.nsuite_genelist
RP11-179B7	11	108100000	11q22.3	0.911752123031685	0.0293587993363849	0.92928609892559	0.0732944810670398	4	C:\Program Files\Normalise Suite 2\Genelists\SG_Hu1-2_KTH1-2500_ver1_10Rx24C.txt.nsuite_genelist
RP11-51M23	11	108600000	11q22.3	0.975426759162146	0.00692439459780593	0.97418909465563	0.00820423675873662	4	C:\Program Files\Normalise Suite 2\Genelists\SG_Hu1-2_KTH1-2500_ver1_10Rx24C.txt.nsuite_genelist
RP11-648J7	11	109900000	11q22.3	1.0096816088223	0.0521224562532341	1.00256827099337	0.0682420244822053	4	C:\Program Files\Normalise Suite 2\Genelists\SG_Hu1-2_KTH1-2500_ver1_10Rx24C.txt.nsuite_genelist
AP003057	11	110900000	11q23.1	0.965823663917852	0.219874545447879	0.962818046922668	0.222121248365792	4	C:\Program Files\Normalise Suite 2\Genelists\SG_Hu1-2_KTH1-2500_ver1_10Rx24C.txt.nsuite_genelist
RP11-56J3	11	112400000	11q23.1	1.01273158184774	0.0259036047719777	1.01054656017792	0.0293665215207488	4	C:\Program Files\Normalise Suite 2\Genelists\SG_Hu1-2_KTH1-2500_ver1_10Rx24C.txt.nsuite_genelist
RP11-209E9	11	112600000	11q23.1	0.996016917287278	0.0263795426599634	1.00197778700463	0.0394505045743789	4	C:\Program Files\Normalise Suite 2\Genelists\SG_Hu1-2_KTH1-2500_ver1_10Rx24C.txt.nsuite_genelist
RP11-2F21	11	114100000	11q23.2	1.01821952630423	0.0109789001782968	1.01630663430151	0.0107598856431445	4	C:\Program Files\Normalise Suite 2\Genelists\SG_Hu1-2_KTH1-2500_ver1_10Rx24C.txt.nsuite_genelist
RP11-89O8	11	114400000	11q23.2	1.00972679426881	0.0475018866726444	1.00753021252494	0.0503781652430691	4	C:\Program Files\Normalise Suite 2\Genelists\SG_Hu1-2_KTH1-2500_ver1_10Rx24C.txt.nsuite_genelist
RP11-163A13	11	116100000	11q23.2	1.00813279192392	0.055550783684534	1.0058986764113	0.0535245622660128	4	C:\Program Files\Normalise Suite 2\Genelists\SG_Hu1-2_KTH1-2500_ver1_10Rx24C.txt.nsuite_genelist
RP11-79I17	11	117600000	11q23.3	0.968279147258975	0.063554667343309	0.981571445156077	0.0437597384898345	4	C:\Program Files\Normalise Suite 2\Genelists\SG_Hu1-2_KTH1-2500_ver1_10Rx24C.txt.nsuite_genelist
AP003463	11	119500000	11q23.3	0.979407449599757	0.0223157122087058	0.996543820887918	0.0263062499409579	4	C:\Program Files\Normalise Suite 2\Genelists\SG_Hu1-2_KTH1-2500_ver1_10Rx24C.txt.nsuite_genelist
RP11-356E17	11	121200000	11q23.3	0.966227166583875	0.0629346746874227	0.960210971562763	0.0609690126749838	4	C:\Program Files\Normalise Suite 2\Genelists\SG_Hu1-2_KTH1-2500_ver1_10Rx24C.txt.nsuite_genelist
RP11-35P15	11	122200000	11q23.3	0.976704773740599	0.0083364193097822	0.976203486570056	0.0137865592081681	4	C:\Program Files\Normalise Suite 2\Genelists\SG_Hu1-2_KTH1-2500_ver1_10Rx24C.txt.nsuite_genelist
RP11-45N4	11	123200000	11q23.3	1.00320360903648	0.058027114915923	1.0020766097679	0.052640017680706	4	C:\Program Files\Normalise Suite 2\Genelists\SG_Hu1-2_KTH1-2500_ver1_10Rx24C.txt.nsuite_genelist
RP11-112I9	11	123700000	11q23.3	1.02062677759289	0.0474157051428588	1.0156487303751	0.0419641384762084	4	C:\Program Files\Normalise Suite 2\Genelists\SG_Hu1-2_KTH1-2500_ver1_10Rx24C.txt.nsuite_genelist
RP11-62A14	11	124600000	11q24.1	1.02909050581497	0.0195797471796863	1.02661790281724	0.0179069590888656	4	C:\Program Files\Normalise Suite 2\Genelists\SG_Hu1-2_KTH1-2500_ver1_10Rx24C.txt.nsuite_genelist
RP11-89H13	11	125600000	11q24.1	1.02809613393995	0.0146569931467794	1.02595560833913	0.0181175391901176	4	C:\Program Files\Normalise Suite 2\Genelists\SG_Hu1-2_KTH1-2500_ver1_10Rx24C.txt.nsuite_genelist
RP11-89P5	11	126200000	11q24.1	1.00734450165248	0.0303481072459386	1.0046725862267	0.0254976606782879	4	C:\Program Files\Normalise Suite 2\Genelists\SG_Hu1-2_KTH1-2500_ver1_10Rx24C.txt.nsuite_genelist
RP11-344F5	11	127500000	11q24.2	0.983360295799635	0.0458954432890152	0.981317449497161	0.04237993810436	4	C:\Program Files\Normalise Suite 2\Genelists\SG_Hu1-2_KTH1-2500_ver1_10Rx24C.txt.nsuite_genelist
RP11-164B14	11	128100000	11q24.2	0.993337414861432	0.0292994507891026	0.972184953656916	0.0468106236196919	4	C:\Program Files\Normalise Suite 2\Genelists\SG_Hu1-2_KTH1-2500_ver1_10Rx24C.txt.nsuite_genelist
RP11-87O12	11	129200000	11q24.2	1.02464682367185	0.0158624307362712	1.02341385857695	0.0168929005779056	4	C:\Program Files\Normalise Suite 2\Genelists\SG_Hu1-2_KTH1-2500_ver1_10Rx24C.txt.nsuite_genelist
RP11-11C15	11	129400000	11q24.2	1.00601478393926	0.0344118074651369	1.00430745781536	0.0369705794663517	4	C:\Program Files\Normalise Suite 2\Genelists\SG_Hu1-2_KTH1-2500_ver1_10Rx24C.txt.nsuite_genelist
RP11-164A10	11	130200000	11q24.3	0.996467223225174	0.0335621380577242	0.999543468990539	0.033120125223637	4	C:\Program Files\Normalise Suite 2\Genelists\SG_Hu1-2_KTH1-2500_ver1_10Rx24C.txt.nsuite_genelist
RP11-10N17	11	131200000	11q24.3	0.991959141538802	0.00285613356560237	0.991727018648371	0.00463331395552818	4	C:\Program Files\Normalise Suite 2\Genelists\SG_Hu1-2_KTH1-2500_ver1_10Rx24C.txt.nsuite_genelist
RP11-50B3	11	132400000	11q24.3	1.01037306292072	0.0376914144046918	1.02114347378306	0.0357245927687153	4	C:\Program Files\Normalise Suite 2\Genelists\SG_Hu1-2_KTH1-2500_ver1_10Rx24C.txt.nsuite_genelist
RP11-20M1	11	132800000	11q24.3	1.02078756812558	0.0266309650789964	1.01962959165306	0.0311299138721479	4	C:\Program Files\Normalise Suite 2\Genelists\SG_Hu1-2_KTH1-2500_ver1_10Rx24C.txt.nsuite_genelist
RP11-41K5	11	133200000	11q24.3	0.984831531118681	0.0256009556083356	0.977937911356289	0.0394495121973728	4	C:\Program Files\Normalise Suite 2\Genelists\SG_Hu1-2_KTH1-2500_ver1_10Rx24C.txt.nsuite_genelist
RP11-112M22	11	134700000	11q24.3	0.967551702072504	0.0223295614941182	0.958552782224763	0.0471148509212531	4	C:\Program Files\Normalise Suite 2\Genelists\SG_Hu1-2_KTH1-2500_ver1_10Rx24C.txt.nsuite_genelist
AP003482	11	136000000	11q24.3	0.986555831075595	0.0441442457208597	0.983180804270282	0.0386944161826466	4	C:\Program Files\Normalise Suite 2\Genelists\SG_Hu1-2_KTH1-2500_ver1_10Rx24C.txt.nsuite_genelist
GS-26-N8	11	137100000	11q24.3	0.959902014081352	0.00803214559140003	0.958837649082221	0.00591750223431946	4	C:\Program Files\Normalise Suite 2\Genelists\SG_Hu1-2_KTH1-2500_ver1_10Rx24C.txt.nsuite_genelist
RP11-354O3	11	137600000	11q24.3	0.974317112860385	0.017835843375017	0.972643492225577	0.0185317466107686	4	C:\Program Files\Normalise Suite 2\Genelists\SG_Hu1-2_KTH1-2500_ver1_10Rx24C.txt.nsuite_genelist
GS-770-G7	11	137900000	11q24.3	0.978155059880851	0.0748113494317658	0.985157756050531	0.0540844553013781	4	C:\Program Files\Normalise Suite 2\Genelists\SG_Hu1-2_KTH1-2500_ver1_10Rx24C.txt.nsuite_genelist
RP11-77C9	11	138600000	11q24.3	0.981847107804374	0.042963313465695	0.976260799022517	0.0416931454586099	4	C:\Program Files\Normalise Suite 2\Genelists\SG_Hu1-2_KTH1-2500_ver1_10Rx24C.txt.nsuite_genelist
RP11-17M17	11	139600000	11q24.3	0.98604996157321	0.0191233445585597	0.983698237634992	0.0227245398924286	4	C:\Program Files\Normalise Suite 2\Genelists\SG_Hu1-2_KTH1-2500_ver1_10Rx24C.txt.nsuite_genelist
AP000903	11	139700000	11q24.3	0.97290967848434	0.0788370254819653	0.99971360912336	0.0527716295996994	4	C:\Program Files\Normalise Suite 2\Genelists\SG_Hu1-2_KTH1-2500_ver1_10Rx24C.txt.nsuite_genelist
RP11-27H17	11	140900000	11q24.3	0.994729997001737	0.0422863087365653	0.992354480411645	0.0361279005765072	4	C:\Program Files\Normalise Suite 2\Genelists\SG_Hu1-2_KTH1-2500_ver1_10Rx24C.txt.nsuite_genelist
RP11-469N6	11	141400000	11q24.3	0.963445376767083	0.0532357884607951	0.964708044714387	0.0506547994728631	4	C:\Program Files\Normalise Suite 2\Genelists\SG_Hu1-2_KTH1-2500_ver1_10Rx24C.txt.nsuite_genelist
GS-8-M16	12	0	12p13.33	0.990051993820785	0.0106085498404284	0.990663118808459	0.0128683082310083	4	C:\Program Files\Normalise Suite 2\Genelists\SG_Hu1-2_KTH1-2500_ver1_10Rx24C.txt.nsuite_genelist
GS-124-K20	12	100000	12p13.33	0.991540230569285	0.0498800346908133	0.991142824118539	0.0408023600840331	4	C:\Program Files\Normalise Suite 2\Genelists\SG_Hu1-2_KTH1-2500_ver1_10Rx24C.txt.nsuite_genelist
RP11-598F7	12	100000	12p13.33	0.989139950146743	0.0259650160831963	0.989115351771291	0.0266867603874993	4	C:\Program Files\Normalise Suite 2\Genelists\SG_Hu1-2_KTH1-2500_ver1_10Rx24C.txt.nsuite_genelist
RP11-283I3	12	200000	12p13.33	0.995734281036887	0.0922891509994535	1.0038734083251	0.0837687340762182	4	C:\Program Files\Normalise Suite 2\Genelists\SG_Hu1-2_KTH1-2500_ver1_10Rx24C.txt.nsuite_genelist
GS-496-A11	12	600000	12p13.33	0.98738390231466	0.0230188579666726	0.985491886606682	0.0259006367052972	4	C:\Program Files\Normalise Suite 2\Genelists\SG_Hu1-2_KTH1-2500_ver1_10Rx24C.txt.nsuite_genelist
RP11-79K20	12	1000000	12p13.33	1.08722849293901	0.107209295912571	1.08297686760115	0.1177504698697	4	C:\Program Files\Normalise Suite 2\Genelists\SG_Hu1-2_KTH1-2500_ver1_10Rx24C.txt.nsuite_genelist
RP11-359B12	12	1000000	12p13.33	1.02086657432911	0.0369368380020311	1.02061910545031	0.0395050875490352	4	C:\Program Files\Normalise Suite 2\Genelists\SG_Hu1-2_KTH1-2500_ver1_10Rx24C.txt.nsuite_genelist
RP11-543P15	12	3100000	12p13.33	0.971401962616157	0.0641112434816585	0.975637091411329	0.0620237519134148	4	C:\Program Files\Normalise Suite 2\Genelists\SG_Hu1-2_KTH1-2500_ver1_10Rx24C.txt.nsuite_genelist
RP11-88D16	12	3300000	12p13.33	0.978255011619777	0.0533672820039717	0.976076162792647	0.0556173019873839	4	C:\Program Files\Normalise Suite 2\Genelists\SG_Hu1-2_KTH1-2500_ver1_10Rx24C.txt.nsuite_genelist
RP11-74M9	12	4200000	12p13.32	0.991990688785546	0.00793642484872905	0.990844143590915	0.010612758103045	4	C:\Program Files\Normalise Suite 2\Genelists\SG_Hu1-2_KTH1-2500_ver1_10Rx24C.txt.nsuite_genelist
RP11-388F6	12	4400000	12p13.32	0.974021357883466	0.0501858125751649	0.979455099455393	0.0437522557947155	4	C:\Program Files\Normalise Suite 2\Genelists\SG_Hu1-2_KTH1-2500_ver1_10Rx24C.txt.nsuite_genelist
RP11-91B13	12	4600000	12p13.32	1.00045950538811	0.0231866754443379	0.996747066256854	0.0281080702611572	4	C:\Program Files\Normalise Suite 2\Genelists\SG_Hu1-2_KTH1-2500_ver1_10Rx24C.txt.nsuite_genelist
RP11-319E16	12	5200000	12p13.32	0.966995958134856	0.0885337884047327	0.939002452103632	0.126271689591377	4	C:\Program Files\Normalise Suite 2\Genelists\SG_Hu1-2_KTH1-2500_ver1_10Rx24C.txt.nsuite_genelist
RP11-451H11	12	5900000	12p13.32	0.992511002415358	0.0294723215187013	0.99054612274905	0.0271332963146787	4	C:\Program Files\Normalise Suite 2\Genelists\SG_Hu1-2_KTH1-2500_ver1_10Rx24C.txt.nsuite_genelist
RP11-433J6	12	6700000	12p13.31	1.00511572783472	0.0986292083761537	0.999537027309873	0.0915802517245901	4	C:\Program Files\Normalise Suite 2\Genelists\SG_Hu1-2_KTH1-2500_ver1_10Rx24C.txt.nsuite_genelist
RP11-277E18	12	8300000	12p13.31	1.02763032473547	0.0420564695383265	1.02354980764811	0.0366176614669077	4	C:\Program Files\Normalise Suite 2\Genelists\SG_Hu1-2_KTH1-2500_ver1_10Rx24C.txt.nsuite_genelist
RP11-13C13	12	10200000	12p13.31	1.01261496662705	0.0589315285065964	1.01020851822949	0.0534747061653285	4	C:\Program Files\Normalise Suite 2\Genelists\SG_Hu1-2_KTH1-2500_ver1_10Rx24C.txt.nsuite_genelist
RP11-144O23	12	11100000	12p13.2	0.968770135065661	0.0776246030097774	0.950374598754218	0.0537141576195216	4	C:\Program Files\Normalise Suite 2\Genelists\SG_Hu1-2_KTH1-2500_ver1_10Rx24C.txt.nsuite_genelist
RP11-434C1	12	12000000	12p13.2	0.97478186112087	0.0212928173838152	0.971638773913805	0.0233971691778468	4	C:\Program Files\Normalise Suite 2\Genelists\SG_Hu1-2_KTH1-2500_ver1_10Rx24C.txt.nsuite_genelist
RP11-4N23	12	13400000	12p13.2	0.940895661230283	0.0286547691746081	0.965320560737559	0.0272774101104022	4	C:\Program Files\Normalise Suite 2\Genelists\SG_Hu1-2_KTH1-2500_ver1_10Rx24C.txt.nsuite_genelist
RP11-59H1	12	13800000	12p13.2	1.01600555718283	0.0616194548081359	1.01078454686231	0.0573704517705295	4	C:\Program Files\Normalise Suite 2\Genelists\SG_Hu1-2_KTH1-2500_ver1_10Rx24C.txt.nsuite_genelist
RP11-96K24	12	14500000	12p13.1	0.994726439184144	0.0337928669051965	0.999091574481513	0.0331411021877536	4	C:\Program Files\Normalise Suite 2\Genelists\SG_Hu1-2_KTH1-2500_ver1_10Rx24C.txt.nsuite_genelist
RP11-502N13	12	15000000	12p13.1	0.976975023318577	0.0274333389141072	0.975992144528945	0.0275564623233811	4	C:\Program Files\Normalise Suite 2\Genelists\SG_Hu1-2_KTH1-2500_ver1_10Rx24C.txt.nsuite_genelist
RP11-91B19	12	16300000	12p12.3	0.997777897152949	0.0383763637340695	1.00483763336232	0.0422617140415408	4	C:\Program Files\Normalise Suite 2\Genelists\SG_Hu1-2_KTH1-2500_ver1_10Rx24C.txt.nsuite_genelist
RP11-1018J8	12	17200000	12p12.3	0.996909149075066	0.0147917919467067	0.995513243440538	0.0150565161661753	4	C:\Program Files\Normalise Suite 2\Genelists\SG_Hu1-2_KTH1-2500_ver1_10Rx24C.txt.nsuite_genelist
AC087311	12	17700000	12p12.3	1.02517975352575	0.0275459634656503	1.02193059449707	0.0224384161603328	4	C:\Program Files\Normalise Suite 2\Genelists\SG_Hu1-2_KTH1-2500_ver1_10Rx24C.txt.nsuite_genelist
RP11-871F6	12	18700000	12p12.3	0.973987304361218	0.0315284073947426	0.968162668954252	0.0277920937245091	4	C:\Program Files\Normalise Suite 2\Genelists\SG_Hu1-2_KTH1-2500_ver1_10Rx24C.txt.nsuite_genelist
RP11-489N6	12	20100000	12p12.3	0.991376977389581	0.0249524184978942	0.992816795401451	0.0231913801962206	4	C:\Program Files\Normalise Suite 2\Genelists\SG_Hu1-2_KTH1-2500_ver1_10Rx24C.txt.nsuite_genelist
RP11-206D16	12	21300000	12p12.2	0.977776208099625	0.0452376246156985	0.992630129718542	0.0235647924910632	4	C:\Program Files\Normalise Suite 2\Genelists\SG_Hu1-2_KTH1-2500_ver1_10Rx24C.txt.nsuite_genelist
RP11-956A19	12	22700000	12p12.1	1.00970087080409	0.0300482265859704	1.00603103365503	0.0315953201269396	4	C:\Program Files\Normalise Suite 2\Genelists\SG_Hu1-2_KTH1-2500_ver1_10Rx24C.txt.nsuite_genelist
RP11-460N10	12	23400000	12p12.1	0.99332186411337	0.0198700673728707	0.993326972182962	0.0126050943022084	4	C:\Program Files\Normalise Suite 2\Genelists\SG_Hu1-2_KTH1-2500_ver1_10Rx24C.txt.nsuite_genelist
RP11-12D15	12	24700000	12p12.1	0.987649662835382	0.0144740240004796	0.983019247116923	0.0093311843230659	4	C:\Program Files\Normalise Suite 2\Genelists\SG_Hu1-2_KTH1-2500_ver1_10Rx24C.txt.nsuite_genelist
RP11-80N2	12	25000000	12p12.1	0.997068160378157	0.00915574406299159	0.995142848131519	0.0104461846679836	4	C:\Program Files\Normalise Suite 2\Genelists\SG_Hu1-2_KTH1-2500_ver1_10Rx24C.txt.nsuite_genelist
RP11-729I10	12	26100000	12p12.1	0.978146714398589	0.0202460209760412	0.976558383756118	0.0289150244897994	4	C:\Program Files\Normalise Suite 2\Genelists\SG_Hu1-2_KTH1-2500_ver1_10Rx24C.txt.nsuite_genelist
RP11-90K13	12	28300000	12p11.23	1.00924679859683	0.0263504652790851	1.00817406708753	0.0243120548740707	4	C:\Program Files\Normalise Suite 2\Genelists\SG_Hu1-2_KTH1-2500_ver1_10Rx24C.txt.nsuite_genelist
RP11-89L4	12	29300000	12p11.22	0.996166537728484	0.0301782405298878	0.996543425930042	0.0279419148879368	4	C:\Program Files\Normalise Suite 2\Genelists\SG_Hu1-2_KTH1-2500_ver1_10Rx24C.txt.nsuite_genelist
RP11-64J22	12	30100000	12p11.22	0.995589001696221	0.0256776799332578	0.993519474230586	0.0290405146032056	4	C:\Program Files\Normalise Suite 2\Genelists\SG_Hu1-2_KTH1-2500_ver1_10Rx24C.txt.nsuite_genelist
RP11-1060J15	12	31700000	12p11.21	1.01974102782697	0.0992684495866586	1.02026227427606	0.0989381923877311	4	C:\Program Files\Normalise Suite 2\Genelists\SG_Hu1-2_KTH1-2500_ver1_10Rx24C.txt.nsuite_genelist
RP11-780A5	12	34000000	12p11.1	0.98503011450573	0.0180218478721547	0.983351117587414	0.0188933724245033	4	C:\Program Files\Normalise Suite 2\Genelists\SG_Hu1-2_KTH1-2500_ver1_10Rx24C.txt.nsuite_genelist
RP11-100P18	12	34300000	12p11.1	0.966823887076292	0.0287244372378365	0.970732405810015	0.020098691476989	4	C:\Program Files\Normalise Suite 2\Genelists\SG_Hu1-2_KTH1-2500_ver1_10Rx24C.txt.nsuite_genelist
AC011324	12	35600000	12q13.11	1.00778630132771	0.0438968203533571	1.00604471837862	0.0478194371710974	4	C:\Program Files\Normalise Suite 2\Genelists\SG_Hu1-2_KTH1-2500_ver1_10Rx24C.txt.nsuite_genelist
RP11-56J24	12	36600000	12q13.11	1.02974096570763	0.0403901671481145	1.03088185552597	0.0353756740643117	4	C:\Program Files\Normalise Suite 2\Genelists\SG_Hu1-2_KTH1-2500_ver1_10Rx24C.txt.nsuite_genelist
RP11-152M7	12	40400000	12q13.11	0.983608817252286	0.0221599023769339	0.983710203479121	0.0257272277296775	4	C:\Program Files\Normalise Suite 2\Genelists\SG_Hu1-2_KTH1-2500_ver1_10Rx24C.txt.nsuite_genelist
RP11-91K15	12	42300000	12q13.11	0.987826498714616	0.0261501972789831	0.985825915130228	0.0300126283290048	4	C:\Program Files\Normalise Suite 2\Genelists\SG_Hu1-2_KTH1-2500_ver1_10Rx24C.txt.nsuite_genelist
RP11-90I21	12	44400000	12q13.11	1.01935175605301	0.064054786909276	1.01471714569248	0.0713953198565067	4	C:\Program Files\Normalise Suite 2\Genelists\SG_Hu1-2_KTH1-2500_ver1_10Rx24C.txt.nsuite_genelist
RP11-624G19	12	45600000	12q13.11	0.973021285462275	0.0451595998130459	0.961576502636632	0.0602476370926798	4	C:\Program Files\Normalise Suite 2\Genelists\SG_Hu1-2_KTH1-2500_ver1_10Rx24C.txt.nsuite_genelist
RP11-490D11	12	46700000	12q13.11	0.983446361088949	0.0566209311851647	0.984207877538569	0.0478631838023483	4	C:\Program Files\Normalise Suite 2\Genelists\SG_Hu1-2_KTH1-2500_ver1_10Rx24C.txt.nsuite_genelist
RP11-139E19	12	46900000	12q13.11	1.00720747703555	0.0108766707970646	1.00313200505549	0.00490324422727912	4	C:\Program Files\Normalise Suite 2\Genelists\SG_Hu1-2_KTH1-2500_ver1_10Rx24C.txt.nsuite_genelist
RP11-79K1	12	49100000	12q13.11	0.992877993674292	0.0712917879737319	0.98346866412342	0.0660361009111712	4	C:\Program Files\Normalise Suite 2\Genelists\SG_Hu1-2_KTH1-2500_ver1_10Rx24C.txt.nsuite_genelist
RP11-89H19	12	49500000	12q13.11	0.984575849669597	0.0558721297885684	0.98641779150795	0.0496266747696289	4	C:\Program Files\Normalise Suite 2\Genelists\SG_Hu1-2_KTH1-2500_ver1_10Rx24C.txt.nsuite_genelist
RP11-25K5	12	51500000	12q13.12	1.01812335271523	0.0227007463779056	1.01448883043545	0.0300436262082413	4	C:\Program Files\Normalise Suite 2\Genelists\SG_Hu1-2_KTH1-2500_ver1_10Rx24C.txt.nsuite_genelist
RP11-91L17	12	53000000	12q13.13	1.01830021474112	0.01473060943139	1.02121202678167	0.0136089509327815	4	C:\Program Files\Normalise Suite 2\Genelists\SG_Hu1-2_KTH1-2500_ver1_10Rx24C.txt.nsuite_genelist
RP11-79O1	12	53900000	12q13.13	1.02558035278033	0.0299956276711719	1.02198030133822	0.0338579308958854	4	C:\Program Files\Normalise Suite 2\Genelists\SG_Hu1-2_KTH1-2500_ver1_10Rx24C.txt.nsuite_genelist
RP11-97N16	12	55100000	12q13.13	0.983812305622075	0.0544419931345617	0.983772570487187	0.0517359606334588	4	C:\Program Files\Normalise Suite 2\Genelists\SG_Hu1-2_KTH1-2500_ver1_10Rx24C.txt.nsuite_genelist
RP11-101H10	12	55800000	12q13.13	1.00382794753138	0.0152693133982961	1.00306587809571	0.0135134061400575	4	C:\Program Files\Normalise Suite 2\Genelists\SG_Hu1-2_KTH1-2500_ver1_10Rx24C.txt.nsuite_genelist
RP11-972K6	12	56500000	12q13.13	0.977016171793491	0.0504698979402895	0.98039347878955	0.0439409151660831	4	C:\Program Files\Normalise Suite 2\Genelists\SG_Hu1-2_KTH1-2500_ver1_10Rx24C.txt.nsuite_genelist
RP11-681G7	12	57200000	12q13.13	1.00296180244944	0.0416682712146216	1.00150178830488	0.0426760972293266	4	C:\Program Files\Normalise Suite 2\Genelists\SG_Hu1-2_KTH1-2500_ver1_10Rx24C.txt.nsuite_genelist
RP11-548L8	12	57900000	12q13.13	0.980550770986347	0.0130687920758355	0.977006383981182	0.0168145561783999	4	C:\Program Files\Normalise Suite 2\Genelists\SG_Hu1-2_KTH1-2500_ver1_10Rx24C.txt.nsuite_genelist
RP11-183H16	12	58900000	12q13.2	0.984776746498632	0.0394316863538233	0.992992329173411	0.0298113732177125	4	C:\Program Files\Normalise Suite 2\Genelists\SG_Hu1-2_KTH1-2500_ver1_10Rx24C.txt.nsuite_genelist
RP11-91I15	12	59300000	12q13.2	1.01483828770067	0.0609431706237063	1.00944583074085	0.0549524320564756	4	C:\Program Files\Normalise Suite 2\Genelists\SG_Hu1-2_KTH1-2500_ver1_10Rx24C.txt.nsuite_genelist
RP11-799O6	12	60100000	12q13.2	0.983829430551971	0.0360730869938062	0.987064734542835	0.0380908238245995	4	C:\Program Files\Normalise Suite 2\Genelists\SG_Hu1-2_KTH1-2500_ver1_10Rx24C.txt.nsuite_genelist
RP11-39G24	12	60800000	12q13.2	0.969734651597745	0.018718125291961	0.982716312999687	0.0288714775024303	4	C:\Program Files\Normalise Suite 2\Genelists\SG_Hu1-2_KTH1-2500_ver1_10Rx24C.txt.nsuite_genelist
RP11-90P21	12	62900000	12q13.3	0.993059814747741	0.0212012297946183	0.994781016046919	0.0228528832549685	4	C:\Program Files\Normalise Suite 2\Genelists\SG_Hu1-2_KTH1-2500_ver1_10Rx24C.txt.nsuite_genelist
RP11-35G5	12	63400000	12q14.1	0.9871632298199	0.0374396859606521	0.982158026973166	0.0586388362715376	4	C:\Program Files\Normalise Suite 2\Genelists\SG_Hu1-2_KTH1-2500_ver1_10Rx24C.txt.nsuite_genelist
RP11-88F24	12	64200000	12q14.1	1.04998606969091	0.0884144266120086	1.05824568317818	0.0865262192395863	3	C:\Program Files\Normalise Suite 2\Genelists\SG_Hu1-2_KTH1-2500_ver1_10Rx24C.txt.nsuite_genelist
RP11-80D18	12	64200000	12q14.1	0.962092241173024	0.097297997688172	0.981232482878951	0.0749742355677169	4	C:\Program Files\Normalise Suite 2\Genelists\SG_Hu1-2_KTH1-2500_ver1_10Rx24C.txt.nsuite_genelist
RP11-88F18	12	64400000	12q14.1	1.0033826724689	0.0307817997485137	1.00222742790316	0.0362759210948146	4	C:\Program Files\Normalise Suite 2\Genelists\SG_Hu1-2_KTH1-2500_ver1_10Rx24C.txt.nsuite_genelist
RP11-91H3	12	64500000	12q14.1	1.05980684875343	0.0966445598578533	1.06327656666019	0.11332854290405	4	C:\Program Files\Normalise Suite 2\Genelists\SG_Hu1-2_KTH1-2500_ver1_10Rx24C.txt.nsuite_genelist
RP11-631N16	12	65200000	12q14.1	1.00491466003237	0.00822041450824853	1.00282595327969	0.00713580570096276	4	C:\Program Files\Normalise Suite 2\Genelists\SG_Hu1-2_KTH1-2500_ver1_10Rx24C.txt.nsuite_genelist
RP11-196H14	12	66200000	12q14.1	1.00724288344743	0.0280468395881002	1.00745217031528	0.0273574873417407	4	C:\Program Files\Normalise Suite 2\Genelists\SG_Hu1-2_KTH1-2500_ver1_10Rx24C.txt.nsuite_genelist
RP11-1022B3	12	66400000	12q14.1	0.968282409751555	0.0626456356784602	0.96349739565733	0.0652533108708749	4	C:\Program Files\Normalise Suite 2\Genelists\SG_Hu1-2_KTH1-2500_ver1_10Rx24C.txt.nsuite_genelist
AC025603	12	68800000	12q14.3	1.00037684056241	0.0154490904223929	1.00357934067407	0.017133181881904	4	C:\Program Files\Normalise Suite 2\Genelists\SG_Hu1-2_KTH1-2500_ver1_10Rx24C.txt.nsuite_genelist
RP11-596J18	12	69900000	12q14.3	1.02343114954613	0.017570353747756	1.01823587579045	0.0244698380092951	4	C:\Program Files\Normalise Suite 2\Genelists\SG_Hu1-2_KTH1-2500_ver1_10Rx24C.txt.nsuite_genelist
RP11-91K23	12	71000000	12q14.3	0.993154017494684	0.0226669476362203	0.991728553719821	0.0256232377201243	4	C:\Program Files\Normalise Suite 2\Genelists\SG_Hu1-2_KTH1-2500_ver1_10Rx24C.txt.nsuite_genelist
RP11-90G3	12	73700000	12q21.1	1.01230522673574	0.0205473145071634	1.01201846644294	0.0242868898388113	4	C:\Program Files\Normalise Suite 2\Genelists\SG_Hu1-2_KTH1-2500_ver1_10Rx24C.txt.nsuite_genelist
RP11-89P15	12	75300000	12q21.1	0.968086882937987	0.0741831957351938	0.966489890415916	0.0745799681553955	4	C:\Program Files\Normalise Suite 2\Genelists\SG_Hu1-2_KTH1-2500_ver1_10Rx24C.txt.nsuite_genelist
RP11-89M22	12	75900000	12q21.1	0.967776507486348	0.133665318308778	0.999520200309004	0.0911997410667837	4	C:\Program Files\Normalise Suite 2\Genelists\SG_Hu1-2_KTH1-2500_ver1_10Rx24C.txt.nsuite_genelist
RP11-92P22	12	77200000	12q21.1	0.978142817365701	0.0134981695562889	0.976182447230858	0.0226816662221966	4	C:\Program Files\Normalise Suite 2\Genelists\SG_Hu1-2_KTH1-2500_ver1_10Rx24C.txt.nsuite_genelist
RP11-81H3	12	78400000	12q21.2	0.981746874977605	0.0787307019148518	0.990642387319434	0.0831221935068854	4	C:\Program Files\Normalise Suite 2\Genelists\SG_Hu1-2_KTH1-2500_ver1_10Rx24C.txt.nsuite_genelist
RP11-96F19	12	81000000	12q21.2	1.01722560722351	0.0465672450148768	1.02259020456771	0.044608090065193	4	C:\Program Files\Normalise Suite 2\Genelists\SG_Hu1-2_KTH1-2500_ver1_10Rx24C.txt.nsuite_genelist
RP11-90C1	12	82400000	12q21.31	0.993462868355932	0.0494849138666241	0.995391637991563	0.0523659272720565	4	C:\Program Files\Normalise Suite 2\Genelists\SG_Hu1-2_KTH1-2500_ver1_10Rx24C.txt.nsuite_genelist
RP11-530C5	12	83800000	12q21.31	1.00486851112556	0.0547481161482619	1.00602497516878	0.0609289900432661	4	C:\Program Files\Normalise Suite 2\Genelists\SG_Hu1-2_KTH1-2500_ver1_10Rx24C.txt.nsuite_genelist
RP11-230I13	12	85300000	12q21.31	0.974817868105964	0.00534372816856161	0.970334569824291	0.0107708181129027	4	C:\Program Files\Normalise Suite 2\Genelists\SG_Hu1-2_KTH1-2500_ver1_10Rx24C.txt.nsuite_genelist
RP11-362A1	12	86100000	12q21.32	0.99702578904787	0.071716554841061	0.994591901127089	0.061279562000696	4	C:\Program Files\Normalise Suite 2\Genelists\SG_Hu1-2_KTH1-2500_ver1_10Rx24C.txt.nsuite_genelist
RP11-79B17	12	90800000	12q21.33	0.978513090485036	0.033415291092052	0.974814826497801	0.0299838983976633	4	C:\Program Files\Normalise Suite 2\Genelists\SG_Hu1-2_KTH1-2500_ver1_10Rx24C.txt.nsuite_genelist
RP11-88N10	12	91400000	12q23.1	1.01711922613516	0.0587275223042318	1.01198914893221	0.0639738798222198	4	C:\Program Files\Normalise Suite 2\Genelists\SG_Hu1-2_KTH1-2500_ver1_10Rx24C.txt.nsuite_genelist
RP11-900F13	12	92800000	12q23.1	0.959677391043467	0.0569874445000214	0.967559988900217	0.041676659066966	4	C:\Program Files\Normalise Suite 2\Genelists\SG_Hu1-2_KTH1-2500_ver1_10Rx24C.txt.nsuite_genelist
AC083808	12	93800000	12q23.1	0.998481528405695	0.0378608487403879	1.02450487376809	0.0272805674491017	4	C:\Program Files\Normalise Suite 2\Genelists\SG_Hu1-2_KTH1-2500_ver1_10Rx24C.txt.nsuite_genelist
RP11-89F16	12	94900000	12q23.1	0.980880755480168	0.00594580311667153	0.977802030864419	0.0114713759066758	4	C:\Program Files\Normalise Suite 2\Genelists\SG_Hu1-2_KTH1-2500_ver1_10Rx24C.txt.nsuite_genelist
RP11-141N1	12	95800000	12q23.1	0.989806742754004	0.0194244596452068	0.98958796516444	0.0191533703371822	4	C:\Program Files\Normalise Suite 2\Genelists\SG_Hu1-2_KTH1-2500_ver1_10Rx24C.txt.nsuite_genelist
AC073655	12	97500000	12q23.1	1.00827751843448	0.0250005047630953	1.00990709222103	0.0241407307082866	4	C:\Program Files\Normalise Suite 2\Genelists\SG_Hu1-2_KTH1-2500_ver1_10Rx24C.txt.nsuite_genelist
RP11-282G15	12	98400000	12q23.1	0.994905777401331	0.0193972365337859	0.994134995085101	0.0226298796985119	4	C:\Program Files\Normalise Suite 2\Genelists\SG_Hu1-2_KTH1-2500_ver1_10Rx24C.txt.nsuite_genelist
AC069263	12	99500000	12q23.2	0.967630756321086	0.0163073706997177	0.970937980935632	0.0123838771308736	4	C:\Program Files\Normalise Suite 2\Genelists\SG_Hu1-2_KTH1-2500_ver1_10Rx24C.txt.nsuite_genelist
RP11-510I5	12	100500000	12q23.3	0.98591385936264	0.0242504713982661	0.985722722087233	0.0332701424559515	4	C:\Program Files\Normalise Suite 2\Genelists\SG_Hu1-2_KTH1-2500_ver1_10Rx24C.txt.nsuite_genelist
RP11-79K8	12	102000000	12q23.3	0.985659651688592	0.0326836543364196	0.98720085787855	0.0322796212534158	4	C:\Program Files\Normalise Suite 2\Genelists\SG_Hu1-2_KTH1-2500_ver1_10Rx24C.txt.nsuite_genelist
RP11-81D15	12	102300000	12q23.3	0.990065685497417	0.0156944344643464	1.01139676345424	0.0468537536916381	4	C:\Program Files\Normalise Suite 2\Genelists\SG_Hu1-2_KTH1-2500_ver1_10Rx24C.txt.nsuite_genelist
RP11-90E9	12	102800000	12q23.3	0.977198562563387	0.0335475102774551	0.984079217163753	0.0378276864773132	4	C:\Program Files\Normalise Suite 2\Genelists\SG_Hu1-2_KTH1-2500_ver1_10Rx24C.txt.nsuite_genelist
RP11-91M8	12	107400000	12q24.11	0.975345600031113	0.0407732024416236	0.978630490266021	0.0395976681838709	4	C:\Program Files\Normalise Suite 2\Genelists\SG_Hu1-2_KTH1-2500_ver1_10Rx24C.txt.nsuite_genelist
RP11-443B14	12	109400000	12q24.12	0.978197867931895	0.09743518665296	0.996620765396744	0.087566938826739	4	C:\Program Files\Normalise Suite 2\Genelists\SG_Hu1-2_KTH1-2500_ver1_10Rx24C.txt.nsuite_genelist
RP11-91M22	12	109600000	12q24.13	1.00719026380402	0.0349456099794441	1.00515743493194	0.0364192002625789	4	C:\Program Files\Normalise Suite 2\Genelists\SG_Hu1-2_KTH1-2500_ver1_10Rx24C.txt.nsuite_genelist
RP11-110L13	12	111200000	12q24.13	0.990455695445335	0.0181174220945907	0.983186569068077	0.0190242092181818	4	C:\Program Files\Normalise Suite 2\Genelists\SG_Hu1-2_KTH1-2500_ver1_10Rx24C.txt.nsuite_genelist
RP11-90N16	12	112000000	12q24.21	0.983855517110239	0.0281043701956975	0.980421901957106	0.0269837577179867	4	C:\Program Files\Normalise Suite 2\Genelists\SG_Hu1-2_KTH1-2500_ver1_10Rx24C.txt.nsuite_genelist
RP11-81H23	12	112400000	12q24.21	1.00027767453294	0.0372263293067769	0.997650086374824	0.04116552553091	4	C:\Program Files\Normalise Suite 2\Genelists\SG_Hu1-2_KTH1-2500_ver1_10Rx24C.txt.nsuite_genelist
RP11-951I11	12	113500000	12q24.21	1.0208451899852	0.0346050280261726	1.01827379194942	0.0355882379840985	4	C:\Program Files\Normalise Suite 2\Genelists\SG_Hu1-2_KTH1-2500_ver1_10Rx24C.txt.nsuite_genelist
RP11-91I24	12	114300000	12q24.22	0.962922621043782	0.02094753755095	0.966163546741133	0.0163131681357001	4	C:\Program Files\Normalise Suite 2\Genelists\SG_Hu1-2_KTH1-2500_ver1_10Rx24C.txt.nsuite_genelist
AC007570	12	115300000	12q24.22	1.01028011283386	0.0127402464890573	1.00999930797803	0.0140374595484771	4	C:\Program Files\Normalise Suite 2\Genelists\SG_Hu1-2_KTH1-2500_ver1_10Rx24C.txt.nsuite_genelist
RP11-426H24	12	117400000	12q24.23	1.00012325105728	0.0364029716401587	1.00045594645154	0.030434217862555	3	C:\Program Files\Normalise Suite 2\Genelists\SG_Hu1-2_KTH1-2500_ver1_10Rx24C.txt.nsuite_genelist
RP11-90D13	12	118000000	12q24.23	1.05721254925207	0.0170190324060615	1.04949573714963	0.0196055410406423	4	C:\Program Files\Normalise Suite 2\Genelists\SG_Hu1-2_KTH1-2500_ver1_10Rx24C.txt.nsuite_genelist
RP11-90F3	12	118200000	12q24.23	1.02058735951922	0.0686423846593517	1.02004744294268	0.0635315376973639	4	C:\Program Files\Normalise Suite 2\Genelists\SG_Hu1-2_KTH1-2500_ver1_10Rx24C.txt.nsuite_genelist
RP11-100B17	12	119000000	12q24.31	0.986818153488735	0.0707366951528055	0.988994184958878	0.0946301682150233	4	C:\Program Files\Normalise Suite 2\Genelists\SG_Hu1-2_KTH1-2500_ver1_10Rx24C.txt.nsuite_genelist
RP11-91M21	12	120400000	12q24.31	0.998227497967354	0.00829783555294799	0.998170608985721	0.00827133958291298	4	C:\Program Files\Normalise Suite 2\Genelists\SG_Hu1-2_KTH1-2500_ver1_10Rx24C.txt.nsuite_genelist
RP11-119J23	12	121200000	12q24.31	0.987604537781817	0.020167715291096	0.980238204506992	0.0423885683867322	4	C:\Program Files\Normalise Suite 2\Genelists\SG_Hu1-2_KTH1-2500_ver1_10Rx24C.txt.nsuite_genelist
RP11-101P14	12	122500000	12q24.31	1.00715140927153	0.011908927913628	1.00302858411893	0.0184943303359126	4	C:\Program Files\Normalise Suite 2\Genelists\SG_Hu1-2_KTH1-2500_ver1_10Rx24C.txt.nsuite_genelist
RP11-110J12	12	124000000	12q24.31	1.01401514377784	0.0320342551894622	1.02231286636333	0.0219388408343826	4	C:\Program Files\Normalise Suite 2\Genelists\SG_Hu1-2_KTH1-2500_ver1_10Rx24C.txt.nsuite_genelist
RP11-3L23	12	125100000	12q24.32	0.983976045149025	0.018555603219968	0.979195784527086	0.0164386875986403	4	C:\Program Files\Normalise Suite 2\Genelists\SG_Hu1-2_KTH1-2500_ver1_10Rx24C.txt.nsuite_genelist
RP11-665J20	12	127300000	12q24.33	1.01783871217169	0.0500108750825947	1.01609862357684	0.046037212590396	4	C:\Program Files\Normalise Suite 2\Genelists\SG_Hu1-2_KTH1-2500_ver1_10Rx24C.txt.nsuite_genelist
RP11-87C12	12	128700000	12q24.33	1.03249851992456	0.0650475040948554	1.03018619345114	0.0613443118496211	4	C:\Program Files\Normalise Suite 2\Genelists\SG_Hu1-2_KTH1-2500_ver1_10Rx24C.txt.nsuite_genelist
RP11-512M8	12	129100000	12q24.33	1.01900833161041	0.0272287995600651	1.0175901501565	0.0255552605624638	4	C:\Program Files\Normalise Suite 2\Genelists\SG_Hu1-2_KTH1-2500_ver1_10Rx24C.txt.nsuite_genelist
RP11-486O12	12	130900000	12q24.33	1.0199000353398	0.0673635040141231	1.01756339372274	0.0626719222609515	4	C:\Program Files\Normalise Suite 2\Genelists\SG_Hu1-2_KTH1-2500_ver1_10Rx24C.txt.nsuite_genelist
RP11-526P6	12	135500000	12q24.33	0.990421345685214	0.099231945408609	1.00802517713975	0.0849698423061891	4	C:\Program Files\Normalise Suite 2\Genelists\SG_Hu1-2_KTH1-2500_ver1_10Rx24C.txt.nsuite_genelist
RP11-91B1	12	136200000	12q24.33	0.997371409193024	0.0319054378097231	0.996581266270965	0.0343641191423816	4	C:\Program Files\Normalise Suite 2\Genelists\SG_Hu1-2_KTH1-2500_ver1_10Rx24C.txt.nsuite_genelist
RP11-81G12	12	137700000	12q24.33	0.988187074567183	0.0660830468643638	0.994632763350852	0.0707243615840153	4	C:\Program Files\Normalise Suite 2\Genelists\SG_Hu1-2_KTH1-2500_ver1_10Rx24C.txt.nsuite_genelist
RP11-119J21	12	138100000	12q24.33	0.984701641656089	0.038182817737377	0.974718220426774	0.0310487274136713	4	C:\Program Files\Normalise Suite 2\Genelists\SG_Hu1-2_KTH1-2500_ver1_10Rx24C.txt.nsuite_genelist
RP11-89F23	12	138500000	12q24.33	1.01561760145459	0.0220659816797019	1.01459047889533	0.0267717080113483	4	C:\Program Files\Normalise Suite 2\Genelists\SG_Hu1-2_KTH1-2500_ver1_10Rx24C.txt.nsuite_genelist
GS-221-K18	12	138800000	12q24.33	1.00449227526776	0.0497418471594844	1.00319382691165	0.051077200111416	4	C:\Program Files\Normalise Suite 2\Genelists\SG_Hu1-2_KTH1-2500_ver1_10Rx24C.txt.nsuite_genelist
AC048343	12	146500000	12q24.33	1.0151730814251	0.0419113365379547	1.01920851613963	0.0392180534447	4	C:\Program Files\Normalise Suite 2\Genelists\SG_Hu1-2_KTH1-2500_ver1_10Rx24C.txt.nsuite_genelist
RP11-408E5	13	17300000	13q12.11	0.998822295520525	0.0794313976383095	0.995724048035383	0.0782034870658569	4	C:\Program Files\Normalise Suite 2\Genelists\SG_Hu1-2_KTH1-2500_ver1_10Rx24C.txt.nsuite_genelist
RP11-110K18	13	18100000	13q12.11	1.02794438878603	0.0269469930545638	1.02363941754881	0.0283323211192468	4	C:\Program Files\Normalise Suite 2\Genelists\SG_Hu1-2_KTH1-2500_ver1_10Rx24C.txt.nsuite_genelist
RP11-26D3	13	19000000	13q12.11	0.993007691048759	0.0192233848051769	0.987791056474166	0.0167543524575282	4	C:\Program Files\Normalise Suite 2\Genelists\SG_Hu1-2_KTH1-2500_ver1_10Rx24C.txt.nsuite_genelist
RP11-347L8	13	20200000	13q12.11	0.974798786864265	0.0433155203867181	0.972568827574777	0.0431615080579193	4	C:\Program Files\Normalise Suite 2\Genelists\SG_Hu1-2_KTH1-2500_ver1_10Rx24C.txt.nsuite_genelist
RP11-316G23	13	20600000	13q12.11	0.987351879266199	0.0720899115064016	0.988075017940863	0.0702401906840646	4	C:\Program Files\Normalise Suite 2\Genelists\SG_Hu1-2_KTH1-2500_ver1_10Rx24C.txt.nsuite_genelist
RP11-300N13	13	22900000	13q12.11	1.01296199729315	0.00902059816663391	1.00978407831977	0.0161625229668233	4	C:\Program Files\Normalise Suite 2\Genelists\SG_Hu1-2_KTH1-2500_ver1_10Rx24C.txt.nsuite_genelist
RP11-90M15	13	23600000	13q12.12	1.0078979594721	0.0554530115815798	1.00760011628263	0.056639461197054	4	C:\Program Files\Normalise Suite 2\Genelists\SG_Hu1-2_KTH1-2500_ver1_10Rx24C.txt.nsuite_genelist
RP11-111G7	13	24200000	13q12.12	1.0102940431835	0.0251145081546396	1.00715525624412	0.0210715347673903	4	C:\Program Files\Normalise Suite 2\Genelists\SG_Hu1-2_KTH1-2500_ver1_10Rx24C.txt.nsuite_genelist
RP11-91C24	13	25400000	13q12.13	0.994635601186912	0.00835326392078427	0.993806494091092	0.0100353189528633	4	C:\Program Files\Normalise Suite 2\Genelists\SG_Hu1-2_KTH1-2500_ver1_10Rx24C.txt.nsuite_genelist
RP11-89J10	13	25900000	13q12.13	0.997673008147095	0.00956991038858299	0.997412699822375	0.0120938068642199	4	C:\Program Files\Normalise Suite 2\Genelists\SG_Hu1-2_KTH1-2500_ver1_10Rx24C.txt.nsuite_genelist
RP11-35M5	13	26800000	13q12.13	1.00876857394072	0.0414267618575249	1.00211986127897	0.0406566488292431	4	C:\Program Files\Normalise Suite 2\Genelists\SG_Hu1-2_KTH1-2500_ver1_10Rx24C.txt.nsuite_genelist
RP11-90M5	13	28600000	13q12.2	1.00517034995353	0.0372209661283984	1.00443252601831	0.0361270931893942	4	C:\Program Files\Normalise Suite 2\Genelists\SG_Hu1-2_KTH1-2500_ver1_10Rx24C.txt.nsuite_genelist
RP11-63C16	13	29500000	13q12.2	0.991455450940805	0.0457066874230226	0.990804434936959	0.0466212256078415	4	C:\Program Files\Normalise Suite 2\Genelists\SG_Hu1-2_KTH1-2500_ver1_10Rx24C.txt.nsuite_genelist
RP11-367C11	13	30300000	13q12.3	0.981166731181455	0.0309161005266567	0.980501374206861	0.030534201169991	4	C:\Program Files\Normalise Suite 2\Genelists\SG_Hu1-2_KTH1-2500_ver1_10Rx24C.txt.nsuite_genelist
CTD-2037D17	13	31400000	13q12.3	0.991835440078783	0.0124139855077448	0.991602545604704	0.0133314308864322	4	C:\Program Files\Normalise Suite 2\Genelists\SG_Hu1-2_KTH1-2500_ver1_10Rx24C.txt.nsuite_genelist
RP11-141M1	13	32400000	13q12.3	0.974168896171155	0.00970966542530908	0.973102645625332	0.00929996435992458	4	C:\Program Files\Normalise Suite 2\Genelists\SG_Hu1-2_KTH1-2500_ver1_10Rx24C.txt.nsuite_genelist
RP11-87G1	13	32500000	13q12.3	1.00664740025685	0.0117128671834376	1.00406940909538	0.0195593392299467	4	C:\Program Files\Normalise Suite 2\Genelists\SG_Hu1-2_KTH1-2500_ver1_10Rx24C.txt.nsuite_genelist
RP11-269G10	13	33500000	13q12.3	1.00322058068871	0.0319531044977832	1.00373957286972	0.0283812130040472	4	C:\Program Files\Normalise Suite 2\Genelists\SG_Hu1-2_KTH1-2500_ver1_10Rx24C.txt.nsuite_genelist
RP11-90F5	13	33900000	13q13.1	0.9779934509498	0.0380677282078642	0.983961902129803	0.0303120871218867	4	C:\Program Files\Normalise Suite 2\Genelists\SG_Hu1-2_KTH1-2500_ver1_10Rx24C.txt.nsuite_genelist
RP11-91K18	13	35400000	13q13.1	1.00286798460737	0.0320568468091078	0.999990514793908	0.0294671852181811	4	C:\Program Files\Normalise Suite 2\Genelists\SG_Hu1-2_KTH1-2500_ver1_10Rx24C.txt.nsuite_genelist
RP11-495J3	13	36400000	13q13.2	1.00759211946882	0.0291484069342607	1.00886286977577	0.031900034893542	4	C:\Program Files\Normalise Suite 2\Genelists\SG_Hu1-2_KTH1-2500_ver1_10Rx24C.txt.nsuite_genelist
RP11-186J16	13	38600000	13q13.3	1.00434485134978	0.0665646826451807	1.00419752271522	0.0677439062145969	4	C:\Program Files\Normalise Suite 2\Genelists\SG_Hu1-2_KTH1-2500_ver1_10Rx24C.txt.nsuite_genelist
RP11-83P2	13	40100000	13q13.3	0.995789218616943	0.0182756179273227	0.992435568145646	0.0166639369571652	4	C:\Program Files\Normalise Suite 2\Genelists\SG_Hu1-2_KTH1-2500_ver1_10Rx24C.txt.nsuite_genelist
RP11-13I8	13	41300000	13q13.3	0.991677881834961	0.0152130109460366	0.988340072122938	0.0177719406579839	4	C:\Program Files\Normalise Suite 2\Genelists\SG_Hu1-2_KTH1-2500_ver1_10Rx24C.txt.nsuite_genelist
RP11-117I13	13	42000000	13q13.3	0.989034415556378	0.0891279546924803	1.00709443079235	0.0687343936887777	4	C:\Program Files\Normalise Suite 2\Genelists\SG_Hu1-2_KTH1-2500_ver1_10Rx24C.txt.nsuite_genelist
RP11-160G19	13	43200000	13q13.3	1.01730725708297	0.0112498223001971	1.01351751293157	0.00917473328614873	4	C:\Program Files\Normalise Suite 2\Genelists\SG_Hu1-2_KTH1-2500_ver1_10Rx24C.txt.nsuite_genelist
RP11-71C5	13	43700000	13q14.11	1.00021299129896	0.0210188799790289	0.99970902289675	0.0203443223382187	4	C:\Program Files\Normalise Suite 2\Genelists\SG_Hu1-2_KTH1-2500_ver1_10Rx24C.txt.nsuite_genelist
RP11-80H2	13	45400000	13q14.11	0.985037791877878	0.0254015828471134	0.984024467013243	0.024480433673179	4	C:\Program Files\Normalise Suite 2\Genelists\SG_Hu1-2_KTH1-2500_ver1_10Rx24C.txt.nsuite_genelist
RP11-457D13	13	46200000	13q14.11	0.979010820601685	0.0193814578725097	0.976712269038118	0.0303816565090487	4	C:\Program Files\Normalise Suite 2\Genelists\SG_Hu1-2_KTH1-2500_ver1_10Rx24C.txt.nsuite_genelist
RP11-480G1	13	47600000	13q14.11	0.993751720404943	0.0906007860335812	1.00638979332149	0.0817998348259508	4	C:\Program Files\Normalise Suite 2\Genelists\SG_Hu1-2_KTH1-2500_ver1_10Rx24C.txt.nsuite_genelist
RP11-189B4	13	48200000	13q14.11	0.996661257260202	0.0485335424008844	0.999458639554484	0.0514120301114114	4	C:\Program Files\Normalise Suite 2\Genelists\SG_Hu1-2_KTH1-2500_ver1_10Rx24C.txt.nsuite_genelist
RP11-94N9	13	49000000	13q14.12	0.997002029313388	0.0184756109520515	0.992595469504469	0.0159926585122749	4	C:\Program Files\Normalise Suite 2\Genelists\SG_Hu1-2_KTH1-2500_ver1_10Rx24C.txt.nsuite_genelist
RP11-90K7	13	50500000	13q14.13	0.988982210183558	0.00943904278192978	0.988177242508428	0.0113397885191153	4	C:\Program Files\Normalise Suite 2\Genelists\SG_Hu1-2_KTH1-2500_ver1_10Rx24C.txt.nsuite_genelist
RP11-185C18	13	51300000	13q14.13	1.01585002530296	0.0304152757473676	1.0161846253499	0.0281171171569759	4	C:\Program Files\Normalise Suite 2\Genelists\SG_Hu1-2_KTH1-2500_ver1_10Rx24C.txt.nsuite_genelist
RP11-91J7	13	52300000	13q14.2	1.00466791952283	0.0482283381943169	1.00572360727433	0.049685993012906	3	C:\Program Files\Normalise Suite 2\Genelists\SG_Hu1-2_KTH1-2500_ver1_10Rx24C.txt.nsuite_genelist
RP11-456B18	13	54700000	13q14.2	0.97665184594655	0.0223059224483139	0.974679729995153	0.0220762044511524	4	C:\Program Files\Normalise Suite 2\Genelists\SG_Hu1-2_KTH1-2500_ver1_10Rx24C.txt.nsuite_genelist
RP11-100C24	13	56800000	13q14.3	0.94704783389565	0.0229246845556099	0.946172340395972	0.0234698238059146	3	C:\Program Files\Normalise Suite 2\Genelists\SG_Hu1-2_KTH1-2500_ver1_10Rx24C.txt.nsuite_genelist
RP11-81D19	13	57500000	13q14.3	0.990620501956373	0.0147432963271218	0.985651134318859	0.0199204558107616	4	C:\Program Files\Normalise Suite 2\Genelists\SG_Hu1-2_KTH1-2500_ver1_10Rx24C.txt.nsuite_genelist
RP11-142D16	13	59100000	13q14.3	1.00375995356499	0.00954559669266644	0.998668863236733	0.0183953355776831	4	C:\Program Files\Normalise Suite 2\Genelists\SG_Hu1-2_KTH1-2500_ver1_10Rx24C.txt.nsuite_genelist
RP11-218B22	13	59500000	13q21.1	0.992862602000522	0.042419616196365	0.99684789160505	0.0407973570772094	4	C:\Program Files\Normalise Suite 2\Genelists\SG_Hu1-2_KTH1-2500_ver1_10Rx24C.txt.nsuite_genelist
RP11-282D7	13	63200000	13q21.1	0.984389862381505	0.0645653836379638	0.982723746742975	0.0682841851703779	4	C:\Program Files\Normalise Suite 2\Genelists\SG_Hu1-2_KTH1-2500_ver1_10Rx24C.txt.nsuite_genelist
RP11-91F3	13	63700000	13q21.2	0.966079256812152	0.0404917082976076	0.976970381543589	0.0339565324153893	4	C:\Program Files\Normalise Suite 2\Genelists\SG_Hu1-2_KTH1-2500_ver1_10Rx24C.txt.nsuite_genelist
RP11-37I8	13	64600000	13q21.2	0.984510671416062	0.0178753588463974	0.982938443013854	0.0296604828125546	4	C:\Program Files\Normalise Suite 2\Genelists\SG_Hu1-2_KTH1-2500_ver1_10Rx24C.txt.nsuite_genelist
RP11-23B16	13	66600000	13q21.31	0.96935058590261	0.0321249821097483	0.969069038742141	0.0329322089384924	4	C:\Program Files\Normalise Suite 2\Genelists\SG_Hu1-2_KTH1-2500_ver1_10Rx24C.txt.nsuite_genelist
AL138958	13	68100000	13q21.31	1.02374995545113	0.0431639566314696	1.02298065133765	0.0488864249322193	4	C:\Program Files\Normalise Suite 2\Genelists\SG_Hu1-2_KTH1-2500_ver1_10Rx24C.txt.nsuite_genelist
RP11-1G3	13	69200000	13q21.32	1.00693593981686	0.0316838951804252	0.997752691194115	0.0401610865182194	4	C:\Program Files\Normalise Suite 2\Genelists\SG_Hu1-2_KTH1-2500_ver1_10Rx24C.txt.nsuite_genelist
RP11-14B2	13	70300000	13q21.32	0.981150427516739	0.0236616035367772	0.976971771656467	0.0127585045607196	4	C:\Program Files\Normalise Suite 2\Genelists\SG_Hu1-2_KTH1-2500_ver1_10Rx24C.txt.nsuite_genelist
RP11-81D9	13	71400000	13q21.32	0.999742031046547	0.0490111196651082	1.00161799582504	0.0476721260405667	4	C:\Program Files\Normalise Suite 2\Genelists\SG_Hu1-2_KTH1-2500_ver1_10Rx24C.txt.nsuite_genelist
RP11-79I4	13	72000000	13q21.33	1.00237771503766	0.00945589701740631	1.00149808420905	0.0145789365216769	4	C:\Program Files\Normalise Suite 2\Genelists\SG_Hu1-2_KTH1-2500_ver1_10Rx24C.txt.nsuite_genelist
RP11-132L12	13	73300000	13q21.33	1.00789397173375	0.00280189881592287	1.016696841571	0.0130070902438123	4	C:\Program Files\Normalise Suite 2\Genelists\SG_Hu1-2_KTH1-2500_ver1_10Rx24C.txt.nsuite_genelist
RP11-29G8	13	73900000	13q21.33	0.987617705332456	0.00661955537003323	0.987041824844676	0.0107968532509934	4	C:\Program Files\Normalise Suite 2\Genelists\SG_Hu1-2_KTH1-2500_ver1_10Rx24C.txt.nsuite_genelist
RP11-138D23	13	74900000	13q21.33	1.00947073679445	0.0255998335143193	1.01053666765974	0.0223903499134512	4	C:\Program Files\Normalise Suite 2\Genelists\SG_Hu1-2_KTH1-2500_ver1_10Rx24C.txt.nsuite_genelist
RP11-298H15	13	75800000	13q21.33	0.968142366711335	0.0621747675618611	0.971946099562439	0.0520043208066919	4	C:\Program Files\Normalise Suite 2\Genelists\SG_Hu1-2_KTH1-2500_ver1_10Rx24C.txt.nsuite_genelist
AL359257	13	77200000	13q22.1	1.01176227614341	0.039825366104533	1.01126514039946	0.0373408324698648	4	C:\Program Files\Normalise Suite 2\Genelists\SG_Hu1-2_KTH1-2500_ver1_10Rx24C.txt.nsuite_genelist
RP11-318G21	13	78200000	13q22.2	0.980969595007265	0.0559698107335721	0.976944250174839	0.0568297420322304	4	C:\Program Files\Normalise Suite 2\Genelists\SG_Hu1-2_KTH1-2500_ver1_10Rx24C.txt.nsuite_genelist
RP11-25J23	13	79900000	13q22.2	0.993651798890561	0.0246388238861654	0.995200267666297	0.0236794903069774	4	C:\Program Files\Normalise Suite 2\Genelists\SG_Hu1-2_KTH1-2500_ver1_10Rx24C.txt.nsuite_genelist
RP11-80N10	13	81200000	13q22.3	1.00119256688062	0.00533347693872942	1.00095585703043	0.00655265508351364	4	C:\Program Files\Normalise Suite 2\Genelists\SG_Hu1-2_KTH1-2500_ver1_10Rx24C.txt.nsuite_genelist
RP11-89A14	13	83400000	13q31.1	0.971135052861162	0.0796329060007775	1.00555986049523	0.0663298270616349	4	C:\Program Files\Normalise Suite 2\Genelists\SG_Hu1-2_KTH1-2500_ver1_10Rx24C.txt.nsuite_genelist
RP11-118K20	13	84700000	13q31.1	1.00170500362723	0.043592457373621	1.00199439577328	0.0305059869162949	4	C:\Program Files\Normalise Suite 2\Genelists\SG_Hu1-2_KTH1-2500_ver1_10Rx24C.txt.nsuite_genelist
RP11-29C8	13	86100000	13q31.1	0.998754065138837	0.0127323605954698	0.997204534522183	0.0136845799203564	4	C:\Program Files\Normalise Suite 2\Genelists\SG_Hu1-2_KTH1-2500_ver1_10Rx24C.txt.nsuite_genelist
RP11-30L8	13	86600000	13q31.1	0.982181671567882	0.0108466990243441	0.987699877008003	0.0168206615984282	4	C:\Program Files\Normalise Suite 2\Genelists\SG_Hu1-2_KTH1-2500_ver1_10Rx24C.txt.nsuite_genelist
RP11-753M10	13	87500000	13q31.1	0.948742230606538	0.0378513819037689	0.938827397775982	0.0538956231350093	4	C:\Program Files\Normalise Suite 2\Genelists\SG_Hu1-2_KTH1-2500_ver1_10Rx24C.txt.nsuite_genelist
RP11-29P20	13	88100000	13q31.2	0.96599230984384	0.0407701159401049	0.957133669320272	0.0278985720039968	4	C:\Program Files\Normalise Suite 2\Genelists\SG_Hu1-2_KTH1-2500_ver1_10Rx24C.txt.nsuite_genelist
RP11-27D9	13	89200000	13q31.3	0.982511693418128	0.102903409612013	0.978531538728275	0.0792141293298041	4	C:\Program Files\Normalise Suite 2\Genelists\SG_Hu1-2_KTH1-2500_ver1_10Rx24C.txt.nsuite_genelist
RP11-114G1	13	89900000	13q31.3	0.985157543833232	0.0187017363031729	0.983564841339143	0.0351780983553117	4	C:\Program Files\Normalise Suite 2\Genelists\SG_Hu1-2_KTH1-2500_ver1_10Rx24C.txt.nsuite_genelist
RP11-79H7	13	90800000	13q31.3	1.02323403113695	0.0968209729422103	1.02529927502983	0.0988557979950386	3	C:\Program Files\Normalise Suite 2\Genelists\SG_Hu1-2_KTH1-2500_ver1_10Rx24C.txt.nsuite_genelist
RP11-51B13	13	91600000	13q31.3	0.983204951425726	0.0121461882821073	0.989189284830017	0.0161015085473297	4	C:\Program Files\Normalise Suite 2\Genelists\SG_Hu1-2_KTH1-2500_ver1_10Rx24C.txt.nsuite_genelist
RP11-121J7	13	91900000	13q31.3	0.990354325425639	0.0255939881689484	0.983696465104315	0.03445555288553	4	C:\Program Files\Normalise Suite 2\Genelists\SG_Hu1-2_KTH1-2500_ver1_10Rx24C.txt.nsuite_genelist
RP11-165N12	13	92900000	13q32.1	0.970061331934352	0.043720144686485	0.969612888833055	0.0448445433849987	4	C:\Program Files\Normalise Suite 2\Genelists\SG_Hu1-2_KTH1-2500_ver1_10Rx24C.txt.nsuite_genelist
RP11-80B16	13	94200000	13q32.1	0.941449650609669	0.0789993889601755	0.890198652227392	0.171848139494371	4	C:\Program Files\Normalise Suite 2\Genelists\SG_Hu1-2_KTH1-2500_ver1_10Rx24C.txt.nsuite_genelist
RP11-210E23	13	95000000	13q32.1	0.988218497475247	0.0352250915980102	0.985202696051988	0.0358487814491106	4	C:\Program Files\Normalise Suite 2\Genelists\SG_Hu1-2_KTH1-2500_ver1_10Rx24C.txt.nsuite_genelist
RP11-74A12	13	95600000	13q32.2	0.991031533122761	0.0178134577073354	0.985946396380558	0.0244101428047835	4	C:\Program Files\Normalise Suite 2\Genelists\SG_Hu1-2_KTH1-2500_ver1_10Rx24C.txt.nsuite_genelist
RP11-79A16	13	96600000	13q32.2	0.99741215135594	0.00738573554409387	0.999820919738566	0.0105831774408058	4	C:\Program Files\Normalise Suite 2\Genelists\SG_Hu1-2_KTH1-2500_ver1_10Rx24C.txt.nsuite_genelist
RP11-83D23	13	97000000	13q32.2	0.974831199661802	0.0641729583118968	0.971592673977588	0.0699940046843089	4	C:\Program Files\Normalise Suite 2\Genelists\SG_Hu1-2_KTH1-2500_ver1_10Rx24C.txt.nsuite_genelist
RP11-122A8	13	99800000	13q32.3	1.00913520322668	0.0162409733088811	1.01933334750841	0.0207749732958177	4	C:\Program Files\Normalise Suite 2\Genelists\SG_Hu1-2_KTH1-2500_ver1_10Rx24C.txt.nsuite_genelist
RP11-366N24	13	100400000	13q32.3	0.985353900333565	0.0523988084055272	1.00065593457721	0.058305492982723	4	C:\Program Files\Normalise Suite 2\Genelists\SG_Hu1-2_KTH1-2500_ver1_10Rx24C.txt.nsuite_genelist
RP11-151A6	13	101200000	13q33.1	0.983928865620295	0.076947264107847	0.982851562782401	0.0772554436445462	4	C:\Program Files\Normalise Suite 2\Genelists\SG_Hu1-2_KTH1-2500_ver1_10Rx24C.txt.nsuite_genelist
RP11-90C11	13	101800000	13q33.1	0.994326135796105	0.0448054975395075	1.01057267633341	0.0368747963460495	4	C:\Program Files\Normalise Suite 2\Genelists\SG_Hu1-2_KTH1-2500_ver1_10Rx24C.txt.nsuite_genelist
AL391122	13	102500000	13q33.1	0.999600766990898	0.021297537918716	0.999171175872437	0.0246705453635674	4	C:\Program Files\Normalise Suite 2\Genelists\SG_Hu1-2_KTH1-2500_ver1_10Rx24C.txt.nsuite_genelist
RP11-36L18	13	103600000	13q33.1	0.996556358402168	0.0238850368813365	0.993824358636856	0.0223689496072406	4	C:\Program Files\Normalise Suite 2\Genelists\SG_Hu1-2_KTH1-2500_ver1_10Rx24C.txt.nsuite_genelist
RP11-202O6	13	104500000	13q33.2	1.00084532515815	0.0578286403019718	1.00655002209128	0.0529627857688522	3	C:\Program Files\Normalise Suite 2\Genelists\SG_Hu1-2_KTH1-2500_ver1_10Rx24C.txt.nsuite_genelist
RP11-100K21	13	106100000	13q33.3	0.999967691014104	0.0310273708952286	0.99783993960658	0.0328949524835348	4	C:\Program Files\Normalise Suite 2\Genelists\SG_Hu1-2_KTH1-2500_ver1_10Rx24C.txt.nsuite_genelist
RP11-25E13	13	107200000	13q33.3	0.938098717679258	0.0487649407859214	0.951102979454468	0.0334897278608941	4	C:\Program Files\Normalise Suite 2\Genelists\SG_Hu1-2_KTH1-2500_ver1_10Rx24C.txt.nsuite_genelist
RP11-207D10	13	107700000	13q33.3	0.980401570352653	0.0110400713527112	0.977845697012945	0.0118120018186973	4	C:\Program Files\Normalise Suite 2\Genelists\SG_Hu1-2_KTH1-2500_ver1_10Rx24C.txt.nsuite_genelist
AL445649	13	108500000	13q33.3	0.946585173045054	0.135017214520731	0.960114486965319	0.119793397490478	4	C:\Program Files\Normalise Suite 2\Genelists\SG_Hu1-2_KTH1-2500_ver1_10Rx24C.txt.nsuite_genelist
RP11-330C15	13	109400000	13q33.3	1.00536904437184	0.0208746679762552	1.00487987144349	0.0226038697950878	4	C:\Program Files\Normalise Suite 2\Genelists\SG_Hu1-2_KTH1-2500_ver1_10Rx24C.txt.nsuite_genelist
RP11-107H21	13	110000000	13q33.3	0.998271698989177	0.0246966291444512	0.998889263772827	0.0245734883610494	4	C:\Program Files\Normalise Suite 2\Genelists\SG_Hu1-2_KTH1-2500_ver1_10Rx24C.txt.nsuite_genelist
RP11-90L1	13	111500000	13q33.3	1.04476742226171	0.0356369171312336	1.0362295589083	0.0285445670847407	4	C:\Program Files\Normalise Suite 2\Genelists\SG_Hu1-2_KTH1-2500_ver1_10Rx24C.txt.nsuite_genelist
RP11-91C11	13	111800000	13q33.3	0.980096376439589	0.0796511305896362	0.982417479672837	0.0794483786106142	4	C:\Program Files\Normalise Suite 2\Genelists\SG_Hu1-2_KTH1-2500_ver1_10Rx24C.txt.nsuite_genelist
RP11-474D23	13	112400000	13q33.3	0.95690329527285	0.0697962429097453	0.929302279758577	0.123698623532165	4	C:\Program Files\Normalise Suite 2\Genelists\SG_Hu1-2_KTH1-2500_ver1_10Rx24C.txt.nsuite_genelist
RP11-75F3	13	113000000	13q33.3	0.994460225213007	0.01004636116338	0.989190157133554	0.0121733958824638	4	C:\Program Files\Normalise Suite 2\Genelists\SG_Hu1-2_KTH1-2500_ver1_10Rx24C.txt.nsuite_genelist
RP11-98F14	13	114500000	13q33.3	1.01876025592067	0.0393062230025357	1.01735074773706	0.0373143543531776	4	C:\Program Files\Normalise Suite 2\Genelists\SG_Hu1-2_KTH1-2500_ver1_10Rx24C.txt.nsuite_genelist
RP11-245B11	13	114800000	13q33.3	0.966344531907076	0.0582747484590649	0.961523800228921	0.0511355695592801	4	C:\Program Files\Normalise Suite 2\Genelists\SG_Hu1-2_KTH1-2500_ver1_10Rx24C.txt.nsuite_genelist
GS-1-L16	13	114900000	13q33.3	0.973884636119582	0.124289295757733	0.974361112010712	0.123626737365154	4	C:\Program Files\Normalise Suite 2\Genelists\SG_Hu1-2_KTH1-2500_ver1_10Rx24C.txt.nsuite_genelist
GS-163-C9	13	114900000	13q33.3	0.975719508248374	0.0318719464189994	0.976555657459835	0.0329825621830417	4	C:\Program Files\Normalise Suite 2\Genelists\SG_Hu1-2_KTH1-2500_ver1_10Rx24C.txt.nsuite_genelist
RP11-391H12	13	117700000	13q33.3	1.01540336444585	0.0301341063518363	1.01578323670554	0.0327767480761663	4	C:\Program Files\Normalise Suite 2\Genelists\SG_Hu1-2_KTH1-2500_ver1_10Rx24C.txt.nsuite_genelist
RP11-98N22	14	17000000	14q11.1	0.986009966503185	0.0295863763105296	0.984693130508194	0.0289675856057265	4	C:\Program Files\Normalise Suite 2\Genelists\SG_Hu1-2_KTH1-2500_ver1_10Rx24C.txt.nsuite_genelist
RP11-89F2	14	17400000	14q11.1	1.00998845650664	0.0549667645329754	1.00586683022008	0.0498197645176323	4	C:\Program Files\Normalise Suite 2\Genelists\SG_Hu1-2_KTH1-2500_ver1_10Rx24C.txt.nsuite_genelist
RP11-71E6	14	18500000	14q11.1	1.00330002629826	0.0177370052343472	1.0045513039652	0.0168451195245108	4	C:\Program Files\Normalise Suite 2\Genelists\SG_Hu1-2_KTH1-2500_ver1_10Rx24C.txt.nsuite_genelist
RP11-566I2	14	18600000	14q11.1	1.01439160628069	0.0418293780077379	1.0102853395381	0.0414223860173984	4	C:\Program Files\Normalise Suite 2\Genelists\SG_Hu1-2_KTH1-2500_ver1_10Rx24C.txt.nsuite_genelist
RP11-65O3	14	20000000	14q11.1	1.01796857279003	0.0169665186639999	1.01726446056805	0.0172701977318936	4	C:\Program Files\Normalise Suite 2\Genelists\SG_Hu1-2_KTH1-2500_ver1_10Rx24C.txt.nsuite_genelist
RP11-81F9	14	20300000	14q11.1	1.03085393188544	0.0258439374074919	1.03363403313987	0.0249571925018629	4	C:\Program Files\Normalise Suite 2\Genelists\SG_Hu1-2_KTH1-2500_ver1_10Rx24C.txt.nsuite_genelist
RP11-89K22	14	22200000	14q11.2	0.995258069672907	0.025039808742153	0.992456233463135	0.0201040946219683	4	C:\Program Files\Normalise Suite 2\Genelists\SG_Hu1-2_KTH1-2500_ver1_10Rx24C.txt.nsuite_genelist
RP11-529E4	14	25500000	14q11.2	0.96252496189379	0.0662477440207166	0.970632946944758	0.0750238823865469	4	C:\Program Files\Normalise Suite 2\Genelists\SG_Hu1-2_KTH1-2500_ver1_10Rx24C.txt.nsuite_genelist
RP11-125A5	14	26400000	14q11.2	1.23362040628674	0.0309961246962465	1.23964464972397	0.0336526616763676	4	C:\Program Files\Normalise Suite 2\Genelists\SG_Hu1-2_KTH1-2500_ver1_10Rx24C.txt.nsuite_genelist
RP11-369O9	14	27000000	14q11.2	1.00046830645708	0.0227529867956509	1.00007296593453	0.0238301210000245	4	C:\Program Files\Normalise Suite 2\Genelists\SG_Hu1-2_KTH1-2500_ver1_10Rx24C.txt.nsuite_genelist
RP11-91K19	14	29000000	14q13.1	0.984721516566755	0.0300737482235875	0.992599052618527	0.0198290082825974	4	C:\Program Files\Normalise Suite 2\Genelists\SG_Hu1-2_KTH1-2500_ver1_10Rx24C.txt.nsuite_genelist
RP11-91C17	14	29400000	14q13.1	0.995166655512018	0.0237005919814047	0.994655052740002	0.0278599566569152	4	C:\Program Files\Normalise Suite 2\Genelists\SG_Hu1-2_KTH1-2500_ver1_10Rx24C.txt.nsuite_genelist
RP11-54H22	14	29900000	14q13.1	1.0118748624974	0.0366578183951942	1.00431487498445	0.0722796502109998	4	C:\Program Files\Normalise Suite 2\Genelists\SG_Hu1-2_KTH1-2500_ver1_10Rx24C.txt.nsuite_genelist
RP11-557O15	14	30500000	14q13.1	0.960176515105976	0.0114641253819212	0.967258889202402	0.00912489789417585	4	C:\Program Files\Normalise Suite 2\Genelists\SG_Hu1-2_KTH1-2500_ver1_10Rx24C.txt.nsuite_genelist
RP11-26M6	14	32200000	14q13.1	0.986403141704953	0.0292867557360263	0.994470070721387	0.0317580340610446	4	C:\Program Files\Normalise Suite 2\Genelists\SG_Hu1-2_KTH1-2500_ver1_10Rx24C.txt.nsuite_genelist
RP11-465B6	14	33400000	14q13.1	1.00656738318788	0.0292555987885782	1.00683734346189	0.0520663511078975	4	C:\Program Files\Normalise Suite 2\Genelists\SG_Hu1-2_KTH1-2500_ver1_10Rx24C.txt.nsuite_genelist
RP11-88D14	14	34800000	14q13.1	1.0251777856144	0.0144919360388384	1.02674416709772	0.014399699495648	4	C:\Program Files\Normalise Suite 2\Genelists\SG_Hu1-2_KTH1-2500_ver1_10Rx24C.txt.nsuite_genelist
RP11-91H1	14	35300000	14q13.1	0.996463011695881	0.00820217591896553	0.994014157505899	0.00931967336586594	4	C:\Program Files\Normalise Suite 2\Genelists\SG_Hu1-2_KTH1-2500_ver1_10Rx24C.txt.nsuite_genelist
RP11-305B23	14	36400000	14q13.2	1.01324930237594	0.0280571423730668	1.01032558630466	0.0313518895534867	4	C:\Program Files\Normalise Suite 2\Genelists\SG_Hu1-2_KTH1-2500_ver1_10Rx24C.txt.nsuite_genelist
RP11-88N14	14	37800000	14q13.3	0.954363063109589	0.0601644093469878	0.982266469680129	0.00914070607440161	4	C:\Program Files\Normalise Suite 2\Genelists\SG_Hu1-2_KTH1-2500_ver1_10Rx24C.txt.nsuite_genelist
RP11-89D19	14	38600000	14q13.3	0.948632620529112	0.0477643481722623	0.950835981776226	0.0498426637506204	4	C:\Program Files\Normalise Suite 2\Genelists\SG_Hu1-2_KTH1-2500_ver1_10Rx24C.txt.nsuite_genelist
RP11-89H24	14	40500000	14q21.1	0.975824132583398	0.00980202252328815	0.966095309401446	0.0485632586519973	4	C:\Program Files\Normalise Suite 2\Genelists\SG_Hu1-2_KTH1-2500_ver1_10Rx24C.txt.nsuite_genelist
RP11-435L2	14	41200000	14q21.1	0.997549586194454	0.0489049977048378	0.991517364376576	0.0334958654341651	4	C:\Program Files\Normalise Suite 2\Genelists\SG_Hu1-2_KTH1-2500_ver1_10Rx24C.txt.nsuite_genelist
RP11-453F20	14	43100000	14q21.1	1.00350490133772	0.0433373448713481	1.00151331741968	0.0400860796235502	4	C:\Program Files\Normalise Suite 2\Genelists\SG_Hu1-2_KTH1-2500_ver1_10Rx24C.txt.nsuite_genelist
RP11-91J1	14	43600000	14q21.1	0.969073359070521	0.0272743979962414	0.971272845020092	0.0207628459464788	4	C:\Program Files\Normalise Suite 2\Genelists\SG_Hu1-2_KTH1-2500_ver1_10Rx24C.txt.nsuite_genelist
RP11-52O23	14	45800000	14q21.3	0.987182717779047	0.0395468577834484	0.988067914290001	0.0420250013185465	4	C:\Program Files\Normalise Suite 2\Genelists\SG_Hu1-2_KTH1-2500_ver1_10Rx24C.txt.nsuite_genelist
RP11-94K16	14	46700000	14q21.3	0.976971719249606	0.0696051702176171	1.00291909057472	0.043690310805229	4	C:\Program Files\Normalise Suite 2\Genelists\SG_Hu1-2_KTH1-2500_ver1_10Rx24C.txt.nsuite_genelist
RP11-90K14	14	47700000	14q21.3	0.997113653721393	0.050403349787834	0.996449919092114	0.0530471441456295	4	C:\Program Files\Normalise Suite 2\Genelists\SG_Hu1-2_KTH1-2500_ver1_10Rx24C.txt.nsuite_genelist
RP11-368A1	14	48900000	14q21.3	0.980984636583066	0.0623482848597768	0.984977212303291	0.0592908706140277	4	C:\Program Files\Normalise Suite 2\Genelists\SG_Hu1-2_KTH1-2500_ver1_10Rx24C.txt.nsuite_genelist
RP11-262M8	14	50400000	14q22.1	1.00224786474099	0.0159653190452565	1.00059095836773	0.01537686597619	4	C:\Program Files\Normalise Suite 2\Genelists\SG_Hu1-2_KTH1-2500_ver1_10Rx24C.txt.nsuite_genelist
RP11-12P7	14	51800000	14q22.1	1.00630612987818	0.0243311462938584	1.00313890089847	0.0301595656254911	4	C:\Program Files\Normalise Suite 2\Genelists\SG_Hu1-2_KTH1-2500_ver1_10Rx24C.txt.nsuite_genelist
RP11-172G1	14	53200000	14q22.1	1.0008623056774	0.0316842344744211	1.00122777652606	0.0299295990596722	4	C:\Program Files\Normalise Suite 2\Genelists\SG_Hu1-2_KTH1-2500_ver1_10Rx24C.txt.nsuite_genelist
AL359234	14	54600000	14q22.2	1.00139622967526	0.0113456769993709	1.00140881550779	0.00711267566293313	4	C:\Program Files\Normalise Suite 2\Genelists\SG_Hu1-2_KTH1-2500_ver1_10Rx24C.txt.nsuite_genelist
RP11-571J17	14	56100000	14q22.3	0.954939671596977	0.0881591639518135	0.954614372665659	0.104926564739685	4	C:\Program Files\Normalise Suite 2\Genelists\SG_Hu1-2_KTH1-2500_ver1_10Rx24C.txt.nsuite_genelist
RP11-2L22	14	57300000	14q22.3	1.00051207966135	0.132885544398552	0.998543935795435	0.125990658867965	4	C:\Program Files\Normalise Suite 2\Genelists\SG_Hu1-2_KTH1-2500_ver1_10Rx24C.txt.nsuite_genelist
RP11-79M1	14	57800000	14q22.3	0.994358627418611	0.0137220902590585	0.993458000839404	0.0121547472875478	4	C:\Program Files\Normalise Suite 2\Genelists\SG_Hu1-2_KTH1-2500_ver1_10Rx24C.txt.nsuite_genelist
RP11-471N20	14	58900000	14q23.1	0.999718615469539	0.0787620940621577	1.00518414172374	0.0646776462899494	4	C:\Program Files\Normalise Suite 2\Genelists\SG_Hu1-2_KTH1-2500_ver1_10Rx24C.txt.nsuite_genelist
RP11-79I3	14	59900000	14q23.1	1.00689999935896	0.0146916646402348	1.00441066801074	0.0116116176231303	4	C:\Program Files\Normalise Suite 2\Genelists\SG_Hu1-2_KTH1-2500_ver1_10Rx24C.txt.nsuite_genelist
RP11-445J13	14	61600000	14q23.2	1.04993149841291	0.0652017967119519	1.04543683221125	0.0639239462509611	4	C:\Program Files\Normalise Suite 2\Genelists\SG_Hu1-2_KTH1-2500_ver1_10Rx24C.txt.nsuite_genelist
RP11-44K16	14	62700000	14q23.2	0.992902165275663	0.0443793334144517	0.990217799862255	0.0485111842580263	4	C:\Program Files\Normalise Suite 2\Genelists\SG_Hu1-2_KTH1-2500_ver1_10Rx24C.txt.nsuite_genelist
RP11-63G22	14	63100000	14q23.2	0.983213360955726	0.0353520408245527	0.983495803517432	0.0361108971510676	4	C:\Program Files\Normalise Suite 2\Genelists\SG_Hu1-2_KTH1-2500_ver1_10Rx24C.txt.nsuite_genelist
[truncated: 128,381 more chars]
