# Supplementary material for: Large scale copy number variation (CNV) at 14q12 is associated with the presence of genomic abnormalities in neoplasia
Source: BMC Genomics. 2006 Jun 6;7:138. doi: 10.1186/1471-2164-7-138 (PMC1550726; doi:10.1186/1471-2164-7-138)
Supplement: Additional file 2 — List of samples used on Spectral Genomics and SMRT arrays. [file 1471-2164-7-138-S2.zip]

Archive with 5 entries (4 files):
- SMRT Project Files/711.proj
- SMRT Project Files/607.proj
- SMRT Project Files/217.proj
- SMRT Project Files/313.proj
- SMRT Project Files/
