# Supplementary material for: Large scale copy number variation (CNV) at 14q12 is associated with the presence of genomic abnormalities in neoplasia
Source: BMC Genomics. 2006 Jun 6;7:138. doi: 10.1186/1471-2164-7-138 (PMC1550726; doi:10.1186/1471-2164-7-138)
Supplement: Additional file 2 — List of samples used on Spectral Genomics and SMRT arrays. [file 1471-2164-7-138-S2.zip › SMRT Project Files/711.proj]

SOFTWARE VERSION	v2.4 BETA (build SEPTEMBER 24, 2004) - (c) Ben Beheshti 2001-2004
TIME/DATE	18:41:26 ; 2005/01/04 (Tuesday)
FILE TYPE	PROJECT FILE
PROJECT TYPE	SINGLE PROJECT
SEEK SETTINGS	N/A-19493 1-12 2-1640 3-3403 4-4801 5-6095 6-7571 7-8870 8-9989 9-10954 10-11796 11-12763 12-13674 13-14612 14-15309 15-15902 16-16484 17-17079 18-17651 19-18143 20-18571 21-19012 22-19245 X-19494 Y-20432 D=8e75ffbc6bce206bd978e3dff3a3d101
NOISE FILTER	0.25	(Norm F532, non background-subtracted)
GENELIST	UNKNOWN: USER IMPORTED	1	(TOTAL = 1 genelist)
INPUT FILE	C:\Documents and Settings\Ilan Braude\Desktop\SMRT-arrays\711-(N).txt.norm	(TOTAL = 1 file)
OUTPUT FILE	C:\Documents and Settings\Ilan Braude\Desktop\SMRT-arrays\711.proj
// BEGIN DATA //
Accession	Chromosome	Megabase	Cytoband	Avg NormF Ratio	STD NormF Ratio	Avg NormFB Ratio	STD NormFB Ratio	Num Expts	Genelist
N0442N24	1	0	1p36.33	0.991091746	N/A	0.991091746	N/A	1	UNKNOWN: USER IMPORTED
N0149G23	1	0	1p36.33	0.954993801	N/A	0.954993801	N/A	1	UNKNOWN: USER IMPORTED
N0465B22	1	0	1p36.33	1.032340387	N/A	1.032340387	N/A	1	UNKNOWN: USER IMPORTED
N0421C04	1	0	1p36.33	1.029010646	N/A	1.029010646	N/A	1	UNKNOWN: USER IMPORTED
M2561F13	1	585546	1p36.33	1.016081157	N/A	1.016081157	N/A	1	UNKNOWN: USER IMPORTED
N0575M23	1	851036	1p36.33	1.0360653	N/A	1.0360653	N/A	1	UNKNOWN: USER IMPORTED
N0730K14	1	1501818	1p36.33	1.021449822	N/A	1.021449822	N/A	1	UNKNOWN: USER IMPORTED
N0798H13	1	1613932	1p36.33	1.016597543	N/A	1.016597543	N/A	1	UNKNOWN: USER IMPORTED
M2554A16	1	1831709	1p36.32	1.113542823	N/A	1.113542823	N/A	1	UNKNOWN: USER IMPORTED
N0083K22	1	1937885	1p36.32	0.930562179	N/A	0.930562179	N/A	1	UNKNOWN: USER IMPORTED
N0756P03	1	2321630	1p36.32	0.926501915	N/A	0.926501915	N/A	1	UNKNOWN: USER IMPORTED
N0809B17	1	2416540	1p36.32	1.049073174	N/A	1.049073174	N/A	1	UNKNOWN: USER IMPORTED
N0427H21	1	2496932	1p36.32	0.968784653	N/A	0.968784653	N/A	1	UNKNOWN: USER IMPORTED
N0351B02	1	2640190	1p36.32	0.988693366	N/A	0.988693366	N/A	1	UNKNOWN: USER IMPORTED
N0730M07	1	2726375	1p36.32	1.032841252	N/A	1.032841252	N/A	1	UNKNOWN: USER IMPORTED
N0218A10	1	2734774	1p36.32	0.968161198	N/A	0.968161198	N/A	1	UNKNOWN: USER IMPORTED
N0168F09	1	2862721	1p36.32	0.776325278	N/A	0.776325278	N/A	1	UNKNOWN: USER IMPORTED
N0631K06	1	3103888	1p36.32	1.028593962	N/A	1.028593962	N/A	1	UNKNOWN: USER IMPORTED
M2140D11	1	3211846	1p36.32	1.021086181	N/A	1.021086181	N/A	1	UNKNOWN: USER IMPORTED
F0497J03	1	3239626	1p36.32	0.756845636	N/A	0.756845636	N/A	1	UNKNOWN: USER IMPORTED
N0727K09	1	3574073	1p36.32	1.044560471	N/A	1.044560471	N/A	1	UNKNOWN: USER IMPORTED
N0312L08	1	3742600	1p36.32	1.089174362	N/A	1.089174362	N/A	1	UNKNOWN: USER IMPORTED
N0738K22	1	3848320	1p36.32	1.030745455	N/A	1.030745455	N/A	1	UNKNOWN: USER IMPORTED
N0818B16	1	3907769	1p36.32	0.981166411	N/A	0.981166411	N/A	1	UNKNOWN: USER IMPORTED
N0493P12	1	4256386	1p36.31	0.858241736	N/A	0.858241736	N/A	1	UNKNOWN: USER IMPORTED
N0058I24	1	4283263	1p36.31	0.896048999	N/A	0.896048999	N/A	1	UNKNOWN: USER IMPORTED
N0135B10	1	4485541	1p36.31	0.931400557	N/A	0.931400557	N/A	1	UNKNOWN: USER IMPORTED
N0808E08	1	4713526	1p36.31	1.00666048	N/A	1.00666048	N/A	1	UNKNOWN: USER IMPORTED
M2276P04	1	5398236	1p36.31	0.932118114	N/A	0.932118114	N/A	1	UNKNOWN: USER IMPORTED
N0033M12	1	5469674	1p36.31	0.98668948	N/A	0.98668948	N/A	1	UNKNOWN: USER IMPORTED
N0618E08	1	5546201	1p36.31	1.148600482	N/A	1.148600482	N/A	1	UNKNOWN: USER IMPORTED
N0668O13	1	5713634	1p36.31	0.955960858	N/A	0.955960858	N/A	1	UNKNOWN: USER IMPORTED
N0715N23	1	5786083	1p36.23	1.078829062	N/A	1.078829062	N/A	1	UNKNOWN: USER IMPORTED
N0421D07	1	5905866	1p36.23	0.951649621	N/A	0.951649621	N/A	1	UNKNOWN: USER IMPORTED
N0719E21	1	6037592	1p36.23	0.989625748	N/A	0.989625748	N/A	1	UNKNOWN: USER IMPORTED
N0036K18	1	6265246	1p36.23	1.020723719	N/A	1.020723719	N/A	1	UNKNOWN: USER IMPORTED
N0312B08	1	6433408	1p36.23	0.937067148	N/A	0.937067148	N/A	1	UNKNOWN: USER IMPORTED
N0492B24	1	6634439	1p36.23	1.031473424	N/A	1.031473424	N/A	1	UNKNOWN: USER IMPORTED
N0334N17	1	6637802	1p36.23	0.887208654	N/A	0.887208654	N/A	1	UNKNOWN: USER IMPORTED
N0185M23	1	6761744	1p36.23	0.949903909	N/A	0.949903909	N/A	1	UNKNOWN: USER IMPORTED
N0600H17	1	6903255	1p36.23	0.992905776	N/A	0.992905776	N/A	1	UNKNOWN: USER IMPORTED
N0063P06	1	6982423	1p36.23	0.862433135	N/A	0.862433135	N/A	1	UNKNOWN: USER IMPORTED
N0442P22	1	7219210	1p36.23	1.046751845	N/A	1.046751845	N/A	1	UNKNOWN: USER IMPORTED
N0780N18	1	7315100	1p36.23	0.886140717	N/A	0.886140717	N/A	1	UNKNOWN: USER IMPORTED
N0620C09	1	7452597	1p36.23	0.993711248	N/A	0.993711248	N/A	1	UNKNOWN: USER IMPORTED
N0767K22	1	7537504	1p36.23	1.013921217	N/A	1.013921217	N/A	1	UNKNOWN: USER IMPORTED
N0478I22	1	7658026	1p36.22	0.985980223	N/A	0.985980223	N/A	1	UNKNOWN: USER IMPORTED
N0126I06	1	7920886	1p36.22	0.93780494	N/A	0.93780494	N/A	1	UNKNOWN: USER IMPORTED
N0238I19	1	8141186	1p36.22	0.912807621	N/A	0.912807621	N/A	1	UNKNOWN: USER IMPORTED
N0792B05	1	8308259	1p36.22	0.948601599	N/A	0.948601599	N/A	1	UNKNOWN: USER IMPORTED
N0651I10	1	8368594	1p36.22	0.945002418	N/A	0.945002418	N/A	1	UNKNOWN: USER IMPORTED
N0811K04	1	8531511	1p36.22	0.845006463	N/A	0.845006463	N/A	1	UNKNOWN: USER IMPORTED
N0315O13	1	8787914	1p36.22	0.938048055	N/A	0.938048055	N/A	1	UNKNOWN: USER IMPORTED
N0279K22	1	8859650	1p36.22	1.081520417	N/A	1.081520417	N/A	1	UNKNOWN: USER IMPORTED
N0476D13	1	8877445	1p36.22	1.066633338	N/A	1.066633338	N/A	1	UNKNOWN: USER IMPORTED
N0806N23	1	9295827	1p36.22	0.799925595	N/A	0.799925595	N/A	1	UNKNOWN: USER IMPORTED
N0813J05	1	9308898	1p36.22	1.072904229	N/A	1.072904229	N/A	1	UNKNOWN: USER IMPORTED
N0627J24	1	9517466	1p36.22	0.990081252	N/A	0.990081252	N/A	1	UNKNOWN: USER IMPORTED
N0807G09	1	9642077	1p36.22	1.076452626	N/A	1.076452626	N/A	1	UNKNOWN: USER IMPORTED
N0466M13	1	9769197	1p36.22	1.068057648	N/A	1.068057648	N/A	1	UNKNOWN: USER IMPORTED
N0428A21	1	9782614	1p36.22	1.048101108	N/A	1.048101108	N/A	1	UNKNOWN: USER IMPORTED
N0473K14	1	9986764	1p36.22	1.04270769	N/A	1.04270769	N/A	1	UNKNOWN: USER IMPORTED
N0740P20	1	10193727	1p36.22	1.007576262	N/A	1.007576262	N/A	1	UNKNOWN: USER IMPORTED
N0772D16	1	10291128	1p36.22	1.170348214	N/A	1.170348214	N/A	1	UNKNOWN: USER IMPORTED
N0249P18	1	10353796	1p36.22	0.994918178	N/A	0.994918178	N/A	1	UNKNOWN: USER IMPORTED
N0027K11	1	10513260	1p36.22	1.033865871	N/A	1.033865871	N/A	1	UNKNOWN: USER IMPORTED
N0663A20	1	10696643	1p36.22	1.037682922	N/A	1.037682922	N/A	1	UNKNOWN: USER IMPORTED
N0095P22	1	10998192	1p36.21	1.139620456	N/A	1.139620456	N/A	1	UNKNOWN: USER IMPORTED
N0720E09	1	11122810	1p36.21	0.96259264	N/A	0.96259264	N/A	1	UNKNOWN: USER IMPORTED
N0505J17	1	11277438	1p36.21	0.96189463	N/A	0.96189463	N/A	1	UNKNOWN: USER IMPORTED
N0196P05	1	11465351	1p36.21	0.961963488	N/A	0.961963488	N/A	1	UNKNOWN: USER IMPORTED
N0613L05	1	11583607	1p36.21	0.973165112	N/A	0.973165112	N/A	1	UNKNOWN: USER IMPORTED
N0456P13	1	11911171	1p36.21	0.982108931	N/A	0.982108931	N/A	1	UNKNOWN: USER IMPORTED
N0610K11	1	12101751	1p36.21	1.075146682	N/A	1.075146682	N/A	1	UNKNOWN: USER IMPORTED
N0675L06	1	12255345	1p36.21	1.034873693	N/A	1.034873693	N/A	1	UNKNOWN: USER IMPORTED
N0583G23	1	12382804	1p36.21	1.007351319	N/A	1.007351319	N/A	1	UNKNOWN: USER IMPORTED
N0150L14	1	12546256	1p36.21	1.086466209	N/A	1.086466209	N/A	1	UNKNOWN: USER IMPORTED
N0707I05	1	12645912	1p36.21	0.877396243	N/A	0.877396243	N/A	1	UNKNOWN: USER IMPORTED
N0615K04	1	12953625	1p36.21	0.276484007	N/A	0.276484007	N/A	1	UNKNOWN: USER IMPORTED
N0181N12	1	13682578	1p36.21	1.077799335	N/A	1.077799335	N/A	1	UNKNOWN: USER IMPORTED
N0399N04	1	13882460	1p36.21	1.093423715	N/A	1.093423715	N/A	1	UNKNOWN: USER IMPORTED
N0554C10	1	14165920	1p36.21	0.963505573	N/A	0.963505573	N/A	1	UNKNOWN: USER IMPORTED
N0739P13	1	14236376	1p36.21	1.015459569	N/A	1.015459569	N/A	1	UNKNOWN: USER IMPORTED
N0449D11	1	14282796	1p36.21	1.102110039	N/A	1.102110039	N/A	1	UNKNOWN: USER IMPORTED
N0315J13	1	14379474	1p36.13	1.091300021	N/A	1.091300021	N/A	1	UNKNOWN: USER IMPORTED
N0664N16	1	14405540	1p36.13	0.9820005	N/A	0.9820005	N/A	1	UNKNOWN: USER IMPORTED
N0164M05	1	14560815	1p36.13	1.115610528	N/A	1.115610528	N/A	1	UNKNOWN: USER IMPORTED
N0293E07	1	14677742	1p36.13	1.033463234	N/A	1.033463234	N/A	1	UNKNOWN: USER IMPORTED
N0566D22	1	15291520	1p36.13	1.036927252	N/A	1.036927252	N/A	1	UNKNOWN: USER IMPORTED
N0192I18	1	15388453	1p36.13	1.094874546	N/A	1.094874546	N/A	1	UNKNOWN: USER IMPORTED
N0794A01	1	15477613	1p36.13	0.94236106	N/A	0.94236106	N/A	1	UNKNOWN: USER IMPORTED
N0276H07	1	15665182	1p36.13	1.140832593	N/A	1.140832593	N/A	1	UNKNOWN: USER IMPORTED
N0054H23	1	15803795	1p36.13	0.943809337	N/A	0.943809337	N/A	1	UNKNOWN: USER IMPORTED
N0777P08	1	16003019	1p36.13	0.966362836	N/A	0.966362836	N/A	1	UNKNOWN: USER IMPORTED
N0045I03	1	16016801	1p36.13	0.777113069	N/A	0.777113069	N/A	1	UNKNOWN: USER IMPORTED
N0497I03	1	16129237	1p36.13	0.920331217	N/A	0.920331217	N/A	1	UNKNOWN: USER IMPORTED
N0605E05	1	16135791	1p36.13	0.968664323	N/A	0.968664323	N/A	1	UNKNOWN: USER IMPORTED
M2265N08	1	16298263	1p36.13	0.868605798	N/A	0.868605798	N/A	1	UNKNOWN: USER IMPORTED
N0346C15	1	16319466	1p36.13	1.054232023	N/A	1.054232023	N/A	1	UNKNOWN: USER IMPORTED
N0185G12	1	16368322	1p36.13	0.961828424	N/A	0.961828424	N/A	1	UNKNOWN: USER IMPORTED
N0504L02	1	16454085	1p36.13	1.083230571	N/A	1.083230571	N/A	1	UNKNOWN: USER IMPORTED
N0034K18	1	16479879	1p36.13	1.102083517	N/A	1.102083517	N/A	1	UNKNOWN: USER IMPORTED
N0261J13	1	16567189	1p36.13	1.000560015	N/A	1.000560015	N/A	1	UNKNOWN: USER IMPORTED
N0800F16	1	16810809	1p36.13	1.034426263	N/A	1.034426263	N/A	1	UNKNOWN: USER IMPORTED
N0468N09	1	17111001	1p36.13	1.061694815	N/A	1.061694815	N/A	1	UNKNOWN: USER IMPORTED
N0711N17	1	17232318	1p36.13	0.955261964	N/A	0.955261964	N/A	1	UNKNOWN: USER IMPORTED
M2009F07	1	17365426	1p36.13	0.969124228	N/A	0.969124228	N/A	1	UNKNOWN: USER IMPORTED
N0017H21	1	17736561	1p36.13	0.9848381925	0.0709123018391355	0.9848381925	0.0709123018391355	2	UNKNOWN: USER IMPORTED
N0168M06	1	17817795	1p36.13	0.834096253	N/A	0.834096253	N/A	1	UNKNOWN: USER IMPORTED
N0511A13	1	17933956	1p36.13	1.038955273	N/A	1.038955273	N/A	1	UNKNOWN: USER IMPORTED
N0164D21	1	18002488	1p36.13	1.020260867	N/A	1.020260867	N/A	1	UNKNOWN: USER IMPORTED
N0466K16	1	18107683	1p36.13	1.083992822	N/A	1.083992822	N/A	1	UNKNOWN: USER IMPORTED
N0362F04	1	18389967	1p36.13	0.952989061	N/A	0.952989061	N/A	1	UNKNOWN: USER IMPORTED
N0813E02	1	18434806	1p36.13	0.985682739	N/A	0.985682739	N/A	1	UNKNOWN: USER IMPORTED
N0644J10	1	18570690	1p36.13	1.093254763	N/A	1.093254763	N/A	1	UNKNOWN: USER IMPORTED
N0657C12	1	18674688	1p36.13	1.086799203	N/A	1.086799203	N/A	1	UNKNOWN: USER IMPORTED
N0371H15	1	18732838	1p36.13	0.811296496	N/A	0.811296496	N/A	1	UNKNOWN: USER IMPORTED
N0800L04	1	18873845	1p36.13	0.907477069	N/A	0.907477069	N/A	1	UNKNOWN: USER IMPORTED
N0746L12	1	19143445	1p36.13	0.922198928	N/A	0.922198928	N/A	1	UNKNOWN: USER IMPORTED
N0460G22	1	19286670	1p36.13	1.012349172	N/A	1.012349172	N/A	1	UNKNOWN: USER IMPORTED
N0023N11	1	19296642	1p36.13	1.628564287	N/A	1.628564287	N/A	1	UNKNOWN: USER IMPORTED
N0457M03	1	19568818	1p36.13	1.009945036	N/A	1.009945036	N/A	1	UNKNOWN: USER IMPORTED
N0186K03	1	19726157	1p36.13	0.762533051	N/A	0.762533051	N/A	1	UNKNOWN: USER IMPORTED
N0374L07	1	19781402	1p36.13	1.114615476	N/A	1.114615476	N/A	1	UNKNOWN: USER IMPORTED
N0242F23	1	19891951	1p36.13	1.140095881	N/A	1.140095881	N/A	1	UNKNOWN: USER IMPORTED
N0367G13	1	19943047	1p36.13	0.870816915	N/A	0.870816915	N/A	1	UNKNOWN: USER IMPORTED
N0401M16	1	19952667	1p36.13	1.121779261	N/A	1.121779261	N/A	1	UNKNOWN: USER IMPORTED
N0200J11	1	20082243	1p36.12	1.063788747	N/A	1.063788747	N/A	1	UNKNOWN: USER IMPORTED
N0293H01	1	20148056	1p36.12	1.000697731	N/A	1.000697731	N/A	1	UNKNOWN: USER IMPORTED
M2190A06	1	20331533	1p36.12	0.926930976	N/A	0.926930976	N/A	1	UNKNOWN: USER IMPORTED
N0685E01	1	20393103	1p36.12	1.054810784	N/A	1.054810784	N/A	1	UNKNOWN: USER IMPORTED
N0657L17	1	20463518	1p36.12	1.003062871	N/A	1.003062871	N/A	1	UNKNOWN: USER IMPORTED
N0713M24	1	20521642	1p36.12	1.037976723	N/A	1.037976723	N/A	1	UNKNOWN: USER IMPORTED
N0474I18	1	20580912	1p36.12	1.040888012	N/A	1.040888012	N/A	1	UNKNOWN: USER IMPORTED
N0610E08	1	20707782	1p36.12	0.989409705	N/A	0.989409705	N/A	1	UNKNOWN: USER IMPORTED
N0702G12	1	20886221	1p36.12	1.022475717	N/A	1.022475717	N/A	1	UNKNOWN: USER IMPORTED
N0598N19	1	20990961	1p36.12	1.108104908	N/A	1.108104908	N/A	1	UNKNOWN: USER IMPORTED
N0521N09	1	21150152	1p36.12	0.998235738	N/A	0.998235738	N/A	1	UNKNOWN: USER IMPORTED
N0132G19	1	21197339	1p36.12	1.108526307	N/A	1.108526307	N/A	1	UNKNOWN: USER IMPORTED
N0598I15	1	21281212	1p36.12	1.021680069	N/A	1.021680069	N/A	1	UNKNOWN: USER IMPORTED
N0026H16	1	21408575	1p36.12	1.083317012	N/A	1.083317012	N/A	1	UNKNOWN: USER IMPORTED
N0456M04	1	21469271	1p36.12	0.992710105	N/A	0.992710105	N/A	1	UNKNOWN: USER IMPORTED
N0415K20	1	21717587	1p36.12	0.841153952	N/A	0.841153952	N/A	1	UNKNOWN: USER IMPORTED
N0466J21	1	21802567	1p36.12	0.984050461	N/A	0.984050461	N/A	1	UNKNOWN: USER IMPORTED
N0277F18	1	21963014	1p36.11	1.027694289	N/A	1.027694289	N/A	1	UNKNOWN: USER IMPORTED
N0410J10	1	22066918	1p36.11	0.986788072	N/A	0.986788072	N/A	1	UNKNOWN: USER IMPORTED
N0695I08	1	22154143	1p36.11	0.975454999	N/A	0.975454999	N/A	1	UNKNOWN: USER IMPORTED
N0431G10	1	22282628	1p36.11	0.98249289	N/A	0.98249289	N/A	1	UNKNOWN: USER IMPORTED
N0109P19	1	22415675	1p36.11	1.169639006	N/A	1.169639006	N/A	1	UNKNOWN: USER IMPORTED
N0077P05	1	22445184	1p36.11	0.936305486	N/A	0.936305486	N/A	1	UNKNOWN: USER IMPORTED
N0513J16	1	22512331	1p36.11	1.003921975	N/A	1.003921975	N/A	1	UNKNOWN: USER IMPORTED
N0043I13	1	22685738	1p36.11	0.921369489	N/A	0.921369489	N/A	1	UNKNOWN: USER IMPORTED
N0705H24	1	22911110	1p36.11	0.902479413	N/A	0.902479413	N/A	1	UNKNOWN: USER IMPORTED
N0561B17	1	23045877	1p36.11	0.984488235	N/A	0.984488235	N/A	1	UNKNOWN: USER IMPORTED
M2155F18	1	23249361	1p36.11	0.99823898	N/A	0.99823898	N/A	1	UNKNOWN: USER IMPORTED
N0674O22	1	23371293	1p36.11	0.887649404	N/A	0.887649404	N/A	1	UNKNOWN: USER IMPORTED
N0023K15	1	23406715	1p36.11	1.017642397	N/A	1.017642397	N/A	1	UNKNOWN: USER IMPORTED
N0384H10	1	23521126	1p36.11	0.990436996	N/A	0.990436996	N/A	1	UNKNOWN: USER IMPORTED
N0100A07	1	23610213	1p36.11	0.982826326	N/A	0.982826326	N/A	1	UNKNOWN: USER IMPORTED
M2160K14	1	23659763	1p36.11	1.032155128	N/A	1.032155128	N/A	1	UNKNOWN: USER IMPORTED
N0043N09	1	23708695	1p36.11	0.937645221	N/A	0.937645221	N/A	1	UNKNOWN: USER IMPORTED
N0191O23	1	23728202	1p36.11	1.097050302	N/A	1.097050302	N/A	1	UNKNOWN: USER IMPORTED
M2320E07	1	23790585	1p36.11	0.949903417	N/A	0.949903417	N/A	1	UNKNOWN: USER IMPORTED
N0580N24	1	23828587	1p36.11	1.043058561	N/A	1.043058561	N/A	1	UNKNOWN: USER IMPORTED
N0595I07	1	23838771	1p36.11	1.047678235	N/A	1.047678235	N/A	1	UNKNOWN: USER IMPORTED
F0482C03	1	23963430	1p36.11	0.981171214	N/A	0.981171214	N/A	1	UNKNOWN: USER IMPORTED
N0295F15	1	24024397	1p36.11	0.938061217	N/A	0.938061217	N/A	1	UNKNOWN: USER IMPORTED
N0550K07	1	24090633	1p36.11	0.986623491	N/A	0.986623491	N/A	1	UNKNOWN: USER IMPORTED
N0593L24	1	24090633	1p36.11	0.89656843	N/A	0.89656843	N/A	1	UNKNOWN: USER IMPORTED
N0459O20	1	24290919	1p36.11	1.017597408	N/A	1.017597408	N/A	1	UNKNOWN: USER IMPORTED
N0597I07	1	24372982	1p36.11	0.941525531	N/A	0.941525531	N/A	1	UNKNOWN: USER IMPORTED
N0448K03	1	24458577	1p36.11	1.206381279	N/A	1.206381279	N/A	1	UNKNOWN: USER IMPORTED
N0157K08	1	24546257	1p36.11	1.112479994	N/A	1.112479994	N/A	1	UNKNOWN: USER IMPORTED
N0335G20	1	24687098	1p36.11	1.221137125	N/A	1.221137125	N/A	1	UNKNOWN: USER IMPORTED
N0070P17	1	25154030	1p36.11	1.063628831	N/A	1.063628831	N/A	1	UNKNOWN: USER IMPORTED
N0065E18	1	25285950	1p35.3	1.068556647	N/A	1.068556647	N/A	1	UNKNOWN: USER IMPORTED
N0016E09	1	25302992	1p35.3	1.071393086	N/A	1.071393086	N/A	1	UNKNOWN: USER IMPORTED
N0039G19	1	25389490	1p35.3	0.974535897	N/A	0.974535897	N/A	1	UNKNOWN: USER IMPORTED
N0111D20	1	25482826	1p35.3	1.090218528	N/A	1.090218528	N/A	1	UNKNOWN: USER IMPORTED
N0050L24	1	25546964	1p35.3	1.00866355	N/A	1.00866355	N/A	1	UNKNOWN: USER IMPORTED
N0349K08	1	25646918	1p35.3	0.987902668	N/A	0.987902668	N/A	1	UNKNOWN: USER IMPORTED
N0629P14	1	25785126	1p35.3	1.097464825	N/A	1.097464825	N/A	1	UNKNOWN: USER IMPORTED
N0758G19	1	25975866	1p35.3	0.948740297	N/A	0.948740297	N/A	1	UNKNOWN: USER IMPORTED
N0443P17	1	26111017	1p35.3	1.004459578	N/A	1.004459578	N/A	1	UNKNOWN: USER IMPORTED
M2240C05	1	26311153	1p35.3	0.940229606	N/A	0.940229606	N/A	1	UNKNOWN: USER IMPORTED
N0492E20	1	26410037	1p35.3	1.018821136	N/A	1.018821136	N/A	1	UNKNOWN: USER IMPORTED
N0668B03	1	26496432	1p35.3	0.910709662	N/A	0.910709662	N/A	1	UNKNOWN: USER IMPORTED
N1005F07	1	26566120	1p35.3	1.014885818	N/A	1.014885818	N/A	1	UNKNOWN: USER IMPORTED
N0621I13	1	26850771	1p35.3	1.034198177	N/A	1.034198177	N/A	1	UNKNOWN: USER IMPORTED
N0427O24	1	27289581	1p35.3	1.040337344	N/A	1.040337344	N/A	1	UNKNOWN: USER IMPORTED
N0758C04	1	27481437	1p35.2	1.01179487	N/A	1.01179487	N/A	1	UNKNOWN: USER IMPORTED
N0559B09	1	27586835	1p35.2	0.929507502	N/A	0.929507502	N/A	1	UNKNOWN: USER IMPORTED
N0667P18	1	27617745	1p35.2	0.961618117	N/A	0.961618117	N/A	1	UNKNOWN: USER IMPORTED
M2538F21	1	27887146	1p35.2	1.02108068	N/A	1.02108068	N/A	1	UNKNOWN: USER IMPORTED
M2655L21	1	28040551	1p35.2	0.964710833	N/A	0.964710833	N/A	1	UNKNOWN: USER IMPORTED
N0318E23	1	28488064	1p35.2	0.941088612	N/A	0.941088612	N/A	1	UNKNOWN: USER IMPORTED
M2511F13	1	28615334	1p35.2	0.991528459	N/A	0.991528459	N/A	1	UNKNOWN: USER IMPORTED
N0245H18	1	28623148	1p35.2	1.118744991	N/A	1.118744991	N/A	1	UNKNOWN: USER IMPORTED
N0265A07	1	28657841	1p35.2	1.082602893	N/A	1.082602893	N/A	1	UNKNOWN: USER IMPORTED
N0619P09	1	28756729	1p35.2	1.05091957	N/A	1.05091957	N/A	1	UNKNOWN: USER IMPORTED
N0026P17	1	28911820	1p35.2	1.061013995	N/A	1.061013995	N/A	1	UNKNOWN: USER IMPORTED
N0242L13	1	29053864	1p35.2	0.967847065	N/A	0.967847065	N/A	1	UNKNOWN: USER IMPORTED
N0008J01	1	29063739	1p35.2	0.999267331	N/A	0.999267331	N/A	1	UNKNOWN: USER IMPORTED
N0081K03	1	29077433	1p35.2	0.930095791	N/A	0.930095791	N/A	1	UNKNOWN: USER IMPORTED
N0501K07	1	29205622	1p35.2	0.849514157	N/A	0.849514157	N/A	1	UNKNOWN: USER IMPORTED
N0651G24	1	29283677	1p35.2	1.115821718	N/A	1.115821718	N/A	1	UNKNOWN: USER IMPORTED
N0376P08	1	29473834	1p35.2	0.951232249	N/A	0.951232249	N/A	1	UNKNOWN: USER IMPORTED
N0179G08	1	29645059	1p35.1	1.051764726	N/A	1.051764726	N/A	1	UNKNOWN: USER IMPORTED
N0168D14	1	29730745	1p35.1	0.914895855	N/A	0.914895855	N/A	1	UNKNOWN: USER IMPORTED
N0262L08	1	29870385	1p35.1	0.975720284	N/A	0.975720284	N/A	1	UNKNOWN: USER IMPORTED
N0639P11	1	30221480	1p35.1	1.003313844	N/A	1.003313844	N/A	1	UNKNOWN: USER IMPORTED
N0282M04	1	30337165	1p35.1	1.071065004	N/A	1.071065004	N/A	1	UNKNOWN: USER IMPORTED
N0294J15	1	30502888	1p35.1	1.068837187	N/A	1.068837187	N/A	1	UNKNOWN: USER IMPORTED
N0051C12	1	30658615	1p35.1	1.013826623	N/A	1.013826623	N/A	1	UNKNOWN: USER IMPORTED
N0638H12	1	30710715	1p35.1	1.037355233	N/A	1.037355233	N/A	1	UNKNOWN: USER IMPORTED
N0490K07	1	31003302	1p35.1	0.857991254	N/A	0.857991254	N/A	1	UNKNOWN: USER IMPORTED
N0297M13	1	31157824	1p35.1	0.980474197	N/A	0.980474197	N/A	1	UNKNOWN: USER IMPORTED
N0135H23	1	31344583	1p35.1	1.014949666	N/A	1.014949666	N/A	1	UNKNOWN: USER IMPORTED
N0629A12	1	31366074	1p35.1	0.978599589	N/A	0.978599589	N/A	1	UNKNOWN: USER IMPORTED
M2175L24	1	31453112	1p34.3	1.03709424	N/A	1.03709424	N/A	1	UNKNOWN: USER IMPORTED
N0580L17	1	31501766	1p34.3	1.052917042	N/A	1.052917042	N/A	1	UNKNOWN: USER IMPORTED
N0318L19	1	31899895	1p34.3	0.88594927	N/A	0.88594927	N/A	1	UNKNOWN: USER IMPORTED
N0277E16	1	31931810	1p34.3	1.111845439	N/A	1.111845439	N/A	1	UNKNOWN: USER IMPORTED
N0358I24	1	32121101	1p34.3	1.072204648	N/A	1.072204648	N/A	1	UNKNOWN: USER IMPORTED
N0425I15	1	32397520	1p34.3	0.798729175	N/A	0.798729175	N/A	1	UNKNOWN: USER IMPORTED
N0336O20	1	32700924	1p34.3	1.014462552	N/A	1.014462552	N/A	1	UNKNOWN: USER IMPORTED
N0276H09	1	32816132	1p34.3	1.161766995	N/A	1.161766995	N/A	1	UNKNOWN: USER IMPORTED
N0133F09	1	32839935	1p34.3	0.958977644	N/A	0.958977644	N/A	1	UNKNOWN: USER IMPORTED
N0573P06	1	32905348	1p34.3	0.991266808	N/A	0.991266808	N/A	1	UNKNOWN: USER IMPORTED
N0777F21	1	33051878	1p34.3	1.047126585	N/A	1.047126585	N/A	1	UNKNOWN: USER IMPORTED
N0094H24	1	33226849	1p34.3	1.014238887	N/A	1.014238887	N/A	1	UNKNOWN: USER IMPORTED
N0433N19	1	33245020	1p34.3	0.941215424	N/A	0.941215424	N/A	1	UNKNOWN: USER IMPORTED
N0396A06	1	33387808	1p34.3	1.078481727	N/A	1.078481727	N/A	1	UNKNOWN: USER IMPORTED
N0051A20	1	33548328	1p34.3	0.939632083	N/A	0.939632083	N/A	1	UNKNOWN: USER IMPORTED
N0125D21	1	33655465	1p34.3	1.00493127	N/A	1.00493127	N/A	1	UNKNOWN: USER IMPORTED
N0207N22	1	33908026	1p34.3	1.005005138	N/A	1.005005138	N/A	1	UNKNOWN: USER IMPORTED
N0489I06	1	34007494	1p34.3	1.039033659	N/A	1.039033659	N/A	1	UNKNOWN: USER IMPORTED
N0166O15	1	34075624	1p34.3	1.051758931	N/A	1.051758931	N/A	1	UNKNOWN: USER IMPORTED
N0076N20	1	34201037	1p34.3	1.003393409	N/A	1.003393409	N/A	1	UNKNOWN: USER IMPORTED
N0620G01	1	34311939	1p34.3	0.899708492	N/A	0.899708492	N/A	1	UNKNOWN: USER IMPORTED
N0428M11	1	34438753	1p34.3	0.976994658	N/A	0.976994658	N/A	1	UNKNOWN: USER IMPORTED
N0460N05	1	34546960	1p34.3	0.843059579	N/A	0.843059579	N/A	1	UNKNOWN: USER IMPORTED
N0612O20	1	34684669	1p34.3	1.043629463	N/A	1.043629463	N/A	1	UNKNOWN: USER IMPORTED
N0144M09	1	34802914	1p34.3	1.090677254	N/A	1.090677254	N/A	1	UNKNOWN: USER IMPORTED
N0563C02	1	34930477	1p34.3	0.981658397	N/A	0.981658397	N/A	1	UNKNOWN: USER IMPORTED
N0158E15	1	35080481	1p34.3	0.985095609	N/A	0.985095609	N/A	1	UNKNOWN: USER IMPORTED
N0745H03	1	35250011	1p34.3	1.114296234	N/A	1.114296234	N/A	1	UNKNOWN: USER IMPORTED
N0809M04	1	35365838	1p34.3	1.018540105	N/A	1.018540105	N/A	1	UNKNOWN: USER IMPORTED
N0595E21	1	35558971	1p34.3	1.044926567	N/A	1.044926567	N/A	1	UNKNOWN: USER IMPORTED
N0159J11	1	35667544	1p34.3	0.925920305	N/A	0.925920305	N/A	1	UNKNOWN: USER IMPORTED
N0776D13	1	35873145	1p34.3	0.983287689	N/A	0.983287689	N/A	1	UNKNOWN: USER IMPORTED
N0805F09	1	35951347	1p34.3	0.980902776	N/A	0.980902776	N/A	1	UNKNOWN: USER IMPORTED
N0519P05	1	36082840	1p34.3	1.152297793	N/A	1.152297793	N/A	1	UNKNOWN: USER IMPORTED
N0702B17	1	36260181	1p34.3	1.131067724	N/A	1.131067724	N/A	1	UNKNOWN: USER IMPORTED
N0593A21	1	36358633	1p34.3	1.017241528	N/A	1.017241528	N/A	1	UNKNOWN: USER IMPORTED
M2013G23	1	36492241	1p34.3	1.025862529	N/A	1.025862529	N/A	1	UNKNOWN: USER IMPORTED
N0266M12	1	36771141	1p34.2	1.114333561	N/A	1.114333561	N/A	1	UNKNOWN: USER IMPORTED
N0730E03	1	36824382	1p34.2	1.133471369	N/A	1.133471369	N/A	1	UNKNOWN: USER IMPORTED
N0345F04	1	37048904	1p34.2	0.938109349	N/A	0.938109349	N/A	1	UNKNOWN: USER IMPORTED
N0460H23	1	37178480	1p34.2	0.982944361	N/A	0.982944361	N/A	1	UNKNOWN: USER IMPORTED
N0508M23	1	37291580	1p34.2	0.908827511	N/A	0.908827511	N/A	1	UNKNOWN: USER IMPORTED
N0566C13	1	37480991	1p34.2	1.06461632	N/A	1.06461632	N/A	1	UNKNOWN: USER IMPORTED
N0109P14	1	37596827	1p34.2	1.078926504	N/A	1.078926504	N/A	1	UNKNOWN: USER IMPORTED
N0410H14	1	37736919	1p34.2	0.9738876	N/A	0.9738876	N/A	1	UNKNOWN: USER IMPORTED
N0605D16	1	38140688	1p34.2	1.11079145	N/A	1.11079145	N/A	1	UNKNOWN: USER IMPORTED
N0329N22	1	38222764	1p34.2	1.006211282	N/A	1.006211282	N/A	1	UNKNOWN: USER IMPORTED
N0633P10	1	38310536	1p34.2	0.990906144	N/A	0.990906144	N/A	1	UNKNOWN: USER IMPORTED
N0165L19	1	38543175	1p34.2	1.035861574	N/A	1.035861574	N/A	1	UNKNOWN: USER IMPORTED
N0679G09	1	38597690	1p34.2	0.992034491	N/A	0.992034491	N/A	1	UNKNOWN: USER IMPORTED
N0364J18	1	38627340	1p34.2	0.934303398	N/A	0.934303398	N/A	1	UNKNOWN: USER IMPORTED
N0608G12	1	38683218	1p34.2	0.952077503	N/A	0.952077503	N/A	1	UNKNOWN: USER IMPORTED
N0345N12	1	38921696	1p34.2	0.894485599	N/A	0.894485599	N/A	1	UNKNOWN: USER IMPORTED
N0528I12	1	39060869	1p34.2	0.988865256	N/A	0.988865256	N/A	1	UNKNOWN: USER IMPORTED
N0659O09	1	39092991	1p34.2	0.948083445	N/A	0.948083445	N/A	1	UNKNOWN: USER IMPORTED
N0216E21	1	39239592	1p34.2	1.180327221	N/A	1.180327221	N/A	1	UNKNOWN: USER IMPORTED
N0069E11	1	39334929	1p34.2	0.935746567	N/A	0.935746567	N/A	1	UNKNOWN: USER IMPORTED
N0314P18	1	39434493	1p34.2	1.047085428	N/A	1.047085428	N/A	1	UNKNOWN: USER IMPORTED
M2001D20	1	39533450	1p34.2	0.995143415	N/A	0.995143415	N/A	1	UNKNOWN: USER IMPORTED
N0428O04	1	39576027	1p34.2	1.098349862	N/A	1.098349862	N/A	1	UNKNOWN: USER IMPORTED
N0318B17	1	39728758	1p34.2	1.034143857	N/A	1.034143857	N/A	1	UNKNOWN: USER IMPORTED
N0419E08	1	39821070	1p34.2	1.063164605	N/A	1.063164605	N/A	1	UNKNOWN: USER IMPORTED
M2204G02	1	39851066	1p34.2	0.973858849	N/A	0.973858849	N/A	1	UNKNOWN: USER IMPORTED
N0747C18	1	39863120	1p34.2	1.078933184	N/A	1.078933184	N/A	1	UNKNOWN: USER IMPORTED
N0350G05	1	40002242	1p34.2	1.27413126	N/A	1.27413126	N/A	1	UNKNOWN: USER IMPORTED
N0122E09	1	40172910	1p34.1	0.976130357	N/A	0.976130357	N/A	1	UNKNOWN: USER IMPORTED
N0585B06	1	40323983	1p34.1	0.966031807	N/A	0.966031807	N/A	1	UNKNOWN: USER IMPORTED
N0656D10	1	40396185	1p34.1	1.01589914	N/A	1.01589914	N/A	1	UNKNOWN: USER IMPORTED
N0717E06	1	40398077	1p34.1	0.962803732	N/A	0.962803732	N/A	1	UNKNOWN: USER IMPORTED
N0280O10	1	40483532	1p34.1	1.023299067	N/A	1.023299067	N/A	1	UNKNOWN: USER IMPORTED
N0644L15	1	40550991	1p34.1	0.989842263	N/A	0.989842263	N/A	1	UNKNOWN: USER IMPORTED
N0652O05	1	40735931	1p34.1	1.000088716	N/A	1.000088716	N/A	1	UNKNOWN: USER IMPORTED
N0348A07	1	40859790	1p34.1	0.979400061	N/A	0.979400061	N/A	1	UNKNOWN: USER IMPORTED
N0316O06	1	41007003	1p34.1	1.009251053	N/A	1.009251053	N/A	1	UNKNOWN: USER IMPORTED
N0164K22	1	41089989	1p34.1	0.862867304	N/A	0.862867304	N/A	1	UNKNOWN: USER IMPORTED
N0399E06	1	41179538	1p34.1	0.973715288	N/A	0.973715288	N/A	1	UNKNOWN: USER IMPORTED
N0595K03	1	41388724	1p34.1	0.99056874	N/A	0.99056874	N/A	1	UNKNOWN: USER IMPORTED
N0092H18	1	41579147	1p34.1	1.019924435	N/A	1.019924435	N/A	1	UNKNOWN: USER IMPORTED
N0413J19	1	41693112	1p34.1	0.971287509	N/A	0.971287509	N/A	1	UNKNOWN: USER IMPORTED
N0045C15	1	41884583	1p34.1	0.913730574	N/A	0.913730574	N/A	1	UNKNOWN: USER IMPORTED
N0799L22	1	41974022	1p34.1	1.057282501	N/A	1.057282501	N/A	1	UNKNOWN: USER IMPORTED
N0558M13	1	42090132	1p34.1	0.937587266	N/A	0.937587266	N/A	1	UNKNOWN: USER IMPORTED
N0096H10	1	42247054	1p34.1	1.016447647	N/A	1.016447647	N/A	1	UNKNOWN: USER IMPORTED
N0483I17	1	42518637	1p34.1	0.862739607	N/A	0.862739607	N/A	1	UNKNOWN: USER IMPORTED
N0336K05	1	42630262	1p34.1	0.969682066	N/A	0.969682066	N/A	1	UNKNOWN: USER IMPORTED
N0113C10	1	42973893	1p34.1	0.955544665	N/A	0.955544665	N/A	1	UNKNOWN: USER IMPORTED
N0035J13	1	42975321	1p34.1	1.04008254	N/A	1.04008254	N/A	1	UNKNOWN: USER IMPORTED
N0297L05	1	43107565	1p34.1	1.052651629	N/A	1.052651629	N/A	1	UNKNOWN: USER IMPORTED
N0090B12	1	43253844	1p34.1	1.081679547	N/A	1.081679547	N/A	1	UNKNOWN: USER IMPORTED
N0339E04	1	43516164	1p34.1	0.924808853	N/A	0.924808853	N/A	1	UNKNOWN: USER IMPORTED
F0542I22	1	43689900	1p34.1	1.017149193	N/A	1.017149193	N/A	1	UNKNOWN: USER IMPORTED
N0419A24	1	43789463	1p34.1	1.018740294	N/A	1.018740294	N/A	1	UNKNOWN: USER IMPORTED
N0445G20	1	43844091	1p34.1	1.023126283	N/A	1.023126283	N/A	1	UNKNOWN: USER IMPORTED
N0802K22	1	43934846	1p34.1	0.961975766	N/A	0.961975766	N/A	1	UNKNOWN: USER IMPORTED
N0076O14	1	43993499	1p34.1	1.04146245	N/A	1.04146245	N/A	1	UNKNOWN: USER IMPORTED
N0076I08	1	44149446	1p34.1	0.985257735	N/A	0.985257735	N/A	1	UNKNOWN: USER IMPORTED
N0761L18	1	44344387	1p34.1	1.064518976	N/A	1.064518976	N/A	1	UNKNOWN: USER IMPORTED
N0788F03	1	44587378	1p34.1	1.04429938	N/A	1.04429938	N/A	1	UNKNOWN: USER IMPORTED
N0069J16	1	44808222	1p34.1	1.090377658	N/A	1.090377658	N/A	1	UNKNOWN: USER IMPORTED
N0154C15	1	44999567	1p34.1	1.000718261	N/A	1.000718261	N/A	1	UNKNOWN: USER IMPORTED
N0452L15	1	45150183	1p34.1	1.019927186	N/A	1.019927186	N/A	1	UNKNOWN: USER IMPORTED
N0782K14	1	45229185	1p34.1	0.928878842	N/A	0.928878842	N/A	1	UNKNOWN: USER IMPORTED
N0183P01	1	45507910	1p34.1	1.066364684	N/A	1.066364684	N/A	1	UNKNOWN: USER IMPORTED
N0767N06	1	45522403	1p34.1	0.957564434	N/A	0.957564434	N/A	1	UNKNOWN: USER IMPORTED
N0743A18	1	45626511	1p34.1	0.872448486	N/A	0.872448486	N/A	1	UNKNOWN: USER IMPORTED
N0165N17	1	45858197	1p34.1	0.960014836	N/A	0.960014836	N/A	1	UNKNOWN: USER IMPORTED
N0112C15	1	46013118	1p32.3	0.964354461	N/A	0.964354461	N/A	1	UNKNOWN: USER IMPORTED
M2270C03	1	46110962	1p32.3	0.992378683	N/A	0.992378683	N/A	1	UNKNOWN: USER IMPORTED
N0165O06	1	46218440	1p32.3	1.122659386	N/A	1.122659386	N/A	1	UNKNOWN: USER IMPORTED
N0004M03	1	46410792	1p32.3	0.917583773	N/A	0.917583773	N/A	1	UNKNOWN: USER IMPORTED
N0008J09	1	46498432	1p32.3	0.953935195	N/A	0.953935195	N/A	1	UNKNOWN: USER IMPORTED
N0384I18	1	46579538	1p32.3	1.009374133	N/A	1.009374133	N/A	1	UNKNOWN: USER IMPORTED
N0585B20	1	46700214	1p32.3	1.063472943	N/A	1.063472943	N/A	1	UNKNOWN: USER IMPORTED
N0705G19	1	46849357	1p32.3	0.945695025	N/A	0.945695025	N/A	1	UNKNOWN: USER IMPORTED
N0332M15	1	47102156	1p32.3	1.013946756	N/A	1.013946756	N/A	1	UNKNOWN: USER IMPORTED
N0801E19	1	47130356	1p32.3	0.872242207	N/A	0.872242207	N/A	1	UNKNOWN: USER IMPORTED
N0165I13	1	47244193	1p32.3	1.017488768	N/A	1.017488768	N/A	1	UNKNOWN: USER IMPORTED
N0458M05	1	47399523	1p32.3	1.021214663	N/A	1.021214663	N/A	1	UNKNOWN: USER IMPORTED
N0045M02	1	47457634	1p32.3	0.959706006	N/A	0.959706006	N/A	1	UNKNOWN: USER IMPORTED
N0797P21	1	47544062	1p32.3	1.048973276	N/A	1.048973276	N/A	1	UNKNOWN: USER IMPORTED
N0561A23	1	47577515	1p32.3	1.02730894	N/A	1.02730894	N/A	1	UNKNOWN: USER IMPORTED
N0119B02	1	47625173	1p32.3	1.020835797	N/A	1.020835797	N/A	1	UNKNOWN: USER IMPORTED
N0039A02	1	47693334	1p32.3	0.933007473	N/A	0.933007473	N/A	1	UNKNOWN: USER IMPORTED
N0655A01	1	47815779	1p32.3	1.085404362	N/A	1.085404362	N/A	1	UNKNOWN: USER IMPORTED
N0252A04	1	48105666	1p32.3	0.903681923	N/A	0.903681923	N/A	1	UNKNOWN: USER IMPORTED
N0026H15	1	48155553	1p32.3	1.01287872	N/A	1.01287872	N/A	1	UNKNOWN: USER IMPORTED
N0093C10	1	48430212	1p32.3	1.053117231	N/A	1.053117231	N/A	1	UNKNOWN: USER IMPORTED
N0715D13	1	48537391	1p32.3	1.026339034	N/A	1.026339034	N/A	1	UNKNOWN: USER IMPORTED
N0094O18	1	48866808	1p32.3	1.00857986	N/A	1.00857986	N/A	1	UNKNOWN: USER IMPORTED
N0421N22	1	49025728	1p32.3	0.885762931	N/A	0.885762931	N/A	1	UNKNOWN: USER IMPORTED
N0558D23	1	49262428	1p32.3	0.919120161	N/A	0.919120161	N/A	1	UNKNOWN: USER IMPORTED
N0698L03	1	49487713	1p32.3	1.073422481	N/A	1.073422481	N/A	1	UNKNOWN: USER IMPORTED
N0475I08	1	49769798	1p32.3	1.011653421	N/A	1.011653421	N/A	1	UNKNOWN: USER IMPORTED
N0680C11	1	49918345	1p32.3	1.09750117	N/A	1.09750117	N/A	1	UNKNOWN: USER IMPORTED
N0183G22	1	50097329	1p32.3	1.031378339	N/A	1.031378339	N/A	1	UNKNOWN: USER IMPORTED
N0367O03	1	50202701	1p32.3	1.010775359	N/A	1.010775359	N/A	1	UNKNOWN: USER IMPORTED
N0670L05	1	50462000	1p32.3	1.038486724	N/A	1.038486724	N/A	1	UNKNOWN: USER IMPORTED
M2588P08	1	50490338	1p32.3	1.393894076	N/A	1.393894076	N/A	1	UNKNOWN: USER IMPORTED
N0480P12	1	50690954	1p32.3	0.950541508	N/A	0.950541508	N/A	1	UNKNOWN: USER IMPORTED
N0116M11	1	50708276	1p32.3	1.123253667	N/A	1.123253667	N/A	1	UNKNOWN: USER IMPORTED
N0278J17	1	50796307	1p32.3	1.071953773	N/A	1.071953773	N/A	1	UNKNOWN: USER IMPORTED
N0186C18	1	50927968	1p32.3	1.046593599	N/A	1.046593599	N/A	1	UNKNOWN: USER IMPORTED
N0088E11	1	51391345	1p32.3	1.029418489	N/A	1.029418489	N/A	1	UNKNOWN: USER IMPORTED
N0350N19	1	51543475	1p32.3	0.985524366	N/A	0.985524366	N/A	1	UNKNOWN: USER IMPORTED
N0469M21	1	51644851	1p32.3	1.026317817	N/A	1.026317817	N/A	1	UNKNOWN: USER IMPORTED
N0091A18	1	51727145	1p32.3	1.030327886	N/A	1.030327886	N/A	1	UNKNOWN: USER IMPORTED
N0708I13	1	51864442	1p32.3	0.973083366	N/A	0.973083366	N/A	1	UNKNOWN: USER IMPORTED
N0601F17	1	52008201	1p32.3	0.945990495	N/A	0.945990495	N/A	1	UNKNOWN: USER IMPORTED
N0155O18	1	52114805	1p32.3	1.072108875	N/A	1.072108875	N/A	1	UNKNOWN: USER IMPORTED
N0043F06	1	52249457	1p32.3	0.943681641	N/A	0.943681641	N/A	1	UNKNOWN: USER IMPORTED
M2130O01	1	52357594	1p32.3	1.001073061	N/A	1.001073061	N/A	1	UNKNOWN: USER IMPORTED
N0452I17	1	52409287	1p32.3	1.083394612	N/A	1.083394612	N/A	1	UNKNOWN: USER IMPORTED
N0537L08	1	52543738	1p32.3	0.912168155	N/A	0.912168155	N/A	1	UNKNOWN: USER IMPORTED
N0712H04	1	52646508	1p32.3	0.984660419	N/A	0.984660419	N/A	1	UNKNOWN: USER IMPORTED
M2235M04	1	52757235	1p32.3	0.901598797	N/A	0.901598797	N/A	1	UNKNOWN: USER IMPORTED
N0627G19	1	52766030	1p32.3	1.060684734	N/A	1.060684734	N/A	1	UNKNOWN: USER IMPORTED
N0562F12	1	52860464	1p32.3	1.02680444	N/A	1.02680444	N/A	1	UNKNOWN: USER IMPORTED
N0351E14	1	53057671	1p32.3	0.905325773	N/A	0.905325773	N/A	1	UNKNOWN: USER IMPORTED
N0809G07	1	53186939	1p32.3	0.945807202	N/A	0.945807202	N/A	1	UNKNOWN: USER IMPORTED
N0096E15	1	53274199	1p32.3	1.10514038	N/A	1.10514038	N/A	1	UNKNOWN: USER IMPORTED
N0048C04	1	53498408	1p32.3	0.889331563	N/A	0.889331563	N/A	1	UNKNOWN: USER IMPORTED
N0323E04	1	53515496	1p32.3	1.09394629	N/A	1.09394629	N/A	1	UNKNOWN: USER IMPORTED
N0084E06	1	53863855	1p32.3	1.027367386	N/A	1.027367386	N/A	1	UNKNOWN: USER IMPORTED
N0323C05	1	53965532	1p32.3	1.067023206	N/A	1.067023206	N/A	1	UNKNOWN: USER IMPORTED
N0092H03	1	54106565	1p32.3	1.141436696	N/A	1.141436696	N/A	1	UNKNOWN: USER IMPORTED
N0433C03	1	54237330	1p32.3	1.021389608	N/A	1.021389608	N/A	1	UNKNOWN: USER IMPORTED
N0425H22	1	54457718	1p32.2	1.03759599	N/A	1.03759599	N/A	1	UNKNOWN: USER IMPORTED
N0275N17	1	54560451	1p32.2	0.878281279	N/A	0.878281279	N/A	1	UNKNOWN: USER IMPORTED
N0012C17	1	54650958	1p32.2	0.987805245	N/A	0.987805245	N/A	1	UNKNOWN: USER IMPORTED
N0012C19	1	54653495	1p32.2	0.975251077	N/A	0.975251077	N/A	1	UNKNOWN: USER IMPORTED
N0627J09	1	54765583	1p32.2	0.949879057	N/A	0.949879057	N/A	1	UNKNOWN: USER IMPORTED
N0109I02	1	54867583	1p32.2	0.999358782	N/A	0.999358782	N/A	1	UNKNOWN: USER IMPORTED
N0387E03	1	55067008	1p32.2	1.020722933	N/A	1.020722933	N/A	1	UNKNOWN: USER IMPORTED
N0395E05	1	55269506	1p32.2	0.993285035	N/A	0.993285035	N/A	1	UNKNOWN: USER IMPORTED
N0365M18	1	55417676	1p32.2	1.00652129	N/A	1.00652129	N/A	1	UNKNOWN: USER IMPORTED
N0447E04	1	55584535	1p32.2	0.97270562	N/A	0.97270562	N/A	1	UNKNOWN: USER IMPORTED
N0769I07	1	55823387	1p32.2	0.957055121	N/A	0.957055121	N/A	1	UNKNOWN: USER IMPORTED
N0613A17	1	55937618	1p32.2	0.965637322	N/A	0.965637322	N/A	1	UNKNOWN: USER IMPORTED
N0606D16	1	56052919	1p32.2	0.968867951	N/A	0.968867951	N/A	1	UNKNOWN: USER IMPORTED
N0802D18	1	56177563	1p32.2	1.029284113	N/A	1.029284113	N/A	1	UNKNOWN: USER IMPORTED
N0798A22	1	56192831	1p32.2	1.094407962	N/A	1.094407962	N/A	1	UNKNOWN: USER IMPORTED
N0347O14	1	56391178	1p32.2	1.01977562	N/A	1.01977562	N/A	1	UNKNOWN: USER IMPORTED
N0650C20	1	56531316	1p32.2	0.999518501	N/A	0.999518501	N/A	1	UNKNOWN: USER IMPORTED
N0367O01	1	56602424	1p32.2	1.032385277	N/A	1.032385277	N/A	1	UNKNOWN: USER IMPORTED
M2005O09	1	56772290	1p32.1	0.937935289	N/A	0.937935289	N/A	1	UNKNOWN: USER IMPORTED
N0367N23	1	56864625	1p32.1	0.9918167	N/A	0.9918167	N/A	1	UNKNOWN: USER IMPORTED
N0725A01	1	56993996	1p32.1	1.01947455	N/A	1.01947455	N/A	1	UNKNOWN: USER IMPORTED
N0711A19	1	57242156	1p32.1	0.971175725	N/A	0.971175725	N/A	1	UNKNOWN: USER IMPORTED
N0749L17	1	57454737	1p32.1	0.977074802	N/A	0.977074802	N/A	1	UNKNOWN: USER IMPORTED
N0208L07	1	57620161	1p32.1	0.951322521	N/A	0.951322521	N/A	1	UNKNOWN: USER IMPORTED
N0684M24	1	57803888	1p32.1	0.990993626	N/A	0.990993626	N/A	1	UNKNOWN: USER IMPORTED
N0636K17	1	58013413	1p32.1	1.05615376	N/A	1.05615376	N/A	1	UNKNOWN: USER IMPORTED
N0018M18	1	58161390	1p32.1	0.865695295	N/A	0.865695295	N/A	1	UNKNOWN: USER IMPORTED
N0588L12	1	58320441	1p32.1	0.995263352	N/A	0.995263352	N/A	1	UNKNOWN: USER IMPORTED
N0342F23	1	58327600	1p32.1	0.910002223	N/A	0.910002223	N/A	1	UNKNOWN: USER IMPORTED
N0454N17	1	58484249	1p32.1	0.985677003	N/A	0.985677003	N/A	1	UNKNOWN: USER IMPORTED
N0162J04	1	58510504	1p32.1	0.869558611	N/A	0.869558611	N/A	1	UNKNOWN: USER IMPORTED
N0045F22	1	58685011	1p32.1	1.071754959	N/A	1.071754959	N/A	1	UNKNOWN: USER IMPORTED
N0206P01	1	58698038	1p32.1	0.981531585	N/A	0.981531585	N/A	1	UNKNOWN: USER IMPORTED
N0592P11	1	59022574	1p32.1	1.062522978	N/A	1.062522978	N/A	1	UNKNOWN: USER IMPORTED
N0316F18	1	59224212	1p32.1	1.02560576	N/A	1.02560576	N/A	1	UNKNOWN: USER IMPORTED
N0242B09	1	59374848	1p32.1	1.038398908	N/A	1.038398908	N/A	1	UNKNOWN: USER IMPORTED
N0066M21	1	59406212	1p32.1	0.990560066	N/A	0.990560066	N/A	1	UNKNOWN: USER IMPORTED
N0475B24	1	59623648	1p32.1	1.059826711	N/A	1.059826711	N/A	1	UNKNOWN: USER IMPORTED
N0479E21	1	59691402	1p32.1	1.046672181	N/A	1.046672181	N/A	1	UNKNOWN: USER IMPORTED
N0123H07	1	59807527	1p32.1	0.979978694	N/A	0.979978694	N/A	1	UNKNOWN: USER IMPORTED
N0541N13	1	59918849	1p32.1	0.998033879	N/A	0.998033879	N/A	1	UNKNOWN: USER IMPORTED
N0363E22	1	60184996	1p32.1	1.007956896	N/A	1.007956896	N/A	1	UNKNOWN: USER IMPORTED
N0776H12	1	60356152	1p32.1	0.973906391	N/A	0.973906391	N/A	1	UNKNOWN: USER IMPORTED
N0025A21	1	60393064	1p32.1	0.934185524	N/A	0.934185524	N/A	1	UNKNOWN: USER IMPORTED
N0436K08	1	60505610	1p32.1	1.024893704	N/A	1.024893704	N/A	1	UNKNOWN: USER IMPORTED
N0364M11	1	60649316	1p32.1	0.998680909	N/A	0.998680909	N/A	1	UNKNOWN: USER IMPORTED
N0108D17	1	60976421	1p32.1	0.990789694	N/A	0.990789694	N/A	1	UNKNOWN: USER IMPORTED
N0689O24	1	61305848	1p32.1	1.033644268	N/A	1.033644268	N/A	1	UNKNOWN: USER IMPORTED
F0605A18	1	61498772	1p32.1	0.851685983	N/A	0.851685983	N/A	1	UNKNOWN: USER IMPORTED
N0138I13	1	61592413	1p32.1	1.080844607	N/A	1.080844607	N/A	1	UNKNOWN: USER IMPORTED
N0119G24	1	61649223	1p32.1	1.009110881	N/A	1.009110881	N/A	1	UNKNOWN: USER IMPORTED
N0727C20	1	61830162	1p32.1	1.021908351	N/A	1.021908351	N/A	1	UNKNOWN: USER IMPORTED
N0185E18	1	62029857	1p31.3	0.944397921	N/A	0.944397921	N/A	1	UNKNOWN: USER IMPORTED
N0746E15	1	62098323	1p31.3	1.049592507	N/A	1.049592507	N/A	1	UNKNOWN: USER IMPORTED
N0293K19	1	62279623	1p31.3	0.858291832	N/A	0.858291832	N/A	1	UNKNOWN: USER IMPORTED
N0611A01	1	62388729	1p31.3	0.975303659	N/A	0.975303659	N/A	1	UNKNOWN: USER IMPORTED
N0637F13	1	62467606	1p31.3	0.917717363	N/A	0.917717363	N/A	1	UNKNOWN: USER IMPORTED
N0456A02	1	62603108	1p31.3	0.942490918	N/A	0.942490918	N/A	1	UNKNOWN: USER IMPORTED
N0005P04	1	62780606	1p31.3	0.913883319	N/A	0.913883319	N/A	1	UNKNOWN: USER IMPORTED
N0818K02	1	62847815	1p31.3	1.04428887	N/A	1.04428887	N/A	1	UNKNOWN: USER IMPORTED
N0673C04	1	63097526	1p31.3	1.091705703	N/A	1.091705703	N/A	1	UNKNOWN: USER IMPORTED
N0384L12	1	63357397	1p31.3	1.13196553	N/A	1.13196553	N/A	1	UNKNOWN: USER IMPORTED
N0425O10	1	63482941	1p31.3	0.990678097	N/A	0.990678097	N/A	1	UNKNOWN: USER IMPORTED
N0035C14	1	63629781	1p31.3	1.043697339	N/A	1.043697339	N/A	1	UNKNOWN: USER IMPORTED
N0522H23	1	63726476	1p31.3	1.038750467	N/A	1.038750467	N/A	1	UNKNOWN: USER IMPORTED
N0746P17	1	63906808	1p31.3	1.036404285	N/A	1.036404285	N/A	1	UNKNOWN: USER IMPORTED
N0105I06	1	64017905	1p31.3	0.971103527	N/A	0.971103527	N/A	1	UNKNOWN: USER IMPORTED
N0093F23	1	64351376	1p31.3	1.023479512	N/A	1.023479512	N/A	1	UNKNOWN: USER IMPORTED
N0442I03	1	64532292	1p31.3	0.788981987	N/A	0.788981987	N/A	1	UNKNOWN: USER IMPORTED
N0391L18	1	64635395	1p31.3	1.052400459	N/A	1.052400459	N/A	1	UNKNOWN: USER IMPORTED
N0034E08	1	64741438	1p31.3	0.905875654	N/A	0.905875654	N/A	1	UNKNOWN: USER IMPORTED
N0726F23	1	64965086	1p31.3	0.851597578	N/A	0.851597578	N/A	1	UNKNOWN: USER IMPORTED
N0469G08	1	65057302	1p31.3	1.000452946	N/A	1.000452946	N/A	1	UNKNOWN: USER IMPORTED
M2008P08	1	65157629	1p31.3	1.130478354	N/A	1.130478354	N/A	1	UNKNOWN: USER IMPORTED
N0282E16	1	65243788	1p31.3	1.023447195	N/A	1.023447195	N/A	1	UNKNOWN: USER IMPORTED
N0731H18	1	65399386	1p31.3	1.035571408	N/A	1.035571408	N/A	1	UNKNOWN: USER IMPORTED
N0610F12	1	65624488	1p31.3	1.041630322	N/A	1.041630322	N/A	1	UNKNOWN: USER IMPORTED
N0348H06	1	65815993	1p31.3	1.067525447	N/A	1.067525447	N/A	1	UNKNOWN: USER IMPORTED
N0360E07	1	66000841	1p31.2	1.034893928	N/A	1.034893928	N/A	1	UNKNOWN: USER IMPORTED
N0607G09	1	66053717	1p31.2	1.081652043	N/A	1.081652043	N/A	1	UNKNOWN: USER IMPORTED
N0097G08	1	66449797	1p31.2	1.032011027	N/A	1.032011027	N/A	1	UNKNOWN: USER IMPORTED
N0174B10	1	66460803	1p31.2	0.99089028	N/A	0.99089028	N/A	1	UNKNOWN: USER IMPORTED
N0266I14	1	66531301	1p31.2	1.148429565	N/A	1.148429565	N/A	1	UNKNOWN: USER IMPORTED
N0381L12	1	66572444	1p31.2	0.871031053	N/A	0.871031053	N/A	1	UNKNOWN: USER IMPORTED
N0253I21	1	66686423	1p31.2	1.007002805	N/A	1.007002805	N/A	1	UNKNOWN: USER IMPORTED
N0281L19	1	66868991	1p31.2	0.93083211	N/A	0.93083211	N/A	1	UNKNOWN: USER IMPORTED
N0384C24	1	67024674	1p31.2	1.024654027	N/A	1.024654027	N/A	1	UNKNOWN: USER IMPORTED
N0102M16	1	67103985	1p31.2	0.966481103	N/A	0.966481103	N/A	1	UNKNOWN: USER IMPORTED
N0746B05	1	67485540	1p31.2	0.970735073	N/A	0.970735073	N/A	1	UNKNOWN: USER IMPORTED
N0714F22	1	67516316	1p31.2	1.087962225	N/A	1.087962225	N/A	1	UNKNOWN: USER IMPORTED
N0422P08	1	67607111	1p31.2	1.067159154	N/A	1.067159154	N/A	1	UNKNOWN: USER IMPORTED
N0112C05	1	67796524	1p31.2	0.999765349	N/A	0.999765349	N/A	1	UNKNOWN: USER IMPORTED
N0621B07	1	67874285	1p31.2	0.96553487	N/A	0.96553487	N/A	1	UNKNOWN: USER IMPORTED
N0518D03	1	67937249	1p31.2	1.010127446	N/A	1.010127446	N/A	1	UNKNOWN: USER IMPORTED
N0746A17	1	68067598	1p31.2	1.00577839	N/A	1.00577839	N/A	1	UNKNOWN: USER IMPORTED
M2220K05	1	68092535	1p31.2	1.045062908	N/A	1.045062908	N/A	1	UNKNOWN: USER IMPORTED
N0228O03	1	68171946	1p31.2	0.715606474	N/A	0.715606474	N/A	1	UNKNOWN: USER IMPORTED
N0358F02	1	68283723	1p31.2	0.983352441	N/A	0.983352441	N/A	1	UNKNOWN: USER IMPORTED
N0043E20	1	68388607	1p31.2	1.111946614	N/A	1.111946614	N/A	1	UNKNOWN: USER IMPORTED
N0333N17	1	68661153	1p31.2	0.845105674	N/A	0.845105674	N/A	1	UNKNOWN: USER IMPORTED
N0185G11	1	68978218	1p31.2	0.996323333	N/A	0.996323333	N/A	1	UNKNOWN: USER IMPORTED
N0124D12	1	69035339	1p31.2	1.069399446	N/A	1.069399446	N/A	1	UNKNOWN: USER IMPORTED
N0795A13	1	69235759	1p31.2	1.105384968	N/A	1.105384968	N/A	1	UNKNOWN: USER IMPORTED
N0493B12	1	69399603	1p31.2	0.990429265	N/A	0.990429265	N/A	1	UNKNOWN: USER IMPORTED
N0460H15	1	69484095	1p31.2	0.893355188	N/A	0.893355188	N/A	1	UNKNOWN: USER IMPORTED
N0505J08	1	69565322	1p31.2	0.94183328	N/A	0.94183328	N/A	1	UNKNOWN: USER IMPORTED
N0423A18	1	69663766	1p31.2	1.053859345	N/A	1.053859345	N/A	1	UNKNOWN: USER IMPORTED
N0419I14	1	69790503	1p31.1	0.986960325	N/A	0.986960325	N/A	1	UNKNOWN: USER IMPORTED
N0261C01	1	69874311	1p31.1	1.046636525	N/A	1.046636525	N/A	1	UNKNOWN: USER IMPORTED
N0521J17	1	70067347	1p31.1	1.003879933	N/A	1.003879933	N/A	1	UNKNOWN: USER IMPORTED
N0170O09	1	70274038	1p31.1	0.905029909	N/A	0.905029909	N/A	1	UNKNOWN: USER IMPORTED
M2011O01	1	70421362	1p31.1	0.956945498	N/A	0.956945498	N/A	1	UNKNOWN: USER IMPORTED
N0099H08	1	70503482	1p31.1	1.144469984	N/A	1.144469984	N/A	1	UNKNOWN: USER IMPORTED
N0202E21	1	70691309	1p31.1	1.125629808	N/A	1.125629808	N/A	1	UNKNOWN: USER IMPORTED
N0437B07	1	71048049	1p31.1	0.992525043	N/A	0.992525043	N/A	1	UNKNOWN: USER IMPORTED
N0417C02	1	71150178	1p31.1	0.995996036	N/A	0.995996036	N/A	1	UNKNOWN: USER IMPORTED
N0739D05	1	71235398	1p31.1	0.926833238	N/A	0.926833238	N/A	1	UNKNOWN: USER IMPORTED
N0356O17	1	71340949	1p31.1	0.873148854	N/A	0.873148854	N/A	1	UNKNOWN: USER IMPORTED
N0650N17	1	71445765	1p31.1	0.992569737	N/A	0.992569737	N/A	1	UNKNOWN: USER IMPORTED
N0021C01	1	71647038	1p31.1	0.92778006	N/A	0.92778006	N/A	1	UNKNOWN: USER IMPORTED
N0603C14	1	71769608	1p31.1	1.001976368	N/A	1.001976368	N/A	1	UNKNOWN: USER IMPORTED
N0768N16	1	71840733	1p31.1	1.107776826	N/A	1.107776826	N/A	1	UNKNOWN: USER IMPORTED
N0763J10	1	72017671	1p31.1	0.90390166	N/A	0.90390166	N/A	1	UNKNOWN: USER IMPORTED
N0145G22	1	72058081	1p31.1	1.023578821	N/A	1.023578821	N/A	1	UNKNOWN: USER IMPORTED
N0634D10	1	72132610	1p31.1	0.912364808	N/A	0.912364808	N/A	1	UNKNOWN: USER IMPORTED
N0695J17	1	72497571	1p31.1	0.961816833	N/A	0.961816833	N/A	1	UNKNOWN: USER IMPORTED
N0262K01	1	72614045	1p31.1	0.894824683	N/A	0.894824683	N/A	1	UNKNOWN: USER IMPORTED
N0368J01	1	72729172	1p31.1	0.975639658	N/A	0.975639658	N/A	1	UNKNOWN: USER IMPORTED
N0560G21	1	72818449	1p31.1	1.028575691	N/A	1.028575691	N/A	1	UNKNOWN: USER IMPORTED
N0585N05	1	72967242	1p31.1	0.93885834	N/A	0.93885834	N/A	1	UNKNOWN: USER IMPORTED
N0480P09	1	73208235	1p31.1	-0.008614617	N/A	-0.008614617	N/A	1	UNKNOWN: USER IMPORTED
N0747H09	1	73341948	1p31.1	1.042892064	N/A	1.042892064	N/A	1	UNKNOWN: USER IMPORTED
N0519H14	1	73450021	1p31.1	0.888193785	N/A	0.888193785	N/A	1	UNKNOWN: USER IMPORTED
N0616J10	1	73571700	1p31.1	0.921642564	N/A	0.921642564	N/A	1	UNKNOWN: USER IMPORTED
N0680L08	1	73655029	1p31.1	1.020184446	N/A	1.020184446	N/A	1	UNKNOWN: USER IMPORTED
N0699H03	1	73757696	1p31.1	0.994741564	N/A	0.994741564	N/A	1	UNKNOWN: USER IMPORTED
N0293C13	1	73884148	1p31.1	0.900022332	N/A	0.900022332	N/A	1	UNKNOWN: USER IMPORTED
M2007A05	1	74027813	1p31.1	0.971054904	N/A	0.971054904	N/A	1	UNKNOWN: USER IMPORTED
N0016O20	1	74050157	1p31.1	0.936414912	N/A	0.936414912	N/A	1	UNKNOWN: USER IMPORTED
N0744P07	1	74072310	1p31.1	0.963156961	N/A	0.963156961	N/A	1	UNKNOWN: USER IMPORTED
N0235J11	1	74094125	1p31.1	1.017907711	N/A	1.017907711	N/A	1	UNKNOWN: USER IMPORTED
N0627I15	1	74214127	1p31.1	1.01895895	N/A	1.01895895	N/A	1	UNKNOWN: USER IMPORTED
N0585M16	1	74347134	1p31.1	1.083021345	N/A	1.083021345	N/A	1	UNKNOWN: USER IMPORTED
N0525A15	1	74596137	1p31.1	0.870363101	N/A	0.870363101	N/A	1	UNKNOWN: USER IMPORTED
N0538B11	1	74686798	1p31.1	1.014950059	N/A	1.014950059	N/A	1	UNKNOWN: USER IMPORTED
N0664F18	1	74720578	1p31.1	0.943346584	N/A	0.943346584	N/A	1	UNKNOWN: USER IMPORTED
N0026K06	1	74862247	1p31.1	0.977961882	N/A	0.977961882	N/A	1	UNKNOWN: USER IMPORTED
N0316M10	1	74883095	1p31.1	0.916898631	N/A	0.916898631	N/A	1	UNKNOWN: USER IMPORTED
N0047B07	1	75031143	1p31.1	0.831028585	N/A	0.831028585	N/A	1	UNKNOWN: USER IMPORTED
N0114K16	1	75128963	1p31.1	0.203600618	N/A	0.203600618	N/A	1	UNKNOWN: USER IMPORTED
N0631J12	1	75254618	1p31.1	1.03713088	N/A	1.03713088	N/A	1	UNKNOWN: USER IMPORTED
N0492C03	1	75351827	1p31.1	0.988970301	N/A	0.988970301	N/A	1	UNKNOWN: USER IMPORTED
N0297N06	1	75462133	1p31.1	0.936439469	N/A	0.936439469	N/A	1	UNKNOWN: USER IMPORTED
N0103D01	1	75511205	1p31.1	0.89227841	N/A	0.89227841	N/A	1	UNKNOWN: USER IMPORTED
N0550H02	1	75807178	1p31.1	0.951642254	N/A	0.951642254	N/A	1	UNKNOWN: USER IMPORTED
N0001M03	1	76026734	1p31.1	0.956132267	N/A	0.956132267	N/A	1	UNKNOWN: USER IMPORTED
N0465C20	1	76406485	1p31.1	0.880418726	N/A	0.880418726	N/A	1	UNKNOWN: USER IMPORTED
N0190F09	1	76690376	1p31.1	0.938550983	N/A	0.938550983	N/A	1	UNKNOWN: USER IMPORTED
N0064N03	1	76715088	1p31.1	0.940131967	N/A	0.940131967	N/A	1	UNKNOWN: USER IMPORTED
M2013F12	1	76830542	1p31.1	0.896482579	N/A	0.896482579	N/A	1	UNKNOWN: USER IMPORTED
N0627E04	1	76883573	1p31.1	1.020469602	N/A	1.020469602	N/A	1	UNKNOWN: USER IMPORTED
N0722L22	1	77318024	1p31.1	1.014529544	N/A	1.014529544	N/A	1	UNKNOWN: USER IMPORTED
N0607F18	1	77424106	1p31.1	1.048259255	N/A	1.048259255	N/A	1	UNKNOWN: USER IMPORTED
N0417K02	1	77485792	1p31.1	0.809703234	N/A	0.809703234	N/A	1	UNKNOWN: USER IMPORTED
N0553D01	1	77657642	1p31.1	1.04395067	N/A	1.04395067	N/A	1	UNKNOWN: USER IMPORTED
N0770L11	1	77774806	1p31.1	1.053006135	N/A	1.053006135	N/A	1	UNKNOWN: USER IMPORTED
N0630L23	1	78067126	1p31.1	1.036534831	N/A	1.036534831	N/A	1	UNKNOWN: USER IMPORTED
N0160E18	1	78181995	1p31.1	1.001416565	N/A	1.001416565	N/A	1	UNKNOWN: USER IMPORTED
N0323I03	1	78356499	1p31.1	0.943127044	N/A	0.943127044	N/A	1	UNKNOWN: USER IMPORTED
N0348L16	1	78399503	1p31.1	1.250865902	N/A	1.250865902	N/A	1	UNKNOWN: USER IMPORTED
N0675A03	1	78543639	1p31.1	0.961804653	N/A	0.961804653	N/A	1	UNKNOWN: USER IMPORTED
N0695I16	1	78781684	1p31.1	0.81729333	N/A	0.81729333	N/A	1	UNKNOWN: USER IMPORTED
N0702A04	1	78809150	1p31.1	0.963688179	N/A	0.963688179	N/A	1	UNKNOWN: USER IMPORTED
N0572C12	1	78964439	1p31.1	0.7937991	N/A	0.7937991	N/A	1	UNKNOWN: USER IMPORTED
N0293H14	1	79024165	1p31.1	1.028790615	N/A	1.028790615	N/A	1	UNKNOWN: USER IMPORTED
M2017D01	1	79182939	1p31.1	1.09475569	N/A	1.09475569	N/A	1	UNKNOWN: USER IMPORTED
M2005N18	1	79355470	1p31.1	1.120062232	N/A	1.120062232	N/A	1	UNKNOWN: USER IMPORTED
N0693O17	1	79394882	1p31.1	1.030277102	N/A	1.030277102	N/A	1	UNKNOWN: USER IMPORTED
N0316O02	1	79533489	1p31.1	0.956200044	N/A	0.956200044	N/A	1	UNKNOWN: USER IMPORTED
N0731A12	1	79596038	1p31.1	1.002615736	N/A	1.002615736	N/A	1	UNKNOWN: USER IMPORTED
N0449N05	1	79706966	1p31.1	0.942690125	N/A	0.942690125	N/A	1	UNKNOWN: USER IMPORTED
N0794A19	1	79791855	1p31.1	1.061988027	N/A	1.061988027	N/A	1	UNKNOWN: USER IMPORTED
N0389A08	1	79884842	1p31.1	0.971704979	N/A	0.971704979	N/A	1	UNKNOWN: USER IMPORTED
N0320E02	1	79970722	1p31.1	0.892451783	N/A	0.892451783	N/A	1	UNKNOWN: USER IMPORTED
N0144P10	1	80217374	1p31.1	0.933549693	N/A	0.933549693	N/A	1	UNKNOWN: USER IMPORTED
N0115A15	1	80234162	1p31.1	1.015183253	N/A	1.015183253	N/A	1	UNKNOWN: USER IMPORTED
N0101N24	1	80376623	1p31.1	0.923401733	N/A	0.923401733	N/A	1	UNKNOWN: USER IMPORTED
N0258F23	1	80447373	1p31.1	0.972601753	N/A	0.972601753	N/A	1	UNKNOWN: USER IMPORTED
N0671A09	1	80597681	1p22.3	0.905893139	N/A	0.905893139	N/A	1	UNKNOWN: USER IMPORTED
N0733B02	1	80709596	1p22.3	0.882378379	N/A	0.882378379	N/A	1	UNKNOWN: USER IMPORTED
N0002B19	1	80840864	1p22.3	0.969376184	N/A	0.969376184	N/A	1	UNKNOWN: USER IMPORTED
N0675O09	1	80972797	1p22.3	0.980792053	N/A	0.980792053	N/A	1	UNKNOWN: USER IMPORTED
N0432D22	1	81043528	1p22.3	0.830155336	N/A	0.830155336	N/A	1	UNKNOWN: USER IMPORTED
N0669B21	1	81075849	1p22.3	0.9863369	N/A	0.9863369	N/A	1	UNKNOWN: USER IMPORTED
N0159J16	1	81182401	1p22.3	1.045083045	N/A	1.045083045	N/A	1	UNKNOWN: USER IMPORTED
N0262C23	1	81280614	1p22.3	0.96160132	N/A	0.96160132	N/A	1	UNKNOWN: USER IMPORTED
N0064D15	1	81363051	1p22.3	0.939244278	N/A	0.939244278	N/A	1	UNKNOWN: USER IMPORTED
N0101O18	1	81498460	1p22.3	0.917510789	N/A	0.917510789	N/A	1	UNKNOWN: USER IMPORTED
N0645A21	1	81619260	1p22.3	1.026660732	N/A	1.026660732	N/A	1	UNKNOWN: USER IMPORTED
N0403N19	1	81779450	1p22.3	0.99936497	N/A	0.99936497	N/A	1	UNKNOWN: USER IMPORTED
N0738G20	1	81872920	1p22.3	1.000466796	N/A	1.000466796	N/A	1	UNKNOWN: USER IMPORTED
N0734P17	1	82002933	1p22.3	0.838472321	N/A	0.838472321	N/A	1	UNKNOWN: USER IMPORTED
N0752E17	1	82153026	1p22.3	0.951981043	N/A	0.951981043	N/A	1	UNKNOWN: USER IMPORTED
N0727N15	1	82371662	1p22.3	0.874412069	N/A	0.874412069	N/A	1	UNKNOWN: USER IMPORTED
N0796B05	1	82476932	1p22.3	1.042951001	N/A	1.042951001	N/A	1	UNKNOWN: USER IMPORTED
N0604I21	1	83112347	1p22.3	0.986445511	N/A	0.986445511	N/A	1	UNKNOWN: USER IMPORTED
N0019L22	1	83421518	1p22.3	0.98513384	N/A	0.98513384	N/A	1	UNKNOWN: USER IMPORTED
N0599I02	1	83499827	1p22.3	0.987067178	N/A	0.987067178	N/A	1	UNKNOWN: USER IMPORTED
N0196C01	1	83557217	1p22.3	0.962255422	N/A	0.962255422	N/A	1	UNKNOWN: USER IMPORTED
N0100A20	1	83625647	1p22.3	0.994436663	N/A	0.994436663	N/A	1	UNKNOWN: USER IMPORTED
N0604O08	1	83924960	1p22.3	0.960990733	N/A	0.960990733	N/A	1	UNKNOWN: USER IMPORTED
N0025E12	1	83996696	1p22.3	1.058693059	N/A	1.058693059	N/A	1	UNKNOWN: USER IMPORTED
N0747H21	1	84295248	1p22.3	1.016389496	N/A	1.016389496	N/A	1	UNKNOWN: USER IMPORTED
N0770F04	1	84410217	1p22.3	1.020246624	N/A	1.020246624	N/A	1	UNKNOWN: USER IMPORTED
N0792N06	1	84582461	1p22.3	0.886960923	N/A	0.886960923	N/A	1	UNKNOWN: USER IMPORTED
N0507C22	1	84732924	1p22.3	1.056970234	N/A	1.056970234	N/A	1	UNKNOWN: USER IMPORTED
N0679P24	1	84776358	1p22.3	1.006698101	N/A	1.006698101	N/A	1	UNKNOWN: USER IMPORTED
N0652J21	1	84877952	1p22.3	1.008693706	N/A	1.008693706	N/A	1	UNKNOWN: USER IMPORTED
N0232A18	1	84944745	1p22.3	0.973736781	N/A	0.973736781	N/A	1	UNKNOWN: USER IMPORTED
N0667K09	1	85090638	1p22.3	1.06901665	N/A	1.06901665	N/A	1	UNKNOWN: USER IMPORTED
N0693O19	1	85152618	1p22.3	1.01427975	N/A	1.01427975	N/A	1	UNKNOWN: USER IMPORTED
N0469D08	1	85210497	1p22.3	1.062187037	N/A	1.062187037	N/A	1	UNKNOWN: USER IMPORTED
N0036L04	1	85294392	1p22.3	1.003206382	N/A	1.003206382	N/A	1	UNKNOWN: USER IMPORTED
N0680G03	1	85384149	1p22.3	0.901111192	N/A	0.901111192	N/A	1	UNKNOWN: USER IMPORTED
N0145E10	1	85626734	1p22.3	0.994268889	N/A	0.994268889	N/A	1	UNKNOWN: USER IMPORTED
N0771P04	1	85637407	1p22.3	1.089019161	N/A	1.089019161	N/A	1	UNKNOWN: USER IMPORTED
N0360L19	1	85842592	1p22.3	0.933508142	N/A	0.933508142	N/A	1	UNKNOWN: USER IMPORTED
N0268K17	1	86041198	1p22.3	1.074863588	N/A	1.074863588	N/A	1	UNKNOWN: USER IMPORTED
N0274D20	1	86081282	1p22.3	1.047325497	N/A	1.047325497	N/A	1	UNKNOWN: USER IMPORTED
N0646G03	1	86245256	1p22.3	0.860516702	N/A	0.860516702	N/A	1	UNKNOWN: USER IMPORTED
N0769G03	1	86337231	1p22.3	0.951560135	N/A	0.951560135	N/A	1	UNKNOWN: USER IMPORTED
N0636L17	1	86514663	1p22.2	0.926812218	N/A	0.926812218	N/A	1	UNKNOWN: USER IMPORTED
N0562B23	1	86613804	1p22.2	0.961776068	N/A	0.961776068	N/A	1	UNKNOWN: USER IMPORTED
N0384B12	1	86700321	1p22.2	1.03863053	N/A	1.03863053	N/A	1	UNKNOWN: USER IMPORTED
N0527I03	1	86811427	1p22.2	1.091189023	N/A	1.091189023	N/A	1	UNKNOWN: USER IMPORTED
N0814L06	1	86910091	1p22.2	1.029899513	N/A	1.029899513	N/A	1	UNKNOWN: USER IMPORTED
N0627A12	1	87089098	1p22.2	1.047708489	N/A	1.047708489	N/A	1	UNKNOWN: USER IMPORTED
N0338K19	1	87246408	1p22.2	1.09563778	N/A	1.09563778	N/A	1	UNKNOWN: USER IMPORTED
N0121N20	1	87374494	1p22.2	1.017427277	N/A	1.017427277	N/A	1	UNKNOWN: USER IMPORTED
N0580H16	1	87528846	1p22.2	0.854877419	N/A	0.854877419	N/A	1	UNKNOWN: USER IMPORTED
N0060A14	1	87578191	1p22.2	0.959068309	N/A	0.959068309	N/A	1	UNKNOWN: USER IMPORTED
N0105O04	1	87656257	1p22.2	0.965309436	N/A	0.965309436	N/A	1	UNKNOWN: USER IMPORTED
N0364E18	1	87819168	1p22.2	1.060003816	N/A	1.060003816	N/A	1	UNKNOWN: USER IMPORTED
N0136D19	1	87905248	1p22.2	0.97375065	N/A	0.97375065	N/A	1	UNKNOWN: USER IMPORTED
N0673G07	1	88036082	1p22.2	0.988294825	N/A	0.988294825	N/A	1	UNKNOWN: USER IMPORTED
N0681C21	1	88125070	1p22.2	1.080677619	N/A	1.080677619	N/A	1	UNKNOWN: USER IMPORTED
N0592L19	1	88228391	1p22.2	1.038200978	N/A	1.038200978	N/A	1	UNKNOWN: USER IMPORTED
N0382A02	1	88376707	1p22.2	1.082440816	N/A	1.082440816	N/A	1	UNKNOWN: USER IMPORTED
N0110K21	1	88592705	1p22.2	0.962474667	N/A	0.962474667	N/A	1	UNKNOWN: USER IMPORTED
N0082K18	1	88639472	1p22.2	0.946082732	N/A	0.946082732	N/A	1	UNKNOWN: USER IMPORTED
N0812K19	1	88751581	1p22.2	1.060529534	N/A	1.060529534	N/A	1	UNKNOWN: USER IMPORTED
N0272L05	1	89189701	1p22.2	1.013541564	N/A	1.013541564	N/A	1	UNKNOWN: USER IMPORTED
N0259M08	1	89338044	1p22.2	1.06010951	N/A	1.06010951	N/A	1	UNKNOWN: USER IMPORTED
N0413E01	1	89437969	1p22.2	0.956967599	N/A	0.956967599	N/A	1	UNKNOWN: USER IMPORTED
N0302M06	1	89626298	1p22.2	0.975191413	N/A	0.975191413	N/A	1	UNKNOWN: USER IMPORTED
N0597D17	1	89712298	1p22.2	1.049436128	N/A	1.049436128	N/A	1	UNKNOWN: USER IMPORTED
N0722F23	1	89836007	1p22.2	1.066998944	N/A	1.066998944	N/A	1	UNKNOWN: USER IMPORTED
N0646D07	1	89883658	1p22.2	0.922675826	N/A	0.922675826	N/A	1	UNKNOWN: USER IMPORTED
N0259G03	1	90156630	1p22.2	1.102522597	N/A	1.102522597	N/A	1	UNKNOWN: USER IMPORTED
N0615L09	1	90252059	1p22.1	0.943989193	N/A	0.943989193	N/A	1	UNKNOWN: USER IMPORTED
N0549H06	1	90494751	1p22.1	0.866835725	N/A	0.866835725	N/A	1	UNKNOWN: USER IMPORTED
N0742K10	1	90635514	1p22.1	0.960210507	N/A	0.960210507	N/A	1	UNKNOWN: USER IMPORTED
N0699D18	1	90723627	1p22.1	1.126734876	N/A	1.126734876	N/A	1	UNKNOWN: USER IMPORTED
N0647O24	1	91138530	1p22.1	0.977108239	N/A	0.977108239	N/A	1	UNKNOWN: USER IMPORTED
N0043G06	1	91264527	1p22.1	0.948709257	N/A	0.948709257	N/A	1	UNKNOWN: USER IMPORTED
N0504G14	1	91379008	1p22.1	1.053185107	N/A	1.053185107	N/A	1	UNKNOWN: USER IMPORTED
N0084P21	1	91512445	1p22.1	0.98831005	N/A	0.98831005	N/A	1	UNKNOWN: USER IMPORTED
N0762F06	1	91700844	1p22.1	1.046942604	N/A	1.046942604	N/A	1	UNKNOWN: USER IMPORTED
N0589L23	1	91742903	1p22.1	0.821224424	N/A	0.821224424	N/A	1	UNKNOWN: USER IMPORTED
N0723I06	1	91882865	1p22.1	1.008854211	N/A	1.008854211	N/A	1	UNKNOWN: USER IMPORTED
N0062M16	1	91980488	1p22.1	0.923903679	N/A	0.923903679	N/A	1	UNKNOWN: USER IMPORTED
N0545A09	1	92210291	1p22.1	0.997439402	N/A	0.997439402	N/A	1	UNKNOWN: USER IMPORTED
N0597G17	1	92341185	1p22.1	0.951458665	N/A	0.951458665	N/A	1	UNKNOWN: USER IMPORTED
N0001E09	1	92516003	1p22.1	1.015634121	N/A	1.015634121	N/A	1	UNKNOWN: USER IMPORTED
N0334K24	1	92709566	1p22.1	1.556281072	N/A	1.556281072	N/A	1	UNKNOWN: USER IMPORTED
N0799B22	1	92804408	1p22.1	1.030199502	N/A	1.030199502	N/A	1	UNKNOWN: USER IMPORTED
N0796M05	1	92929115	1p22.1	0.947557334	N/A	0.947557334	N/A	1	UNKNOWN: USER IMPORTED
N0193O02	1	93070503	1p22.1	0.998430427	N/A	0.998430427	N/A	1	UNKNOWN: USER IMPORTED
N0698E17	1	93212523	1p22.1	0.883840997	N/A	0.883840997	N/A	1	UNKNOWN: USER IMPORTED
N0455C19	1	93364898	1p22.1	1.107586263	N/A	1.107586263	N/A	1	UNKNOWN: USER IMPORTED
N0494N10	1	93562088	1p22.1	0.980824253	N/A	0.980824253	N/A	1	UNKNOWN: USER IMPORTED
N0488P03	1	93564399	1p22.1	0.872846311	N/A	0.872846311	N/A	1	UNKNOWN: USER IMPORTED
N0502E10	1	93673732	1p22.1	0.970059361	N/A	0.970059361	N/A	1	UNKNOWN: USER IMPORTED
N0396N03	1	93939335	1p22.1	1.031989122	N/A	1.031989122	N/A	1	UNKNOWN: USER IMPORTED
N0006J23	1	94089167	1p22.1	1.004234242	N/A	1.004234242	N/A	1	UNKNOWN: USER IMPORTED
N0132E16	1	94242540	1p22.1	1.035827686	N/A	1.035827686	N/A	1	UNKNOWN: USER IMPORTED
N0272D15	1	94327364	1p22.1	1.06195846	N/A	1.06195846	N/A	1	UNKNOWN: USER IMPORTED
N0442E22	1	94521226	1p22.1	0.978288638	N/A	0.978288638	N/A	1	UNKNOWN: USER IMPORTED
N0376G06	1	94683060	1p22.1	1.059935744	N/A	1.059935744	N/A	1	UNKNOWN: USER IMPORTED
N0689I21	1	94955252	1p22.1	0.997710414	N/A	0.997710414	N/A	1	UNKNOWN: USER IMPORTED
N0761L07	1	95007501	1p22.1	1.007180795	N/A	1.007180795	N/A	1	UNKNOWN: USER IMPORTED
N0699F04	1	95043537	1p22.1	1.074183063	N/A	1.074183063	N/A	1	UNKNOWN: USER IMPORTED
N0308G08	1	95161524	1p22.1	1.020747293	N/A	1.020747293	N/A	1	UNKNOWN: USER IMPORTED
N0743I08	1	95236870	1p22.1	0.994188047	N/A	0.994188047	N/A	1	UNKNOWN: USER IMPORTED
N0004I24	1	95430070	1p21.3	0.987888553	N/A	0.987888553	N/A	1	UNKNOWN: USER IMPORTED
N0679I05	1	95546897	1p21.3	0.87292784	N/A	0.87292784	N/A	1	UNKNOWN: USER IMPORTED
N0033K03	1	95775213	1p21.3	0.966232389	N/A	0.966232389	N/A	1	UNKNOWN: USER IMPORTED
N0636F05	1	95886270	1p21.3	0.86541338	N/A	0.86541338	N/A	1	UNKNOWN: USER IMPORTED
N0695B14	1	95943603	1p21.3	0.82939112	N/A	0.82939112	N/A	1	UNKNOWN: USER IMPORTED
N0309D02	1	96084792	1p21.3	0.979200766	N/A	0.979200766	N/A	1	UNKNOWN: USER IMPORTED
N0046H16	1	96168108	1p21.3	0.957966384	N/A	0.957966384	N/A	1	UNKNOWN: USER IMPORTED
N0777C02	1	96267951	1p21.3	0.891569988	N/A	0.891569988	N/A	1	UNKNOWN: USER IMPORTED
N0381O22	1	96377084	1p21.3	1.004989028	N/A	1.004989028	N/A	1	UNKNOWN: USER IMPORTED
N0122C09	1	96381128	1p21.3	0.833143439	N/A	0.833143439	N/A	1	UNKNOWN: USER IMPORTED
N0103N11	1	96451408	1p21.3	0.88085977	N/A	0.88085977	N/A	1	UNKNOWN: USER IMPORTED
N0643B10	1	96598743	1p21.3	0.896484052	N/A	0.896484052	N/A	1	UNKNOWN: USER IMPORTED
M2013E24	1	96787114	1p21.3	1.0885624	N/A	1.0885624	N/A	1	UNKNOWN: USER IMPORTED
N0322G03	1	96878572	1p21.3	0.89686282	N/A	0.89686282	N/A	1	UNKNOWN: USER IMPORTED
N0596B14	1	97053922	1p21.3	0.935713661	N/A	0.935713661	N/A	1	UNKNOWN: USER IMPORTED
N0626C12	1	97184452	1p21.3	0.987230119	N/A	0.987230119	N/A	1	UNKNOWN: USER IMPORTED
N0724I17	1	97316357	1p21.3	0.993277472	N/A	0.993277472	N/A	1	UNKNOWN: USER IMPORTED
N0342L24	1	97450158	1p21.3	0.914363065	N/A	0.914363065	N/A	1	UNKNOWN: USER IMPORTED
N0629D23	1	97475767	1p21.3	1.07471045	N/A	1.07471045	N/A	1	UNKNOWN: USER IMPORTED
N0312L22	1	97708099	1p21.3	1.014011783	N/A	1.014011783	N/A	1	UNKNOWN: USER IMPORTED
N0695D11	1	97798152	1p21.3	0.933395474	N/A	0.933395474	N/A	1	UNKNOWN: USER IMPORTED
N0724G09	1	97878197	1p21.3	0.995069155	N/A	0.995069155	N/A	1	UNKNOWN: USER IMPORTED
N0775F05	1	98045819	1p21.3	1.202053343	N/A	1.202053343	N/A	1	UNKNOWN: USER IMPORTED
N0158H02	1	98151124	1p21.3	0.915042019	N/A	0.915042019	N/A	1	UNKNOWN: USER IMPORTED
N0350G03	1	98202761	1p21.3	1.201256712	N/A	1.201256712	N/A	1	UNKNOWN: USER IMPORTED
N0190B09	1	98342781	1p21.3	0.966190544	N/A	0.966190544	N/A	1	UNKNOWN: USER IMPORTED
N0358K06	1	98491125	1p21.3	1.006129851	N/A	1.006129851	N/A	1	UNKNOWN: USER IMPORTED
N0574H19	1	98731068	1p21.3	0.972018621	N/A	0.972018621	N/A	1	UNKNOWN: USER IMPORTED
N0192H01	1	98817866	1p21.3	0.934594448	N/A	0.934594448	N/A	1	UNKNOWN: USER IMPORTED
N0472P01	1	98887414	1p21.2	1.098141618	N/A	1.098141618	N/A	1	UNKNOWN: USER IMPORTED
N0291M15	1	99082481	1p21.2	0.99133713	N/A	0.99133713	N/A	1	UNKNOWN: USER IMPORTED
N0304K14	1	99126942	1p21.2	1.00340441	N/A	1.00340441	N/A	1	UNKNOWN: USER IMPORTED
N0316D08	1	99439979	1p21.2	1.01262647	N/A	1.01262647	N/A	1	UNKNOWN: USER IMPORTED
N0293L15	1	99522465	1p21.2	0.875559375	N/A	0.875559375	N/A	1	UNKNOWN: USER IMPORTED
F0491H01	1	99595608	1p21.2	1.017460478	N/A	1.017460478	N/A	1	UNKNOWN: USER IMPORTED
N0172L12	1	99642508	1p21.2	0.990500579	N/A	0.990500579	N/A	1	UNKNOWN: USER IMPORTED
N0151G11	1	99742681	1p21.2	0.911789682	N/A	0.911789682	N/A	1	UNKNOWN: USER IMPORTED
N0473D14	1	99817623	1p21.2	0.949424751	N/A	0.949424751	N/A	1	UNKNOWN: USER IMPORTED
N0004A07	1	100078013	1p21.1	0.886153094	N/A	0.886153094	N/A	1	UNKNOWN: USER IMPORTED
N0109M16	1	100201271	1p21.1	0.998803596	N/A	0.998803596	N/A	1	UNKNOWN: USER IMPORTED
N0100B11	1	100266206	1p21.1	1.038390559	N/A	1.038390559	N/A	1	UNKNOWN: USER IMPORTED
N0003D14	1	100313489	1p21.1	0.905596391	N/A	0.905596391	N/A	1	UNKNOWN: USER IMPORTED
N0566E14	1	100369499	1p21.1	0.999808274	N/A	0.999808274	N/A	1	UNKNOWN: USER IMPORTED
N0086F24	1	100474793	1p21.1	0.807886994	N/A	0.807886994	N/A	1	UNKNOWN: USER IMPORTED
N0024D05	1	100540031	1p21.1	1.091690969	N/A	1.091690969	N/A	1	UNKNOWN: USER IMPORTED
N0376O20	1	100667120	1p21.1	1.027985831	N/A	1.027985831	N/A	1	UNKNOWN: USER IMPORTED
N0577E12	1	100996768	1p21.1	0.980891117	N/A	0.980891117	N/A	1	UNKNOWN: USER IMPORTED
N0097K09	1	101008169	1p21.1	0.987503066	N/A	0.987503066	N/A	1	UNKNOWN: USER IMPORTED
N0157N03	1	101109432	1p21.1	1.015319888	N/A	1.015319888	N/A	1	UNKNOWN: USER IMPORTED
N0260C11	1	101221484	1p21.1	0.906476123	N/A	0.906476123	N/A	1	UNKNOWN: USER IMPORTED
N0158C05	1	101738254	1p21.1	0.919635466	N/A	0.919635466	N/A	1	UNKNOWN: USER IMPORTED
N0164H22	1	101871692	1p21.1	0.939955058	N/A	0.939955058	N/A	1	UNKNOWN: USER IMPORTED
N0609C21	1	101930372	1p21.1	0.997488811	N/A	0.997488811	N/A	1	UNKNOWN: USER IMPORTED
N0813L21	1	102096394	1p21.1	0.818272665	N/A	0.818272665	N/A	1	UNKNOWN: USER IMPORTED
N0678H23	1	102099094	1p21.1	1.141407228	N/A	1.141407228	N/A	1	UNKNOWN: USER IMPORTED
N0277J13	1	102195178	1p21.1	1.0128632	N/A	1.0128632	N/A	1	UNKNOWN: USER IMPORTED
N0721B18	1	102327797	1p21.1	0.804899873	N/A	0.804899873	N/A	1	UNKNOWN: USER IMPORTED
N0068D17	1	102483864	1p21.1	1.019776405	N/A	1.019776405	N/A	1	UNKNOWN: USER IMPORTED
N0553E12	1	102606252	1p21.1	0.985181215	N/A	0.985181215	N/A	1	UNKNOWN: USER IMPORTED
N0798D02	1	102749679	1p21.1	0.754940008	N/A	0.754940008	N/A	1	UNKNOWN: USER IMPORTED
N0483E05	1	102763101	1p21.1	0.80121042	N/A	0.80121042	N/A	1	UNKNOWN: USER IMPORTED
N0685L18	1	103125880	1p21.1	0.964683722	N/A	0.964683722	N/A	1	UNKNOWN: USER IMPORTED
N0712C22	1	103502317	1p21.1	1.125706426	N/A	1.125706426	N/A	1	UNKNOWN: USER IMPORTED
N0067E03	1	103583920	1p13.3	0.890274358	N/A	0.890274358	N/A	1	UNKNOWN: USER IMPORTED
N0632M04	1	103801868	1p13.3	1.009586797	N/A	1.009586797	N/A	1	UNKNOWN: USER IMPORTED
N0175E01	1	103860432	1p13.3	0.975077184	N/A	0.975077184	N/A	1	UNKNOWN: USER IMPORTED
N0640J02	1	103884649	1p13.3	0.972389138	N/A	0.972389138	N/A	1	UNKNOWN: USER IMPORTED
N0668P10	1	104068758	1p13.3	0.923232977	N/A	0.923232977	N/A	1	UNKNOWN: USER IMPORTED
N0738K09	1	104095370	1p13.3	1.083836639	N/A	1.083836639	N/A	1	UNKNOWN: USER IMPORTED
N0341D24	1	104248654	1p13.3	1.055414004	N/A	1.055414004	N/A	1	UNKNOWN: USER IMPORTED
N0818O04	1	104408382	1p13.3	0.904019533	N/A	0.904019533	N/A	1	UNKNOWN: USER IMPORTED
N0130J13	1	104485401	1p13.3	0.941352649	N/A	0.941352649	N/A	1	UNKNOWN: USER IMPORTED
M2315G12	1	104509168	1p13.3	0.906734562	N/A	0.906734562	N/A	1	UNKNOWN: USER IMPORTED
N0333H08	1	104567866	1p13.3	0.98874747	N/A	0.98874747	N/A	1	UNKNOWN: USER IMPORTED
N0141J03	1	104604151	1p13.3	0.953235418	N/A	0.953235418	N/A	1	UNKNOWN: USER IMPORTED
N0445O11	1	105062931	1p13.3	0.991158325	N/A	0.991158325	N/A	1	UNKNOWN: USER IMPORTED
N0750D07	1	105184360	1p13.3	0.962052974	N/A	0.962052974	N/A	1	UNKNOWN: USER IMPORTED
N0724D16	1	105274828	1p13.3	1.032064365	N/A	1.032064365	N/A	1	UNKNOWN: USER IMPORTED
N0039L19	1	105376930	1p13.3	0.861967533	N/A	0.861967533	N/A	1	UNKNOWN: USER IMPORTED
N0651I08	1	105469540	1p13.3	0.956064685	N/A	0.956064685	N/A	1	UNKNOWN: USER IMPORTED
N0411K01	1	105577431	1p13.3	1.003396748	N/A	1.003396748	N/A	1	UNKNOWN: USER IMPORTED
N0361I06	1	105602863	1p13.3	0.954093834	N/A	0.954093834	N/A	1	UNKNOWN: USER IMPORTED
N0782P12	1	105624853	1p13.3	1.002536957	N/A	1.002536957	N/A	1	UNKNOWN: USER IMPORTED
N0805B07	1	105751962	1p13.3	0.94591486	N/A	0.94591486	N/A	1	UNKNOWN: USER IMPORTED
N0451I14	1	105861150	1p13.3	0.87670668	N/A	0.87670668	N/A	1	UNKNOWN: USER IMPORTED
N0401H08	1	106001105	1p13.3	0.911782413	N/A	0.911782413	N/A	1	UNKNOWN: USER IMPORTED
N0230E03	1	106027815	1p13.3	1.233954928	N/A	1.233954928	N/A	1	UNKNOWN: USER IMPORTED
N0065C20	1	106216203	1p13.3	1.016109349	N/A	1.016109349	N/A	1	UNKNOWN: USER IMPORTED
N0622I20	1	106306843	1p13.3	1.000520036	N/A	1.000520036	N/A	1	UNKNOWN: USER IMPORTED
N0483K20	1	106434588	1p13.3	0.988486389	N/A	0.988486389	N/A	1	UNKNOWN: USER IMPORTED
M2085I03	1	106495975	1p13.3	1.045474681	N/A	1.045474681	N/A	1	UNKNOWN: USER IMPORTED
N0601C04	1	106571574	1p13.3	0.97606643	N/A	0.97606643	N/A	1	UNKNOWN: USER IMPORTED
N0565P05	1	106612384	1p13.3	0.989766912	N/A	0.989766912	N/A	1	UNKNOWN: USER IMPORTED
N0237J03	1	106690667	1p13.3	1.365929479	N/A	1.365929479	N/A	1	UNKNOWN: USER IMPORTED
N0396N10	1	106834134	1p13.3	0.942822144	N/A	0.942822144	N/A	1	UNKNOWN: USER IMPORTED
N0367A03	1	106929729	1p13.3	1.03592611	N/A	1.03592611	N/A	1	UNKNOWN: USER IMPORTED
N0478M05	1	107141112	1p13.3	0.973220896	N/A	0.973220896	N/A	1	UNKNOWN: USER IMPORTED
N0347F17	1	107306218	1p13.2	0.989965687	N/A	0.989965687	N/A	1	UNKNOWN: USER IMPORTED
N0480L11	1	107368729	1p13.2	0.925791135	N/A	0.925791135	N/A	1	UNKNOWN: USER IMPORTED
N0272G08	1	107570409	1p13.2	1.029117322	N/A	1.029117322	N/A	1	UNKNOWN: USER IMPORTED
N0252A16	1	107604996	1p13.2	1.003684361	N/A	1.003684361	N/A	1	UNKNOWN: USER IMPORTED
N0680B17	1	107732984	1p13.2	1.129984266	N/A	1.129984266	N/A	1	UNKNOWN: USER IMPORTED
N0483I13	1	107855683	1p13.2	1.138281605	N/A	1.138281605	N/A	1	UNKNOWN: USER IMPORTED
N0155D24	1	108023033	1p13.2	0.902183058	N/A	0.902183058	N/A	1	UNKNOWN: USER IMPORTED
N0412J15	1	108125501	1p13.2	0.922234487	N/A	0.922234487	N/A	1	UNKNOWN: USER IMPORTED
N0262H17	1	108186265	1p13.2	1.009949751	N/A	1.009949751	N/A	1	UNKNOWN: USER IMPORTED
N0719H07	1	108290174	1p13.2	0.906777095	N/A	0.906777095	N/A	1	UNKNOWN: USER IMPORTED
N0692G20	1	108429186	1p13.2	0.972828562	N/A	0.972828562	N/A	1	UNKNOWN: USER IMPORTED
N0594I24	1	108565326	1p13.2	1.083378896	N/A	1.083378896	N/A	1	UNKNOWN: USER IMPORTED
N0695F11	1	108727202	1p13.2	0.998994453	N/A	0.998994453	N/A	1	UNKNOWN: USER IMPORTED
N0321O03	1	108910421	1p13.2	0.95405582	N/A	0.95405582	N/A	1	UNKNOWN: USER IMPORTED
N0475M02	1	109189445	1p13.2	1.008014949	N/A	1.008014949	N/A	1	UNKNOWN: USER IMPORTED
N0293I24	1	109360481	1p13.2	0.96419985	N/A	0.96419985	N/A	1	UNKNOWN: USER IMPORTED
N0354C07	1	109604958	1p13.2	0.972923598	N/A	0.972923598	N/A	1	UNKNOWN: USER IMPORTED
N0142E15	1	109811617	1p13.2	1.008927882	N/A	1.008927882	N/A	1	UNKNOWN: USER IMPORTED
N0260A24	1	109926043	1p13.2	0.866321009	N/A	0.866321009	N/A	1	UNKNOWN: USER IMPORTED
N0791P03	1	109997938	1p13.2	1.06527494	N/A	1.06527494	N/A	1	UNKNOWN: USER IMPORTED
N0098N06	1	110035072	1p13.2	1.020509286	N/A	1.020509286	N/A	1	UNKNOWN: USER IMPORTED
N0813H10	1	110096478	1p13.2	0.964869865	N/A	0.964869865	N/A	1	UNKNOWN: USER IMPORTED
N0756D02	1	110279140	1p13.2	1.02645514	N/A	1.02645514	N/A	1	UNKNOWN: USER IMPORTED
N0410J13	1	110415186	1p13.2	0.994842739	N/A	0.994842739	N/A	1	UNKNOWN: USER IMPORTED
N0544E20	1	110549566	1p13.1	0.988813568	N/A	0.988813568	N/A	1	UNKNOWN: USER IMPORTED
N0434F18	1	110745784	1p13.1	1.033158824	N/A	1.033158824	N/A	1	UNKNOWN: USER IMPORTED
N0752P10	1	110882809	1p13.1	1.007648067	N/A	1.007648067	N/A	1	UNKNOWN: USER IMPORTED
N0717K08	1	111010025	1p13.1	1.039724989	N/A	1.039724989	N/A	1	UNKNOWN: USER IMPORTED
N0793F14	1	111127397	1p13.1	1.07350126	N/A	1.07350126	N/A	1	UNKNOWN: USER IMPORTED
N0705K13	1	111166420	1p13.1	1.044259696	N/A	1.044259696	N/A	1	UNKNOWN: USER IMPORTED
N0659H14	1	111294775	1p13.1	1.13600271	N/A	1.13600271	N/A	1	UNKNOWN: USER IMPORTED
N0099M15	1	111431534	1p13.1	1.072327531	N/A	1.072327531	N/A	1	UNKNOWN: USER IMPORTED
N0023P09	1	111671170	1p13.1	1.028322066	N/A	1.028322066	N/A	1	UNKNOWN: USER IMPORTED
M2012K05	1	111867903	1p13.1	0.905154855	N/A	0.905154855	N/A	1	UNKNOWN: USER IMPORTED
N0213C07	1	111957365	1p13.1	0.822795094	N/A	0.822795094	N/A	1	UNKNOWN: USER IMPORTED
N0054J02	1	112037028	1p13.1	0.965626615	N/A	0.965626615	N/A	1	UNKNOWN: USER IMPORTED
N0676F24	1	112130417	1p13.1	1.078129284	N/A	1.078129284	N/A	1	UNKNOWN: USER IMPORTED
N0725G18	1	112407578	1p13.1	0.922242149	N/A	0.922242149	N/A	1	UNKNOWN: USER IMPORTED
N0578G14	1	112452864	1p13.1	0.930297945	N/A	0.930297945	N/A	1	UNKNOWN: USER IMPORTED
N0615F19	1	112738913	1p13.1	1.001562827	N/A	1.001562827	N/A	1	UNKNOWN: USER IMPORTED
N0754G23	1	112927864	1p13.1	0.972895024	N/A	0.972895024	N/A	1	UNKNOWN: USER IMPORTED
N0512F24	1	113054577	1p13.1	0.835164976	N/A	0.835164976	N/A	1	UNKNOWN: USER IMPORTED
N0815O22	1	113129898	1p13.1	0.993728241	N/A	0.993728241	N/A	1	UNKNOWN: USER IMPORTED
N0626F04	1	113226233	1p13.1	1.002472322	N/A	1.002472322	N/A	1	UNKNOWN: USER IMPORTED
N0205J11	1	113612945	1p13.1	1.023439631	N/A	1.023439631	N/A	1	UNKNOWN: USER IMPORTED
N0372O23	1	113730535	1p13.1	0.815239377	N/A	0.815239377	N/A	1	UNKNOWN: USER IMPORTED
N0686O08	1	113854418	1p11.2	0.956805425	N/A	0.956805425	N/A	1	UNKNOWN: USER IMPORTED
N0252M06	1	113985371	1p11.2	0.965744391	N/A	0.965744391	N/A	1	UNKNOWN: USER IMPORTED
N0054A23	1	114105030	1p11.2	0.880013043	N/A	0.880013043	N/A	1	UNKNOWN: USER IMPORTED
N0763F22	1	114175753	1p11.2	0.921021958	N/A	0.921021958	N/A	1	UNKNOWN: USER IMPORTED
N0517B05	1	114364265	1p11.2	0.880974697	N/A	0.880974697	N/A	1	UNKNOWN: USER IMPORTED
N0118F07	1	114645241	1p11.2	1.058020392	N/A	1.058020392	N/A	1	UNKNOWN: USER IMPORTED
N0316G18	1	114684639	1p11.2	0.997426534	N/A	0.997426534	N/A	1	UNKNOWN: USER IMPORTED
N0512J21	1	115024160	1p11.2	0.981584745	N/A	0.981584745	N/A	1	UNKNOWN: USER IMPORTED
N0710N08	1	115232168	1p11.2	1.008253054	N/A	1.008253054	N/A	1	UNKNOWN: USER IMPORTED
N0305H05	1	115349602	1p11.2	0.861046152	N/A	0.861046152	N/A	1	UNKNOWN: USER IMPORTED
M2017F03	1	115594894	1p11.2	1.08322566	N/A	1.08322566	N/A	1	UNKNOWN: USER IMPORTED
N0633H22	1	115596508	1p11.2	1.102665028	N/A	1.102665028	N/A	1	UNKNOWN: USER IMPORTED
N0673G09	1	115816156	1p11.2	1.023822132	N/A	1.023822132	N/A	1	UNKNOWN: USER IMPORTED
N0142L06	1	115864195	1p11.2	0.973333966	N/A	0.973333966	N/A	1	UNKNOWN: USER IMPORTED
N0448O16	1	116011018	1p11.2	1.007910631	N/A	1.007910631	N/A	1	UNKNOWN: USER IMPORTED
N0378H22	1	116116794	1p11.2	0.934518911	N/A	0.934518911	N/A	1	UNKNOWN: USER IMPORTED
N0656J02	1	116274056	1p11.2	0.924151608	N/A	0.924151608	N/A	1	UNKNOWN: USER IMPORTED
N0216N17	1	116298983	1p11.2	0.966734139	N/A	0.966734139	N/A	1	UNKNOWN: USER IMPORTED
N0592H23	1	116427295	1p11.2	1.003612359	N/A	1.003612359	N/A	1	UNKNOWN: USER IMPORTED
N0557L23	1	116533656	1p11.2	1.009821465	N/A	1.009821465	N/A	1	UNKNOWN: USER IMPORTED
N0715G03	1	116692355	1p11.2	0.975216589	N/A	0.975216589	N/A	1	UNKNOWN: USER IMPORTED
N0229A19	1	116755310	1p11.2	1.171259772	N/A	1.171259772	N/A	1	UNKNOWN: USER IMPORTED
N0114N13	1	116856245	1p11.2	0.936083294	N/A	0.936083294	N/A	1	UNKNOWN: USER IMPORTED
N0730E16	1	116979207	1p11.2	1.076610184	N/A	1.076610184	N/A	1	UNKNOWN: USER IMPORTED
N0134N08	1	117348849	1p11.2	1.000391652	N/A	1.000391652	N/A	1	UNKNOWN: USER IMPORTED
N0278K12	1	117468085	1p11.2	1.077323223	N/A	1.077323223	N/A	1	UNKNOWN: USER IMPORTED
N0716A14	1	117537573	1p11.2	1.006806054	N/A	1.006806054	N/A	1	UNKNOWN: USER IMPORTED
N0417K20	1	117623628	1p11.2	1.100347824	N/A	1.100347824	N/A	1	UNKNOWN: USER IMPORTED
N0659M08	1	117825486	1p11.2	0.990541619	N/A	0.990541619	N/A	1	UNKNOWN: USER IMPORTED
N0441H15	1	117999280	1p11.2	0.944700169	N/A	0.944700169	N/A	1	UNKNOWN: USER IMPORTED
N0561P10	1	118022258	1p11.2	0.95624739	N/A	0.95624739	N/A	1	UNKNOWN: USER IMPORTED
N0302K05	1	118167665	1p11.1	1.027539285	N/A	1.027539285	N/A	1	UNKNOWN: USER IMPORTED
N0683G07	1	118409404	1p11.1	0.974686373	N/A	0.974686373	N/A	1	UNKNOWN: USER IMPORTED
N0642B16	1	118489648	1p11.1	0.999217628	N/A	0.999217628	N/A	1	UNKNOWN: USER IMPORTED
N0735O22	1	118804457	1p11.1	1.000326428	N/A	1.000326428	N/A	1	UNKNOWN: USER IMPORTED
N0010P20	1	119021392	1p11.1	0.828608241	N/A	0.828608241	N/A	1	UNKNOWN: USER IMPORTED
N0715D07	1	119155582	1p11.1	0.966403404	N/A	0.966403404	N/A	1	UNKNOWN: USER IMPORTED
N0648D05	1	119273259	1p11.1	1.045599136	N/A	1.045599136	N/A	1	UNKNOWN: USER IMPORTED
N0136A14	1	119392903	1p11.1	1.037240208	N/A	1.037240208	N/A	1	UNKNOWN: USER IMPORTED
N0425C16	1	119413498	1p11.1	1.511782698	N/A	1.511782698	N/A	1	UNKNOWN: USER IMPORTED
N0385C11	1	119492235	1p11.1	1.028568324	N/A	1.028568324	N/A	1	UNKNOWN: USER IMPORTED
N0641F02	1	119616226	1p11.1	1.068247032	N/A	1.068247032	N/A	1	UNKNOWN: USER IMPORTED
N0508K24	1	119642628	1p11.1	1.053524289	N/A	1.053524289	N/A	1	UNKNOWN: USER IMPORTED
N0063B18	1	119813654	1p11.1	1.026837935	N/A	1.026837935	N/A	1	UNKNOWN: USER IMPORTED
N0069P10	1	140919966	1q21.1	0.967526742	N/A	0.967526742	N/A	1	UNKNOWN: USER IMPORTED
N0134H02	1	140952698	1q21.1	1.108145182	N/A	1.108145182	N/A	1	UNKNOWN: USER IMPORTED
N0007J11	1	141056492	1q21.1	0.938721213	N/A	0.938721213	N/A	1	UNKNOWN: USER IMPORTED
N0036H19	1	141115617	1q21.1	0.96438059	N/A	0.96438059	N/A	1	UNKNOWN: USER IMPORTED
N0023B24	1	141437203	1q21.1	0.921656217	N/A	0.921656217	N/A	1	UNKNOWN: USER IMPORTED
N0205G17	1	141596429	1q21.1	0.972343953	N/A	0.972343953	N/A	1	UNKNOWN: USER IMPORTED
N0464H08	1	141710780	1q21.1	0.924489906	N/A	0.924489906	N/A	1	UNKNOWN: USER IMPORTED
N0580L22	1	141733089	1q21.1	1.084622465	N/A	1.084622465	N/A	1	UNKNOWN: USER IMPORTED
N0018A08	1	142401707	1q21.1	0.935202383	N/A	0.935202383	N/A	1	UNKNOWN: USER IMPORTED
N0778C16	1	142482153	1q21.1	0.896597604	N/A	0.896597604	N/A	1	UNKNOWN: USER IMPORTED
N0726F13	1	142697032	1q21.1	1.055876953	N/A	1.055876953	N/A	1	UNKNOWN: USER IMPORTED
N0270L07	1	142788550	1q21.1	0.975647565	N/A	0.975647565	N/A	1	UNKNOWN: USER IMPORTED
N0458D21	1	142916517	1q21.1	0.962499617	N/A	0.962499617	N/A	1	UNKNOWN: USER IMPORTED
N0649M01	1	143022686	1q21.1	0.964275289	N/A	0.964275289	N/A	1	UNKNOWN: USER IMPORTED
N0698N18	1	143128450	1q21.1	0.961376378	N/A	0.961376378	N/A	1	UNKNOWN: USER IMPORTED
N0293J20	1	143201355	1q21.1	0.982607354	N/A	0.982607354	N/A	1	UNKNOWN: USER IMPORTED
N0258G05	1	143319100	1q21.1	0.936506854	N/A	0.936506854	N/A	1	UNKNOWN: USER IMPORTED
N0043N07	1	143494563	1q21.1	0.96202213	N/A	0.96202213	N/A	1	UNKNOWN: USER IMPORTED
N0399E17	1	143497602	1q21.1	1.031901306	N/A	1.031901306	N/A	1	UNKNOWN: USER IMPORTED
N0431D17	1	143622878	1q21.1	1.005171634	N/A	1.005171634	N/A	1	UNKNOWN: USER IMPORTED
N0294E05	1	143838201	1q21.1	1.071371967	N/A	1.071371967	N/A	1	UNKNOWN: USER IMPORTED
N0679H23	1	144020468	1q21.1	0.937882245	N/A	0.937882245	N/A	1	UNKNOWN: USER IMPORTED
N0035E08	1	144068957	1q21.1	0.797177169	N/A	0.797177169	N/A	1	UNKNOWN: USER IMPORTED
N0025A02	1	144213740	1q21.1	1.054940249	N/A	1.054940249	N/A	1	UNKNOWN: USER IMPORTED
N0525D19	1	144235016	1q21.1	1.026050734	N/A	1.026050734	N/A	1	UNKNOWN: USER IMPORTED
N0533N14	1	144388746	1q21.1	0.979580565	N/A	0.979580565	N/A	1	UNKNOWN: USER IMPORTED
N0772D10	1	144578666	1q21.1	1.040703244	N/A	1.040703244	N/A	1	UNKNOWN: USER IMPORTED
N0115G11	1	145225900	1q21.1	1.115734295	N/A	1.115734295	N/A	1	UNKNOWN: USER IMPORTED
N0116O08	1	145225900	1q21.1	1.01445823	N/A	1.01445823	N/A	1	UNKNOWN: USER IMPORTED
N0138C21	1	145662470	1q21.1	1.00491133	N/A	1.00491133	N/A	1	UNKNOWN: USER IMPORTED
N0126O11	1	145742754	1q21.1	1.029907077	N/A	1.029907077	N/A	1	UNKNOWN: USER IMPORTED
N0768C06	1	145809677	1q21.1	1.158772016	N/A	1.158772016	N/A	1	UNKNOWN: USER IMPORTED
M2041A17	1	145817716	1q21.1	0.985990351	N/A	0.985990351	N/A	1	UNKNOWN: USER IMPORTED
N0264O15	1	145870278	1q21.1	0.93447628	N/A	0.93447628	N/A	1	UNKNOWN: USER IMPORTED
N0468N10	1	146098519	1q21.1	1.120357899	N/A	1.120357899	N/A	1	UNKNOWN: USER IMPORTED
N0338I16	1	146415738	1q21.1	1.04130499	N/A	1.04130499	N/A	1	UNKNOWN: USER IMPORTED
N0437M17	1	146476632	1q21.1	1.136958471	N/A	1.136958471	N/A	1	UNKNOWN: USER IMPORTED
N0035F14	1	146861479	1q21.1	1.01617192	N/A	1.01617192	N/A	1	UNKNOWN: USER IMPORTED
N0611H15	1	146967823	1q21.1	1.019503233	N/A	1.019503233	N/A	1	UNKNOWN: USER IMPORTED
N0125H17	1	147043793	1q21.2	1.04725271	N/A	1.04725271	N/A	1	UNKNOWN: USER IMPORTED
N0659I01	1	147043803	1q21.2	1.092233189	N/A	1.092233189	N/A	1	UNKNOWN: USER IMPORTED
N0713O15	1	147210822	1q21.2	1.058213803	N/A	1.058213803	N/A	1	UNKNOWN: USER IMPORTED
N0714N02	1	147227745	1q21.2	1.032344021	N/A	1.032344021	N/A	1	UNKNOWN: USER IMPORTED
M2021N04	1	147347646	1q21.2	0.959167421	N/A	0.959167421	N/A	1	UNKNOWN: USER IMPORTED
N0051H06	1	147433668	1q21.2	0.944218655	N/A	0.944218655	N/A	1	UNKNOWN: USER IMPORTED
N0724H12	1	147467127	1q21.2	0.956722913	N/A	0.956722913	N/A	1	UNKNOWN: USER IMPORTED
N0115I07	1	147637323	1q21.2	0.99848239	N/A	0.99848239	N/A	1	UNKNOWN: USER IMPORTED
N0124I09	1	147904115	1q21.2	1.085883716	N/A	1.085883716	N/A	1	UNKNOWN: USER IMPORTED
N0612G19	1	148150991	1q21.2	1.036089071	N/A	1.036089071	N/A	1	UNKNOWN: USER IMPORTED
N0074C01	1	148256465	1q21.2	1.073786417	N/A	1.073786417	N/A	1	UNKNOWN: USER IMPORTED
N0505C18	1	148367441	1q21.2	1.058074024	N/A	1.058074024	N/A	1	UNKNOWN: USER IMPORTED
N0114B18	1	148396526	1q21.2	0.99153396	N/A	0.99153396	N/A	1	UNKNOWN: USER IMPORTED
N0139D23	1	148588586	1q21.2	1.009873329	N/A	1.009873329	N/A	1	UNKNOWN: USER IMPORTED
N0212D05	1	148737561	1q21.2	0.994442164	N/A	0.994442164	N/A	1	UNKNOWN: USER IMPORTED
N0243C14	1	148874299	1q21.2	1.021355032	N/A	1.021355032	N/A	1	UNKNOWN: USER IMPORTED
N0440D12	1	148998934	1q21.2	1.10022111	N/A	1.10022111	N/A	1	UNKNOWN: USER IMPORTED
N0157C12	1	149089159	1q21.2	1.005138335	N/A	1.005138335	N/A	1	UNKNOWN: USER IMPORTED
N0622C21	1	149195337	1q21.2	1.031059982	N/A	1.031059982	N/A	1	UNKNOWN: USER IMPORTED
N0076F01	1	149266982	1q21.2	0.988987864	N/A	0.988987864	N/A	1	UNKNOWN: USER IMPORTED
N0092M02	1	149291223	1q21.2	0.930001443	0.137358532804646	0.930001443	0.137358532804646	2	UNKNOWN: USER IMPORTED
N0425D18	1	149429825	1q21.2	0.860186655	N/A	0.860186655	N/A	1	UNKNOWN: USER IMPORTED
N0196A19	1	149523589	1q21.2	1.006410784	N/A	1.006410784	N/A	1	UNKNOWN: USER IMPORTED
N0352B17	1	149590149	1q21.2	0.83709909	N/A	0.83709909	N/A	1	UNKNOWN: USER IMPORTED
N0035C22	1	149882700	1q21.2	1.013663859	N/A	1.013663859	N/A	1	UNKNOWN: USER IMPORTED
N0252O16	1	149984504	1q21.2	0.871188218	N/A	0.871188218	N/A	1	UNKNOWN: USER IMPORTED
N0068O15	1	150180939	1q21.2	0.99079268	N/A	0.99079268	N/A	1	UNKNOWN: USER IMPORTED
N0759F05	1	150491681	1q21.3	1.036521865	N/A	1.036521865	N/A	1	UNKNOWN: USER IMPORTED
N0762F22	1	150648287	1q21.3	1.068422173	N/A	1.068422173	N/A	1	UNKNOWN: USER IMPORTED
N0120L12	1	150735864	1q21.3	1.057479351	N/A	1.057479351	N/A	1	UNKNOWN: USER IMPORTED
N0781A05	1	150842512	1q21.3	1.02312255	N/A	1.02312255	N/A	1	UNKNOWN: USER IMPORTED
N0044M13	1	150908668	1q21.3	0.983939738	N/A	0.983939738	N/A	1	UNKNOWN: USER IMPORTED
N0137P24	1	150976934	1q21.3	0.971429154	N/A	0.971429154	N/A	1	UNKNOWN: USER IMPORTED
N0749D14	1	151033418	1q21.3	1.046354413	N/A	1.046354413	N/A	1	UNKNOWN: USER IMPORTED
N0719O24	1	151188971	1q21.3	0.987857463	N/A	0.987857463	N/A	1	UNKNOWN: USER IMPORTED
N0436C16	1	151304636	1q21.3	0.926010675	N/A	0.926010675	N/A	1	UNKNOWN: USER IMPORTED
N0343L13	1	151347429	1q21.3	1.032116132	N/A	1.032116132	N/A	1	UNKNOWN: USER IMPORTED
N0196D04	1	151531785	1q21.3	1.019972567	N/A	1.019972567	N/A	1	UNKNOWN: USER IMPORTED
N0624P09	1	151588447	1q21.3	1.059361502	N/A	1.059361502	N/A	1	UNKNOWN: USER IMPORTED
N0263K19	1	151870283	1q21.3	1.018176759	N/A	1.018176759	N/A	1	UNKNOWN: USER IMPORTED
N0459O03	1	151876780	1q21.3	0.861089373	N/A	0.861089373	N/A	1	UNKNOWN: USER IMPORTED
N0098F01	1	151919989	1q21.3	1.020541603	N/A	1.020541603	N/A	1	UNKNOWN: USER IMPORTED
N0653F24	1	152013967	1q21.3	0.933887499	N/A	0.933887499	N/A	1	UNKNOWN: USER IMPORTED
N0313J15	1	152112702	1q21.3	1.031993837	N/A	1.031993837	N/A	1	UNKNOWN: USER IMPORTED
N0388G18	1	152213043	1q21.3	1.171141898	N/A	1.171141898	N/A	1	UNKNOWN: USER IMPORTED
N0062I13	1	152361065	1q21.3	0.930400102	N/A	0.930400102	N/A	1	UNKNOWN: USER IMPORTED
N0273B21	1	152396453	1q21.3	1.003469535	N/A	1.003469535	N/A	1	UNKNOWN: USER IMPORTED
N0702H12	1	152759069	1q21.3	1.106025416	N/A	1.106025416	N/A	1	UNKNOWN: USER IMPORTED
N0647N20	1	152859447	1q21.3	1.068184559	N/A	1.068184559	N/A	1	UNKNOWN: USER IMPORTED
N0139I14	1	153023702	1q21.3	0.987523448	N/A	0.987523448	N/A	1	UNKNOWN: USER IMPORTED
N0443G18	1	153024146	1q21.3	0.962712085	N/A	0.962712085	N/A	1	UNKNOWN: USER IMPORTED
N0214I06	1	153271914	1q21.3	1.02104021	N/A	1.02104021	N/A	1	UNKNOWN: USER IMPORTED
N0805F22	1	153439358	1q21.3	0.988985349	N/A	0.988985349	N/A	1	UNKNOWN: USER IMPORTED
N0173A02	1	153541186	1q21.3	0.989410236	N/A	0.989410236	N/A	1	UNKNOWN: USER IMPORTED
N0341K05	1	153696318	1q21.3	0.998822063	N/A	0.998822063	N/A	1	UNKNOWN: USER IMPORTED
N0096J03	1	153826424	1q21.3	0.859897864	N/A	0.859897864	N/A	1	UNKNOWN: USER IMPORTED
N0077D16	1	153867613	1q21.3	1.126284008	N/A	1.126284008	N/A	1	UNKNOWN: USER IMPORTED
N0801K19	1	154010729	1q21.3	1.007811617	N/A	1.007811617	N/A	1	UNKNOWN: USER IMPORTED
M2012D08	1	154050473	1q21.3	0.939802509	N/A	0.939802509	N/A	1	UNKNOWN: USER IMPORTED
N0217A13	1	154172712	1q21.3	1.062129181	N/A	1.062129181	N/A	1	UNKNOWN: USER IMPORTED
N0454L22	1	154196432	1q21.3	0.994225472	N/A	0.994225472	N/A	1	UNKNOWN: USER IMPORTED
N0722H19	1	154285152	1q21.3	0.967302487	N/A	0.967302487	N/A	1	UNKNOWN: USER IMPORTED
N0367J07	1	154341266	1q21.3	0.985500005	N/A	0.985500005	N/A	1	UNKNOWN: USER IMPORTED
N0120D12	1	154466491	1q21.3	1.076320902	N/A	1.076320902	N/A	1	UNKNOWN: USER IMPORTED
N0756I02	1	154662950	1q21.3	1.136710936	N/A	1.136710936	N/A	1	UNKNOWN: USER IMPORTED
N0752B16	1	154849634	1q23.1	1.018051518	N/A	1.018051518	N/A	1	UNKNOWN: USER IMPORTED
N0101J08	1	155001250	1q23.1	1.143491631	N/A	1.143491631	N/A	1	UNKNOWN: USER IMPORTED
N0693A03	1	155160776	1q23.1	0.998745347	N/A	0.998745347	N/A	1	UNKNOWN: USER IMPORTED
N0317F09	1	155220715	1q23.1	1.003800074	N/A	1.003800074	N/A	1	UNKNOWN: USER IMPORTED
N0452O22	1	155331319	1q23.1	1.011659413	N/A	1.011659413	N/A	1	UNKNOWN: USER IMPORTED
N0643G14	1	155448901	1q23.1	0.990577403	N/A	0.990577403	N/A	1	UNKNOWN: USER IMPORTED
N0555K02	1	155629871	1q23.1	0.82010364	N/A	0.82010364	N/A	1	UNKNOWN: USER IMPORTED
N0670P22	1	155695112	1q23.1	1.02432732	N/A	1.02432732	N/A	1	UNKNOWN: USER IMPORTED
N0760B09	1	155843075	1q23.1	0.988885402	N/A	0.988885402	N/A	1	UNKNOWN: USER IMPORTED
N0674F22	1	155945201	1q23.1	0.987241887	N/A	0.987241887	N/A	1	UNKNOWN: USER IMPORTED
N0106F15	1	156092391	1q23.1	1.064800989	N/A	1.064800989	N/A	1	UNKNOWN: USER IMPORTED
N0715I08	1	156155230	1q23.1	0.92231307	N/A	0.92231307	N/A	1	UNKNOWN: USER IMPORTED
N0806E24	1	156359741	1q23.1	1.024385274	N/A	1.024385274	N/A	1	UNKNOWN: USER IMPORTED
N0706A04	1	156521587	1q23.1	1.032193437	N/A	1.032193437	N/A	1	UNKNOWN: USER IMPORTED
N0226L15	1	156739955	1q23.1	0.954510911	N/A	0.954510911	N/A	1	UNKNOWN: USER IMPORTED
N0196A16	1	156818296	1q23.1	1.097236936	N/A	1.097236936	N/A	1	UNKNOWN: USER IMPORTED
N0735D24	1	156963724	1q23.1	0.932517608	N/A	0.932517608	N/A	1	UNKNOWN: USER IMPORTED
N0761E01	1	157072538	1q23.1	1.10628965	N/A	1.10628965	N/A	1	UNKNOWN: USER IMPORTED
N0193E22	1	157100063	1q23.1	1.166844413	N/A	1.166844413	N/A	1	UNKNOWN: USER IMPORTED
N0418C06	1	157356727	1q23.1	0.942823322	N/A	0.942823322	N/A	1	UNKNOWN: USER IMPORTED
N0812N05	1	157581966	1q23.1	0.981665483	N/A	0.981665483	N/A	1	UNKNOWN: USER IMPORTED
N0696E14	1	157998371	1q23.1	1.013870727	N/A	1.013870727	N/A	1	UNKNOWN: USER IMPORTED
N0005K23	1	158190572	1q23.1	0.999709064	N/A	0.999709064	N/A	1	UNKNOWN: USER IMPORTED
M2001E11	1	158768139	1q23.1	0.927293143	N/A	0.927293143	N/A	1	UNKNOWN: USER IMPORTED
N0596D14	1	158831416	1q23.1	1.01248286	N/A	1.01248286	N/A	1	UNKNOWN: USER IMPORTED
F0486M11	1	159059746	1q23.1	1.012640222	N/A	1.012640222	N/A	1	UNKNOWN: USER IMPORTED
N0334O09	1	159081422	1q23.1	0.922559819	N/A	0.922559819	N/A	1	UNKNOWN: USER IMPORTED
N0130F05	1	159093487	1q23.1	0.968460893	N/A	0.968460893	N/A	1	UNKNOWN: USER IMPORTED
N0710P22	1	159164705	1q23.1	1.007086987	N/A	1.007086987	N/A	1	UNKNOWN: USER IMPORTED
N0646D10	1	159204808	1q23.1	1.106318136	N/A	1.106318136	N/A	1	UNKNOWN: USER IMPORTED
N0363F04	1	159297863	1q23.1	1.092427681	N/A	1.092427681	N/A	1	UNKNOWN: USER IMPORTED
N0620O19	1	159445877	1q23.1	0.985583263	N/A	0.985583263	N/A	1	UNKNOWN: USER IMPORTED
N0327O04	1	159506429	1q23.1	0.98035534	N/A	0.98035534	N/A	1	UNKNOWN: USER IMPORTED
N0153H12	1	159705293	1q23.1	1.102759327	N/A	1.102759327	N/A	1	UNKNOWN: USER IMPORTED
N0267N12	1	159856730	1q23.1	1.102296672	N/A	1.102296672	N/A	1	UNKNOWN: USER IMPORTED
N0789L16	1	159987439	1q23.1	0.962291766	N/A	0.962291766	N/A	1	UNKNOWN: USER IMPORTED
N0376O23	1	160056335	1q23.1	1.087122374	N/A	1.087122374	N/A	1	UNKNOWN: USER IMPORTED
N0361M09	1	160219311	1q23.1	0.831099309	N/A	0.831099309	N/A	1	UNKNOWN: USER IMPORTED
N0421P17	1	160302023	1q23.1	0.973498597	N/A	0.973498597	N/A	1	UNKNOWN: USER IMPORTED
N0118H18	1	160346491	1q23.1	1.060589355	N/A	1.060589355	N/A	1	UNKNOWN: USER IMPORTED
N0752H01	1	160386898	1q23.1	0.937489136	N/A	0.937489136	N/A	1	UNKNOWN: USER IMPORTED
N0360A20	1	160487082	1q23.1	1.045601985	N/A	1.045601985	N/A	1	UNKNOWN: USER IMPORTED
N0034G19	1	160606010	1q23.1	0.955932568	N/A	0.955932568	N/A	1	UNKNOWN: USER IMPORTED
N0343F16	1	160702075	1q23.1	0.957016026	N/A	0.957016026	N/A	1	UNKNOWN: USER IMPORTED
N0578G06	1	160792154	1q23.1	1.034361924	N/A	1.034361924	N/A	1	UNKNOWN: USER IMPORTED
N0749O07	1	161063018	1q23.1	1.102704319	N/A	1.102704319	N/A	1	UNKNOWN: USER IMPORTED
N0134M03	1	161142901	1q23.1	0.87283747	N/A	0.87283747	N/A	1	UNKNOWN: USER IMPORTED
N0048D03	1	161615633	1q23.1	0.93744955	N/A	0.93744955	N/A	1	UNKNOWN: USER IMPORTED
N0180L13	1	161813621	1q23.1	0.927628593	N/A	0.927628593	N/A	1	UNKNOWN: USER IMPORTED
N0090H22	1	161945546	1q23.1	0.994651586	N/A	0.994651586	N/A	1	UNKNOWN: USER IMPORTED
N0421I21	1	162007580	1q23.1	0.959511121	N/A	0.959511121	N/A	1	UNKNOWN: USER IMPORTED
N0606E15	1	162114661	1q23.1	0.975289131	N/A	0.975289131	N/A	1	UNKNOWN: USER IMPORTED
N0080B20	1	162167753	1q23.1	1.041320314	N/A	1.041320314	N/A	1	UNKNOWN: USER IMPORTED
N0113F16	1	162192464	1q23.1	0.213302621	N/A	0.213302621	N/A	1	UNKNOWN: USER IMPORTED
N0756D01	1	162278552	1q23.1	0.953353193	N/A	0.953353193	N/A	1	UNKNOWN: USER IMPORTED
N0762E01	1	162403003	1q23.1	1.026731947	N/A	1.026731947	N/A	1	UNKNOWN: USER IMPORTED
N0375H19	1	162651476	1q23.1	0.81586018	N/A	0.81586018	N/A	1	UNKNOWN: USER IMPORTED
N0009L18	1	162785282	1q23.1	0.963339862	N/A	0.963339862	N/A	1	UNKNOWN: USER IMPORTED
N0725H21	1	162990889	1q23.1	0.901720993	N/A	0.901720993	N/A	1	UNKNOWN: USER IMPORTED
N0453H11	1	163144957	1q23.1	1.007130698	N/A	1.007130698	N/A	1	UNKNOWN: USER IMPORTED
N0713G21	1	163426396	1q23.1	0.991227232	N/A	0.991227232	N/A	1	UNKNOWN: USER IMPORTED
N0797P09	1	163512781	1q23.1	1.041732283	N/A	1.041732283	N/A	1	UNKNOWN: USER IMPORTED
N0418J06	1	163585033	1q23.1	1.041164622	N/A	1.041164622	N/A	1	UNKNOWN: USER IMPORTED
M2017D09	1	163817849	1q23.1	1.080768971	N/A	1.080768971	N/A	1	UNKNOWN: USER IMPORTED
N0140J16	1	163912873	1q23.1	1.033312846	N/A	1.033312846	N/A	1	UNKNOWN: USER IMPORTED
N0717A20	1	164045866	1q23.2	1.049341141	N/A	1.049341141	N/A	1	UNKNOWN: USER IMPORTED
N0381N09	1	164098870	1q23.2	1.002559058	N/A	1.002559058	N/A	1	UNKNOWN: USER IMPORTED
N0813F21	1	164132506	1q23.2	1.003709409	N/A	1.003709409	N/A	1	UNKNOWN: USER IMPORTED
N0138P14	1	164282602	1q23.2	0.995623457	N/A	0.995623457	N/A	1	UNKNOWN: USER IMPORTED
M2180I05	1	164334261	1q23.2	1.09618	N/A	1.09618	N/A	1	UNKNOWN: USER IMPORTED
N0167M06	1	164488832	1q23.2	0.931836396	N/A	0.931836396	N/A	1	UNKNOWN: USER IMPORTED
N0249C05	1	164694128	1q23.2	0.96372914	N/A	0.96372914	N/A	1	UNKNOWN: USER IMPORTED
N0297C08	1	164802746	1q23.2	1.042969861	N/A	1.042969861	N/A	1	UNKNOWN: USER IMPORTED
N0692N22	1	164875207	1q23.2	0.998452528	N/A	0.998452528	N/A	1	UNKNOWN: USER IMPORTED
N0403G21	1	164967776	1q23.2	1.017115697	N/A	1.017115697	N/A	1	UNKNOWN: USER IMPORTED
N0168G01	1	165128817	1q23.2	0.974574432	N/A	0.974574432	N/A	1	UNKNOWN: USER IMPORTED
N0030K06	1	165280025	1q23.2	0.863690456	N/A	0.863690456	N/A	1	UNKNOWN: USER IMPORTED
N0130E07	1	165376126	1q23.2	1.098801711	N/A	1.098801711	N/A	1	UNKNOWN: USER IMPORTED
N0738F02	1	165528700	1q23.2	0.996615071	N/A	0.996615071	N/A	1	UNKNOWN: USER IMPORTED
N0101N07	1	165718415	1q23.2	1.017855159	N/A	1.017855159	N/A	1	UNKNOWN: USER IMPORTED
N0629E07	1	166016705	1q23.2	1.111141143	N/A	1.111141143	N/A	1	UNKNOWN: USER IMPORTED
N0137J06	1	166113653	1q23.2	1.010401404	N/A	1.010401404	N/A	1	UNKNOWN: USER IMPORTED
N0739J03	1	166267775	1q23.2	0.999287861	N/A	0.999287861	N/A	1	UNKNOWN: USER IMPORTED
N0621N08	1	166394171	1q23.2	1.169006416	N/A	1.169006416	N/A	1	UNKNOWN: USER IMPORTED
N0616K15	1	166486788	1q23.2	0.991620852	N/A	0.991620852	N/A	1	UNKNOWN: USER IMPORTED
N0785D08	1	166595703	1q23.2	0.946731038	N/A	0.946731038	N/A	1	UNKNOWN: USER IMPORTED
N0754A18	1	166901295	1q23.2	1.123390204	N/A	1.123390204	N/A	1	UNKNOWN: USER IMPORTED
N0505H24	1	167069652	1q23.2	0.974339706	N/A	0.974339706	N/A	1	UNKNOWN: USER IMPORTED
N0501E19	1	167093507	1q23.2	1.029470452	N/A	1.029470452	N/A	1	UNKNOWN: USER IMPORTED
N0089N18	1	167169030	1q23.2	1.145966983	N/A	1.145966983	N/A	1	UNKNOWN: USER IMPORTED
N0545I10	1	167170984	1q23.2	0.928503217	N/A	0.928503217	N/A	1	UNKNOWN: USER IMPORTED
N0270E17	1	167333930	1q23.2	0.95864023	N/A	0.95864023	N/A	1	UNKNOWN: USER IMPORTED
N0165A08	1	167440138	1q23.3	1.001778831	N/A	1.001778831	N/A	1	UNKNOWN: USER IMPORTED
N0640J01	1	167747004	1q23.3	0.979051871	N/A	0.979051871	N/A	1	UNKNOWN: USER IMPORTED
N0562K10	1	167804582	1q23.3	1.091533804	N/A	1.091533804	N/A	1	UNKNOWN: USER IMPORTED
N0220H11	1	167965550	1q23.3	0.950831478	N/A	0.950831478	N/A	1	UNKNOWN: USER IMPORTED
N0502H08	1	168210707	1q23.3	0.986851547	N/A	0.986851547	N/A	1	UNKNOWN: USER IMPORTED
N0398I12	1	168363383	1q23.3	1.028795526	N/A	1.028795526	N/A	1	UNKNOWN: USER IMPORTED
N0776I22	1	168562444	1q23.3	0.934478932	N/A	0.934478932	N/A	1	UNKNOWN: USER IMPORTED
N0525H10	1	168687609	1q23.3	0.912083777	N/A	0.912083777	N/A	1	UNKNOWN: USER IMPORTED
N0806N18	1	168901249	1q23.3	1.052175811	N/A	1.052175811	N/A	1	UNKNOWN: USER IMPORTED
N0023N17	1	169023145	1q23.3	1.035506479	N/A	1.035506479	N/A	1	UNKNOWN: USER IMPORTED
N0735M21	1	169128862	1q23.3	0.999921728	N/A	0.999921728	N/A	1	UNKNOWN: USER IMPORTED
N0448B23	1	169157867	1q23.3	0.994878297	N/A	0.994878297	N/A	1	UNKNOWN: USER IMPORTED
N0157E07	1	169337316	1q23.3	0.915381496	N/A	0.915381496	N/A	1	UNKNOWN: USER IMPORTED
N0093H02	1	169492889	1q23.3	1.089193025	N/A	1.089193025	N/A	1	UNKNOWN: USER IMPORTED
M2012G02	1	169652465	1q23.3	1.005267603	N/A	1.005267603	N/A	1	UNKNOWN: USER IMPORTED
N0723L18	1	169684067	1q23.3	0.926011854	N/A	0.926011854	N/A	1	UNKNOWN: USER IMPORTED
N0354H16	1	169848107	1q23.3	0.688973852	N/A	0.688973852	N/A	1	UNKNOWN: USER IMPORTED
N0336I07	1	170054193	1q23.3	0.933982584	N/A	0.933982584	N/A	1	UNKNOWN: USER IMPORTED
N0339A06	1	170145600	1q23.3	0.878632936	N/A	0.878632936	N/A	1	UNKNOWN: USER IMPORTED
N0004A06	1	170335224	1q23.3	0.953136305	N/A	0.953136305	N/A	1	UNKNOWN: USER IMPORTED
N0788B11	1	170377047	1q23.3	0.990801	N/A	0.990801	N/A	1	UNKNOWN: USER IMPORTED
N0177C22	1	170486266	1q23.3	1.014994164	N/A	1.014994164	N/A	1	UNKNOWN: USER IMPORTED
N0625F21	1	170530241	1q23.3	0.778717136	N/A	0.778717136	N/A	1	UNKNOWN: USER IMPORTED
N0673B19	1	170618251	1q23.3	0.977237458	N/A	0.977237458	N/A	1	UNKNOWN: USER IMPORTED
N0146E14	1	170768634	1q23.3	0.987847041	N/A	0.987847041	N/A	1	UNKNOWN: USER IMPORTED
N0441C04	1	170948069	1q23.3	0.950728338	N/A	0.950728338	N/A	1	UNKNOWN: USER IMPORTED
N0009F08	1	171189854	1q23.3	0.940363687	N/A	0.940363687	N/A	1	UNKNOWN: USER IMPORTED
N0423K01	1	171309704	1q23.3	0.97897488	N/A	0.97897488	N/A	1	UNKNOWN: USER IMPORTED
N0642M09	1	171402237	1q23.3	0.928569619	N/A	0.928569619	N/A	1	UNKNOWN: USER IMPORTED
N0288P06	1	171632594	1q23.3	0.955426595	N/A	0.955426595	N/A	1	UNKNOWN: USER IMPORTED
N0365P17	1	171810499	1q23.3	0.98910508	N/A	0.98910508	N/A	1	UNKNOWN: USER IMPORTED
N0524L14	1	172157252	1q24.1	1.040314752	N/A	1.040314752	N/A	1	UNKNOWN: USER IMPORTED
N0102E20	1	172355409	1q24.1	1.033745738	N/A	1.033745738	N/A	1	UNKNOWN: USER IMPORTED
N0663B10	1	172619354	1q24.1	1.144477843	N/A	1.144477843	N/A	1	UNKNOWN: USER IMPORTED
M2016G18	1	172953296	1q24.1	1.046917948	N/A	1.046917948	N/A	1	UNKNOWN: USER IMPORTED
N0252L24	1	173111489	1q24.1	0.946311407	N/A	0.946311407	N/A	1	UNKNOWN: USER IMPORTED
N0013D11	1	173177385	1q24.1	0.995067878	N/A	0.995067878	N/A	1	UNKNOWN: USER IMPORTED
N0655F10	1	173291277	1q24.1	1.03139828	N/A	1.03139828	N/A	1	UNKNOWN: USER IMPORTED
N0604C16	1	173451399	1q24.1	1.004721061	N/A	1.004721061	N/A	1	UNKNOWN: USER IMPORTED
N0195J04	1	173614792	1q24.1	1.157431201	N/A	1.157431201	N/A	1	UNKNOWN: USER IMPORTED
N0815I04	1	173844695	1q24.1	0.983927214	N/A	0.983927214	N/A	1	UNKNOWN: USER IMPORTED
N0524J18	1	173931269	1q24.1	0.996004386	N/A	0.996004386	N/A	1	UNKNOWN: USER IMPORTED
M2013D17	1	174066523	1q24.1	1.061910525	N/A	1.061910525	N/A	1	UNKNOWN: USER IMPORTED
N0063B19	1	174170115	1q24.1	0.899406539	N/A	0.899406539	N/A	1	UNKNOWN: USER IMPORTED
N0205L10	1	174217275	1q24.1	1.066994622	N/A	1.066994622	N/A	1	UNKNOWN: USER IMPORTED
N0033I15	1	174316438	1q24.1	1.008500491	N/A	1.008500491	N/A	1	UNKNOWN: USER IMPORTED
N0080P23	1	174337622	1q24.1	1.005982214	N/A	1.005982214	N/A	1	UNKNOWN: USER IMPORTED
N0142H13	1	174438972	1q24.1	1.008844585	N/A	1.008844585	N/A	1	UNKNOWN: USER IMPORTED
N0313B11	1	174508614	1q24.1	1.031301721	N/A	1.031301721	N/A	1	UNKNOWN: USER IMPORTED
N0301E09	1	174655374	1q24.2	0.906481722	N/A	0.906481722	N/A	1	UNKNOWN: USER IMPORTED
N0075F22	1	174659177	1q24.2	1.104560833	N/A	1.104560833	N/A	1	UNKNOWN: USER IMPORTED
N0162H11	1	174889166	1q24.2	0.927480366	N/A	0.927480366	N/A	1	UNKNOWN: USER IMPORTED
N0714G07	1	174994286	1q24.2	0.854138742	N/A	0.854138742	N/A	1	UNKNOWN: USER IMPORTED
N0642H09	1	175276193	1q24.2	1.086533987	N/A	1.086533987	N/A	1	UNKNOWN: USER IMPORTED
N0351I08	1	175408583	1q24.2	1.035788001	N/A	1.035788001	N/A	1	UNKNOWN: USER IMPORTED
N0177A02	1	175511104	1q24.2	0.979349591	N/A	0.979349591	N/A	1	UNKNOWN: USER IMPORTED
N0520H23	1	175752473	1q24.2	0.978681846	N/A	0.978681846	N/A	1	UNKNOWN: USER IMPORTED
N0231P05	1	176018008	1q24.2	1.378165771	N/A	1.378165771	N/A	1	UNKNOWN: USER IMPORTED
N0427G13	1	176118598	1q24.2	0.223212868	N/A	0.223212868	N/A	1	UNKNOWN: USER IMPORTED
M2026L10	1	176246844	1q24.2	1.00481703	N/A	1.00481703	N/A	1	UNKNOWN: USER IMPORTED
N0048O14	1	176365299	1q24.2	0.941035372	N/A	0.941035372	N/A	1	UNKNOWN: USER IMPORTED
N0656N11	1	176546858	1q24.2	0.998959975	N/A	0.998959975	N/A	1	UNKNOWN: USER IMPORTED
N0172P10	1	176583063	1q24.2	1.119591718	N/A	1.119591718	N/A	1	UNKNOWN: USER IMPORTED
N0796G10	1	176705808	1q24.2	1.005620734	N/A	1.005620734	N/A	1	UNKNOWN: USER IMPORTED
N0118D10	1	176724345	1q24.2	0.93606797	N/A	0.93606797	N/A	1	UNKNOWN: USER IMPORTED
N0291H10	1	176915074	1q24.2	1.010211627	N/A	1.010211627	N/A	1	UNKNOWN: USER IMPORTED
N0763L03	1	177065295	1q24.2	0.877048515	N/A	0.877048515	N/A	1	UNKNOWN: USER IMPORTED
N0471P08	1	177114752	1q24.2	0.980209609	N/A	0.980209609	N/A	1	UNKNOWN: USER IMPORTED
N0712J24	1	177169304	1q24.2	0.975704882	N/A	0.975704882	N/A	1	UNKNOWN: USER IMPORTED
N0514A12	1	177343649	1q24.3	1.020776664	N/A	1.020776664	N/A	1	UNKNOWN: USER IMPORTED
N0540K16	1	177668003	1q24.3	1.075944393	N/A	1.075944393	N/A	1	UNKNOWN: USER IMPORTED
N0762A17	1	177893870	1q24.3	1.023930478	N/A	1.023930478	N/A	1	UNKNOWN: USER IMPORTED
N0696J17	1	178245801	1q24.3	0.999266644	N/A	0.999266644	N/A	1	UNKNOWN: USER IMPORTED
N0286G01	1	178501745	1q24.3	1.060162553	N/A	1.060162553	N/A	1	UNKNOWN: USER IMPORTED
N0675H14	1	178699573	1q24.3	0.997616999	N/A	0.997616999	N/A	1	UNKNOWN: USER IMPORTED
N0650D19	1	178913367	1q24.3	0.903338419	N/A	0.903338419	N/A	1	UNKNOWN: USER IMPORTED
N0183H04	1	178971654	1q24.3	0.995122394	N/A	0.995122394	N/A	1	UNKNOWN: USER IMPORTED
N0328I09	1	179132838	1q24.3	0.911351093	N/A	0.911351093	N/A	1	UNKNOWN: USER IMPORTED
N0249O06	1	179299769	1q24.3	1.060958693	N/A	1.060958693	N/A	1	UNKNOWN: USER IMPORTED
N0450F15	1	179324605	1q24.3	1.029425169	N/A	1.029425169	N/A	1	UNKNOWN: USER IMPORTED
N0444P14	1	179366505	1q24.3	0.913369683	N/A	0.913369683	N/A	1	UNKNOWN: USER IMPORTED
N0611M11	1	179546406	1q24.3	1.166512401	N/A	1.166512401	N/A	1	UNKNOWN: USER IMPORTED
N0175L01	1	179682894	1q24.3	0.978510005	N/A	0.978510005	N/A	1	UNKNOWN: USER IMPORTED
N0299L22	1	180012894	1q24.3	0.965424461	N/A	0.965424461	N/A	1	UNKNOWN: USER IMPORTED
M2265D13	1	180025673	1q24.3	0.895092453	N/A	0.895092453	N/A	1	UNKNOWN: USER IMPORTED
N0293B07	1	180174682	1q24.3	0.825672199	N/A	0.825672199	N/A	1	UNKNOWN: USER IMPORTED
N0444D13	1	180203022	1q24.3	1.130277968	N/A	1.130277968	N/A	1	UNKNOWN: USER IMPORTED
N0712M16	1	180290979	1q24.3	0.969172851	N/A	0.969172851	N/A	1	UNKNOWN: USER IMPORTED
N0316E13	1	180307127	1q24.3	0.96267908	N/A	0.96267908	N/A	1	UNKNOWN: USER IMPORTED
N0813H16	1	180472925	1q24.3	1.015579211	N/A	1.015579211	N/A	1	UNKNOWN: USER IMPORTED
N0789K21	1	180743463	1q25.1	0.992319157	N/A	0.992319157	N/A	1	UNKNOWN: USER IMPORTED
N0522B03	1	180966063	1q25.1	1.077765741	N/A	1.077765741	N/A	1	UNKNOWN: USER IMPORTED
N0195E24	1	181316881	1q25.1	0.962256306	N/A	0.962256306	N/A	1	UNKNOWN: USER IMPORTED
N0475E13	1	181616158	1q25.1	0.901352146	N/A	0.901352146	N/A	1	UNKNOWN: USER IMPORTED
N0464A18	1	181826586	1q25.1	1.069482154	N/A	1.069482154	N/A	1	UNKNOWN: USER IMPORTED
M2019N05	1	181976551	1q25.1	0.922580545	N/A	0.922580545	N/A	1	UNKNOWN: USER IMPORTED
N0298B16	1	182097212	1q25.1	0.923219618	N/A	0.923219618	N/A	1	UNKNOWN: USER IMPORTED
N0720P19	1	182206957	1q25.1	0.986504468	N/A	0.986504468	N/A	1	UNKNOWN: USER IMPORTED
N0203K08	1	182305413	1q25.1	0.924995388	N/A	0.924995388	N/A	1	UNKNOWN: USER IMPORTED
N0088K17	1	182376186	1q25.1	0.949942021	N/A	0.949942021	N/A	1	UNKNOWN: USER IMPORTED
N0523E21	1	182497371	1q25.1	0.932423506	N/A	0.932423506	N/A	1	UNKNOWN: USER IMPORTED
N0339I02	1	182764860	1q25.2	0.918087782	N/A	0.918087782	N/A	1	UNKNOWN: USER IMPORTED
N0717L04	1	182885983	1q25.2	0.948039144	N/A	0.948039144	N/A	1	UNKNOWN: USER IMPORTED
N0070N10	1	182984801	1q25.2	0.986506285	N/A	0.986506285	N/A	1	UNKNOWN: USER IMPORTED
N0809N05	1	183126574	1q25.2	0.905681555	N/A	0.905681555	N/A	1	UNKNOWN: USER IMPORTED
N0663B01	1	183323598	1q25.2	1.067758641	N/A	1.067758641	N/A	1	UNKNOWN: USER IMPORTED
N0629K23	1	183474123	1q25.2	0.983083999	N/A	0.983083999	N/A	1	UNKNOWN: USER IMPORTED
N0431K17	1	183867279	1q25.2	1.044455465	N/A	1.044455465	N/A	1	UNKNOWN: USER IMPORTED
M2245J12	1	183989280	1q25.2	0.9756362	N/A	0.9756362	N/A	1	UNKNOWN: USER IMPORTED
N0603E15	1	184198454	1q25.2	1.05856605	N/A	1.05856605	N/A	1	UNKNOWN: USER IMPORTED
N0478P15	1	184249547	1q25.2	1.006532488	N/A	1.006532488	N/A	1	UNKNOWN: USER IMPORTED
N0025O18	1	184536451	1q25.2	0.963987481	N/A	0.963987481	N/A	1	UNKNOWN: USER IMPORTED
N0076I10	1	184716977	1q25.2	0.921130402	N/A	0.921130402	N/A	1	UNKNOWN: USER IMPORTED
N0582N07	1	184798873	1q25.2	1.130647307	N/A	1.130647307	N/A	1	UNKNOWN: USER IMPORTED
N0681N21	1	184843224	1q25.2	0.946865709	N/A	0.946865709	N/A	1	UNKNOWN: USER IMPORTED
N0804A08	1	184943781	1q25.2	1.182634602	N/A	1.182634602	N/A	1	UNKNOWN: USER IMPORTED
N0279F07	1	185208734	1q25.2	1.053159273	N/A	1.053159273	N/A	1	UNKNOWN: USER IMPORTED
N0191C15	1	185420818	1q25.2	0.950627752	N/A	0.950627752	N/A	1	UNKNOWN: USER IMPORTED
N0724A01	1	185478284	1q25.3	0.94736294	N/A	0.94736294	N/A	1	UNKNOWN: USER IMPORTED
N0618P09	1	185559457	1q25.3	0.951879278	N/A	0.951879278	N/A	1	UNKNOWN: USER IMPORTED
N0417K10	1	185721926	1q25.3	0.980890763	N/A	0.980890763	N/A	1	UNKNOWN: USER IMPORTED
N0530J24	1	185824725	1q25.3	0.989205489	N/A	0.989205489	N/A	1	UNKNOWN: USER IMPORTED
N0362I14	1	185867220	1q25.3	0.991193618	N/A	0.991193618	N/A	1	UNKNOWN: USER IMPORTED
N0666A19	1	186061046	1q25.3	0.938751467	N/A	0.938751467	N/A	1	UNKNOWN: USER IMPORTED
N0161M22	1	186210037	1q25.3	0.891026688	N/A	0.891026688	N/A	1	UNKNOWN: USER IMPORTED
N0597O22	1	186262261	1q25.3	1.062873947	N/A	1.062873947	N/A	1	UNKNOWN: USER IMPORTED
N0090I05	1	186417550	1q25.3	1.036089071	N/A	1.036089071	N/A	1	UNKNOWN: USER IMPORTED
N0147L21	1	186417949	1q25.3	0.949396461	N/A	0.949396461	N/A	1	UNKNOWN: USER IMPORTED
N0679G14	1	186456650	1q25.3	1.098423533	N/A	1.098423533	N/A	1	UNKNOWN: USER IMPORTED
N0001I20	1	186625702	1q25.3	0.971975499	N/A	0.971975499	N/A	1	UNKNOWN: USER IMPORTED
N0045P24	1	186717291	1q25.3	0.994253762	N/A	0.994253762	N/A	1	UNKNOWN: USER IMPORTED
N0437M12	1	186766935	1q25.3	1.010205537	N/A	1.010205537	N/A	1	UNKNOWN: USER IMPORTED
N0430J11	1	187047796	1q25.3	0.815759005	N/A	0.815759005	N/A	1	UNKNOWN: USER IMPORTED
N0101D17	1	187262656	1q25.3	0.968444587	N/A	0.968444587	N/A	1	UNKNOWN: USER IMPORTED
N0007I20	1	187362628	1q25.3	0.932274494	N/A	0.932274494	N/A	1	UNKNOWN: USER IMPORTED
N0385L01	1	187565629	1q25.3	1.008300302	N/A	1.008300302	N/A	1	UNKNOWN: USER IMPORTED
N0815D14	1	187644559	1q25.3	1.026216249	N/A	1.026216249	N/A	1	UNKNOWN: USER IMPORTED
N0505I11	1	187727449	1q25.3	0.988368476	N/A	0.988368476	N/A	1	UNKNOWN: USER IMPORTED
N0350K10	1	187901836	1q25.3	0.987505708	N/A	0.987505708	N/A	1	UNKNOWN: USER IMPORTED
N0434E18	1	188080378	1q25.3	0.892387051	N/A	0.892387051	N/A	1	UNKNOWN: USER IMPORTED
N0816L02	1	188221632	1q25.3	0.97719576	N/A	0.97719576	N/A	1	UNKNOWN: USER IMPORTED
N0738E17	1	188400780	1q25.3	1.120762599	N/A	1.120762599	N/A	1	UNKNOWN: USER IMPORTED
N0167B22	1	188503888	1q25.3	0.977744424	N/A	0.977744424	N/A	1	UNKNOWN: USER IMPORTED
N0379M10	1	188696366	1q25.3	1.034812693	N/A	1.034812693	N/A	1	UNKNOWN: USER IMPORTED
N0768J17	1	188808208	1q25.3	0.898231631	N/A	0.898231631	N/A	1	UNKNOWN: USER IMPORTED
N0657K17	1	188870914	1q25.3	0.92437213	N/A	0.92437213	N/A	1	UNKNOWN: USER IMPORTED
N0272B08	1	189157609	1q25.3	1.027706273	N/A	1.027706273	N/A	1	UNKNOWN: USER IMPORTED
N0577F07	1	189313984	1q25.3	1.012210572	N/A	1.012210572	N/A	1	UNKNOWN: USER IMPORTED
N0048A18	1	189409232	1q25.3	0.949943691	N/A	0.949943691	N/A	1	UNKNOWN: USER IMPORTED
N0230L10	1	189529262	1q25.3	1.014162072	N/A	1.014162072	N/A	1	UNKNOWN: USER IMPORTED
N0185C19	1	189610402	1q25.3	1.033871176	N/A	1.033871176	N/A	1	UNKNOWN: USER IMPORTED
N0452J13	1	189693790	1q25.3	0.970457087	N/A	0.970457087	N/A	1	UNKNOWN: USER IMPORTED
N0096D19	1	189808891	1q25.3	1.007536872	N/A	1.007536872	N/A	1	UNKNOWN: USER IMPORTED
N0775J19	1	189892912	1q25.3	0.940043365	N/A	0.940043365	N/A	1	UNKNOWN: USER IMPORTED
N0751A22	1	190026989	1q25.3	0.873724471	N/A	0.873724471	N/A	1	UNKNOWN: USER IMPORTED
N0597D16	1	190188296	1q25.3	0.936377585	N/A	0.936377585	N/A	1	UNKNOWN: USER IMPORTED
N0358A09	1	190229520	1q25.3	1.003421305	N/A	1.003421305	N/A	1	UNKNOWN: USER IMPORTED
N0161D01	1	190663120	1q25.3	0.982630071	N/A	0.982630071	N/A	1	UNKNOWN: USER IMPORTED
N0737F07	1	190844375	1q25.3	0.987414307	N/A	0.987414307	N/A	1	UNKNOWN: USER IMPORTED
N0268N01	1	190939810	1q25.3	0.849334399	N/A	0.849334399	N/A	1	UNKNOWN: USER IMPORTED
N0623G14	1	191119345	1q25.3	0.830081664	N/A	0.830081664	N/A	1	UNKNOWN: USER IMPORTED
N0383P18	1	191143936	1q25.3	1.028036909	N/A	1.028036909	N/A	1	UNKNOWN: USER IMPORTED
N0185F19	1	191281310	1q25.3	0.945655734	N/A	0.945655734	N/A	1	UNKNOWN: USER IMPORTED
N0756L05	1	191386805	1q25.3	0.901781698	N/A	0.901781698	N/A	1	UNKNOWN: USER IMPORTED
N0157J22	1	191510574	1q25.3	0.92340301	N/A	0.92340301	N/A	1	UNKNOWN: USER IMPORTED
N0157I23	1	191619615	1q25.3	0.935247666	N/A	0.935247666	N/A	1	UNKNOWN: USER IMPORTED
N0719L01	1	191713349	1q25.3	1.00119123	N/A	1.00119123	N/A	1	UNKNOWN: USER IMPORTED
N0048M15	1	191785152	1q31.1	0.936463731	N/A	0.936463731	N/A	1	UNKNOWN: USER IMPORTED
N0389B23	1	191892867	1q31.1	0.969478734	N/A	0.969478734	N/A	1	UNKNOWN: USER IMPORTED
N0029E09	1	191976482	1q31.1	0.905230491	N/A	0.905230491	N/A	1	UNKNOWN: USER IMPORTED
N0784I08	1	192073025	1q31.1	0.865464458	N/A	0.865464458	N/A	1	UNKNOWN: USER IMPORTED
N0312N01	1	192153333	1q31.1	0.906360116	N/A	0.906360116	N/A	1	UNKNOWN: USER IMPORTED
N0473H17	1	192270221	1q31.1	0.930179875	N/A	0.930179875	N/A	1	UNKNOWN: USER IMPORTED
N0662E13	1	192880088	1q31.1	0.998922845	N/A	0.998922845	N/A	1	UNKNOWN: USER IMPORTED
N0726C24	1	193082756	1q31.1	1.031296515	N/A	1.031296515	N/A	1	UNKNOWN: USER IMPORTED
N0769K10	1	193381624	1q31.1	0.990595723	N/A	0.990595723	N/A	1	UNKNOWN: USER IMPORTED
N0419B18	1	193655535	1q31.1	0.913736467	N/A	0.913736467	N/A	1	UNKNOWN: USER IMPORTED
N0291B16	1	193767036	1q31.1	1.056008874	N/A	1.056008874	N/A	1	UNKNOWN: USER IMPORTED
N0108J17	1	193974922	1q31.1	0.987229706	N/A	0.987229706	N/A	1	UNKNOWN: USER IMPORTED
N0702O20	1	194089491	1q31.1	1.10210218	N/A	1.10210218	N/A	1	UNKNOWN: USER IMPORTED
N0141E20	1	194395319	1q31.1	1.036503005	N/A	1.036503005	N/A	1	UNKNOWN: USER IMPORTED
N0111B13	1	194467320	1q31.1	1.007944814	N/A	1.007944814	N/A	1	UNKNOWN: USER IMPORTED
N0111B12	1	194614333	1q31.1	0.974907514	N/A	0.974907514	N/A	1	UNKNOWN: USER IMPORTED
N0135A15	1	194642466	1q31.1	1.032846753	N/A	1.032846753	N/A	1	UNKNOWN: USER IMPORTED
N0390O06	1	194794192	1q31.1	1.030559803	N/A	1.030559803	N/A	1	UNKNOWN: USER IMPORTED
N0199D04	1	194999343	1q31.1	0.9796058	N/A	0.9796058	N/A	1	UNKNOWN: USER IMPORTED
M2014H03	1	195109941	1q31.1	0.940200825	N/A	0.940200825	N/A	1	UNKNOWN: USER IMPORTED
N0106H07	1	195220185	1q31.1	1.092996423	N/A	1.092996423	N/A	1	UNKNOWN: USER IMPORTED
N0455F11	1	195241894	1q31.1	0.943088342	N/A	0.943088342	N/A	1	UNKNOWN: USER IMPORTED
N0369P21	1	195422769	1q31.2	0.983034874	N/A	0.983034874	N/A	1	UNKNOWN: USER IMPORTED
N0109H10	1	195620097	1q31.2	1.106110875	N/A	1.106110875	N/A	1	UNKNOWN: USER IMPORTED
N0399A23	1	195779590	1q31.2	0.934020108	N/A	0.934020108	N/A	1	UNKNOWN: USER IMPORTED
N0282K14	1	195901098	1q31.2	1.051265727	N/A	1.051265727	N/A	1	UNKNOWN: USER IMPORTED
N0346I06	1	196094014	1q31.2	1.022726298	N/A	1.022726298	N/A	1	UNKNOWN: USER IMPORTED
N0771I05	1	196240302	1q31.2	0.985742393	N/A	0.985742393	N/A	1	UNKNOWN: USER IMPORTED
N0470G13	1	196352325	1q31.2	1.036103019	N/A	1.036103019	N/A	1	UNKNOWN: USER IMPORTED
N0101F19	1	196748773	1q31.2	1.005764442	N/A	1.005764442	N/A	1	UNKNOWN: USER IMPORTED
N0121P12	1	196882957	1q31.2	0.843019306	N/A	0.843019306	N/A	1	UNKNOWN: USER IMPORTED
N0728L19	1	197142120	1q31.2	1.112170575	N/A	1.112170575	N/A	1	UNKNOWN: USER IMPORTED
N0119D06	1	197415502	1q31.3	1.015598562	N/A	1.015598562	N/A	1	UNKNOWN: USER IMPORTED
N0178L18	1	197515553	1q31.3	1.10028594	N/A	1.10028594	N/A	1	UNKNOWN: USER IMPORTED
N0575O05	1	197586593	1q31.3	0.875746008	N/A	0.875746008	N/A	1	UNKNOWN: USER IMPORTED
M2022E07	1	197739691	1q31.3	0.992959212	N/A	0.992959212	N/A	1	UNKNOWN: USER IMPORTED
N0790I13	1	197800046	1q31.3	1.083956478	N/A	1.083956478	N/A	1	UNKNOWN: USER IMPORTED
N0051H18	1	197895647	1q31.3	1.014891319	N/A	1.014891319	N/A	1	UNKNOWN: USER IMPORTED
M2315H22	1	197915017	1q31.3	-0.889211135	N/A	-0.889211135	N/A	1	UNKNOWN: USER IMPORTED
N0812F10	1	198030964	1q31.3	1.026277838	N/A	1.026277838	N/A	1	UNKNOWN: USER IMPORTED
N0131N08	1	198261578	1q31.3	1.101005953	N/A	1.101005953	N/A	1	UNKNOWN: USER IMPORTED
N0693C10	1	198344177	1q31.3	0.93209837	N/A	0.93209837	N/A	1	UNKNOWN: USER IMPORTED
N0802N20	1	198518883	1q31.3	0.900499525	N/A	0.900499525	N/A	1	UNKNOWN: USER IMPORTED
N0165E10	1	198560986	1q31.3	0.936282206	N/A	0.936282206	N/A	1	UNKNOWN: USER IMPORTED
N0684K15	1	198638841	1q31.3	1.027885834	N/A	1.027885834	N/A	1	UNKNOWN: USER IMPORTED
N0024J16	1	198736388	1q31.3	0.847480832	N/A	0.847480832	N/A	1	UNKNOWN: USER IMPORTED
N0624L09	1	198873655	1q31.3	0.738518211	N/A	0.738518211	N/A	1	UNKNOWN: USER IMPORTED
N0792C24	1	199170093	1q31.3	0.928779435	N/A	0.928779435	N/A	1	UNKNOWN: USER IMPORTED
N0407E18	1	199441747	1q31.3	1.172151685	N/A	1.172151685	N/A	1	UNKNOWN: USER IMPORTED
N0134P09	1	199633458	1q31.3	0.999677041	N/A	0.999677041	N/A	1	UNKNOWN: USER IMPORTED
N0099A23	1	199683530	1q31.3	1.034781064	N/A	1.034781064	N/A	1	UNKNOWN: USER IMPORTED
N0783D13	1	199723869	1q31.3	1.04818637	N/A	1.04818637	N/A	1	UNKNOWN: USER IMPORTED
N0813P03	1	199846084	1q31.3	0.991405153	N/A	0.991405153	N/A	1	UNKNOWN: USER IMPORTED
N0317I07	1	199934195	1q31.3	0.996957298	N/A	0.996957298	N/A	1	UNKNOWN: USER IMPORTED
N0700B09	1	199997447	1q31.3	1.104252396	N/A	1.104252396	N/A	1	UNKNOWN: USER IMPORTED
N0102D20	1	200349355	1q31.3	0.960316986	N/A	0.960316986	N/A	1	UNKNOWN: USER IMPORTED
N0617D19	1	200465760	1q31.3	1.000388803	N/A	1.000388803	N/A	1	UNKNOWN: USER IMPORTED
N0681D01	1	200619989	1q31.3	1.039562814	N/A	1.039562814	N/A	1	UNKNOWN: USER IMPORTED
N0433N15	1	200818286	1q32.1	1.033955946	N/A	1.033955946	N/A	1	UNKNOWN: USER IMPORTED
N0621K12	1	201167255	1q32.1	1.078049817	N/A	1.078049817	N/A	1	UNKNOWN: USER IMPORTED
N0121G04	1	201424320	1q32.1	0.991408493	N/A	0.991408493	N/A	1	UNKNOWN: USER IMPORTED
N0735C04	1	201761993	1q32.1	0.996253885	N/A	0.996253885	N/A	1	UNKNOWN: USER IMPORTED
N0580K21	1	201945448	1q32.1	0.86476802	N/A	0.86476802	N/A	1	UNKNOWN: USER IMPORTED
N0326J24	1	202031900	1q32.1	1.029822404	N/A	1.029822404	N/A	1	UNKNOWN: USER IMPORTED
N0024I04	1	202066963	1q32.1	0.996504367	N/A	0.996504367	N/A	1	UNKNOWN: USER IMPORTED
N0196O22	1	202212871	1q32.1	0.99068126	N/A	0.99068126	N/A	1	UNKNOWN: USER IMPORTED
N0115N23	1	202696445	1q32.1	1.011438694	N/A	1.011438694	N/A	1	UNKNOWN: USER IMPORTED
N0344P13	1	202728211	1q32.1	1.032086761	N/A	1.032086761	N/A	1	UNKNOWN: USER IMPORTED
N0106H10	1	202843882	1q32.1	0.976113374	N/A	0.976113374	N/A	1	UNKNOWN: USER IMPORTED
N0320J21	1	202890322	1q32.1	0.964284817	N/A	0.964284817	N/A	1	UNKNOWN: USER IMPORTED
N0510I18	1	202975887	1q32.1	1.079681192	N/A	1.079681192	N/A	1	UNKNOWN: USER IMPORTED
N0082K10	1	203012649	1q32.1	1.104819173	N/A	1.104819173	N/A	1	UNKNOWN: USER IMPORTED
M2118A08	1	203076858	1q32.1	0.945857691	N/A	0.945857691	N/A	1	UNKNOWN: USER IMPORTED
N0421E17	1	203134471	1q32.1	1.056529876	N/A	1.056529876	N/A	1	UNKNOWN: USER IMPORTED
M2003B03	1	203255171	1q32.1	1.011088609	N/A	1.011088609	N/A	1	UNKNOWN: USER IMPORTED
N0161C18	1	203309396	1q32.1	0.974350835	N/A	0.974350835	N/A	1	UNKNOWN: USER IMPORTED
N0665L20	1	203323914	1q32.1	1.045876336	N/A	1.045876336	N/A	1	UNKNOWN: USER IMPORTED
N0595K11	1	203521456	1q32.1	0.969217545	N/A	0.969217545	N/A	1	UNKNOWN: USER IMPORTED
N0237C22	1	203578464	1q32.1	0.990639228	N/A	0.990639228	N/A	1	UNKNOWN: USER IMPORTED
N0564A08	1	203666733	1q32.1	1.14497586	N/A	1.14497586	N/A	1	UNKNOWN: USER IMPORTED
N0615M18	1	203778945	1q32.1	1.00842682	N/A	1.00842682	N/A	1	UNKNOWN: USER IMPORTED
N0164O23	1	203859292	1q32.1	0.987275903	N/A	0.987275903	N/A	1	UNKNOWN: USER IMPORTED
N0288B01	1	203972277	1q32.1	1.084119537	N/A	1.084119537	N/A	1	UNKNOWN: USER IMPORTED
N0780P19	1	204053472	1q32.1	1.019016119	N/A	1.019016119	N/A	1	UNKNOWN: USER IMPORTED
N0357P18	1	204103886	1q32.1	0.874689072	N/A	0.874689072	N/A	1	UNKNOWN: USER IMPORTED
N0367L23	1	204394569	1q32.1	1.043758241	N/A	1.043758241	N/A	1	UNKNOWN: USER IMPORTED
N0512L01	1	204508595	1q32.1	0.978454909	N/A	0.978454909	N/A	1	UNKNOWN: USER IMPORTED
N0288K21	1	204569258	1q32.1	0.97525312	N/A	0.97525312	N/A	1	UNKNOWN: USER IMPORTED
N0789J18	1	204809321	1q32.1	0.994524479	N/A	0.994524479	N/A	1	UNKNOWN: USER IMPORTED
N0718L09	1	204898267	1q32.1	1.092179164	N/A	1.092179164	N/A	1	UNKNOWN: USER IMPORTED
N0002P02	1	204942377	1q32.1	0.959255728	N/A	0.959255728	N/A	1	UNKNOWN: USER IMPORTED
N0069A02	1	205058875	1q32.1	0.866922165	N/A	0.866922165	N/A	1	UNKNOWN: USER IMPORTED
N0500C15	1	205184204	1q32.1	0.988410223	N/A	0.988410223	N/A	1	UNKNOWN: USER IMPORTED
N0106M16	1	205330484	1q32.1	1.027894184	N/A	1.027894184	N/A	1	UNKNOWN: USER IMPORTED
N0603J09	1	205540905	1q32.1	0.962715818	N/A	0.962715818	N/A	1	UNKNOWN: USER IMPORTED
N0044B06	1	205633539	1q32.1	1.031983622	N/A	1.031983622	N/A	1	UNKNOWN: USER IMPORTED
N0818N18	1	205762104	1q32.1	0.82722224	N/A	0.82722224	N/A	1	UNKNOWN: USER IMPORTED
N0192J14	1	205921413	1q32.1	0.996356927	N/A	0.996356927	N/A	1	UNKNOWN: USER IMPORTED
N0649C13	1	206077649	1q32.1	0.986669628	N/A	0.986669628	N/A	1	UNKNOWN: USER IMPORTED
N0746B01	1	206128048	1q32.1	0.927524471	N/A	0.927524471	N/A	1	UNKNOWN: USER IMPORTED
N0167J02	1	206228567	1q32.1	1.045174692	N/A	1.045174692	N/A	1	UNKNOWN: USER IMPORTED
N0645A13	1	206319347	1q32.1	1.02553926	N/A	1.02553926	N/A	1	UNKNOWN: USER IMPORTED
N0653H03	1	206392932	1q32.1	1.033473548	N/A	1.033473548	N/A	1	UNKNOWN: USER IMPORTED
N0345I23	1	206479584	1q32.1	1.0924876	N/A	1.0924876	N/A	1	UNKNOWN: USER IMPORTED
N0266N24	1	206669632	1q32.1	0.990802984	N/A	0.990802984	N/A	1	UNKNOWN: USER IMPORTED
N0299J10	1	206788257	1q32.1	0.896567546	N/A	0.896567546	N/A	1	UNKNOWN: USER IMPORTED
N0156H13	1	206858039	1q32.1	0.937524204	N/A	0.937524204	N/A	1	UNKNOWN: USER IMPORTED
M2017P11	1	206900651	1q32.1	1.024510123	N/A	1.024510123	N/A	1	UNKNOWN: USER IMPORTED
N0262C19	1	207114185	1q32.1	1.060721963	N/A	1.060721963	N/A	1	UNKNOWN: USER IMPORTED
M2016A12	1	207211004	1q32.1	1.068913707	N/A	1.068913707	N/A	1	UNKNOWN: USER IMPORTED
N0320H18	1	207353869	1q32.1	1.042812499	N/A	1.042812499	N/A	1	UNKNOWN: USER IMPORTED
N0159M04	1	207497696	1q32.1	1.045705517	N/A	1.045705517	N/A	1	UNKNOWN: USER IMPORTED
N0137J15	1	207587866	1q32.1	1.008957449	N/A	1.008957449	N/A	1	UNKNOWN: USER IMPORTED
N0217A24	1	207779912	1q32.1	0.986070446	N/A	0.986070446	N/A	1	UNKNOWN: USER IMPORTED
N0749E03	1	207907292	1q32.2	1.053373803	N/A	1.053373803	N/A	1	UNKNOWN: USER IMPORTED
N0318L16	1	208093182	1q32.2	0.905032267	N/A	0.905032267	N/A	1	UNKNOWN: USER IMPORTED
N0024B10	1	208172856	1q32.2	1.029395013	N/A	1.029395013	N/A	1	UNKNOWN: USER IMPORTED
N0359E08	1	208269353	1q32.2	0.997411702	N/A	0.997411702	N/A	1	UNKNOWN: USER IMPORTED
M2026L18	1	208299775	1q32.2	1.025917635	N/A	1.025917635	N/A	1	UNKNOWN: USER IMPORTED
N0122M14	1	208477236	1q32.2	1.07716203	N/A	1.07716203	N/A	1	UNKNOWN: USER IMPORTED
N0552D08	1	208640142	1q32.2	1.062139888	N/A	1.062139888	N/A	1	UNKNOWN: USER IMPORTED
N0600E05	1	208910689	1q32.2	0.924955606	N/A	0.924955606	N/A	1	UNKNOWN: USER IMPORTED
N0365G10	1	209039277	1q32.2	0.999015867	N/A	0.999015867	N/A	1	UNKNOWN: USER IMPORTED
N0384C04	1	209073700	1q32.2	0.868621514	N/A	0.868621514	N/A	1	UNKNOWN: USER IMPORTED
N0090A05	1	209321803	1q32.2	1.18604214	N/A	1.18604214	N/A	1	UNKNOWN: USER IMPORTED
N0460M21	1	209460805	1q32.2	1.097082717	N/A	1.097082717	N/A	1	UNKNOWN: USER IMPORTED
N0168K13	1	209585485	1q32.2	0.958576185	N/A	0.958576185	N/A	1	UNKNOWN: USER IMPORTED
N0275G03	1	209722115	1q32.2	0.98705429	N/A	0.98705429	N/A	1	UNKNOWN: USER IMPORTED
N0229M05	1	209853285	1q32.2	0.832941088	N/A	0.832941088	N/A	1	UNKNOWN: USER IMPORTED
N0770B01	1	209995011	1q32.2	1.008805293	N/A	1.008805293	N/A	1	UNKNOWN: USER IMPORTED
N0071C07	1	210091635	1q32.2	1.064658656	N/A	1.064658656	N/A	1	UNKNOWN: USER IMPORTED
N0164C02	1	210453873	1q32.2	0.945223038	N/A	0.945223038	N/A	1	UNKNOWN: USER IMPORTED
N0594F04	1	210578512	1q32.2	0.961886968	N/A	0.961886968	N/A	1	UNKNOWN: USER IMPORTED
N0235A18	1	210957483	1q32.3	0.835753363	N/A	0.835753363	N/A	1	UNKNOWN: USER IMPORTED
N0379J09	1	211095411	1q32.3	0.949646354	N/A	0.949646354	N/A	1	UNKNOWN: USER IMPORTED
N0370I05	1	211206530	1q32.3	1.030262565	N/A	1.030262565	N/A	1	UNKNOWN: USER IMPORTED
N0105C24	1	211294592	1q32.3	1.006555867	N/A	1.006555867	N/A	1	UNKNOWN: USER IMPORTED
N0262H05	1	211361876	1q32.3	0.966608799	N/A	0.966608799	N/A	1	UNKNOWN: USER IMPORTED
N0643F24	1	211436211	1q32.3	0.986039239	N/A	0.986039239	N/A	1	UNKNOWN: USER IMPORTED
N0281J12	1	211531329	1q32.3	0.98253979	N/A	0.98253979	N/A	1	UNKNOWN: USER IMPORTED
N0416E02	1	211692342	1q32.3	1.011317382	N/A	1.011317382	N/A	1	UNKNOWN: USER IMPORTED
N0459D06	1	211808781	1q32.3	0.793471017	N/A	0.793471017	N/A	1	UNKNOWN: USER IMPORTED
N0081E23	1	211970575	1q32.3	1.023527644	N/A	1.023527644	N/A	1	UNKNOWN: USER IMPORTED
N0662B03	1	211973239	1q32.3	1.017247716	N/A	1.017247716	N/A	1	UNKNOWN: USER IMPORTED
N0025G08	1	212148583	1q32.3	0.952012869	N/A	0.952012869	N/A	1	UNKNOWN: USER IMPORTED
N0664M17	1	212289793	1q32.3	0.977326149	N/A	0.977326149	N/A	1	UNKNOWN: USER IMPORTED
N0101K19	1	212400840	1q32.3	0.982791958	N/A	0.982791958	N/A	1	UNKNOWN: USER IMPORTED
N0652O09	1	212722291	1q32.3	0.959829676	N/A	0.959829676	N/A	1	UNKNOWN: USER IMPORTED
N0189C09	1	212852652	1q32.3	1.015244547	N/A	1.015244547	N/A	1	UNKNOWN: USER IMPORTED
N0713D04	1	212852663	1q32.3	0.953499455	N/A	0.953499455	N/A	1	UNKNOWN: USER IMPORTED
N0655C13	1	212917821	1q32.3	0.978239809	N/A	0.978239809	N/A	1	UNKNOWN: USER IMPORTED
N0114B04	1	212929353	1q32.3	1.032646073	N/A	1.032646073	N/A	1	UNKNOWN: USER IMPORTED
N0765H12	1	213048195	1q32.3	1.002563184	N/A	1.002563184	N/A	1	UNKNOWN: USER IMPORTED
N0118K21	1	213065376	1q32.3	1.001747496	N/A	1.001747496	N/A	1	UNKNOWN: USER IMPORTED
N0352M19	1	213236632	1q32.3	0.837944835	N/A	0.837944835	N/A	1	UNKNOWN: USER IMPORTED
N0493E22	1	213538996	1q32.3	1.001180916	N/A	1.001180916	N/A	1	UNKNOWN: USER IMPORTED
N0163I12	1	213642009	1q32.3	0.917427099	N/A	0.917427099	N/A	1	UNKNOWN: USER IMPORTED
N0024I14	1	214010332	1q32.3	0.992795073	N/A	0.992795073	N/A	1	UNKNOWN: USER IMPORTED
N0486O24	1	214103294	1q32.3	1.035685549	N/A	1.035685549	N/A	1	UNKNOWN: USER IMPORTED
N0264D03	1	214238180	1q32.3	1.003124558	N/A	1.003124558	N/A	1	UNKNOWN: USER IMPORTED
N0157G15	1	214284389	1q32.3	0.945656323	N/A	0.945656323	N/A	1	UNKNOWN: USER IMPORTED
N0706N12	1	214378756	1q42.11	1.061615251	N/A	1.061615251	N/A	1	UNKNOWN: USER IMPORTED
N0265D08	1	214464040	1q42.11	0.998445554	N/A	0.998445554	N/A	1	UNKNOWN: USER IMPORTED
N0597O24	1	214694902	1q42.11	1.13374739	N/A	1.13374739	N/A	1	UNKNOWN: USER IMPORTED
N0434O18	1	214812605	1q42.11	1.019771592	N/A	1.019771592	N/A	1	UNKNOWN: USER IMPORTED
N0680C18	1	215101633	1q42.11	1.00592308	N/A	1.00592308	N/A	1	UNKNOWN: USER IMPORTED
N0638K13	1	215141365	1q42.11	1.003192041	N/A	1.003192041	N/A	1	UNKNOWN: USER IMPORTED
N0196A20	1	215255161	1q42.11	0.900552273	N/A	0.900552273	N/A	1	UNKNOWN: USER IMPORTED
N0735M19	1	215465684	1q42.11	1.001164413	N/A	1.001164413	N/A	1	UNKNOWN: USER IMPORTED
F0642B20	1	215615782	1q42.11	0.944775117	N/A	0.944775117	N/A	1	UNKNOWN: USER IMPORTED
N0135J02	1	215809859	1q42.11	0.95350525	N/A	0.95350525	N/A	1	UNKNOWN: USER IMPORTED
N0474I21	1	215875639	1q42.11	1.012368621	N/A	1.012368621	N/A	1	UNKNOWN: USER IMPORTED
N0392O17	1	215961319	1q42.11	1.006242224	N/A	1.006242224	N/A	1	UNKNOWN: USER IMPORTED
N0282E08	1	216094332	1q42.11	0.921713484	N/A	0.921713484	N/A	1	UNKNOWN: USER IMPORTED
N0638I01	1	216180157	1q42.11	1.07513401	N/A	1.07513401	N/A	1	UNKNOWN: USER IMPORTED
N0144A07	1	216379732	1q42.11	1.026423903	N/A	1.026423903	N/A	1	UNKNOWN: USER IMPORTED
N0626A10	1	216572381	1q42.11	0.931914782	N/A	0.931914782	N/A	1	UNKNOWN: USER IMPORTED
N0252O01	1	216694325	1q42.11	1.046614816	N/A	1.046614816	N/A	1	UNKNOWN: USER IMPORTED
N0231P02	1	216753723	1q42.11	0.966298595	N/A	0.966298595	N/A	1	UNKNOWN: USER IMPORTED
N0637H05	1	216887139	1q42.11	0.85344034	N/A	0.85344034	N/A	1	UNKNOWN: USER IMPORTED
N0662L18	1	216997838	1q42.11	1.099829179	N/A	1.099829179	N/A	1	UNKNOWN: USER IMPORTED
N0641C15	1	217066353	1q42.11	0.943204448	N/A	0.943204448	N/A	1	UNKNOWN: USER IMPORTED
N0578D17	1	217192482	1q42.11	0.917678563	N/A	0.917678563	N/A	1	UNKNOWN: USER IMPORTED
N0270A06	1	217497791	1q42.11	1.097826305	N/A	1.097826305	N/A	1	UNKNOWN: USER IMPORTED
N0324K19	1	217562977	1q42.11	0.960214829	N/A	0.960214829	N/A	1	UNKNOWN: USER IMPORTED
N0514C19	1	217709913	1q42.11	1.063553883	N/A	1.063553883	N/A	1	UNKNOWN: USER IMPORTED
N0421L10	1	217862764	1q42.11	0.953290622	N/A	0.953290622	N/A	1	UNKNOWN: USER IMPORTED
N0381O10	1	217984341	1q42.11	0.95688607	N/A	0.95688607	N/A	1	UNKNOWN: USER IMPORTED
N0638A13	1	218113994	1q42.11	1.051592237	N/A	1.051592237	N/A	1	UNKNOWN: USER IMPORTED
N0392D11	1	218261994	1q42.11	0.849580952	N/A	0.849580952	N/A	1	UNKNOWN: USER IMPORTED
N0049H01	1	218388039	1q42.11	0.863471407	N/A	0.863471407	N/A	1	UNKNOWN: USER IMPORTED
N0815M08	1	218548688	1q42.11	1.037059468	N/A	1.037059468	N/A	1	UNKNOWN: USER IMPORTED
N0356K06	1	218619980	1q42.11	1.011341252	N/A	1.011341252	N/A	1	UNKNOWN: USER IMPORTED
N0167K03	1	218921834	1q42.11	1.073203825	N/A	1.073203825	N/A	1	UNKNOWN: USER IMPORTED
N0355C20	1	219095597	1q42.11	1.046144401	N/A	1.046144401	N/A	1	UNKNOWN: USER IMPORTED
N0351B05	1	219225834	1q42.11	1.070292438	N/A	1.070292438	N/A	1	UNKNOWN: USER IMPORTED
N0120E23	1	219388044	1q42.11	0.902107815	N/A	0.902107815	N/A	1	UNKNOWN: USER IMPORTED
N0092L09	1	219511071	1q42.11	0.943236372	N/A	0.943236372	N/A	1	UNKNOWN: USER IMPORTED
N0614J11	1	219619535	1q42.11	1.035294404	N/A	1.035294404	N/A	1	UNKNOWN: USER IMPORTED
N0018A13	1	219890251	1q42.11	0.822129106	N/A	0.822129106	N/A	1	UNKNOWN: USER IMPORTED
N0466L16	1	219982832	1q42.11	1.087417059	N/A	1.087417059	N/A	1	UNKNOWN: USER IMPORTED
N0105I12	1	220324319	1q42.12	0.998027102	N/A	0.998027102	N/A	1	UNKNOWN: USER IMPORTED
N0351H16	1	220405353	1q42.12	0.978609658	N/A	0.978609658	N/A	1	UNKNOWN: USER IMPORTED
N0619N08	1	220676041	1q42.12	0.9777535	N/A	0.9777535	N/A	1	UNKNOWN: USER IMPORTED
N0365O16	1	220767983	1q42.12	1.016496957	N/A	1.016496957	N/A	1	UNKNOWN: USER IMPORTED
N0747M16	1	221045347	1q42.12	0.906481133	N/A	0.906481133	N/A	1	UNKNOWN: USER IMPORTED
N0652O19	1	221113262	1q42.12	0.966775886	N/A	0.966775886	N/A	1	UNKNOWN: USER IMPORTED
N0449J01	1	221344621	1q42.12	1.01763061	N/A	1.01763061	N/A	1	UNKNOWN: USER IMPORTED
N0398H19	1	221493046	1q42.12	0.976915839	N/A	0.976915839	N/A	1	UNKNOWN: USER IMPORTED
N0638F12	1	221559667	1q42.12	0.972159579	N/A	0.972159579	N/A	1	UNKNOWN: USER IMPORTED
N0747K10	1	221720980	1q42.12	1.039687171	N/A	1.039687171	N/A	1	UNKNOWN: USER IMPORTED
N0474D15	1	221778778	1q42.12	1.019616293	N/A	1.019616293	N/A	1	UNKNOWN: USER IMPORTED
N0766K06	1	221877581	1q42.12	0.988067534	N/A	0.988067534	N/A	1	UNKNOWN: USER IMPORTED
N0797E11	1	221999771	1q42.12	0.927827799	N/A	0.927827799	N/A	1	UNKNOWN: USER IMPORTED
N0139K15	1	222334261	1q42.12	0.951420847	N/A	0.951420847	N/A	1	UNKNOWN: USER IMPORTED
N0202B24	1	222404230	1q42.12	1.016676322	N/A	1.016676322	N/A	1	UNKNOWN: USER IMPORTED
N0702P21	1	222601581	1q42.12	1.10176624	N/A	1.10176624	N/A	1	UNKNOWN: USER IMPORTED
N0275I14	1	222724973	1q42.12	1.116675322	N/A	1.116675322	N/A	1	UNKNOWN: USER IMPORTED
N0449N09	1	222757612	1q42.12	0.982888622	N/A	0.982888622	N/A	1	UNKNOWN: USER IMPORTED
M2185P06	1	222800658	1q42.12	1.061357598	N/A	1.061357598	N/A	1	UNKNOWN: USER IMPORTED
N0211C16	1	222883663	1q42.12	1.087091923	N/A	1.087091923	N/A	1	UNKNOWN: USER IMPORTED
N0031H17	1	222956442	1q42.12	0.95129099	N/A	0.95129099	N/A	1	UNKNOWN: USER IMPORTED
N0538C04	1	223110279	1q42.12	0.981043459	N/A	0.981043459	N/A	1	UNKNOWN: USER IMPORTED
M2016D17	1	223179955	1q42.12	1.075711494	N/A	1.075711494	N/A	1	UNKNOWN: USER IMPORTED
N0197I12	1	223455054	1q42.13	1.026450327	N/A	1.026450327	N/A	1	UNKNOWN: USER IMPORTED
N0381N03	1	223501135	1q42.13	1.016355018	N/A	1.016355018	N/A	1	UNKNOWN: USER IMPORTED
N0143H11	1	223596919	1q42.13	0.903340973	N/A	0.903340973	N/A	1	UNKNOWN: USER IMPORTED
N0001B20	1	223695981	1q42.13	0.920327189	N/A	0.920327189	N/A	1	UNKNOWN: USER IMPORTED
N0274L11	1	223713028	1q42.13	0.998172185	N/A	0.998172185	N/A	1	UNKNOWN: USER IMPORTED
M2063G05	1	223989948	1q42.13	0.996478632	N/A	0.996478632	N/A	1	UNKNOWN: USER IMPORTED
N0417M15	1	224050934	1q42.13	0.937933521	N/A	0.937933521	N/A	1	UNKNOWN: USER IMPORTED
N0402H23	1	224394649	1q42.13	1.02493162	N/A	1.02493162	N/A	1	UNKNOWN: USER IMPORTED
N0709J16	1	224549122	1q42.13	1.005655998	N/A	1.005655998	N/A	1	UNKNOWN: USER IMPORTED
N0191J14	1	224650362	1q42.13	0.931472755	N/A	0.931472755	N/A	1	UNKNOWN: USER IMPORTED
N0661B12	1	224830731	1q42.13	1.072306019	N/A	1.072306019	N/A	1	UNKNOWN: USER IMPORTED
N0772H23	1	225302470	1q42.13	1.166668584	N/A	1.166668584	N/A	1	UNKNOWN: USER IMPORTED
N0184E11	1	225606600	1q42.13	1.038387219	N/A	1.038387219	N/A	1	UNKNOWN: USER IMPORTED
N0075K08	1	225691938	1q42.13	0.949304618	N/A	0.949304618	N/A	1	UNKNOWN: USER IMPORTED
N0315I22	1	225864481	1q42.13	1.002871031	N/A	1.002871031	N/A	1	UNKNOWN: USER IMPORTED
N0709B15	1	226004300	1q42.13	1.011186542	N/A	1.011186542	N/A	1	UNKNOWN: USER IMPORTED
N0262F21	1	226199510	1q42.13	1.139694127	N/A	1.139694127	N/A	1	UNKNOWN: USER IMPORTED
N0297G21	1	226301784	1q42.13	1.039478535	N/A	1.039478535	N/A	1	UNKNOWN: USER IMPORTED
N0063J05	1	226316494	1q42.13	0.931749267	N/A	0.931749267	N/A	1	UNKNOWN: USER IMPORTED
F0633M09	1	226414958	1q42.13	0.869719706	N/A	0.869719706	N/A	1	UNKNOWN: USER IMPORTED
M2005K20	1	226612511	1q42.13	0.969215286	N/A	0.969215286	N/A	1	UNKNOWN: USER IMPORTED
N0138M22	1	226744634	1q42.13	1.085297293	N/A	1.085297293	N/A	1	UNKNOWN: USER IMPORTED
N0541F13	1	226790001	1q42.13	0.961559082	N/A	0.961559082	N/A	1	UNKNOWN: USER IMPORTED
N0265G13	1	226910909	1q42.13	1.038931305	N/A	1.038931305	N/A	1	UNKNOWN: USER IMPORTED
N0063G03	1	226958747	1q42.13	1.087514305	N/A	1.087514305	N/A	1	UNKNOWN: USER IMPORTED
N0794B17	1	226980168	1q42.13	0.992068223	N/A	0.992068223	N/A	1	UNKNOWN: USER IMPORTED
N0112C09	1	227173598	1q42.13	0.992295091	N/A	0.992295091	N/A	1	UNKNOWN: USER IMPORTED
N0099J16	1	227364298	1q42.13	1.053313884	N/A	1.053313884	N/A	1	UNKNOWN: USER IMPORTED
N0680C16	1	227483790	1q42.13	0.99630909	N/A	0.99630909	N/A	1	UNKNOWN: USER IMPORTED
N0815G19	1	227580854	1q42.13	1.025820291	N/A	1.025820291	N/A	1	UNKNOWN: USER IMPORTED
M2009N22	1	227748463	1q42.13	1.013131658	N/A	1.013131658	N/A	1	UNKNOWN: USER IMPORTED
N0401H15	1	228028377	1q42.13	1.036181307	N/A	1.036181307	N/A	1	UNKNOWN: USER IMPORTED
N0668C24	1	228138394	1q42.13	1.084919114	N/A	1.084919114	N/A	1	UNKNOWN: USER IMPORTED
N0252C18	1	228161275	1q42.13	0.92220659	N/A	0.92220659	N/A	1	UNKNOWN: USER IMPORTED
N0712H24	1	228290404	1q42.13	0.996345827	N/A	0.996345827	N/A	1	UNKNOWN: USER IMPORTED
N0800J05	1	228502275	1q42.13	0.875378635	N/A	0.875378635	N/A	1	UNKNOWN: USER IMPORTED
N0472H20	1	228621517	1q42.13	1.041835816	N/A	1.041835816	N/A	1	UNKNOWN: USER IMPORTED
N0284L19	1	228691880	1q42.13	1.015658972	N/A	1.015658972	N/A	1	UNKNOWN: USER IMPORTED
N0399B22	1	228846532	1q42.13	1.016915999	N/A	1.016915999	N/A	1	UNKNOWN: USER IMPORTED
N0098M05	1	228856761	1q42.13	1.068442015	N/A	1.068442015	N/A	1	UNKNOWN: USER IMPORTED
N0793I02	1	228974065	1q42.13	1.038985429	N/A	1.038985429	N/A	1	UNKNOWN: USER IMPORTED
N0104I16	1	229173491	1q42.2	0.870176467	N/A	0.870176467	N/A	1	UNKNOWN: USER IMPORTED
N0676L08	1	229240834	1q42.2	0.994772505	N/A	0.994772505	N/A	1	UNKNOWN: USER IMPORTED
N0474C10	1	229379762	1q42.2	0.957091858	N/A	0.957091858	N/A	1	UNKNOWN: USER IMPORTED
N0125H16	1	229442227	1q42.2	1.000265527	N/A	1.000265527	N/A	1	UNKNOWN: USER IMPORTED
N0575P21	1	229548463	1q42.2	0.957134489	N/A	0.957134489	N/A	1	UNKNOWN: USER IMPORTED
N0659N02	1	229583930	1q42.2	1.044952794	N/A	1.044952794	N/A	1	UNKNOWN: USER IMPORTED
N0710E06	1	229666087	1q42.2	0.98927141	N/A	0.98927141	N/A	1	UNKNOWN: USER IMPORTED
N0757N18	1	229747655	1q42.2	1.032707662	N/A	1.032707662	N/A	1	UNKNOWN: USER IMPORTED
N0050C04	1	229796366	1q42.2	1.026402588	N/A	1.026402588	N/A	1	UNKNOWN: USER IMPORTED
N0400N14	1	229930036	1q42.2	0.925090178	N/A	0.925090178	N/A	1	UNKNOWN: USER IMPORTED
N0419J08	1	230060107	1q42.2	0.891783045	N/A	0.891783045	N/A	1	UNKNOWN: USER IMPORTED
N0301G21	1	230157862	1q42.2	0.944240166	N/A	0.944240166	N/A	1	UNKNOWN: USER IMPORTED
N0759I12	1	230247671	1q42.2	0.969856127	N/A	0.969856127	N/A	1	UNKNOWN: USER IMPORTED
N0622N07	1	230398922	1q42.2	1.005537535	N/A	1.005537535	N/A	1	UNKNOWN: USER IMPORTED
N0653J10	1	230558505	1q42.2	1.019754893	N/A	1.019754893	N/A	1	UNKNOWN: USER IMPORTED
N0109G24	1	230639606	1q42.2	1.026063602	N/A	1.026063602	N/A	1	UNKNOWN: USER IMPORTED
N0683N11	1	230745330	1q42.2	0.977026916	N/A	0.977026916	N/A	1	UNKNOWN: USER IMPORTED
N0347H11	1	230900436	1q42.2	1.017692002	N/A	1.017692002	N/A	1	UNKNOWN: USER IMPORTED
N0557K05	1	231036313	1q42.2	1.133446811	N/A	1.133446811	N/A	1	UNKNOWN: USER IMPORTED
N0278O12	1	231184567	1q42.2	1.04634184	N/A	1.04634184	N/A	1	UNKNOWN: USER IMPORTED
N0693G15	1	231263919	1q42.2	0.934851413	N/A	0.934851413	N/A	1	UNKNOWN: USER IMPORTED
F0539L11	1	231451925	1q42.2	0.905469284	N/A	0.905469284	N/A	1	UNKNOWN: USER IMPORTED
N0739C15	1	231476002	1q42.2	1.013986047	N/A	1.013986047	N/A	1	UNKNOWN: USER IMPORTED
N0675D08	1	231520331	1q42.2	1.002144633	N/A	1.002144633	N/A	1	UNKNOWN: USER IMPORTED
N0039F23	1	231711423	1q42.2	0.949384281	N/A	0.949384281	N/A	1	UNKNOWN: USER IMPORTED
N0032A20	1	231819147	1q42.2	1.051676419	N/A	1.051676419	N/A	1	UNKNOWN: USER IMPORTED
N0097E17	1	231902382	1q42.2	0.92401065	N/A	0.92401065	N/A	1	UNKNOWN: USER IMPORTED
N0259C11	1	232064148	1q42.3	1.113727492	N/A	1.113727492	N/A	1	UNKNOWN: USER IMPORTED
N0509I01	1	232103740	1q42.3	1.118381546	N/A	1.118381546	N/A	1	UNKNOWN: USER IMPORTED
N0045L02	1	232104185	1q42.3	0.961270389	N/A	0.961270389	N/A	1	UNKNOWN: USER IMPORTED
N0641H04	1	232380508	1q42.3	0.963212754	N/A	0.963212754	N/A	1	UNKNOWN: USER IMPORTED
N0068D10	1	232570899	1q42.3	1.022004811	N/A	1.022004811	N/A	1	UNKNOWN: USER IMPORTED
N0073E09	1	232751253	1q42.3	1.057599484	N/A	1.057599484	N/A	1	UNKNOWN: USER IMPORTED
N0593P14	1	232895455	1q42.3	1.081124558	N/A	1.081124558	N/A	1	UNKNOWN: USER IMPORTED
N0470L20	1	233044934	1q42.3	0.927596865	N/A	0.927596865	N/A	1	UNKNOWN: USER IMPORTED
N0382M15	1	233187633	1q42.3	1.02397861	N/A	1.02397861	N/A	1	UNKNOWN: USER IMPORTED
N0770H06	1	233234061	1q42.3	0.976241483	N/A	0.976241483	N/A	1	UNKNOWN: USER IMPORTED
N0474O16	1	233429726	1q42.3	1.074574306	N/A	1.074574306	N/A	1	UNKNOWN: USER IMPORTED
N0147E13	1	233463717	1q42.3	0.969821747	N/A	0.969821747	N/A	1	UNKNOWN: USER IMPORTED
N0766C19	1	233580227	1q42.3	1.088049648	N/A	1.088049648	N/A	1	UNKNOWN: USER IMPORTED
N0397D07	1	233671146	1q42.3	0.873727418	N/A	0.873727418	N/A	1	UNKNOWN: USER IMPORTED
N0730K06	1	233726585	1q42.3	1.003987689	N/A	1.003987689	N/A	1	UNKNOWN: USER IMPORTED
N0635N13	1	233870984	1q42.3	1.033988755	N/A	1.033988755	N/A	1	UNKNOWN: USER IMPORTED
N0419H16	1	233957675	1q42.3	1.026111636	N/A	1.026111636	N/A	1	UNKNOWN: USER IMPORTED
N0652F18	1	234108749	1q42.3	0.98673275	N/A	0.98673275	N/A	1	UNKNOWN: USER IMPORTED
N0594J18	1	234392313	1q42.3	1.078741442	N/A	1.078741442	N/A	1	UNKNOWN: USER IMPORTED
N0038P16	1	234499610	1q42.3	0.914827587	N/A	0.914827587	N/A	1	UNKNOWN: USER IMPORTED
N0236L13	1	234642173	1q42.3	0.940283533	N/A	0.940283533	N/A	1	UNKNOWN: USER IMPORTED
N0102F13	1	234776565	1q42.3	0.818515289	N/A	0.818515289	N/A	1	UNKNOWN: USER IMPORTED
M2015B17	1	235102707	1q42.3	0.885735231	N/A	0.885735231	N/A	1	UNKNOWN: USER IMPORTED
N0113H16	1	235167417	1q42.3	0.982663792	N/A	0.982663792	N/A	1	UNKNOWN: USER IMPORTED
N0463N08	1	235300243	1q42.3	0.954092164	N/A	0.954092164	N/A	1	UNKNOWN: USER IMPORTED
N0086G16	1	235360821	1q42.3	0.966793076	N/A	0.966793076	N/A	1	UNKNOWN: USER IMPORTED
N0063B15	1	235362798	1q42.3	0.970882022	N/A	0.970882022	N/A	1	UNKNOWN: USER IMPORTED
N0541F14	1	235428800	1q42.3	0.941510011	N/A	0.941510011	N/A	1	UNKNOWN: USER IMPORTED
N0313M24	1	235524646	1q42.3	0.924670154	N/A	0.924670154	N/A	1	UNKNOWN: USER IMPORTED
N0716O04	1	235580917	1q42.3	1.035161109	N/A	1.035161109	N/A	1	UNKNOWN: USER IMPORTED
N0158M03	1	235742051	1q42.3	0.928404399	N/A	0.928404399	N/A	1	UNKNOWN: USER IMPORTED
N0119L07	1	235818755	1q42.3	1.030220523	N/A	1.030220523	N/A	1	UNKNOWN: USER IMPORTED
N0528E16	1	235963983	1q42.3	0.921196411	N/A	0.921196411	N/A	1	UNKNOWN: USER IMPORTED
N0034C07	1	235984471	1q42.3	1.050428429	N/A	1.050428429	N/A	1	UNKNOWN: USER IMPORTED
N0115K06	1	236174908	1q42.3	0.949922277	N/A	0.949922277	N/A	1	UNKNOWN: USER IMPORTED
N0052B06	1	236260391	1q42.3	0.957493415	N/A	0.957493415	N/A	1	UNKNOWN: USER IMPORTED
N0035L17	1	236344735	1q42.3	1.019141163	N/A	1.019141163	N/A	1	UNKNOWN: USER IMPORTED
N0598J17	1	236385625	1q42.3	0.969114602	N/A	0.969114602	N/A	1	UNKNOWN: USER IMPORTED
N0177F11	1	236813200	1q42.3	1.08382387	N/A	1.08382387	N/A	1	UNKNOWN: USER IMPORTED
N0636E14	1	236813209	1q42.3	0.902794726	N/A	0.902794726	N/A	1	UNKNOWN: USER IMPORTED
N0467I20	1	236935903	1q42.3	0.948004174	N/A	0.948004174	N/A	1	UNKNOWN: USER IMPORTED
N0586K14	1	237051937	1q42.3	1.031397788	N/A	1.031397788	N/A	1	UNKNOWN: USER IMPORTED
N0025B04	1	237296091	1q42.3	0.984165977	N/A	0.984165977	N/A	1	UNKNOWN: USER IMPORTED
N0755E14	1	237446178	1q42.3	1.000515518	N/A	1.000515518	N/A	1	UNKNOWN: USER IMPORTED
N0124K15	1	237500940	1q42.3	1.038001378	N/A	1.038001378	N/A	1	UNKNOWN: USER IMPORTED
N0735I20	1	237626747	1q42.3	0.905681457	N/A	0.905681457	N/A	1	UNKNOWN: USER IMPORTED
N0081A24	1	237643376	1q42.3	0.967750899	N/A	0.967750899	N/A	1	UNKNOWN: USER IMPORTED
N0069J06	1	237811198	1q42.3	0.950079246	N/A	0.950079246	N/A	1	UNKNOWN: USER IMPORTED
N0140P07	1	237837267	1q42.3	0.982202199	N/A	0.982202199	N/A	1	UNKNOWN: USER IMPORTED
N0409K12	1	237959569	1q42.3	1.038693691	N/A	1.038693691	N/A	1	UNKNOWN: USER IMPORTED
N0265K22	1	238173594	1q42.3	0.894667321	N/A	0.894667321	N/A	1	UNKNOWN: USER IMPORTED
N0644D07	1	238254239	1q42.3	0.935185193	N/A	0.935185193	N/A	1	UNKNOWN: USER IMPORTED
N0384I06	1	238374280	1q42.3	1.016665419	N/A	1.016665419	N/A	1	UNKNOWN: USER IMPORTED
N0151E07	1	238452163	1q42.3	1.032682319	N/A	1.032682319	N/A	1	UNKNOWN: USER IMPORTED
N0748N03	1	238477105	1q42.3	1.068752711	N/A	1.068752711	N/A	1	UNKNOWN: USER IMPORTED
N0167H08	1	238609051	1q42.3	1.07388494	N/A	1.07388494	N/A	1	UNKNOWN: USER IMPORTED
N0099F04	1	238754073	1q42.3	1.0157517	N/A	1.0157517	N/A	1	UNKNOWN: USER IMPORTED
N0435I03	1	238917662	1q42.3	0.951848828	N/A	0.951848828	N/A	1	UNKNOWN: USER IMPORTED
N0139N20	1	238984469	1q42.3	0.946250211	N/A	0.946250211	N/A	1	UNKNOWN: USER IMPORTED
N0440F10	1	239075425	1q42.3	0.873730365	N/A	0.873730365	N/A	1	UNKNOWN: USER IMPORTED
N0782J20	1	239170142	1q42.3	0.810274922	N/A	0.810274922	N/A	1	UNKNOWN: USER IMPORTED
N0331N16	1	239319815	1q42.3	0.703682548	N/A	0.703682548	N/A	1	UNKNOWN: USER IMPORTED
N0094G02	1	239372455	1q42.3	0.988914095	N/A	0.988914095	N/A	1	UNKNOWN: USER IMPORTED
N0657I23	1	239383874	1q42.3	0.912794753	N/A	0.912794753	N/A	1	UNKNOWN: USER IMPORTED
N0145E19	1	239534900	1q42.3	1.098980487	N/A	1.098980487	N/A	1	UNKNOWN: USER IMPORTED
N0113O11	1	239705273	1q42.3	0.988253313	N/A	0.988253313	N/A	1	UNKNOWN: USER IMPORTED
N0794A13	1	239750530	1q42.3	0.951362303	N/A	0.951362303	N/A	1	UNKNOWN: USER IMPORTED
M2205B10	1	239902148	1q42.3	0.978265859	N/A	0.978265859	N/A	1	UNKNOWN: USER IMPORTED
N0370K11	1	239989295	1q42.3	0.902128345	N/A	0.902128345	N/A	1	UNKNOWN: USER IMPORTED
N0350J07	1	240144910	1q42.3	0.907325798	N/A	0.907325798	N/A	1	UNKNOWN: USER IMPORTED
N0705K21	1	240429756	1q42.3	1.031522244	N/A	1.031522244	N/A	1	UNKNOWN: USER IMPORTED
N0053C22	1	240626918	1q42.3	0.89389731	N/A	0.89389731	N/A	1	UNKNOWN: USER IMPORTED
N0765E05	1	240687650	1q42.3	1.014679244	N/A	1.014679244	N/A	1	UNKNOWN: USER IMPORTED
N0097P13	1	240924477	1q42.3	1.083323888	N/A	1.083323888	N/A	1	UNKNOWN: USER IMPORTED
N0351H17	1	241011928	1q42.3	0.955041147	N/A	0.955041147	N/A	1	UNKNOWN: USER IMPORTED
N0468I08	1	241236789	1q42.3	1.018256716	N/A	1.018256716	N/A	1	UNKNOWN: USER IMPORTED
N0399B15	1	241358694	1q42.3	1.11169515	N/A	1.11169515	N/A	1	UNKNOWN: USER IMPORTED
M2325H09	1	241389275	1q42.3	0.991142392	N/A	0.991142392	N/A	1	UNKNOWN: USER IMPORTED
N0420O04	1	241623253	1q42.3	0.999812007	N/A	0.999812007	N/A	1	UNKNOWN: USER IMPORTED
N0795M07	1	241652651	1q42.3	1.062213362	N/A	1.062213362	N/A	1	UNKNOWN: USER IMPORTED
N0484J08	1	241738100	1q42.3	1.056203955	N/A	1.056203955	N/A	1	UNKNOWN: USER IMPORTED
N0337P07	1	241857175	1q42.3	0.972111545	N/A	0.972111545	N/A	1	UNKNOWN: USER IMPORTED
N0678C24	1	242016015	1q42.3	1.080512596	N/A	1.080512596	N/A	1	UNKNOWN: USER IMPORTED
N0727O20	1	242099643	1q42.3	1.012750729	N/A	1.012750729	N/A	1	UNKNOWN: USER IMPORTED
N0261H03	1	242163115	1q42.3	1.012216269	N/A	1.012216269	N/A	1	UNKNOWN: USER IMPORTED
N0110A16	1	242267169	1q42.3	1.029285095	N/A	1.029285095	N/A	1	UNKNOWN: USER IMPORTED
N0744G19	1	242377378	1q42.3	0.93317004	N/A	0.93317004	N/A	1	UNKNOWN: USER IMPORTED
N0088N11	1	242396706	1q42.3	1.075522306	N/A	1.075522306	N/A	1	UNKNOWN: USER IMPORTED
N0778E23	1	242462547	1q42.3	0.960446058	N/A	0.960446058	N/A	1	UNKNOWN: USER IMPORTED
N0690C23	1	242632461	1q42.3	0.936132997	N/A	0.936132997	N/A	1	UNKNOWN: USER IMPORTED
N0314P17	1	242696014	1q42.3	1.017177581	N/A	1.017177581	N/A	1	UNKNOWN: USER IMPORTED
N0452J06	1	242773808	1q42.3	1.176536593	N/A	1.176536593	N/A	1	UNKNOWN: USER IMPORTED
N0439E19	1	242928283	1q42.3	1.016811484	N/A	1.016811484	N/A	1	UNKNOWN: USER IMPORTED
N0807B20	1	243018902	1q42.3	1.061260254	N/A	1.061260254	N/A	1	UNKNOWN: USER IMPORTED
N0412P13	1	243220400	1q42.3	0.970212302	N/A	0.970212302	N/A	1	UNKNOWN: USER IMPORTED
N0362C18	1	243284157	1q42.3	1.42030765	N/A	1.42030765	N/A	1	UNKNOWN: USER IMPORTED
N0488L18	1	243370194	1q42.3	0.963655076	N/A	0.963655076	N/A	1	UNKNOWN: USER IMPORTED
N0642C09	1	243466562	1q42.3	1.018887538	N/A	1.018887538	N/A	1	UNKNOWN: USER IMPORTED
N0505A17	1	243531987	1q42.3	1.000428389	N/A	1.000428389	N/A	1	UNKNOWN: USER IMPORTED
N0332D17	1	243578651	1q42.3	0.953245928	N/A	0.953245928	N/A	1	UNKNOWN: USER IMPORTED
N0555I22	1	243755019	1q42.3	0.989845721	N/A	0.989845721	N/A	1	UNKNOWN: USER IMPORTED
N0077I18	1	243839973	1q42.3	0.84039563	N/A	0.84039563	N/A	1	UNKNOWN: USER IMPORTED
N0071K05	1	244023607	1q42.3	1.064426248	N/A	1.064426248	N/A	1	UNKNOWN: USER IMPORTED
N0430I15	1	244162296	1q42.3	1.126664152	N/A	1.126664152	N/A	1	UNKNOWN: USER IMPORTED
N0462C05	1	244394145	1q42.3	0.955885222	N/A	0.955885222	N/A	1	UNKNOWN: USER IMPORTED
N0059M10	1	244572585	1q42.3	0.963703699	N/A	0.963703699	N/A	1	UNKNOWN: USER IMPORTED
N0068F13	1	244656710	1q42.3	0.844983871	N/A	0.844983871	N/A	1	UNKNOWN: USER IMPORTED
N0445G08	2	0	2p25.3	0.918440814	N/A	0.918440814	N/A	1	UNKNOWN: USER IMPORTED
N0064L12	2	0	2p25.3	0.979805567	N/A	0.979805567	N/A	1	UNKNOWN: USER IMPORTED
N0371D08	2	148491	2p25.3	0.933747721	N/A	0.933747721	N/A	1	UNKNOWN: USER IMPORTED
N0041I08	2	321034	2p25.3	0.857079696	N/A	0.857079696	N/A	1	UNKNOWN: USER IMPORTED
N0314C15	2	366293	2p25.3	0.969785206	N/A	0.969785206	N/A	1	UNKNOWN: USER IMPORTED
N0354J21	2	554442	2p25.3	1.077246605	N/A	1.077246605	N/A	1	UNKNOWN: USER IMPORTED
N0186N17	2	640765	2p25.3	0.939839443	N/A	0.939839443	N/A	1	UNKNOWN: USER IMPORTED
N0100K14	2	714656	2p25.3	1.030794962	N/A	1.030794962	N/A	1	UNKNOWN: USER IMPORTED
M2112M14	2	910447	2p25.3	0.936936897	N/A	0.936936897	N/A	1	UNKNOWN: USER IMPORTED
N0171F22	2	925973	2p25.3	0.940669963	N/A	0.940669963	N/A	1	UNKNOWN: USER IMPORTED
N0578K03	2	1009815	2p25.3	1.090763695	N/A	1.090763695	N/A	1	UNKNOWN: USER IMPORTED
N0647P14	2	1382050	2p25.3	0.229573147	N/A	0.229573147	N/A	1	UNKNOWN: USER IMPORTED
F0589O06	2	1532923	2p25.3	1.002099153	N/A	1.002099153	N/A	1	UNKNOWN: USER IMPORTED
N0095F18	2	1564258	2p25.3	1.081218857	N/A	1.081218857	N/A	1	UNKNOWN: USER IMPORTED
N0410L09	2	1720281	2p25.3	1.024475841	N/A	1.024475841	N/A	1	UNKNOWN: USER IMPORTED
N0163G21	2	1842728	2p25.3	1.119974808	N/A	1.119974808	N/A	1	UNKNOWN: USER IMPORTED
N0186B10	2	1940072	2p25.3	1.042502687	N/A	1.042502687	N/A	1	UNKNOWN: USER IMPORTED
N0736F19	2	2070760	2p25.3	1.043441258	N/A	1.043441258	N/A	1	UNKNOWN: USER IMPORTED
N0141G05	2	2219810	2p25.3	0.903607957	N/A	0.903607957	N/A	1	UNKNOWN: USER IMPORTED
N0673G16	2	2366132	2p25.3	0.961633441	N/A	0.961633441	N/A	1	UNKNOWN: USER IMPORTED
N0083A04	2	2418207	2p25.3	0.909188795	N/A	0.909188795	N/A	1	UNKNOWN: USER IMPORTED
N0393E22	2	2555778	2p25.3	1.052953091	N/A	1.052953091	N/A	1	UNKNOWN: USER IMPORTED
N0749D11	2	2647171	2p25.3	0.962553741	N/A	0.962553741	N/A	1	UNKNOWN: USER IMPORTED
N0755H23	2	2835799	2p25.3	1.017918811	N/A	1.017918811	N/A	1	UNKNOWN: USER IMPORTED
N0665M08	2	2910586	2p25.3	0.971801439	N/A	0.971801439	N/A	1	UNKNOWN: USER IMPORTED
N0031F20	2	2916514	2p25.3	0.92900035	N/A	0.92900035	N/A	1	UNKNOWN: USER IMPORTED
N0544M21	2	3109448	2p25.3	1.04933456	N/A	1.04933456	N/A	1	UNKNOWN: USER IMPORTED
M2195D10	2	3167971	2p25.3	0.98320783	N/A	0.98320783	N/A	1	UNKNOWN: USER IMPORTED
N0479M03	2	3269221	2p25.3	0.923011865	N/A	0.923011865	N/A	1	UNKNOWN: USER IMPORTED
N0671D16	2	3380279	2p25.3	1.023789225	N/A	1.023789225	N/A	1	UNKNOWN: USER IMPORTED
N0352I21	2	3583834	2p25.3	1.025410188	N/A	1.025410188	N/A	1	UNKNOWN: USER IMPORTED
N0086A21	2	3695371	2p25.3	0.951241482	N/A	0.951241482	N/A	1	UNKNOWN: USER IMPORTED
N0607M20	2	3809559	2p25.3	0.99696162	N/A	0.99696162	N/A	1	UNKNOWN: USER IMPORTED
F0558K04	2	3869938	2p25.3	0.96741044	N/A	0.96741044	N/A	1	UNKNOWN: USER IMPORTED
N0337M10	2	4008413	2p25.3	1.063913005	N/A	1.063913005	N/A	1	UNKNOWN: USER IMPORTED
N0174F11	2	4014580	2p25.3	0.983893374	N/A	0.983893374	N/A	1	UNKNOWN: USER IMPORTED
N0168C14	2	4129180	2p25.3	0.950576281	N/A	0.950576281	N/A	1	UNKNOWN: USER IMPORTED
N0146M24	2	4219631	2p25.3	0.929123823	N/A	0.929123823	N/A	1	UNKNOWN: USER IMPORTED
N0036C08	2	4303323	2p25.3	0.87575092	N/A	0.87575092	N/A	1	UNKNOWN: USER IMPORTED
N0513H07	2	4712036	2p25.3	1.000721109	N/A	1.000721109	N/A	1	UNKNOWN: USER IMPORTED
F0620F11	2	4998615	2p25.3	0.855577786	N/A	0.855577786	N/A	1	UNKNOWN: USER IMPORTED
N0129I01	2	5181081	2p25.3	0.914617182	N/A	0.914617182	N/A	1	UNKNOWN: USER IMPORTED
N0801O02	2	5426787	2p25.3	0.971060601	N/A	0.971060601	N/A	1	UNKNOWN: USER IMPORTED
N0696C04	2	5541031	2p25.3	0.838844606	N/A	0.838844606	N/A	1	UNKNOWN: USER IMPORTED
N0052L08	2	5629341	2p25.3	1.045420655	N/A	1.045420655	N/A	1	UNKNOWN: USER IMPORTED
N0554B04	2	5671270	2p25.3	0.909811169	N/A	0.909811169	N/A	1	UNKNOWN: USER IMPORTED
N0305F08	2	6009163	2p25.3	0.899603978	N/A	0.899603978	N/A	1	UNKNOWN: USER IMPORTED
N0749J12	2	6120988	2p25.3	0.844609621	N/A	0.844609621	N/A	1	UNKNOWN: USER IMPORTED
N0772P15	2	6289575	2p25.3	0.980582395	N/A	0.980582395	N/A	1	UNKNOWN: USER IMPORTED
N0108P11	2	6459556	2p25.2	1.034824481	N/A	1.034824481	N/A	1	UNKNOWN: USER IMPORTED
N0485O17	2	6735732	2p25.2	0.939198111	N/A	0.939198111	N/A	1	UNKNOWN: USER IMPORTED
N0660D16	2	6989942	2p25.2	0.952306964	N/A	0.952306964	N/A	1	UNKNOWN: USER IMPORTED
N0608G07	2	7009414	2p25.2	0.969996593	N/A	0.969996593	N/A	1	UNKNOWN: USER IMPORTED
N0465O16	2	7182013	2p25.2	0.911110532	N/A	0.911110532	N/A	1	UNKNOWN: USER IMPORTED
N0609K18	2	7354640	2p25.2	1.012825972	N/A	1.012825972	N/A	1	UNKNOWN: USER IMPORTED
N0816F18	2	7456576	2p25.2	1.03327385	N/A	1.03327385	N/A	1	UNKNOWN: USER IMPORTED
N0657A06	2	7629732	2p25.2	0.969816835	N/A	0.969816835	N/A	1	UNKNOWN: USER IMPORTED
N0007J16	2	7930077	2p25.2	1.038540848	N/A	1.038540848	N/A	1	UNKNOWN: USER IMPORTED
N0093D24	2	8083822	2p25.2	1.032224281	N/A	1.032224281	N/A	1	UNKNOWN: USER IMPORTED
N0196M03	2	8553170	2p25.2	1.061452388	N/A	1.061452388	N/A	1	UNKNOWN: USER IMPORTED
N0434B12	2	8693401	2p25.2	1.081640256	N/A	1.081640256	N/A	1	UNKNOWN: USER IMPORTED
N0424F11	2	8765316	2p25.2	0.998041443	N/A	0.998041443	N/A	1	UNKNOWN: USER IMPORTED
N0642E24	2	8955239	2p25.2	1.197676292	N/A	1.197676292	N/A	1	UNKNOWN: USER IMPORTED
N0346C23	2	9061621	2p25.2	1.023894231	N/A	1.023894231	N/A	1	UNKNOWN: USER IMPORTED
N0517E08	2	9152569	2p25.2	0.949477402	N/A	0.949477402	N/A	1	UNKNOWN: USER IMPORTED
N0090A01	2	9166088	2p25.2	1.106172759	N/A	1.106172759	N/A	1	UNKNOWN: USER IMPORTED
N0119K02	2	9336734	2p25.1	0.953702787	N/A	0.953702787	N/A	1	UNKNOWN: USER IMPORTED
N0360P14	2	9470164	2p25.1	1.019497143	N/A	1.019497143	N/A	1	UNKNOWN: USER IMPORTED
N0658E08	2	9600044	2p25.1	1.027705978	N/A	1.027705978	N/A	1	UNKNOWN: USER IMPORTED
N0382L02	2	9704344	2p25.1	1.05052263	N/A	1.05052263	N/A	1	UNKNOWN: USER IMPORTED
N0814J03	2	9787728	2p25.1	0.898340173	N/A	0.898340173	N/A	1	UNKNOWN: USER IMPORTED
N0143E19	2	9970449	2p25.1	1.24224048	N/A	1.24224048	N/A	1	UNKNOWN: USER IMPORTED
N0736B08	2	10273443	2p25.1	1.017118153	N/A	1.017118153	N/A	1	UNKNOWN: USER IMPORTED
N0097N02	2	10359762	2p25.1	0.918676267	N/A	0.918676267	N/A	1	UNKNOWN: USER IMPORTED
N0114M24	2	10630064	2p25.1	1.005681635	N/A	1.005681635	N/A	1	UNKNOWN: USER IMPORTED
N0124A15	2	10735460	2p25.1	0.955491818	N/A	0.955491818	N/A	1	UNKNOWN: USER IMPORTED
N0748B05	2	10916200	2p25.1	1.083697155	N/A	1.083697155	N/A	1	UNKNOWN: USER IMPORTED
N0004K20	2	11056969	2p25.1	0.842738373	N/A	0.842738373	N/A	1	UNKNOWN: USER IMPORTED
N0345J13	2	11209537	2p25.1	0.991563124	N/A	0.991563124	N/A	1	UNKNOWN: USER IMPORTED
N0812N02	2	11360480	2p25.1	1.060260487	N/A	1.060260487	N/A	1	UNKNOWN: USER IMPORTED
N0487B06	2	11524254	2p25.1	0.866623552	N/A	0.866623552	N/A	1	UNKNOWN: USER IMPORTED
N0641J22	2	11692147	2p25.1	1.05196079	N/A	1.05196079	N/A	1	UNKNOWN: USER IMPORTED
N0428H23	2	11864352	2p25.1	0.72490083	N/A	0.72490083	N/A	1	UNKNOWN: USER IMPORTED
N0715P05	2	11937378	2p25.1	1.162009619	N/A	1.162009619	N/A	1	UNKNOWN: USER IMPORTED
N0708B15	2	12151154	2p25.1	0.824542574	N/A	0.824542574	N/A	1	UNKNOWN: USER IMPORTED
N0358H19	2	12217084	2p25.1	0.98993389	N/A	0.98993389	N/A	1	UNKNOWN: USER IMPORTED
N0375P12	2	12343901	2p25.1	0.877844163	N/A	0.877844163	N/A	1	UNKNOWN: USER IMPORTED
N0335K07	2	12486293	2p25.1	1.041868919	N/A	1.041868919	N/A	1	UNKNOWN: USER IMPORTED
N0760H09	2	13016153	2p25.1	0.927148453	N/A	0.927148453	N/A	1	UNKNOWN: USER IMPORTED
N0196C08	2	13208022	2p25.1	1.087741212	N/A	1.087741212	N/A	1	UNKNOWN: USER IMPORTED
N0766E01	2	13241876	2p25.1	0.890703222	N/A	0.890703222	N/A	1	UNKNOWN: USER IMPORTED
M2127D13	2	13357375	2p25.1	0.99773723	N/A	0.99773723	N/A	1	UNKNOWN: USER IMPORTED
N0339O18	2	13399416	2p25.1	0.742560303	N/A	0.742560303	N/A	1	UNKNOWN: USER IMPORTED
N0005N22	2	13476748	2p25.1	0.975917015	N/A	0.975917015	N/A	1	UNKNOWN: USER IMPORTED
N0612M17	2	13626720	2p25.1	1.03148089	N/A	1.03148089	N/A	1	UNKNOWN: USER IMPORTED
N0302F07	2	13945201	2p25.1	1.035528188	N/A	1.035528188	N/A	1	UNKNOWN: USER IMPORTED
N0598F15	2	13982272	2p25.1	0.908358962	N/A	0.908358962	N/A	1	UNKNOWN: USER IMPORTED
N0091E09	2	14139324	2p25.1	0.975962967	N/A	0.975962967	N/A	1	UNKNOWN: USER IMPORTED
N0775D05	2	14383523	2p25.1	0.967002302	N/A	0.967002302	N/A	1	UNKNOWN: USER IMPORTED
N0231J10	2	14497793	2p25.1	0.868749211	N/A	0.868749211	N/A	1	UNKNOWN: USER IMPORTED
N0316B08	2	14555832	2p25.1	0.934899643	N/A	0.934899643	N/A	1	UNKNOWN: USER IMPORTED
N0571E19	2	14653134	2p25.1	0.803389123	N/A	0.803389123	N/A	1	UNKNOWN: USER IMPORTED
N0592G02	2	14802542	2p25.1	1.045985959	N/A	1.045985959	N/A	1	UNKNOWN: USER IMPORTED
N0535O11	2	14897641	2p25.1	1.047531777	N/A	1.047531777	N/A	1	UNKNOWN: USER IMPORTED
N0723F23	2	15066082	2p25.1	0.942019619	N/A	0.942019619	N/A	1	UNKNOWN: USER IMPORTED
N0351F04	2	15146094	2p25.1	1.038320129	N/A	1.038320129	N/A	1	UNKNOWN: USER IMPORTED
N0619O15	2	15270347	2p25.1	1.075392154	N/A	1.075392154	N/A	1	UNKNOWN: USER IMPORTED
N0788G01	2	15307880	2p25.1	0.97535295	N/A	0.97535295	N/A	1	UNKNOWN: USER IMPORTED
N0541K19	2	15554874	2p24.3	0.941274558	N/A	0.941274558	N/A	1	UNKNOWN: USER IMPORTED
N0451A14	2	15804047	2p24.3	1.07552044	N/A	1.07552044	N/A	1	UNKNOWN: USER IMPORTED
N0674F13	2	16018412	2p24.3	0.987321746	N/A	0.987321746	N/A	1	UNKNOWN: USER IMPORTED
N0463P22	2	16088841	2p24.3	1.035208946	N/A	1.035208946	N/A	1	UNKNOWN: USER IMPORTED
N0062M03	2	16373072	2p24.3	1.012559577	N/A	1.012559577	N/A	1	UNKNOWN: USER IMPORTED
N0282G06	2	16465701	2p24.3	0.977774168	N/A	0.977774168	N/A	1	UNKNOWN: USER IMPORTED
N0116C07	2	16534467	2p24.3	1.007701601	N/A	1.007701601	N/A	1	UNKNOWN: USER IMPORTED
N0542H15	2	16655282	2p24.3	1.009008135	N/A	1.009008135	N/A	1	UNKNOWN: USER IMPORTED
N0278P06	2	16949913	2p24.3	0.930851461	N/A	0.930851461	N/A	1	UNKNOWN: USER IMPORTED
N0631D03	2	17104723	2p24.3	0.935055433	N/A	0.935055433	N/A	1	UNKNOWN: USER IMPORTED
N0102G08	2	17234738	2p24.3	0.905039044	N/A	0.905039044	N/A	1	UNKNOWN: USER IMPORTED
N0522L14	2	17445324	2p24.3	0.990046421	N/A	0.990046421	N/A	1	UNKNOWN: USER IMPORTED
N0149C19	2	17521515	2p24.3	0.958677164	N/A	0.958677164	N/A	1	UNKNOWN: USER IMPORTED
N0281C13	2	17628782	2p24.3	0.946048647	N/A	0.946048647	N/A	1	UNKNOWN: USER IMPORTED
N0325P07	2	17668722	2p24.3	0.994912579	N/A	0.994912579	N/A	1	UNKNOWN: USER IMPORTED
N0597A05	2	17904819	2p24.3	0.973541807	N/A	0.973541807	N/A	1	UNKNOWN: USER IMPORTED
M2123N14	2	17994823	2p24.3	0.742840254	N/A	0.742840254	N/A	1	UNKNOWN: USER IMPORTED
N0723P04	2	18108967	2p24.3	1.049503905	N/A	1.049503905	N/A	1	UNKNOWN: USER IMPORTED
N0354B21	2	18407772	2p24.3	0.927808252	N/A	0.927808252	N/A	1	UNKNOWN: USER IMPORTED
N0030H15	2	18744029	2p24.3	0.913896579	N/A	0.913896579	N/A	1	UNKNOWN: USER IMPORTED
N0548I08	2	19210523	2p24.3	0.805342882	N/A	0.805342882	N/A	1	UNKNOWN: USER IMPORTED
M2001H01	2	19238905	2p24.3	0.934753283	N/A	0.934753283	N/A	1	UNKNOWN: USER IMPORTED
N0784O02	2	19348733	2p24.3	0.972443164	N/A	0.972443164	N/A	1	UNKNOWN: USER IMPORTED
N0440C21	2	19457744	2p24.2	0.968410109	N/A	0.968410109	N/A	1	UNKNOWN: USER IMPORTED
N0118G07	2	19551271	2p24.2	1.013831338	N/A	1.013831338	N/A	1	UNKNOWN: USER IMPORTED
N0427G11	2	19636032	2p24.2	0.959894113	N/A	0.959894113	N/A	1	UNKNOWN: USER IMPORTED
N0671H22	2	19794835	2p24.2	1.00529884	N/A	1.00529884	N/A	1	UNKNOWN: USER IMPORTED
N0013P09	2	19945535	2p24.2	0.965276235	N/A	0.965276235	N/A	1	UNKNOWN: USER IMPORTED
N0192O14	2	19994967	2p24.2	0.950183761	N/A	0.950183761	N/A	1	UNKNOWN: USER IMPORTED
N0624N20	2	20158843	2p24.2	1.079637284	N/A	1.079637284	N/A	1	UNKNOWN: USER IMPORTED
N0794H05	2	20269267	2p24.2	1.141918015	N/A	1.141918015	N/A	1	UNKNOWN: USER IMPORTED
N0639L07	2	20440569	2p24.2	0.963799472	N/A	0.963799472	N/A	1	UNKNOWN: USER IMPORTED
N0024C12	2	20597779	2p24.2	1.021911298	N/A	1.021911298	N/A	1	UNKNOWN: USER IMPORTED
N0149C16	2	20763734	2p24.2	1.106702209	N/A	1.106702209	N/A	1	UNKNOWN: USER IMPORTED
N0732O05	2	20843299	2p24.2	1.045425763	N/A	1.045425763	N/A	1	UNKNOWN: USER IMPORTED
N0452B12	2	20946679	2p24.2	1.007027853	N/A	1.007027853	N/A	1	UNKNOWN: USER IMPORTED
N0116D02	2	21141778	2p24.2	0.995501261	N/A	0.995501261	N/A	1	UNKNOWN: USER IMPORTED
N0033C24	2	21249524	2p24.2	0.990199637	N/A	0.990199637	N/A	1	UNKNOWN: USER IMPORTED
N0343F23	2	21338956	2p24.1	0.96874713	N/A	0.96874713	N/A	1	UNKNOWN: USER IMPORTED
N0597D07	2	21473868	2p24.1	0.9516009	N/A	0.9516009	N/A	1	UNKNOWN: USER IMPORTED
N0137M21	2	21557733	2p24.1	1.138457434	N/A	1.138457434	N/A	1	UNKNOWN: USER IMPORTED
N0292N08	2	21688333	2p24.1	1.062752832	N/A	1.062752832	N/A	1	UNKNOWN: USER IMPORTED
N0247B03	2	21809521	2p24.1	0.928013353	N/A	0.928013353	N/A	1	UNKNOWN: USER IMPORTED
N0065F14	2	21952567	2p24.1	0.971857527	N/A	0.971857527	N/A	1	UNKNOWN: USER IMPORTED
N0789K07	2	22034560	2p24.1	0.876695875	N/A	0.876695875	N/A	1	UNKNOWN: USER IMPORTED
N0714P18	2	22108892	2p24.1	1.005200415	N/A	1.005200415	N/A	1	UNKNOWN: USER IMPORTED
N0473C20	2	22472677	2p24.1	0.909262367	N/A	0.909262367	N/A	1	UNKNOWN: USER IMPORTED
N0715E18	2	22573146	2p24.1	0.968694872	N/A	0.968694872	N/A	1	UNKNOWN: USER IMPORTED
N0610F15	2	22648152	2p24.1	1.069933611	N/A	1.069933611	N/A	1	UNKNOWN: USER IMPORTED
N0426D16	2	22771843	2p24.1	1.01996078	N/A	1.01996078	N/A	1	UNKNOWN: USER IMPORTED
N0608P22	2	22983650	2p24.1	1.048803734	N/A	1.048803734	N/A	1	UNKNOWN: USER IMPORTED
N0709L24	2	23077730	2p24.1	0.97197432	N/A	0.97197432	N/A	1	UNKNOWN: USER IMPORTED
N0037N13	2	23265637	2p24.1	0.817133218	N/A	0.817133218	N/A	1	UNKNOWN: USER IMPORTED
N0752M03	2	23338147	2p24.1	0.952334763	N/A	0.952334763	N/A	1	UNKNOWN: USER IMPORTED
N0606B24	2	23466171	2p24.1	0.983899867	N/A	0.983899867	N/A	1	UNKNOWN: USER IMPORTED
N0428A24	2	23616248	2p24.1	0.89964101	N/A	0.89964101	N/A	1	UNKNOWN: USER IMPORTED
N0275H09	2	23774379	2p24.1	1.071473142	N/A	1.071473142	N/A	1	UNKNOWN: USER IMPORTED
N0606O24	2	23932763	2p24.1	1.0843877	N/A	1.0843877	N/A	1	UNKNOWN: USER IMPORTED
N0384G08	2	24008802	2p24.1	0.94928566	N/A	0.94928566	N/A	1	UNKNOWN: USER IMPORTED
N0087N12	2	24170889	2p24.1	1.081199211	N/A	1.081199211	N/A	1	UNKNOWN: USER IMPORTED
N0294L17	2	24318445	2p24.1	0.866294487	N/A	0.866294487	N/A	1	UNKNOWN: USER IMPORTED
N0734H12	2	24378253	2p24.1	0.99357471	N/A	0.99357471	N/A	1	UNKNOWN: USER IMPORTED
N0382E04	2	24513542	2p24.1	0.837403597	N/A	0.837403597	N/A	1	UNKNOWN: USER IMPORTED
N0796K12	2	24695277	2p24.1	1.03336029	N/A	1.03336029	N/A	1	UNKNOWN: USER IMPORTED
N0169L20	2	24809183	2p24.1	0.913191988	N/A	0.913191988	N/A	1	UNKNOWN: USER IMPORTED
N0757I11	2	24905787	2p24.1	1.004412625	N/A	1.004412625	N/A	1	UNKNOWN: USER IMPORTED
N0507H10	2	24964429	2p24.1	0.739244118	N/A	0.739244118	N/A	1	UNKNOWN: USER IMPORTED
N0816N22	2	24996846	2p24.1	0.962173696	N/A	0.962173696	N/A	1	UNKNOWN: USER IMPORTED
N0561C12	2	25078546	2p24.1	1.039163025	N/A	1.039163025	N/A	1	UNKNOWN: USER IMPORTED
N0344E06	2	25242778	2p24.1	1.005674072	N/A	1.005674072	N/A	1	UNKNOWN: USER IMPORTED
N0124K07	2	25268385	2p24.1	0.992879058	N/A	0.992879058	N/A	1	UNKNOWN: USER IMPORTED
N0736N19	2	25377971	2p24.1	0.998316286	N/A	0.998316286	N/A	1	UNKNOWN: USER IMPORTED
N0659F23	2	25486655	2p23.3	1.137437825	N/A	1.137437825	N/A	1	UNKNOWN: USER IMPORTED
N0089G05	2	25627454	2p23.3	1.114616458	N/A	1.114616458	N/A	1	UNKNOWN: USER IMPORTED
N0117O04	2	25738363	2p23.3	0.986269447	N/A	0.986269447	N/A	1	UNKNOWN: USER IMPORTED
N0472N02	2	25824928	2p23.3	1.06250952	N/A	1.06250952	N/A	1	UNKNOWN: USER IMPORTED
N0063C02	2	25969360	2p23.3	0.919295989	N/A	0.919295989	N/A	1	UNKNOWN: USER IMPORTED
N0268P14	2	26222680	2p23.3	0.960799385	N/A	0.960799385	N/A	1	UNKNOWN: USER IMPORTED
N0214J09	2	26230791	2p23.3	0.981092877	N/A	0.981092877	N/A	1	UNKNOWN: USER IMPORTED
N0296O15	2	26454509	2p23.3	1.008236257	N/A	1.008236257	N/A	1	UNKNOWN: USER IMPORTED
N0187O18	2	26682187	2p23.3	1.09826735	N/A	1.09826735	N/A	1	UNKNOWN: USER IMPORTED
N0730L21	2	26818490	2p23.3	1.152379322	N/A	1.152379322	N/A	1	UNKNOWN: USER IMPORTED
N0106G13	2	26925424	2p23.3	1.07467106	N/A	1.07467106	N/A	1	UNKNOWN: USER IMPORTED
N0330H21	2	27083094	2p23.3	1.023566542	N/A	1.023566542	N/A	1	UNKNOWN: USER IMPORTED
N0622L13	2	27238721	2p23.3	1.075318286	N/A	1.075318286	N/A	1	UNKNOWN: USER IMPORTED
N0755H20	2	27347744	2p23.3	0.879843108	N/A	0.879843108	N/A	1	UNKNOWN: USER IMPORTED
N0354O17	2	27444137	2p23.3	0.927466712	N/A	0.927466712	N/A	1	UNKNOWN: USER IMPORTED
N0385I17	2	27620102	2p23.3	1.03759049	N/A	1.03759049	N/A	1	UNKNOWN: USER IMPORTED
N0158I13	2	27756681	2p23.3	0.985045552	N/A	0.985045552	N/A	1	UNKNOWN: USER IMPORTED
N0052A04	2	27796962	2p23.3	1.089488692	N/A	1.089488692	N/A	1	UNKNOWN: USER IMPORTED
M2026K23	2	28011156	2p23.3	1.057265999	N/A	1.057265999	N/A	1	UNKNOWN: USER IMPORTED
N0674I16	2	28041135	2p23.3	1.007942555	N/A	1.007942555	N/A	1	UNKNOWN: USER IMPORTED
N0674J24	2	28171716	2p23.3	1.018353275	N/A	1.018353275	N/A	1	UNKNOWN: USER IMPORTED
N0474I22	2	28233678	2p23.3	1.023310363	N/A	1.023310363	N/A	1	UNKNOWN: USER IMPORTED
N0731I19	2	28319196	2p23.3	1.058435406	N/A	1.058435406	N/A	1	UNKNOWN: USER IMPORTED
N0057F09	2	28456685	2p23.3	1.021402083	N/A	1.021402083	N/A	1	UNKNOWN: USER IMPORTED
N0651P03	2	28577643	2p23.3	1.048347562	N/A	1.048347562	N/A	1	UNKNOWN: USER IMPORTED
N0034M06	2	28812978	2p23.3	1.088981834	N/A	1.088981834	N/A	1	UNKNOWN: USER IMPORTED
N0605K19	2	28948914	2p23.3	0.956521741	N/A	0.956521741	N/A	1	UNKNOWN: USER IMPORTED
N0131B07	2	29177970	2p23.2	1.037856885	N/A	1.037856885	N/A	1	UNKNOWN: USER IMPORTED
N0672C24	2	29386965	2p23.2	1.02144658	N/A	1.02144658	N/A	1	UNKNOWN: USER IMPORTED
N0423G03	2	29507565	2p23.2	1.005525845	N/A	1.005525845	N/A	1	UNKNOWN: USER IMPORTED
N0644H08	2	29579739	2p23.2	1.196257877	N/A	1.196257877	N/A	1	UNKNOWN: USER IMPORTED
N0717M03	2	29602608	2p23.2	1.036015302	N/A	1.036015302	N/A	1	UNKNOWN: USER IMPORTED
N0056A01	2	29820896	2p23.2	1.026399248	N/A	1.026399248	N/A	1	UNKNOWN: USER IMPORTED
N0223F18	2	29976969	2p23.2	1.034466046	N/A	1.034466046	N/A	1	UNKNOWN: USER IMPORTED
N0549I08	2	30149459	2p23.2	0.906412668	N/A	0.906412668	N/A	1	UNKNOWN: USER IMPORTED
N0776F05	2	30495142	2p23.2	1.067020652	N/A	1.067020652	N/A	1	UNKNOWN: USER IMPORTED
N0023B13	2	30769787	2p23.2	1.013454534	N/A	1.013454534	N/A	1	UNKNOWN: USER IMPORTED
N0659P07	2	30778110	2p23.2	0.967783511	N/A	0.967783511	N/A	1	UNKNOWN: USER IMPORTED
M2024L07	2	30868273	2p23.2	1.016642728	N/A	1.016642728	N/A	1	UNKNOWN: USER IMPORTED
M2270C11	2	30978282	2p23.2	1.139009477	N/A	1.139009477	N/A	1	UNKNOWN: USER IMPORTED
N0633D18	2	31096414	2p23.1	0.926357126	N/A	0.926357126	N/A	1	UNKNOWN: USER IMPORTED
N0680M18	2	31167615	2p23.1	0.97203532	N/A	0.97203532	N/A	1	UNKNOWN: USER IMPORTED
N0354I21	2	31342568	2p23.1	1.049768925	N/A	1.049768925	N/A	1	UNKNOWN: USER IMPORTED
N0450L18	2	31397197	2p23.1	1.046989753	N/A	1.046989753	N/A	1	UNKNOWN: USER IMPORTED
N0597P02	2	31830627	2p23.1	0.941154818	N/A	0.941154818	N/A	1	UNKNOWN: USER IMPORTED
N0172A22	2	32020865	2p23.1	1.034520857	N/A	1.034520857	N/A	1	UNKNOWN: USER IMPORTED
N0297B02	2	32118110	2p23.1	0.995306867	N/A	0.995306867	N/A	1	UNKNOWN: USER IMPORTED
N0078E13	2	32282327	2p23.1	1.027948995	N/A	1.027948995	N/A	1	UNKNOWN: USER IMPORTED
N0041N15	2	32357905	2p23.1	0.965547836	N/A	0.965547836	N/A	1	UNKNOWN: USER IMPORTED
N0575N22	2	32439568	2p23.1	1.021326447	N/A	1.021326447	N/A	1	UNKNOWN: USER IMPORTED
N0078G06	2	32636124	2p23.1	1.042862792	N/A	1.042862792	N/A	1	UNKNOWN: USER IMPORTED
N0597E14	2	32880022	2p23.1	1.04901964	N/A	1.04901964	N/A	1	UNKNOWN: USER IMPORTED
N0049F22	2	33195217	2p22.3	0.929277255	N/A	0.929277255	N/A	1	UNKNOWN: USER IMPORTED
N0730E08	2	33404946	2p22.3	1.001047718	N/A	1.001047718	N/A	1	UNKNOWN: USER IMPORTED
N0382F15	2	33557860	2p22.3	1.040757564	N/A	1.040757564	N/A	1	UNKNOWN: USER IMPORTED
N0170F15	2	33649963	2p22.3	0.789175496	N/A	0.789175496	N/A	1	UNKNOWN: USER IMPORTED
N0752B01	2	33762394	2p22.3	1.030487409	N/A	1.030487409	N/A	1	UNKNOWN: USER IMPORTED
N0716C23	2	33954832	2p22.3	1.007132565	N/A	1.007132565	N/A	1	UNKNOWN: USER IMPORTED
N0366P06	2	34097255	2p22.3	0.998228961	N/A	0.998228961	N/A	1	UNKNOWN: USER IMPORTED
N0600A15	2	34186778	2p22.3	0.967501792	N/A	0.967501792	N/A	1	UNKNOWN: USER IMPORTED
N0557L22	2	34432539	2p22.3	1.127231911	N/A	1.127231911	N/A	1	UNKNOWN: USER IMPORTED
N0358M23	2	34459519	2p22.3	0.93450899	N/A	0.93450899	N/A	1	UNKNOWN: USER IMPORTED
N0367I07	2	34663632	2p22.3	0.883363608	N/A	0.883363608	N/A	1	UNKNOWN: USER IMPORTED
N0818G02	2	34907191	2p22.3	0.989745076	N/A	0.989745076	N/A	1	UNKNOWN: USER IMPORTED
N0628K14	2	35009553	2p22.3	1.071388862	N/A	1.071388862	N/A	1	UNKNOWN: USER IMPORTED
N0745N18	2	35125830	2p22.3	1.003787893	N/A	1.003787893	N/A	1	UNKNOWN: USER IMPORTED
N0915C24	2	35215425	2p22.3	0.864290631	N/A	0.864290631	N/A	1	UNKNOWN: USER IMPORTED
N0585H11	2	35346343	2p22.3	1.025961248	N/A	1.025961248	N/A	1	UNKNOWN: USER IMPORTED
N0215M06	2	35451178	2p22.3	0.951371438	N/A	0.951371438	N/A	1	UNKNOWN: USER IMPORTED
N0657F19	2	35549143	2p22.3	0.888985603	N/A	0.888985603	N/A	1	UNKNOWN: USER IMPORTED
N0325I23	2	35675751	2p22.3	1.000861478	N/A	1.000861478	N/A	1	UNKNOWN: USER IMPORTED
N0588E02	2	35744702	2p22.3	0.74375967	N/A	0.74375967	N/A	1	UNKNOWN: USER IMPORTED
N0138P18	2	35779070	2p22.3	0.856526671	N/A	0.856526671	N/A	1	UNKNOWN: USER IMPORTED
N0119B15	2	35821778	2p22.3	0.95606999	N/A	0.95606999	N/A	1	UNKNOWN: USER IMPORTED
N0606A14	2	35916697	2p22.3	0.892780553	N/A	0.892780553	N/A	1	UNKNOWN: USER IMPORTED
N0351D19	2	36328118	2p22.3	1.039836085	N/A	1.039836085	N/A	1	UNKNOWN: USER IMPORTED
N0044J19	2	36475728	2p22.3	1.005697647	N/A	1.005697647	N/A	1	UNKNOWN: USER IMPORTED
M2010E09	2	36607340	2p22.3	1.047860154	N/A	1.047860154	N/A	1	UNKNOWN: USER IMPORTED
M2019E22	2	36642418	2p22.3	1.072894701	N/A	1.072894701	N/A	1	UNKNOWN: USER IMPORTED
N0484P01	2	36754328	2p22.3	1.020136608	N/A	1.020136608	N/A	1	UNKNOWN: USER IMPORTED
N0316D17	2	36876980	2p22.3	1.110441758	N/A	1.110441758	N/A	1	UNKNOWN: USER IMPORTED
N0412M19	2	36947451	2p22.3	0.973220022	N/A	0.973220022	N/A	1	UNKNOWN: USER IMPORTED
N0168J15	2	37040545	2p22.3	0.976007582	N/A	0.976007582	N/A	1	UNKNOWN: USER IMPORTED
N0269P23	2	37169278	2p22.3	1.117306929	N/A	1.117306929	N/A	1	UNKNOWN: USER IMPORTED
N0417B21	2	37296402	2p22.3	0.961324611	N/A	0.961324611	N/A	1	UNKNOWN: USER IMPORTED
N0423P10	2	37375858	2p22.2	1.006115215	N/A	1.006115215	N/A	1	UNKNOWN: USER IMPORTED
N0179C03	2	37376057	2p22.2	0.934451821	N/A	0.934451821	N/A	1	UNKNOWN: USER IMPORTED
N0422M03	2	37537683	2p22.2	1.018488731	N/A	1.018488731	N/A	1	UNKNOWN: USER IMPORTED
N0381P16	2	37600842	2p22.2	1.024834374	N/A	1.024834374	N/A	1	UNKNOWN: USER IMPORTED
N0092F03	2	38025221	2p22.2	0.988166656	N/A	0.988166656	N/A	1	UNKNOWN: USER IMPORTED
N0597L23	2	38132645	2p22.2	1.123949123	N/A	1.123949123	N/A	1	UNKNOWN: USER IMPORTED
N0789M10	2	38219725	2p22.2	0.994832228	N/A	0.994832228	N/A	1	UNKNOWN: USER IMPORTED
N0155J04	2	38549586	2p22.2	0.877724325	N/A	0.877724325	N/A	1	UNKNOWN: USER IMPORTED
N0620G21	2	38883103	2p22.2	0.909538094	N/A	0.909538094	N/A	1	UNKNOWN: USER IMPORTED
N0332G17	2	38979646	2p22.2	0.942752107	N/A	0.942752107	N/A	1	UNKNOWN: USER IMPORTED
N0052J22	2	39046501	2p22.2	1.132260214	N/A	1.132260214	N/A	1	UNKNOWN: USER IMPORTED
N0603F24	2	39254907	2p22.2	0.974270916	N/A	0.974270916	N/A	1	UNKNOWN: USER IMPORTED
N0157N23	2	39481330	2p22.1	0.830672998	N/A	0.830672998	N/A	1	UNKNOWN: USER IMPORTED
N0567L16	2	39585715	2p22.1	1.026885969	N/A	1.026885969	N/A	1	UNKNOWN: USER IMPORTED
N0109N19	2	39642193	2p22.1	1.180083615	N/A	1.180083615	N/A	1	UNKNOWN: USER IMPORTED
N0288L06	2	39795626	2p22.1	0.927526435	N/A	0.927526435	N/A	1	UNKNOWN: USER IMPORTED
N0030N03	2	39872268	2p22.1	0.956482843	N/A	0.956482843	N/A	1	UNKNOWN: USER IMPORTED
N0454P05	2	39944900	2p22.1	0.964511921	N/A	0.964511921	N/A	1	UNKNOWN: USER IMPORTED
N0693D10	2	40171547	2p22.1	1.01836349	N/A	1.01836349	N/A	1	UNKNOWN: USER IMPORTED
N0258I01	2	40248630	2p22.1	1.119469915	N/A	1.119469915	N/A	1	UNKNOWN: USER IMPORTED
N0622P19	2	40361717	2p22.1	1.137977098	N/A	1.137977098	N/A	1	UNKNOWN: USER IMPORTED
N0598L05	2	40458791	2p22.1	0.970303262	N/A	0.970303262	N/A	1	UNKNOWN: USER IMPORTED
N0206M19	2	40636842	2p22.1	0.984757203	N/A	0.984757203	N/A	1	UNKNOWN: USER IMPORTED
N0417C15	2	40736280	2p22.1	0.918792569	N/A	0.918792569	N/A	1	UNKNOWN: USER IMPORTED
N0414K07	2	40780014	2p22.1	1.007508386	N/A	1.007508386	N/A	1	UNKNOWN: USER IMPORTED
N0052A21	2	41179160	2p22.1	0.966375311	N/A	0.966375311	N/A	1	UNKNOWN: USER IMPORTED
N0325M16	2	41282975	2p22.1	0.965638599	N/A	0.965638599	N/A	1	UNKNOWN: USER IMPORTED
N0318A19	2	41379184	2p22.1	0.84182485	N/A	0.84182485	N/A	1	UNKNOWN: USER IMPORTED
N0730A18	2	41481862	2p22.1	1.051068779	N/A	1.051068779	N/A	1	UNKNOWN: USER IMPORTED
N0724K16	2	41526002	2p22.1	1.0671455	N/A	1.0671455	N/A	1	UNKNOWN: USER IMPORTED
N0042L15	2	41707992	2p22.1	1.002889596	N/A	1.002889596	N/A	1	UNKNOWN: USER IMPORTED
N0173M07	2	41810345	2p22.1	0.940029318	N/A	0.940029318	N/A	1	UNKNOWN: USER IMPORTED
N0716C22	2	41907163	2p22.1	1.046300879	N/A	1.046300879	N/A	1	UNKNOWN: USER IMPORTED
N0044F22	2	41984452	2p22.1	0.981578128	N/A	0.981578128	N/A	1	UNKNOWN: USER IMPORTED
N0798D22	2	42086787	2p22.1	1.012484727	N/A	1.012484727	N/A	1	UNKNOWN: USER IMPORTED
N0034L01	2	42137640	2p22.1	1.019599202	N/A	1.019599202	N/A	1	UNKNOWN: USER IMPORTED
N0084G17	2	42258491	2p22.1	1.030187322	N/A	1.030187322	N/A	1	UNKNOWN: USER IMPORTED
N0413N09	2	42508290	2p16.3	0.975370169	N/A	0.975370169	N/A	1	UNKNOWN: USER IMPORTED
N0804P20	2	42620951	2p16.3	0.252803143	N/A	0.252803143	N/A	1	UNKNOWN: USER IMPORTED
N0318A23	2	42793242	2p16.3	1.017612241	N/A	1.017612241	N/A	1	UNKNOWN: USER IMPORTED
N0560I12	2	42875214	2p16.3	1.016750976	N/A	1.016750976	N/A	1	UNKNOWN: USER IMPORTED
N0505M07	2	42956749	2p16.3	1.013355717	N/A	1.013355717	N/A	1	UNKNOWN: USER IMPORTED
N0044B17	2	43103431	2p16.3	1.122690819	N/A	1.122690819	N/A	1	UNKNOWN: USER IMPORTED
N0476G18	2	43104072	2p16.3	1.008541354	N/A	1.008541354	N/A	1	UNKNOWN: USER IMPORTED
N0808M07	2	43301652	2p16.3	1.021741265	N/A	1.021741265	N/A	1	UNKNOWN: USER IMPORTED
N0017L05	2	43386198	2p16.3	1.007206039	N/A	1.007206039	N/A	1	UNKNOWN: USER IMPORTED
N0525B14	2	43653353	2p16.3	0.88288229	N/A	0.88288229	N/A	1	UNKNOWN: USER IMPORTED
N0559M23	2	44207297	2p16.3	0.976572109	N/A	0.976572109	N/A	1	UNKNOWN: USER IMPORTED
N0072C11	2	44329413	2p16.3	0.966214315	N/A	0.966214315	N/A	1	UNKNOWN: USER IMPORTED
N0755G02	2	44374102	2p16.3	0.845562435	N/A	0.845562435	N/A	1	UNKNOWN: USER IMPORTED
N0194L01	2	44554982	2p16.3	1.015542965	N/A	1.015542965	N/A	1	UNKNOWN: USER IMPORTED
N0764D02	2	44562399	2p16.3	0.966408905	N/A	0.966408905	N/A	1	UNKNOWN: USER IMPORTED
N0040I22	2	44765361	2p16.3	1.044270992	N/A	1.044270992	N/A	1	UNKNOWN: USER IMPORTED
N0111K07	2	44806798	2p16.3	1.048462096	N/A	1.048462096	N/A	1	UNKNOWN: USER IMPORTED
N0117H06	2	45243514	2p16.3	0.989252972	N/A	0.989252972	N/A	1	UNKNOWN: USER IMPORTED
N0346E19	2	45386887	2p16.3	1.112659751	N/A	1.112659751	N/A	1	UNKNOWN: USER IMPORTED
N0478M23	2	45522894	2p16.3	0.984994149	N/A	0.984994149	N/A	1	UNKNOWN: USER IMPORTED
N0478H15	2	45617724	2p16.3	1.016119073	N/A	1.016119073	N/A	1	UNKNOWN: USER IMPORTED
N0601M20	2	45756404	2p16.3	1.073940439	N/A	1.073940439	N/A	1	UNKNOWN: USER IMPORTED
N0435N01	2	45846023	2p16.3	1.091268588	N/A	1.091268588	N/A	1	UNKNOWN: USER IMPORTED
N0027C22	2	45998029	2p16.3	1.06449098	N/A	1.06449098	N/A	1	UNKNOWN: USER IMPORTED
N0183P21	2	46185913	2p16.3	0.97455347	N/A	0.97455347	N/A	1	UNKNOWN: USER IMPORTED
N0620E07	2	46239022	2p16.3	1.087368927	N/A	1.087368927	N/A	1	UNKNOWN: USER IMPORTED
N0125F15	2	46392089	2p16.3	1.066360264	N/A	1.066360264	N/A	1	UNKNOWN: USER IMPORTED
N0199L05	2	46456210	2p16.3	0.662556349	N/A	0.662556349	N/A	1	UNKNOWN: USER IMPORTED
N0749C14	2	46510485	2p16.3	1.116606562	N/A	1.116606562	N/A	1	UNKNOWN: USER IMPORTED
N0771L03	2	46863256	2p16.3	1.075917282	N/A	1.075917282	N/A	1	UNKNOWN: USER IMPORTED
N0715E22	2	47249257	2p16.3	1.115664553	N/A	1.115664553	N/A	1	UNKNOWN: USER IMPORTED
N0319O14	2	47412461	2p16.3	1.018187662	N/A	1.018187662	N/A	1	UNKNOWN: USER IMPORTED
N0133M22	2	47483320	2p16.3	0.971780221	N/A	0.971780221	N/A	1	UNKNOWN: USER IMPORTED
N0436K12	2	47583605	2p16.3	1.060355965	N/A	1.060355965	N/A	1	UNKNOWN: USER IMPORTED
N0607E01	2	47881093	2p16.3	1.022054024	N/A	1.022054024	N/A	1	UNKNOWN: USER IMPORTED
N0101E12	2	48057108	2p16.3	0.973464462	N/A	0.973464462	N/A	1	UNKNOWN: USER IMPORTED
N0640G11	2	48269833	2p16.3	1.058609073	N/A	1.058609073	N/A	1	UNKNOWN: USER IMPORTED
N0772E08	2	48409180	2p16.3	0.877458126	N/A	0.877458126	N/A	1	UNKNOWN: USER IMPORTED
N0685C04	2	48685631	2p16.3	1.061037472	N/A	1.061037472	N/A	1	UNKNOWN: USER IMPORTED
N0009F10	2	48803353	2p16.3	0.965448724	N/A	0.965448724	N/A	1	UNKNOWN: USER IMPORTED
N0400A23	2	48951822	2p16.3	0.956810925	N/A	0.956810925	N/A	1	UNKNOWN: USER IMPORTED
N0413F04	2	49007552	2p16.3	1.007977033	N/A	1.007977033	N/A	1	UNKNOWN: USER IMPORTED
N0460M02	2	49406768	2p16.3	0.942525003	N/A	0.942525003	N/A	1	UNKNOWN: USER IMPORTED
N0089G16	2	49557249	2p16.3	1.015751896	N/A	1.015751896	N/A	1	UNKNOWN: USER IMPORTED
N0716H19	2	49752233	2p16.3	1.026765443	N/A	1.026765443	N/A	1	UNKNOWN: USER IMPORTED
N0413M21	2	49762826	2p16.3	1.043058561	N/A	1.043058561	N/A	1	UNKNOWN: USER IMPORTED
N0635P07	2	49870808	2p16.3	1.002023026	N/A	1.002023026	N/A	1	UNKNOWN: USER IMPORTED
N0016B04	2	50046455	2p16.3	0.965565124	N/A	0.965565124	N/A	1	UNKNOWN: USER IMPORTED
N0692O22	2	50078566	2p16.3	1.416134914	N/A	1.416134914	N/A	1	UNKNOWN: USER IMPORTED
N0737H13	2	50371274	2p16.3	0.995356963	N/A	0.995356963	N/A	1	UNKNOWN: USER IMPORTED
N0354K14	2	50553057	2p16.3	1.421941185	N/A	1.421941185	N/A	1	UNKNOWN: USER IMPORTED
N0319I24	2	50669146	2p16.3	0.938577407	N/A	0.938577407	N/A	1	UNKNOWN: USER IMPORTED
N0631J24	2	50785879	2p16.3	0.939991402	N/A	0.939991402	N/A	1	UNKNOWN: USER IMPORTED
N0463P12	2	50872109	2p16.3	0.986996562	N/A	0.986996562	N/A	1	UNKNOWN: USER IMPORTED
M2026D10	2	51048808	2p16.3	0.921854442	N/A	0.921854442	N/A	1	UNKNOWN: USER IMPORTED
N0518D15	2	51139555	2p16.3	1.063558598	N/A	1.063558598	N/A	1	UNKNOWN: USER IMPORTED
N0269M14	2	51148437	2p16.3	0.967213689	N/A	0.967213689	N/A	1	UNKNOWN: USER IMPORTED
N0082P15	2	51243675	2p16.3	0.956521938	N/A	0.956521938	N/A	1	UNKNOWN: USER IMPORTED
N0354L14	2	51323399	2p16.3	0.998078671	N/A	0.998078671	N/A	1	UNKNOWN: USER IMPORTED
N0484P23	2	51468751	2p16.3	1.020252125	N/A	1.020252125	N/A	1	UNKNOWN: USER IMPORTED
N0759A12	2	51576498	2p16.3	0.922135375	N/A	0.922135375	N/A	1	UNKNOWN: USER IMPORTED
N0295D06	2	51731009	2p16.3	0.962875635	N/A	0.962875635	N/A	1	UNKNOWN: USER IMPORTED
N0367N17	2	51965775	2p16.3	0.848688057	N/A	0.848688057	N/A	1	UNKNOWN: USER IMPORTED
N0339M04	2	52116600	2p16.3	1.012808487	N/A	1.012808487	N/A	1	UNKNOWN: USER IMPORTED
N0563C18	2	52228523	2p16.3	0.936026714	N/A	0.936026714	N/A	1	UNKNOWN: USER IMPORTED
N0747C04	2	52398619	2p16.2	0.93891374	N/A	0.93891374	N/A	1	UNKNOWN: USER IMPORTED
N0625I18	2	52472668	2p16.2	0.918895022	N/A	0.918895022	N/A	1	UNKNOWN: USER IMPORTED
N0466B22	2	52576841	2p16.2	1.027284186	N/A	1.027284186	N/A	1	UNKNOWN: USER IMPORTED
N0517M05	2	52768253	2p16.2	1.067563658	N/A	1.067563658	N/A	1	UNKNOWN: USER IMPORTED
N0627G13	2	52799345	2p16.2	0.982857767	N/A	0.982857767	N/A	1	UNKNOWN: USER IMPORTED
N0075E10	2	52823064	2p16.2	1.142431748	N/A	1.142431748	N/A	1	UNKNOWN: USER IMPORTED
N0351H12	2	52941580	2p16.2	0.78628071	N/A	0.78628071	N/A	1	UNKNOWN: USER IMPORTED
N0165M13	2	53168070	2p16.2	0.969275008	N/A	0.969275008	N/A	1	UNKNOWN: USER IMPORTED
N0351H15	2	53304470	2p16.2	0.997995472	N/A	0.997995472	N/A	1	UNKNOWN: USER IMPORTED
N0281B14	2	53373232	2p16.2	0.897130787	N/A	0.897130787	N/A	1	UNKNOWN: USER IMPORTED
N0024L01	2	53455716	2p16.2	0.810300462	N/A	0.810300462	N/A	1	UNKNOWN: USER IMPORTED
N0665E20	2	53587332	2p16.1	1.099082644	N/A	1.099082644	N/A	1	UNKNOWN: USER IMPORTED
N0265O11	2	53661176	2p16.1	0.989840328	N/A	0.989840328	N/A	1	UNKNOWN: USER IMPORTED
N0178E24	2	53725583	2p16.1	0.987183804	N/A	0.987183804	N/A	1	UNKNOWN: USER IMPORTED
N0200G18	2	53755064	2p16.1	0.99796345	N/A	0.99796345	N/A	1	UNKNOWN: USER IMPORTED
N0805M12	2	53869159	2p16.1	0.714728314	N/A	0.714728314	N/A	1	UNKNOWN: USER IMPORTED
N0099L19	2	53950625	2p16.1	1.010160647	N/A	1.010160647	N/A	1	UNKNOWN: USER IMPORTED
N0334F17	2	54010951	2p16.1	0.928827763	N/A	0.928827763	N/A	1	UNKNOWN: USER IMPORTED
N0716H07	2	54043788	2p16.1	1.001316864	N/A	1.001316864	N/A	1	UNKNOWN: USER IMPORTED
N0111B23	2	54135756	2p16.1	0.930115633	N/A	0.930115633	N/A	1	UNKNOWN: USER IMPORTED
N0254O14	2	54343382	2p16.1	1.016312878	N/A	1.016312878	N/A	1	UNKNOWN: USER IMPORTED
N0752K22	2	54360913	2p16.1	0.973087993	N/A	0.973087993	N/A	1	UNKNOWN: USER IMPORTED
N0750G15	2	54489614	2p16.1	0.889358379	N/A	0.889358379	N/A	1	UNKNOWN: USER IMPORTED
N0564H16	2	54746817	2p16.1	0.999941472	N/A	0.999941472	N/A	1	UNKNOWN: USER IMPORTED
N0726C12	2	54880946	2p16.1	0.958585615	N/A	0.958585615	N/A	1	UNKNOWN: USER IMPORTED
N0720E01	2	55054306	2p16.1	0.916735081	N/A	0.916735081	N/A	1	UNKNOWN: USER IMPORTED
N0779D07	2	55155811	2p16.1	1.104839801	N/A	1.104839801	N/A	1	UNKNOWN: USER IMPORTED
N0628H24	2	55293291	2p16.1	1.145002382	N/A	1.145002382	N/A	1	UNKNOWN: USER IMPORTED
N0116L19	2	55493986	2p16.1	0.967093163	N/A	0.967093163	N/A	1	UNKNOWN: USER IMPORTED
N0121H21	2	55693728	2p16.1	0.94270702	N/A	0.94270702	N/A	1	UNKNOWN: USER IMPORTED
N0622L20	2	55803386	2p16.1	0.974100942	N/A	0.974100942	N/A	1	UNKNOWN: USER IMPORTED
N0158N16	2	55940577	2p16.1	1.011461581	N/A	1.011461581	N/A	1	UNKNOWN: USER IMPORTED
N0351H09	2	56056232	2p16.1	0.94102604	N/A	0.94102604	N/A	1	UNKNOWN: USER IMPORTED
N0693L07	2	56306265	2p16.1	0.992227706	N/A	0.992227706	N/A	1	UNKNOWN: USER IMPORTED
N0745D12	2	56426482	2p16.1	0.921525279	N/A	0.921525279	N/A	1	UNKNOWN: USER IMPORTED
N0761J14	2	56495806	2p16.1	0.999630088	N/A	0.999630088	N/A	1	UNKNOWN: USER IMPORTED
N0543L11	2	56646909	2p16.1	0.95237592	N/A	0.95237592	N/A	1	UNKNOWN: USER IMPORTED
N0174F09	2	56692696	2p16.1	0.979176877	N/A	0.979176877	N/A	1	UNKNOWN: USER IMPORTED
N0326B06	2	56834432	2p16.1	0.963000581	N/A	0.963000581	N/A	1	UNKNOWN: USER IMPORTED
N0147F08	2	56982852	2p16.1	0.913041994	N/A	0.913041994	N/A	1	UNKNOWN: USER IMPORTED
N0764A15	2	57203166	2p16.1	0.905682832	N/A	0.905682832	N/A	1	UNKNOWN: USER IMPORTED
M2014D07	2	57301788	2p16.1	0.944795549	N/A	0.944795549	N/A	1	UNKNOWN: USER IMPORTED
N0369F24	2	57343046	2p16.1	0.968886712	N/A	0.968886712	N/A	1	UNKNOWN: USER IMPORTED
N0111G13	2	57432022	2p16.1	0.933428774	N/A	0.933428774	N/A	1	UNKNOWN: USER IMPORTED
N0728F15	2	57512612	2p16.1	1.034742558	N/A	1.034742558	N/A	1	UNKNOWN: USER IMPORTED
N0426N08	2	57641358	2p16.1	0.936289082	N/A	0.936289082	N/A	1	UNKNOWN: USER IMPORTED
N0781B18	2	57823416	2p13.3	0.970933101	N/A	0.970933101	N/A	1	UNKNOWN: USER IMPORTED
N0326O17	2	58058971	2p13.3	0.989546007	N/A	0.989546007	N/A	1	UNKNOWN: USER IMPORTED
N0338K04	2	58230673	2p13.3	0.991192332	N/A	0.991192332	N/A	1	UNKNOWN: USER IMPORTED
N0644F09	2	58434481	2p13.3	0.875648762	N/A	0.875648762	N/A	1	UNKNOWN: USER IMPORTED
N0019M18	2	58519009	2p13.3	0.888901716	N/A	0.888901716	N/A	1	UNKNOWN: USER IMPORTED
N0474I02	2	58743271	2p13.3	1.083170652	N/A	1.083170652	N/A	1	UNKNOWN: USER IMPORTED
N0463A04	2	58779827	2p13.3	1.124285064	N/A	1.124285064	N/A	1	UNKNOWN: USER IMPORTED
N0289G02	2	58962621	2p13.3	1.039220293	N/A	1.039220293	N/A	1	UNKNOWN: USER IMPORTED
N0260K08	2	59063533	2p13.3	1.049024748	N/A	1.049024748	N/A	1	UNKNOWN: USER IMPORTED
N0090D01	2	59230181	2p13.3	0.969383551	N/A	0.969383551	N/A	1	UNKNOWN: USER IMPORTED
N0604J13	2	59252034	2p13.3	1.085506519	N/A	1.085506519	N/A	1	UNKNOWN: USER IMPORTED
N0732L20	2	59675768	2p13.3	0.863186546	N/A	0.863186546	N/A	1	UNKNOWN: USER IMPORTED
N0001F06	2	59837845	2p13.3	1.046892507	N/A	1.046892507	N/A	1	UNKNOWN: USER IMPORTED
N0426D14	2	60018071	2p13.3	1.049890728	N/A	1.049890728	N/A	1	UNKNOWN: USER IMPORTED
N0133H05	2	60117559	2p13.3	1.029540587	N/A	1.029540587	N/A	1	UNKNOWN: USER IMPORTED
N0144H11	2	60216914	2p13.3	1.044127382	N/A	1.044127382	N/A	1	UNKNOWN: USER IMPORTED
N0401G22	2	60320744	2p13.3	0.980289361	N/A	0.980289361	N/A	1	UNKNOWN: USER IMPORTED
N0119H15	2	60339334	2p13.3	1.017751136	N/A	1.017751136	N/A	1	UNKNOWN: USER IMPORTED
N0158I21	2	60488587	2p13.3	0.991660723	N/A	0.991660723	N/A	1	UNKNOWN: USER IMPORTED
N0426O16	2	60707358	2p13.3	1.086522199	N/A	1.086522199	N/A	1	UNKNOWN: USER IMPORTED
N0416L21	2	60792308	2p13.3	1.070034	N/A	1.070034	N/A	1	UNKNOWN: USER IMPORTED
N0776D11	2	60901657	2p13.3	0.932454251	N/A	0.932454251	N/A	1	UNKNOWN: USER IMPORTED
N0505E04	2	60986655	2p13.3	1.057762051	N/A	1.057762051	N/A	1	UNKNOWN: USER IMPORTED
N0573O13	2	61083744	2p13.3	1.032312686	N/A	1.032312686	N/A	1	UNKNOWN: USER IMPORTED
N0493E12	2	61240444	2p13.3	1.155170969	N/A	1.155170969	N/A	1	UNKNOWN: USER IMPORTED
N0418N22	2	61252828	2p13.3	1.033815284	N/A	1.033815284	N/A	1	UNKNOWN: USER IMPORTED
N0607B19	2	61312801	2p13.3	0.860693513	N/A	0.860693513	N/A	1	UNKNOWN: USER IMPORTED
N0470L12	2	61536650	2p13.3	1.08923821	N/A	1.08923821	N/A	1	UNKNOWN: USER IMPORTED
N0564K18	2	61634585	2p13.3	0.952712254	N/A	0.952712254	N/A	1	UNKNOWN: USER IMPORTED
N0664A24	2	61890892	2p13.3	1.00317269	N/A	1.00317269	N/A	1	UNKNOWN: USER IMPORTED
N0655H04	2	61965672	2p13.3	1.021526342	N/A	1.021526342	N/A	1	UNKNOWN: USER IMPORTED
N0772D22	2	62125536	2p13.3	1.058881362	N/A	1.058881362	N/A	1	UNKNOWN: USER IMPORTED
N0270B14	2	62215937	2p13.3	1.075849406	N/A	1.075849406	N/A	1	UNKNOWN: USER IMPORTED
N0342G13	2	62475914	2p13.3	0.996208995	N/A	0.996208995	N/A	1	UNKNOWN: USER IMPORTED
N0598I11	2	62617779	2p13.3	0.982335689	N/A	0.982335689	N/A	1	UNKNOWN: USER IMPORTED
N0017L22	2	62696356	2p13.3	1.049172287	N/A	1.049172287	N/A	1	UNKNOWN: USER IMPORTED
N0312H10	2	62717431	2p13.3	0.977670537	N/A	0.977670537	N/A	1	UNKNOWN: USER IMPORTED
M2010B19	2	62868735	2p13.3	0.938578782	N/A	0.938578782	N/A	1	UNKNOWN: USER IMPORTED
N0527J02	2	62985656	2p13.3	1.060433172	N/A	1.060433172	N/A	1	UNKNOWN: USER IMPORTED
N0257N14	2	63054722	2p13.3	1.123570944	N/A	1.123570944	N/A	1	UNKNOWN: USER IMPORTED
N0261A24	2	63343673	2p13.3	1.00451213	N/A	1.00451213	N/A	1	UNKNOWN: USER IMPORTED
N0281E09	2	63395565	2p13.3	1.00895794	N/A	1.00895794	N/A	1	UNKNOWN: USER IMPORTED
N0253E24	2	63443778	2p13.3	0.894642273	N/A	0.894642273	N/A	1	UNKNOWN: USER IMPORTED
N0344B13	2	63534790	2p13.3	0.98494256	N/A	0.98494256	N/A	1	UNKNOWN: USER IMPORTED
N0694A22	2	63693179	2p13.3	0.904730313	N/A	0.904730313	N/A	1	UNKNOWN: USER IMPORTED
N0240J03	2	63786161	2p13.3	0.857461804	N/A	0.857461804	N/A	1	UNKNOWN: USER IMPORTED
N0269K24	2	63848958	2p13.3	0.976747348	N/A	0.976747348	N/A	1	UNKNOWN: USER IMPORTED
N0164A18	2	63901596	2p13.3	0.98843587	N/A	0.98843587	N/A	1	UNKNOWN: USER IMPORTED
N0603F08	2	64149736	2p13.3	0.994347374	N/A	0.994347374	N/A	1	UNKNOWN: USER IMPORTED
N0045L18	2	64274223	2p13.3	0.984110292	N/A	0.984110292	N/A	1	UNKNOWN: USER IMPORTED
N0207O24	2	64404920	2p13.3	0.975206344	N/A	0.975206344	N/A	1	UNKNOWN: USER IMPORTED
N0039D15	2	64454942	2p13.3	1.069518891	N/A	1.069518891	N/A	1	UNKNOWN: USER IMPORTED
N0415E22	2	64498567	2p13.3	1.082053797	N/A	1.082053797	N/A	1	UNKNOWN: USER IMPORTED
N0568N06	2	64582475	2p13.3	0.916911695	N/A	0.916911695	N/A	1	UNKNOWN: USER IMPORTED
N0451M22	2	64780362	2p13.3	1.029480373	N/A	1.029480373	N/A	1	UNKNOWN: USER IMPORTED
N0485P02	2	64928955	2p13.3	1.079532572	N/A	1.079532572	N/A	1	UNKNOWN: USER IMPORTED
N0587I24	2	64979923	2p13.3	1.043934266	N/A	1.043934266	N/A	1	UNKNOWN: USER IMPORTED
N0359K10	2	65086502	2p13.3	1.02212573	N/A	1.02212573	N/A	1	UNKNOWN: USER IMPORTED
N0765O07	2	65166719	2p13.3	0.901732878	N/A	0.901732878	N/A	1	UNKNOWN: USER IMPORTED
N0692A11	2	65317037	2p13.3	0.940336183	N/A	0.940336183	N/A	1	UNKNOWN: USER IMPORTED
N0356P04	2	65426337	2p13.3	0.922105415	N/A	0.922105415	N/A	1	UNKNOWN: USER IMPORTED
N0422P16	2	65578760	2p13.3	1.02640632	N/A	1.02640632	N/A	1	UNKNOWN: USER IMPORTED
N0418F23	2	65656366	2p13.3	1.062838389	N/A	1.062838389	N/A	1	UNKNOWN: USER IMPORTED
N0061N06	2	65749785	2p13.3	1.063332084	N/A	1.063332084	N/A	1	UNKNOWN: USER IMPORTED
N0072G10	2	65910376	2p13.3	1.005625252	N/A	1.005625252	N/A	1	UNKNOWN: USER IMPORTED
N0637J20	2	66084084	2p13.3	1.108896628	N/A	1.108896628	N/A	1	UNKNOWN: USER IMPORTED
N0642G11	2	66206196	2p13.3	0.91000959	N/A	0.91000959	N/A	1	UNKNOWN: USER IMPORTED
N0320H05	2	66417320	2p13.3	1.010764259	N/A	1.010764259	N/A	1	UNKNOWN: USER IMPORTED
N0121M07	2	66510800	2p13.3	0.947808897	N/A	0.947808897	N/A	1	UNKNOWN: USER IMPORTED
N0678O18	2	66596666	2p13.3	1.046861958	N/A	1.046861958	N/A	1	UNKNOWN: USER IMPORTED
N0799O19	2	66710489	2p13.3	1.121157476	N/A	1.121157476	N/A	1	UNKNOWN: USER IMPORTED
N0179G23	2	66895118	2p13.3	1.085282559	N/A	1.085282559	N/A	1	UNKNOWN: USER IMPORTED
N0613B18	2	66987602	2p13.2	1.07590687	N/A	1.07590687	N/A	1	UNKNOWN: USER IMPORTED
M2168O11	2	67170917	2p13.2	0.925851153	N/A	0.925851153	N/A	1	UNKNOWN: USER IMPORTED
M2330O01	2	67233181	2p13.2	0.954424077	N/A	0.954424077	N/A	1	UNKNOWN: USER IMPORTED
N0269A16	2	67405622	2p13.2	0.977190436	N/A	0.977190436	N/A	1	UNKNOWN: USER IMPORTED
N0703F19	2	67473180	2p13.2	1.021062901	N/A	1.021062901	N/A	1	UNKNOWN: USER IMPORTED
N0812M06	2	67533188	2p13.2	0.997968361	N/A	0.997968361	N/A	1	UNKNOWN: USER IMPORTED
N0262N23	2	67750166	2p13.2	1.010646975	N/A	1.010646975	N/A	1	UNKNOWN: USER IMPORTED
N0101M09	2	67855431	2p13.2	0.991626127	N/A	0.991626127	N/A	1	UNKNOWN: USER IMPORTED
N0628F06	2	67896966	2p13.2	0.993796313	N/A	0.993796313	N/A	1	UNKNOWN: USER IMPORTED
N0677B16	2	68079973	2p13.2	0.887374857	N/A	0.887374857	N/A	1	UNKNOWN: USER IMPORTED
N0720H14	2	68202914	2p13.2	0.899453296	N/A	0.899453296	N/A	1	UNKNOWN: USER IMPORTED
N0474G23	2	68265331	2p13.2	1.028174232	N/A	1.028174232	N/A	1	UNKNOWN: USER IMPORTED
N0471H19	2	68428326	2p13.2	1.05925129	N/A	1.05925129	N/A	1	UNKNOWN: USER IMPORTED
F0539L20	2	68705145	2p13.2	0.978587704	N/A	0.978587704	N/A	1	UNKNOWN: USER IMPORTED
N0088N13	2	69042753	2p13.2	1.053121553	N/A	1.053121553	N/A	1	UNKNOWN: USER IMPORTED
N0626I02	2	69107927	2p13.1	1.109027271	N/A	1.109027271	N/A	1	UNKNOWN: USER IMPORTED
N0189C01	2	69231172	2p13.1	0.806526533	N/A	0.806526533	N/A	1	UNKNOWN: USER IMPORTED
N0710H14	2	69373878	2p13.1	0.970900195	N/A	0.970900195	N/A	1	UNKNOWN: USER IMPORTED
N0018J11	2	69521302	2p13.1	0.952091059	N/A	0.952091059	N/A	1	UNKNOWN: USER IMPORTED
N0538A19	2	69658804	2p13.1	1.007776549	N/A	1.007776549	N/A	1	UNKNOWN: USER IMPORTED
N0345C16	2	69717696	2p13.1	0.940238152	N/A	0.940238152	N/A	1	UNKNOWN: USER IMPORTED
N0630B07	2	69804569	2p13.1	1.025765479	N/A	1.025765479	N/A	1	UNKNOWN: USER IMPORTED
N0388C11	2	69941402	2p13.1	1.048543528	N/A	1.048543528	N/A	1	UNKNOWN: USER IMPORTED
N0091E19	2	70024059	2p13.1	1.107884877	N/A	1.107884877	N/A	1	UNKNOWN: USER IMPORTED
N0343L16	2	70072259	2p13.1	0.985671266	N/A	0.985671266	N/A	1	UNKNOWN: USER IMPORTED
N0506F04	2	70152618	2p13.1	1.113207865	N/A	1.113207865	N/A	1	UNKNOWN: USER IMPORTED
N0480F01	2	70596915	2p13.1	1.004860054	N/A	1.004860054	N/A	1	UNKNOWN: USER IMPORTED
N0108K19	2	70698461	2p13.1	1.013333713	N/A	1.013333713	N/A	1	UNKNOWN: USER IMPORTED
N0320N23	2	70981659	2p11.2	0.947989637	N/A	0.947989637	N/A	1	UNKNOWN: USER IMPORTED
N0170E20	2	71089811	2p11.2	0.986622616	N/A	0.986622616	N/A	1	UNKNOWN: USER IMPORTED
N0467P09	2	71218139	2p11.2	0.978877752	N/A	0.978877752	N/A	1	UNKNOWN: USER IMPORTED
N0593E04	2	71348974	2p11.2	1.100413637	N/A	1.100413637	N/A	1	UNKNOWN: USER IMPORTED
N0148C03	2	71444973	2p11.2	1.070726116	N/A	1.070726116	N/A	1	UNKNOWN: USER IMPORTED
N0707E17	2	71715929	2p11.2	0.975632173	N/A	0.975632173	N/A	1	UNKNOWN: USER IMPORTED
N0045O14	2	71814357	2p11.2	1.068054308	N/A	1.068054308	N/A	1	UNKNOWN: USER IMPORTED
N0024G22	2	71930858	2p11.2	1.057957624	N/A	1.057957624	N/A	1	UNKNOWN: USER IMPORTED
N0642I19	2	72217214	2p11.2	0.884230571	N/A	0.884230571	N/A	1	UNKNOWN: USER IMPORTED
N0722C04	2	72386875	2p11.2	1.032508553	N/A	1.032508553	N/A	1	UNKNOWN: USER IMPORTED
N0619O04	2	72500255	2p11.2	0.946760114	N/A	0.946760114	N/A	1	UNKNOWN: USER IMPORTED
N0114L09	2	72658792	2p11.2	0.903788501	N/A	0.903788501	N/A	1	UNKNOWN: USER IMPORTED
N0601G23	2	72676399	2p11.2	1.02588463	N/A	1.02588463	N/A	1	UNKNOWN: USER IMPORTED
N0767C09	2	72693788	2p11.2	0.918243277	N/A	0.918243277	N/A	1	UNKNOWN: USER IMPORTED
N0696A04	2	72898827	2p11.2	0.877398207	N/A	0.877398207	N/A	1	UNKNOWN: USER IMPORTED
N0466M21	2	73074797	2p11.2	1.125112145	N/A	1.125112145	N/A	1	UNKNOWN: USER IMPORTED
N0538P01	2	73213450	2p11.2	0.966431399	N/A	0.966431399	N/A	1	UNKNOWN: USER IMPORTED
N0809K02	2	73301525	2p11.2	1.090806915	N/A	1.090806915	N/A	1	UNKNOWN: USER IMPORTED
N0712A18	2	73470396	2p11.2	0.978221597	N/A	0.978221597	N/A	1	UNKNOWN: USER IMPORTED
N0525I20	2	73632704	2p11.2	0.857190694	N/A	0.857190694	N/A	1	UNKNOWN: USER IMPORTED
N0434P11	2	73774704	2p11.2	1.008602845	N/A	1.008602845	N/A	1	UNKNOWN: USER IMPORTED
N0281M01	2	73863815	2p11.2	0.994785963	N/A	0.994785963	N/A	1	UNKNOWN: USER IMPORTED
N0087A07	2	74003141	2p11.2	1.036710168	N/A	1.036710168	N/A	1	UNKNOWN: USER IMPORTED
N0115H09	2	74219611	2p11.2	1.06549006	N/A	1.06549006	N/A	1	UNKNOWN: USER IMPORTED
N0812J07	2	74359057	2p11.2	0.948421743	N/A	0.948421743	N/A	1	UNKNOWN: USER IMPORTED
N0033B03	2	74557983	2p11.2	0.968289976	N/A	0.968289976	N/A	1	UNKNOWN: USER IMPORTED
N0733B22	2	74746744	2p11.2	1.018269584	N/A	1.018269584	N/A	1	UNKNOWN: USER IMPORTED
N0627M04	2	74892743	2p11.2	0.905425572	N/A	0.905425572	N/A	1	UNKNOWN: USER IMPORTED
N0259N19	2	74904864	2p11.2	1.036879514	N/A	1.036879514	N/A	1	UNKNOWN: USER IMPORTED
N0588I04	2	75062065	2p11.2	0.991370616	N/A	0.991370616	N/A	1	UNKNOWN: USER IMPORTED
N0015G04	2	75092727	2p11.2	1.01622241	N/A	1.01622241	N/A	1	UNKNOWN: USER IMPORTED
N0723H01	2	75326694	2p11.2	1.020254581	N/A	1.020254581	N/A	1	UNKNOWN: USER IMPORTED
N0249E19	2	75461885	2p11.2	0.271002871	N/A	0.271002871	N/A	1	UNKNOWN: USER IMPORTED
N0069O19	2	75573566	2p11.2	0.976001138	N/A	0.976001138	N/A	1	UNKNOWN: USER IMPORTED
N0629D15	2	75651965	2p11.2	1.03244608	N/A	1.03244608	N/A	1	UNKNOWN: USER IMPORTED
N0590D16	2	75689810	2p11.2	1.025403115	N/A	1.025403115	N/A	1	UNKNOWN: USER IMPORTED
N0075E12	2	75778494	2p11.2	1.083649023	N/A	1.083649023	N/A	1	UNKNOWN: USER IMPORTED
N0258E09	2	75802408	2p11.2	0.923032002	N/A	0.923032002	N/A	1	UNKNOWN: USER IMPORTED
N0453D22	2	75962906	2p11.2	1.046619335	N/A	1.046619335	N/A	1	UNKNOWN: USER IMPORTED
N0001A19	2	76247400	2p11.2	0.829047321	N/A	0.829047321	N/A	1	UNKNOWN: USER IMPORTED
N0730I20	2	76401891	2p11.2	0.955351647	N/A	0.955351647	N/A	1	UNKNOWN: USER IMPORTED
N0613G12	2	76499622	2p11.2	1.071644256	N/A	1.071644256	N/A	1	UNKNOWN: USER IMPORTED
N0731N13	2	76664962	2p11.2	0.960971874	N/A	0.960971874	N/A	1	UNKNOWN: USER IMPORTED
N0755D19	2	76850502	2p11.2	0.969313317	N/A	0.969313317	N/A	1	UNKNOWN: USER IMPORTED
N0307C17	2	76937426	2p11.2	0.930952145	N/A	0.930952145	N/A	1	UNKNOWN: USER IMPORTED
N0109D07	2	76987674	2p11.2	0.97536899	N/A	0.97536899	N/A	1	UNKNOWN: USER IMPORTED
N0050B15	2	77077944	2p11.2	1.102730841	N/A	1.102730841	N/A	1	UNKNOWN: USER IMPORTED
N0535E19	2	77237745	2p11.2	0.991773018	N/A	0.991773018	N/A	1	UNKNOWN: USER IMPORTED
N0331K02	2	77395181	2p11.2	0.942174623	N/A	0.942174623	N/A	1	UNKNOWN: USER IMPORTED
N0749O19	2	77492207	2p11.2	0.964914657	N/A	0.964914657	N/A	1	UNKNOWN: USER IMPORTED
N0265P02	2	77688320	2p11.2	1.035123782	N/A	1.035123782	N/A	1	UNKNOWN: USER IMPORTED
N0098N09	2	77743910	2p11.2	1.00091511	N/A	1.00091511	N/A	1	UNKNOWN: USER IMPORTED
N0221F12	2	77824591	2p11.2	1.017225418	N/A	1.017225418	N/A	1	UNKNOWN: USER IMPORTED
N0715P07	2	77886830	2p11.2	0.876743025	N/A	0.876743025	N/A	1	UNKNOWN: USER IMPORTED
N0319M18	2	77916562	2p11.2	1.031054972	N/A	1.031054972	N/A	1	UNKNOWN: USER IMPORTED
N0719N15	2	78130855	2p11.2	0.828060127	N/A	0.828060127	N/A	1	UNKNOWN: USER IMPORTED
N0312P13	2	78245108	2p11.2	0.999806212	N/A	0.999806212	N/A	1	UNKNOWN: USER IMPORTED
N0002D08	2	78361338	2p11.2	0.968563836	N/A	0.968563836	N/A	1	UNKNOWN: USER IMPORTED
N0137H04	2	78588615	2p11.2	1.047555057	N/A	1.047555057	N/A	1	UNKNOWN: USER IMPORTED
N0751G09	2	78768303	2p11.2	0.992772775	N/A	0.992772775	N/A	1	UNKNOWN: USER IMPORTED
N0419E14	2	78843940	2p11.2	0.937933128	N/A	0.937933128	N/A	1	UNKNOWN: USER IMPORTED
N0358K07	2	79014598	2p11.2	1.047599849	N/A	1.047599849	N/A	1	UNKNOWN: USER IMPORTED
N0426B10	2	79051814	2p11.2	0.914383006	N/A	0.914383006	N/A	1	UNKNOWN: USER IMPORTED
N0059O16	2	79154587	2p11.2	0.959455721	N/A	0.959455721	N/A	1	UNKNOWN: USER IMPORTED
N0505D20	2	79270595	2p11.2	1.012860843	N/A	1.012860843	N/A	1	UNKNOWN: USER IMPORTED
N0157G11	2	79322987	2p11.2	0.941264931	N/A	0.941264931	N/A	1	UNKNOWN: USER IMPORTED
N0195K05	2	79498700	2p11.2	0.916621627	N/A	0.916621627	N/A	1	UNKNOWN: USER IMPORTED
N0632M20	2	79560376	2p11.2	0.946969242	N/A	0.946969242	N/A	1	UNKNOWN: USER IMPORTED
N0040I10	2	79699061	2p11.2	1.02763103	N/A	1.02763103	N/A	1	UNKNOWN: USER IMPORTED
N0146A20	2	80006979	2p11.2	0.948922216	N/A	0.948922216	N/A	1	UNKNOWN: USER IMPORTED
N0672B06	2	80239051	2p11.2	0.973952824	N/A	0.973952824	N/A	1	UNKNOWN: USER IMPORTED
N0010K18	2	80415610	2p11.2	0.766638992	N/A	0.766638992	N/A	1	UNKNOWN: USER IMPORTED
N0732G23	2	80539091	2p11.2	1.01775644	N/A	1.01775644	N/A	1	UNKNOWN: USER IMPORTED
N0644L13	2	80712854	2p11.2	0.895857553	N/A	0.895857553	N/A	1	UNKNOWN: USER IMPORTED
N0627E03	2	80799856	2p11.2	0.940926142	N/A	0.940926142	N/A	1	UNKNOWN: USER IMPORTED
N0001A11	2	80933115	2p11.2	0.929081192	N/A	0.929081192	N/A	1	UNKNOWN: USER IMPORTED
N0693H02	2	81021616	2p11.2	0.896961834	N/A	0.896961834	N/A	1	UNKNOWN: USER IMPORTED
N0328G01	2	81131751	2p11.2	0.970819549	N/A	0.970819549	N/A	1	UNKNOWN: USER IMPORTED
N0282I07	2	81232114	2p11.2	0.925797127	N/A	0.925797127	N/A	1	UNKNOWN: USER IMPORTED
N0089C12	2	81691122	2p11.2	1.048519756	N/A	1.048519756	N/A	1	UNKNOWN: USER IMPORTED
N0676E08	2	81835326	2p11.2	0.975526371	N/A	0.975526371	N/A	1	UNKNOWN: USER IMPORTED
N0715K09	2	82224228	2p11.2	0.996027175	N/A	0.996027175	N/A	1	UNKNOWN: USER IMPORTED
N0391C16	2	82329011	2p11.2	1.043673666	N/A	1.043673666	N/A	1	UNKNOWN: USER IMPORTED
N0506P19	2	82590630	2p11.2	0.907218729	N/A	0.907218729	N/A	1	UNKNOWN: USER IMPORTED
N0495B16	2	82715879	2p11.2	1.082801314	N/A	1.082801314	N/A	1	UNKNOWN: USER IMPORTED
N0804K16	2	82882842	2p11.2	1.045365549	N/A	1.045365549	N/A	1	UNKNOWN: USER IMPORTED
N0317M17	2	82888996	2p11.2	0.957676513	N/A	0.957676513	N/A	1	UNKNOWN: USER IMPORTED
N0567K22	2	83016935	2p11.2	0.938117993	N/A	0.938117993	N/A	1	UNKNOWN: USER IMPORTED
N0270E05	2	83141235	2p11.2	0.910940401	N/A	0.910940401	N/A	1	UNKNOWN: USER IMPORTED
N0813L05	2	83262292	2p11.2	1.037473696	N/A	1.037473696	N/A	1	UNKNOWN: USER IMPORTED
N0513N20	2	83300744	2p11.2	0.948936262	N/A	0.948936262	N/A	1	UNKNOWN: USER IMPORTED
N0184A03	2	83725091	2p11.2	0.986954294	N/A	0.986954294	N/A	1	UNKNOWN: USER IMPORTED
N0264J03	2	83839620	2p11.2	0.947898481	N/A	0.947898481	N/A	1	UNKNOWN: USER IMPORTED
N0482L05	2	83886007	2p11.2	0.969365968	N/A	0.969365968	N/A	1	UNKNOWN: USER IMPORTED
N0027D19	2	83972445	2p11.2	0.898967066	N/A	0.898967066	N/A	1	UNKNOWN: USER IMPORTED
N0036M12	2	84140388	2p11.2	0.910282468	N/A	0.910282468	N/A	1	UNKNOWN: USER IMPORTED
N0147C20	2	84212740	2p11.2	0.998468736	N/A	0.998468736	N/A	1	UNKNOWN: USER IMPORTED
N0259F12	2	84316439	2p11.2	1.033506847	N/A	1.033506847	N/A	1	UNKNOWN: USER IMPORTED
N0316H06	2	84480733	2p11.2	1.007389726	N/A	1.007389726	N/A	1	UNKNOWN: USER IMPORTED
N0469I07	2	84527135	2p11.2	0.982266719	N/A	0.982266719	N/A	1	UNKNOWN: USER IMPORTED
N0522L19	2	84641096	2p11.2	0.995597819	N/A	0.995597819	N/A	1	UNKNOWN: USER IMPORTED
N0787F22	2	84726925	2p11.2	1.007227257	N/A	1.007227257	N/A	1	UNKNOWN: USER IMPORTED
M2023C19	2	84825336	2p11.2	1.12214467	N/A	1.12214467	N/A	1	UNKNOWN: USER IMPORTED
N0241M13	2	84869590	2p11.2	1.031549748	N/A	1.031549748	N/A	1	UNKNOWN: USER IMPORTED
N0600J05	2	84967248	2p11.2	0.987290313	N/A	0.987290313	N/A	1	UNKNOWN: USER IMPORTED
N0738M12	2	85083384	2p11.2	1.021901573	N/A	1.021901573	N/A	1	UNKNOWN: USER IMPORTED
N0385E08	2	85170265	2p11.2	0.959953541	N/A	0.959953541	N/A	1	UNKNOWN: USER IMPORTED
N0092L11	2	85296247	2p11.2	1.001545244	N/A	1.001545244	N/A	1	UNKNOWN: USER IMPORTED
M2006H20	2	85358002	2p11.2	0.94750488	N/A	0.94750488	N/A	1	UNKNOWN: USER IMPORTED
N0215G03	2	85460133	2p11.2	1.026272534	N/A	1.026272534	N/A	1	UNKNOWN: USER IMPORTED
M2034M24	2	85567211	2p11.2	1.018897263	N/A	1.018897263	N/A	1	UNKNOWN: USER IMPORTED
N0123E03	2	85576763	2p11.2	0.884971015	N/A	0.884971015	N/A	1	UNKNOWN: USER IMPORTED
N0662P04	2	85727367	2p11.2	1.015929886	N/A	1.015929886	N/A	1	UNKNOWN: USER IMPORTED
N0613B16	2	85797890	2p11.2	0.999482844	N/A	0.999482844	N/A	1	UNKNOWN: USER IMPORTED
N0789F08	2	85984796	2p11.2	1.02395975	N/A	1.02395975	N/A	1	UNKNOWN: USER IMPORTED
N0361C10	2	86046565	2p11.2	0.977453384	N/A	0.977453384	N/A	1	UNKNOWN: USER IMPORTED
N0400I07	2	86103840	2p11.2	1.058917215	N/A	1.058917215	N/A	1	UNKNOWN: USER IMPORTED
N0301O19	2	86236687	2p11.2	1.118971898	N/A	1.118971898	N/A	1	UNKNOWN: USER IMPORTED
N0555P20	2	86405675	2p11.1	1.022413441	N/A	1.022413441	N/A	1	UNKNOWN: USER IMPORTED
N0490F05	2	86541715	2p11.1	1.085669578	N/A	1.085669578	N/A	1	UNKNOWN: USER IMPORTED
N0699L10	2	86600243	2p11.1	1.017349284	N/A	1.017349284	N/A	1	UNKNOWN: USER IMPORTED
N0081F03	2	86824929	2p11.1	1.078043039	N/A	1.078043039	N/A	1	UNKNOWN: USER IMPORTED
F0502G23	2	87007557	2p11.1	1.022092922	N/A	1.022092922	N/A	1	UNKNOWN: USER IMPORTED
N0117N23	2	87152549	2p11.1	1.045532439	N/A	1.045532439	N/A	1	UNKNOWN: USER IMPORTED
N0517A04	2	87841013	2p11.1	1.085723604	N/A	1.085723604	N/A	1	UNKNOWN: USER IMPORTED
N0086I02	2	87932544	2p11.1	1.077450625	N/A	1.077450625	N/A	1	UNKNOWN: USER IMPORTED
N0363L04	2	88094994	2p11.1	0.988180595	N/A	0.988180595	N/A	1	UNKNOWN: USER IMPORTED
N0762A11	2	88267910	2p11.1	0.94770006	N/A	0.94770006	N/A	1	UNKNOWN: USER IMPORTED
N0554H10	2	88478153	2p11.1	0.989361112	N/A	0.989361112	N/A	1	UNKNOWN: USER IMPORTED
N0645N19	2	88540224	2p11.1	1.003949773	N/A	1.003949773	N/A	1	UNKNOWN: USER IMPORTED
N0685K23	2	88725158	2p11.1	0.935765918	N/A	0.935765918	N/A	1	UNKNOWN: USER IMPORTED
N0157D12	2	88876121	2p11.1	1.080607877	N/A	1.080607877	N/A	1	UNKNOWN: USER IMPORTED
N0294I20	2	89043572	2p11.1	0.998861452	N/A	0.998861452	N/A	1	UNKNOWN: USER IMPORTED
N0685C07	2	89273950	2p11.1	0.925244593	N/A	0.925244593	N/A	1	UNKNOWN: USER IMPORTED
N0631O12	2	89407029	2p11.1	0.898114641	N/A	0.898114641	N/A	1	UNKNOWN: USER IMPORTED
M2190N17	2	89509515	2p11.1	1.039973015	N/A	1.039973015	N/A	1	UNKNOWN: USER IMPORTED
N0136K15	2	89838910	2p11.1	0.992628379	N/A	0.992628379	N/A	1	UNKNOWN: USER IMPORTED
N0447F08	2	89855728	2p11.1	0.977479787	N/A	0.977479787	N/A	1	UNKNOWN: USER IMPORTED
N0728I18	2	91097816	2q11.1	1.038327889	N/A	1.038327889	N/A	1	UNKNOWN: USER IMPORTED
N0577B06	2	91108965	2q11.1	0.9028793	N/A	0.9028793	N/A	1	UNKNOWN: USER IMPORTED
F0598F07	2	91109134	2q11.1	0.993101348	N/A	0.993101348	N/A	1	UNKNOWN: USER IMPORTED
N0494J22	2	91109134	2q11.1	0.996728328	N/A	0.996728328	N/A	1	UNKNOWN: USER IMPORTED
F0570C17	2	91109134	2q11.1	0.929736178	N/A	0.929736178	N/A	1	UNKNOWN: USER IMPORTED
N0707D04	2	91111024	2q11.1	1.132700277	N/A	1.132700277	N/A	1	UNKNOWN: USER IMPORTED
N0761K20	2	91256082	2q11.1	1.078173978	N/A	1.078173978	N/A	1	UNKNOWN: USER IMPORTED
N0205B04	2	91344619	2q11.1	1.092862832	N/A	1.092862832	N/A	1	UNKNOWN: USER IMPORTED
M2057P20	2	91367204	2q11.1	0.950524515	N/A	0.950524515	N/A	1	UNKNOWN: USER IMPORTED
N0034O12	2	91407416	2q11.1	0.935907956	N/A	0.935907956	N/A	1	UNKNOWN: USER IMPORTED
N0271A22	2	91563761	2q11.1	0.972226571	N/A	0.972226571	N/A	1	UNKNOWN: USER IMPORTED
N0168J01	2	91568215	2q11.1	1.052330914	N/A	1.052330914	N/A	1	UNKNOWN: USER IMPORTED
N0655L04	2	94794627	2q11.1	0.911243238	N/A	0.911243238	N/A	1	UNKNOWN: USER IMPORTED
N0251O17	2	94794627	2q11.1	1.043592824	N/A	1.043592824	N/A	1	UNKNOWN: USER IMPORTED
N0641L06	2	94847894	2q11.1	0.957432415	N/A	0.957432415	N/A	1	UNKNOWN: USER IMPORTED
N0327M19	2	94946975	2q11.1	0.964269199	N/A	0.964269199	N/A	1	UNKNOWN: USER IMPORTED
N0645D10	2	95090458	2q11.1	0.9515011	N/A	0.9515011	N/A	1	UNKNOWN: USER IMPORTED
N0715J06	2	95124031	2q11.1	0.981019638	N/A	0.981019638	N/A	1	UNKNOWN: USER IMPORTED
N0203K11	2	95504178	2q11.1	0.981161087	N/A	0.981161087	N/A	1	UNKNOWN: USER IMPORTED
N0440D17	2	95610059	2q11.1	0.859651311	N/A	0.859651311	N/A	1	UNKNOWN: USER IMPORTED
N0213I21	2	95790453	2q11.1	1.099900885	N/A	1.099900885	N/A	1	UNKNOWN: USER IMPORTED
M2215J23	2	95926309	2q11.1	0.930288319	N/A	0.930288319	N/A	1	UNKNOWN: USER IMPORTED
N0625O03	2	95982104	2q11.1	0.974764945	N/A	0.974764945	N/A	1	UNKNOWN: USER IMPORTED
N0035H01	2	96178437	2q11.2	0.944089583	N/A	0.944089583	N/A	1	UNKNOWN: USER IMPORTED
N0763O01	2	96314760	2q11.2	1.059661884	N/A	1.059661884	N/A	1	UNKNOWN: USER IMPORTED
N0793A22	2	96409685	2q11.2	1.047480207	N/A	1.047480207	N/A	1	UNKNOWN: USER IMPORTED
N0067L23	2	96653285	2q11.2	1.109671648	N/A	1.109671648	N/A	1	UNKNOWN: USER IMPORTED
N0070O14	2	96737452	2q11.2	0.963230828	N/A	0.963230828	N/A	1	UNKNOWN: USER IMPORTED
N0200I04	2	96793460	2q11.2	1.084668632	N/A	1.084668632	N/A	1	UNKNOWN: USER IMPORTED
N0281I18	2	96889807	2q11.2	0.861501931	N/A	0.861501931	N/A	1	UNKNOWN: USER IMPORTED
N0739A15	2	96891928	2q11.2	0.905085703	N/A	0.905085703	N/A	1	UNKNOWN: USER IMPORTED
N0723A11	2	97040382	2q11.2	1.004748565	N/A	1.004748565	N/A	1	UNKNOWN: USER IMPORTED
N0219H23	2	97078140	2q11.2	1.053800015	N/A	1.053800015	N/A	1	UNKNOWN: USER IMPORTED
N0297M15	2	97148899	2q11.2	1.04205899	N/A	1.04205899	N/A	1	UNKNOWN: USER IMPORTED
N0173F12	2	97171847	2q11.2	1.169714642	N/A	1.169714642	N/A	1	UNKNOWN: USER IMPORTED
N0196D08	2	97487707	2q11.2	1.072684591	N/A	1.072684591	N/A	1	UNKNOWN: USER IMPORTED
N0474M15	2	97577687	2q11.2	0.97291072	N/A	0.97291072	N/A	1	UNKNOWN: USER IMPORTED
N0014L05	2	97716587	2q11.2	0.977746939	N/A	0.977746939	N/A	1	UNKNOWN: USER IMPORTED
N0462C12	2	97753819	2q11.2	0.826061183	N/A	0.826061183	N/A	1	UNKNOWN: USER IMPORTED
N0173M04	2	97939079	2q11.2	0.985203582	N/A	0.985203582	N/A	1	UNKNOWN: USER IMPORTED
N0629A22	2	98482711	2q11.2	0.944741032	N/A	0.944741032	N/A	1	UNKNOWN: USER IMPORTED
N0284J08	2	98572210	2q11.2	0.837600054	N/A	0.837600054	N/A	1	UNKNOWN: USER IMPORTED
N0238K03	2	98657393	2q11.2	1.076306462	N/A	1.076306462	N/A	1	UNKNOWN: USER IMPORTED
N0692C08	2	98869941	2q11.2	1.075203654	N/A	1.075203654	N/A	1	UNKNOWN: USER IMPORTED
N0779N18	2	98992151	2q11.2	1.105492037	N/A	1.105492037	N/A	1	UNKNOWN: USER IMPORTED
N0625L21	2	99138405	2q11.2	1.073629939	N/A	1.073629939	N/A	1	UNKNOWN: USER IMPORTED
N0587L17	2	99246267	2q11.2	1.051548231	N/A	1.051548231	N/A	1	UNKNOWN: USER IMPORTED
N0038C17	2	99350181	2q11.2	0.873509351	N/A	0.873509351	N/A	1	UNKNOWN: USER IMPORTED
N0342P21	2	99418457	2q11.2	0.90552331	N/A	0.90552331	N/A	1	UNKNOWN: USER IMPORTED
N0622B21	2	99641154	2q11.2	1.016035285	N/A	1.016035285	N/A	1	UNKNOWN: USER IMPORTED
N0609J13	2	99877869	2q11.2	1.07370754	N/A	1.07370754	N/A	1	UNKNOWN: USER IMPORTED
N0513F02	2	100062171	2q11.2	1.042418211	N/A	1.042418211	N/A	1	UNKNOWN: USER IMPORTED
N0285I04	2	100432705	2q11.2	1.016272113	N/A	1.016272113	N/A	1	UNKNOWN: USER IMPORTED
N0580J12	2	100659436	2q11.2	0.96312317	N/A	0.96312317	N/A	1	UNKNOWN: USER IMPORTED
N0473B22	2	100873773	2q11.2	0.998235542	N/A	0.998235542	N/A	1	UNKNOWN: USER IMPORTED
N0018I19	2	100989067	2q11.2	0.86347239	N/A	0.86347239	N/A	1	UNKNOWN: USER IMPORTED
N0115H21	2	101285671	2q12.1	0.983959187	N/A	0.983959187	N/A	1	UNKNOWN: USER IMPORTED
N0144C22	2	101523361	2q12.1	0.896599274	N/A	0.896599274	N/A	1	UNKNOWN: USER IMPORTED
N0068P02	2	101646903	2q12.1	1.029432045	N/A	1.029432045	N/A	1	UNKNOWN: USER IMPORTED
N0795H17	2	101836161	2q12.1	0.979948843	N/A	0.979948843	N/A	1	UNKNOWN: USER IMPORTED
N0702I10	2	101929688	2q12.1	1.149926563	N/A	1.149926563	N/A	1	UNKNOWN: USER IMPORTED
N0353P23	2	102029456	2q12.1	1.136463401	N/A	1.136463401	N/A	1	UNKNOWN: USER IMPORTED
N0803D20	2	102053496	2q12.1	0.994419277	N/A	0.994419277	N/A	1	UNKNOWN: USER IMPORTED
N0445H21	2	102318492	2q12.1	1.05734075	N/A	1.05734075	N/A	1	UNKNOWN: USER IMPORTED
N0315O22	2	102448272	2q12.1	0.906732499	N/A	0.906732499	N/A	1	UNKNOWN: USER IMPORTED
N0308G20	2	102649607	2q12.1	0.988682414	N/A	0.988682414	N/A	1	UNKNOWN: USER IMPORTED
N0083A12	2	102811915	2q12.1	0.963494768	N/A	0.963494768	N/A	1	UNKNOWN: USER IMPORTED
N0681C10	2	102895284	2q12.1	0.993370003	N/A	0.993370003	N/A	1	UNKNOWN: USER IMPORTED
N0733J22	2	103154321	2q12.1	1.046736128	N/A	1.046736128	N/A	1	UNKNOWN: USER IMPORTED
N0561O17	2	103573933	2q12.1	0.906672384	N/A	0.906672384	N/A	1	UNKNOWN: USER IMPORTED
N0801D07	2	103597623	2q12.1	0.803946077	N/A	0.803946077	N/A	1	UNKNOWN: USER IMPORTED
N0336P15	2	103731306	2q12.1	0.947483074	N/A	0.947483074	N/A	1	UNKNOWN: USER IMPORTED
N0254B06	2	103915406	2q12.1	1.050035025	N/A	1.050035025	N/A	1	UNKNOWN: USER IMPORTED
N0681N04	2	104058007	2q12.1	0.954249035	N/A	0.954249035	N/A	1	UNKNOWN: USER IMPORTED
N0792O24	2	104148545	2q12.1	1.065850263	N/A	1.065850263	N/A	1	UNKNOWN: USER IMPORTED
N0668C17	2	104261084	2q12.1	0.939392603	N/A	0.939392603	N/A	1	UNKNOWN: USER IMPORTED
N0746L21	2	104486428	2q12.1	1.01946846	N/A	1.01946846	N/A	1	UNKNOWN: USER IMPORTED
N0435C14	2	104528070	2q12.1	0.833799603	N/A	0.833799603	N/A	1	UNKNOWN: USER IMPORTED
N0383L13	2	104665550	2q12.1	0.937623905	N/A	0.937623905	N/A	1	UNKNOWN: USER IMPORTED
N0775G12	2	104756408	2q12.1	0.966446232	N/A	0.966446232	N/A	1	UNKNOWN: USER IMPORTED
N0801B07	2	104867559	2q12.1	1.004763103	N/A	1.004763103	N/A	1	UNKNOWN: USER IMPORTED
N0379J23	2	105395159	2q12.2	0.987760453	N/A	0.987760453	N/A	1	UNKNOWN: USER IMPORTED
N0379J03	2	105498488	2q12.2	0.921695803	N/A	0.921695803	N/A	1	UNKNOWN: USER IMPORTED
N0787P05	2	105584270	2q12.2	1.012835009	N/A	1.012835009	N/A	1	UNKNOWN: USER IMPORTED
N0642H05	2	105779161	2q12.2	0.923766848	N/A	0.923766848	N/A	1	UNKNOWN: USER IMPORTED
N0510L05	2	105889751	2q12.2	1.009727264	N/A	1.009727264	N/A	1	UNKNOWN: USER IMPORTED
N0512K10	2	106032238	2q12.2	1.077446499	N/A	1.077446499	N/A	1	UNKNOWN: USER IMPORTED
N0441E13	2	106431708	2q12.2	0.858830123	N/A	0.858830123	N/A	1	UNKNOWN: USER IMPORTED
N0119I04	2	106516285	2q12.2	1.049726392	N/A	1.049726392	N/A	1	UNKNOWN: USER IMPORTED
N0448J14	2	106695335	2q12.2	1.109389733	N/A	1.109389733	N/A	1	UNKNOWN: USER IMPORTED
N0789I02	2	106806397	2q12.2	1.005031463	N/A	1.005031463	N/A	1	UNKNOWN: USER IMPORTED
N0560L15	2	106927570	2q12.2	0.851294053	N/A	0.851294053	N/A	1	UNKNOWN: USER IMPORTED
N0725A12	2	107002050	2q12.2	0.884393335	N/A	0.884393335	N/A	1	UNKNOWN: USER IMPORTED
N0732M02	2	107273424	2q12.2	0.96893121	N/A	0.96893121	N/A	1	UNKNOWN: USER IMPORTED
N0787P08	2	107328980	2q12.2	0.795471927	N/A	0.795471927	N/A	1	UNKNOWN: USER IMPORTED
N0650E14	2	107503296	2q12.3	0.961379815	N/A	0.961379815	N/A	1	UNKNOWN: USER IMPORTED
N0380G16	2	107583993	2q12.3	0.998187508	N/A	0.998187508	N/A	1	UNKNOWN: USER IMPORTED
N0572A01	2	107727928	2q12.3	0.981036553	N/A	0.981036553	N/A	1	UNKNOWN: USER IMPORTED
N0642E23	2	107844095	2q12.3	1.007790203	N/A	1.007790203	N/A	1	UNKNOWN: USER IMPORTED
N0620M19	2	107940966	2q12.3	0.975245979	N/A	0.975245979	N/A	1	UNKNOWN: USER IMPORTED
N0603A19	2	108051366	2q12.3	0.848700827	N/A	0.848700827	N/A	1	UNKNOWN: USER IMPORTED
N0499I20	2	108242491	2q12.3	0.847625228	N/A	0.847625228	N/A	1	UNKNOWN: USER IMPORTED
N0785G23	2	108685453	2q12.3	1.046272785	N/A	1.046272785	N/A	1	UNKNOWN: USER IMPORTED
N0694C03	2	108761567	2q12.3	1.025462544	N/A	1.025462544	N/A	1	UNKNOWN: USER IMPORTED
N0715B14	2	108835928	2q12.3	0.967746282	N/A	0.967746282	N/A	1	UNKNOWN: USER IMPORTED
M2007P15	2	108999529	2q12.3	0.98945713	N/A	0.98945713	N/A	1	UNKNOWN: USER IMPORTED
N0471N11	2	109183107	2q12.3	0.925364432	N/A	0.925364432	N/A	1	UNKNOWN: USER IMPORTED
N0760O01	2	109251177	2q12.3	1.017353409	N/A	1.017353409	N/A	1	UNKNOWN: USER IMPORTED
N0540O03	2	109999863	2q12.3	1.015349455	N/A	1.015349455	N/A	1	UNKNOWN: USER IMPORTED
N0173N10	2	110039909	2q12.3	1.022399296	N/A	1.022399296	N/A	1	UNKNOWN: USER IMPORTED
N0640F24	2	110185744	2q14.1	0.93708198	N/A	0.93708198	N/A	1	UNKNOWN: USER IMPORTED
N0635B10	2	110281568	2q14.1	0.935490584	N/A	0.935490584	N/A	1	UNKNOWN: USER IMPORTED
N0180L04	2	110323175	2q14.1	0.96819882	N/A	0.96819882	N/A	1	UNKNOWN: USER IMPORTED
N0194I02	2	110365595	2q14.1	0.931048703	N/A	0.931048703	N/A	1	UNKNOWN: USER IMPORTED
N0385C23	2	110753793	2q14.1	0.94684351	N/A	0.94684351	N/A	1	UNKNOWN: USER IMPORTED
N0611D21	2	111215215	2q14.1	0.966226888	N/A	0.966226888	N/A	1	UNKNOWN: USER IMPORTED
N0167H02	2	111419849	2q14.1	0.998603309	N/A	0.998603309	N/A	1	UNKNOWN: USER IMPORTED
N0554O09	2	111501259	2q14.1	1.063255367	N/A	1.063255367	N/A	1	UNKNOWN: USER IMPORTED
N0137L18	2	111641137	2q14.1	1.008881813	N/A	1.008881813	N/A	1	UNKNOWN: USER IMPORTED
N0418P24	2	111731032	2q14.1	1.043576617	N/A	1.043576617	N/A	1	UNKNOWN: USER IMPORTED
N0068E19	2	112104518	2q14.1	1.084653898	N/A	1.084653898	N/A	1	UNKNOWN: USER IMPORTED
N0726P14	2	112401517	2q14.1	1.072352481	N/A	1.072352481	N/A	1	UNKNOWN: USER IMPORTED
N0809E17	2	112482029	2q14.1	0.942631777	N/A	0.942631777	N/A	1	UNKNOWN: USER IMPORTED
N0628B07	2	112670584	2q14.1	1.086913148	N/A	1.086913148	N/A	1	UNKNOWN: USER IMPORTED
N0543D12	2	112858187	2q14.1	0.971969802	N/A	0.971969802	N/A	1	UNKNOWN: USER IMPORTED
N0119B10	2	112948447	2q14.1	0.968553031	N/A	0.968553031	N/A	1	UNKNOWN: USER IMPORTED
N0477F18	2	113072800	2q14.1	0.951212112	N/A	0.951212112	N/A	1	UNKNOWN: USER IMPORTED
N0309G22	2	113217010	2q14.1	1.099325268	N/A	1.099325268	N/A	1	UNKNOWN: USER IMPORTED
N0725J03	2	113601197	2q14.1	0.963728551	N/A	0.963728551	N/A	1	UNKNOWN: USER IMPORTED
N0072B09	2	113791359	2q14.1	1.092052449	N/A	1.092052449	N/A	1	UNKNOWN: USER IMPORTED
N0793H14	2	113796244	2q14.1	0.873097775	N/A	0.873097775	N/A	1	UNKNOWN: USER IMPORTED
N0065I12	2	113827137	2q14.1	1.018977122	N/A	1.018977122	N/A	1	UNKNOWN: USER IMPORTED
N0020H11	2	114082554	2q14.1	1.033944748	N/A	1.033944748	N/A	1	UNKNOWN: USER IMPORTED
N0023J23	2	114300131	2q14.1	0.979378814	N/A	0.979378814	N/A	1	UNKNOWN: USER IMPORTED
N0033I22	2	114302586	2q14.1	0.9697966	N/A	0.9697966	N/A	1	UNKNOWN: USER IMPORTED
N0380K17	2	114581251	2q14.1	0.935725939	N/A	0.935725939	N/A	1	UNKNOWN: USER IMPORTED
N0691N10	2	114581335	2q14.1	1.046946729	N/A	1.046946729	N/A	1	UNKNOWN: USER IMPORTED
N0475I16	2	114661209	2q14.1	0.999325483	N/A	0.999325483	N/A	1	UNKNOWN: USER IMPORTED
N0627I08	2	114743079	2q14.1	1.047244459	N/A	1.047244459	N/A	1	UNKNOWN: USER IMPORTED
N0106G23	2	114828806	2q14.1	0.935521624	N/A	0.935521624	N/A	1	UNKNOWN: USER IMPORTED
N0321O23	2	114922787	2q14.1	0.950481884	N/A	0.950481884	N/A	1	UNKNOWN: USER IMPORTED
N0269A18	2	115099758	2q14.1	0.952403719	N/A	0.952403719	N/A	1	UNKNOWN: USER IMPORTED
N0026P24	2	115148795	2q14.1	1.030387118	N/A	1.030387118	N/A	1	UNKNOWN: USER IMPORTED
N0142H08	2	115226999	2q14.1	0.90086847	N/A	0.90086847	N/A	1	UNKNOWN: USER IMPORTED
N0138K11	2	115312125	2q14.1	1.021327724	N/A	1.021327724	N/A	1	UNKNOWN: USER IMPORTED
N0608N13	2	115388182	2q14.1	1.033535824	N/A	1.033535824	N/A	1	UNKNOWN: USER IMPORTED
N0509C02	2	115612201	2q14.1	1.019782103	N/A	1.019782103	N/A	1	UNKNOWN: USER IMPORTED
N0725F23	2	115616347	2q14.1	0.932251803	N/A	0.932251803	N/A	1	UNKNOWN: USER IMPORTED
N0062D24	2	115717021	2q14.1	0.965085771	N/A	0.965085771	N/A	1	UNKNOWN: USER IMPORTED
N0639D07	2	115740755	2q14.1	0.981627957	N/A	0.981627957	N/A	1	UNKNOWN: USER IMPORTED
N0115F20	2	115860112	2q14.1	0.951156319	N/A	0.951156319	N/A	1	UNKNOWN: USER IMPORTED
N0784M11	2	115989009	2q14.1	0.863509716	N/A	0.863509716	N/A	1	UNKNOWN: USER IMPORTED
N0281F09	2	116097521	2q14.1	0.931479336	N/A	0.931479336	N/A	1	UNKNOWN: USER IMPORTED
N0261I22	2	116278477	2q14.1	1.033916459	N/A	1.033916459	N/A	1	UNKNOWN: USER IMPORTED
N0672O18	2	116509191	2q14.1	1.050471453	N/A	1.050471453	N/A	1	UNKNOWN: USER IMPORTED
N0681G14	2	116687476	2q14.1	0.865028325	N/A	0.865028325	N/A	1	UNKNOWN: USER IMPORTED
N0731K11	2	116779771	2q14.1	0.974990713	N/A	0.974990713	N/A	1	UNKNOWN: USER IMPORTED
N0479M06	2	116857719	2q14.1	1.056974064	N/A	1.056974064	N/A	1	UNKNOWN: USER IMPORTED
N0583K02	2	117139064	2q14.1	0.914836525	N/A	0.914836525	N/A	1	UNKNOWN: USER IMPORTED
N0150F12	2	117190015	2q14.1	0.867890696	N/A	0.867890696	N/A	1	UNKNOWN: USER IMPORTED
N0625P17	2	117240482	2q14.1	1.089337421	N/A	1.089337421	N/A	1	UNKNOWN: USER IMPORTED
N0592B12	2	117474044	2q14.1	0.922259928	N/A	0.922259928	N/A	1	UNKNOWN: USER IMPORTED
N0321K13	2	117489744	2q14.1	0.938567486	N/A	0.938567486	N/A	1	UNKNOWN: USER IMPORTED
N0716B12	2	117511131	2q14.1	0.948911018	N/A	0.948911018	N/A	1	UNKNOWN: USER IMPORTED
N0584P12	2	117988482	2q14.1	0.962211219	N/A	0.962211219	N/A	1	UNKNOWN: USER IMPORTED
N0264N11	2	118157843	2q14.2	0.946714831	N/A	0.946714831	N/A	1	UNKNOWN: USER IMPORTED
N0307O02	2	118377384	2q14.2	0.958376782	N/A	0.958376782	N/A	1	UNKNOWN: USER IMPORTED
N0456F08	2	118538073	2q14.2	1.054633777	N/A	1.054633777	N/A	1	UNKNOWN: USER IMPORTED
N0098C01	2	118594724	2q14.2	0.874357061	N/A	0.874357061	N/A	1	UNKNOWN: USER IMPORTED
N0730J04	2	118791353	2q14.2	0.960910972	N/A	0.960910972	N/A	1	UNKNOWN: USER IMPORTED
N0065I23	2	118925803	2q14.2	0.986304111	N/A	0.986304111	N/A	1	UNKNOWN: USER IMPORTED
N0041C17	2	119072861	2q14.2	1.049828942	N/A	1.049828942	N/A	1	UNKNOWN: USER IMPORTED
N0553P02	2	119198455	2q14.2	0.973937765	N/A	0.973937765	N/A	1	UNKNOWN: USER IMPORTED
N0093F22	2	119368879	2q14.2	1.066582063	N/A	1.066582063	N/A	1	UNKNOWN: USER IMPORTED
N0577C20	2	119555728	2q14.2	1.019110516	N/A	1.019110516	N/A	1	UNKNOWN: USER IMPORTED
N0077A13	2	119596632	2q14.2	0.983962517	N/A	0.983962517	N/A	1	UNKNOWN: USER IMPORTED
N0713C14	2	119788521	2q14.2	1.033414414	N/A	1.033414414	N/A	1	UNKNOWN: USER IMPORTED
N0222B01	2	119894595	2q14.2	0.952965879	N/A	0.952965879	N/A	1	UNKNOWN: USER IMPORTED
N0141F06	2	119974866	2q14.2	0.988887337	N/A	0.988887337	N/A	1	UNKNOWN: USER IMPORTED
N0646F20	2	120071112	2q14.2	0.987081224	N/A	0.987081224	N/A	1	UNKNOWN: USER IMPORTED
N0709H17	2	120273199	2q14.2	0.933292236	N/A	0.933292236	N/A	1	UNKNOWN: USER IMPORTED
N0116A14	2	120410773	2q14.2	0.997026647	N/A	0.997026647	N/A	1	UNKNOWN: USER IMPORTED
N0700D19	2	120457675	2q14.2	1.147579891	N/A	1.147579891	N/A	1	UNKNOWN: USER IMPORTED
N0152C04	2	120618239	2q14.2	0.962142067	N/A	0.962142067	N/A	1	UNKNOWN: USER IMPORTED
N0102L23	2	120619082	2q14.2	0.955715484	N/A	0.955715484	N/A	1	UNKNOWN: USER IMPORTED
N0347L11	2	120709060	2q14.2	1.001142607	N/A	1.001142607	N/A	1	UNKNOWN: USER IMPORTED
N0190D23	2	120816769	2q14.2	1.042882536	N/A	1.042882536	N/A	1	UNKNOWN: USER IMPORTED
N0438O12	2	120819666	2q14.2	0.999360059	N/A	0.999360059	N/A	1	UNKNOWN: USER IMPORTED
N0213H22	2	121124538	2q14.2	1.069181575	N/A	1.069181575	N/A	1	UNKNOWN: USER IMPORTED
N0152B18	2	121231360	2q14.2	0.825946256	N/A	0.825946256	N/A	1	UNKNOWN: USER IMPORTED
N0297L15	2	121337964	2q14.2	0.925060612	N/A	0.925060612	N/A	1	UNKNOWN: USER IMPORTED
N0078E20	2	121430344	2q14.2	1.034087965	N/A	1.034087965	N/A	1	UNKNOWN: USER IMPORTED
N0716M19	2	121565532	2q14.2	1.110332724	N/A	1.110332724	N/A	1	UNKNOWN: USER IMPORTED
N0598J08	2	121627361	2q14.2	1.04986401	N/A	1.04986401	N/A	1	UNKNOWN: USER IMPORTED
N0102E15	2	121874941	2q14.2	1.138151944	N/A	1.138151944	N/A	1	UNKNOWN: USER IMPORTED
N0385C15	2	122055541	2q14.2	0.948651695	N/A	0.948651695	N/A	1	UNKNOWN: USER IMPORTED
N0282H16	2	122224071	2q14.2	0.976516011	N/A	0.976516011	N/A	1	UNKNOWN: USER IMPORTED
N0360O17	2	122353484	2q14.2	0.891290431	N/A	0.891290431	N/A	1	UNKNOWN: USER IMPORTED
N0211O15	2	122532802	2q14.2	0.944764902	N/A	0.944764902	N/A	1	UNKNOWN: USER IMPORTED
N0679P12	2	122842409	2q14.2	1.074133556	N/A	1.074133556	N/A	1	UNKNOWN: USER IMPORTED
N0649K01	2	122947677	2q14.2	0.857527617	N/A	0.857527617	N/A	1	UNKNOWN: USER IMPORTED
N0166P16	2	123169040	2q14.3	0.849732224	N/A	0.849732224	N/A	1	UNKNOWN: USER IMPORTED
N0664H20	2	123325730	2q14.3	1.009410772	N/A	1.009410772	N/A	1	UNKNOWN: USER IMPORTED
N0640F22	2	123481555	2q14.3	0.927691262	N/A	0.927691262	N/A	1	UNKNOWN: USER IMPORTED
N0054O05	2	123562667	2q14.3	1.021974557	N/A	1.021974557	N/A	1	UNKNOWN: USER IMPORTED
N0154O23	2	123704031	2q14.3	0.8952506	N/A	0.8952506	N/A	1	UNKNOWN: USER IMPORTED
N0805D14	2	123720307	2q14.3	1.049809395	N/A	1.049809395	N/A	1	UNKNOWN: USER IMPORTED
N0423F22	2	123808410	2q14.3	1.004249861	N/A	1.004249861	N/A	1	UNKNOWN: USER IMPORTED
N0017O09	2	123959120	2q14.3	0.908533514	N/A	0.908533514	N/A	1	UNKNOWN: USER IMPORTED
N0730G16	2	124064048	2q14.3	0.769092733	N/A	0.769092733	N/A	1	UNKNOWN: USER IMPORTED
N0476H02	2	124170010	2q14.3	0.994142568	N/A	0.994142568	N/A	1	UNKNOWN: USER IMPORTED
N0171G18	2	124421451	2q14.3	0.942134251	N/A	0.942134251	N/A	1	UNKNOWN: USER IMPORTED
F0502C08	2	124452194	2q14.3	0.906894183	N/A	0.906894183	N/A	1	UNKNOWN: USER IMPORTED
N0643A11	2	124470046	2q14.3	1.003382702	N/A	1.003382702	N/A	1	UNKNOWN: USER IMPORTED
N0314E14	2	124565714	2q14.3	1.047042207	N/A	1.047042207	N/A	1	UNKNOWN: USER IMPORTED
N0544J22	2	124961137	2q14.3	0.931279933	N/A	0.931279933	N/A	1	UNKNOWN: USER IMPORTED
N0009P06	2	125048308	2q14.3	0.999661521	N/A	0.999661521	N/A	1	UNKNOWN: USER IMPORTED
N0045D04	2	125052943	2q14.3	0.900039031	N/A	0.900039031	N/A	1	UNKNOWN: USER IMPORTED
N0666M02	2	125164971	2q14.3	0.000381126	N/A	0.000381126	N/A	1	UNKNOWN: USER IMPORTED
N0605O05	2	125283263	2q14.3	1.056788217	N/A	1.056788217	N/A	1	UNKNOWN: USER IMPORTED
N0732A07	2	125399499	2q14.3	0.968817854	N/A	0.968817854	N/A	1	UNKNOWN: USER IMPORTED
N0027C04	2	125640735	2q14.3	0.931708601	N/A	0.931708601	N/A	1	UNKNOWN: USER IMPORTED
N0465G21	2	125864560	2q14.3	0.994539704	N/A	0.994539704	N/A	1	UNKNOWN: USER IMPORTED
N0046G12	2	126151170	2q14.3	0.955887285	N/A	0.955887285	N/A	1	UNKNOWN: USER IMPORTED
N0195F23	2	126194485	2q14.3	0.898014841	N/A	0.898014841	N/A	1	UNKNOWN: USER IMPORTED
N0433P03	2	126365092	2q14.3	0.984514864	N/A	0.984514864	N/A	1	UNKNOWN: USER IMPORTED
N0704N17	2	126623616	2q14.3	0.956757784	N/A	0.956757784	N/A	1	UNKNOWN: USER IMPORTED
N0466M18	2	126664740	2q14.3	0.979713478	N/A	0.979713478	N/A	1	UNKNOWN: USER IMPORTED
N0507H23	2	126851643	2q14.3	0.902110271	N/A	0.902110271	N/A	1	UNKNOWN: USER IMPORTED
N0732K11	2	126907142	2q14.3	0.999730085	N/A	0.999730085	N/A	1	UNKNOWN: USER IMPORTED
N0027K19	2	127095552	2q14.3	1.065960082	N/A	1.065960082	N/A	1	UNKNOWN: USER IMPORTED
N0167B08	2	127186473	2q14.3	0.916672902	N/A	0.916672902	N/A	1	UNKNOWN: USER IMPORTED
N0048K07	2	127277664	2q14.3	1.056504042	N/A	1.056504042	N/A	1	UNKNOWN: USER IMPORTED
N0064D04	2	127521934	2q21.1	1.01182758	N/A	1.01182758	N/A	1	UNKNOWN: USER IMPORTED
N0420J17	2	127927995	2q21.1	0.987159561	N/A	0.987159561	N/A	1	UNKNOWN: USER IMPORTED
N0048B11	2	128124726	2q21.1	1.01684164	N/A	1.01684164	N/A	1	UNKNOWN: USER IMPORTED
M2503P13	2	128162839	2q21.1	0.782758246	N/A	0.782758246	N/A	1	UNKNOWN: USER IMPORTED
N0744H24	2	128219160	2q21.1	0.958893561	N/A	0.958893561	N/A	1	UNKNOWN: USER IMPORTED
N0140B20	2	128322252	2q21.1	1.054358738	N/A	1.054358738	N/A	1	UNKNOWN: USER IMPORTED
N0395A13	2	128513311	2q21.1	0.989103616	N/A	0.989103616	N/A	1	UNKNOWN: USER IMPORTED
N0037M21	2	128618501	2q21.1	0.956298665	N/A	0.956298665	N/A	1	UNKNOWN: USER IMPORTED
N0535F09	2	128986159	2q21.1	1.017358419	N/A	1.017358419	N/A	1	UNKNOWN: USER IMPORTED
N0620L16	2	129129228	2q21.1	0.987059153	N/A	0.987059153	N/A	1	UNKNOWN: USER IMPORTED
N0190C02	2	129208845	2q21.1	1.004758585	N/A	1.004758585	N/A	1	UNKNOWN: USER IMPORTED
N0519F14	2	129330550	2q21.1	0.919509734	N/A	0.919509734	N/A	1	UNKNOWN: USER IMPORTED
N0136I05	2	129509320	2q21.1	1.046679254	N/A	1.046679254	N/A	1	UNKNOWN: USER IMPORTED
N0440C08	2	129743885	2q21.1	1.051968943	N/A	1.051968943	N/A	1	UNKNOWN: USER IMPORTED
N0631F11	2	129839842	2q21.1	1.050544633	N/A	1.050544633	N/A	1	UNKNOWN: USER IMPORTED
N0652K09	2	130119667	2q21.1	0.957983378	N/A	0.957983378	N/A	1	UNKNOWN: USER IMPORTED
N0065C16	2	130168186	2q21.1	0.94539425	N/A	0.94539425	N/A	1	UNKNOWN: USER IMPORTED
N0744I06	2	130189391	2q21.1	0.837544064	N/A	0.837544064	N/A	1	UNKNOWN: USER IMPORTED
N0794M07	2	130452346	2q21.1	0.981937031	N/A	0.981937031	N/A	1	UNKNOWN: USER IMPORTED
N0313B01	2	130589943	2q21.1	1.066557997	N/A	1.066557997	N/A	1	UNKNOWN: USER IMPORTED
N0637N07	2	130874146	2q21.1	0.962795186	N/A	0.962795186	N/A	1	UNKNOWN: USER IMPORTED
N0769N11	2	130989504	2q21.1	1.028973221	N/A	1.028973221	N/A	1	UNKNOWN: USER IMPORTED
N0583B15	2	131085949	2q21.1	1.077592565	N/A	1.077592565	N/A	1	UNKNOWN: USER IMPORTED
N0134G21	2	131413429	2q21.2	1.058428334	N/A	1.058428334	N/A	1	UNKNOWN: USER IMPORTED
N0814N19	2	131472538	2q21.2	1.047605153	N/A	1.047605153	N/A	1	UNKNOWN: USER IMPORTED
N0135O12	2	131628496	2q21.2	1.009563419	N/A	1.009563419	N/A	1	UNKNOWN: USER IMPORTED
N0195H18	2	131796389	2q21.2	1.15304531	N/A	1.15304531	N/A	1	UNKNOWN: USER IMPORTED
N0129L24	2	131926399	2q21.2	1.01434792	N/A	1.01434792	N/A	1	UNKNOWN: USER IMPORTED
N0487E11	2	132021842	2q21.2	0.819013306	N/A	0.819013306	N/A	1	UNKNOWN: USER IMPORTED
N0024O13	2	132202266	2q21.2	1.098562035	N/A	1.098562035	N/A	1	UNKNOWN: USER IMPORTED
N0611E16	2	132391333	2q21.2	1.056967287	N/A	1.056967287	N/A	1	UNKNOWN: USER IMPORTED
N0784L11	2	132477665	2q21.2	1.103408616	N/A	1.103408616	N/A	1	UNKNOWN: USER IMPORTED
N0641A19	2	132600228	2q21.2	1.000442043	N/A	1.000442043	N/A	1	UNKNOWN: USER IMPORTED
N0184H16	2	132612286	2q21.2	1.230078842	N/A	1.230078842	N/A	1	UNKNOWN: USER IMPORTED
N0785J20	2	132737510	2q21.2	1.099652368	N/A	1.099652368	N/A	1	UNKNOWN: USER IMPORTED
N0629P16	2	132856625	2q21.2	1.03396076	N/A	1.03396076	N/A	1	UNKNOWN: USER IMPORTED
N0790H07	2	132867233	2q21.2	1.012179335	N/A	1.012179335	N/A	1	UNKNOWN: USER IMPORTED
N0725P16	2	132974742	2q21.2	1.002936058	N/A	1.002936058	N/A	1	UNKNOWN: USER IMPORTED
N0412C19	2	133127321	2q21.2	1.035775133	N/A	1.035775133	N/A	1	UNKNOWN: USER IMPORTED
N0001L22	2	133192124	2q21.2	0.688477799	N/A	0.688477799	N/A	1	UNKNOWN: USER IMPORTED
N0351L15	2	133438767	2q21.2	1.094223293	N/A	1.094223293	N/A	1	UNKNOWN: USER IMPORTED
N0393D01	2	133584356	2q21.2	0.814509542	N/A	0.814509542	N/A	1	UNKNOWN: USER IMPORTED
N0666E22	2	133744999	2q21.2	0.781134533	N/A	0.781134533	N/A	1	UNKNOWN: USER IMPORTED
N0033E16	2	133748488	2q21.2	0.993537089	N/A	0.993537089	N/A	1	UNKNOWN: USER IMPORTED
N0788B24	2	133828881	2q21.2	1.040945672	N/A	1.040945672	N/A	1	UNKNOWN: USER IMPORTED
N0736B01	2	133912469	2q21.2	0.990572246	N/A	0.990572246	N/A	1	UNKNOWN: USER IMPORTED
N0789J19	2	134027557	2q21.2	1.025450756	N/A	1.025450756	N/A	1	UNKNOWN: USER IMPORTED
N0279O20	2	134144100	2q21.2	0.912267857	N/A	0.912267857	N/A	1	UNKNOWN: USER IMPORTED
N0640C01	2	134202471	2q21.2	0.939883155	N/A	0.939883155	N/A	1	UNKNOWN: USER IMPORTED
N0295K01	2	134312083	2q21.2	0.964947956	N/A	0.964947956	N/A	1	UNKNOWN: USER IMPORTED
N0593G24	2	134598227	2q21.2	0.895719345	N/A	0.895719345	N/A	1	UNKNOWN: USER IMPORTED
N0260E12	2	134730665	2q21.2	0.949357661	N/A	0.949357661	N/A	1	UNKNOWN: USER IMPORTED
N0588E23	2	134901009	2q21.2	1.067847636	N/A	1.067847636	N/A	1	UNKNOWN: USER IMPORTED
N0436E24	2	134960168	2q21.3	0.969679119	N/A	0.969679119	N/A	1	UNKNOWN: USER IMPORTED
N0114N04	2	135090575	2q21.3	0.976377136	N/A	0.976377136	N/A	1	UNKNOWN: USER IMPORTED
M2012O08	2	135181527	2q21.3	1.05027038	N/A	1.05027038	N/A	1	UNKNOWN: USER IMPORTED
N0078E03	2	135251654	2q21.3	0.914303735	N/A	0.914303735	N/A	1	UNKNOWN: USER IMPORTED
N0129I07	2	135374657	2q21.3	1.000007874	N/A	1.000007874	N/A	1	UNKNOWN: USER IMPORTED
N0726P03	2	135528781	2q21.3	0.945964465	N/A	0.945964465	N/A	1	UNKNOWN: USER IMPORTED
N0818A07	2	135635370	2q21.3	0.856064016	N/A	0.856064016	N/A	1	UNKNOWN: USER IMPORTED
N0245L20	2	135771618	2q21.3	1.008436053	N/A	1.008436053	N/A	1	UNKNOWN: USER IMPORTED
N0255F21	2	135871556	2q21.3	1.055025314	N/A	1.055025314	N/A	1	UNKNOWN: USER IMPORTED
N0375P16	2	135992329	2q21.3	0.947696327	N/A	0.947696327	N/A	1	UNKNOWN: USER IMPORTED
N0351J07	2	136095084	2q21.3	1.024976707	N/A	1.024976707	N/A	1	UNKNOWN: USER IMPORTED
N0117H09	2	136278579	2q21.3	0.935761792	N/A	0.935761792	N/A	1	UNKNOWN: USER IMPORTED
N0564I23	2	136464069	2q21.3	0.910903368	N/A	0.910903368	N/A	1	UNKNOWN: USER IMPORTED
N0073G13	2	136534114	2q21.3	1.041754974	N/A	1.041754974	N/A	1	UNKNOWN: USER IMPORTED
N0318L13	2	136664321	2q21.3	1.005749708	N/A	1.005749708	N/A	1	UNKNOWN: USER IMPORTED
N0726H03	2	136704657	2q21.3	1.078648518	N/A	1.078648518	N/A	1	UNKNOWN: USER IMPORTED
N0798L22	2	136708149	2q21.3	1.009059508	N/A	1.009059508	N/A	1	UNKNOWN: USER IMPORTED
N0493L21	2	136891341	2q22.1	1.015716829	N/A	1.015716829	N/A	1	UNKNOWN: USER IMPORTED
M2240D02	2	136998165	2q22.1	0.943479389	N/A	0.943479389	N/A	1	UNKNOWN: USER IMPORTED
N0064J23	2	137132615	2q22.1	1.031685401	N/A	1.031685401	N/A	1	UNKNOWN: USER IMPORTED
N0739B07	2	137276327	2q22.1	1.006555376	N/A	1.006555376	N/A	1	UNKNOWN: USER IMPORTED
N0630A15	2	137417648	2q22.1	0.76446913	N/A	0.76446913	N/A	1	UNKNOWN: USER IMPORTED
N0112N16	2	137589436	2q22.1	0.25835795	N/A	0.25835795	N/A	1	UNKNOWN: USER IMPORTED
N0470B05	2	137738482	2q22.1	0.962247564	N/A	0.962247564	N/A	1	UNKNOWN: USER IMPORTED
N0349H23	2	137787695	2q22.1	0.80841055	N/A	0.80841055	N/A	1	UNKNOWN: USER IMPORTED
N0123N10	2	137952250	2q22.1	0.936384756	N/A	0.936384756	N/A	1	UNKNOWN: USER IMPORTED
N0291P01	2	138106890	2q22.1	0.965726612	N/A	0.965726612	N/A	1	UNKNOWN: USER IMPORTED
N0666A06	2	138183463	2q22.1	0.954534682	N/A	0.954534682	N/A	1	UNKNOWN: USER IMPORTED
N0723N08	2	138389036	2q22.1	0.994672018	N/A	0.994672018	N/A	1	UNKNOWN: USER IMPORTED
N0164L11	2	138456792	2q22.1	0.971842105	N/A	0.971842105	N/A	1	UNKNOWN: USER IMPORTED
N0125M21	2	138581841	2q22.1	0.911612085	N/A	0.911612085	N/A	1	UNKNOWN: USER IMPORTED
N0054I13	2	138693411	2q22.1	0.88402272	N/A	0.88402272	N/A	1	UNKNOWN: USER IMPORTED
N0186N09	2	138744494	2q22.1	0.939674223	N/A	0.939674223	N/A	1	UNKNOWN: USER IMPORTED
N0611J13	2	138865787	2q22.1	0.970416126	N/A	0.970416126	N/A	1	UNKNOWN: USER IMPORTED
N0814D20	2	139008517	2q22.1	0.957118674	N/A	0.957118674	N/A	1	UNKNOWN: USER IMPORTED
N0453M11	2	139135615	2q22.1	1.004399168	N/A	1.004399168	N/A	1	UNKNOWN: USER IMPORTED
N0062M14	2	139201958	2q22.1	0.912093993	N/A	0.912093993	N/A	1	UNKNOWN: USER IMPORTED
N0112L20	2	139273126	2q22.1	0.929953655	N/A	0.929953655	N/A	1	UNKNOWN: USER IMPORTED
N0720M18	2	139470425	2q22.1	0.911057096	N/A	0.911057096	N/A	1	UNKNOWN: USER IMPORTED
N0730C07	2	139519133	2q22.1	0.838515541	N/A	0.838515541	N/A	1	UNKNOWN: USER IMPORTED
N0381H18	2	139562806	2q22.1	1.013684094	N/A	1.013684094	N/A	1	UNKNOWN: USER IMPORTED
N0432O12	2	139631194	2q22.1	1.06728027	N/A	1.06728027	N/A	1	UNKNOWN: USER IMPORTED
N0015D09	2	139758801	2q22.1	0.971290357	N/A	0.971290357	N/A	1	UNKNOWN: USER IMPORTED
N0641H14	2	139879239	2q22.1	0.983355251	N/A	0.983355251	N/A	1	UNKNOWN: USER IMPORTED
N0280H24	2	139889410	2q22.1	1.037038938	N/A	1.037038938	N/A	1	UNKNOWN: USER IMPORTED
N0197H03	2	140001620	2q22.1	0.952411774	N/A	0.952411774	N/A	1	UNKNOWN: USER IMPORTED
N0700P17	2	140027342	2q22.1	0.978146826	N/A	0.978146826	N/A	1	UNKNOWN: USER IMPORTED
N0343N24	2	140096486	2q22.1	0.895796848	N/A	0.895796848	N/A	1	UNKNOWN: USER IMPORTED
N0171N08	2	140121652	2q22.1	1.0031773605	0.0395294999902226	1.0031773605	0.0395294999902226	2	UNKNOWN: USER IMPORTED
N0157J03	2	140181718	2q22.1	0.956342082	N/A	0.956342082	N/A	1	UNKNOWN: USER IMPORTED
N0606L09	2	140238393	2q22.1	0.973181379	N/A	0.973181379	N/A	1	UNKNOWN: USER IMPORTED
N0349I07	2	140326486	2q22.1	0.93164652	N/A	0.93164652	N/A	1	UNKNOWN: USER IMPORTED
N0760M12	2	140554183	2q22.1	0.972419098	N/A	0.972419098	N/A	1	UNKNOWN: USER IMPORTED
N0350N01	2	140570901	2q22.1	0.902249362	N/A	0.902249362	N/A	1	UNKNOWN: USER IMPORTED
N0738L06	2	140967852	2q22.1	1.096061144	N/A	1.096061144	N/A	1	UNKNOWN: USER IMPORTED
N0763L10	2	141014744	2q22.1	0.89783194	N/A	0.89783194	N/A	1	UNKNOWN: USER IMPORTED
N0379K06	2	141134639	2q22.1	0.918731275	N/A	0.918731275	N/A	1	UNKNOWN: USER IMPORTED
N0615B21	2	141290444	2q22.1	0.975664019	N/A	0.975664019	N/A	1	UNKNOWN: USER IMPORTED
N0605O14	2	141406553	2q22.2	1.064971808	N/A	1.064971808	N/A	1	UNKNOWN: USER IMPORTED
N0662P10	2	141500072	2q22.2	1.044384446	N/A	1.044384446	N/A	1	UNKNOWN: USER IMPORTED
N0664P07	2	141605023	2q22.2	1.155230888	N/A	1.155230888	N/A	1	UNKNOWN: USER IMPORTED
N0707N09	2	141735956	2q22.2	0.926820076	N/A	0.926820076	N/A	1	UNKNOWN: USER IMPORTED
N0593I12	2	141805098	2q22.2	0.931419318	N/A	0.931419318	N/A	1	UNKNOWN: USER IMPORTED
N0321H21	2	141947679	2q22.2	0.874372777	N/A	0.874372777	N/A	1	UNKNOWN: USER IMPORTED
N0713N09	2	142146615	2q22.2	0.907070895	N/A	0.907070895	N/A	1	UNKNOWN: USER IMPORTED
N0620A03	2	142341741	2q22.2	1.042223621	N/A	1.042223621	N/A	1	UNKNOWN: USER IMPORTED
N0679C10	2	142447495	2q22.3	1.122648581	N/A	1.122648581	N/A	1	UNKNOWN: USER IMPORTED
N0628A18	2	142786417	2q22.3	1.018493152	N/A	1.018493152	N/A	1	UNKNOWN: USER IMPORTED
N0767I04	2	142911935	2q22.3	1.097246758	N/A	1.097246758	N/A	1	UNKNOWN: USER IMPORTED
N0662F15	2	143028518	2q22.3	1.124633774	N/A	1.124633774	N/A	1	UNKNOWN: USER IMPORTED
N0253K09	2	143184517	2q22.3	0.916402284	N/A	0.916402284	N/A	1	UNKNOWN: USER IMPORTED
M2130L12	2	143235709	2q22.3	0.973291807	N/A	0.973291807	N/A	1	UNKNOWN: USER IMPORTED
N0510J20	2	143364804	2q22.3	0.984033251	N/A	0.984033251	N/A	1	UNKNOWN: USER IMPORTED
N0734C21	2	143399859	2q22.3	0.979090102	N/A	0.979090102	N/A	1	UNKNOWN: USER IMPORTED
N0592N03	2	143508005	2q22.3	1.018681554	N/A	1.018681554	N/A	1	UNKNOWN: USER IMPORTED
N0799C14	2	143557526	2q22.3	1.051943305	N/A	1.051943305	N/A	1	UNKNOWN: USER IMPORTED
M2110I08	2	143699272	2q22.3	1.006543294	N/A	1.006543294	N/A	1	UNKNOWN: USER IMPORTED
N0115I12	2	143907907	2q22.3	0.999462707	N/A	0.999462707	N/A	1	UNKNOWN: USER IMPORTED
M2010L10	2	144002359	2q22.3	1.035795074	N/A	1.035795074	N/A	1	UNKNOWN: USER IMPORTED
N0186C15	2	144049426	2q22.3	1.097359721	N/A	1.097359721	N/A	1	UNKNOWN: USER IMPORTED
N0664H01	2	144126807	2q22.3	1.097852827	N/A	1.097852827	N/A	1	UNKNOWN: USER IMPORTED
N0393I07	2	144248282	2q22.3	1.083218784	N/A	1.083218784	N/A	1	UNKNOWN: USER IMPORTED
N0434H14	2	144379841	2q22.3	1.033362746	N/A	1.033362746	N/A	1	UNKNOWN: USER IMPORTED
N0067P22	2	144430983	2q22.3	0.96312651	N/A	0.96312651	N/A	1	UNKNOWN: USER IMPORTED
N0718D07	2	144514768	2q22.3	0.971217767	N/A	0.971217767	N/A	1	UNKNOWN: USER IMPORTED
N0606F10	2	144609507	2q22.3	1.124031635	N/A	1.124031635	N/A	1	UNKNOWN: USER IMPORTED
N0158G12	2	144736051	2q22.3	1.01213916	N/A	1.01213916	N/A	1	UNKNOWN: USER IMPORTED
N0473E22	2	144940269	2q23.1	1.001149974	N/A	1.001149974	N/A	1	UNKNOWN: USER IMPORTED
N0095O09	2	145039672	2q23.1	0.96665811	N/A	0.96665811	N/A	1	UNKNOWN: USER IMPORTED
N0328C22	2	145052917	2q23.1	0.973891166	N/A	0.973891166	N/A	1	UNKNOWN: USER IMPORTED
N0107E05	2	145186865	2q23.1	1.055466261	N/A	1.055466261	N/A	1	UNKNOWN: USER IMPORTED
M2006I07	2	145344088	2q23.1	1.05734301	N/A	1.05734301	N/A	1	UNKNOWN: USER IMPORTED
N0752P04	2	145681747	2q23.1	0.942137984	N/A	0.942137984	N/A	1	UNKNOWN: USER IMPORTED
N0206I11	2	145792729	2q23.1	0.955364711	N/A	0.955364711	N/A	1	UNKNOWN: USER IMPORTED
N0123K15	2	145871567	2q23.1	0.999838725	N/A	0.999838725	N/A	1	UNKNOWN: USER IMPORTED
N0337O08	2	145979665	2q23.1	1.13580036	N/A	1.13580036	N/A	1	UNKNOWN: USER IMPORTED
N0624D15	2	146032753	2q23.1	1.000017992	N/A	1.000017992	N/A	1	UNKNOWN: USER IMPORTED
N0026J15	2	146188613	2q23.1	1.008163372	N/A	1.008163372	N/A	1	UNKNOWN: USER IMPORTED
N0707K03	2	146376576	2q23.2	0.977934122	N/A	0.977934122	N/A	1	UNKNOWN: USER IMPORTED
N0320H11	2	146546347	2q23.2	1.005316226	N/A	1.005316226	N/A	1	UNKNOWN: USER IMPORTED
N0319G15	2	146586374	2q23.2	0.923960455	N/A	0.923960455	N/A	1	UNKNOWN: USER IMPORTED
N0015I03	2	146729599	2q23.2	0.998197135	N/A	0.998197135	N/A	1	UNKNOWN: USER IMPORTED
N0033H10	2	146812555	2q23.2	0.882831211	N/A	0.882831211	N/A	1	UNKNOWN: USER IMPORTED
N0614N07	2	146823592	2q23.2	0.950711639	N/A	0.950711639	N/A	1	UNKNOWN: USER IMPORTED
N0558O21	2	146998867	2q23.2	0.951952851	N/A	0.951952851	N/A	1	UNKNOWN: USER IMPORTED
N0439K17	2	147115984	2q23.2	0.946449025	N/A	0.946449025	N/A	1	UNKNOWN: USER IMPORTED
N0432B13	2	147391455	2q23.3	0.968040967	N/A	0.968040967	N/A	1	UNKNOWN: USER IMPORTED
N0583I16	2	147451245	2q23.3	0.933957831	N/A	0.933957831	N/A	1	UNKNOWN: USER IMPORTED
N0597B11	2	147526705	2q23.3	0.98111161	N/A	0.98111161	N/A	1	UNKNOWN: USER IMPORTED
N0451O08	2	147730139	2q23.3	0.941619732	N/A	0.941619732	N/A	1	UNKNOWN: USER IMPORTED
N0259M09	2	147827877	2q23.3	1.055921549	N/A	1.055921549	N/A	1	UNKNOWN: USER IMPORTED
N0143E10	2	147955945	2q23.3	0.87527353	N/A	0.87527353	N/A	1	UNKNOWN: USER IMPORTED
N0100I09	2	148060566	2q23.3	1.100785922	N/A	1.100785922	N/A	1	UNKNOWN: USER IMPORTED
N0125A06	2	148291212	2q23.3	1.00297476	N/A	1.00297476	N/A	1	UNKNOWN: USER IMPORTED
M2011N05	2	148418905	2q23.3	0.927608947	N/A	0.927608947	N/A	1	UNKNOWN: USER IMPORTED
N0769B13	2	148494336	2q23.3	1.025904571	N/A	1.025904571	N/A	1	UNKNOWN: USER IMPORTED
N0063M21	2	148665039	2q23.3	1.008644985	N/A	1.008644985	N/A	1	UNKNOWN: USER IMPORTED
N0626B14	2	148731653	2q23.3	1.02609641	N/A	1.02609641	N/A	1	UNKNOWN: USER IMPORTED
N0072H23	2	148824886	2q23.3	0.935835365	N/A	0.935835365	N/A	1	UNKNOWN: USER IMPORTED
N0617E18	2	148914476	2q23.3	0.92405387	N/A	0.92405387	N/A	1	UNKNOWN: USER IMPORTED
N0780J17	2	149084404	2q23.3	1.014253719	N/A	1.014253719	N/A	1	UNKNOWN: USER IMPORTED
N0659J19	2	149269717	2q23.3	1.052286908	N/A	1.052286908	N/A	1	UNKNOWN: USER IMPORTED
N0785J16	2	149457860	2q23.3	1.031084342	N/A	1.031084342	N/A	1	UNKNOWN: USER IMPORTED
N0021C06	2	149553703	2q23.3	1.024026054	N/A	1.024026054	N/A	1	UNKNOWN: USER IMPORTED
F0562G05	2	149807986	2q23.3	0.961156837	N/A	0.961156837	N/A	1	UNKNOWN: USER IMPORTED
N0343B21	2	149994797	2q23.3	0.968924923	N/A	0.968924923	N/A	1	UNKNOWN: USER IMPORTED
N0621O06	2	150036787	2q23.3	0.994770148	N/A	0.994770148	N/A	1	UNKNOWN: USER IMPORTED
N0489G12	2	150170418	2q23.3	1.042494043	N/A	1.042494043	N/A	1	UNKNOWN: USER IMPORTED
N0269L24	2	150309569	2q23.3	0.935277331	N/A	0.935277331	N/A	1	UNKNOWN: USER IMPORTED
N0687M13	2	150456156	2q23.3	0.867631373	N/A	0.867631373	N/A	1	UNKNOWN: USER IMPORTED
N0068G05	2	150498520	2q23.3	0.976071047	N/A	0.976071047	N/A	1	UNKNOWN: USER IMPORTED
N0279C03	2	150611765	2q23.3	0.949191066	N/A	0.949191066	N/A	1	UNKNOWN: USER IMPORTED
N0714M08	2	150679575	2q23.3	0.904875494	N/A	0.904875494	N/A	1	UNKNOWN: USER IMPORTED
M2021O11	2	150827508	2q23.3	0.981314721	N/A	0.981314721	N/A	1	UNKNOWN: USER IMPORTED
N0062P16	2	150858927	2q23.3	0.760117619	N/A	0.760117619	N/A	1	UNKNOWN: USER IMPORTED
M2055D13	2	150978295	2q23.3	1.089240175	N/A	1.089240175	N/A	1	UNKNOWN: USER IMPORTED
F0618I23	2	150997435	2q23.3	1.032398734	N/A	1.032398734	N/A	1	UNKNOWN: USER IMPORTED
N0454F04	2	151184209	2q23.3	0.957288315	N/A	0.957288315	N/A	1	UNKNOWN: USER IMPORTED
N0096L08	2	151296491	2q23.3	0.9692422	N/A	0.9692422	N/A	1	UNKNOWN: USER IMPORTED
N0022J23	2	151338279	2q23.3	0.937113217	N/A	0.937113217	N/A	1	UNKNOWN: USER IMPORTED
N0720N12	2	151490418	2q23.3	0.945716242	N/A	0.945716242	N/A	1	UNKNOWN: USER IMPORTED
N0147I08	2	151600649	2q23.3	1.042472924	N/A	1.042472924	N/A	1	UNKNOWN: USER IMPORTED
N0681M13	2	151798917	2q23.3	1.001837277	N/A	1.001837277	N/A	1	UNKNOWN: USER IMPORTED
N0407E14	2	151932553	2q23.3	1.04190821	N/A	1.04190821	N/A	1	UNKNOWN: USER IMPORTED
N0600C17	2	152253779	2q24.1	1.036647695	N/A	1.036647695	N/A	1	UNKNOWN: USER IMPORTED
N0624O01	2	152368455	2q24.1	1.031849147	N/A	1.031849147	N/A	1	UNKNOWN: USER IMPORTED
N0346A19	2	152427059	2q24.1	0.939122868	N/A	0.939122868	N/A	1	UNKNOWN: USER IMPORTED
N0347O02	2	152445491	2q24.1	1.051003163	N/A	1.051003163	N/A	1	UNKNOWN: USER IMPORTED
N0115H05	2	152571783	2q24.1	1.537222829	N/A	1.537222829	N/A	1	UNKNOWN: USER IMPORTED
N0185M22	2	152626905	2q24.1	0.957853323	N/A	0.957853323	N/A	1	UNKNOWN: USER IMPORTED
N0274B24	2	152751906	2q24.1	0.994651979	N/A	0.994651979	N/A	1	UNKNOWN: USER IMPORTED
N0764F09	2	152867995	2q24.1	0.938296179	N/A	0.938296179	N/A	1	UNKNOWN: USER IMPORTED
N0804I20	2	152995322	2q24.1	1.105482214	N/A	1.105482214	N/A	1	UNKNOWN: USER IMPORTED
N0352J13	2	153033562	2q24.1	0.970232341	N/A	0.970232341	N/A	1	UNKNOWN: USER IMPORTED
N0447P16	2	153158381	2q24.1	1.011965689	N/A	1.011965689	N/A	1	UNKNOWN: USER IMPORTED
N0056I19	2	153303671	2q24.1	0.827038554	N/A	0.827038554	N/A	1	UNKNOWN: USER IMPORTED
N0058K07	2	153553473	2q24.1	1.013372907	N/A	1.013372907	N/A	1	UNKNOWN: USER IMPORTED
N0712M08	2	153698244	2q24.1	0.997543229	N/A	0.997543229	N/A	1	UNKNOWN: USER IMPORTED
N0107D18	2	153793272	2q24.1	0.928553018	N/A	0.928553018	N/A	1	UNKNOWN: USER IMPORTED
N0005G15	2	153861210	2q24.1	0.897021263	N/A	0.897021263	N/A	1	UNKNOWN: USER IMPORTED
N0410A14	2	153977896	2q24.1	0.92971997	N/A	0.92971997	N/A	1	UNKNOWN: USER IMPORTED
N0454A19	2	154064489	2q24.1	0.982406533	N/A	0.982406533	N/A	1	UNKNOWN: USER IMPORTED
N0074P18	2	154176547	2q24.1	0.962691555	N/A	0.962691555	N/A	1	UNKNOWN: USER IMPORTED
N0440F15	2	154180456	2q24.1	0.949380647	N/A	0.949380647	N/A	1	UNKNOWN: USER IMPORTED
N0745F05	2	154395294	2q24.1	1.052126501	N/A	1.052126501	N/A	1	UNKNOWN: USER IMPORTED
N0343H02	2	154500510	2q24.1	1.003278482	N/A	1.003278482	N/A	1	UNKNOWN: USER IMPORTED
N0261E11	2	154603623	2q24.1	0.987346451	N/A	0.987346451	N/A	1	UNKNOWN: USER IMPORTED
N0044N06	2	154825559	2q24.1	0.767307926	N/A	0.767307926	N/A	1	UNKNOWN: USER IMPORTED
N0326C07	2	154875347	2q24.1	0.936618245	N/A	0.936618245	N/A	1	UNKNOWN: USER IMPORTED
N0196C20	2	155040906	2q24.1	0.899202814	N/A	0.899202814	N/A	1	UNKNOWN: USER IMPORTED
N0187G20	2	155143595	2q24.1	1.075067608	N/A	1.075067608	N/A	1	UNKNOWN: USER IMPORTED
N0633H24	2	155147020	2q24.1	0.904120217	N/A	0.904120217	N/A	1	UNKNOWN: USER IMPORTED
N0357O18	2	155296108	2q24.1	1.002660331	N/A	1.002660331	N/A	1	UNKNOWN: USER IMPORTED
N0155D01	2	155483621	2q24.1	0.946367299	N/A	0.946367299	N/A	1	UNKNOWN: USER IMPORTED
N0157M22	2	155554863	2q24.1	0.919925239	N/A	0.919925239	N/A	1	UNKNOWN: USER IMPORTED
N0621K10	2	155634080	2q24.1	1.038371109	N/A	1.038371109	N/A	1	UNKNOWN: USER IMPORTED
N0266L10	2	155783350	2q24.1	0.862678706	N/A	0.862678706	N/A	1	UNKNOWN: USER IMPORTED
N0325I24	2	155841659	2q24.1	1.01339432	N/A	1.01339432	N/A	1	UNKNOWN: USER IMPORTED
N0569P21	2	155995702	2q24.1	1.005490974	N/A	1.005490974	N/A	1	UNKNOWN: USER IMPORTED
N0280K06	2	156050161	2q24.1	1.011079572	N/A	1.011079572	N/A	1	UNKNOWN: USER IMPORTED
N0268C11	2	156137181	2q24.1	0.954648627	N/A	0.954648627	N/A	1	UNKNOWN: USER IMPORTED
N0631C11	2	156249210	2q24.1	1.007993339	N/A	1.007993339	N/A	1	UNKNOWN: USER IMPORTED
N0039F13	2	156387230	2q24.1	1.070118476	N/A	1.070118476	N/A	1	UNKNOWN: USER IMPORTED
N0183E18	2	156524741	2q24.1	1.011073482	N/A	1.011073482	N/A	1	UNKNOWN: USER IMPORTED
N0777J01	2	156533276	2q24.1	0.921250142	N/A	0.921250142	N/A	1	UNKNOWN: USER IMPORTED
N0737D07	2	156699489	2q24.1	0.906910096	N/A	0.906910096	N/A	1	UNKNOWN: USER IMPORTED
N0498C14	2	156841597	2q24.2	0.868613656	N/A	0.868613656	N/A	1	UNKNOWN: USER IMPORTED
N0815O15	2	156982739	2q24.2	0.907201834	N/A	0.907201834	N/A	1	UNKNOWN: USER IMPORTED
N0678M15	2	157281054	2q24.2	1.108625518	N/A	1.108625518	N/A	1	UNKNOWN: USER IMPORTED
N0300B13	2	157391233	2q24.2	0.998214226	N/A	0.998214226	N/A	1	UNKNOWN: USER IMPORTED
N0771G02	2	157586453	2q24.2	1.084218747	N/A	1.084218747	N/A	1	UNKNOWN: USER IMPORTED
N0098J07	2	157762482	2q24.2	1.033546236	N/A	1.033546236	N/A	1	UNKNOWN: USER IMPORTED
M2015J08	2	157828878	2q24.2	0.928351552	N/A	0.928351552	N/A	1	UNKNOWN: USER IMPORTED
N0346F16	2	157886385	2q24.2	0.996395334	N/A	0.996395334	N/A	1	UNKNOWN: USER IMPORTED
N0715G20	2	157951256	2q24.2	0.797744928	N/A	0.797744928	N/A	1	UNKNOWN: USER IMPORTED
N0736C14	2	157984523	2q24.2	0.922332813	N/A	0.922332813	N/A	1	UNKNOWN: USER IMPORTED
N0368O12	2	158233776	2q24.2	0.895992518	N/A	0.895992518	N/A	1	UNKNOWN: USER IMPORTED
M2025I01	2	158474911	2q24.2	1.079179049	N/A	1.079179049	N/A	1	UNKNOWN: USER IMPORTED
N0081P01	2	158643906	2q24.2	0.983293436	N/A	0.983293436	N/A	1	UNKNOWN: USER IMPORTED
N1152H14	2	158735828	2q24.2	1.000096476	N/A	1.000096476	N/A	1	UNKNOWN: USER IMPORTED
N0379B20	2	158790442	2q24.2	0.950167651	N/A	0.950167651	N/A	1	UNKNOWN: USER IMPORTED
N0286M12	2	158984066	2q24.2	1.040226248	N/A	1.040226248	N/A	1	UNKNOWN: USER IMPORTED
N0744F01	2	159120616	2q24.2	0.91509349	N/A	0.91509349	N/A	1	UNKNOWN: USER IMPORTED
N0135A22	2	159148202	2q24.2	0.965936329	N/A	0.965936329	N/A	1	UNKNOWN: USER IMPORTED
N0275B11	2	159288942	2q24.2	0.928714899	N/A	0.928714899	N/A	1	UNKNOWN: USER IMPORTED
N0619B17	2	159405839	2q24.2	1.173064225	N/A	1.173064225	N/A	1	UNKNOWN: USER IMPORTED
N0797D23	2	159602020	2q24.2	0.998549381	N/A	0.998549381	N/A	1	UNKNOWN: USER IMPORTED
N0720M21	2	159735146	2q24.2	0.945078446	N/A	0.945078446	N/A	1	UNKNOWN: USER IMPORTED
N0137B08	2	159878914	2q24.2	1.238472445	N/A	1.238472445	N/A	1	UNKNOWN: USER IMPORTED
N0252I24	2	160052290	2q24.2	1.099987326	N/A	1.099987326	N/A	1	UNKNOWN: USER IMPORTED
N0434E04	2	160146781	2q24.2	1.039501225	N/A	1.039501225	N/A	1	UNKNOWN: USER IMPORTED
N0383M20	2	160197666	2q24.2	1.006556751	N/A	1.006556751	N/A	1	UNKNOWN: USER IMPORTED
N0610B06	2	160341448	2q24.2	1.023768794	N/A	1.023768794	N/A	1	UNKNOWN: USER IMPORTED
N0703K10	2	160396031	2q24.2	0.932643242	N/A	0.932643242	N/A	1	UNKNOWN: USER IMPORTED
N0050J20	2	160512585	2q24.3	1.012221966	N/A	1.012221966	N/A	1	UNKNOWN: USER IMPORTED
N0662D15	2	160586365	2q24.3	1.071226884	N/A	1.071226884	N/A	1	UNKNOWN: USER IMPORTED
N0099D08	2	160820922	2q24.3	1.010015858	N/A	1.010015858	N/A	1	UNKNOWN: USER IMPORTED
N0252K07	2	160965026	2q24.3	0.903589687	N/A	0.903589687	N/A	1	UNKNOWN: USER IMPORTED
N0076K03	2	161001967	2q24.3	1.011704205	N/A	1.011704205	N/A	1	UNKNOWN: USER IMPORTED
N0182K03	2	161113662	2q24.3	0.95069111	N/A	0.95069111	N/A	1	UNKNOWN: USER IMPORTED
N0280B22	2	161186250	2q24.3	1.051756475	N/A	1.051756475	N/A	1	UNKNOWN: USER IMPORTED
N0131M04	2	161300485	2q24.3	0.988355422	N/A	0.988355422	N/A	1	UNKNOWN: USER IMPORTED
N0630J13	2	161505288	2q24.3	1.037572317	N/A	1.037572317	N/A	1	UNKNOWN: USER IMPORTED
N0717C22	2	161536982	2q24.3	1.074696403	N/A	1.074696403	N/A	1	UNKNOWN: USER IMPORTED
N0020D08	2	161547412	2q24.3	1.0794929375	0.185353909744818	1.0794929375	0.185353909744818	2	UNKNOWN: USER IMPORTED
N0130J08	2	161714751	2q24.3	0.810988059	N/A	0.810988059	N/A	1	UNKNOWN: USER IMPORTED
N0350H05	2	161810630	2q24.3	1.026972803	N/A	1.026972803	N/A	1	UNKNOWN: USER IMPORTED
N0606C11	2	161896309	2q24.3	1.008169658	N/A	1.008169658	N/A	1	UNKNOWN: USER IMPORTED
N0742E18	2	162135691	2q24.3	1.022653609	N/A	1.022653609	N/A	1	UNKNOWN: USER IMPORTED
N0408O15	2	162221989	2q24.3	1.055643563	N/A	1.055643563	N/A	1	UNKNOWN: USER IMPORTED
N0668H08	2	162443823	2q24.3	0.965993203	N/A	0.965993203	N/A	1	UNKNOWN: USER IMPORTED
N0279F04	2	162638277	2q24.3	1.032506785	N/A	1.032506785	N/A	1	UNKNOWN: USER IMPORTED
N0345J09	2	162771844	2q24.3	1.128555045	N/A	1.128555045	N/A	1	UNKNOWN: USER IMPORTED
N0067G13	2	162876665	2q24.3	0.914091464	N/A	0.914091464	N/A	1	UNKNOWN: USER IMPORTED
N0656P17	2	163173880	2q24.3	0.911571026	N/A	0.911571026	N/A	1	UNKNOWN: USER IMPORTED
N0641G08	2	163195181	2q24.3	0.99953854	N/A	0.99953854	N/A	1	UNKNOWN: USER IMPORTED
N0789O17	2	163223138	2q24.3	1.060085051	N/A	1.060085051	N/A	1	UNKNOWN: USER IMPORTED
N0141N05	2	163384948	2q24.3	1.059092749	N/A	1.059092749	N/A	1	UNKNOWN: USER IMPORTED
N0629M23	2	163426326	2q24.3	1.044689248	N/A	1.044689248	N/A	1	UNKNOWN: USER IMPORTED
N0410P11	2	163530133	2q24.3	1.058977429	N/A	1.058977429	N/A	1	UNKNOWN: USER IMPORTED
N0815G20	2	163651530	2q24.3	0.965322206	N/A	0.965322206	N/A	1	UNKNOWN: USER IMPORTED
N0738N19	2	163749673	2q24.3	1.007258493	N/A	1.007258493	N/A	1	UNKNOWN: USER IMPORTED
N0650A08	2	163850221	2q24.3	0.732171685	N/A	0.732171685	N/A	1	UNKNOWN: USER IMPORTED
N0072N22	2	163897011	2q24.3	1.028329826	N/A	1.028329826	N/A	1	UNKNOWN: USER IMPORTED
N0368L21	2	164011740	2q24.3	0.965402949	N/A	0.965402949	N/A	1	UNKNOWN: USER IMPORTED
N0075N07	2	164111062	2q24.3	0.980187252	N/A	0.980187252	N/A	1	UNKNOWN: USER IMPORTED
N0603H03	2	164294945	2q24.3	0.928682582	N/A	0.928682582	N/A	1	UNKNOWN: USER IMPORTED
N0132J19	2	164412760	2q24.3	0.82486378	N/A	0.82486378	N/A	1	UNKNOWN: USER IMPORTED
N0043N02	2	164654183	2q24.3	1.021223602	N/A	1.021223602	N/A	1	UNKNOWN: USER IMPORTED
N0690D01	2	164679565	2q24.3	1.034584313	N/A	1.034584313	N/A	1	UNKNOWN: USER IMPORTED
N0760O07	2	164835297	2q24.3	1.01747757	N/A	1.01747757	N/A	1	UNKNOWN: USER IMPORTED
N0637J07	2	164976796	2q24.3	1.027869037	N/A	1.027869037	N/A	1	UNKNOWN: USER IMPORTED
N0721B14	2	165107852	2q24.3	0.985409724	N/A	0.985409724	N/A	1	UNKNOWN: USER IMPORTED
N0794G22	2	165134345	2q24.3	1.038309029	N/A	1.038309029	N/A	1	UNKNOWN: USER IMPORTED
N0624F04	2	165201077	2q24.3	0.887553534	N/A	0.887553534	N/A	1	UNKNOWN: USER IMPORTED
N0452N17	2	165318005	2q24.3	1.052332682	N/A	1.052332682	N/A	1	UNKNOWN: USER IMPORTED
N0743K19	2	165513711	2q24.3	1.060406552	N/A	1.060406552	N/A	1	UNKNOWN: USER IMPORTED
N0718J11	2	165686315	2q24.3	1.000635061	N/A	1.000635061	N/A	1	UNKNOWN: USER IMPORTED
N0637G10	2	165755376	2q24.3	0.857766311	N/A	0.857766311	N/A	1	UNKNOWN: USER IMPORTED
N0640F17	2	165784086	2q24.3	0.960674733	N/A	0.960674733	N/A	1	UNKNOWN: USER IMPORTED
N0719O01	2	165917587	2q24.3	0.981639198	N/A	0.981639198	N/A	1	UNKNOWN: USER IMPORTED
N0422D18	2	166091773	2q24.3	1.037172135	N/A	1.037172135	N/A	1	UNKNOWN: USER IMPORTED
N0603P03	2	166489423	2q31.1	0.911011518	N/A	0.911011518	N/A	1	UNKNOWN: USER IMPORTED
N0652L22	2	166563014	2q31.1	0.970216624	N/A	0.970216624	N/A	1	UNKNOWN: USER IMPORTED
N0760C21	2	166620921	2q31.1	1.057677968	N/A	1.057677968	N/A	1	UNKNOWN: USER IMPORTED
N0584A12	2	166887039	2q31.1	0.959341285	N/A	0.959341285	N/A	1	UNKNOWN: USER IMPORTED
N0746P05	2	166951187	2q31.1	0.956646688	N/A	0.956646688	N/A	1	UNKNOWN: USER IMPORTED
N0796K05	2	167134361	2q31.1	0.966048309	N/A	0.966048309	N/A	1	UNKNOWN: USER IMPORTED
N0019B22	2	167306419	2q31.1	0.820768645	N/A	0.820768645	N/A	1	UNKNOWN: USER IMPORTED
N0509I17	2	167338097	2q31.1	0.935906876	N/A	0.935906876	N/A	1	UNKNOWN: USER IMPORTED
N0604J02	2	167549957	2q31.1	1.020385912	N/A	1.020385912	N/A	1	UNKNOWN: USER IMPORTED
N0625D18	2	167659749	2q31.1	1.044981673	N/A	1.044981673	N/A	1	UNKNOWN: USER IMPORTED
N0773K07	2	167784961	2q31.1	0.95982889	N/A	0.95982889	N/A	1	UNKNOWN: USER IMPORTED
N0460N09	2	168167960	2q31.1	0.882311584	N/A	0.882311584	N/A	1	UNKNOWN: USER IMPORTED
N0799J14	2	168390804	2q31.1	0.973073887	N/A	0.973073887	N/A	1	UNKNOWN: USER IMPORTED
M2032L03	2	168495273	2q31.1	1.011942409	N/A	1.011942409	N/A	1	UNKNOWN: USER IMPORTED
N0043I18	2	168588919	2q31.1	0.937146025	N/A	0.937146025	N/A	1	UNKNOWN: USER IMPORTED
N0185A03	2	168748114	2q31.1	1.007173329	N/A	1.007173329	N/A	1	UNKNOWN: USER IMPORTED
N0434H02	2	168813219	2q31.1	1.028039954	N/A	1.028039954	N/A	1	UNKNOWN: USER IMPORTED
N0001N14	2	169314507	2q31.1	1.012292298	N/A	1.012292298	N/A	1	UNKNOWN: USER IMPORTED
N0601D05	2	169324058	2q31.1	1.107114767	N/A	1.107114767	N/A	1	UNKNOWN: USER IMPORTED
N0656M07	2	169537398	2q31.1	0.957796449	N/A	0.957796449	N/A	1	UNKNOWN: USER IMPORTED
M2015F04	2	169626918	2q31.1	0.960324942	N/A	0.960324942	N/A	1	UNKNOWN: USER IMPORTED
N0341C21	2	169737977	2q31.1	0.965548327	N/A	0.965548327	N/A	1	UNKNOWN: USER IMPORTED
N0166N08	2	169839279	2q31.1	1.050009289	N/A	1.050009289	N/A	1	UNKNOWN: USER IMPORTED
N0113I11	2	169981144	2q31.1	1.094047465	N/A	1.094047465	N/A	1	UNKNOWN: USER IMPORTED
N0807C18	2	170079900	2q31.1	0.914183406	N/A	0.914183406	N/A	1	UNKNOWN: USER IMPORTED
N0112M13	2	170345541	2q31.1	0.964964655	N/A	0.964964655	N/A	1	UNKNOWN: USER IMPORTED
N0762D11	2	170435083	2q31.1	0.969072364	N/A	0.969072364	N/A	1	UNKNOWN: USER IMPORTED
N0619P07	2	170563732	2q31.1	0.953128643	N/A	0.953128643	N/A	1	UNKNOWN: USER IMPORTED
N0178D14	2	170690394	2q31.1	1.001209205	N/A	1.001209205	N/A	1	UNKNOWN: USER IMPORTED
N0389F18	2	170726864	2q31.1	0.769521008	N/A	0.769521008	N/A	1	UNKNOWN: USER IMPORTED
N0799P20	2	170864473	2q31.1	1.009771466	N/A	1.009771466	N/A	1	UNKNOWN: USER IMPORTED
N0718H11	2	170948343	2q31.1	0.89319763	N/A	0.89319763	N/A	1	UNKNOWN: USER IMPORTED
N0730I24	2	171010315	2q31.1	0.859691585	N/A	0.859691585	N/A	1	UNKNOWN: USER IMPORTED
N0642I08	2	171148037	2q31.1	1.086153843	N/A	1.086153843	N/A	1	UNKNOWN: USER IMPORTED
N0121K19	2	171232453	2q31.1	1.000654904	N/A	1.000654904	N/A	1	UNKNOWN: USER IMPORTED
N0081F17	2	171370708	2q31.1	0.989427268	N/A	0.989427268	N/A	1	UNKNOWN: USER IMPORTED
N0666G08	2	171463681	2q31.1	0.917920204	N/A	0.917920204	N/A	1	UNKNOWN: USER IMPORTED
N0164H08	2	171558400	2q31.1	0.88079494	N/A	0.88079494	N/A	1	UNKNOWN: USER IMPORTED
M2245O19	2	171772366	2q31.1	1.062463157	N/A	1.062463157	N/A	1	UNKNOWN: USER IMPORTED
M2028M05	2	171838234	2q31.1	1.037366726	N/A	1.037366726	N/A	1	UNKNOWN: USER IMPORTED
N0465K11	2	172069585	2q31.1	0.986455461	N/A	0.986455461	N/A	1	UNKNOWN: USER IMPORTED
N0181J06	2	172157740	2q31.1	0.961357714	N/A	0.961357714	N/A	1	UNKNOWN: USER IMPORTED
N0742P17	2	172214760	2q31.1	0.920710181	N/A	0.920710181	N/A	1	UNKNOWN: USER IMPORTED
N0176L20	2	172389463	2q31.1	1.004199077	N/A	1.004199077	N/A	1	UNKNOWN: USER IMPORTED
N0561E03	2	172431848	2q31.1	0.950099088	N/A	0.950099088	N/A	1	UNKNOWN: USER IMPORTED
N0703L16	2	172525176	2q31.1	1.025597509	N/A	1.025597509	N/A	1	UNKNOWN: USER IMPORTED
N0435J05	2	172612050	2q31.1	1.070012095	N/A	1.070012095	N/A	1	UNKNOWN: USER IMPORTED
N0157F18	2	172711440	2q31.1	0.856975574	N/A	0.856975574	N/A	1	UNKNOWN: USER IMPORTED
M2335E10	2	172805169	2q31.1	0.982049968	N/A	0.982049968	N/A	1	UNKNOWN: USER IMPORTED
N0099O03	2	172873572	2q31.1	0.991511072	N/A	0.991511072	N/A	1	UNKNOWN: USER IMPORTED
N0182F08	2	172983633	2q31.1	0.973574183	N/A	0.973574183	N/A	1	UNKNOWN: USER IMPORTED
N0744C22	2	173053881	2q31.1	1.015556717	N/A	1.015556717	N/A	1	UNKNOWN: USER IMPORTED
N0366L15	2	173380212	2q31.1	0.997487534	N/A	0.997487534	N/A	1	UNKNOWN: USER IMPORTED
N0184N02	2	173466253	2q31.1	1.137587132	N/A	1.137587132	N/A	1	UNKNOWN: USER IMPORTED
N0605G05	2	173747556	2q31.1	1.030066698	N/A	1.030066698	N/A	1	UNKNOWN: USER IMPORTED
N0170N21	2	173795213	2q31.1	1.10475729	N/A	1.10475729	N/A	1	UNKNOWN: USER IMPORTED
N0723F22	2	174162594	2q31.1	0.955482781	N/A	0.955482781	N/A	1	UNKNOWN: USER IMPORTED
N0158L08	2	174250984	2q31.1	1.066146028	N/A	1.066146028	N/A	1	UNKNOWN: USER IMPORTED
N0289G08	2	174308775	2q31.1	0.867707009	N/A	0.867707009	N/A	1	UNKNOWN: USER IMPORTED
N0509J10	2	174311849	2q31.1	0.874004422	N/A	0.874004422	N/A	1	UNKNOWN: USER IMPORTED
N0114P04	2	174386594	2q31.1	1.036066675	N/A	1.036066675	N/A	1	UNKNOWN: USER IMPORTED
N0357M16	2	174487778	2q31.1	0.972732898	N/A	0.972732898	N/A	1	UNKNOWN: USER IMPORTED
N0368N06	2	174620647	2q31.1	0.994723882	N/A	0.994723882	N/A	1	UNKNOWN: USER IMPORTED
N0135M14	2	174951216	2q31.2	0.994723882	N/A	0.994723882	N/A	1	UNKNOWN: USER IMPORTED
N0451F14	2	174954709	2q31.2	0.915388961	N/A	0.915388961	N/A	1	UNKNOWN: USER IMPORTED
M2008B06	2	175092841	2q31.2	0.977155369	N/A	0.977155369	N/A	1	UNKNOWN: USER IMPORTED
N0572N21	2	175133108	2q31.2	0.85266139	N/A	0.85266139	N/A	1	UNKNOWN: USER IMPORTED
N0664H24	2	175297258	2q31.2	0.995523657	N/A	0.995523657	N/A	1	UNKNOWN: USER IMPORTED
N0388J07	2	175532809	2q31.2	1.037512496	N/A	1.037512496	N/A	1	UNKNOWN: USER IMPORTED
N0762M22	2	175557431	2q31.2	1.14019018	N/A	1.14019018	N/A	1	UNKNOWN: USER IMPORTED
N0153D03	2	175703393	2q31.2	1.007918489	N/A	1.007918489	N/A	1	UNKNOWN: USER IMPORTED
N0062O19	2	175939960	2q31.2	1.043389295	N/A	1.043389295	N/A	1	UNKNOWN: USER IMPORTED
N0205B19	2	176234179	2q31.2	1.121455108	N/A	1.121455108	N/A	1	UNKNOWN: USER IMPORTED
N0143A20	2	176390405	2q31.2	1.058345822	N/A	1.058345822	N/A	1	UNKNOWN: USER IMPORTED
N0102C23	2	176431924	2q31.2	0.835934103	N/A	0.835934103	N/A	1	UNKNOWN: USER IMPORTED
N0538A12	2	176481860	2q31.2	1.005323593	N/A	1.005323593	N/A	1	UNKNOWN: USER IMPORTED
N0118L09	2	176683837	2q31.2	1.023651018	N/A	1.023651018	N/A	1	UNKNOWN: USER IMPORTED
N0144H07	2	177017575	2q31.2	0.969819193	N/A	0.969819193	N/A	1	UNKNOWN: USER IMPORTED
M2135J08	2	177134302	2q31.2	1.078340475	N/A	1.078340475	N/A	1	UNKNOWN: USER IMPORTED
N0163B03	2	177192960	2q31.2	0.970354733	N/A	0.970354733	N/A	1	UNKNOWN: USER IMPORTED
N0324L17	2	177314725	2q31.2	0.999537656	N/A	0.999537656	N/A	1	UNKNOWN: USER IMPORTED
N0017C10	2	177339767	2q31.2	1.091871709	N/A	1.091871709	N/A	1	UNKNOWN: USER IMPORTED
N0632P05	2	177507955	2q31.3	1.01762059	N/A	1.01762059	N/A	1	UNKNOWN: USER IMPORTED
N0278E08	2	177518844	2q31.3	0.963232891	N/A	0.963232891	N/A	1	UNKNOWN: USER IMPORTED
N0332M03	2	177834692	2q31.3	1.001872443	N/A	1.001872443	N/A	1	UNKNOWN: USER IMPORTED
N0483K11	2	177934652	2q31.3	0.996037292	N/A	0.996037292	N/A	1	UNKNOWN: USER IMPORTED
N0114B16	2	178049688	2q31.3	0.881620057	N/A	0.881620057	N/A	1	UNKNOWN: USER IMPORTED
N0447E16	2	178051678	2q31.3	0.953123437	N/A	0.953123437	N/A	1	UNKNOWN: USER IMPORTED
N0582F20	2	178175625	2q31.3	0.959785276	N/A	0.959785276	N/A	1	UNKNOWN: USER IMPORTED
N0599C07	2	178325960	2q31.3	1.070607653	N/A	1.070607653	N/A	1	UNKNOWN: USER IMPORTED
N0091J18	2	178429736	2q31.3	1.018803062	N/A	1.018803062	N/A	1	UNKNOWN: USER IMPORTED
N0100I14	2	178509642	2q31.3	1.00313222	N/A	1.00313222	N/A	1	UNKNOWN: USER IMPORTED
N0318F05	2	178780161	2q31.3	0.931199582	N/A	0.931199582	N/A	1	UNKNOWN: USER IMPORTED
N0374C05	2	178933858	2q31.3	1.060184163	N/A	1.060184163	N/A	1	UNKNOWN: USER IMPORTED
N0585M08	2	178956475	2q31.3	1.038309324	N/A	1.038309324	N/A	1	UNKNOWN: USER IMPORTED
M2008F12	2	179104816	2q31.3	1.032912271	N/A	1.032912271	N/A	1	UNKNOWN: USER IMPORTED
N0166L08	2	179143097	2q31.3	1.064162014	N/A	1.064162014	N/A	1	UNKNOWN: USER IMPORTED
N0702K16	2	179315140	2q31.3	0.992404615	N/A	0.992404615	N/A	1	UNKNOWN: USER IMPORTED
N0210A07	2	179441886	2q31.3	1.060384156	N/A	1.060384156	N/A	1	UNKNOWN: USER IMPORTED
N0095I17	2	179519175	2q31.3	1.034259374	N/A	1.034259374	N/A	1	UNKNOWN: USER IMPORTED
N0592D06	2	179591647	2q31.3	1.044870577	N/A	1.044870577	N/A	1	UNKNOWN: USER IMPORTED
N0149A09	2	179938326	2q32.1	0.940708567	N/A	0.940708567	N/A	1	UNKNOWN: USER IMPORTED
N0213O07	2	180015775	2q32.1	0.963770887	N/A	0.963770887	N/A	1	UNKNOWN: USER IMPORTED
N0535B12	2	180201131	2q32.1	0.964910728	N/A	0.964910728	N/A	1	UNKNOWN: USER IMPORTED
N0519M06	2	180305150	2q32.1	1.155925362	N/A	1.155925362	N/A	1	UNKNOWN: USER IMPORTED
N0637E03	2	180361161	2q32.1	1.057250086	N/A	1.057250086	N/A	1	UNKNOWN: USER IMPORTED
N0281A11	2	180503220	2q32.1	0.818285435	N/A	0.818285435	N/A	1	UNKNOWN: USER IMPORTED
N0030N09	2	180641177	2q32.1	0.99889151	N/A	0.99889151	N/A	1	UNKNOWN: USER IMPORTED
N0710J17	2	180737425	2q32.1	0.932292076	N/A	0.932292076	N/A	1	UNKNOWN: USER IMPORTED
N0113L22	2	180828279	2q32.1	0.996662613	N/A	0.996662613	N/A	1	UNKNOWN: USER IMPORTED
N0131G20	2	181082331	2q32.1	1.003676895	N/A	1.003676895	N/A	1	UNKNOWN: USER IMPORTED
N0742J19	2	181331704	2q32.1	0.990637941	N/A	0.990637941	N/A	1	UNKNOWN: USER IMPORTED
N0813F19	2	181388164	2q32.1	0.951587246	N/A	0.951587246	N/A	1	UNKNOWN: USER IMPORTED
N0035H22	2	181501486	2q32.1	1.01608823	N/A	1.01608823	N/A	1	UNKNOWN: USER IMPORTED
N0397C02	2	181729222	2q32.1	0.995593301	N/A	0.995593301	N/A	1	UNKNOWN: USER IMPORTED
N0444D21	2	182152632	2q32.1	1.028305465	N/A	1.028305465	N/A	1	UNKNOWN: USER IMPORTED
N0358M09	2	182243483	2q32.1	0.995717166	N/A	0.995717166	N/A	1	UNKNOWN: USER IMPORTED
N0165K16	2	182270087	2q32.1	0.983569722	N/A	0.983569722	N/A	1	UNKNOWN: USER IMPORTED
N0266D23	2	182402144	2q32.1	1.085133252	N/A	1.085133252	N/A	1	UNKNOWN: USER IMPORTED
N0794H19	2	182431808	2q32.1	0.970769158	N/A	0.970769158	N/A	1	UNKNOWN: USER IMPORTED
N0614B23	2	182607116	2q32.1	1.070047261	N/A	1.070047261	N/A	1	UNKNOWN: USER IMPORTED
N0366L05	2	182658757	2q32.1	0.987881991	N/A	0.987881991	N/A	1	UNKNOWN: USER IMPORTED
N0101O07	2	182770207	2q32.1	1.001708401	N/A	1.001708401	N/A	1	UNKNOWN: USER IMPORTED
N0120D08	2	183078112	2q32.1	1.049352437	N/A	1.049352437	N/A	1	UNKNOWN: USER IMPORTED
N0163C12	2	183153781	2q32.1	0.938386058	N/A	0.938386058	N/A	1	UNKNOWN: USER IMPORTED
N0188I14	2	183348813	2q32.1	0.965875231	N/A	0.965875231	N/A	1	UNKNOWN: USER IMPORTED
N0475K05	2	183441102	2q32.1	0.964010957	N/A	0.964010957	N/A	1	UNKNOWN: USER IMPORTED
N0443A24	2	183826991	2q32.1	0.979312481	N/A	0.979312481	N/A	1	UNKNOWN: USER IMPORTED
N0398A17	2	183977693	2q32.1	0.884635271	N/A	0.884635271	N/A	1	UNKNOWN: USER IMPORTED
N0024P01	2	184120915	2q32.1	0.960999574	N/A	0.960999574	N/A	1	UNKNOWN: USER IMPORTED
N0762C03	2	184268947	2q32.1	1.017429929	N/A	1.017429929	N/A	1	UNKNOWN: USER IMPORTED
N0596J02	2	184671415	2q32.1	0.923403796	N/A	0.923403796	N/A	1	UNKNOWN: USER IMPORTED
N0696G02	2	184816440	2q32.1	1.00317436	N/A	1.00317436	N/A	1	UNKNOWN: USER IMPORTED
N0140F05	2	185058056	2q32.1	0.981378303	N/A	0.981378303	N/A	1	UNKNOWN: USER IMPORTED
N0147B05	2	185139091	2q32.1	0.771710516	N/A	0.771710516	N/A	1	UNKNOWN: USER IMPORTED
N0114I18	2	185309437	2q32.1	0.956016062	N/A	0.956016062	N/A	1	UNKNOWN: USER IMPORTED
N0138O23	2	185462220	2q32.1	1.007871339	N/A	1.007871339	N/A	1	UNKNOWN: USER IMPORTED
N0696L06	2	185588347	2q32.2	1.100292816	N/A	1.100292816	N/A	1	UNKNOWN: USER IMPORTED
N0621M06	2	185600447	2q32.2	0.942564196	N/A	0.942564196	N/A	1	UNKNOWN: USER IMPORTED
N0740F11	2	185793281	2q32.2	0.972156534	N/A	0.972156534	N/A	1	UNKNOWN: USER IMPORTED
N0263B22	2	185941636	2q32.2	1.012064998	N/A	1.012064998	N/A	1	UNKNOWN: USER IMPORTED
N0029E04	2	186051879	2q32.2	0.789288459	N/A	0.789288459	N/A	1	UNKNOWN: USER IMPORTED
N0466K09	2	186136078	2q32.2	1.02452967	N/A	1.02452967	N/A	1	UNKNOWN: USER IMPORTED
N0051O14	2	186165766	2q32.2	0.954042264	N/A	0.954042264	N/A	1	UNKNOWN: USER IMPORTED
N0442A16	2	186325939	2q32.2	1.044307926	N/A	1.044307926	N/A	1	UNKNOWN: USER IMPORTED
N0175O15	2	186333865	2q32.2	1.106756234	N/A	1.106756234	N/A	1	UNKNOWN: USER IMPORTED
N0346D09	2	186575022	2q32.2	0.928666669	N/A	0.928666669	N/A	1	UNKNOWN: USER IMPORTED
N0654M09	2	186897661	2q32.2	1.048324282	N/A	1.048324282	N/A	1	UNKNOWN: USER IMPORTED
N0639N24	2	187072788	2q32.2	1.011961367	N/A	1.011961367	N/A	1	UNKNOWN: USER IMPORTED
N0321O17	2	187295495	2q32.2	0.928146845	N/A	0.928146845	N/A	1	UNKNOWN: USER IMPORTED
N0016M14	2	187410025	2q32.2	1.023025304	N/A	1.023025304	N/A	1	UNKNOWN: USER IMPORTED
N0761I13	2	187800128	2q32.3	0.959107109	N/A	0.959107109	N/A	1	UNKNOWN: USER IMPORTED
N0147A23	2	188043203	2q32.3	1.239980248	N/A	1.239980248	N/A	1	UNKNOWN: USER IMPORTED
N0483I19	2	188146579	2q32.3	0.993761049	N/A	0.993761049	N/A	1	UNKNOWN: USER IMPORTED
N0104A23	2	188232457	2q32.3	0.931938258	N/A	0.931938258	N/A	1	UNKNOWN: USER IMPORTED
M2026G23	2	188276032	2q32.3	0.971448505	N/A	0.971448505	N/A	1	UNKNOWN: USER IMPORTED
M2055F07	2	188374385	2q32.3	0.981728011	N/A	0.981728011	N/A	1	UNKNOWN: USER IMPORTED
M2120I21	2	188379520	2q32.3	1.039352409	N/A	1.039352409	N/A	1	UNKNOWN: USER IMPORTED
N0619M03	2	188441699	2q32.3	0.974378997	N/A	0.974378997	N/A	1	UNKNOWN: USER IMPORTED
N0090C05	2	188598830	2q32.3	1.004246128	N/A	1.004246128	N/A	1	UNKNOWN: USER IMPORTED
N0224E23	2	188612965	2q32.3	1.027730437	N/A	1.027730437	N/A	1	UNKNOWN: USER IMPORTED
N0212B07	2	188688843	2q32.3	0.976707772	N/A	0.976707772	N/A	1	UNKNOWN: USER IMPORTED
N0489J10	2	188871256	2q32.3	1.054021815	N/A	1.054021815	N/A	1	UNKNOWN: USER IMPORTED
N0324H23	2	189028517	2q32.3	0.901779831	N/A	0.901779831	N/A	1	UNKNOWN: USER IMPORTED
N0069M14	2	189293050	2q32.3	0.958546422	N/A	0.958546422	N/A	1	UNKNOWN: USER IMPORTED
N0089E07	2	189429133	2q32.3	0.955941998	N/A	0.955941998	N/A	1	UNKNOWN: USER IMPORTED
N0325O22	2	189561382	2q32.3	0.921279119	N/A	0.921279119	N/A	1	UNKNOWN: USER IMPORTED
M2005F03	2	189670162	2q32.3	0.926895908	N/A	0.926895908	N/A	1	UNKNOWN: USER IMPORTED
N0680K20	2	189901794	2q32.3	1.075587333	N/A	1.075587333	N/A	1	UNKNOWN: USER IMPORTED
N0258I06	2	190035024	2q32.3	0.884890959	N/A	0.884890959	N/A	1	UNKNOWN: USER IMPORTED
N0370B09	2	190115523	2q32.3	0.968196855	N/A	0.968196855	N/A	1	UNKNOWN: USER IMPORTED
N0720A21	2	190238732	2q32.3	0.937411536	N/A	0.937411536	N/A	1	UNKNOWN: USER IMPORTED
N0746M15	2	190281452	2q32.3	1.086715709	N/A	1.086715709	N/A	1	UNKNOWN: USER IMPORTED
N0088L20	2	190411689	2q32.3	0.927163973	N/A	0.927163973	N/A	1	UNKNOWN: USER IMPORTED
N0204O22	2	190558041	2q32.3	1.005208666	N/A	1.005208666	N/A	1	UNKNOWN: USER IMPORTED
N0009F05	2	190604587	2q32.3	0.921626552	N/A	0.921626552	N/A	1	UNKNOWN: USER IMPORTED
N0325E03	2	190834520	2q32.3	0.969335222	N/A	0.969335222	N/A	1	UNKNOWN: USER IMPORTED
N0718H07	2	190894780	2q32.3	0.929594434	N/A	0.929594434	N/A	1	UNKNOWN: USER IMPORTED
N0627I23	2	191084417	2q32.3	1.125994235	N/A	1.125994235	N/A	1	UNKNOWN: USER IMPORTED
N0458H06	2	191219619	2q32.3	1.022349887	N/A	1.022349887	N/A	1	UNKNOWN: USER IMPORTED
M2010B16	2	191266287	2q32.3	1.068675503	N/A	1.068675503	N/A	1	UNKNOWN: USER IMPORTED
N0432O10	2	191402887	2q32.3	0.945052416	N/A	0.945052416	N/A	1	UNKNOWN: USER IMPORTED
N0109O15	2	191537171	2q32.3	0.91456237	N/A	0.91456237	N/A	1	UNKNOWN: USER IMPORTED
N0413B20	2	191606931	2q32.3	1.077568106	N/A	1.077568106	N/A	1	UNKNOWN: USER IMPORTED
N0207H22	2	191732787	2q32.3	1.116171411	N/A	1.116171411	N/A	1	UNKNOWN: USER IMPORTED
N0100E08	2	191775396	2q32.3	1.195989714	N/A	1.195989714	N/A	1	UNKNOWN: USER IMPORTED
N0655H02	2	191831614	2q32.3	1.150080781	N/A	1.150080781	N/A	1	UNKNOWN: USER IMPORTED
N0466C01	2	192211120	2q32.3	0.981733049	N/A	0.981733049	N/A	1	UNKNOWN: USER IMPORTED
N0461O24	2	192365233	2q32.3	1.119337307	N/A	1.119337307	N/A	1	UNKNOWN: USER IMPORTED
N0109P24	2	192503364	2q32.3	1.154927363	N/A	1.154927363	N/A	1	UNKNOWN: USER IMPORTED
N0776K15	2	192839797	2q32.3	0.991168276	N/A	0.991168276	N/A	1	UNKNOWN: USER IMPORTED
N0250L08	2	192953152	2q32.3	0.827980562	N/A	0.827980562	N/A	1	UNKNOWN: USER IMPORTED
N0439G23	2	193044649	2q33.1	0.967533422	N/A	0.967533422	N/A	1	UNKNOWN: USER IMPORTED
N0059L22	2	193170697	2q33.1	1.017512048	N/A	1.017512048	N/A	1	UNKNOWN: USER IMPORTED
N0012L03	2	193299799	2q33.1	1.075687821	N/A	1.075687821	N/A	1	UNKNOWN: USER IMPORTED
N0163C15	2	193540483	2q33.1	0.984117728	N/A	0.984117728	N/A	1	UNKNOWN: USER IMPORTED
N0714G24	2	193618363	2q33.1	1.013108869	N/A	1.013108869	N/A	1	UNKNOWN: USER IMPORTED
N0716O07	2	193683312	2q33.1	1.023202312	N/A	1.023202312	N/A	1	UNKNOWN: USER IMPORTED
N0543P01	2	194034510	2q33.1	1.160748368	N/A	1.160748368	N/A	1	UNKNOWN: USER IMPORTED
N0312O03	2	194235459	2q33.1	0.888518331	N/A	0.888518331	N/A	1	UNKNOWN: USER IMPORTED
N0111C09	2	194316980	2q33.1	0.965760107	N/A	0.965760107	N/A	1	UNKNOWN: USER IMPORTED
N0720C14	2	194506812	2q33.1	0.866711957	N/A	0.866711957	N/A	1	UNKNOWN: USER IMPORTED
N0745B11	2	194562427	2q33.1	0.979815753	N/A	0.979815753	N/A	1	UNKNOWN: USER IMPORTED
N0654K22	2	194681446	2q33.1	0.92657146	N/A	0.92657146	N/A	1	UNKNOWN: USER IMPORTED
N0318O13	2	194837891	2q33.1	1.062835442	N/A	1.062835442	N/A	1	UNKNOWN: USER IMPORTED
N0320M13	2	195023026	2q33.1	1.03962293	N/A	1.03962293	N/A	1	UNKNOWN: USER IMPORTED
N0125N08	2	195128381	2q33.1	0.989764859	N/A	0.989764859	N/A	1	UNKNOWN: USER IMPORTED
N0401C14	2	195416840	2q33.1	1.050621644	N/A	1.050621644	N/A	1	UNKNOWN: USER IMPORTED
N0465F22	2	195480045	2q33.1	0.929306134	N/A	0.929306134	N/A	1	UNKNOWN: USER IMPORTED
N0430G22	2	195665816	2q33.1	1.05307293	N/A	1.05307293	N/A	1	UNKNOWN: USER IMPORTED
N0792P12	2	195968199	2q33.1	0.924723689	N/A	0.924723689	N/A	1	UNKNOWN: USER IMPORTED
N0149P12	2	196082691	2q33.1	0.945929201	N/A	0.945929201	N/A	1	UNKNOWN: USER IMPORTED
N0753O08	2	196165853	2q33.1	0.965616007	N/A	0.965616007	N/A	1	UNKNOWN: USER IMPORTED
N0144O17	2	196244721	2q33.1	0.925734163	N/A	0.925734163	N/A	1	UNKNOWN: USER IMPORTED
N0613B19	2	196343122	2q33.1	1.031991775	N/A	1.031991775	N/A	1	UNKNOWN: USER IMPORTED
M2008H15	2	196637679	2q33.1	0.975461089	N/A	0.975461089	N/A	1	UNKNOWN: USER IMPORTED
N0641O13	2	196687079	2q33.1	0.957358941	N/A	0.957358941	N/A	1	UNKNOWN: USER IMPORTED
N0709C07	2	196895577	2q33.1	0.945795611	N/A	0.945795611	N/A	1	UNKNOWN: USER IMPORTED
N0595C23	2	197034217	2q33.1	0.884118296	N/A	0.884118296	N/A	1	UNKNOWN: USER IMPORTED
N0178K18	2	197128973	2q33.1	1.029880457	N/A	1.029880457	N/A	1	UNKNOWN: USER IMPORTED
N0111K22	2	197228905	2q33.1	1.028723525	N/A	1.028723525	N/A	1	UNKNOWN: USER IMPORTED
N0308G19	2	197410832	2q33.1	0.992350001	N/A	0.992350001	N/A	1	UNKNOWN: USER IMPORTED
N0555H24	2	197488369	2q33.1	0.964478327	N/A	0.964478327	N/A	1	UNKNOWN: USER IMPORTED
N0679G22	2	197765545	2q33.1	0.908658166	N/A	0.908658166	N/A	1	UNKNOWN: USER IMPORTED
N0037P07	2	197793251	2q33.1	0.967742648	N/A	0.967742648	N/A	1	UNKNOWN: USER IMPORTED
F0551K20	2	197893204	2q33.1	0.919811393	N/A	0.919811393	N/A	1	UNKNOWN: USER IMPORTED
N0496K22	2	197956175	2q33.1	1.032197857	N/A	1.032197857	N/A	1	UNKNOWN: USER IMPORTED
N0577G17	2	197999313	2q33.1	0.877888366	N/A	0.877888366	N/A	1	UNKNOWN: USER IMPORTED
N0370D13	2	198327207	2q33.1	0.951324976	N/A	0.951324976	N/A	1	UNKNOWN: USER IMPORTED
N0272M16	2	198443162	2q33.1	1.061206916	N/A	1.061206916	N/A	1	UNKNOWN: USER IMPORTED
N0002C13	2	198552157	2q33.1	0.819679294	N/A	0.819679294	N/A	1	UNKNOWN: USER IMPORTED
N0293N10	2	198666745	2q33.1	1.025327185	N/A	1.025327185	N/A	1	UNKNOWN: USER IMPORTED
N0118B07	2	198748490	2q33.1	1.368299726	N/A	1.368299726	N/A	1	UNKNOWN: USER IMPORTED
N0488O13	2	199184585	2q33.1	0.919018887	N/A	0.919018887	N/A	1	UNKNOWN: USER IMPORTED
N0818G12	2	199287972	2q33.1	1.099869452	N/A	1.099869452	N/A	1	UNKNOWN: USER IMPORTED
N0205N08	2	199389227	2q33.1	1.069838329	N/A	1.069838329	N/A	1	UNKNOWN: USER IMPORTED
N0342I17	2	200023080	2q33.2	1.047608493	N/A	1.047608493	N/A	1	UNKNOWN: USER IMPORTED
N0404F23	2	200101556	2q33.2	0.981823155	N/A	0.981823155	N/A	1	UNKNOWN: USER IMPORTED
N0023F11	2	200267824	2q33.2	1.016888888	N/A	1.016888888	N/A	1	UNKNOWN: USER IMPORTED
N0640C12	2	200395521	2q33.2	1.031109685	N/A	1.031109685	N/A	1	UNKNOWN: USER IMPORTED
N0403D18	2	200539231	2q33.2	1.043277905	N/A	1.043277905	N/A	1	UNKNOWN: USER IMPORTED
N0594K12	2	200631089	2q33.2	1.067568275	N/A	1.067568275	N/A	1	UNKNOWN: USER IMPORTED
N0598A08	2	200697693	2q33.2	1.083389701	N/A	1.083389701	N/A	1	UNKNOWN: USER IMPORTED
N0451N12	2	200796954	2q33.2	1.071611447	N/A	1.071611447	N/A	1	UNKNOWN: USER IMPORTED
N0782K18	2	200933969	2q33.2	0.984078918	N/A	0.984078918	N/A	1	UNKNOWN: USER IMPORTED
N0707M15	2	201008558	2q33.2	0.892816799	N/A	0.892816799	N/A	1	UNKNOWN: USER IMPORTED
N0743P15	2	201181451	2q33.2	1.033629141	N/A	1.033629141	N/A	1	UNKNOWN: USER IMPORTED
N0574P18	2	201366121	2q33.2	0.996968594	N/A	0.996968594	N/A	1	UNKNOWN: USER IMPORTED
N0663N02	2	201532123	2q33.2	1.030046168	N/A	1.030046168	N/A	1	UNKNOWN: USER IMPORTED
N0155P18	2	202015058	2q33.3	1.036910652	N/A	1.036910652	N/A	1	UNKNOWN: USER IMPORTED
N0015C10	2	202068514	2q33.3	1.044509785	N/A	1.044509785	N/A	1	UNKNOWN: USER IMPORTED
N0666O20	2	202259567	2q33.3	1.062699592	N/A	1.062699592	N/A	1	UNKNOWN: USER IMPORTED
N0742N23	2	202456607	2q33.3	1.044474717	N/A	1.044474717	N/A	1	UNKNOWN: USER IMPORTED
N0396E09	2	202562041	2q33.3	1.001281993	N/A	1.001281993	N/A	1	UNKNOWN: USER IMPORTED
N0059N16	2	202606086	2q33.3	0.973101342	0.0558402946351934	0.973101342	0.0558402946351934	2	UNKNOWN: USER IMPORTED
N0588N21	2	202755034	2q33.3	0.893878745	N/A	0.893878745	N/A	1	UNKNOWN: USER IMPORTED
N0686O06	2	203090013	2q33.3	0.990008131	N/A	0.990008131	N/A	1	UNKNOWN: USER IMPORTED
N0154B13	2	203143147	2q33.3	1.003420716	N/A	1.003420716	N/A	1	UNKNOWN: USER IMPORTED
N0140M07	2	203596865	2q33.3	1.054423372	N/A	1.054423372	N/A	1	UNKNOWN: USER IMPORTED
N0605K11	2	203717965	2q33.3	0.999000347	N/A	0.999000347	N/A	1	UNKNOWN: USER IMPORTED
N0299K04	2	203883684	2q33.3	1.009572947	N/A	1.009572947	N/A	1	UNKNOWN: USER IMPORTED
N0033N04	2	203946655	2q33.3	0.990278868	N/A	0.990278868	N/A	1	UNKNOWN: USER IMPORTED
N0320B20	2	204102909	2q33.3	1.08705165	N/A	1.08705165	N/A	1	UNKNOWN: USER IMPORTED
N0711B14	2	204281159	2q33.3	0.977513509	N/A	0.977513509	N/A	1	UNKNOWN: USER IMPORTED
N0278L16	2	204670371	2q33.3	1.063229239	N/A	1.063229239	N/A	1	UNKNOWN: USER IMPORTED
N0350L16	2	204862602	2q33.3	1.015122155	N/A	1.015122155	N/A	1	UNKNOWN: USER IMPORTED
N0628O12	2	204966701	2q33.3	1.040450208	N/A	1.040450208	N/A	1	UNKNOWN: USER IMPORTED
N0259I20	2	205258291	2q33.3	0.94802215	N/A	0.94802215	N/A	1	UNKNOWN: USER IMPORTED
N0071J22	2	205361997	2q33.3	1.03769137	N/A	1.03769137	N/A	1	UNKNOWN: USER IMPORTED
N0291P02	2	205578770	2q36.1	0.983780264	N/A	0.983780264	N/A	1	UNKNOWN: USER IMPORTED
N0178F07	2	205602874	2q36.1	0.998452233	N/A	0.998452233	N/A	1	UNKNOWN: USER IMPORTED
N0466L03	2	205750110	2q36.1	0.944674728	N/A	0.944674728	N/A	1	UNKNOWN: USER IMPORTED
N0458C09	2	205847047	2q36.1	0.963918623	N/A	0.963918623	N/A	1	UNKNOWN: USER IMPORTED
N0313P19	2	205992552	2q36.1	1.003245575	N/A	1.003245575	N/A	1	UNKNOWN: USER IMPORTED
N0707P09	2	206123134	2q36.1	1.067138723	N/A	1.067138723	N/A	1	UNKNOWN: USER IMPORTED
N0312E05	2	206154726	2q36.1	1.027774935	N/A	1.027774935	N/A	1	UNKNOWN: USER IMPORTED
N0475D24	2	206308290	2q36.1	0.958325998	N/A	0.958325998	N/A	1	UNKNOWN: USER IMPORTED
N0058D11	2	206487635	2q36.1	0.895613161	N/A	0.895613161	N/A	1	UNKNOWN: USER IMPORTED
N0691I06	2	206605883	2q36.1	1.067751765	N/A	1.067751765	N/A	1	UNKNOWN: USER IMPORTED
M2011E17	2	206666068	2q36.1	1.099888116	N/A	1.099888116	N/A	1	UNKNOWN: USER IMPORTED
N0572M02	2	206766519	2q36.1	0.963119732	N/A	0.963119732	N/A	1	UNKNOWN: USER IMPORTED
N0682F13	2	206888418	2q36.1	1.017546919	N/A	1.017546919	N/A	1	UNKNOWN: USER IMPORTED
N0777E09	2	207010984	2q36.1	1.084140165	N/A	1.084140165	N/A	1	UNKNOWN: USER IMPORTED
N0101I10	2	207110840	2q36.1	1.05225351	N/A	1.05225351	N/A	1	UNKNOWN: USER IMPORTED
N0698O13	2	207218704	2q36.1	0.9328341	N/A	0.9328341	N/A	1	UNKNOWN: USER IMPORTED
N0220E19	2	207452239	2q36.1	1.014311576	N/A	1.014311576	N/A	1	UNKNOWN: USER IMPORTED
N0655B14	2	207535834	2q36.1	0.80938301	N/A	0.80938301	N/A	1	UNKNOWN: USER IMPORTED
N0380E13	2	207597522	2q36.1	0.951157301	N/A	0.951157301	N/A	1	UNKNOWN: USER IMPORTED
N0096E16	2	207692053	2q36.1	1.029095319	N/A	1.029095319	N/A	1	UNKNOWN: USER IMPORTED
N0594M01	2	207732067	2q36.1	0.979035477	N/A	0.979035477	N/A	1	UNKNOWN: USER IMPORTED
N0431I13	2	207968404	2q36.1	1.15852841	N/A	1.15852841	N/A	1	UNKNOWN: USER IMPORTED
N0810D03	2	208033349	2q36.1	1.106717925	N/A	1.106717925	N/A	1	UNKNOWN: USER IMPORTED
N0135B21	2	208461254	2q36.1	0.989753092	N/A	0.989753092	N/A	1	UNKNOWN: USER IMPORTED
N0349E15	2	208761223	2q36.1	0.98993723	N/A	0.98993723	N/A	1	UNKNOWN: USER IMPORTED
N0140C04	2	208970820	2q36.1	1.014624334	N/A	1.014624334	N/A	1	UNKNOWN: USER IMPORTED
N0630N06	2	209058470	2q36.1	1.004672242	N/A	1.004672242	N/A	1	UNKNOWN: USER IMPORTED
N0611J23	2	209210132	2q36.1	0.967956	N/A	0.967956	N/A	1	UNKNOWN: USER IMPORTED
N0689D19	2	209341438	2q36.1	1.044723235	N/A	1.044723235	N/A	1	UNKNOWN: USER IMPORTED
M2293G14	2	209513910	2q36.1	0.97661696	N/A	0.97661696	N/A	1	UNKNOWN: USER IMPORTED
N0735P12	2	209817998	2q36.1	0.967533618	N/A	0.967533618	N/A	1	UNKNOWN: USER IMPORTED
N0095K02	2	209819491	2q36.1	0.755545094	N/A	0.755545094	N/A	1	UNKNOWN: USER IMPORTED
N0679E21	2	209974512	2q36.1	1.032567196	N/A	1.032567196	N/A	1	UNKNOWN: USER IMPORTED
M2170O12	2	210006938	2q36.1	0.941667864	N/A	0.941667864	N/A	1	UNKNOWN: USER IMPORTED
N0731K24	2	210036825	2q36.1	0.97707937	N/A	0.97707937	N/A	1	UNKNOWN: USER IMPORTED
N0614P20	2	210168981	2q36.1	0.826103421	N/A	0.826103421	N/A	1	UNKNOWN: USER IMPORTED
M2293J14	2	210235040	2q36.1	0.906808724	N/A	0.906808724	N/A	1	UNKNOWN: USER IMPORTED
N0596K07	2	210464948	2q36.1	0.502630953	N/A	0.502630953	N/A	1	UNKNOWN: USER IMPORTED
N0595K07	2	210472752	2q36.1	0.835458678	N/A	0.835458678	N/A	1	UNKNOWN: USER IMPORTED
N0197H04	2	210536565	2q36.1	0.784901586	N/A	0.784901586	N/A	1	UNKNOWN: USER IMPORTED
N0613L06	2	210638436	2q36.1	0.83174958	N/A	0.83174958	N/A	1	UNKNOWN: USER IMPORTED
N0186D21	2	210698718	2q36.1	1.025110199	N/A	1.025110199	N/A	1	UNKNOWN: USER IMPORTED
N0572D20	2	210819305	2q36.1	0.994020961	N/A	0.994020961	N/A	1	UNKNOWN: USER IMPORTED
N0466H22	2	210881874	2q36.1	1.019729845	N/A	1.019729845	N/A	1	UNKNOWN: USER IMPORTED
N0129I05	2	211099929	2q36.1	0.956515553	N/A	0.956515553	N/A	1	UNKNOWN: USER IMPORTED
N0162O19	2	211201190	2q36.1	0.830331164	N/A	0.830331164	N/A	1	UNKNOWN: USER IMPORTED
N0118C14	2	211274272	2q36.1	1.0485728	N/A	1.0485728	N/A	1	UNKNOWN: USER IMPORTED
M2015M13	2	211399981	2q36.1	0.958253898	N/A	0.958253898	N/A	1	UNKNOWN: USER IMPORTED
N0030K03	2	211451409	2q36.1	1.020854067	N/A	1.020854067	N/A	1	UNKNOWN: USER IMPORTED
N0624E24	2	211454361	2q36.1	-0.460621682	N/A	-0.460621682	N/A	1	UNKNOWN: USER IMPORTED
N0795I06	2	211628228	2q36.1	1.013124389	N/A	1.013124389	N/A	1	UNKNOWN: USER IMPORTED
N0651G12	2	211879346	2q36.1	0.908245509	N/A	0.908245509	N/A	1	UNKNOWN: USER IMPORTED
N0212J19	2	211891489	2q36.1	0.993082096	N/A	0.993082096	N/A	1	UNKNOWN: USER IMPORTED
N0043M04	2	211906507	2q36.1	1.051145495	N/A	1.051145495	N/A	1	UNKNOWN: USER IMPORTED
N0039H18	2	212030464	2q36.1	1.009273253	N/A	1.009273253	N/A	1	UNKNOWN: USER IMPORTED
N0342B02	2	212198424	2q36.1	0.979160954	N/A	0.979160954	N/A	1	UNKNOWN: USER IMPORTED
N0500L17	2	212366294	2q36.1	1.0176478	N/A	1.0176478	N/A	1	UNKNOWN: USER IMPORTED
N0541F21	2	212456759	2q36.1	0.989846006	N/A	0.989846006	N/A	1	UNKNOWN: USER IMPORTED
N0135I03	2	212601256	2q36.1	0.99549134	N/A	0.99549134	N/A	1	UNKNOWN: USER IMPORTED
N0258O11	2	212795863	2q36.1	0.805912606	N/A	0.805912606	N/A	1	UNKNOWN: USER IMPORTED
N0641C18	2	212957567	2q36.1	0.939952209	N/A	0.939952209	N/A	1	UNKNOWN: USER IMPORTED
M2323B17	2	213050911	2q36.1	0.937531276	N/A	0.937531276	N/A	1	UNKNOWN: USER IMPORTED
N0694B12	2	213086413	2q36.1	0.953788246	N/A	0.953788246	N/A	1	UNKNOWN: USER IMPORTED
N0609G05	2	213192270	2q36.1	1.060543875	N/A	1.060543875	N/A	1	UNKNOWN: USER IMPORTED
N0678F16	2	213287059	2q36.1	1.025637488	N/A	1.025637488	N/A	1	UNKNOWN: USER IMPORTED
N0329G09	2	213458895	2q36.1	0.982803258	N/A	0.982803258	N/A	1	UNKNOWN: USER IMPORTED
N0679N03	2	213628210	2q36.1	1.020463512	N/A	1.020463512	N/A	1	UNKNOWN: USER IMPORTED
N0105N14	2	213968938	2q36.1	0.948917009	N/A	0.948917009	N/A	1	UNKNOWN: USER IMPORTED
N0734G04	2	214050881	2q36.1	0.987774097	N/A	0.987774097	N/A	1	UNKNOWN: USER IMPORTED
N0038N08	2	214102638	2q36.1	0.977116608	N/A	0.977116608	N/A	1	UNKNOWN: USER IMPORTED
N0585E06	2	214155299	2q36.1	0.848274517	N/A	0.848274517	N/A	1	UNKNOWN: USER IMPORTED
N0746K13	2	214290997	2q36.1	0.956505043	N/A	0.956505043	N/A	1	UNKNOWN: USER IMPORTED
M2015A10	2	214398348	2q36.1	0.93006701	N/A	0.93006701	N/A	1	UNKNOWN: USER IMPORTED
N0034F05	2	214444135	2q36.1	1.028149184	N/A	1.028149184	N/A	1	UNKNOWN: USER IMPORTED
N0044J16	2	214498385	2q36.1	0.982532705	N/A	0.982532705	N/A	1	UNKNOWN: USER IMPORTED
N0387G23	2	214541844	2q36.1	1.016023104	N/A	1.016023104	N/A	1	UNKNOWN: USER IMPORTED
N0719I16	2	214798264	2q36.1	1.084323851	N/A	1.084323851	N/A	1	UNKNOWN: USER IMPORTED
N0319N19	2	214864288	2q36.1	0.966398984	N/A	0.966398984	N/A	1	UNKNOWN: USER IMPORTED
N0093G07	2	214913516	2q36.1	1.104447871	N/A	1.104447871	N/A	1	UNKNOWN: USER IMPORTED
N0395M03	2	215161250	2q36.1	0.864392788	N/A	0.864392788	N/A	1	UNKNOWN: USER IMPORTED
N0400C16	2	215163545	2q36.1	0.965018582	N/A	0.965018582	N/A	1	UNKNOWN: USER IMPORTED
N0347G15	2	215311060	2q36.1	0.984258076	N/A	0.984258076	N/A	1	UNKNOWN: USER IMPORTED
N0480M02	2	215435491	2q36.1	1.053985372	N/A	1.053985372	N/A	1	UNKNOWN: USER IMPORTED
N0655J22	2	215685048	2q36.1	0.886389726	N/A	0.886389726	N/A	1	UNKNOWN: USER IMPORTED
N0352A24	2	215834072	2q36.1	0.921899529	N/A	0.921899529	N/A	1	UNKNOWN: USER IMPORTED
N0358L15	2	215999763	2q36.1	0.911501578	N/A	0.911501578	N/A	1	UNKNOWN: USER IMPORTED
N0458B08	2	216026382	2q36.1	0.994909927	N/A	0.994909927	N/A	1	UNKNOWN: USER IMPORTED
N0593J14	2	216178785	2q36.1	0.986032913	N/A	0.986032913	N/A	1	UNKNOWN: USER IMPORTED
N0640F19	2	216334097	2q36.1	0.955250472	N/A	0.955250472	N/A	1	UNKNOWN: USER IMPORTED
N0458D08	2	216336228	2q36.1	0.994830067	N/A	0.994830067	N/A	1	UNKNOWN: USER IMPORTED
M2010B02	2	216441648	2q36.1	0.901161681	N/A	0.901161681	N/A	1	UNKNOWN: USER IMPORTED
N0798J19	2	216525228	2q36.1	1.054377008	N/A	1.054377008	N/A	1	UNKNOWN: USER IMPORTED
N0476D14	2	216729922	2q36.1	0.909294979	N/A	0.909294979	N/A	1	UNKNOWN: USER IMPORTED
N0504L12	2	216774055	2q36.1	1.003869423	N/A	1.003869423	N/A	1	UNKNOWN: USER IMPORTED
N0589D23	2	216827980	2q36.1	1.085476069	N/A	1.085476069	N/A	1	UNKNOWN: USER IMPORTED
N0685D20	2	217094919	2q36.1	0.948936459	N/A	0.948936459	N/A	1	UNKNOWN: USER IMPORTED
N0042I14	2	217183086	2q36.1	0.905071263	N/A	0.905071263	N/A	1	UNKNOWN: USER IMPORTED
N0743P03	2	217270803	2q36.1	1.086661683	N/A	1.086661683	N/A	1	UNKNOWN: USER IMPORTED
N0384M03	2	217379797	2q36.1	1.034936363	N/A	1.034936363	N/A	1	UNKNOWN: USER IMPORTED
N0813M04	2	217527295	2q36.1	0.986137958	N/A	0.986137958	N/A	1	UNKNOWN: USER IMPORTED
N0744O18	2	217559229	2q36.1	0.985102053	N/A	0.985102053	N/A	1	UNKNOWN: USER IMPORTED
N0152A06	2	217661031	2q36.1	0.994265451	N/A	0.994265451	N/A	1	UNKNOWN: USER IMPORTED
N0661C11	2	217750977	2q36.1	1.100290852	N/A	1.100290852	N/A	1	UNKNOWN: USER IMPORTED
N0798J05	2	217876908	2q36.1	1.168013329	N/A	1.168013329	N/A	1	UNKNOWN: USER IMPORTED
N0464F23	2	218013445	2q36.1	1.113578186	N/A	1.113578186	N/A	1	UNKNOWN: USER IMPORTED
N0423F09	2	218053404	2q36.1	1.035363852	N/A	1.035363852	N/A	1	UNKNOWN: USER IMPORTED
N0512M22	2	218193264	2q36.1	0.865420256	N/A	0.865420256	N/A	1	UNKNOWN: USER IMPORTED
N0370K06	2	218449595	2q36.1	0.851170285	N/A	0.851170285	N/A	1	UNKNOWN: USER IMPORTED
N0751B04	2	218606382	2q36.1	1.070033705	N/A	1.070033705	N/A	1	UNKNOWN: USER IMPORTED
N0431D02	2	218662200	2q36.1	0.955051363	N/A	0.955051363	N/A	1	UNKNOWN: USER IMPORTED
N0129D02	2	218776624	2q36.1	0.938455407	N/A	0.938455407	N/A	1	UNKNOWN: USER IMPORTED
M2360L09	2	219004302	2q36.1	0.888741604	N/A	0.888741604	N/A	1	UNKNOWN: USER IMPORTED
N0360O03	2	219130142	2q36.1	1.036652115	N/A	1.036652115	N/A	1	UNKNOWN: USER IMPORTED
N0361I04	2	219285141	2q36.1	0.984285236	N/A	0.984285236	N/A	1	UNKNOWN: USER IMPORTED
N0635M12	2	219379533	2q36.1	0.987271807	N/A	0.987271807	N/A	1	UNKNOWN: USER IMPORTED
N0459I19	2	219490660	2q36.1	0.945075892	N/A	0.945075892	N/A	1	UNKNOWN: USER IMPORTED
N0096D18	2	219594391	2q36.1	0.963553901	N/A	0.963553901	N/A	1	UNKNOWN: USER IMPORTED
N0792H10	2	219670022	2q36.1	1.06781414	N/A	1.06781414	N/A	1	UNKNOWN: USER IMPORTED
N0112J19	2	219753772	2q36.1	1.009104006	N/A	1.009104006	N/A	1	UNKNOWN: USER IMPORTED
N0663D11	2	219811901	2q36.1	0.999689811	N/A	0.999689811	N/A	1	UNKNOWN: USER IMPORTED
N0739J05	2	219970641	2q36.1	0.910991872	N/A	0.910991872	N/A	1	UNKNOWN: USER IMPORTED
N0075O13	2	220051215	2q36.1	1.077307408	N/A	1.077307408	N/A	1	UNKNOWN: USER IMPORTED
N0157G04	2	220180856	2q36.1	1.016834371	N/A	1.016834371	N/A	1	UNKNOWN: USER IMPORTED
N0338C18	2	220404903	2q36.1	0.94480213	N/A	0.94480213	N/A	1	UNKNOWN: USER IMPORTED
N0204A16	2	220424111	2q36.1	1.076647413	N/A	1.076647413	N/A	1	UNKNOWN: USER IMPORTED
N0660N10	2	220499196	2q36.1	0.999949428	N/A	0.999949428	N/A	1	UNKNOWN: USER IMPORTED
N0755P04	2	220688810	2q36.1	1.000189105	N/A	1.000189105	N/A	1	UNKNOWN: USER IMPORTED
N0790K07	2	220779940	2q36.1	1.13182801	N/A	1.13182801	N/A	1	UNKNOWN: USER IMPORTED
M2145F20	2	220934565	2q36.1	0.956348663	N/A	0.956348663	N/A	1	UNKNOWN: USER IMPORTED
N0487G11	2	221014901	2q36.1	1.049527971	N/A	1.049527971	N/A	1	UNKNOWN: USER IMPORTED
N0100C18	2	221091616	2q36.1	1.02415434	N/A	1.02415434	N/A	1	UNKNOWN: USER IMPORTED
N0109A16	2	221180219	2q36.1	0.944656163	N/A	0.944656163	N/A	1	UNKNOWN: USER IMPORTED
N0037L08	2	221319145	2q36.1	0.845483852	N/A	0.845483852	N/A	1	UNKNOWN: USER IMPORTED
N0737A08	2	221391297	2q36.2	0.854448161	N/A	0.854448161	N/A	1	UNKNOWN: USER IMPORTED
N0780O10	2	221552506	2q36.2	1.024497353	N/A	1.024497353	N/A	1	UNKNOWN: USER IMPORTED
N0582N16	2	221560997	2q36.2	1.022807729	N/A	1.022807729	N/A	1	UNKNOWN: USER IMPORTED
N0349M01	2	221599090	2q36.2	1.024623576	N/A	1.024623576	N/A	1	UNKNOWN: USER IMPORTED
N0728P11	2	221690648	2q36.2	1.079337982	N/A	1.079337982	N/A	1	UNKNOWN: USER IMPORTED
N0016O23	2	221772720	2q36.2	0.989947888	N/A	0.989947888	N/A	1	UNKNOWN: USER IMPORTED
N0105F19	2	221982902	2q36.2	1.061533426	N/A	1.061533426	N/A	1	UNKNOWN: USER IMPORTED
N0101G06	2	222146389	2q36.2	0.989978506	N/A	0.989978506	N/A	1	UNKNOWN: USER IMPORTED
N0724C03	2	222454505	2q36.3	1.00418611	N/A	1.00418611	N/A	1	UNKNOWN: USER IMPORTED
N0798H12	2	222496517	2q36.3	1.027366796	N/A	1.027366796	N/A	1	UNKNOWN: USER IMPORTED
N0350I24	2	222621870	2q36.3	1.031359676	N/A	1.031359676	N/A	1	UNKNOWN: USER IMPORTED
N0002P13	2	222821723	2q36.3	0.793588891	N/A	0.793588891	N/A	1	UNKNOWN: USER IMPORTED
N0296A19	2	222882067	2q36.3	0.97598164	N/A	0.97598164	N/A	1	UNKNOWN: USER IMPORTED
N0085J04	2	222921566	2q36.3	1.019454413	N/A	1.019454413	N/A	1	UNKNOWN: USER IMPORTED
N0593D17	2	223011683	2q36.3	1.0272779	N/A	1.0272779	N/A	1	UNKNOWN: USER IMPORTED
N0612G06	2	223142956	2q36.3	0.97258085	N/A	0.97258085	N/A	1	UNKNOWN: USER IMPORTED
N0003I22	2	223435986	2q36.3	0.884992822	N/A	0.884992822	N/A	1	UNKNOWN: USER IMPORTED
N0081I08	2	223441378	2q36.3	1.082345535	N/A	1.082345535	N/A	1	UNKNOWN: USER IMPORTED
N0266F17	2	223549604	2q36.3	1.037372816	N/A	1.037372816	N/A	1	UNKNOWN: USER IMPORTED
N0247E23	2	223641581	2q36.3	0.935813461	N/A	0.935813461	N/A	1	UNKNOWN: USER IMPORTED
N0151H19	2	223704697	2q36.3	0.98027776	N/A	0.98027776	N/A	1	UNKNOWN: USER IMPORTED
N0033F23	2	223769913	2q36.3	1.019818349	N/A	1.019818349	N/A	1	UNKNOWN: USER IMPORTED
N0267H19	2	223861334	2q36.3	1.123267419	N/A	1.123267419	N/A	1	UNKNOWN: USER IMPORTED
N0613O17	2	223985841	2q36.3	0.913676548	N/A	0.913676548	N/A	1	UNKNOWN: USER IMPORTED
N0804M13	2	224098598	2q36.3	0.969297012	N/A	0.969297012	N/A	1	UNKNOWN: USER IMPORTED
N0328C12	2	224187159	2q36.3	1.110814043	N/A	1.110814043	N/A	1	UNKNOWN: USER IMPORTED
N0567J08	2	224285621	2q36.3	0.962067413	N/A	0.962067413	N/A	1	UNKNOWN: USER IMPORTED
N0060D20	2	224367497	2q36.3	0.927120261	N/A	0.927120261	N/A	1	UNKNOWN: USER IMPORTED
N0728A07	2	224504017	2q36.3	0.973744619	N/A	0.973744619	N/A	1	UNKNOWN: USER IMPORTED
N0318E04	2	224753717	2q36.3	1.0116934	N/A	1.0116934	N/A	1	UNKNOWN: USER IMPORTED
N0008L07	2	224881444	2q36.3	0.957304424	N/A	0.957304424	N/A	1	UNKNOWN: USER IMPORTED
N0368F16	2	225083549	2q36.3	0.984404859	N/A	0.984404859	N/A	1	UNKNOWN: USER IMPORTED
N0092F20	2	225250995	2q36.3	1.200925683	N/A	1.200925683	N/A	1	UNKNOWN: USER IMPORTED
N0345I08	2	225376255	2q36.3	0.94411689	N/A	0.94411689	N/A	1	UNKNOWN: USER IMPORTED
N0585C06	2	225679521	2q36.3	1.181707328	N/A	1.181707328	N/A	1	UNKNOWN: USER IMPORTED
N0723I23	2	225813206	2q36.3	0.836913438	N/A	0.836913438	N/A	1	UNKNOWN: USER IMPORTED
N0467A18	2	225995164	2q36.3	0.991719974	N/A	0.991719974	N/A	1	UNKNOWN: USER IMPORTED
N0296C11	2	226032877	2q36.3	0.03040164	N/A	0.03040164	N/A	1	UNKNOWN: USER IMPORTED
N0647F17	2	226265753	2q36.3	1.055157137	N/A	1.055157137	N/A	1	UNKNOWN: USER IMPORTED
N0007D20	2	226295024	2q36.3	0.986037196	N/A	0.986037196	N/A	1	UNKNOWN: USER IMPORTED
N0732D18	2	226352749	2q36.3	0.852755689	N/A	0.852755689	N/A	1	UNKNOWN: USER IMPORTED
N0365F10	2	226635854	2q36.3	0.955709787	N/A	0.955709787	N/A	1	UNKNOWN: USER IMPORTED
N0081F04	2	226639119	2q36.3	1.015436682	N/A	1.015436682	N/A	1	UNKNOWN: USER IMPORTED
N0562N18	2	226661798	2q36.3	1.129799597	N/A	1.129799597	N/A	1	UNKNOWN: USER IMPORTED
N0709C15	2	227013918	2q36.3	0.808349649	N/A	0.808349649	N/A	1	UNKNOWN: USER IMPORTED
N0628L13	2	227214374	2q36.3	1.027576121	N/A	1.027576121	N/A	1	UNKNOWN: USER IMPORTED
N0211K17	2	227295563	2q37.1	0.934199767	N/A	0.934199767	N/A	1	UNKNOWN: USER IMPORTED
N0597E15	2	227398641	2q37.1	1.061717506	N/A	1.061717506	N/A	1	UNKNOWN: USER IMPORTED
N0121J02	2	227502080	2q37.1	1.153996159	N/A	1.153996159	N/A	1	UNKNOWN: USER IMPORTED
N0091J17	2	227600518	2q37.1	1.153153361	N/A	1.153153361	N/A	1	UNKNOWN: USER IMPORTED
N0081G06	2	227672617	2q37.1	0.974834383	N/A	0.974834383	N/A	1	UNKNOWN: USER IMPORTED
N0365O06	2	227736713	2q37.1	1.11073546	N/A	1.11073546	N/A	1	UNKNOWN: USER IMPORTED
N0249A08	2	228067057	2q37.1	1.120381473	N/A	1.120381473	N/A	1	UNKNOWN: USER IMPORTED
N0335I21	2	228124132	2q37.1	0.806737723	N/A	0.806737723	N/A	1	UNKNOWN: USER IMPORTED
N0107L21	2	228323193	2q37.1	0.939268835	N/A	0.939268835	N/A	1	UNKNOWN: USER IMPORTED
N0101D15	2	228379127	2q37.1	1.176542487	N/A	1.176542487	N/A	1	UNKNOWN: USER IMPORTED
N0185H21	2	228411499	2q37.1	1.022764901	N/A	1.022764901	N/A	1	UNKNOWN: USER IMPORTED
N0090L09	2	228539510	2q37.1	1.074518807	N/A	1.074518807	N/A	1	UNKNOWN: USER IMPORTED
N0092H14	2	228581246	2q37.1	0.862940975	N/A	0.862940975	N/A	1	UNKNOWN: USER IMPORTED
N0122A07	2	228710046	2q37.1	0.967491871	N/A	0.967491871	N/A	1	UNKNOWN: USER IMPORTED
N0102E02	2	228815669	2q37.1	0.808008797	N/A	0.808008797	N/A	1	UNKNOWN: USER IMPORTED
N0277H16	2	228816500	2q37.1	1.003021516	N/A	1.003021516	N/A	1	UNKNOWN: USER IMPORTED
N0271M11	2	229072626	2q37.1	1.094516013	N/A	1.094516013	N/A	1	UNKNOWN: USER IMPORTED
N0519L02	2	229223951	2q37.1	1.002974563	N/A	1.002974563	N/A	1	UNKNOWN: USER IMPORTED
N0150P06	2	229384192	2q37.1	0.933348619	N/A	0.933348619	N/A	1	UNKNOWN: USER IMPORTED
N0674L01	2	229535572	2q37.1	0.959097482	N/A	0.959097482	N/A	1	UNKNOWN: USER IMPORTED
N0070L16	2	229572356	2q37.1	0.929394147	N/A	0.929394147	N/A	1	UNKNOWN: USER IMPORTED
N0034N06	2	229693032	2q37.1	1.076613327	N/A	1.076613327	N/A	1	UNKNOWN: USER IMPORTED
N0811J08	2	229693162	2q37.1	0.984456674	N/A	0.984456674	N/A	1	UNKNOWN: USER IMPORTED
N0640A12	2	229803317	2q37.1	1.004223634	N/A	1.004223634	N/A	1	UNKNOWN: USER IMPORTED
N0108G02	2	229898404	2q37.1	0.901877274	N/A	0.901877274	N/A	1	UNKNOWN: USER IMPORTED
N0811M10	2	230035758	2q37.1	1.041104605	N/A	1.041104605	N/A	1	UNKNOWN: USER IMPORTED
N0474O20	2	230067274	2q37.1	0.945317239	N/A	0.945317239	N/A	1	UNKNOWN: USER IMPORTED
N0121F15	2	230166133	2q37.1	0.97023018	N/A	0.97023018	N/A	1	UNKNOWN: USER IMPORTED
N0449N13	2	230188587	2q37.1	0.983489558	N/A	0.983489558	N/A	1	UNKNOWN: USER IMPORTED
N0765L06	2	230317336	2q37.1	0.896801428	N/A	0.896801428	N/A	1	UNKNOWN: USER IMPORTED
N0002B20	2	230637326	2q37.1	1.076184168	N/A	1.076184168	N/A	1	UNKNOWN: USER IMPORTED
N0457P23	2	230642736	2q37.1	0.87653871	N/A	0.87653871	N/A	1	UNKNOWN: USER IMPORTED
N0350F14	2	230680304	2q37.1	0.871308056	N/A	0.871308056	N/A	1	UNKNOWN: USER IMPORTED
N0067G10	2	230823120	2q37.1	0.972529094	N/A	0.972529094	N/A	1	UNKNOWN: USER IMPORTED
N0098F19	2	230958515	2q37.1	1.126606197	N/A	1.126606197	N/A	1	UNKNOWN: USER IMPORTED
N0023P08	2	231050032	2q37.1	0.977400802	N/A	0.977400802	N/A	1	UNKNOWN: USER IMPORTED
N0380H20	2	231181516	2q37.1	1.074852292	N/A	1.074852292	N/A	1	UNKNOWN: USER IMPORTED
N0666B09	2	231287592	2q37.1	1.036002335	N/A	1.036002335	N/A	1	UNKNOWN: USER IMPORTED
N0415N16	2	231595539	2q37.1	1.031494543	N/A	1.031494543	N/A	1	UNKNOWN: USER IMPORTED
N0166K19	2	231605764	2q37.1	0.975675904	N/A	0.975675904	N/A	1	UNKNOWN: USER IMPORTED
N0193L24	2	231635690	2q37.1	1.19443869	N/A	1.19443869	N/A	1	UNKNOWN: USER IMPORTED
N0352G03	2	231885595	2q37.1	0.919228212	N/A	0.919228212	N/A	1	UNKNOWN: USER IMPORTED
N0419H23	2	232043674	2q37.1	1.053595013	N/A	1.053595013	N/A	1	UNKNOWN: USER IMPORTED
N0562I05	2	232201740	2q37.1	1.029512003	N/A	1.029512003	N/A	1	UNKNOWN: USER IMPORTED
N0154A07	2	232361415	2q37.2	1.040225069	N/A	1.040225069	N/A	1	UNKNOWN: USER IMPORTED
F0506P09	2	232454097	2q37.2	1.040962763	N/A	1.040962763	N/A	1	UNKNOWN: USER IMPORTED
N0690I21	2	232500844	2q37.2	1.071032785	N/A	1.071032785	N/A	1	UNKNOWN: USER IMPORTED
N0802E07	2	232581643	2q37.2	1.005758548	N/A	1.005758548	N/A	1	UNKNOWN: USER IMPORTED
N0763N15	2	232711861	2q37.2	1.035735056	N/A	1.035735056	N/A	1	UNKNOWN: USER IMPORTED
N0662H04	2	232932162	2q37.2	0.972369689	N/A	0.972369689	N/A	1	UNKNOWN: USER IMPORTED
N0095H14	2	232945332	2q37.2	1.043063669	N/A	1.043063669	N/A	1	UNKNOWN: USER IMPORTED
N0680D09	2	233039621	2q37.2	1.012062738	N/A	1.012062738	N/A	1	UNKNOWN: USER IMPORTED
N0341G20	2	233222815	2q37.2	0.951454343	N/A	0.951454343	N/A	1	UNKNOWN: USER IMPORTED
N0485D07	2	233397683	2q37.2	1.104195424	N/A	1.104195424	N/A	1	UNKNOWN: USER IMPORTED
N0317J22	2	233398237	2q37.2	0.959862779	N/A	0.959862779	N/A	1	UNKNOWN: USER IMPORTED
N0606K03	2	233481216	2q37.2	0.851024907	N/A	0.851024907	N/A	1	UNKNOWN: USER IMPORTED
N0353O06	2	233603179	2q37.2	1.069005157	N/A	1.069005157	N/A	1	UNKNOWN: USER IMPORTED
N0093E22	2	233618605	2q37.2	0.99718391	N/A	0.99718391	N/A	1	UNKNOWN: USER IMPORTED
N0512N09	2	233769087	2q37.2	0.986933921	N/A	0.986933921	N/A	1	UNKNOWN: USER IMPORTED
N0707E03	2	234106419	2q37.3	1.058819184	N/A	1.058819184	N/A	1	UNKNOWN: USER IMPORTED
N0432J20	2	234662268	2q37.3	0.83354421	N/A	0.83354421	N/A	1	UNKNOWN: USER IMPORTED
N0337O24	2	234723165	2q37.3	0.963430428	N/A	0.963430428	N/A	1	UNKNOWN: USER IMPORTED
M2034J19	2	234915094	2q37.3	1.51094874	N/A	1.51094874	N/A	1	UNKNOWN: USER IMPORTED
N0094I20	2	234945566	2q37.3	0.933879838	N/A	0.933879838	N/A	1	UNKNOWN: USER IMPORTED
N0793P14	2	235029803	2q37.3	1.11078261	N/A	1.11078261	N/A	1	UNKNOWN: USER IMPORTED
N0345K01	2	235249641	2q37.3	1.019910192	N/A	1.019910192	N/A	1	UNKNOWN: USER IMPORTED
N0652L24	2	235347358	2q37.3	1.016522202	N/A	1.016522202	N/A	1	UNKNOWN: USER IMPORTED
N0599F11	2	235551348	2q37.3	0.941834066	N/A	0.941834066	N/A	1	UNKNOWN: USER IMPORTED
F1056D20	2	235581042	2q37.3	0.984269785	N/A	0.984269785	N/A	1	UNKNOWN: USER IMPORTED
N0007N16	2	236108932	2q37.3	0.976415956	N/A	0.976415956	N/A	1	UNKNOWN: USER IMPORTED
N0734G06	2	236195864	2q37.3	0.930821207	N/A	0.930821207	N/A	1	UNKNOWN: USER IMPORTED
N0093C24	2	236309251	2q37.3	0.803988315	N/A	0.803988315	N/A	1	UNKNOWN: USER IMPORTED
N0815A10	2	236379557	2q37.3	1.041391922	N/A	1.041391922	N/A	1	UNKNOWN: USER IMPORTED
N0473L20	2	236514738	2q37.3	1.004702987	N/A	1.004702987	N/A	1	UNKNOWN: USER IMPORTED
N0598N18	2	236611318	2q37.3	1.022225825	N/A	1.022225825	N/A	1	UNKNOWN: USER IMPORTED
N0485M18	2	236783095	2q37.3	0.939282784	N/A	0.939282784	N/A	1	UNKNOWN: USER IMPORTED
F0485O03	2	236920294	2q37.3	1.073836415	N/A	1.073836415	N/A	1	UNKNOWN: USER IMPORTED
N0093B20	2	237026650	2q37.3	1.021012117	N/A	1.021012117	N/A	1	UNKNOWN: USER IMPORTED
N0205L13	2	237525151	2q37.3	1.147344143	N/A	1.147344143	N/A	1	UNKNOWN: USER IMPORTED
N0067N02	2	237533259	2q37.3	1.027960193	N/A	1.027960193	N/A	1	UNKNOWN: USER IMPORTED
N0522G12	2	237731731	2q37.3	1.037467311	N/A	1.037467311	N/A	1	UNKNOWN: USER IMPORTED
N0315L20	2	237841527	2q37.3	1.070700577	N/A	1.070700577	N/A	1	UNKNOWN: USER IMPORTED
N0585E12	2	237959354	2q37.3	1.041915577	N/A	1.041915577	N/A	1	UNKNOWN: USER IMPORTED
N0370L10	2	238167875	2q37.3	1.052733355	N/A	1.052733355	N/A	1	UNKNOWN: USER IMPORTED
M2195M21	2	238245775	2q37.3	1.168961231	N/A	1.168961231	N/A	1	UNKNOWN: USER IMPORTED
N0096N17	2	238597316	2q37.3	1.054004232	N/A	1.054004232	N/A	1	UNKNOWN: USER IMPORTED
N0515L05	2	238686015	2q37.3	1.066914271	N/A	1.066914271	N/A	1	UNKNOWN: USER IMPORTED
N0609L07	2	238787561	2q37.3	1.083835657	N/A	1.083835657	N/A	1	UNKNOWN: USER IMPORTED
N0005O24	2	239166871	2q37.3	1.077658672	N/A	1.077658672	N/A	1	UNKNOWN: USER IMPORTED
N0771C19	2	239255284	2q37.3	1.032059847	N/A	1.032059847	N/A	1	UNKNOWN: USER IMPORTED
N0040B20	2	239333609	2q37.3	0.92304654	N/A	0.92304654	N/A	1	UNKNOWN: USER IMPORTED
N0717F15	2	239431381	2q37.3	1.124721197	N/A	1.124721197	N/A	1	UNKNOWN: USER IMPORTED
N0621A19	2	239533074	2q37.3	1.007352007	N/A	1.007352007	N/A	1	UNKNOWN: USER IMPORTED
N0136O17	2	239574637	2q37.3	1.12640974	N/A	1.12640974	N/A	1	UNKNOWN: USER IMPORTED
N0320G01	2	239778015	2q37.3	0.926916732	N/A	0.926916732	N/A	1	UNKNOWN: USER IMPORTED
N0275G07	2	239870391	2q37.3	1.0539783	N/A	1.0539783	N/A	1	UNKNOWN: USER IMPORTED
M2103D15	2	240017562	2q37.3	1.177946168	N/A	1.177946168	N/A	1	UNKNOWN: USER IMPORTED
N0746A19	2	240048141	2q37.3	1.081955568	N/A	1.081955568	N/A	1	UNKNOWN: USER IMPORTED
N0546M08	2	240248586	2q37.3	1.073413837	N/A	1.073413837	N/A	1	UNKNOWN: USER IMPORTED
N0251L10	2	240333098	2q37.3	1.080976233	N/A	1.080976233	N/A	1	UNKNOWN: USER IMPORTED
N0099O15	2	240380120	2q37.3	1.092094687	N/A	1.092094687	N/A	1	UNKNOWN: USER IMPORTED
N0315F22	2	240534296	2q37.3	1.044769893	N/A	1.044769893	N/A	1	UNKNOWN: USER IMPORTED
N0603E16	2	240849834	2q37.3	0.874425821	N/A	0.874425821	N/A	1	UNKNOWN: USER IMPORTED
N0206J15	2	240921975	2q37.3	0.831145476	N/A	0.831145476	N/A	1	UNKNOWN: USER IMPORTED
N0695D07	2	241015208	2q37.3	1.013141284	N/A	1.013141284	N/A	1	UNKNOWN: USER IMPORTED
N0649N20	2	241275123	2q37.3	1.051222801	N/A	1.051222801	N/A	1	UNKNOWN: USER IMPORTED
N0027M15	2	241434523	2q37.3	1.117497492	N/A	1.117497492	N/A	1	UNKNOWN: USER IMPORTED
N0412D12	2	241498366	2q37.3	1.028591899	N/A	1.028591899	N/A	1	UNKNOWN: USER IMPORTED
N0370D20	2	241613746	2q37.3	1.062621894	N/A	1.062621894	N/A	1	UNKNOWN: USER IMPORTED
F0555N08	2	241766855	2q37.3	1.255300907	N/A	1.255300907	N/A	1	UNKNOWN: USER IMPORTED
N0637O03	2	241797461	2q37.3	0.992089539	N/A	0.992089539	N/A	1	UNKNOWN: USER IMPORTED
N0772H24	2	242085286	2q37.3	1.051286158	N/A	1.051286158	N/A	1	UNKNOWN: USER IMPORTED
N0031D01	2	242151118	2q37.3	1.004489538	N/A	1.004489538	N/A	1	UNKNOWN: USER IMPORTED
N0343P10	2	242384576	2q37.3	1.058100153	N/A	1.058100153	N/A	1	UNKNOWN: USER IMPORTED
N0321A15	2	242542029	2q37.3	0.964886662	N/A	0.964886662	N/A	1	UNKNOWN: USER IMPORTED
N0363G24	2	242942334	2q37.3	1.027347151	N/A	1.027347151	N/A	1	UNKNOWN: USER IMPORTED
N0115G09	3	0	3p26.3	0.892902847	N/A	0.892902847	N/A	1	UNKNOWN: USER IMPORTED
N0350G17	3	0	3p26.3	1.007021862	N/A	1.007021862	N/A	1	UNKNOWN: USER IMPORTED
N0739I20	3	181785	3p26.3	0.965009349	N/A	0.965009349	N/A	1	UNKNOWN: USER IMPORTED
N0716K09	3	255144	3p26.3	1.129364446	N/A	1.129364446	N/A	1	UNKNOWN: USER IMPORTED
N0771F14	3	384728	3p26.3	1.086265824	N/A	1.086265824	N/A	1	UNKNOWN: USER IMPORTED
N0767N09	3	518061	3p26.3	0.939771273	N/A	0.939771273	N/A	1	UNKNOWN: USER IMPORTED
N0151A04	3	653017	3p26.3	0.794485715	N/A	0.794485715	N/A	1	UNKNOWN: USER IMPORTED
N0440C20	3	750640	3p26.3	0.986379227	N/A	0.986379227	N/A	1	UNKNOWN: USER IMPORTED
N0558M07	3	1008552	3p26.3	0.972892214	N/A	0.972892214	N/A	1	UNKNOWN: USER IMPORTED
N0655O17	3	1162399	3p26.3	0.997263966	N/A	0.997263966	N/A	1	UNKNOWN: USER IMPORTED
N0432F09	3	1260973	3p26.3	0.795417901	N/A	0.795417901	N/A	1	UNKNOWN: USER IMPORTED
N0279B12	3	1502587	3p26.3	0.887685061	N/A	0.887685061	N/A	1	UNKNOWN: USER IMPORTED
N0611C04	3	1595316	3p26.3	0.924949614	N/A	0.924949614	N/A	1	UNKNOWN: USER IMPORTED
N0275P21	3	1723327	3p26.3	1.003101376	N/A	1.003101376	N/A	1	UNKNOWN: USER IMPORTED
N0806C02	3	1872893	3p26.3	0.983497465	N/A	0.983497465	N/A	1	UNKNOWN: USER IMPORTED
N0477E08	3	2016287	3p26.3	1.036317746	N/A	1.036317746	N/A	1	UNKNOWN: USER IMPORTED
N0499E07	3	2214176	3p26.3	0.862477338	N/A	0.862477338	N/A	1	UNKNOWN: USER IMPORTED
N0512D08	3	2386959	3p26.3	1.058035028	N/A	1.058035028	N/A	1	UNKNOWN: USER IMPORTED
N0502F06	3	2686689	3p26.3	0.977156361	N/A	0.977156361	N/A	1	UNKNOWN: USER IMPORTED
N0785A07	3	2759043	3p26.3	0.972819201	N/A	0.972819201	N/A	1	UNKNOWN: USER IMPORTED
N0094M09	3	2821194	3p26.2	1.011551657	N/A	1.011551657	N/A	1	UNKNOWN: USER IMPORTED
N0499N06	3	2926902	3p26.2	0.999534709	N/A	0.999534709	N/A	1	UNKNOWN: USER IMPORTED
N0640K12	3	3085109	3p26.2	1.108043024	N/A	1.108043024	N/A	1	UNKNOWN: USER IMPORTED
N0529G19	3	3196111	3p26.2	0.993198496	N/A	0.993198496	N/A	1	UNKNOWN: USER IMPORTED
N0673F20	3	3469089	3p26.2	0.981419694	N/A	0.981419694	N/A	1	UNKNOWN: USER IMPORTED
N0512O18	3	3476427	3p26.2	0.952926883	N/A	0.952926883	N/A	1	UNKNOWN: USER IMPORTED
N0282K21	3	3508804	3p26.2	1.074615758	N/A	1.074615758	N/A	1	UNKNOWN: USER IMPORTED
N0065J23	3	3590063	3p26.2	1.074379519	N/A	1.074379519	N/A	1	UNKNOWN: USER IMPORTED
N0367B01	3	3676755	3p26.2	0.979587765	N/A	0.979587765	N/A	1	UNKNOWN: USER IMPORTED
N0629L24	3	3914620	3p26.2	0.958227278	N/A	0.958227278	N/A	1	UNKNOWN: USER IMPORTED
N0032F23	3	4033637	3p26.2	0.962210826	N/A	0.962210826	N/A	1	UNKNOWN: USER IMPORTED
N0723E10	3	4373167	3p26.1	1.00522566	N/A	1.00522566	N/A	1	UNKNOWN: USER IMPORTED
N0447C23	3	4539235	3p26.1	1.019103051	N/A	1.019103051	N/A	1	UNKNOWN: USER IMPORTED
N0608N16	3	4707859	3p26.1	1.00404643	N/A	1.00404643	N/A	1	UNKNOWN: USER IMPORTED
N0640D07	3	4841188	3p26.1	1.008763939	N/A	1.008763939	N/A	1	UNKNOWN: USER IMPORTED
N0675H18	3	5103153	3p26.1	1.026040322	N/A	1.026040322	N/A	1	UNKNOWN: USER IMPORTED
N0155E14	3	5363827	3p26.1	1.042236784	N/A	1.042236784	N/A	1	UNKNOWN: USER IMPORTED
N0553B12	3	5486558	3p26.1	1.076555471	N/A	1.076555471	N/A	1	UNKNOWN: USER IMPORTED
N0430J07	3	5641865	3p26.1	1.042669675	N/A	1.042669675	N/A	1	UNKNOWN: USER IMPORTED
N0161L03	3	5761707	3p26.1	0.964298569	N/A	0.964298569	N/A	1	UNKNOWN: USER IMPORTED
N0559N12	3	5914760	3p26.1	0.784914355	N/A	0.784914355	N/A	1	UNKNOWN: USER IMPORTED
N0007M24	3	6200912	3p26.1	1.04885717	N/A	1.04885717	N/A	1	UNKNOWN: USER IMPORTED
N0255K15	3	6332721	3p26.1	1.014453515	N/A	1.014453515	N/A	1	UNKNOWN: USER IMPORTED
N0277D17	3	6612550	3p25.3	0.943142662	N/A	0.943142662	N/A	1	UNKNOWN: USER IMPORTED
N0659L12	3	6636477	3p25.3	0.900582429	N/A	0.900582429	N/A	1	UNKNOWN: USER IMPORTED
N0077I05	3	6825036	3p25.3	0.99504224	N/A	0.99504224	N/A	1	UNKNOWN: USER IMPORTED
N0812I02	3	6992923	3p25.3	0.956273126	N/A	0.956273126	N/A	1	UNKNOWN: USER IMPORTED
N0776H03	3	7201011	3p25.3	1.055877444	N/A	1.055877444	N/A	1	UNKNOWN: USER IMPORTED
N0419E23	3	7485791	3p25.3	1.020747883	N/A	1.020747883	N/A	1	UNKNOWN: USER IMPORTED
N0329A02	3	7651147	3p25.3	1.045823489	N/A	1.045823489	N/A	1	UNKNOWN: USER IMPORTED
N0794G03	3	7762436	3p25.3	1.222820757	N/A	1.222820757	N/A	1	UNKNOWN: USER IMPORTED
N0404E14	3	7848780	3p25.3	0.88378206	N/A	0.88378206	N/A	1	UNKNOWN: USER IMPORTED
N0810H01	3	7976491	3p25.3	0.975196629	N/A	0.975196629	N/A	1	UNKNOWN: USER IMPORTED
N0502A11	3	8507344	3p25.3	1.042569581	N/A	1.042569581	N/A	1	UNKNOWN: USER IMPORTED
N0212O10	3	8665234	3p25.3	0.92675996	N/A	0.92675996	N/A	1	UNKNOWN: USER IMPORTED
N0562C08	3	8765479	3p25.3	0.961825673	N/A	0.961825673	N/A	1	UNKNOWN: USER IMPORTED
N0019E08	3	8933995	3p25.3	0.887084985	N/A	0.887084985	N/A	1	UNKNOWN: USER IMPORTED
N0489E18	3	8936904	3p25.3	1.024718465	N/A	1.024718465	N/A	1	UNKNOWN: USER IMPORTED
N0629B09	3	9106535	3p25.3	1.023579017	N/A	1.023579017	N/A	1	UNKNOWN: USER IMPORTED
N0796O13	3	9248935	3p25.3	0.943628008	N/A	0.943628008	N/A	1	UNKNOWN: USER IMPORTED
N0810I07	3	9411868	3p25.3	0.954105327	N/A	0.954105327	N/A	1	UNKNOWN: USER IMPORTED
N0045B16	3	9457930	3p25.3	0.98521698	N/A	0.98521698	N/A	1	UNKNOWN: USER IMPORTED
N0728O11	3	9529218	3p25.3	1.011691632	N/A	1.011691632	N/A	1	UNKNOWN: USER IMPORTED
N0170H19	3	9632658	3p25.3	1.016484384	N/A	1.016484384	N/A	1	UNKNOWN: USER IMPORTED
N0439F04	3	9835441	3p25.3	1.01514239	N/A	1.01514239	N/A	1	UNKNOWN: USER IMPORTED
N0445D09	3	10042559	3p25.3	0.92316628	N/A	0.92316628	N/A	1	UNKNOWN: USER IMPORTED
N0412A07	3	10043045	3p25.3	1.037321049	N/A	1.037321049	N/A	1	UNKNOWN: USER IMPORTED
F0635L13	3	10200639	3p25.3	1.07466497	N/A	1.07466497	N/A	1	UNKNOWN: USER IMPORTED
N0642E22	3	10202846	3p25.3	0.973854871	N/A	0.973854871	N/A	1	UNKNOWN: USER IMPORTED
N0525N21	3	10427284	3p25.2	0.896124242	N/A	0.896124242	N/A	1	UNKNOWN: USER IMPORTED
N0443M10	3	10566544	3p25.2	1.004269899	N/A	1.004269899	N/A	1	UNKNOWN: USER IMPORTED
N0321P01	3	10631982	3p25.2	1.035710303	N/A	1.035710303	N/A	1	UNKNOWN: USER IMPORTED
N0020D21	3	10964265	3p25.2	1.008788988	N/A	1.008788988	N/A	1	UNKNOWN: USER IMPORTED
N0380A22	3	10981030	3p25.2	0.939574816	N/A	0.939574816	N/A	1	UNKNOWN: USER IMPORTED
N0412L15	3	11035466	3p25.2	0.927677608	N/A	0.927677608	N/A	1	UNKNOWN: USER IMPORTED
N0622I12	3	11157328	3p25.2	1.073355097	N/A	1.073355097	N/A	1	UNKNOWN: USER IMPORTED
N0211M09	3	11217381	3p25.2	1.013854716	N/A	1.013854716	N/A	1	UNKNOWN: USER IMPORTED
N0399G10	3	11325469	3p25.2	0.758970313	N/A	0.758970313	N/A	1	UNKNOWN: USER IMPORTED
N0718C20	3	11330313	3p25.2	0.952249304	N/A	0.952249304	N/A	1	UNKNOWN: USER IMPORTED
N0604C14	3	11454734	3p25.2	0.951192565	N/A	0.951192565	N/A	1	UNKNOWN: USER IMPORTED
N0095H20	3	11554024	3p25.2	0.9550382	N/A	0.9550382	N/A	1	UNKNOWN: USER IMPORTED
N0127I14	3	11705596	3p25.2	1.021351495	N/A	1.021351495	N/A	1	UNKNOWN: USER IMPORTED
N0450M15	3	11812737	3p25.2	0.974244856	N/A	0.974244856	N/A	1	UNKNOWN: USER IMPORTED
N0136B07	3	12123599	3p25.2	1.062027122	N/A	1.062027122	N/A	1	UNKNOWN: USER IMPORTED
N0738A02	3	12352223	3p25.1	1.046807933	N/A	1.046807933	N/A	1	UNKNOWN: USER IMPORTED
N0732C09	3	12458605	3p25.1	1.073022987	N/A	1.073022987	N/A	1	UNKNOWN: USER IMPORTED
N0079P19	3	12637886	3p25.1	0.946218778	N/A	0.946218778	N/A	1	UNKNOWN: USER IMPORTED
N0548H07	3	12781777	3p25.1	0.997947635	N/A	0.997947635	N/A	1	UNKNOWN: USER IMPORTED
N0715I04	3	12993342	3p25.1	1.077790102	N/A	1.077790102	N/A	1	UNKNOWN: USER IMPORTED
N0764F12	3	13189875	3p25.1	1.065527387	N/A	1.065527387	N/A	1	UNKNOWN: USER IMPORTED
N0449E21	3	13357109	3p25.1	1.049494573	N/A	1.049494573	N/A	1	UNKNOWN: USER IMPORTED
N0789M04	3	13701981	3p25.1	1.092464026	N/A	1.092464026	N/A	1	UNKNOWN: USER IMPORTED
N0271E02	3	13949632	3p25.1	0.969810058	N/A	0.969810058	N/A	1	UNKNOWN: USER IMPORTED
N0340G21	3	14125555	3p25.1	0.914470232	N/A	0.914470232	N/A	1	UNKNOWN: USER IMPORTED
N0536I06	3	14293494	3p25.1	1.043999784	N/A	1.043999784	N/A	1	UNKNOWN: USER IMPORTED
N0119J14	3	14387679	3p25.1	1.186499883	N/A	1.186499883	N/A	1	UNKNOWN: USER IMPORTED
N0706N17	3	14437166	3p25.1	1.007858373	N/A	1.007858373	N/A	1	UNKNOWN: USER IMPORTED
N0464P04	3	14558279	3p25.1	1.158865333	N/A	1.158865333	N/A	1	UNKNOWN: USER IMPORTED
N0115K05	3	14856203	3p25.1	0.962021442	N/A	0.962021442	N/A	1	UNKNOWN: USER IMPORTED
N0719E17	3	15152633	3p25.1	0.831060018	N/A	0.831060018	N/A	1	UNKNOWN: USER IMPORTED
N0715B01	3	15215385	3p25.1	0.861795634	N/A	0.861795634	N/A	1	UNKNOWN: USER IMPORTED
N0093C22	3	15372484	3p25.1	1.008577011	N/A	1.008577011	N/A	1	UNKNOWN: USER IMPORTED
N0467M10	3	15542927	3p24.3	1.012601913	N/A	1.012601913	N/A	1	UNKNOWN: USER IMPORTED
N0598B18	3	15595798	3p24.3	0.982721579	N/A	0.982721579	N/A	1	UNKNOWN: USER IMPORTED
N0674N12	3	15688737	3p24.3	0.963699967	N/A	0.963699967	N/A	1	UNKNOWN: USER IMPORTED
N0657N03	3	15797122	3p24.3	0.998512546	N/A	0.998512546	N/A	1	UNKNOWN: USER IMPORTED
N0805B20	3	15914752	3p24.3	1.127727963	N/A	1.127727963	N/A	1	UNKNOWN: USER IMPORTED
N0713B22	3	16116890	3p24.3	1.010026565	N/A	1.010026565	N/A	1	UNKNOWN: USER IMPORTED
N0661I14	3	16278248	3p24.3	0.975332105	N/A	0.975332105	N/A	1	UNKNOWN: USER IMPORTED
N0553G03	3	16446148	3p24.3	0.963237115	N/A	0.963237115	N/A	1	UNKNOWN: USER IMPORTED
N0762E05	3	16639440	3p24.3	1.009464601	N/A	1.009464601	N/A	1	UNKNOWN: USER IMPORTED
N0478F21	3	16686049	3p24.3	1.054973057	N/A	1.054973057	N/A	1	UNKNOWN: USER IMPORTED
N0765H07	3	16705107	3p24.3	1.007479802	N/A	1.007479802	N/A	1	UNKNOWN: USER IMPORTED
N0740C22	3	17069937	3p24.3	1.040463567	N/A	1.040463567	N/A	1	UNKNOWN: USER IMPORTED
N0653H01	3	17247662	3p24.3	1.068085938	N/A	1.068085938	N/A	1	UNKNOWN: USER IMPORTED
N0162F18	3	17316389	3p24.3	1.079406939	N/A	1.079406939	N/A	1	UNKNOWN: USER IMPORTED
N0272B02	3	17359724	3p24.3	0.940891861	N/A	0.940891861	N/A	1	UNKNOWN: USER IMPORTED
N0812L13	3	17542461	3p24.3	0.901596734	N/A	0.901596734	N/A	1	UNKNOWN: USER IMPORTED
N0112D16	3	17558906	3p24.3	0.73664991	N/A	0.73664991	N/A	1	UNKNOWN: USER IMPORTED
N0072I12	3	17890853	3p24.3	1.052751232	N/A	1.052751232	N/A	1	UNKNOWN: USER IMPORTED
N0554B20	3	18041489	3p24.3	0.982253486	N/A	0.982253486	N/A	1	UNKNOWN: USER IMPORTED
N0320G10	3	18116465	3p24.3	0.997251884	N/A	0.997251884	N/A	1	UNKNOWN: USER IMPORTED
N0047J06	3	18546584	3p24.3	0.871413161	N/A	0.871413161	N/A	1	UNKNOWN: USER IMPORTED
N0144H05	3	18646598	3p24.3	1.003282902	N/A	1.003282902	N/A	1	UNKNOWN: USER IMPORTED
N0707D24	3	18762428	3p24.3	0.913102208	N/A	0.913102208	N/A	1	UNKNOWN: USER IMPORTED
N0464H02	3	18788827	3p24.3	1.041638181	N/A	1.041638181	N/A	1	UNKNOWN: USER IMPORTED
N0254E06	3	18909103	3p24.3	1.081627486	N/A	1.081627486	N/A	1	UNKNOWN: USER IMPORTED
N0055K12	3	19002516	3p24.3	0.821391412	N/A	0.821391412	N/A	1	UNKNOWN: USER IMPORTED
N0719B11	3	19185057	3p24.3	0.785776799	N/A	0.785776799	N/A	1	UNKNOWN: USER IMPORTED
N0038B06	3	19214231	3p24.3	0.911169371	N/A	0.911169371	N/A	1	UNKNOWN: USER IMPORTED
N0641E06	3	19341471	3p24.3	0.941257859	N/A	0.941257859	N/A	1	UNKNOWN: USER IMPORTED
N0165J18	3	19710296	3p24.3	1.074543266	N/A	1.074543266	N/A	1	UNKNOWN: USER IMPORTED
N0263O21	3	19750063	3p24.3	0.99148016	N/A	0.99148016	N/A	1	UNKNOWN: USER IMPORTED
N0171P06	3	19824178	3p24.3	0.987921862	N/A	0.987921862	N/A	1	UNKNOWN: USER IMPORTED
N0655N11	3	19916506	3p24.3	1.092291144	N/A	1.092291144	N/A	1	UNKNOWN: USER IMPORTED
N0338N24	3	20033957	3p24.3	1.026974571	N/A	1.026974571	N/A	1	UNKNOWN: USER IMPORTED
M2007O17	3	20496996	3p24.2	1.003016998	N/A	1.003016998	N/A	1	UNKNOWN: USER IMPORTED
N0719M04	3	20543997	3p24.2	0.950261656	N/A	0.950261656	N/A	1	UNKNOWN: USER IMPORTED
N0332M19	3	20696042	3p24.2	0.917809796	N/A	0.917809796	N/A	1	UNKNOWN: USER IMPORTED
N0343H03	3	20765119	3p24.2	1.066617131	N/A	1.066617131	N/A	1	UNKNOWN: USER IMPORTED
N0466A13	3	20854233	3p24.2	0.958442496	N/A	0.958442496	N/A	1	UNKNOWN: USER IMPORTED
N0165N20	3	20965748	3p24.2	0.978959782	N/A	0.978959782	N/A	1	UNKNOWN: USER IMPORTED
N0489L06	3	21078396	3p24.2	1.027782007	N/A	1.027782007	N/A	1	UNKNOWN: USER IMPORTED
N0637M19	3	21161419	3p24.2	0.840205067	N/A	0.840205067	N/A	1	UNKNOWN: USER IMPORTED
N0628D01	3	21250472	3p24.2	1.056777019	N/A	1.056777019	N/A	1	UNKNOWN: USER IMPORTED
N0495G14	3	21312852	3p24.2	1.140912158	N/A	1.140912158	N/A	1	UNKNOWN: USER IMPORTED
N0625I09	3	21462083	3p24.2	0.78288496	N/A	0.78288496	N/A	1	UNKNOWN: USER IMPORTED
N0598P02	3	21534901	3p24.2	0.962837915	N/A	0.962837915	N/A	1	UNKNOWN: USER IMPORTED
N0203N02	3	21593362	3p24.2	0.964671837	N/A	0.964671837	N/A	1	UNKNOWN: USER IMPORTED
N0722G12	3	21677508	3p24.2	1.105362376	N/A	1.105362376	N/A	1	UNKNOWN: USER IMPORTED
N0587M06	3	21768064	3p24.2	0.954806676	N/A	0.954806676	N/A	1	UNKNOWN: USER IMPORTED
N0125I11	3	21973138	3p24.1	1.003895551	N/A	1.003895551	N/A	1	UNKNOWN: USER IMPORTED
N0320M06	3	22084101	3p24.1	0.907840808	N/A	0.907840808	N/A	1	UNKNOWN: USER IMPORTED
N0641G07	3	22171687	3p24.1	1.016529766	N/A	1.016529766	N/A	1	UNKNOWN: USER IMPORTED
N0600C09	3	22434776	3p24.1	0.918484133	N/A	0.918484133	N/A	1	UNKNOWN: USER IMPORTED
N0026F24	3	22455763	3p24.1	0.909618052	N/A	0.909618052	N/A	1	UNKNOWN: USER IMPORTED
N0762A08	3	22563474	3p24.1	0.981590131	N/A	0.981590131	N/A	1	UNKNOWN: USER IMPORTED
N0424H11	3	22713933	3p24.1	1.039338756	N/A	1.039338756	N/A	1	UNKNOWN: USER IMPORTED
N0770L23	3	22728886	3p24.1	0.922298826	N/A	0.922298826	N/A	1	UNKNOWN: USER IMPORTED
N0740J03	3	22947541	3p24.1	0.9277058	N/A	0.9277058	N/A	1	UNKNOWN: USER IMPORTED
N0094D03	3	22988453	3p24.1	1.115202881	N/A	1.115202881	N/A	1	UNKNOWN: USER IMPORTED
N0501H08	3	23152483	3p24.1	0.938939476	N/A	0.938939476	N/A	1	UNKNOWN: USER IMPORTED
N0612M05	3	23275051	3p24.1	1.020848468	N/A	1.020848468	N/A	1	UNKNOWN: USER IMPORTED
N0572A19	3	23387809	3p24.1	1.119434553	N/A	1.119434553	N/A	1	UNKNOWN: USER IMPORTED
N0445B10	3	23745655	3p24.1	0.944420317	N/A	0.944420317	N/A	1	UNKNOWN: USER IMPORTED
N0796D02	3	23886913	3p24.1	0.883086605	N/A	0.883086605	N/A	1	UNKNOWN: USER IMPORTED
N0081O14	3	24017466	3p24.1	0.959982421	N/A	0.959982421	N/A	1	UNKNOWN: USER IMPORTED
N0003C18	3	24315662	3p24.1	1.03010206	N/A	1.03010206	N/A	1	UNKNOWN: USER IMPORTED
N0638G08	3	24325358	3p24.1	1.026485296	N/A	1.026485296	N/A	1	UNKNOWN: USER IMPORTED
N0646L10	3	24420807	3p24.1	0.878113309	N/A	0.878113309	N/A	1	UNKNOWN: USER IMPORTED
N0434O03	3	24467266	3p24.1	0.926421466	N/A	0.926421466	N/A	1	UNKNOWN: USER IMPORTED
N0695H09	3	24533009	3p24.1	0.936660384	N/A	0.936660384	N/A	1	UNKNOWN: USER IMPORTED
N0102C20	3	24629427	3p24.1	0.972528338	N/A	0.972528338	N/A	1	UNKNOWN: USER IMPORTED
N0298O10	3	24786787	3p24.1	1.053450126	N/A	1.053450126	N/A	1	UNKNOWN: USER IMPORTED
N0196E18	3	24869615	3p24.1	0.961428242	N/A	0.961428242	N/A	1	UNKNOWN: USER IMPORTED
N0141L03	3	25128477	3p22.3	1.033931586	N/A	1.033931586	N/A	1	UNKNOWN: USER IMPORTED
N0651N05	3	25226396	3p22.3	1.012037395	N/A	1.012037395	N/A	1	UNKNOWN: USER IMPORTED
N0696M06	3	25325085	3p22.3	0.954228112	N/A	0.954228112	N/A	1	UNKNOWN: USER IMPORTED
N0186L03	3	25479249	3p22.3	0.960925805	N/A	0.960925805	N/A	1	UNKNOWN: USER IMPORTED
N0164A23	3	25487783	3p22.3	0.957875327	N/A	0.957875327	N/A	1	UNKNOWN: USER IMPORTED
N0451C04	3	25572406	3p22.3	1.035018481	N/A	1.035018481	N/A	1	UNKNOWN: USER IMPORTED
N0571P22	3	25680715	3p22.3	0.827761513	N/A	0.827761513	N/A	1	UNKNOWN: USER IMPORTED
M2005J19	3	25883945	3p22.3	0.858751541	N/A	0.858751541	N/A	1	UNKNOWN: USER IMPORTED
N0563G02	3	26357201	3p22.3	0.876659531	N/A	0.876659531	N/A	1	UNKNOWN: USER IMPORTED
N0266L12	3	26442214	3p22.3	0.911687819	N/A	0.911687819	N/A	1	UNKNOWN: USER IMPORTED
N0666G20	3	26639759	3p22.3	0.932511125	N/A	0.932511125	N/A	1	UNKNOWN: USER IMPORTED
N0701P04	3	26735856	3p22.3	1.026076372	N/A	1.026076372	N/A	1	UNKNOWN: USER IMPORTED
N0261I16	3	26982781	3p22.3	1.055546415	N/A	1.055546415	N/A	1	UNKNOWN: USER IMPORTED
N0093G11	3	27065426	3p22.3	0.846051612	N/A	0.846051612	N/A	1	UNKNOWN: USER IMPORTED
N0241F11	3	27123194	3p22.3	1.038346552	N/A	1.038346552	N/A	1	UNKNOWN: USER IMPORTED
N0630B16	3	27317451	3p22.3	0.937355546	N/A	0.937355546	N/A	1	UNKNOWN: USER IMPORTED
N0586F17	3	27349675	3p22.3	0.963472077	N/A	0.963472077	N/A	1	UNKNOWN: USER IMPORTED
N0695F19	3	27427713	3p22.3	1.030055205	N/A	1.030055205	N/A	1	UNKNOWN: USER IMPORTED
N0626E24	3	27515825	3p22.3	1.039674795	N/A	1.039674795	N/A	1	UNKNOWN: USER IMPORTED
N0512B06	3	27640908	3p22.3	0.916405623	N/A	0.916405623	N/A	1	UNKNOWN: USER IMPORTED
N0568O15	3	27905992	3p22.3	0.940599926	N/A	0.940599926	N/A	1	UNKNOWN: USER IMPORTED
N0313O18	3	28062489	3p22.3	0.957874835	N/A	0.957874835	N/A	1	UNKNOWN: USER IMPORTED
N0313O24	3	28122886	3p22.3	0.94572803	N/A	0.94572803	N/A	1	UNKNOWN: USER IMPORTED
N0219G04	3	28301657	3p22.3	1.041928052	N/A	1.041928052	N/A	1	UNKNOWN: USER IMPORTED
N0628K24	3	28534517	3p22.3	1.050013022	N/A	1.050013022	N/A	1	UNKNOWN: USER IMPORTED
N0330I17	3	28820372	3p22.3	1.001722743	N/A	1.001722743	N/A	1	UNKNOWN: USER IMPORTED
N0684D11	3	28920124	3p22.3	0.994541866	N/A	0.994541866	N/A	1	UNKNOWN: USER IMPORTED
N0775F14	3	29151613	3p22.3	1.047408107	N/A	1.047408107	N/A	1	UNKNOWN: USER IMPORTED
N0762C19	3	29360854	3p22.3	1.09146308	N/A	1.09146308	N/A	1	UNKNOWN: USER IMPORTED
N0792N23	3	29595152	3p22.3	0.932238837	N/A	0.932238837	N/A	1	UNKNOWN: USER IMPORTED
N0717D24	3	29703205	3p22.3	0.972999823	N/A	0.972999823	N/A	1	UNKNOWN: USER IMPORTED
N0626H14	3	29913423	3p22.3	0.998189178	N/A	0.998189178	N/A	1	UNKNOWN: USER IMPORTED
N0272K09	3	29943305	3p22.3	1.022795156	N/A	1.022795156	N/A	1	UNKNOWN: USER IMPORTED
N0018A10	3	30011264	3p22.3	0.982860053	N/A	0.982860053	N/A	1	UNKNOWN: USER IMPORTED
N0781D12	3	30204800	3p22.3	1.034402099	N/A	1.034402099	N/A	1	UNKNOWN: USER IMPORTED
N0624K03	3	30328878	3p22.3	1.041739356	N/A	1.041739356	N/A	1	UNKNOWN: USER IMPORTED
N0775G14	3	30473477	3p22.3	1.024426825	N/A	1.024426825	N/A	1	UNKNOWN: USER IMPORTED
N0167C09	3	30597163	3p22.3	0.967563676	N/A	0.967563676	N/A	1	UNKNOWN: USER IMPORTED
N0345F19	3	30723635	3p22.3	1.069567219	N/A	1.069567219	N/A	1	UNKNOWN: USER IMPORTED
N0308A14	3	30831655	3p22.3	0.93980526	N/A	0.93980526	N/A	1	UNKNOWN: USER IMPORTED
N0353D04	3	31201466	3p22.2	1.049309118	N/A	1.049309118	N/A	1	UNKNOWN: USER IMPORTED
N0048E16	3	31506423	3p22.2	0.983708597	N/A	0.983708597	N/A	1	UNKNOWN: USER IMPORTED
N0230N21	3	31722845	3p22.2	1.047268329	N/A	1.047268329	N/A	1	UNKNOWN: USER IMPORTED
N0636N11	3	31819746	3p22.2	1.006829531	N/A	1.006829531	N/A	1	UNKNOWN: USER IMPORTED
N0793O10	3	31912369	3p22.2	0.80413664	N/A	0.80413664	N/A	1	UNKNOWN: USER IMPORTED
N0384L08	3	32014021	3p22.2	1.05866968	N/A	1.05866968	N/A	1	UNKNOWN: USER IMPORTED
N0758M20	3	32161973	3p22.2	0.969016275	N/A	0.969016275	N/A	1	UNKNOWN: USER IMPORTED
N0092L15	3	32252408	3p22.2	1.102941049	N/A	1.102941049	N/A	1	UNKNOWN: USER IMPORTED
N0066P20	3	32263887	3p22.2	0.974182442	N/A	0.974182442	N/A	1	UNKNOWN: USER IMPORTED
N0129E24	3	32379363	3p22.1	0.993796117	N/A	0.993796117	N/A	1	UNKNOWN: USER IMPORTED
N0459C18	3	32858673	3p22.1	1.134218885	N/A	1.134218885	N/A	1	UNKNOWN: USER IMPORTED
N0705C20	3	32900849	3p22.1	1.057022982	N/A	1.057022982	N/A	1	UNKNOWN: USER IMPORTED
N0421B02	3	33036495	3p22.1	0.913209669	N/A	0.913209669	N/A	1	UNKNOWN: USER IMPORTED
N0039H17	3	33113741	3p22.1	1.065834153	N/A	1.065834153	N/A	1	UNKNOWN: USER IMPORTED
N0294O18	3	33167554	3p22.1	0.964148477	N/A	0.964148477	N/A	1	UNKNOWN: USER IMPORTED
N0357O05	3	33276936	3p22.1	0.938576228	N/A	0.938576228	N/A	1	UNKNOWN: USER IMPORTED
N0692F18	3	33318152	3p22.1	0.93610235	N/A	0.93610235	N/A	1	UNKNOWN: USER IMPORTED
N0033O01	3	33461024	3p22.1	1.020869195	N/A	1.020869195	N/A	1	UNKNOWN: USER IMPORTED
N0514O06	3	33510244	3p22.1	0.890412958	N/A	0.890412958	N/A	1	UNKNOWN: USER IMPORTED
N0637B24	3	33714220	3p22.1	1.084365107	N/A	1.084365107	N/A	1	UNKNOWN: USER IMPORTED
N0586O10	3	33895499	3p22.1	0.917726105	N/A	0.917726105	N/A	1	UNKNOWN: USER IMPORTED
N0455G17	3	34009465	3p22.1	0.924981145	N/A	0.924981145	N/A	1	UNKNOWN: USER IMPORTED
N0640M05	3	34234839	3p22.1	0.927007594	N/A	0.927007594	N/A	1	UNKNOWN: USER IMPORTED
N0035C18	3	34367106	3p22.1	0.910123338	N/A	0.910123338	N/A	1	UNKNOWN: USER IMPORTED
M2015F03	3	34487327	3p22.1	0.938101393	N/A	0.938101393	N/A	1	UNKNOWN: USER IMPORTED
N0318H08	3	34487694	3p22.1	1.007435206	N/A	1.007435206	N/A	1	UNKNOWN: USER IMPORTED
N0092D18	3	34506198	3p22.1	0.985276821	N/A	0.985276821	N/A	1	UNKNOWN: USER IMPORTED
N0413C20	3	34789371	3p22.1	1.001703392	N/A	1.001703392	N/A	1	UNKNOWN: USER IMPORTED
N0652D10	3	34926643	3p22.1	1.130100175	N/A	1.130100175	N/A	1	UNKNOWN: USER IMPORTED
N0092I24	3	35102995	3p22.1	0.954599022	N/A	0.954599022	N/A	1	UNKNOWN: USER IMPORTED
N0354P10	3	35285096	3p21.33	1.112333634	N/A	1.112333634	N/A	1	UNKNOWN: USER IMPORTED
N0210J03	3	35285096	3p21.33	0.669263373	N/A	0.669263373	N/A	1	UNKNOWN: USER IMPORTED
N0346E13	3	35345100	3p21.33	0.909246062	N/A	0.909246062	N/A	1	UNKNOWN: USER IMPORTED
N0380G10	3	35450605	3p21.33	0.940833906	N/A	0.940833906	N/A	1	UNKNOWN: USER IMPORTED
N0419M06	3	35655635	3p21.33	0.970054057	N/A	0.970054057	N/A	1	UNKNOWN: USER IMPORTED
N0411K24	3	35725860	3p21.33	0.94317714	N/A	0.94317714	N/A	1	UNKNOWN: USER IMPORTED
N0382A06	3	35788236	3p21.33	1.042770065	N/A	1.042770065	N/A	1	UNKNOWN: USER IMPORTED
N0329B14	3	35895391	3p21.33	0.957742718	N/A	0.957742718	N/A	1	UNKNOWN: USER IMPORTED
N0606K24	3	36205556	3p21.33	1.062014843	N/A	1.062014843	N/A	1	UNKNOWN: USER IMPORTED
N0629I19	3	36311143	3p21.33	0.955099102	N/A	0.955099102	N/A	1	UNKNOWN: USER IMPORTED
N0640L09	3	36490688	3p21.33	0.972695718	N/A	0.972695718	N/A	1	UNKNOWN: USER IMPORTED
N0385E12	3	36614319	3p21.33	1.034929683	N/A	1.034929683	N/A	1	UNKNOWN: USER IMPORTED
N0546P07	3	36685355	3p21.33	1.174398164	N/A	1.174398164	N/A	1	UNKNOWN: USER IMPORTED
N0129K12	3	36714555	3p21.33	1.007568011	N/A	1.007568011	N/A	1	UNKNOWN: USER IMPORTED
N0170E06	3	36859093	3p21.33	1.02845713	N/A	1.02845713	N/A	1	UNKNOWN: USER IMPORTED
N0418P10	3	36923143	3p21.33	1.081581319	N/A	1.081581319	N/A	1	UNKNOWN: USER IMPORTED
N0467K09	3	37184756	3p21.33	1.121917763	N/A	1.121917763	N/A	1	UNKNOWN: USER IMPORTED
N0411D17	3	37261334	3p21.33	1.023382266	N/A	1.023382266	N/A	1	UNKNOWN: USER IMPORTED
N0305C24	3	37319793	3p21.33	1.098979505	N/A	1.098979505	N/A	1	UNKNOWN: USER IMPORTED
N0802A21	3	37457676	3p21.33	1.070921492	N/A	1.070921492	N/A	1	UNKNOWN: USER IMPORTED
N0721J12	3	37571921	3p21.33	1.07311817	N/A	1.07311817	N/A	1	UNKNOWN: USER IMPORTED
N0667H18	3	37643940	3p21.33	0.945920655	N/A	0.945920655	N/A	1	UNKNOWN: USER IMPORTED
N0091E04	3	37821793	3p21.33	1.053276459	N/A	1.053276459	N/A	1	UNKNOWN: USER IMPORTED
N0370K13	3	37972326	3p21.33	1.030249893	N/A	1.030249893	N/A	1	UNKNOWN: USER IMPORTED
N0284F22	3	38295311	3p21.33	1.004236698	N/A	1.004236698	N/A	1	UNKNOWN: USER IMPORTED
N0687G04	3	38326376	3p21.33	1.085126376	N/A	1.085126376	N/A	1	UNKNOWN: USER IMPORTED
N0542O07	3	38522883	3p21.33	1.006465202	N/A	1.006465202	N/A	1	UNKNOWN: USER IMPORTED
N0140P20	3	38525233	3p21.33	1.017952504	N/A	1.017952504	N/A	1	UNKNOWN: USER IMPORTED
N0160D11	3	38686796	3p21.33	0.946407376	N/A	0.946407376	N/A	1	UNKNOWN: USER IMPORTED
N0223G01	3	38770429	3p21.33	0.845961242	N/A	0.845961242	N/A	1	UNKNOWN: USER IMPORTED
N0575L21	3	38812476	3p21.33	0.969110083	N/A	0.969110083	N/A	1	UNKNOWN: USER IMPORTED
N0018J13	3	38891249	3p21.33	0.988731066	N/A	0.988731066	N/A	1	UNKNOWN: USER IMPORTED
N0369L02	3	39237187	3p21.33	0.962522701	N/A	0.962522701	N/A	1	UNKNOWN: USER IMPORTED
N0379N04	3	39349396	3p21.32	1.017764986	N/A	1.017764986	N/A	1	UNKNOWN: USER IMPORTED
N0365B07	3	39406691	3p21.32	1.004950523	N/A	1.004950523	N/A	1	UNKNOWN: USER IMPORTED
N0057G12	3	39551303	3p21.32	1.073464032	N/A	1.073464032	N/A	1	UNKNOWN: USER IMPORTED
N0110B04	3	39644318	3p21.32	0.929714764	N/A	0.929714764	N/A	1	UNKNOWN: USER IMPORTED
N0635M10	3	39800350	3p21.32	0.829728043	N/A	0.829728043	N/A	1	UNKNOWN: USER IMPORTED
N0502F10	3	40003760	3p21.32	0.937506522	N/A	0.937506522	N/A	1	UNKNOWN: USER IMPORTED
N0809O09	3	40213585	3p21.32	0.956453276	N/A	0.956453276	N/A	1	UNKNOWN: USER IMPORTED
N0276G07	3	40291625	3p21.32	1.049919509	N/A	1.049919509	N/A	1	UNKNOWN: USER IMPORTED
N0506C01	3	40441277	3p21.32	0.992320827	N/A	0.992320827	N/A	1	UNKNOWN: USER IMPORTED
N0761N21	3	40602017	3p21.32	0.982652378	N/A	0.982652378	N/A	1	UNKNOWN: USER IMPORTED
N0282N03	3	40609891	3p21.32	0.952123572	N/A	0.952123572	N/A	1	UNKNOWN: USER IMPORTED
N0465K13	3	40772301	3p21.32	1.1155123	N/A	1.1155123	N/A	1	UNKNOWN: USER IMPORTED
N0117G17	3	40877926	3p21.32	0.994734786	N/A	0.994734786	N/A	1	UNKNOWN: USER IMPORTED
N0527M19	3	41026676	3p21.32	1.028915266	N/A	1.028915266	N/A	1	UNKNOWN: USER IMPORTED
N0107K23	3	41152370	3p21.32	0.979284545	N/A	0.979284545	N/A	1	UNKNOWN: USER IMPORTED
N0815K13	3	41203884	3p21.32	0.997418185	N/A	0.997418185	N/A	1	UNKNOWN: USER IMPORTED
N0153P11	3	41332070	3p21.32	0.96418541	N/A	0.96418541	N/A	1	UNKNOWN: USER IMPORTED
N0780I03	3	41332070	3p21.32	1.007113508	N/A	1.007113508	N/A	1	UNKNOWN: USER IMPORTED
N0523D22	3	41586970	3p21.32	0.812731611	N/A	0.812731611	N/A	1	UNKNOWN: USER IMPORTED
N0487B24	3	41669217	3p21.32	1.011259919	N/A	1.011259919	N/A	1	UNKNOWN: USER IMPORTED
N0736P14	3	41853373	3p21.32	1.008154924	N/A	1.008154924	N/A	1	UNKNOWN: USER IMPORTED
N0582K02	3	41887527	3p21.32	0.842012466	N/A	0.842012466	N/A	1	UNKNOWN: USER IMPORTED
N0299L23	3	41935167	3p21.32	0.83273088	N/A	0.83273088	N/A	1	UNKNOWN: USER IMPORTED
N0805E04	3	42006350	3p21.32	1.093910927	N/A	1.093910927	N/A	1	UNKNOWN: USER IMPORTED
N0747D13	3	42225222	3p21.31	1.017861839	N/A	1.017861839	N/A	1	UNKNOWN: USER IMPORTED
N0519D03	3	42285880	3p21.31	0.989648989	N/A	0.989648989	N/A	1	UNKNOWN: USER IMPORTED
N0535H19	3	42542420	3p21.31	1.032904413	N/A	1.032904413	N/A	1	UNKNOWN: USER IMPORTED
N0603D09	3	42572314	3p21.31	0.924992539	N/A	0.924992539	N/A	1	UNKNOWN: USER IMPORTED
N0342D18	3	42645517	3p21.31	1.081201176	N/A	1.081201176	N/A	1	UNKNOWN: USER IMPORTED
N0289C11	3	42780379	3p21.31	1.032528297	N/A	1.032528297	N/A	1	UNKNOWN: USER IMPORTED
N0740P15	3	42904585	3p21.31	0.915873128	N/A	0.915873128	N/A	1	UNKNOWN: USER IMPORTED
N0044M19	3	42963115	3p21.31	1.052698386	N/A	1.052698386	N/A	1	UNKNOWN: USER IMPORTED
N0625B23	3	42979579	3p21.31	1.038959005	N/A	1.038959005	N/A	1	UNKNOWN: USER IMPORTED
N0507O10	3	43062486	3p21.31	1.096464862	N/A	1.096464862	N/A	1	UNKNOWN: USER IMPORTED
N0188P20	3	43172320	3p21.31	1.026544528	N/A	1.026544528	N/A	1	UNKNOWN: USER IMPORTED
N0662B20	3	43274714	3p21.31	1.067356102	N/A	1.067356102	N/A	1	UNKNOWN: USER IMPORTED
N0498I14	3	43335835	3p21.31	0.949519345	N/A	0.949519345	N/A	1	UNKNOWN: USER IMPORTED
N0092J20	3	43442218	3p21.31	1.008423087	N/A	1.008423087	N/A	1	UNKNOWN: USER IMPORTED
N0077N11	3	43733865	3p21.31	0.998610577	N/A	0.998610577	N/A	1	UNKNOWN: USER IMPORTED
N0745O08	3	43928673	3p21.31	1.009018449	N/A	1.009018449	N/A	1	UNKNOWN: USER IMPORTED
N0448P22	3	44157396	3p21.31	1.001189363	N/A	1.001189363	N/A	1	UNKNOWN: USER IMPORTED
N0428H21	3	44210806	3p21.31	0.970332141	N/A	0.970332141	N/A	1	UNKNOWN: USER IMPORTED
N0753N24	3	44308290	3p21.31	1.012522938	N/A	1.012522938	N/A	1	UNKNOWN: USER IMPORTED
N0263C19	3	44514123	3p21.31	0.933982781	N/A	0.933982781	N/A	1	UNKNOWN: USER IMPORTED
N0195F22	3	44665945	3p21.31	0.965865997	N/A	0.965865997	N/A	1	UNKNOWN: USER IMPORTED
N0067G04	3	44996887	3p21.31	0.993055967	N/A	0.993055967	N/A	1	UNKNOWN: USER IMPORTED
N0101M08	3	45090970	3p21.31	1.005750002	N/A	1.005750002	N/A	1	UNKNOWN: USER IMPORTED
N0047O06	3	45226657	3p21.31	0.954083029	N/A	0.954083029	N/A	1	UNKNOWN: USER IMPORTED
N0107O13	3	45316678	3p21.31	1.084518343	N/A	1.084518343	N/A	1	UNKNOWN: USER IMPORTED
N0797D20	3	45378350	3p21.31	1.05920306	N/A	1.05920306	N/A	1	UNKNOWN: USER IMPORTED
N0565H07	3	45521109	3p21.31	0.88527012	N/A	0.88527012	N/A	1	UNKNOWN: USER IMPORTED
N0020E14	3	45617354	3p21.31	1.040430857	N/A	1.040430857	N/A	1	UNKNOWN: USER IMPORTED
N0307M13	3	45630681	3p21.31	1.005241278	N/A	1.005241278	N/A	1	UNKNOWN: USER IMPORTED
N0275I06	3	45733988	3p21.31	1.131589315	N/A	1.131589315	N/A	1	UNKNOWN: USER IMPORTED
N0527M10	3	45792653	3p21.31	1.042507599	N/A	1.042507599	N/A	1	UNKNOWN: USER IMPORTED
N0808A02	3	45888673	3p21.31	0.863939956	N/A	0.863939956	N/A	1	UNKNOWN: USER IMPORTED
N0793E15	3	45935701	3p21.31	0.999494042	N/A	0.999494042	N/A	1	UNKNOWN: USER IMPORTED
N0798J12	3	46095296	3p21.31	0.864533255	N/A	0.864533255	N/A	1	UNKNOWN: USER IMPORTED
N0029H14	3	46133007	3p21.31	1.00157373	N/A	1.00157373	N/A	1	UNKNOWN: USER IMPORTED
N0494P19	3	46269516	3p21.31	1.076444964	N/A	1.076444964	N/A	1	UNKNOWN: USER IMPORTED
N0336G16	3	46380435	3p21.31	1.106938939	N/A	1.106938939	N/A	1	UNKNOWN: USER IMPORTED
N0380M12	3	46877702	3p21.31	0.990649238	N/A	0.990649238	N/A	1	UNKNOWN: USER IMPORTED
N0294D03	3	47040096	3p21.31	1.009706832	N/A	1.009706832	N/A	1	UNKNOWN: USER IMPORTED
N0008D02	3	47201481	3p21.31	0.972972653	N/A	0.972972653	N/A	1	UNKNOWN: USER IMPORTED
N0395P16	3	47417487	3p21.31	1.05277854	N/A	1.05277854	N/A	1	UNKNOWN: USER IMPORTED
N0717D12	3	47428982	3p21.31	1.046200686	N/A	1.046200686	N/A	1	UNKNOWN: USER IMPORTED
N0647K09	3	47559800	3p21.31	0.939672455	N/A	0.939672455	N/A	1	UNKNOWN: USER IMPORTED
N0386C11	3	47724017	3p21.31	1.005517496	N/A	1.005517496	N/A	1	UNKNOWN: USER IMPORTED
N0073K16	3	47855340	3p21.31	0.935782322	N/A	0.935782322	N/A	1	UNKNOWN: USER IMPORTED
N0069L02	3	47978981	3p21.31	0.990303278	N/A	0.990303278	N/A	1	UNKNOWN: USER IMPORTED
N0808N18	3	48019635	3p21.31	1.006015611	N/A	1.006015611	N/A	1	UNKNOWN: USER IMPORTED
N0083C15	3	48381120	3p21.31	1.028040445	N/A	1.028040445	N/A	1	UNKNOWN: USER IMPORTED
N0703O20	3	48575664	3p21.31	1.002766123	N/A	1.002766123	N/A	1	UNKNOWN: USER IMPORTED
N0316M24	3	48744616	3p21.31	1.004244949	N/A	1.004244949	N/A	1	UNKNOWN: USER IMPORTED
N0694I15	3	48960456	3p21.31	0.934796602	N/A	0.934796602	N/A	1	UNKNOWN: USER IMPORTED
N0390L05	3	49049084	3p21.31	0.919945376	N/A	0.919945376	N/A	1	UNKNOWN: USER IMPORTED
N0806I14	3	49198433	3p21.31	0.864598085	N/A	0.864598085	N/A	1	UNKNOWN: USER IMPORTED
N0171C03	3	49490770	3p21.31	0.953894333	N/A	0.953894333	N/A	1	UNKNOWN: USER IMPORTED
M2013A09	3	49558474	3p21.31	0.976450385	N/A	0.976450385	N/A	1	UNKNOWN: USER IMPORTED
N0078O10	3	49723329	3p21.31	0.883429421	N/A	0.883429421	N/A	1	UNKNOWN: USER IMPORTED
F0520J09	3	49747469	3p21.31	0.865411415	N/A	0.865411415	N/A	1	UNKNOWN: USER IMPORTED
N0460G14	3	49817346	3p21.31	0.96255934	N/A	0.96255934	N/A	1	UNKNOWN: USER IMPORTED
N0797P18	3	49982796	3p21.31	1.171432654	N/A	1.171432654	N/A	1	UNKNOWN: USER IMPORTED
F0487A19	3	50187489	3p21.31	1.006679929	N/A	1.006679929	N/A	1	UNKNOWN: USER IMPORTED
N0798M15	3	50330088	3p21.31	1.232119042	N/A	1.232119042	N/A	1	UNKNOWN: USER IMPORTED
M2006O12	3	50550230	3p21.31	1.038792901	N/A	1.038792901	N/A	1	UNKNOWN: USER IMPORTED
N0646D13	3	50587672	3p21.31	1.069204266	N/A	1.069204266	N/A	1	UNKNOWN: USER IMPORTED
N0073I17	3	50635668	3p21.31	0.951278515	N/A	0.951278515	N/A	1	UNKNOWN: USER IMPORTED
N0294G01	3	50939123	3p21.31	1.073809206	N/A	1.073809206	N/A	1	UNKNOWN: USER IMPORTED
N0089F17	3	51272117	3p21.31	1.135239477	N/A	1.135239477	N/A	1	UNKNOWN: USER IMPORTED
N0665B04	3	51375882	3p21.31	1.000883186	N/A	1.000883186	N/A	1	UNKNOWN: USER IMPORTED
N0084F06	3	51478346	3p21.31	0.975823217	N/A	0.975823217	N/A	1	UNKNOWN: USER IMPORTED
N0314A05	3	51673471	3p21.31	0.980522093	N/A	0.980522093	N/A	1	UNKNOWN: USER IMPORTED
N0185J05	3	52034959	3p21.2	1.165882758	N/A	1.165882758	N/A	1	UNKNOWN: USER IMPORTED
N0758M15	3	52059557	3p21.2	1.020068438	N/A	1.020068438	N/A	1	UNKNOWN: USER IMPORTED
N0258D04	3	52173454	3p21.2	0.958518329	N/A	0.958518329	N/A	1	UNKNOWN: USER IMPORTED
N0474I07	3	52240614	3p21.2	0.891718018	N/A	0.891718018	N/A	1	UNKNOWN: USER IMPORTED
N0620K19	3	52348445	3p21.2	0.965487033	N/A	0.965487033	N/A	1	UNKNOWN: USER IMPORTED
M2288N02	3	52644477	3p21.2	1.023054675	N/A	1.023054675	N/A	1	UNKNOWN: USER IMPORTED
N0582N24	3	52738328	3p21.2	0.970642149	N/A	0.970642149	N/A	1	UNKNOWN: USER IMPORTED
N0440B16	3	52826181	3p21.2	1.147546493	N/A	1.147546493	N/A	1	UNKNOWN: USER IMPORTED
N0103O10	3	52880183	3p21.2	0.983797179	N/A	0.983797179	N/A	1	UNKNOWN: USER IMPORTED
N0431K18	3	53005067	3p21.2	1.061354847	N/A	1.061354847	N/A	1	UNKNOWN: USER IMPORTED
N0557M05	3	53167567	3p21.2	1.037770051	N/A	1.037770051	N/A	1	UNKNOWN: USER IMPORTED
N0266E15	3	53348821	3p21.2	0.9690925	N/A	0.9690925	N/A	1	UNKNOWN: USER IMPORTED
N0409A01	3	53499314	3p21.2	1.021136768	N/A	1.021136768	N/A	1	UNKNOWN: USER IMPORTED
N0786G02	3	53754268	3p21.2	0.98741853	N/A	0.98741853	N/A	1	UNKNOWN: USER IMPORTED
N0739J04	3	53804978	3p21.2	1.035304326	N/A	1.035304326	N/A	1	UNKNOWN: USER IMPORTED
N0296C15	3	53887203	3p21.2	1.074610847	N/A	1.074610847	N/A	1	UNKNOWN: USER IMPORTED
N0124O02	3	54238294	3p21.2	1.064530272	N/A	1.064530272	N/A	1	UNKNOWN: USER IMPORTED
N0594F16	3	54314724	3p21.1	0.821753874	N/A	0.821753874	N/A	1	UNKNOWN: USER IMPORTED
N0554O01	3	54492229	3p21.1	0.970591954	N/A	0.970591954	N/A	1	UNKNOWN: USER IMPORTED
N0674P14	3	54658752	3p21.1	1.05793346	N/A	1.05793346	N/A	1	UNKNOWN: USER IMPORTED
N0096N05	3	54817272	3p21.1	0.962003958	N/A	0.962003958	N/A	1	UNKNOWN: USER IMPORTED
N0652P22	3	54891964	3p21.1	0.962583308	N/A	0.962583308	N/A	1	UNKNOWN: USER IMPORTED
N0622H14	3	55165367	3p21.1	0.943613863	N/A	0.943613863	N/A	1	UNKNOWN: USER IMPORTED
N0809A10	3	55552163	3p21.1	0.950500842	N/A	0.950500842	N/A	1	UNKNOWN: USER IMPORTED
N0379L20	3	55704518	3p21.1	1.082312137	N/A	1.082312137	N/A	1	UNKNOWN: USER IMPORTED
N0044P16	3	55889586	3p21.1	1.014821282	N/A	1.014821282	N/A	1	UNKNOWN: USER IMPORTED
N0666E15	3	56376088	3p21.1	1.013584785	N/A	1.013584785	N/A	1	UNKNOWN: USER IMPORTED
N0226C02	3	56421646	3p21.1	0.956221261	N/A	0.956221261	N/A	1	UNKNOWN: USER IMPORTED
N0174B06	3	56561972	3p21.1	0.974568813	N/A	0.974568813	N/A	1	UNKNOWN: USER IMPORTED
N0127G12	3	56708292	3p21.1	0.95780529	N/A	0.95780529	N/A	1	UNKNOWN: USER IMPORTED
N0560H24	3	56885669	3p21.1	1.023776259	N/A	1.023776259	N/A	1	UNKNOWN: USER IMPORTED
N0255C05	3	57309324	3p21.1	0.918446708	N/A	0.918446708	N/A	1	UNKNOWN: USER IMPORTED
N0585L05	3	57481479	3p21.1	0.997240097	N/A	0.997240097	N/A	1	UNKNOWN: USER IMPORTED
N0358P22	3	57913373	3p21.1	1.058418314	N/A	1.058418314	N/A	1	UNKNOWN: USER IMPORTED
N0320F10	3	58236746	3p21.1	0.915351831	N/A	0.915351831	N/A	1	UNKNOWN: USER IMPORTED
N0693O21	3	58549856	3p21.1	0.963247134	N/A	0.963247134	N/A	1	UNKNOWN: USER IMPORTED
N0350E21	3	58830873	3p21.1	0.954475156	N/A	0.954475156	N/A	1	UNKNOWN: USER IMPORTED
N0115I11	3	59096342	3p14.3	0.934126685	N/A	0.934126685	N/A	1	UNKNOWN: USER IMPORTED
N0107G01	3	59115452	3p14.3	0.999427542	N/A	0.999427542	N/A	1	UNKNOWN: USER IMPORTED
N0218K21	3	59121042	3p14.3	1.171873699	N/A	1.171873699	N/A	1	UNKNOWN: USER IMPORTED
N0460E05	3	59278568	3p14.3	0.99657185	N/A	0.99657185	N/A	1	UNKNOWN: USER IMPORTED
N0791J23	3	59408368	3p14.3	0.972426367	N/A	0.972426367	N/A	1	UNKNOWN: USER IMPORTED
N0638K20	3	59474126	3p14.3	0.864016574	N/A	0.864016574	N/A	1	UNKNOWN: USER IMPORTED
N0205N19	3	59664564	3p14.3	1.114663608	N/A	1.114663608	N/A	1	UNKNOWN: USER IMPORTED
N0739L07	3	59717277	3p14.3	0.800442275	N/A	0.800442275	N/A	1	UNKNOWN: USER IMPORTED
N0769M23	3	59732022	3p14.3	0.980624957	N/A	0.980624957	N/A	1	UNKNOWN: USER IMPORTED
N0812I04	3	59860521	3p14.3	0.977941205	N/A	0.977941205	N/A	1	UNKNOWN: USER IMPORTED
N0348K14	3	60274372	3p14.3	1.009900047	N/A	1.009900047	N/A	1	UNKNOWN: USER IMPORTED
N0641C17	3	60387329	3p14.3	0.998557829	N/A	0.998557829	N/A	1	UNKNOWN: USER IMPORTED
N0553J07	3	60588911	3p14.3	0.860417492	N/A	0.860417492	N/A	1	UNKNOWN: USER IMPORTED
N0468L11	3	60621567	3p14.3	0.973507732	N/A	0.973507732	N/A	1	UNKNOWN: USER IMPORTED
N0027N17	3	60850538	3p14.3	0.954814044	N/A	0.954814044	N/A	1	UNKNOWN: USER IMPORTED
N0705J20	3	61023523	3p14.3	0.990419148	N/A	0.990419148	N/A	1	UNKNOWN: USER IMPORTED
N0767B20	3	61086900	3p14.3	0.85347079	N/A	0.85347079	N/A	1	UNKNOWN: USER IMPORTED
N0640B05	3	61316574	3p14.3	0.921140224	N/A	0.921140224	N/A	1	UNKNOWN: USER IMPORTED
N0470F17	3	61478698	3p14.3	0.937208203	N/A	0.937208203	N/A	1	UNKNOWN: USER IMPORTED
N0669F02	3	61632702	3p14.3	0.915152133	N/A	0.915152133	N/A	1	UNKNOWN: USER IMPORTED
N0058L09	3	61764681	3p14.3	0.979511363	N/A	0.979511363	N/A	1	UNKNOWN: USER IMPORTED
N0472H16	3	61899338	3p14.3	1.020317643	N/A	1.020317643	N/A	1	UNKNOWN: USER IMPORTED
N0429L01	3	62077884	3p14.3	0.896039177	N/A	0.896039177	N/A	1	UNKNOWN: USER IMPORTED
N0114P15	3	62353166	3p14.3	0.964397485	N/A	0.964397485	N/A	1	UNKNOWN: USER IMPORTED
N0081E16	3	62486450	3p14.3	1.009483559	N/A	1.009483559	N/A	1	UNKNOWN: USER IMPORTED
N0796G21	3	62656127	3p14.3	0.868273786	N/A	0.868273786	N/A	1	UNKNOWN: USER IMPORTED
N0129K20	3	62864769	3p14.2	0.99150844	N/A	0.99150844	N/A	1	UNKNOWN: USER IMPORTED
N0413M19	3	62905262	3p14.2	0.95826932	N/A	0.95826932	N/A	1	UNKNOWN: USER IMPORTED
N0224F06	3	63099946	3p14.2	0.899863791	N/A	0.899863791	N/A	1	UNKNOWN: USER IMPORTED
N0177C11	3	63187677	3p14.2	1.029970336	N/A	1.029970336	N/A	1	UNKNOWN: USER IMPORTED
N0693P22	3	63429438	3p14.2	1.056473297	N/A	1.056473297	N/A	1	UNKNOWN: USER IMPORTED
N0126M18	3	63480494	3p14.2	1.06084966	N/A	1.06084966	N/A	1	UNKNOWN: USER IMPORTED
N0572I09	3	63614199	3p14.2	1.01205655	N/A	1.01205655	N/A	1	UNKNOWN: USER IMPORTED
N0781M22	3	63658169	3p14.2	1.086480943	N/A	1.086480943	N/A	1	UNKNOWN: USER IMPORTED
N0601L11	3	63791594	3p14.2	1.032359246	N/A	1.032359246	N/A	1	UNKNOWN: USER IMPORTED
N0159M08	3	63927483	3p14.2	1.150947155	N/A	1.150947155	N/A	1	UNKNOWN: USER IMPORTED
N0795J19	3	64065527	3p14.2	1.128086496	N/A	1.128086496	N/A	1	UNKNOWN: USER IMPORTED
N0282F19	3	64448978	3p14.2	0.964527245	N/A	0.964527245	N/A	1	UNKNOWN: USER IMPORTED
N0589G04	3	64607050	3p14.2	1.006469819	N/A	1.006469819	N/A	1	UNKNOWN: USER IMPORTED
N0752E08	3	64654763	3p14.2	0.965392832	N/A	0.965392832	N/A	1	UNKNOWN: USER IMPORTED
N0745N03	3	64864629	3p14.2	0.95708233	N/A	0.95708233	N/A	1	UNKNOWN: USER IMPORTED
N0597N04	3	65007998	3p14.2	0.906046571	N/A	0.906046571	N/A	1	UNKNOWN: USER IMPORTED
N0725H13	3	65170969	3p14.2	0.954428105	N/A	0.954428105	N/A	1	UNKNOWN: USER IMPORTED
N0169J09	3	65293954	3p14.2	1.022667459	N/A	1.022667459	N/A	1	UNKNOWN: USER IMPORTED
N0487G09	3	65394018	3p14.2	0.917081335	N/A	0.917081335	N/A	1	UNKNOWN: USER IMPORTED
N0175F09	3	65681220	3p14.2	0.966427568	N/A	0.966427568	N/A	1	UNKNOWN: USER IMPORTED
N0583I22	3	65729036	3p14.2	0.858817353	N/A	0.858817353	N/A	1	UNKNOWN: USER IMPORTED
N0440A11	3	65794542	3p14.2	0.871867957	N/A	0.871867957	N/A	1	UNKNOWN: USER IMPORTED
N0780K19	3	66127441	3p14.2	0.993669697	N/A	0.993669697	N/A	1	UNKNOWN: USER IMPORTED
N0207P04	3	66250472	3p14.2	0.985677995	N/A	0.985677995	N/A	1	UNKNOWN: USER IMPORTED
N0792B19	3	66281307	3p14.2	1.045872112	N/A	1.045872112	N/A	1	UNKNOWN: USER IMPORTED
N0814M22	3	66469924	3p14.2	0.943385974	N/A	0.943385974	N/A	1	UNKNOWN: USER IMPORTED
N0798M01	3	66703323	3p14.1	0.967225967	N/A	0.967225967	N/A	1	UNKNOWN: USER IMPORTED
N0367N10	3	66854320	3p14.1	0.990634896	N/A	0.990634896	N/A	1	UNKNOWN: USER IMPORTED
N0097M18	3	67009452	3p14.1	0.936952417	N/A	0.936952417	N/A	1	UNKNOWN: USER IMPORTED
N0697B05	3	67025622	3p14.1	0.913474689	N/A	0.913474689	N/A	1	UNKNOWN: USER IMPORTED
N0413B03	3	67141801	3p14.1	0.974230574	N/A	0.974230574	N/A	1	UNKNOWN: USER IMPORTED
N0443N13	3	67248783	3p14.1	0.980935152	N/A	0.980935152	N/A	1	UNKNOWN: USER IMPORTED
N0115I24	3	67395193	3p14.1	0.987054939	N/A	0.987054939	N/A	1	UNKNOWN: USER IMPORTED
N0629O13	3	67497077	3p14.1	0.920520208	N/A	0.920520208	N/A	1	UNKNOWN: USER IMPORTED
N0324P19	3	67551834	3p14.1	0.940754734	N/A	0.940754734	N/A	1	UNKNOWN: USER IMPORTED
N0140J03	3	67812186	3p14.1	0.994127932	N/A	0.994127932	N/A	1	UNKNOWN: USER IMPORTED
N0365L22	3	67896272	3p14.1	1.19521764	N/A	1.19521764	N/A	1	UNKNOWN: USER IMPORTED
N0607B07	3	68019261	3p14.1	1.11262046	N/A	1.11262046	N/A	1	UNKNOWN: USER IMPORTED
N0259O22	3	68352549	3p14.1	0.953569295	N/A	0.953569295	N/A	1	UNKNOWN: USER IMPORTED
N0236P22	3	68773502	3p14.1	1.022588483	N/A	1.022588483	N/A	1	UNKNOWN: USER IMPORTED
N0421M06	3	68777158	3p14.1	0.968490558	N/A	0.968490558	N/A	1	UNKNOWN: USER IMPORTED
N0582M04	3	68933775	3p14.1	0.989944195	N/A	0.989944195	N/A	1	UNKNOWN: USER IMPORTED
N0784N03	3	68973720	3p14.1	1.074519003	N/A	1.074519003	N/A	1	UNKNOWN: USER IMPORTED
N0100N16	3	68991891	3p14.1	0.990503506	N/A	0.990503506	N/A	1	UNKNOWN: USER IMPORTED
N0152N21	3	69124547	3p14.1	0.976718361	N/A	0.976718361	N/A	1	UNKNOWN: USER IMPORTED
N0141F10	3	69224830	3p14.1	1.093320576	N/A	1.093320576	N/A	1	UNKNOWN: USER IMPORTED
N0298P19	3	69373998	3p14.1	1.042412907	N/A	1.042412907	N/A	1	UNKNOWN: USER IMPORTED
N0384B24	3	69467356	3p14.1	0.942519994	N/A	0.942519994	N/A	1	UNKNOWN: USER IMPORTED
N0714A10	3	69641507	3p14.1	1.010997158	N/A	1.010997158	N/A	1	UNKNOWN: USER IMPORTED
N0460N16	3	69735234	3p14.1	0.997345692	N/A	0.997345692	N/A	1	UNKNOWN: USER IMPORTED
N0162G21	3	69827560	3p14.1	0.975366299	N/A	0.975366299	N/A	1	UNKNOWN: USER IMPORTED
N0767D18	3	70028502	3p12.3	1.042914558	N/A	1.042914558	N/A	1	UNKNOWN: USER IMPORTED
N0476N13	3	70097885	3p12.3	0.93817359	N/A	0.93817359	N/A	1	UNKNOWN: USER IMPORTED
N0679P15	3	70274699	3p12.3	1.00482371	N/A	1.00482371	N/A	1	UNKNOWN: USER IMPORTED
N0118O11	3	70368038	3p12.3	0.986062833	N/A	0.986062833	N/A	1	UNKNOWN: USER IMPORTED
N0806H15	3	70453930	3p12.3	1.030164238	N/A	1.030164238	N/A	1	UNKNOWN: USER IMPORTED
N0111L13	3	70625017	3p12.3	0.994063396	N/A	0.994063396	N/A	1	UNKNOWN: USER IMPORTED
N0649C03	3	70885726	3p12.3	0.98871807	N/A	0.98871807	N/A	1	UNKNOWN: USER IMPORTED
N0135M05	3	70985443	3p12.3	1.009661745	N/A	1.009661745	N/A	1	UNKNOWN: USER IMPORTED
N0049E03	3	71260705	3p12.3	0.978258246	N/A	0.978258246	N/A	1	UNKNOWN: USER IMPORTED
N0705L22	3	71539002	3p12.3	1.021526342	N/A	1.021526342	N/A	1	UNKNOWN: USER IMPORTED
N0073P12	3	71743686	3p12.3	1.081502736	N/A	1.081502736	N/A	1	UNKNOWN: USER IMPORTED
N0237B10	3	71877042	3p12.3	0.931049587	N/A	0.931049587	N/A	1	UNKNOWN: USER IMPORTED
N0654C22	3	72325298	3p12.3	0.972329514	N/A	0.972329514	N/A	1	UNKNOWN: USER IMPORTED
N0811O10	3	72356608	3p12.3	1.014975206	N/A	1.014975206	N/A	1	UNKNOWN: USER IMPORTED
N0624D20	3	72474089	3p12.3	1.095291034	N/A	1.095291034	N/A	1	UNKNOWN: USER IMPORTED
N0728B21	3	72635429	3p12.3	0.975019573	N/A	0.975019573	N/A	1	UNKNOWN: USER IMPORTED
N0349E16	3	72676347	3p12.3	0.948433235	N/A	0.948433235	N/A	1	UNKNOWN: USER IMPORTED
M2230M16	3	72866568	3p12.3	1.089505391	N/A	1.089505391	N/A	1	UNKNOWN: USER IMPORTED
N0268J14	3	73074534	3p12.3	1.056767098	N/A	1.056767098	N/A	1	UNKNOWN: USER IMPORTED
N0606P16	3	73194120	3p12.3	0.984918091	N/A	0.984918091	N/A	1	UNKNOWN: USER IMPORTED
N0137M15	3	73488193	3p12.3	1.096496295	N/A	1.096496295	N/A	1	UNKNOWN: USER IMPORTED
N0744B04	3	73684252	3p12.3	0.985607506	N/A	0.985607506	N/A	1	UNKNOWN: USER IMPORTED
N0036G14	3	73845707	3p12.3	0.983319829	N/A	0.983319829	N/A	1	UNKNOWN: USER IMPORTED
N0345M04	3	73957022	3p12.3	0.135945918	N/A	0.135945918	N/A	1	UNKNOWN: USER IMPORTED
N0804F19	3	73964367	3p12.3	1.063158613	N/A	1.063158613	N/A	1	UNKNOWN: USER IMPORTED
M2365C16	3	74210294	3p12.3	0.875283353	N/A	0.875283353	N/A	1	UNKNOWN: USER IMPORTED
N0282J12	3	74215475	3p12.3	0.989928331	N/A	0.989928331	N/A	1	UNKNOWN: USER IMPORTED
N0238A07	3	74323615	3p12.3	1.042312026	N/A	1.042312026	N/A	1	UNKNOWN: USER IMPORTED
N0030K05	3	74412442	3p12.3	0.78104711	N/A	0.78104711	N/A	1	UNKNOWN: USER IMPORTED
N0746O08	3	74608346	3p12.3	0.994996073	N/A	0.994996073	N/A	1	UNKNOWN: USER IMPORTED
N0451P02	3	74729483	3p12.3	0.936053923	N/A	0.936053923	N/A	1	UNKNOWN: USER IMPORTED
N0473O09	3	74851892	3p12.3	0.799465887	N/A	0.799465887	N/A	1	UNKNOWN: USER IMPORTED
N0556N08	3	74900153	3p12.3	0.980287956	N/A	0.980287956	N/A	1	UNKNOWN: USER IMPORTED
N0475J14	3	75235582	3p12.3	0.97073743	N/A	0.97073743	N/A	1	UNKNOWN: USER IMPORTED
N0666K17	3	75519627	3p12.3	1.074099372	N/A	1.074099372	N/A	1	UNKNOWN: USER IMPORTED
N0280P02	3	75752166	3p12.3	1.076118159	N/A	1.076118159	N/A	1	UNKNOWN: USER IMPORTED
N0089H10	3	75827405	3p12.3	1.034560443	N/A	1.034560443	N/A	1	UNKNOWN: USER IMPORTED
N0033G18	3	75946560	3p12.3	0.993105769	N/A	0.993105769	N/A	1	UNKNOWN: USER IMPORTED
N0264B09	3	76211198	3p12.3	0.960550082	N/A	0.960550082	N/A	1	UNKNOWN: USER IMPORTED
N0111E19	3	76405167	3p12.3	0.936162367	N/A	0.936162367	N/A	1	UNKNOWN: USER IMPORTED
N0141J18	3	76580542	3p12.3	0.951834781	N/A	0.951834781	N/A	1	UNKNOWN: USER IMPORTED
N0473M17	3	76951200	3p12.3	1.052094871	N/A	1.052094871	N/A	1	UNKNOWN: USER IMPORTED
M2342H15	3	77241717	3p12.3	0.94929676	N/A	0.94929676	N/A	1	UNKNOWN: USER IMPORTED
N0585H12	3	77286741	3p12.2	0.941000108	N/A	0.941000108	N/A	1	UNKNOWN: USER IMPORTED
N0342C02	3	77400412	3p12.2	0.975760734	N/A	0.975760734	N/A	1	UNKNOWN: USER IMPORTED
N0568F24	3	77466741	3p12.2	1.088551595	N/A	1.088551595	N/A	1	UNKNOWN: USER IMPORTED
N0265K16	3	77643412	3p12.2	1.0364423	N/A	1.0364423	N/A	1	UNKNOWN: USER IMPORTED
N0198O02	3	77657470	3p12.2	0.985068626	N/A	0.985068626	N/A	1	UNKNOWN: USER IMPORTED
N0264E24	3	77663952	3p12.2	1.014531116	N/A	1.014531116	N/A	1	UNKNOWN: USER IMPORTED
N0429H10	3	77877513	3p12.2	1.008876116	N/A	1.008876116	N/A	1	UNKNOWN: USER IMPORTED
N0025P24	3	78032278	3p12.2	0.96045981	N/A	0.96045981	N/A	1	UNKNOWN: USER IMPORTED
N0347G18	3	78243442	3p12.2	0.931391716	N/A	0.931391716	N/A	1	UNKNOWN: USER IMPORTED
N0362A13	3	78299883	3p12.2	0.885252537	N/A	0.885252537	N/A	1	UNKNOWN: USER IMPORTED
N0297G13	3	78533735	3p12.2	0.75872376	N/A	0.75872376	N/A	1	UNKNOWN: USER IMPORTED
N0599E11	3	78669591	3p12.2	0.929187573	N/A	0.929187573	N/A	1	UNKNOWN: USER IMPORTED
N0619L10	3	78856907	3p12.2	0.990036578	N/A	0.990036578	N/A	1	UNKNOWN: USER IMPORTED
N0206A03	3	79014660	3p12.2	0.792211731	N/A	0.792211731	N/A	1	UNKNOWN: USER IMPORTED
N0377E04	3	79181651	3p12.2	1.125342982	N/A	1.125342982	N/A	1	UNKNOWN: USER IMPORTED
N0143B12	3	79246831	3p12.2	1.07153591	N/A	1.07153591	N/A	1	UNKNOWN: USER IMPORTED
N0168E23	3	79305808	3p12.2	0.958618521	N/A	0.958618521	N/A	1	UNKNOWN: USER IMPORTED
N0369J10	3	79457621	3p12.1	0.944639366	N/A	0.944639366	N/A	1	UNKNOWN: USER IMPORTED
N0032K02	3	79634288	3p12.1	0.906148139	N/A	0.906148139	N/A	1	UNKNOWN: USER IMPORTED
N0695G06	3	79660773	3p12.1	0.921919764	N/A	0.921919764	N/A	1	UNKNOWN: USER IMPORTED
N0791H07	3	79840318	3p12.1	0.946760703	N/A	0.946760703	N/A	1	UNKNOWN: USER IMPORTED
N0619J02	3	80066387	3p12.1	1.029842344	N/A	1.029842344	N/A	1	UNKNOWN: USER IMPORTED
N0036C14	3	80127325	3p12.1	0.910415567	N/A	0.910415567	N/A	1	UNKNOWN: USER IMPORTED
N0046H02	3	80353018	3p12.1	0.896059903	N/A	0.896059903	N/A	1	UNKNOWN: USER IMPORTED
N0067G12	3	80498129	3p12.1	0.877183087	N/A	0.877183087	N/A	1	UNKNOWN: USER IMPORTED
N0124L15	3	80641364	3p12.1	1.046462071	N/A	1.046462071	N/A	1	UNKNOWN: USER IMPORTED
N0455B21	3	80693227	3p12.1	0.994303564	N/A	0.994303564	N/A	1	UNKNOWN: USER IMPORTED
N0736N21	3	80876329	3p12.1	1.054526119	N/A	1.054526119	N/A	1	UNKNOWN: USER IMPORTED
N0089C19	3	81041569	3p12.1	1.006057751	N/A	1.006057751	N/A	1	UNKNOWN: USER IMPORTED
N0775M08	3	81047803	3p12.1	1.026247191	N/A	1.026247191	N/A	1	UNKNOWN: USER IMPORTED
N0291P10	3	81283427	3p12.1	0.992224956	N/A	0.992224956	N/A	1	UNKNOWN: USER IMPORTED
N0008G15	3	81326109	3p12.1	0.917686421	N/A	0.917686421	N/A	1	UNKNOWN: USER IMPORTED
N0782K05	3	81405760	3p12.1	0.991295727	N/A	0.991295727	N/A	1	UNKNOWN: USER IMPORTED
N0142L01	3	81460997	3p11.2	0.953955038	N/A	0.953955038	N/A	1	UNKNOWN: USER IMPORTED
N0083J04	3	81677508	3p11.2	1.060252825	N/A	1.060252825	N/A	1	UNKNOWN: USER IMPORTED
N0787F15	3	81840712	3p11.2	0.984114751	N/A	0.984114751	N/A	1	UNKNOWN: USER IMPORTED
N0026G10	3	82137294	3p11.2	0.916321442	N/A	0.916321442	N/A	1	UNKNOWN: USER IMPORTED
N0318G19	3	82307382	3p11.2	0.980850725	N/A	0.980850725	N/A	1	UNKNOWN: USER IMPORTED
N0001E05	3	82450645	3p11.1	0.909360301	N/A	0.909360301	N/A	1	UNKNOWN: USER IMPORTED
N0657G02	3	82626391	3p11.1	1.013864539	N/A	1.013864539	N/A	1	UNKNOWN: USER IMPORTED
N0563O22	3	82646674	3p11.1	1.049124548	N/A	1.049124548	N/A	1	UNKNOWN: USER IMPORTED
N0619K09	3	82807794	3p11.1	1.063312929	N/A	1.063312929	N/A	1	UNKNOWN: USER IMPORTED
N0293J15	3	82987840	3p11.1	0.952763529	N/A	0.952763529	N/A	1	UNKNOWN: USER IMPORTED
N0154G17	3	83184452	3p11.1	0.994625163	N/A	0.994625163	N/A	1	UNKNOWN: USER IMPORTED
N0672D20	3	83200184	3p11.1	1.247204935	N/A	1.247204935	N/A	1	UNKNOWN: USER IMPORTED
N0193N11	3	83296433	3p11.1	0.912094582	N/A	0.912094582	N/A	1	UNKNOWN: USER IMPORTED
M2107H08	3	83460644	3p11.1	0.936985323	N/A	0.936985323	N/A	1	UNKNOWN: USER IMPORTED
N0470H08	3	83551884	3p11.1	1.041187411	N/A	1.041187411	N/A	1	UNKNOWN: USER IMPORTED
N0171G07	3	83644981	3p11.1	0.976412616	N/A	0.976412616	N/A	1	UNKNOWN: USER IMPORTED
N0125K01	3	84077286	3p11.1	0.901636516	N/A	0.901636516	N/A	1	UNKNOWN: USER IMPORTED
N0146M06	3	84161513	3p11.1	0.911728584	N/A	0.911728584	N/A	1	UNKNOWN: USER IMPORTED
N0072B20	3	84325476	3p11.1	0.880590625	N/A	0.880590625	N/A	1	UNKNOWN: USER IMPORTED
N0788E22	3	84499342	3q11.1	0.975644167	N/A	0.975644167	N/A	1	UNKNOWN: USER IMPORTED
N0482K02	3	84662748	3q11.1	1.036027089	N/A	1.036027089	N/A	1	UNKNOWN: USER IMPORTED
N0268H24	3	84874789	3q11.1	1.101345823	N/A	1.101345823	N/A	1	UNKNOWN: USER IMPORTED
N0639P09	3	85169861	3q11.1	0.95322196	N/A	0.95322196	N/A	1	UNKNOWN: USER IMPORTED
N0041O13	3	85327983	3q11.1	0.988012448	N/A	0.988012448	N/A	1	UNKNOWN: USER IMPORTED
N0036I16	3	85442297	3q11.1	1.013010248	N/A	1.013010248	N/A	1	UNKNOWN: USER IMPORTED
N0706M10	3	85596712	3q11.1	1.01419547	N/A	1.01419547	N/A	1	UNKNOWN: USER IMPORTED
N0259G06	3	85716952	3q11.1	0.906381628	N/A	0.906381628	N/A	1	UNKNOWN: USER IMPORTED
N0488K01	3	85761464	3q11.1	1.03429395	N/A	1.03429395	N/A	1	UNKNOWN: USER IMPORTED
N0639H15	3	85866704	3q11.1	0.995365804	N/A	0.995365804	N/A	1	UNKNOWN: USER IMPORTED
N0144C05	3	86021304	3q11.1	0.884723676	N/A	0.884723676	N/A	1	UNKNOWN: USER IMPORTED
N0321C11	3	86077339	3q11.1	0.967800603	N/A	0.967800603	N/A	1	UNKNOWN: USER IMPORTED
N0570H17	3	86192331	3q11.1	0.866923148	N/A	0.866923148	N/A	1	UNKNOWN: USER IMPORTED
N0325N23	3	86352121	3q11.1	0.806741652	N/A	0.806741652	N/A	1	UNKNOWN: USER IMPORTED
N0473N10	3	86795591	3q11.1	0.971227393	N/A	0.971227393	N/A	1	UNKNOWN: USER IMPORTED
N0660O09	3	86935149	3q11.1	0.941489874	N/A	0.941489874	N/A	1	UNKNOWN: USER IMPORTED
N0491D12	3	87173568	3q11.1	0.982309108	N/A	0.982309108	N/A	1	UNKNOWN: USER IMPORTED
N0280J06	3	87398427	3q11.1	1.007473613	N/A	1.007473613	N/A	1	UNKNOWN: USER IMPORTED
N0288B15	3	87527558	3q11.1	0.945009785	N/A	0.945009785	N/A	1	UNKNOWN: USER IMPORTED
N0715B23	3	87643781	3q11.1	1.006628457	N/A	1.006628457	N/A	1	UNKNOWN: USER IMPORTED
N0153H10	3	87855039	3q11.1	0.986330348	N/A	0.986330348	N/A	1	UNKNOWN: USER IMPORTED
N0570I07	3	88024256	3q11.1	0.986031332	N/A	0.986031332	N/A	1	UNKNOWN: USER IMPORTED
M2297P10	3	88275566	3q11.1	0.995494287	N/A	0.995494287	N/A	1	UNKNOWN: USER IMPORTED
N0583E01	3	88353945	3q11.1	1.074843156	N/A	1.074843156	N/A	1	UNKNOWN: USER IMPORTED
N0264F21	3	88506419	3q11.1	0.873067324	N/A	0.873067324	N/A	1	UNKNOWN: USER IMPORTED
N0438K06	3	88642791	3q11.1	0.987792829	N/A	0.987792829	N/A	1	UNKNOWN: USER IMPORTED
N0535I05	3	88800734	3q11.1	1.062958522	N/A	1.062958522	N/A	1	UNKNOWN: USER IMPORTED
N0598N21	3	88969174	3q11.1	0.951163096	N/A	0.951163096	N/A	1	UNKNOWN: USER IMPORTED
N0784B09	3	89164079	3q11.1	1.089606566	N/A	1.089606566	N/A	1	UNKNOWN: USER IMPORTED
N0084M14	3	89605390	3q11.1	0.919794301	N/A	0.919794301	N/A	1	UNKNOWN: USER IMPORTED
N0371F02	3	89742773	3q11.1	0.942789532	N/A	0.942789532	N/A	1	UNKNOWN: USER IMPORTED
N0439O20	3	89885458	3q11.1	0.890197641	N/A	0.890197641	N/A	1	UNKNOWN: USER IMPORTED
M2005P05	3	94890805	3q12.1	0.908424972	N/A	0.908424972	N/A	1	UNKNOWN: USER IMPORTED
N0631O04	3	95106292	3q12.1	0.997768958	N/A	0.997768958	N/A	1	UNKNOWN: USER IMPORTED
N0612G22	3	95280584	3q12.1	1.02574161	N/A	1.02574161	N/A	1	UNKNOWN: USER IMPORTED
N0818I19	3	95294533	3q12.1	1.003053146	N/A	1.003053146	N/A	1	UNKNOWN: USER IMPORTED
N0752K18	3	95397815	3q12.1	1.097487418	N/A	1.097487418	N/A	1	UNKNOWN: USER IMPORTED
N0071I09	3	95421133	3q12.1	0.930961771	N/A	0.930961771	N/A	1	UNKNOWN: USER IMPORTED
N0325C07	3	95513756	3q12.1	0.984616924	N/A	0.984616924	N/A	1	UNKNOWN: USER IMPORTED
N0513A06	3	95550613	3q12.1	1.010118016	N/A	1.010118016	N/A	1	UNKNOWN: USER IMPORTED
N0021I16	3	95642816	3q12.1	0.93833773	N/A	0.93833773	N/A	1	UNKNOWN: USER IMPORTED
N0182F06	3	95883450	3q12.2	1.050357508	N/A	1.050357508	N/A	1	UNKNOWN: USER IMPORTED
N0734G18	3	95984003	3q12.2	0.848008318	N/A	0.848008318	N/A	1	UNKNOWN: USER IMPORTED
N0184F03	3	95997711	3q12.2	1.068297619	N/A	1.068297619	N/A	1	UNKNOWN: USER IMPORTED
N0475K20	3	96223871	3q12.2	0.903134006	N/A	0.903134006	N/A	1	UNKNOWN: USER IMPORTED
N0719P04	3	96246189	3q12.2	1.007395424	N/A	1.007395424	N/A	1	UNKNOWN: USER IMPORTED
N0125B22	3	96311275	3q12.2	1.320187535	N/A	1.320187535	N/A	1	UNKNOWN: USER IMPORTED
M2008E17	3	96315699	3q12.2	0.987631941	N/A	0.987631941	N/A	1	UNKNOWN: USER IMPORTED
N0519B15	3	96718331	3q12.2	0.956939408	N/A	0.956939408	N/A	1	UNKNOWN: USER IMPORTED
M2019L18	3	96903218	3q12.2	0.917370323	N/A	0.917370323	N/A	1	UNKNOWN: USER IMPORTED
N0740B07	3	96938693	3q12.2	1.000290182	N/A	1.000290182	N/A	1	UNKNOWN: USER IMPORTED
N0096O13	3	96978391	3q12.2	0.748021793	N/A	0.748021793	N/A	1	UNKNOWN: USER IMPORTED
N0606G02	3	97071489	3q12.2	1.068079847	N/A	1.068079847	N/A	1	UNKNOWN: USER IMPORTED
N0215L17	3	97582309	3q12.3	1.035955382	N/A	1.035955382	N/A	1	UNKNOWN: USER IMPORTED
N0603F02	3	97857420	3q12.3	0.944225629	N/A	0.944225629	N/A	1	UNKNOWN: USER IMPORTED
N0271J08	3	98091628	3q12.3	0.957394598	N/A	0.957394598	N/A	1	UNKNOWN: USER IMPORTED
N0529P09	3	98327588	3q12.3	0.939749171	N/A	0.939749171	N/A	1	UNKNOWN: USER IMPORTED
N0092L17	3	98448267	3q12.3	0.929305054	N/A	0.929305054	N/A	1	UNKNOWN: USER IMPORTED
N0543E07	3	98673703	3q12.3	1.010764259	N/A	1.010764259	N/A	1	UNKNOWN: USER IMPORTED
N0389G06	3	98757211	3q12.3	0.905176367	N/A	0.905176367	N/A	1	UNKNOWN: USER IMPORTED
N0431M01	3	98914075	3q12.3	0.860421421	N/A	0.860421421	N/A	1	UNKNOWN: USER IMPORTED
N0565P24	3	99017083	3q12.3	1.035642427	N/A	1.035642427	N/A	1	UNKNOWN: USER IMPORTED
N0292M02	3	99139518	3q12.3	0.996269111	N/A	0.996269111	N/A	1	UNKNOWN: USER IMPORTED
N0624E15	3	99266527	3q12.3	1.051052277	N/A	1.051052277	N/A	1	UNKNOWN: USER IMPORTED
N0641F04	3	99389652	3q12.3	0.92696398	N/A	0.92696398	N/A	1	UNKNOWN: USER IMPORTED
N0310M06	3	99470357	3q12.3	0.950345543	N/A	0.950345543	N/A	1	UNKNOWN: USER IMPORTED
N0214E04	3	99470357	3q12.3	1.013699515	N/A	1.013699515	N/A	1	UNKNOWN: USER IMPORTED
N0629I20	3	99504861	3q12.3	1.027399015	N/A	1.027399015	N/A	1	UNKNOWN: USER IMPORTED
N0569H14	3	99656962	3q12.3	1.02597333	N/A	1.02597333	N/A	1	UNKNOWN: USER IMPORTED
N0594P08	3	99827825	3q13.11	0.976515785	N/A	0.976515785	N/A	1	UNKNOWN: USER IMPORTED
N0710B03	3	99912448	3q13.11	0.852383404	N/A	0.852383404	N/A	1	UNKNOWN: USER IMPORTED
N0190F17	3	100088876	3q13.11	0.993357331	N/A	0.993357331	N/A	1	UNKNOWN: USER IMPORTED
N0426L08	3	100211123	3q13.11	1.047288072	N/A	1.047288072	N/A	1	UNKNOWN: USER IMPORTED
N0779P15	3	100342138	3q13.11	0.996218229	N/A	0.996218229	N/A	1	UNKNOWN: USER IMPORTED
N0077N05	3	100504458	3q13.11	1.135432004	N/A	1.135432004	N/A	1	UNKNOWN: USER IMPORTED
N0433D21	3	100580484	3q13.11	1.06012228	N/A	1.06012228	N/A	1	UNKNOWN: USER IMPORTED
N0383I23	3	100752823	3q13.11	1.079513025	N/A	1.079513025	N/A	1	UNKNOWN: USER IMPORTED
M2014B13	3	100773647	3q13.11	0.922507365	N/A	0.922507365	N/A	1	UNKNOWN: USER IMPORTED
N0560A22	3	100986369	3q13.11	1.004475098	N/A	1.004475098	N/A	1	UNKNOWN: USER IMPORTED
N0320C17	3	101247476	3q13.11	1.029235981	N/A	1.029235981	N/A	1	UNKNOWN: USER IMPORTED
N0423M09	3	101326653	3q13.11	0.976383933	N/A	0.976383933	N/A	1	UNKNOWN: USER IMPORTED
N0049H03	3	101790403	3q13.11	0.922917664	N/A	0.922917664	N/A	1	UNKNOWN: USER IMPORTED
N0354H13	3	102097499	3q13.11	0.903668073	N/A	0.903668073	N/A	1	UNKNOWN: USER IMPORTED
N0657N05	3	102196673	3q13.11	0.909487015	N/A	0.909487015	N/A	1	UNKNOWN: USER IMPORTED
N0424J06	3	102540619	3q13.11	1.033989933	N/A	1.033989933	N/A	1	UNKNOWN: USER IMPORTED
N0736M10	3	102768250	3q13.11	1.03799018	N/A	1.03799018	N/A	1	UNKNOWN: USER IMPORTED
N0730D03	3	102944058	3q13.11	1.026200434	N/A	1.026200434	N/A	1	UNKNOWN: USER IMPORTED
N0108D10	3	103242966	3q13.11	0.969913492	N/A	0.969913492	N/A	1	UNKNOWN: USER IMPORTED
N0332I03	3	103391425	3q13.11	0.963285542	N/A	0.963285542	N/A	1	UNKNOWN: USER IMPORTED
N0365D11	3	103491072	3q13.11	0.955117863	N/A	0.955117863	N/A	1	UNKNOWN: USER IMPORTED
N0138B23	3	103632056	3q13.12	1.09684697	N/A	1.09684697	N/A	1	UNKNOWN: USER IMPORTED
N0690C10	3	103748667	3q13.12	0.844009446	N/A	0.844009446	N/A	1	UNKNOWN: USER IMPORTED
N0033J11	3	104010063	3q13.12	0.943048953	N/A	0.943048953	N/A	1	UNKNOWN: USER IMPORTED
N0592K22	3	104162223	3q13.12	0.964608872	N/A	0.964608872	N/A	1	UNKNOWN: USER IMPORTED
N0798N05	3	104191207	3q13.12	0.938157088	N/A	0.938157088	N/A	1	UNKNOWN: USER IMPORTED
N0150B01	3	104389076	3q13.12	0.913648455	N/A	0.913648455	N/A	1	UNKNOWN: USER IMPORTED
N0490H13	3	104444255	3q13.12	1.0482346	N/A	1.0482346	N/A	1	UNKNOWN: USER IMPORTED
N0680F06	3	104586726	3q13.12	1.009759875	N/A	1.009759875	N/A	1	UNKNOWN: USER IMPORTED
N0355B08	3	104760653	3q13.12	0.943142466	N/A	0.943142466	N/A	1	UNKNOWN: USER IMPORTED
N0445N04	3	104928060	3q13.12	1.057748201	N/A	1.057748201	N/A	1	UNKNOWN: USER IMPORTED
N0432P16	3	105016545	3q13.12	0.987097737	N/A	0.987097737	N/A	1	UNKNOWN: USER IMPORTED
N0335K06	3	105152811	3q13.12	0.911236264	N/A	0.911236264	N/A	1	UNKNOWN: USER IMPORTED
N0725A20	3	105476447	3q13.12	0.968715795	N/A	0.968715795	N/A	1	UNKNOWN: USER IMPORTED
N0756B22	3	105554461	3q13.12	0.978660127	N/A	0.978660127	N/A	1	UNKNOWN: USER IMPORTED
N0320P01	3	105764676	3q13.12	0.976230118	N/A	0.976230118	N/A	1	UNKNOWN: USER IMPORTED
N0675I21	3	105907837	3q13.13	1.055933533	N/A	1.055933533	N/A	1	UNKNOWN: USER IMPORTED
N0606P18	3	105960791	3q13.13	0.981521748	N/A	0.981521748	N/A	1	UNKNOWN: USER IMPORTED
N0721C11	3	106105926	3q13.13	1.011361487	N/A	1.011361487	N/A	1	UNKNOWN: USER IMPORTED
N0320N17	3	106191017	3q13.13	0.86334764	N/A	0.86334764	N/A	1	UNKNOWN: USER IMPORTED
N0061E16	3	106352122	3q13.13	1.006072093	N/A	1.006072093	N/A	1	UNKNOWN: USER IMPORTED
N0734C15	3	106532989	3q13.13	1.003785241	N/A	1.003785241	N/A	1	UNKNOWN: USER IMPORTED
N0167F16	3	106598169	3q13.13	0.995815984	N/A	0.995815984	N/A	1	UNKNOWN: USER IMPORTED
N0195K17	3	106682257	3q13.13	1.073361678	N/A	1.073361678	N/A	1	UNKNOWN: USER IMPORTED
N0690B13	3	106826180	3q13.13	1.105750377	N/A	1.105750377	N/A	1	UNKNOWN: USER IMPORTED
N0701A13	3	107019504	3q13.13	0.990180915	N/A	0.990180915	N/A	1	UNKNOWN: USER IMPORTED
N0554J17	3	107251214	3q13.13	0.944062275	N/A	0.944062275	N/A	1	UNKNOWN: USER IMPORTED
N0727J08	3	107385834	3q13.13	1.010393742	N/A	1.010393742	N/A	1	UNKNOWN: USER IMPORTED
N0020N07	3	107432063	3q13.13	0.893598991	N/A	0.893598991	N/A	1	UNKNOWN: USER IMPORTED
N0164I11	3	107449931	3q13.13	1.0196983335	0.0445038420465918	1.0196983335	0.0445038420465918	2	UNKNOWN: USER IMPORTED
N0378P09	3	107470720	3q13.13	0.832140528	N/A	0.832140528	N/A	1	UNKNOWN: USER IMPORTED
N0465M21	3	107585279	3q13.13	1.042310258	N/A	1.042310258	N/A	1	UNKNOWN: USER IMPORTED
N0715O12	3	107706068	3q13.13	1.045042182	N/A	1.045042182	N/A	1	UNKNOWN: USER IMPORTED
N0003J16	3	107828668	3q13.13	0.886002706	N/A	0.886002706	N/A	1	UNKNOWN: USER IMPORTED
N0808B02	3	107857352	3q13.13	0.983317433	N/A	0.983317433	N/A	1	UNKNOWN: USER IMPORTED
N0257K23	3	107973447	3q13.13	1.050881163	N/A	1.050881163	N/A	1	UNKNOWN: USER IMPORTED
N0393P24	3	108047369	3q13.13	1.012485218	N/A	1.012485218	N/A	1	UNKNOWN: USER IMPORTED
N0524E20	3	108267834	3q13.13	1.079619112	N/A	1.079619112	N/A	1	UNKNOWN: USER IMPORTED
N0436C11	3	108293707	3q13.13	0.998442902	N/A	0.998442902	N/A	1	UNKNOWN: USER IMPORTED
N0796A11	3	108403406	3q13.13	1.013528697	N/A	1.013528697	N/A	1	UNKNOWN: USER IMPORTED
N0147N11	3	108440175	3q13.13	0.972652803	N/A	0.972652803	N/A	1	UNKNOWN: USER IMPORTED
N0396E07	3	108457630	3q13.13	0.90175773	N/A	0.90175773	N/A	1	UNKNOWN: USER IMPORTED
N0108H24	3	108514792	3q13.13	0.944341538	N/A	0.944341538	N/A	1	UNKNOWN: USER IMPORTED
N0325C16	3	108624505	3q13.13	0.955065311	N/A	0.955065311	N/A	1	UNKNOWN: USER IMPORTED
N0692B02	3	108651415	3q13.13	1.036578051	N/A	1.036578051	N/A	1	UNKNOWN: USER IMPORTED
N0630L05	3	108819505	3q13.13	1.093365761	N/A	1.093365761	N/A	1	UNKNOWN: USER IMPORTED
N0374K15	3	108885381	3q13.13	0.97492601	N/A	0.97492601	N/A	1	UNKNOWN: USER IMPORTED
N0121A09	3	108958067	3q13.13	1.038141845	N/A	1.038141845	N/A	1	UNKNOWN: USER IMPORTED
N0025F15	3	109034845	3q13.13	0.983201038	N/A	0.983201038	N/A	1	UNKNOWN: USER IMPORTED
N0057P12	3	109056290	3q13.13	0.99947253	N/A	0.99947253	N/A	1	UNKNOWN: USER IMPORTED
N0590C16	3	109077221	3q13.13	0.932486077	N/A	0.932486077	N/A	1	UNKNOWN: USER IMPORTED
N0599H01	3	109234989	3q13.13	1.05338559	N/A	1.05338559	N/A	1	UNKNOWN: USER IMPORTED
N0539H11	3	109239442	3q13.13	0.930722782	N/A	0.930722782	N/A	1	UNKNOWN: USER IMPORTED
N0753G01	3	109289951	3q13.13	0.975239712	N/A	0.975239712	N/A	1	UNKNOWN: USER IMPORTED
N0161J09	3	109484484	3q13.13	1.145947337	N/A	1.145947337	N/A	1	UNKNOWN: USER IMPORTED
N0148O07	3	109604163	3q13.13	1.026160455	N/A	1.026160455	N/A	1	UNKNOWN: USER IMPORTED
N0678B23	3	109741344	3q13.2	0.98138047	N/A	0.98138047	N/A	1	UNKNOWN: USER IMPORTED
N0401B16	3	109820192	3q13.2	0.943587145	N/A	0.943587145	N/A	1	UNKNOWN: USER IMPORTED
N0093N14	3	109916621	3q13.2	0.797768503	N/A	0.797768503	N/A	1	UNKNOWN: USER IMPORTED
N0436D03	3	109969738	3q13.2	1.009081806	N/A	1.009081806	N/A	1	UNKNOWN: USER IMPORTED
N0234I11	3	110045164	3q13.2	0.868841545	N/A	0.868841545	N/A	1	UNKNOWN: USER IMPORTED
N0292A22	3	110131641	3q13.2	0.975057283	N/A	0.975057283	N/A	1	UNKNOWN: USER IMPORTED
N0708A05	3	110266419	3q13.2	0.96587749	N/A	0.96587749	N/A	1	UNKNOWN: USER IMPORTED
N0050B22	3	110396518	3q13.2	0.900479093	N/A	0.900479093	N/A	1	UNKNOWN: USER IMPORTED
N0085N05	3	110501822	3q13.2	0.761078291	N/A	0.761078291	N/A	1	UNKNOWN: USER IMPORTED
N0424I03	3	110638011	3q13.2	0.98395017	N/A	0.98395017	N/A	1	UNKNOWN: USER IMPORTED
N0204G14	3	110729105	3q13.2	0.98559287	N/A	0.98559287	N/A	1	UNKNOWN: USER IMPORTED
N0696F10	3	110974019	3q13.2	0.963244187	N/A	0.963244187	N/A	1	UNKNOWN: USER IMPORTED
N0787E04	3	111005052	3q13.2	1.037306708	N/A	1.037306708	N/A	1	UNKNOWN: USER IMPORTED
N0143I10	3	111237632	3q13.31	1.073179858	N/A	1.073179858	N/A	1	UNKNOWN: USER IMPORTED
N0139A22	3	111303953	3q13.31	0.94642211	N/A	0.94642211	N/A	1	UNKNOWN: USER IMPORTED
N0119D18	3	111487922	3q13.31	0.98737585	N/A	0.98737585	N/A	1	UNKNOWN: USER IMPORTED
N0429F03	3	111529478	3q13.31	1.00774099	N/A	1.00774099	N/A	1	UNKNOWN: USER IMPORTED
N0751B23	3	111662100	3q13.31	1.074812313	N/A	1.074812313	N/A	1	UNKNOWN: USER IMPORTED
N0640M19	3	111739858	3q13.31	0.93473295	N/A	0.93473295	N/A	1	UNKNOWN: USER IMPORTED
N0012L17	3	111897485	3q13.31	0.952156675	N/A	0.952156675	N/A	1	UNKNOWN: USER IMPORTED
N0587I11	3	112338426	3q13.31	0.955641027	N/A	0.955641027	N/A	1	UNKNOWN: USER IMPORTED
N0615J04	3	112394667	3q13.31	0.986102537	N/A	0.986102537	N/A	1	UNKNOWN: USER IMPORTED
N0489M05	3	112460495	3q13.31	0.921664174	N/A	0.921664174	N/A	1	UNKNOWN: USER IMPORTED
N0252J17	3	112536102	3q13.31	1.093189932	N/A	1.093189932	N/A	1	UNKNOWN: USER IMPORTED
N0187D14	3	112670701	3q13.31	0.92941006	N/A	0.92941006	N/A	1	UNKNOWN: USER IMPORTED
N0043K09	3	112743396	3q13.31	1.010672612	N/A	1.010672612	N/A	1	UNKNOWN: USER IMPORTED
N0795F24	3	113006940	3q13.31	1.066765062	N/A	1.066765062	N/A	1	UNKNOWN: USER IMPORTED
N0662C19	3	113116783	3q13.31	0.95224066	N/A	0.95224066	N/A	1	UNKNOWN: USER IMPORTED
N0165F08	3	113166268	3q13.31	0.961473231	N/A	0.961473231	N/A	1	UNKNOWN: USER IMPORTED
N0090K06	3	113300463	3q13.31	1.03122805	N/A	1.03122805	N/A	1	UNKNOWN: USER IMPORTED
N0123M07	3	113372061	3q13.31	0.996402505	N/A	0.996402505	N/A	1	UNKNOWN: USER IMPORTED
N0698P05	3	113463750	3q13.31	1.053465941	N/A	1.053465941	N/A	1	UNKNOWN: USER IMPORTED
N0147G07	3	113504398	3q13.31	0.934140437	N/A	0.934140437	N/A	1	UNKNOWN: USER IMPORTED
N0180K07	3	113670890	3q13.31	0.923945426	N/A	0.923945426	N/A	1	UNKNOWN: USER IMPORTED
N0745C16	3	113704112	3q13.31	0.982337913	N/A	0.982337913	N/A	1	UNKNOWN: USER IMPORTED
N0032I10	3	113941320	3q13.31	0.932680471	N/A	0.932680471	N/A	1	UNKNOWN: USER IMPORTED
N0339M22	3	114095659	3q13.31	0.913241692	N/A	0.913241692	N/A	1	UNKNOWN: USER IMPORTED
N0120C11	3	114138304	3q13.31	0.98906737	N/A	0.98906737	N/A	1	UNKNOWN: USER IMPORTED
N0633G15	3	114240783	3q13.31	0.994509647	N/A	0.994509647	N/A	1	UNKNOWN: USER IMPORTED
N0143H10	3	114354198	3q13.32	0.919567394	N/A	0.919567394	N/A	1	UNKNOWN: USER IMPORTED
N0458D11	3	114365981	3q13.32	1.036168636	N/A	1.036168636	N/A	1	UNKNOWN: USER IMPORTED
N0577L08	3	114459614	3q13.32	1.067974449	N/A	1.067974449	N/A	1	UNKNOWN: USER IMPORTED
N0018M20	3	114613462	3q13.32	0.820230354	N/A	0.820230354	N/A	1	UNKNOWN: USER IMPORTED
N0776O04	3	114684878	3q13.32	1.095357829	N/A	1.095357829	N/A	1	UNKNOWN: USER IMPORTED
N0435F17	3	114792037	3q13.32	0.731929061	N/A	0.731929061	N/A	1	UNKNOWN: USER IMPORTED
N0737D08	3	114922044	3q13.32	1.080685477	N/A	1.080685477	N/A	1	UNKNOWN: USER IMPORTED
N0708N22	3	115214738	3q13.32	0.991578349	N/A	0.991578349	N/A	1	UNKNOWN: USER IMPORTED
N0745G16	3	115332441	3q13.32	0.956726842	N/A	0.956726842	N/A	1	UNKNOWN: USER IMPORTED
N0666G15	3	115409751	3q13.32	0.871322791	N/A	0.871322791	N/A	1	UNKNOWN: USER IMPORTED
N0122K07	3	115414381	3q13.32	0.972685709	N/A	0.972685709	N/A	1	UNKNOWN: USER IMPORTED
N0331F01	3	115651493	3q13.32	0.841495786	N/A	0.841495786	N/A	1	UNKNOWN: USER IMPORTED
N0529M24	3	115730361	3q13.32	1.056440685	N/A	1.056440685	N/A	1	UNKNOWN: USER IMPORTED
N0340L04	3	115801164	3q13.32	0.957041271	N/A	0.957041271	N/A	1	UNKNOWN: USER IMPORTED
N0585F20	3	115902098	3q13.32	0.840358303	N/A	0.840358303	N/A	1	UNKNOWN: USER IMPORTED
N0230I15	3	116055836	3q13.33	0.86884351	N/A	0.86884351	N/A	1	UNKNOWN: USER IMPORTED
N0217O03	3	116161634	3q13.33	1.065882187	N/A	1.065882187	N/A	1	UNKNOWN: USER IMPORTED
N0505D22	3	116272401	3q13.33	1.024546271	N/A	1.024546271	N/A	1	UNKNOWN: USER IMPORTED
N0416B23	3	116409131	3q13.33	0.971167572	N/A	0.971167572	N/A	1	UNKNOWN: USER IMPORTED
N0326J18	3	116497041	3q13.33	0.958691996	N/A	0.958691996	N/A	1	UNKNOWN: USER IMPORTED
N0752G11	3	116582943	3q13.33	0.986956985	N/A	0.986956985	N/A	1	UNKNOWN: USER IMPORTED
N0643A03	3	116600827	3q13.33	1.026692656	N/A	1.026692656	N/A	1	UNKNOWN: USER IMPORTED
N0170O17	3	116739249	3q13.33	0.913692559	N/A	0.913692559	N/A	1	UNKNOWN: USER IMPORTED
N0122J16	3	116924750	3q13.33	1.041479051	N/A	1.041479051	N/A	1	UNKNOWN: USER IMPORTED
N0523B21	3	117112169	3q13.33	0.994375074	N/A	0.994375074	N/A	1	UNKNOWN: USER IMPORTED
N0114M23	3	117236865	3q13.33	1.117274514	N/A	1.117274514	N/A	1	UNKNOWN: USER IMPORTED
N0033E19	3	117258377	3q13.33	0.973772722	N/A	0.973772722	N/A	1	UNKNOWN: USER IMPORTED
N0346C06	3	117324765	3q13.33	0.98226145	N/A	0.98226145	N/A	1	UNKNOWN: USER IMPORTED
N0747H24	3	117446547	3q13.33	0.977807251	N/A	0.977807251	N/A	1	UNKNOWN: USER IMPORTED
N0339N21	3	117606851	3q13.33	1.025511068	N/A	1.025511068	N/A	1	UNKNOWN: USER IMPORTED
N0184B08	3	117815046	3q13.33	0.949116315	N/A	0.949116315	N/A	1	UNKNOWN: USER IMPORTED
N0362H11	3	117967673	3q13.33	0.920307347	N/A	0.920307347	N/A	1	UNKNOWN: USER IMPORTED
N0653A21	3	118049222	3q13.33	1.129202369	N/A	1.129202369	N/A	1	UNKNOWN: USER IMPORTED
N0804O03	3	118184562	3q13.33	1.009357434	N/A	1.009357434	N/A	1	UNKNOWN: USER IMPORTED
N0220G20	3	118431641	3q13.33	0.922310516	N/A	0.922310516	N/A	1	UNKNOWN: USER IMPORTED
N0696H04	3	118515044	3q13.33	1.048732912	N/A	1.048732912	N/A	1	UNKNOWN: USER IMPORTED
N0165B13	3	118882982	3q13.33	1.000556872	N/A	1.000556872	N/A	1	UNKNOWN: USER IMPORTED
N0117E04	3	118904731	3q13.33	0.923336608	N/A	0.923336608	N/A	1	UNKNOWN: USER IMPORTED
N0384F07	3	118955003	3q21.1	0.942592879	N/A	0.942592879	N/A	1	UNKNOWN: USER IMPORTED
N0608O10	3	119069236	3q21.1	1.028108714	N/A	1.028108714	N/A	1	UNKNOWN: USER IMPORTED
N0052L19	3	119171676	3q21.1	1.008062786	N/A	1.008062786	N/A	1	UNKNOWN: USER IMPORTED
N0059E08	3	119302960	3q21.1	0.950456639	N/A	0.950456639	N/A	1	UNKNOWN: USER IMPORTED
N0155B15	3	119369967	3q21.1	0.953094558	N/A	0.953094558	N/A	1	UNKNOWN: USER IMPORTED
N0722H21	3	119604185	3q21.1	0.940958459	N/A	0.940958459	N/A	1	UNKNOWN: USER IMPORTED
N0113P18	3	119675195	3q21.1	0.991231328	N/A	0.991231328	N/A	1	UNKNOWN: USER IMPORTED
N0636J10	3	119767394	3q21.1	1.069252103	N/A	1.069252103	N/A	1	UNKNOWN: USER IMPORTED
N0266C13	3	119927664	3q21.1	0.927395006	N/A	0.927395006	N/A	1	UNKNOWN: USER IMPORTED
M2008P10	3	120292717	3q21.1	1.008250402	N/A	1.008250402	N/A	1	UNKNOWN: USER IMPORTED
N0702G07	3	120460119	3q21.1	0.947094483	N/A	0.947094483	N/A	1	UNKNOWN: USER IMPORTED
N0026I10	3	120565889	3q21.1	0.939238581	N/A	0.939238581	N/A	1	UNKNOWN: USER IMPORTED
N0691N21	3	120724408	3q21.1	0.923885998	N/A	0.923885998	N/A	1	UNKNOWN: USER IMPORTED
N0073F12	3	120890112	3q21.1	0.983951113	N/A	0.983951113	N/A	1	UNKNOWN: USER IMPORTED
N0767L07	3	121003637	3q21.1	1.06010951	N/A	1.06010951	N/A	1	UNKNOWN: USER IMPORTED
N0018H07	3	121062326	3q21.1	0.970442746	N/A	0.970442746	N/A	1	UNKNOWN: USER IMPORTED
N0292P02	3	121142567	3q21.1	0.927025962	N/A	0.927025962	N/A	1	UNKNOWN: USER IMPORTED
N0620C03	3	121197591	3q21.1	1.009610863	N/A	1.009610863	N/A	1	UNKNOWN: USER IMPORTED
N0174O03	3	121267575	3q21.1	0.903529473	N/A	0.903529473	N/A	1	UNKNOWN: USER IMPORTED
N0486O23	3	121354629	3q21.1	1.057243406	N/A	1.057243406	N/A	1	UNKNOWN: USER IMPORTED
N0359H03	3	121449703	3q21.2	0.919806973	N/A	0.919806973	N/A	1	UNKNOWN: USER IMPORTED
N0234G11	3	121589561	3q21.2	1.001922932	N/A	1.001922932	N/A	1	UNKNOWN: USER IMPORTED
N0750O03	3	121669506	3q21.2	0.982348804	N/A	0.982348804	N/A	1	UNKNOWN: USER IMPORTED
N0663P21	3	121895377	3q21.2	0.97757721	N/A	0.97757721	N/A	1	UNKNOWN: USER IMPORTED
N0151F11	3	122004613	3q21.2	1.02807404	N/A	1.02807404	N/A	1	UNKNOWN: USER IMPORTED
N0106F20	3	122027147	3q21.2	0.946292449	N/A	0.946292449	N/A	1	UNKNOWN: USER IMPORTED
N0029A22	3	122075609	3q21.2	0.941145486	N/A	0.941145486	N/A	1	UNKNOWN: USER IMPORTED
N0668A21	3	122108941	3q21.2	0.961469203	N/A	0.961469203	N/A	1	UNKNOWN: USER IMPORTED
N0450M12	3	122117501	3q21.2	1.00937099	N/A	1.00937099	N/A	1	UNKNOWN: USER IMPORTED
N0374L03	3	122334230	3q21.2	0.925185656	N/A	0.925185656	N/A	1	UNKNOWN: USER IMPORTED
N0685P21	3	122339780	3q21.2	0.906991331	N/A	0.906991331	N/A	1	UNKNOWN: USER IMPORTED
M2275N03	3	122541479	3q21.2	0.898258349	N/A	0.898258349	N/A	1	UNKNOWN: USER IMPORTED
N0713E16	3	122603323	3q21.2	0.935703543	N/A	0.935703543	N/A	1	UNKNOWN: USER IMPORTED
N0134G09	3	122643950	3q21.2	1.096013994	N/A	1.096013994	N/A	1	UNKNOWN: USER IMPORTED
N0030F05	3	122664519	3q21.2	1.011599396	N/A	1.011599396	N/A	1	UNKNOWN: USER IMPORTED
N0151F18	3	122703578	3q21.2	0.979560016	N/A	0.979560016	N/A	1	UNKNOWN: USER IMPORTED
N0618J21	3	122833159	3q21.2	1.027827978	N/A	1.027827978	N/A	1	UNKNOWN: USER IMPORTED
N0719N04	3	122880894	3q21.2	1.013357878	N/A	1.013357878	N/A	1	UNKNOWN: USER IMPORTED
N0341I03	3	122969101	3q21.2	1.052398397	N/A	1.052398397	N/A	1	UNKNOWN: USER IMPORTED
N0135M07	3	123080097	3q21.2	1.051576816	N/A	1.051576816	N/A	1	UNKNOWN: USER IMPORTED
N0675J07	3	123155402	3q21.2	1.102441068	N/A	1.102441068	N/A	1	UNKNOWN: USER IMPORTED
N0186L19	3	123248715	3q21.2	0.973614231	N/A	0.973614231	N/A	1	UNKNOWN: USER IMPORTED
N0111C15	3	123278598	3q21.2	1.09973488	N/A	1.09973488	N/A	1	UNKNOWN: USER IMPORTED
N0555K21	3	123328172	3q21.2	0.964823305	N/A	0.964823305	N/A	1	UNKNOWN: USER IMPORTED
N0090P23	3	123526080	3q21.2	1.061969069	N/A	1.061969069	N/A	1	UNKNOWN: USER IMPORTED
M2016B20	3	123595273	3q21.2	0.961617921	N/A	0.961617921	N/A	1	UNKNOWN: USER IMPORTED
N0276F11	3	123703661	3q21.2	1.040162989	N/A	1.040162989	N/A	1	UNKNOWN: USER IMPORTED
N0067L02	3	123797148	3q21.3	1.037515247	N/A	1.037515247	N/A	1	UNKNOWN: USER IMPORTED
N0652E03	3	123797300	3q21.3	0.998995534	N/A	0.998995534	N/A	1	UNKNOWN: USER IMPORTED
N0174G19	3	123905335	3q21.3	1.095632868	N/A	1.095632868	N/A	1	UNKNOWN: USER IMPORTED
N0114A06	3	124018154	3q21.3	0.982035041	N/A	0.982035041	N/A	1	UNKNOWN: USER IMPORTED
N0570H22	3	124253413	3q21.3	1.003321506	N/A	1.003321506	N/A	1	UNKNOWN: USER IMPORTED
N0308C15	3	124513272	3q21.3	0.991205858	N/A	0.991205858	N/A	1	UNKNOWN: USER IMPORTED
N0738O09	3	124588981	3q21.3	1.105788686	N/A	1.105788686	N/A	1	UNKNOWN: USER IMPORTED
N0197C19	3	124644543	3q21.3	0.980448962	N/A	0.980448962	N/A	1	UNKNOWN: USER IMPORTED
N0783D03	3	124833148	3q21.3	0.927263871	N/A	0.927263871	N/A	1	UNKNOWN: USER IMPORTED
N0584N17	3	125016705	3q21.3	0.991875303	N/A	0.991875303	N/A	1	UNKNOWN: USER IMPORTED
N0422L08	3	125145338	3q21.3	0.983536933	N/A	0.983536933	N/A	1	UNKNOWN: USER IMPORTED
N0729M04	3	125293087	3q21.3	0.960673947	N/A	0.960673947	N/A	1	UNKNOWN: USER IMPORTED
N0507A11	3	125734345	3q21.3	0.915979607	N/A	0.915979607	N/A	1	UNKNOWN: USER IMPORTED
N0559L12	3	125875462	3q21.3	0.963328271	N/A	0.963328271	N/A	1	UNKNOWN: USER IMPORTED
N0489E12	3	126038721	3q21.3	0.995543106	N/A	0.995543106	N/A	1	UNKNOWN: USER IMPORTED
N0109J01	3	126118314	3q21.3	0.967183042	N/A	0.967183042	N/A	1	UNKNOWN: USER IMPORTED
N0775J23	3	126201278	3q21.3	0.997256894	N/A	0.997256894	N/A	1	UNKNOWN: USER IMPORTED
N0493H22	3	126569133	3q21.3	0.86708326	N/A	0.86708326	N/A	1	UNKNOWN: USER IMPORTED
N0766E07	3	126618089	3q21.3	0.967810131	N/A	0.967810131	N/A	1	UNKNOWN: USER IMPORTED
N0379B18	3	126708412	3q21.3	1.05705579	N/A	1.05705579	N/A	1	UNKNOWN: USER IMPORTED
N0151H16	3	126759945	3q21.3	0.956989504	N/A	0.956989504	N/A	1	UNKNOWN: USER IMPORTED
N0183O11	3	126779860	3q21.3	0.999970076	0.0173409594225983	0.999970076	0.0173409594225983	2	UNKNOWN: USER IMPORTED
N0645I20	3	126930670	3q21.3	1.057195864	N/A	1.057195864	N/A	1	UNKNOWN: USER IMPORTED
N0319C18	3	127140750	3q21.3	1.03883897	N/A	1.03883897	N/A	1	UNKNOWN: USER IMPORTED
N0287L03	3	127312973	3q21.3	0.906239885	N/A	0.906239885	N/A	1	UNKNOWN: USER IMPORTED
N0648P07	3	127397644	3q21.3	1.030667069	N/A	1.030667069	N/A	1	UNKNOWN: USER IMPORTED
N0320O06	3	127496172	3q21.3	0.964447975	N/A	0.964447975	N/A	1	UNKNOWN: USER IMPORTED
N0068O03	3	127630365	3q21.3	0.85442164	N/A	0.85442164	N/A	1	UNKNOWN: USER IMPORTED
N0619C05	3	127813376	3q22.1	1.078076732	N/A	1.078076732	N/A	1	UNKNOWN: USER IMPORTED
N0452E03	3	127922436	3q22.1	1.039443565	N/A	1.039443565	N/A	1	UNKNOWN: USER IMPORTED
N0118K09	3	128019682	3q22.1	0.858607145	N/A	0.858607145	N/A	1	UNKNOWN: USER IMPORTED
N0482I08	3	128400446	3q22.1	0.878733129	N/A	0.878733129	N/A	1	UNKNOWN: USER IMPORTED
N0636K10	3	128609602	3q22.1	1.104696388	N/A	1.104696388	N/A	1	UNKNOWN: USER IMPORTED
N0757G16	3	128777968	3q22.1	1.088259857	N/A	1.088259857	N/A	1	UNKNOWN: USER IMPORTED
N0323P10	3	128781972	3q22.1	1.080011435	N/A	1.080011435	N/A	1	UNKNOWN: USER IMPORTED
N0043P06	3	128877373	3q22.1	0.993366466	N/A	0.993366466	N/A	1	UNKNOWN: USER IMPORTED
M2087N05	3	129129242	3q22.1	0.918392682	N/A	0.918392682	N/A	1	UNKNOWN: USER IMPORTED
N0732J12	3	129184259	3q22.1	1.024773571	N/A	1.024773571	N/A	1	UNKNOWN: USER IMPORTED
M2215L01	3	129264272	3q22.1	1.020126098	N/A	1.020126098	N/A	1	UNKNOWN: USER IMPORTED
N0383K18	3	129325452	3q22.1	1.050016657	N/A	1.050016657	N/A	1	UNKNOWN: USER IMPORTED
N0715M11	3	129371589	3q22.1	1.011092243	N/A	1.011092243	N/A	1	UNKNOWN: USER IMPORTED
N0722C17	3	129616309	3q22.1	0.940755716	N/A	0.940755716	N/A	1	UNKNOWN: USER IMPORTED
N0026M12	3	129888263	3q22.1	0.991035019	N/A	0.991035019	N/A	1	UNKNOWN: USER IMPORTED
N0814L21	3	130022544	3q22.1	0.971706452	N/A	0.971706452	N/A	1	UNKNOWN: USER IMPORTED
N0372B12	3	130162736	3q22.1	1.0297672	N/A	1.0297672	N/A	1	UNKNOWN: USER IMPORTED
N0471B08	3	130628674	3q22.1	0.970866699	N/A	0.970866699	N/A	1	UNKNOWN: USER IMPORTED
N0332M02	3	130687189	3q22.1	0.944389473	N/A	0.944389473	N/A	1	UNKNOWN: USER IMPORTED
M2204E19	3	130825818	3q22.1	0.977840206	N/A	0.977840206	N/A	1	UNKNOWN: USER IMPORTED
N0060C05	3	130970326	3q22.1	0.922045594	N/A	0.922045594	N/A	1	UNKNOWN: USER IMPORTED
N0687B08	3	131221594	3q22.1	1.035626121	N/A	1.035626121	N/A	1	UNKNOWN: USER IMPORTED
N0715A09	3	131376870	3q22.1	1.052579333	N/A	1.052579333	N/A	1	UNKNOWN: USER IMPORTED
N0026L01	3	131522474	3q22.1	0.970550011	N/A	0.970550011	N/A	1	UNKNOWN: USER IMPORTED
N0642K15	3	131951461	3q22.1	1.06460964	N/A	1.06460964	N/A	1	UNKNOWN: USER IMPORTED
N0322E14	3	132102402	3q22.2	1.113382711	N/A	1.113382711	N/A	1	UNKNOWN: USER IMPORTED
N0099L14	3	132185697	3q22.2	0.95999578	N/A	0.95999578	N/A	1	UNKNOWN: USER IMPORTED
N0655F24	3	132407550	3q22.2	0.946309541	N/A	0.946309541	N/A	1	UNKNOWN: USER IMPORTED
N0086E06	3	132461155	3q22.2	0.995734749	N/A	0.995734749	N/A	1	UNKNOWN: USER IMPORTED
N0005D22	3	132687517	3q22.2	0.966977352	N/A	0.966977352	N/A	1	UNKNOWN: USER IMPORTED
N0585M20	3	132801532	3q22.2	0.994368394	N/A	0.994368394	N/A	1	UNKNOWN: USER IMPORTED
N0529E20	3	133067953	3q22.2	0.942132483	N/A	0.942132483	N/A	1	UNKNOWN: USER IMPORTED
N0223H18	3	133250862	3q22.2	0.922636928	N/A	0.922636928	N/A	1	UNKNOWN: USER IMPORTED
N0098N14	3	133360172	3q22.2	1.005585666	N/A	1.005585666	N/A	1	UNKNOWN: USER IMPORTED
N0724F12	3	133486930	3q22.2	1.073023478	N/A	1.073023478	N/A	1	UNKNOWN: USER IMPORTED
M2021M02	3	133619439	3q22.2	1.086153843	N/A	1.086153843	N/A	1	UNKNOWN: USER IMPORTED
N0633D02	3	133711078	3q22.2	0.908778593	N/A	0.908778593	N/A	1	UNKNOWN: USER IMPORTED
N0717J02	3	133867548	3q22.2	1.046563541	N/A	1.046563541	N/A	1	UNKNOWN: USER IMPORTED
N0050K07	3	134125607	3q22.3	1.009272762	N/A	1.009272762	N/A	1	UNKNOWN: USER IMPORTED
N0542F06	3	134216744	3q22.3	0.974363713	N/A	0.974363713	N/A	1	UNKNOWN: USER IMPORTED
N0792I08	3	134367668	3q22.3	0.9840045	N/A	0.9840045	N/A	1	UNKNOWN: USER IMPORTED
N0439H18	3	134543181	3q22.3	1.003033893	N/A	1.003033893	N/A	1	UNKNOWN: USER IMPORTED
N0119I11	3	134622237	3q22.3	1.013431058	N/A	1.013431058	N/A	1	UNKNOWN: USER IMPORTED
N0404G16	3	134760256	3q22.3	1.022183587	N/A	1.022183587	N/A	1	UNKNOWN: USER IMPORTED
N0795N14	3	134917250	3q22.3	1.094146675	N/A	1.094146675	N/A	1	UNKNOWN: USER IMPORTED
N0010I16	3	135230476	3q22.3	0.989320652	N/A	0.989320652	N/A	1	UNKNOWN: USER IMPORTED
N0454D11	3	135244868	3q22.3	0.961815949	N/A	0.961815949	N/A	1	UNKNOWN: USER IMPORTED
N0681E02	3	135364656	3q22.3	1.079853386	N/A	1.079853386	N/A	1	UNKNOWN: USER IMPORTED
N0511D11	3	135617621	3q22.3	0.917509905	N/A	0.917509905	N/A	1	UNKNOWN: USER IMPORTED
N0062P02	3	135701052	3q22.3	1.09905514	N/A	1.09905514	N/A	1	UNKNOWN: USER IMPORTED
N0248P16	3	135901562	3q22.3	0.905488831	N/A	0.905488831	N/A	1	UNKNOWN: USER IMPORTED
N0121O07	3	135993324	3q22.3	0.917926098	N/A	0.917926098	N/A	1	UNKNOWN: USER IMPORTED
N0636P10	3	136083576	3q22.3	0.969611342	N/A	0.969611342	N/A	1	UNKNOWN: USER IMPORTED
N0657O09	3	136345783	3q22.3	1.095617152	N/A	1.095617152	N/A	1	UNKNOWN: USER IMPORTED
N0709D19	3	136690750	3q22.3	1.04456715	N/A	1.04456715	N/A	1	UNKNOWN: USER IMPORTED
N0401F07	3	136850939	3q22.3	1.062451959	N/A	1.062451959	N/A	1	UNKNOWN: USER IMPORTED
M2001D12	3	136919403	3q22.3	1.015847079	N/A	1.015847079	N/A	1	UNKNOWN: USER IMPORTED
N0463H24	3	137095271	3q25.1	0.766891438	N/A	0.766891438	N/A	1	UNKNOWN: USER IMPORTED
N0629K10	3	137186519	3q25.1	1.075586646	N/A	1.075586646	N/A	1	UNKNOWN: USER IMPORTED
N0760C10	3	137321710	3q25.1	1.002374487	N/A	1.002374487	N/A	1	UNKNOWN: USER IMPORTED
N0497L23	3	137405802	3q25.1	0.945291602	N/A	0.945291602	N/A	1	UNKNOWN: USER IMPORTED
N0234A20	3	137478062	3q25.1	0.949959407	N/A	0.949959407	N/A	1	UNKNOWN: USER IMPORTED
N0102M11	3	137600190	3q25.1	1.027313262	N/A	1.027313262	N/A	1	UNKNOWN: USER IMPORTED
N0308A22	3	137754170	3q25.1	0.944803702	N/A	0.944803702	N/A	1	UNKNOWN: USER IMPORTED
N0528K06	3	138065903	3q25.1	0.892283223	N/A	0.892283223	N/A	1	UNKNOWN: USER IMPORTED
N0600B23	3	138164187	3q25.1	1.044327179	N/A	1.044327179	N/A	1	UNKNOWN: USER IMPORTED
N0092J15	3	138238360	3q25.1	0.959820786	0.152140830582161	0.959820786	0.152140830582161	2	UNKNOWN: USER IMPORTED
M2070N04	3	138340456	3q25.1	1.026302395	N/A	1.026302395	N/A	1	UNKNOWN: USER IMPORTED
N0446J22	3	138374125	3q25.1	0.369861736	N/A	0.369861736	N/A	1	UNKNOWN: USER IMPORTED
N0221J01	3	138442396	3q25.1	1.118993508	N/A	1.118993508	N/A	1	UNKNOWN: USER IMPORTED
N0296L19	3	138593662	3q25.1	0.945366157	N/A	0.945366157	N/A	1	UNKNOWN: USER IMPORTED
N0161D09	3	138847066	3q25.1	0.951862973	N/A	0.951862973	N/A	1	UNKNOWN: USER IMPORTED
N0322M06	3	138933577	3q25.1	1.061036392	N/A	1.061036392	N/A	1	UNKNOWN: USER IMPORTED
N0512P06	3	139108053	3q25.1	0.934752792	N/A	0.934752792	N/A	1	UNKNOWN: USER IMPORTED
N0394K22	3	139219055	3q25.1	1.149067066	N/A	1.149067066	N/A	1	UNKNOWN: USER IMPORTED
N0155A14	3	139439267	3q25.1	0.992926207	N/A	0.992926207	N/A	1	UNKNOWN: USER IMPORTED
N0085A03	3	139507501	3q25.1	1.177807667	N/A	1.177807667	N/A	1	UNKNOWN: USER IMPORTED
N0107B03	3	139672969	3q25.1	0.934348877	N/A	0.934348877	N/A	1	UNKNOWN: USER IMPORTED
N0607A04	3	139776845	3q25.1	0.992951649	N/A	0.992951649	N/A	1	UNKNOWN: USER IMPORTED
N0690B22	3	140069166	3q25.1	1.052752608	N/A	1.052752608	N/A	1	UNKNOWN: USER IMPORTED
N0323M13	3	140104179	3q25.1	0.886448761	N/A	0.886448761	N/A	1	UNKNOWN: USER IMPORTED
N0657M13	3	140153654	3q25.1	1.005677117	N/A	1.005677117	N/A	1	UNKNOWN: USER IMPORTED
N0674B13	3	140213077	3q25.1	1.021695392	N/A	1.021695392	N/A	1	UNKNOWN: USER IMPORTED
N0135A14	3	140323495	3q25.1	1.010207796	N/A	1.010207796	N/A	1	UNKNOWN: USER IMPORTED
N0359C11	3	140352342	3q25.1	1.048853045	N/A	1.048853045	N/A	1	UNKNOWN: USER IMPORTED
N0713O10	3	140467904	3q25.1	1.094421714	N/A	1.094421714	N/A	1	UNKNOWN: USER IMPORTED
N0467I07	3	140571784	3q25.1	0.997499223	N/A	0.997499223	N/A	1	UNKNOWN: USER IMPORTED
N0493F15	3	140647675	3q25.1	-0.147008383	N/A	-0.147008383	N/A	1	UNKNOWN: USER IMPORTED
N0560D08	3	140681394	3q25.1	1.010817401	N/A	1.010817401	N/A	1	UNKNOWN: USER IMPORTED
N0687D04	3	140768219	3q25.1	0.662252824	N/A	0.662252824	N/A	1	UNKNOWN: USER IMPORTED
N0035D21	3	140881397	3q25.1	0.926717722	N/A	0.926717722	N/A	1	UNKNOWN: USER IMPORTED
N0591A20	3	141070952	3q25.1	0.94490861	N/A	0.94490861	N/A	1	UNKNOWN: USER IMPORTED
N0343B15	3	141207378	3q25.1	1.026357206	N/A	1.026357206	N/A	1	UNKNOWN: USER IMPORTED
N0003C20	3	141378176	3q25.1	0.668323329	N/A	0.668323329	N/A	1	UNKNOWN: USER IMPORTED
N0050I17	3	141486334	3q25.1	0.918292097	N/A	0.918292097	N/A	1	UNKNOWN: USER IMPORTED
N0739B15	3	141665857	3q25.1	1.071195844	N/A	1.071195844	N/A	1	UNKNOWN: USER IMPORTED
N0115P18	3	141813112	3q25.1	0.976636567	N/A	0.976636567	N/A	1	UNKNOWN: USER IMPORTED
N0438L02	3	141896546	3q25.1	1.074331289	N/A	1.074331289	N/A	1	UNKNOWN: USER IMPORTED
N0711B17	3	141923457	3q25.1	0.912885221	N/A	0.912885221	N/A	1	UNKNOWN: USER IMPORTED
N0718H02	3	142032119	3q25.1	1.002456704	N/A	1.002456704	N/A	1	UNKNOWN: USER IMPORTED
N0149C06	3	142144892	3q25.1	1.015178636	N/A	1.015178636	N/A	1	UNKNOWN: USER IMPORTED
N0453M09	3	142217772	3q25.1	1.029895093	N/A	1.029895093	N/A	1	UNKNOWN: USER IMPORTED
N0115D02	3	142390617	3q25.1	1.049154998	N/A	1.049154998	N/A	1	UNKNOWN: USER IMPORTED
M2017H01	3	142391895	3q25.1	1.044579527	N/A	1.044579527	N/A	1	UNKNOWN: USER IMPORTED
N0607F20	3	142521603	3q25.1	1.038676894	N/A	1.038676894	N/A	1	UNKNOWN: USER IMPORTED
N0144C09	3	142713299	3q25.1	1.145520044	N/A	1.145520044	N/A	1	UNKNOWN: USER IMPORTED
N0550E19	3	142854333	3q25.1	1.113619441	N/A	1.113619441	N/A	1	UNKNOWN: USER IMPORTED
N0094E10	3	142904803	3q25.1	0.989293482	N/A	0.989293482	N/A	1	UNKNOWN: USER IMPORTED
N0454K23	3	142972989	3q25.1	0.999551211	N/A	0.999551211	N/A	1	UNKNOWN: USER IMPORTED
N0343B05	3	143010487	3q25.1	0.998220906	N/A	0.998220906	N/A	1	UNKNOWN: USER IMPORTED
N0485G04	3	143127037	3q25.1	0.968166405	N/A	0.968166405	N/A	1	UNKNOWN: USER IMPORTED
N0043H24	3	143258768	3q25.1	0.94192031	N/A	0.94192031	N/A	1	UNKNOWN: USER IMPORTED
N0761C10	3	143350177	3q25.1	0.95821942	N/A	0.95821942	N/A	1	UNKNOWN: USER IMPORTED
N0621B16	3	143498501	3q25.1	1.002096403	N/A	1.002096403	N/A	1	UNKNOWN: USER IMPORTED
N0053B04	3	143587382	3q25.1	1.009334449	N/A	1.009334449	N/A	1	UNKNOWN: USER IMPORTED
N0185B03	3	143684484	3q25.1	1.048513175	N/A	1.048513175	N/A	1	UNKNOWN: USER IMPORTED
N0080H08	3	144001845	3q25.1	0.983013976	N/A	0.983013976	N/A	1	UNKNOWN: USER IMPORTED
N0745O22	3	144139786	3q25.1	1.103950836	N/A	1.103950836	N/A	1	UNKNOWN: USER IMPORTED
N0552G02	3	144255633	3q25.1	0.898125741	N/A	0.898125741	N/A	1	UNKNOWN: USER IMPORTED
N0114B20	3	144381655	3q25.1	0.940570163	N/A	0.940570163	N/A	1	UNKNOWN: USER IMPORTED
N0016P13	3	144451218	3q25.1	1.01536861	N/A	1.01536861	N/A	1	UNKNOWN: USER IMPORTED
M2230F14	3	144560123	3q25.1	0.933622578	N/A	0.933622578	N/A	1	UNKNOWN: USER IMPORTED
N0166C03	3	144674511	3q25.1	0.986864425	N/A	0.986864425	N/A	1	UNKNOWN: USER IMPORTED
N0664C22	3	144788687	3q25.1	0.966653395	N/A	0.966653395	N/A	1	UNKNOWN: USER IMPORTED
N0451I02	3	144898701	3q25.1	0.898306579	N/A	0.898306579	N/A	1	UNKNOWN: USER IMPORTED
N0323G13	3	145000811	3q25.1	1.076946518	N/A	1.076946518	N/A	1	UNKNOWN: USER IMPORTED
N0159D01	3	145163111	3q25.1	0.863424258	N/A	0.863424258	N/A	1	UNKNOWN: USER IMPORTED
N0092D20	3	145201277	3q25.1	0.973451879	N/A	0.973451879	N/A	1	UNKNOWN: USER IMPORTED
N0760P17	3	145234320	3q25.1	0.870851295	N/A	0.870851295	N/A	1	UNKNOWN: USER IMPORTED
N0098P23	3	145358442	3q25.1	1.10082816	N/A	1.10082816	N/A	1	UNKNOWN: USER IMPORTED
M2026E23	3	145453483	3q25.1	1.006635432	N/A	1.006635432	N/A	1	UNKNOWN: USER IMPORTED
N0673D23	3	145483918	3q25.1	0.968709803	N/A	0.968709803	N/A	1	UNKNOWN: USER IMPORTED
N0715E13	3	145744941	3q25.1	0.924282153	N/A	0.924282153	N/A	1	UNKNOWN: USER IMPORTED
N0640A23	3	145895352	3q25.1	0.955496632	N/A	0.955496632	N/A	1	UNKNOWN: USER IMPORTED
N0766M09	3	146087172	3q25.1	0.938665026	N/A	0.938665026	N/A	1	UNKNOWN: USER IMPORTED
N0336N10	3	146254388	3q25.1	0.904018453	N/A	0.904018453	N/A	1	UNKNOWN: USER IMPORTED
N0471G23	3	146359892	3q25.1	1.058572238	N/A	1.058572238	N/A	1	UNKNOWN: USER IMPORTED
N0732E07	3	146493144	3q25.1	0.912703597	N/A	0.912703597	N/A	1	UNKNOWN: USER IMPORTED
N0088H10	3	146810366	3q25.1	1.004259192	N/A	1.004259192	N/A	1	UNKNOWN: USER IMPORTED
N0366P10	3	147076707	3q25.1	1.02218506	N/A	1.02218506	N/A	1	UNKNOWN: USER IMPORTED
N0640P20	3	147220463	3q25.1	0.990282905	N/A	0.990282905	N/A	1	UNKNOWN: USER IMPORTED
N0117H24	3	147333811	3q25.1	0.951289221	N/A	0.951289221	N/A	1	UNKNOWN: USER IMPORTED
N0798K19	3	147375137	3q25.1	0.982691665	N/A	0.982691665	N/A	1	UNKNOWN: USER IMPORTED
N0164C16	3	147659663	3q25.1	0.998087414	N/A	0.998087414	N/A	1	UNKNOWN: USER IMPORTED
N0232M24	3	147922053	3q25.1	1.313035537	N/A	1.313035537	N/A	1	UNKNOWN: USER IMPORTED
N0426J06	3	148502051	3q25.1	1.008805097	N/A	1.008805097	N/A	1	UNKNOWN: USER IMPORTED
N0202E23	3	148562966	3q25.1	1.02188733	N/A	1.02188733	N/A	1	UNKNOWN: USER IMPORTED
N0078O22	3	148781295	3q25.1	0.949059539	N/A	0.949059539	N/A	1	UNKNOWN: USER IMPORTED
N0378E06	3	148951048	3q25.1	1.008503438	N/A	1.008503438	N/A	1	UNKNOWN: USER IMPORTED
N0438J02	3	149002457	3q25.1	1.091426735	N/A	1.091426735	N/A	1	UNKNOWN: USER IMPORTED
N0652I03	3	149083203	3q25.1	1.039681474	N/A	1.039681474	N/A	1	UNKNOWN: USER IMPORTED
N0757B20	3	149106666	3q25.1	0.941305205	N/A	0.941305205	N/A	1	UNKNOWN: USER IMPORTED
N0345O02	3	149310797	3q25.1	0.947471876	N/A	0.947471876	N/A	1	UNKNOWN: USER IMPORTED
N0110B15	3	149380704	3q25.1	0.894038955	N/A	0.894038955	N/A	1	UNKNOWN: USER IMPORTED
N0053E15	3	149473953	3q25.1	1.004283553	N/A	1.004283553	N/A	1	UNKNOWN: USER IMPORTED
N0014B10	3	149519880	3q25.1	0.904745047	N/A	0.904745047	N/A	1	UNKNOWN: USER IMPORTED
N0659G21	3	149566893	3q25.1	0.878115273	N/A	0.878115273	N/A	1	UNKNOWN: USER IMPORTED
N0727E08	3	149767518	3q25.1	0.985035484	N/A	0.985035484	N/A	1	UNKNOWN: USER IMPORTED
N0012L04	3	149836619	3q25.1	1.010738818	N/A	1.010738818	N/A	1	UNKNOWN: USER IMPORTED
N0490O19	3	149886778	3q25.2	0.92782996	N/A	0.92782996	N/A	1	UNKNOWN: USER IMPORTED
N0229G06	3	149984380	3q25.2	0.919045998	N/A	0.919045998	N/A	1	UNKNOWN: USER IMPORTED
N0241G18	3	150069741	3q25.2	0.912209804	N/A	0.912209804	N/A	1	UNKNOWN: USER IMPORTED
N0645N21	3	150132167	3q25.2	0.951933795	N/A	0.951933795	N/A	1	UNKNOWN: USER IMPORTED
N0193G12	3	150141730	3q25.2	0.984202341	N/A	0.984202341	N/A	1	UNKNOWN: USER IMPORTED
N0795E20	3	150278554	3q25.2	1.016961577	N/A	1.016961577	N/A	1	UNKNOWN: USER IMPORTED
N0619A05	3	150445403	3q25.2	1.074812607	N/A	1.074812607	N/A	1	UNKNOWN: USER IMPORTED
N0690O09	3	150535652	3q25.2	1.582075808	N/A	1.582075808	N/A	1	UNKNOWN: USER IMPORTED
N0790M10	3	150615633	3q25.2	1.0936408	N/A	1.0936408	N/A	1	UNKNOWN: USER IMPORTED
N0643I01	3	150710983	3q25.2	1.121254722	N/A	1.121254722	N/A	1	UNKNOWN: USER IMPORTED
N0135B14	3	150781760	3q25.2	0.978732551	N/A	0.978732551	N/A	1	UNKNOWN: USER IMPORTED
N0458N15	3	150832345	3q25.2	0.8999021	N/A	0.8999021	N/A	1	UNKNOWN: USER IMPORTED
N0651P23	3	150865580	3q25.2	1.010288638	N/A	1.010288638	N/A	1	UNKNOWN: USER IMPORTED
N0687O05	3	150931109	3q25.2	1.104883022	N/A	1.104883022	N/A	1	UNKNOWN: USER IMPORTED
N0435K19	3	151090163	3q25.2	0.968785439	N/A	0.968785439	N/A	1	UNKNOWN: USER IMPORTED
N0159D07	3	151273634	3q25.2	0.932347674	N/A	0.932347674	N/A	1	UNKNOWN: USER IMPORTED
N0593O06	3	151421975	3q25.2	0.935791556	N/A	0.935791556	N/A	1	UNKNOWN: USER IMPORTED
N0710I02	3	151520812	3q25.2	0.844151877	N/A	0.844151877	N/A	1	UNKNOWN: USER IMPORTED
N0493G14	3	151651314	3q25.2	1.129867374	N/A	1.129867374	N/A	1	UNKNOWN: USER IMPORTED
N0698I04	3	151740624	3q25.2	0.904718034	N/A	0.904718034	N/A	1	UNKNOWN: USER IMPORTED
N0623I04	3	151814633	3q25.2	0.98285162	N/A	0.98285162	N/A	1	UNKNOWN: USER IMPORTED
N0509L02	3	151926583	3q25.2	1.093803859	N/A	1.093803859	N/A	1	UNKNOWN: USER IMPORTED
N0736B16	3	151974247	3q25.2	0.998931293	N/A	0.998931293	N/A	1	UNKNOWN: USER IMPORTED
N0600P18	3	152112709	3q25.2	0.915760755	N/A	0.915760755	N/A	1	UNKNOWN: USER IMPORTED
N0327L14	3	152210838	3q25.2	1.097383296	N/A	1.097383296	N/A	1	UNKNOWN: USER IMPORTED
N0739J07	3	152326491	3q25.2	1.041438777	N/A	1.041438777	N/A	1	UNKNOWN: USER IMPORTED
N0312P21	3	152465830	3q25.2	0.923554282	N/A	0.923554282	N/A	1	UNKNOWN: USER IMPORTED
N0598D15	3	152549260	3q25.31	0.96095154	N/A	0.96095154	N/A	1	UNKNOWN: USER IMPORTED
N0109B20	3	152626416	3q25.31	1.000251382	N/A	1.000251382	N/A	1	UNKNOWN: USER IMPORTED
N0457N12	3	152756894	3q25.31	1.112634212	N/A	1.112634212	N/A	1	UNKNOWN: USER IMPORTED
N0118L18	3	152849144	3q25.31	0.995377297	N/A	0.995377297	N/A	1	UNKNOWN: USER IMPORTED
N0667D14	3	153019118	3q25.31	1.013892829	N/A	1.013892829	N/A	1	UNKNOWN: USER IMPORTED
N0008G13	3	153078507	3q25.31	0.969966732	N/A	0.969966732	N/A	1	UNKNOWN: USER IMPORTED
N0107G13	3	153176428	3q25.31	1.015954738	N/A	1.015954738	N/A	1	UNKNOWN: USER IMPORTED
N0080I08	3	153353631	3q25.31	0.970412295	N/A	0.970412295	N/A	1	UNKNOWN: USER IMPORTED
N0554J01	3	153496618	3q25.31	0.914721795	N/A	0.914721795	N/A	1	UNKNOWN: USER IMPORTED
N0310M07	3	153685859	3q25.31	1.036351439	N/A	1.036351439	N/A	1	UNKNOWN: USER IMPORTED
N0815J11	3	153853555	3q25.31	0.931359497	N/A	0.931359497	N/A	1	UNKNOWN: USER IMPORTED
N0699G05	3	153998410	3q25.31	0.973106263	N/A	0.973106263	N/A	1	UNKNOWN: USER IMPORTED
N0718K10	3	154061104	3q25.31	0.98719013	N/A	0.98719013	N/A	1	UNKNOWN: USER IMPORTED
N0460I21	3	154314010	3q25.32	0.997309643	N/A	0.997309643	N/A	1	UNKNOWN: USER IMPORTED
N0372M20	3	154538861	3q25.32	0.978574934	N/A	0.978574934	N/A	1	UNKNOWN: USER IMPORTED
N0151F04	3	154625921	3q25.32	0.818492697	N/A	0.818492697	N/A	1	UNKNOWN: USER IMPORTED
N0719I08	3	154727607	3q25.32	1.028056358	N/A	1.028056358	N/A	1	UNKNOWN: USER IMPORTED
N0114J01	3	154807080	3q25.32	0.975924972	N/A	0.975924972	N/A	1	UNKNOWN: USER IMPORTED
N0588G09	3	154952563	3q25.32	1.082974195	N/A	1.082974195	N/A	1	UNKNOWN: USER IMPORTED
N0367I02	3	155127345	3q25.32	0.961599159	N/A	0.961599159	N/A	1	UNKNOWN: USER IMPORTED
N0316N24	3	155239626	3q25.32	0.987688088	N/A	0.987688088	N/A	1	UNKNOWN: USER IMPORTED
M2006C24	3	155253301	3q25.32	1.000968645	N/A	1.000968645	N/A	1	UNKNOWN: USER IMPORTED
N0379H17	3	155341692	3q25.32	0.883294848	N/A	0.883294848	N/A	1	UNKNOWN: USER IMPORTED
N0597G04	3	155443157	3q25.32	1.040022424	N/A	1.040022424	N/A	1	UNKNOWN: USER IMPORTED
N0436P04	3	155749729	3q25.32	1.150358767	N/A	1.150358767	N/A	1	UNKNOWN: USER IMPORTED
N0439C08	3	155811867	3q25.32	1.10723657	N/A	1.10723657	N/A	1	UNKNOWN: USER IMPORTED
N0418J11	3	155877614	3q25.32	0.958695532	N/A	0.958695532	N/A	1	UNKNOWN: USER IMPORTED
M2012G24	3	155961313	3q25.33	1.10174463	N/A	1.10174463	N/A	1	UNKNOWN: USER IMPORTED
N0469D18	3	156160965	3q25.33	1.052871366	N/A	1.052871366	N/A	1	UNKNOWN: USER IMPORTED
N0654H07	3	156295223	3q25.33	1.03834449	N/A	1.03834449	N/A	1	UNKNOWN: USER IMPORTED
N0638H18	3	156539815	3q25.33	0.980530521	N/A	0.980530521	N/A	1	UNKNOWN: USER IMPORTED
N0674E16	3	156732206	3q25.33	1.029595791	N/A	1.029595791	N/A	1	UNKNOWN: USER IMPORTED
N0706C11	3	156902987	3q25.33	1.013126157	N/A	1.013126157	N/A	1	UNKNOWN: USER IMPORTED
N0474F22	3	157147625	3q25.33	0.98858171	N/A	0.98858171	N/A	1	UNKNOWN: USER IMPORTED
N0324N21	3	157260760	3q25.33	0.999089047	N/A	0.999089047	N/A	1	UNKNOWN: USER IMPORTED
N0409C07	3	157568604	3q26.1	0.987405761	N/A	0.987405761	N/A	1	UNKNOWN: USER IMPORTED
N0079F12	3	157849878	3q26.1	0.9470436	N/A	0.9470436	N/A	1	UNKNOWN: USER IMPORTED
N0814H09	3	157939515	3q26.1	1.076634839	N/A	1.076634839	N/A	1	UNKNOWN: USER IMPORTED
N0728C10	3	158204547	3q26.1	1.039544151	N/A	1.039544151	N/A	1	UNKNOWN: USER IMPORTED
N0115J08	3	158359789	3q26.1	1.047397302	N/A	1.047397302	N/A	1	UNKNOWN: USER IMPORTED
N0752N17	3	158450879	3q26.1	1.04865541	N/A	1.04865541	N/A	1	UNKNOWN: USER IMPORTED
N0189K14	3	158529503	3q26.1	1.025473054	N/A	1.025473054	N/A	1	UNKNOWN: USER IMPORTED
N0075L08	3	158588026	3q26.1	0.97038096	N/A	0.97038096	N/A	1	UNKNOWN: USER IMPORTED
N0032F04	3	158648623	3q26.1	0.944091056	N/A	0.944091056	N/A	1	UNKNOWN: USER IMPORTED
N0031L06	3	158789950	3q26.1	0.997636153	N/A	0.997636153	N/A	1	UNKNOWN: USER IMPORTED
N0580K20	3	159077620	3q26.1	0.894346311	N/A	0.894346311	N/A	1	UNKNOWN: USER IMPORTED
N0117K20	3	159114493	3q26.1	0.942796899	N/A	0.942796899	N/A	1	UNKNOWN: USER IMPORTED
N0184C19	3	159159912	3q26.1	0.899871748	N/A	0.899871748	N/A	1	UNKNOWN: USER IMPORTED
N0792L02	3	159250230	3q26.1	0.931286416	N/A	0.931286416	N/A	1	UNKNOWN: USER IMPORTED
N0775L22	3	159424706	3q26.1	0.915159893	N/A	0.915159893	N/A	1	UNKNOWN: USER IMPORTED
N0143J05	3	159480912	3q26.1	1.09387753	N/A	1.09387753	N/A	1	UNKNOWN: USER IMPORTED
N0379F04	3	159665512	3q26.1	0.942008716	N/A	0.942008716	N/A	1	UNKNOWN: USER IMPORTED
N0230B20	3	159802078	3q26.1	1.06125603	N/A	1.06125603	N/A	1	UNKNOWN: USER IMPORTED
N0711L14	3	160001024	3q26.1	0.936499978	N/A	0.936499978	N/A	1	UNKNOWN: USER IMPORTED
N0718F21	3	160007419	3q26.1	1.024309246	N/A	1.024309246	N/A	1	UNKNOWN: USER IMPORTED
N0658B11	3	160163841	3q26.1	1.116780426	N/A	1.116780426	N/A	1	UNKNOWN: USER IMPORTED
N0083H18	3	160251236	3q26.1	1.01629333	N/A	1.01629333	N/A	1	UNKNOWN: USER IMPORTED
N0441M10	3	160355386	3q26.1	0.960393506	N/A	0.960393506	N/A	1	UNKNOWN: USER IMPORTED
N0120J05	3	160408676	3q26.1	1.057218358	N/A	1.057218358	N/A	1	UNKNOWN: USER IMPORTED
N0637J15	3	160553605	3q26.1	1.045929871	N/A	1.045929871	N/A	1	UNKNOWN: USER IMPORTED
N0062E11	3	160722576	3q26.1	1.07936195	N/A	1.07936195	N/A	1	UNKNOWN: USER IMPORTED
N0609G21	3	160786614	3q26.1	1.081927082	N/A	1.081927082	N/A	1	UNKNOWN: USER IMPORTED
N0171M14	3	160889743	3q26.1	1.172853034	N/A	1.172853034	N/A	1	UNKNOWN: USER IMPORTED
N0663C21	3	161006574	3q26.1	0.962765619	N/A	0.962765619	N/A	1	UNKNOWN: USER IMPORTED
N0630P09	3	161035478	3q26.1	1.014597322	N/A	1.014597322	N/A	1	UNKNOWN: USER IMPORTED
N0392C05	3	161234580	3q26.1	1.073036739	N/A	1.073036739	N/A	1	UNKNOWN: USER IMPORTED
N0109E04	3	161371542	3q26.1	0.914326721	N/A	0.914326721	N/A	1	UNKNOWN: USER IMPORTED
N0682K10	3	161534596	3q26.1	1.109791487	N/A	1.109791487	N/A	1	UNKNOWN: USER IMPORTED
N0016N11	3	161661000	3q26.1	0.939390835	N/A	0.939390835	N/A	1	UNKNOWN: USER IMPORTED
N0736F08	3	161708981	3q26.1	0.964702386	N/A	0.964702386	N/A	1	UNKNOWN: USER IMPORTED
N0761O16	3	161867367	3q26.1	1.111043897	N/A	1.111043897	N/A	1	UNKNOWN: USER IMPORTED
N0154N11	3	161930270	3q26.1	0.944247337	N/A	0.944247337	N/A	1	UNKNOWN: USER IMPORTED
N0339A16	3	162152459	3q26.1	0.938534677	N/A	0.938534677	N/A	1	UNKNOWN: USER IMPORTED
M2235M21	3	162213600	3q26.1	0.842096943	N/A	0.842096943	N/A	1	UNKNOWN: USER IMPORTED
N0033K11	3	162432037	3q26.1	0.914306977	N/A	0.914306977	N/A	1	UNKNOWN: USER IMPORTED
N0686L06	3	162615920	3q26.1	1.01802922	N/A	1.01802922	N/A	1	UNKNOWN: USER IMPORTED
N0631O17	3	162786067	3q26.1	1.056777608	N/A	1.056777608	N/A	1	UNKNOWN: USER IMPORTED
N0343L17	3	162865286	3q26.1	1.022136437	N/A	1.022136437	N/A	1	UNKNOWN: USER IMPORTED
N0047D12	3	163071552	3q26.1	0.900491764	N/A	0.900491764	N/A	1	UNKNOWN: USER IMPORTED
N0141G19	3	163110799	3q26.1	0.920408915	N/A	0.920408915	N/A	1	UNKNOWN: USER IMPORTED
N0717D15	3	163152349	3q26.1	0.97354889	N/A	0.97354889	N/A	1	UNKNOWN: USER IMPORTED
M2120A09	3	163364028	3q26.2	0.950796017	N/A	0.950796017	N/A	1	UNKNOWN: USER IMPORTED
N0139I15	3	163434357	3q26.2	0.911444508	N/A	0.911444508	N/A	1	UNKNOWN: USER IMPORTED
N0476D05	3	163491985	3q26.2	1.000065731	N/A	1.000065731	N/A	1	UNKNOWN: USER IMPORTED
N0512K15	3	163554810	3q26.2	0.790567391	N/A	0.790567391	N/A	1	UNKNOWN: USER IMPORTED
F0560F24	3	163707298	3q26.2	0.922325643	N/A	0.922325643	N/A	1	UNKNOWN: USER IMPORTED
N0372P15	3	163805660	3q26.2	0.985528874	N/A	0.985528874	N/A	1	UNKNOWN: USER IMPORTED
N0449O23	3	164000803	3q26.2	1.083347463	N/A	1.083347463	N/A	1	UNKNOWN: USER IMPORTED
N0759J11	3	164000803	3q26.2	1.179584615	N/A	1.179584615	N/A	1	UNKNOWN: USER IMPORTED
N0325M08	3	164002673	3q26.2	0.917753609	N/A	0.917753609	N/A	1	UNKNOWN: USER IMPORTED
N0514K10	3	164585168	3q26.2	1.020138573	N/A	1.020138573	N/A	1	UNKNOWN: USER IMPORTED
N0805O06	3	164652650	3q26.2	0.892968267	N/A	0.892968267	N/A	1	UNKNOWN: USER IMPORTED
N0698E05	3	164697839	3q26.2	0.943717494	N/A	0.943717494	N/A	1	UNKNOWN: USER IMPORTED
N0629C05	3	164783720	3q26.2	0.987592296	N/A	0.987592296	N/A	1	UNKNOWN: USER IMPORTED
N0185G24	3	164851485	3q26.2	0.966347316	N/A	0.966347316	N/A	1	UNKNOWN: USER IMPORTED
N0208P04	3	164979641	3q26.2	1.122057247	N/A	1.122057247	N/A	1	UNKNOWN: USER IMPORTED
N0226I04	3	165044178	3q26.2	0.965172015	N/A	0.965172015	N/A	1	UNKNOWN: USER IMPORTED
N0080L14	3	165112736	3q26.2	1.014400669	N/A	1.014400669	N/A	1	UNKNOWN: USER IMPORTED
N0079F11	3	165210066	3q26.2	0.961595525	N/A	0.961595525	N/A	1	UNKNOWN: USER IMPORTED
N0170L21	3	165316331	3q26.2	0.929178143	N/A	0.929178143	N/A	1	UNKNOWN: USER IMPORTED
N0096L13	3	165408173	3q26.2	0.948212025	N/A	0.948212025	N/A	1	UNKNOWN: USER IMPORTED
N0762I10	3	165557857	3q26.2	0.956325678	N/A	0.956325678	N/A	1	UNKNOWN: USER IMPORTED
N0009N15	3	165767624	3q26.31	0.867412324	N/A	0.867412324	N/A	1	UNKNOWN: USER IMPORTED
N0274L21	3	165907771	3q26.31	0.800801791	N/A	0.800801791	N/A	1	UNKNOWN: USER IMPORTED
N0081E19	3	165963105	3q26.31	0.965882696	N/A	0.965882696	N/A	1	UNKNOWN: USER IMPORTED
N0572M13	3	166327156	3q26.31	0.961954058	N/A	0.961954058	N/A	1	UNKNOWN: USER IMPORTED
N0669F19	3	166441547	3q26.31	1.070965007	N/A	1.070965007	N/A	1	UNKNOWN: USER IMPORTED
N0216B22	3	166621238	3q26.31	1.101522634	N/A	1.101522634	N/A	1	UNKNOWN: USER IMPORTED
N0063K08	3	166727089	3q26.31	1.058012042	N/A	1.058012042	N/A	1	UNKNOWN: USER IMPORTED
N0441E03	3	166840035	3q26.31	0.944900555	N/A	0.944900555	N/A	1	UNKNOWN: USER IMPORTED
N0112C19	3	166963238	3q26.31	0.847612458	N/A	0.847612458	N/A	1	UNKNOWN: USER IMPORTED
N0480L09	3	167165153	3q26.31	1.052031809	N/A	1.052031809	N/A	1	UNKNOWN: USER IMPORTED
N0676C09	3	167304448	3q26.31	0.955026118	N/A	0.955026118	N/A	1	UNKNOWN: USER IMPORTED
N0593A09	3	167384971	3q26.31	0.840179527	N/A	0.840179527	N/A	1	UNKNOWN: USER IMPORTED
N0725E23	3	167427483	3q26.31	1.074072654	N/A	1.074072654	N/A	1	UNKNOWN: USER IMPORTED
N0081K20	3	167617035	3q26.31	0.925768346	N/A	0.925768346	N/A	1	UNKNOWN: USER IMPORTED
N0101A20	3	167796870	3q26.31	0.933468065	N/A	0.933468065	N/A	1	UNKNOWN: USER IMPORTED
N0603I14	3	168073711	3q26.31	0.985904578	N/A	0.985904578	N/A	1	UNKNOWN: USER IMPORTED
N0458P01	3	168362832	3q26.31	0.935207785	N/A	0.935207785	N/A	1	UNKNOWN: USER IMPORTED
N0264D07	3	168486203	3q26.31	1.098279137	N/A	1.098279137	N/A	1	UNKNOWN: USER IMPORTED
N0797M02	3	168617361	3q26.31	0.876421819	N/A	0.876421819	N/A	1	UNKNOWN: USER IMPORTED
N0722L19	3	168757692	3q26.31	0.963553214	N/A	0.963553214	N/A	1	UNKNOWN: USER IMPORTED
N0091B07	3	168917799	3q26.31	0.998758411	N/A	0.998758411	N/A	1	UNKNOWN: USER IMPORTED
N0432K10	3	168953079	3q26.31	1.019148138	N/A	1.019148138	N/A	1	UNKNOWN: USER IMPORTED
N0669C07	3	169090841	3q26.31	0.937715356	N/A	0.937715356	N/A	1	UNKNOWN: USER IMPORTED
N0114L05	3	169143845	3q26.31	0.975438546	N/A	0.975438546	N/A	1	UNKNOWN: USER IMPORTED
N0139G14	3	169453197	3q26.31	0.967553657	N/A	0.967553657	N/A	1	UNKNOWN: USER IMPORTED
N0374A15	3	169569417	3q26.31	1.091862869	N/A	1.091862869	N/A	1	UNKNOWN: USER IMPORTED
N0073F18	3	169781515	3q26.32	0.873318788	N/A	0.873318788	N/A	1	UNKNOWN: USER IMPORTED
N0652G21	3	170038274	3q26.32	1.061477731	N/A	1.061477731	N/A	1	UNKNOWN: USER IMPORTED
N0415B12	3	170368762	3q26.32	0.952677186	N/A	0.952677186	N/A	1	UNKNOWN: USER IMPORTED
N0659A23	3	170574948	3q26.32	1.079022277	N/A	1.079022277	N/A	1	UNKNOWN: USER IMPORTED
N0655C17	3	170761668	3q26.32	0.922776117	N/A	0.922776117	N/A	1	UNKNOWN: USER IMPORTED
N0362K14	3	170896881	3q26.32	1.025877951	N/A	1.025877951	N/A	1	UNKNOWN: USER IMPORTED
N0400J12	3	170973266	3q26.32	1.017637486	N/A	1.017637486	N/A	1	UNKNOWN: USER IMPORTED
N0081K08	3	171161551	3q26.32	0.973397314	N/A	0.973397314	N/A	1	UNKNOWN: USER IMPORTED
N0147C02	3	171284489	3q26.32	0.956377641	N/A	0.956377641	N/A	1	UNKNOWN: USER IMPORTED
N0083I13	3	171408680	3q26.32	1.018187957	N/A	1.018187957	N/A	1	UNKNOWN: USER IMPORTED
N0158I18	3	171568922	3q26.32	1.064840378	N/A	1.064840378	N/A	1	UNKNOWN: USER IMPORTED
N0726H11	3	171855447	3q26.32	0.873691073	N/A	0.873691073	N/A	1	UNKNOWN: USER IMPORTED
N0722A10	3	171878798	3q26.32	0.971113252	N/A	0.971113252	N/A	1	UNKNOWN: USER IMPORTED
N0170G01	3	172127204	3q26.33	0.88252081	N/A	0.88252081	N/A	1	UNKNOWN: USER IMPORTED
N0723A16	3	172168701	3q26.33	0.990464804	N/A	0.990464804	N/A	1	UNKNOWN: USER IMPORTED
N0104B14	3	172730433	3q26.33	0.908632233	N/A	0.908632233	N/A	1	UNKNOWN: USER IMPORTED
N0544A16	3	172834764	3q26.33	0.959754826	N/A	0.959754826	N/A	1	UNKNOWN: USER IMPORTED
N0085P09	3	172937041	3q26.33	0.992885148	N/A	0.992885148	N/A	1	UNKNOWN: USER IMPORTED
N0686B21	3	173191606	3q26.33	1.120867703	N/A	1.120867703	N/A	1	UNKNOWN: USER IMPORTED
N0609G04	3	173262491	3q26.33	1.026702872	N/A	1.026702872	N/A	1	UNKNOWN: USER IMPORTED
N0423E07	3	173344040	3q26.33	1.06899612	N/A	1.06899612	N/A	1	UNKNOWN: USER IMPORTED
N0698E13	3	173434756	3q26.33	0.829981472	N/A	0.829981472	N/A	1	UNKNOWN: USER IMPORTED
N0259F22	3	173561378	3q26.33	0.914242834	N/A	0.914242834	N/A	1	UNKNOWN: USER IMPORTED
N0590E04	3	173892320	3q26.33	0.882638684	N/A	0.882638684	N/A	1	UNKNOWN: USER IMPORTED
N0536F13	3	173960086	3q26.33	1.085263896	N/A	1.085263896	N/A	1	UNKNOWN: USER IMPORTED
N0566A03	3	174102651	3q26.33	1.032037156	N/A	1.032037156	N/A	1	UNKNOWN: USER IMPORTED
N0572C23	3	174168910	3q26.33	0.925236047	N/A	0.925236047	N/A	1	UNKNOWN: USER IMPORTED
N0555P11	3	174238033	3q26.33	0.989609246	N/A	0.989609246	N/A	1	UNKNOWN: USER IMPORTED
N0714H03	3	174403454	3q26.33	1.13454795	N/A	1.13454795	N/A	1	UNKNOWN: USER IMPORTED
N0592B18	3	174593286	3q26.33	0.903217696	N/A	0.903217696	N/A	1	UNKNOWN: USER IMPORTED
N0099M11	3	174704371	3q27.1	1.044744158	N/A	1.044744158	N/A	1	UNKNOWN: USER IMPORTED
N0145K15	3	174845117	3q27.1	1.097044408	N/A	1.097044408	N/A	1	UNKNOWN: USER IMPORTED
N0818K16	3	175049822	3q27.1	1.093857884	N/A	1.093857884	N/A	1	UNKNOWN: USER IMPORTED
N0091A17	3	175203357	3q27.1	1.044323053	N/A	1.044323053	N/A	1	UNKNOWN: USER IMPORTED
N0148E11	3	175365293	3q27.1	1.089196954	N/A	1.089196954	N/A	1	UNKNOWN: USER IMPORTED
N0134M13	3	175488862	3q27.1	1.044409494	N/A	1.044409494	N/A	1	UNKNOWN: USER IMPORTED
N0634G02	3	175768094	3q27.1	0.949462471	N/A	0.949462471	N/A	1	UNKNOWN: USER IMPORTED
N0713A02	3	176028888	3q27.1	1.074948162	N/A	1.074948162	N/A	1	UNKNOWN: USER IMPORTED
N0419M04	3	176112991	3q27.1	1.014993771	N/A	1.014993771	N/A	1	UNKNOWN: USER IMPORTED
N0411M04	3	176255140	3q27.1	0.973784549	N/A	0.973784549	N/A	1	UNKNOWN: USER IMPORTED
N0494D13	3	176370680	3q27.1	0.962727507	N/A	0.962727507	N/A	1	UNKNOWN: USER IMPORTED
N0464J07	3	176448861	3q27.1	0.936937879	N/A	0.936937879	N/A	1	UNKNOWN: USER IMPORTED
N0269N21	3	176572626	3q27.1	1.010115855	N/A	1.010115855	N/A	1	UNKNOWN: USER IMPORTED
N0564K02	3	176619738	3q27.1	1.019901155	N/A	1.019901155	N/A	1	UNKNOWN: USER IMPORTED
N0635G18	3	176840638	3q27.1	0.800946186	N/A	0.800946186	N/A	1	UNKNOWN: USER IMPORTED
N0809F04	3	177013727	3q27.2	1.016248047	N/A	1.016248047	N/A	1	UNKNOWN: USER IMPORTED
N0078E06	3	177107306	3q27.2	0.809285764	N/A	0.809285764	N/A	1	UNKNOWN: USER IMPORTED
N0666A09	3	177233315	3q27.2	0.922952732	N/A	0.922952732	N/A	1	UNKNOWN: USER IMPORTED
N0723M08	3	177385048	3q27.2	0.887352166	N/A	0.887352166	N/A	1	UNKNOWN: USER IMPORTED
N0157N20	3	177485323	3q27.2	1.044372953	N/A	1.044372953	N/A	1	UNKNOWN: USER IMPORTED
N0584J06	3	177623127	3q27.2	0.999989113	N/A	0.999989113	N/A	1	UNKNOWN: USER IMPORTED
N0006L14	3	177667104	3q27.2	1.013897936	N/A	1.013897936	N/A	1	UNKNOWN: USER IMPORTED
M2195D15	3	177785261	3q27.2	1.024464938	N/A	1.024464938	N/A	1	UNKNOWN: USER IMPORTED
M2320L11	3	177835604	3q27.2	0.823881498	N/A	0.823881498	N/A	1	UNKNOWN: USER IMPORTED
N0301D23	3	177910197	3q27.2	0.946513168	N/A	0.946513168	N/A	1	UNKNOWN: USER IMPORTED
N0796M13	3	178052548	3q27.2	1.02274948	N/A	1.02274948	N/A	1	UNKNOWN: USER IMPORTED
N0733H06	3	178193720	3q27.2	1.07085676	N/A	1.07085676	N/A	1	UNKNOWN: USER IMPORTED
N0499P15	3	178237548	3q27.2	0.982184809	N/A	0.982184809	N/A	1	UNKNOWN: USER IMPORTED
N0706D08	3	178322939	3q27.2	0.994997645	N/A	0.994997645	N/A	1	UNKNOWN: USER IMPORTED
N0649N02	3	178508685	3q27.2	0.918740214	N/A	0.918740214	N/A	1	UNKNOWN: USER IMPORTED
N0545F02	3	178832330	3q27.2	1.052143789	N/A	1.052143789	N/A	1	UNKNOWN: USER IMPORTED
N0070K13	3	179064140	3q27.3	0.946647741	N/A	0.946647741	N/A	1	UNKNOWN: USER IMPORTED
N0070G21	3	179213649	3q27.3	0.947892391	N/A	0.947892391	N/A	1	UNKNOWN: USER IMPORTED
N0256B01	3	179290576	3q27.3	0.942299078	N/A	0.942299078	N/A	1	UNKNOWN: USER IMPORTED
N0636E13	3	179391148	3q27.3	0.906055117	N/A	0.906055117	N/A	1	UNKNOWN: USER IMPORTED
N0205O07	3	179430790	3q27.3	1.074733141	N/A	1.074733141	N/A	1	UNKNOWN: USER IMPORTED
N0296N21	3	179457736	3q27.3	0.896970577	N/A	0.896970577	N/A	1	UNKNOWN: USER IMPORTED
N0453A23	3	179574887	3q27.3	0.919427222	N/A	0.919427222	N/A	1	UNKNOWN: USER IMPORTED
N0729K08	3	179618005	3q27.3	0.986514948	N/A	0.986514948	N/A	1	UNKNOWN: USER IMPORTED
N0696D11	3	179743430	3q27.3	0.991997263	N/A	0.991997263	N/A	1	UNKNOWN: USER IMPORTED
N0385J01	3	179786424	3q27.3	0.953751116	N/A	0.953751116	N/A	1	UNKNOWN: USER IMPORTED
N0737O18	3	180035743	3q27.3	1.060571968	N/A	1.060571968	N/A	1	UNKNOWN: USER IMPORTED
N0680J18	3	180101562	3q27.3	0.963237704	N/A	0.963237704	N/A	1	UNKNOWN: USER IMPORTED
N0730P10	3	180357099	3q27.3	0.965404128	N/A	0.965404128	N/A	1	UNKNOWN: USER IMPORTED
N0530M05	3	180372177	3q27.3	0.9829467	N/A	0.9829467	N/A	1	UNKNOWN: USER IMPORTED
N0145M09	3	180493305	3q27.3	1.033889937	N/A	1.033889937	N/A	1	UNKNOWN: USER IMPORTED
N0015L13	3	180601375	3q27.3	1.048687825	N/A	1.048687825	N/A	1	UNKNOWN: USER IMPORTED
N0552G06	3	180781881	3q27.3	0.955118355	N/A	0.955118355	N/A	1	UNKNOWN: USER IMPORTED
N0346D22	3	180976641	3q27.3	0.963216389	N/A	0.963216389	N/A	1	UNKNOWN: USER IMPORTED
N0791G22	3	180983695	3q27.3	0.941809902	N/A	0.941809902	N/A	1	UNKNOWN: USER IMPORTED
N0627I02	3	181347610	3q27.3	0.975779535	N/A	0.975779535	N/A	1	UNKNOWN: USER IMPORTED
N0449C16	3	181644739	3q27.3	0.965485363	N/A	0.965485363	N/A	1	UNKNOWN: USER IMPORTED
N0606I11	3	181794879	3q27.3	0.790703928	N/A	0.790703928	N/A	1	UNKNOWN: USER IMPORTED
N0544D12	3	182008467	3q27.3	0.936294779	N/A	0.936294779	N/A	1	UNKNOWN: USER IMPORTED
N0312F14	3	182113378	3q27.3	0.896318538	N/A	0.896318538	N/A	1	UNKNOWN: USER IMPORTED
N0703B13	3	182294301	3q27.3	1.003697229	N/A	1.003697229	N/A	1	UNKNOWN: USER IMPORTED
N0619P16	3	182402482	3q27.3	0.943164076	N/A	0.943164076	N/A	1	UNKNOWN: USER IMPORTED
N0642A13	3	182628277	3q27.3	0.991549008	N/A	0.991549008	N/A	1	UNKNOWN: USER IMPORTED
N0379M20	3	182671936	3q27.3	0.955064034	N/A	0.955064034	N/A	1	UNKNOWN: USER IMPORTED
N0459K06	3	182773551	3q27.3	1.009730309	N/A	1.009730309	N/A	1	UNKNOWN: USER IMPORTED
N0462A06	3	183019441	3q27.3	0.919242946	N/A	0.919242946	N/A	1	UNKNOWN: USER IMPORTED
N0431C22	3	183260921	3q27.3	0.990924532	N/A	0.990924532	N/A	1	UNKNOWN: USER IMPORTED
N0139K03	3	183574585	3q27.3	1.039431778	N/A	1.039431778	N/A	1	UNKNOWN: USER IMPORTED
N0797B09	3	183655751	3q27.3	1.023965349	N/A	1.023965349	N/A	1	UNKNOWN: USER IMPORTED
N0759F21	3	184010717	3q27.3	0.953989516	N/A	0.953989516	N/A	1	UNKNOWN: USER IMPORTED
N0786O07	3	184135104	3q27.3	0.951005931	N/A	0.951005931	N/A	1	UNKNOWN: USER IMPORTED
N0092F02	3	184252591	3q27.3	1.032741944	N/A	1.032741944	N/A	1	UNKNOWN: USER IMPORTED
N0752G21	3	184394074	3q27.3	0.956116255	N/A	0.956116255	N/A	1	UNKNOWN: USER IMPORTED
N0580E11	3	184549009	3q27.3	1.035031742	N/A	1.035031742	N/A	1	UNKNOWN: USER IMPORTED
N0202A11	3	184659560	3q27.3	1.027736331	N/A	1.027736331	N/A	1	UNKNOWN: USER IMPORTED
N0012L14	3	184791215	3q27.3	1.006842104	N/A	1.006842104	N/A	1	UNKNOWN: USER IMPORTED
N0660P23	3	184954490	3q27.3	1.007369589	N/A	1.007369589	N/A	1	UNKNOWN: USER IMPORTED
N0778D09	3	185110729	3q27.3	1.036546029	N/A	1.036546029	N/A	1	UNKNOWN: USER IMPORTED
N0631P04	3	185256470	3q27.3	1.069309174	N/A	1.069309174	N/A	1	UNKNOWN: USER IMPORTED
N0045N16	3	185362159	3q27.3	0.921862202	N/A	0.921862202	N/A	1	UNKNOWN: USER IMPORTED
N0262M13	3	185384812	3q27.3	1.019132225	N/A	1.019132225	N/A	1	UNKNOWN: USER IMPORTED
N0549K09	3	185388883	3q27.3	1.000627105	N/A	1.000627105	N/A	1	UNKNOWN: USER IMPORTED
N0479J12	3	185523887	3q27.3	0.967942837	N/A	0.967942837	N/A	1	UNKNOWN: USER IMPORTED
N0157M17	3	185725881	3q27.3	1.079878925	N/A	1.079878925	N/A	1	UNKNOWN: USER IMPORTED
N0138G11	3	185741953	3q27.3	0.930556875	N/A	0.930556875	N/A	1	UNKNOWN: USER IMPORTED
N0329B09	3	185818367	3q27.3	0.993719302	N/A	0.993719302	N/A	1	UNKNOWN: USER IMPORTED
N0079K10	3	186045294	3q27.3	1.023759561	N/A	1.023759561	N/A	1	UNKNOWN: USER IMPORTED
N0589E09	3	186101521	3q27.3	0.917037329	N/A	0.917037329	N/A	1	UNKNOWN: USER IMPORTED
N0108K17	3	186239427	3q27.3	1.012109298	N/A	1.012109298	N/A	1	UNKNOWN: USER IMPORTED
F0520P23	3	186356491	3q27.3	1.038950165	N/A	1.038950165	N/A	1	UNKNOWN: USER IMPORTED
N0110C15	3	186531560	3q27.3	1.071030624	N/A	1.071030624	N/A	1	UNKNOWN: USER IMPORTED
N0238G24	3	186715237	3q27.3	0.972380592	N/A	0.972380592	N/A	1	UNKNOWN: USER IMPORTED
N0274C08	3	186812469	3q27.3	1.026619476	N/A	1.026619476	N/A	1	UNKNOWN: USER IMPORTED
N0410F19	3	186938311	3q27.3	1.073888476	N/A	1.073888476	N/A	1	UNKNOWN: USER IMPORTED
N0480B15	3	186988481	3q27.3	1.079768418	N/A	1.079768418	N/A	1	UNKNOWN: USER IMPORTED
N0674H07	3	187031230	3q27.3	0.906685448	N/A	0.906685448	N/A	1	UNKNOWN: USER IMPORTED
N0312D10	3	187136656	3q27.3	1.039446709	N/A	1.039446709	N/A	1	UNKNOWN: USER IMPORTED
N0556N02	3	187314182	3q27.3	1.020896797	N/A	1.020896797	N/A	1	UNKNOWN: USER IMPORTED
N0709J22	3	187473253	3q27.3	1.162742402	N/A	1.162742402	N/A	1	UNKNOWN: USER IMPORTED
N0080G10	3	187566618	3q27.3	0.881714356	N/A	0.881714356	N/A	1	UNKNOWN: USER IMPORTED
N0796D17	3	187679673	3q27.3	1.057789948	N/A	1.057789948	N/A	1	UNKNOWN: USER IMPORTED
N0358N22	3	187849955	3q27.3	0.967575562	N/A	0.967575562	N/A	1	UNKNOWN: USER IMPORTED
N0460F01	3	188286044	3q27.3	1.159146266	N/A	1.159146266	N/A	1	UNKNOWN: USER IMPORTED
N0208N14	3	188310137	3q27.3	1.026453274	N/A	1.026453274	N/A	1	UNKNOWN: USER IMPORTED
N0104O10	3	188462117	3q27.3	0.962945377	N/A	0.962945377	N/A	1	UNKNOWN: USER IMPORTED
N0519M09	3	188633301	3q27.3	1.025828247	N/A	1.025828247	N/A	1	UNKNOWN: USER IMPORTED
N0001E24	3	188732402	3q27.3	1.061972212	N/A	1.061972212	N/A	1	UNKNOWN: USER IMPORTED
N0455G14	3	188847126	3q27.3	1.001215492	N/A	1.001215492	N/A	1	UNKNOWN: USER IMPORTED
M2001A12	3	189025295	3q27.3	1.023837456	N/A	1.023837456	N/A	1	UNKNOWN: USER IMPORTED
N0464D09	3	189086173	3q27.3	0.96402412	N/A	0.96402412	N/A	1	UNKNOWN: USER IMPORTED
N0076L15	3	189217276	3q27.3	0.987820461	N/A	0.987820461	N/A	1	UNKNOWN: USER IMPORTED
N0574O06	3	189453349	3q27.3	0.95715443	N/A	0.95715443	N/A	1	UNKNOWN: USER IMPORTED
N0639A18	3	189627009	3q27.3	0.993763505	N/A	0.993763505	N/A	1	UNKNOWN: USER IMPORTED
N0265B09	3	189725121	3q27.3	0.889048371	N/A	0.889048371	N/A	1	UNKNOWN: USER IMPORTED
N0746J19	3	189818163	3q27.3	1.005121243	N/A	1.005121243	N/A	1	UNKNOWN: USER IMPORTED
N0177C18	3	189977268	3q27.3	1.029488133	N/A	1.029488133	N/A	1	UNKNOWN: USER IMPORTED
N0241I09	3	190046469	3q27.3	0.965138224	N/A	0.965138224	N/A	1	UNKNOWN: USER IMPORTED
N0723J20	3	190114919	3q27.3	1.017635423	N/A	1.017635423	N/A	1	UNKNOWN: USER IMPORTED
[truncated: 1,347,287 more chars]
