# Supplementary material for: Large scale copy number variation (CNV) at 14q12 is associated with the presence of genomic abnormalities in neoplasia
Source: BMC Genomics. 2006 Jun 6;7:138. doi: 10.1186/1471-2164-7-138 (PMC1550726; doi:10.1186/1471-2164-7-138)
Supplement: Additional file 2 — List of samples used on Spectral Genomics and SMRT arrays. [file 1471-2164-7-138-S2.zip › SMRT Project Files/607.proj]

SOFTWARE VERSION	v2.4 BETA (build SEPTEMBER 24, 2004) - (c) Ben Beheshti 2001-2004
TIME/DATE	18:40:54 ; 2005/01/04 (Tuesday)
FILE TYPE	PROJECT FILE
PROJECT TYPE	SINGLE PROJECT
SEEK SETTINGS	N/A-24610 1-12 2-2060 3-4236 4-6013 5-7675 6-9522 7-11172 8-12585 9-13812 10-14887 11-16092 12-17245 13-18425 14-19333 15-20071 16-20806 17-21555 18-22272 19-22903 20-23437 21-23993 22-24305 X-24611 Y-25844 D=6b33e5696b9a72a42069200240b2b9e9
NOISE FILTER	0.25	(Norm F532, non background-subtracted)
GENELIST	UNKNOWN: USER IMPORTED	1	(TOTAL = 1 genelist)
INPUT FILE	C:\Documents and Settings\Ilan Braude\Desktop\SMRT-arrays\607-(N).txt.norm	(TOTAL = 1 file)
OUTPUT FILE	C:\Documents and Settings\Ilan Braude\Desktop\SMRT-arrays\607.proj
// BEGIN DATA //
Accession	Chromosome	Megabase	Cytoband	Avg NormF Ratio	STD NormF Ratio	Avg NormFB Ratio	STD NormFB Ratio	Num Expts	Genelist
N0442N24	1	0	1p36.33	0.844737306	N/A	0.844737306	N/A	1	UNKNOWN: USER IMPORTED
N0149G23	1	0	1p36.33	0.858637604	N/A	0.858637604	N/A	1	UNKNOWN: USER IMPORTED
N0465B22	1	0	1p36.33	0.984230385	N/A	0.984230385	N/A	1	UNKNOWN: USER IMPORTED
N0421C04	1	0	1p36.33	0.914655535	N/A	0.914655535	N/A	1	UNKNOWN: USER IMPORTED
M2561F13	1	585546	1p36.33	1.070335197	N/A	1.070335197	N/A	1	UNKNOWN: USER IMPORTED
N0575M23	1	851036	1p36.33	0.944898175	N/A	0.944898175	N/A	1	UNKNOWN: USER IMPORTED
N0054O07	1	899476	1p36.33	1.035008076	N/A	1.035008076	N/A	1	UNKNOWN: USER IMPORTED
N0158F02	1	946127	1p36.33	1.099061487	N/A	1.099061487	N/A	1	UNKNOWN: USER IMPORTED
N0197P23	1	1337829	1p36.33	1.005945061	N/A	1.005945061	N/A	1	UNKNOWN: USER IMPORTED
N0730K14	1	1501818	1p36.33	1.042855958	N/A	1.042855958	N/A	1	UNKNOWN: USER IMPORTED
N0798H13	1	1613932	1p36.33	0.942912036	N/A	0.942912036	N/A	1	UNKNOWN: USER IMPORTED
M2554A16	1	1831709	1p36.32	1.062160208	N/A	1.062160208	N/A	1	UNKNOWN: USER IMPORTED
N0083K22	1	1937885	1p36.32	1.000502578	N/A	1.000502578	N/A	1	UNKNOWN: USER IMPORTED
F0493G06	1	2012001	1p36.32	1.03834726	N/A	1.03834726	N/A	1	UNKNOWN: USER IMPORTED
F0586E24	1	2118645	1p36.32	0.831062087	N/A	0.831062087	N/A	1	UNKNOWN: USER IMPORTED
M2390G19	1	2270707	1p36.32	1.054784989	N/A	1.054784989	N/A	1	UNKNOWN: USER IMPORTED
N0756P03	1	2321630	1p36.32	0.921715942	N/A	0.921715942	N/A	1	UNKNOWN: USER IMPORTED
N0809B17	1	2416540	1p36.32	1.082024674	N/A	1.082024674	N/A	1	UNKNOWN: USER IMPORTED
N0427H21	1	2496932	1p36.32	0.885356436	N/A	0.885356436	N/A	1	UNKNOWN: USER IMPORTED
N0351B02	1	2640190	1p36.32	0.857427934	N/A	0.857427934	N/A	1	UNKNOWN: USER IMPORTED
N0022L13	1	2706084	1p36.32	0.945733443	N/A	0.945733443	N/A	1	UNKNOWN: USER IMPORTED
N0730M07	1	2726375	1p36.32	0.971277706	N/A	0.971277706	N/A	1	UNKNOWN: USER IMPORTED
N0218A10	1	2734774	1p36.32	1.059415249	N/A	1.059415249	N/A	1	UNKNOWN: USER IMPORTED
N0736G09	1	2788808	1p36.32	1.047542239	N/A	1.047542239	N/A	1	UNKNOWN: USER IMPORTED
N0168F09	1	2862721	1p36.32	0.957682602	N/A	0.957682602	N/A	1	UNKNOWN: USER IMPORTED
N0151F10	1	2936721	1p36.32	1.032766716	N/A	1.032766716	N/A	1	UNKNOWN: USER IMPORTED
N0631K06	1	3103888	1p36.32	1.085171105	N/A	1.085171105	N/A	1	UNKNOWN: USER IMPORTED
M2140D11	1	3211846	1p36.32	1.072047773	N/A	1.072047773	N/A	1	UNKNOWN: USER IMPORTED
F0497J03	1	3239626	1p36.32	0.927623692	N/A	0.927623692	N/A	1	UNKNOWN: USER IMPORTED
N0718D19	1	3478079	1p36.32	1.113008386	N/A	1.113008386	N/A	1	UNKNOWN: USER IMPORTED
N0727K09	1	3574073	1p36.32	1.111628173	N/A	1.111628173	N/A	1	UNKNOWN: USER IMPORTED
N0118P10	1	3700081	1p36.32	0.99382987	N/A	0.99382987	N/A	1	UNKNOWN: USER IMPORTED
N0312L08	1	3742600	1p36.32	0.934603091	N/A	0.934603091	N/A	1	UNKNOWN: USER IMPORTED
N0738K22	1	3848320	1p36.32	0.928966624	N/A	0.928966624	N/A	1	UNKNOWN: USER IMPORTED
N0818B16	1	3907769	1p36.32	1.010548351	N/A	1.010548351	N/A	1	UNKNOWN: USER IMPORTED
N0493P12	1	4256386	1p36.31	1.043702925	N/A	1.043702925	N/A	1	UNKNOWN: USER IMPORTED
N0058I24	1	4283263	1p36.31	0.907910931	N/A	0.907910931	N/A	1	UNKNOWN: USER IMPORTED
N0135B10	1	4485541	1p36.31	1.02781044	N/A	1.02781044	N/A	1	UNKNOWN: USER IMPORTED
M2028L18	1	4570093	1p36.31	1.112514603	N/A	1.112514603	N/A	1	UNKNOWN: USER IMPORTED
N0245D08	1	4711874	1p36.31	1.06131334	N/A	1.06131334	N/A	1	UNKNOWN: USER IMPORTED
N0808E08	1	4713526	1p36.31	1.061303028	N/A	1.061303028	N/A	1	UNKNOWN: USER IMPORTED
N0230F23	1	5004054	1p36.31	1.049053434	N/A	1.049053434	N/A	1	UNKNOWN: USER IMPORTED
N0154H17	1	5096701	1p36.31	1.045037925	N/A	1.045037925	N/A	1	UNKNOWN: USER IMPORTED
M2276P04	1	5398236	1p36.31	0.806159742	N/A	0.806159742	N/A	1	UNKNOWN: USER IMPORTED
N0033M12	1	5469674	1p36.31	1.102010305	N/A	1.102010305	N/A	1	UNKNOWN: USER IMPORTED
N0618E08	1	5546201	1p36.31	1.08337187	N/A	1.08337187	N/A	1	UNKNOWN: USER IMPORTED
N0668O13	1	5713634	1p36.31	0.832217222	N/A	0.832217222	N/A	1	UNKNOWN: USER IMPORTED
N0715N23	1	5786083	1p36.23	1.033681008	N/A	1.033681008	N/A	1	UNKNOWN: USER IMPORTED
N0421D07	1	5905866	1p36.23	1.004206607	N/A	1.004206607	N/A	1	UNKNOWN: USER IMPORTED
N0719E21	1	6037592	1p36.23	1.010692123	N/A	1.010692123	N/A	1	UNKNOWN: USER IMPORTED
N0058A11	1	6086118	1p36.23	1.069070695	N/A	1.069070695	N/A	1	UNKNOWN: USER IMPORTED
N0036K18	1	6265246	1p36.23	0.946915746	N/A	0.946915746	N/A	1	UNKNOWN: USER IMPORTED
N0593O14	1	6361633	1p36.23	1.000894263	N/A	1.000894263	N/A	1	UNKNOWN: USER IMPORTED
N0312B08	1	6433408	1p36.23	0.943125017	N/A	0.943125017	N/A	1	UNKNOWN: USER IMPORTED
N0492B24	1	6634439	1p36.23	1.009361486	N/A	1.009361486	N/A	1	UNKNOWN: USER IMPORTED
N0334N17	1	6637802	1p36.23	0.96745495	N/A	0.96745495	N/A	1	UNKNOWN: USER IMPORTED
N0185M23	1	6761744	1p36.23	1.104085583	N/A	1.104085583	N/A	1	UNKNOWN: USER IMPORTED
N0600H17	1	6903255	1p36.23	1.039198789	N/A	1.039198789	N/A	1	UNKNOWN: USER IMPORTED
N0063P06	1	6982423	1p36.23	0.985467015	N/A	0.985467015	N/A	1	UNKNOWN: USER IMPORTED
N0765A06	1	7088089	1p36.23	1.135375382	N/A	1.135375382	N/A	1	UNKNOWN: USER IMPORTED
N0092O17	1	7212540	1p36.23	1.053865144	N/A	1.053865144	N/A	1	UNKNOWN: USER IMPORTED
N0442P22	1	7219210	1p36.23	1.032129458	N/A	1.032129458	N/A	1	UNKNOWN: USER IMPORTED
N0780N18	1	7315100	1p36.23	0.917778764	N/A	0.917778764	N/A	1	UNKNOWN: USER IMPORTED
N0620C09	1	7452597	1p36.23	0.799069292	N/A	0.799069292	N/A	1	UNKNOWN: USER IMPORTED
N0767K22	1	7537504	1p36.23	0.906276091	N/A	0.906276091	N/A	1	UNKNOWN: USER IMPORTED
N0478I22	1	7658026	1p36.22	1.111732284	N/A	1.111732284	N/A	1	UNKNOWN: USER IMPORTED
N0065A16	1	7801150	1p36.22	0.981933073	N/A	0.981933073	N/A	1	UNKNOWN: USER IMPORTED
N0126I06	1	7920886	1p36.22	0.891300675	N/A	0.891300675	N/A	1	UNKNOWN: USER IMPORTED
N0327P18	1	8051060	1p36.22	0.936477485	N/A	0.936477485	N/A	1	UNKNOWN: USER IMPORTED
N0238I19	1	8141186	1p36.22	0.965950696	N/A	0.965950696	N/A	1	UNKNOWN: USER IMPORTED
N0792B05	1	8308259	1p36.22	0.90031579	N/A	0.90031579	N/A	1	UNKNOWN: USER IMPORTED
N0651I10	1	8368594	1p36.22	0.935419222	N/A	0.935419222	N/A	1	UNKNOWN: USER IMPORTED
N0811K04	1	8531511	1p36.22	0.878867846	N/A	0.878867846	N/A	1	UNKNOWN: USER IMPORTED
N0175M07	1	8678757	1p36.22	1.085985847	N/A	1.085985847	N/A	1	UNKNOWN: USER IMPORTED
N0315O13	1	8787914	1p36.22	0.871425401	N/A	0.871425401	N/A	1	UNKNOWN: USER IMPORTED
N0371H14	1	8800445	1p36.22	0.945325229	N/A	0.945325229	N/A	1	UNKNOWN: USER IMPORTED
N0279K22	1	8859650	1p36.22	1.017560372	N/A	1.017560372	N/A	1	UNKNOWN: USER IMPORTED
N0476D13	1	8877445	1p36.22	0.991405087	N/A	0.991405087	N/A	1	UNKNOWN: USER IMPORTED
N0806N23	1	9295827	1p36.22	0.882315405	N/A	0.882315405	N/A	1	UNKNOWN: USER IMPORTED
N0813J05	1	9308898	1p36.22	0.860793196	N/A	0.860793196	N/A	1	UNKNOWN: USER IMPORTED
N0627J24	1	9517466	1p36.22	0.956809855	N/A	0.956809855	N/A	1	UNKNOWN: USER IMPORTED
N0807G09	1	9642077	1p36.22	1.123881534	N/A	1.123881534	N/A	1	UNKNOWN: USER IMPORTED
N0466M13	1	9769197	1p36.22	0.947042167	N/A	0.947042167	N/A	1	UNKNOWN: USER IMPORTED
N0428A21	1	9782614	1p36.22	0.97491901	N/A	0.97491901	N/A	1	UNKNOWN: USER IMPORTED
N0468C03	1	9824896	1p36.22	0.99913334	N/A	0.99913334	N/A	1	UNKNOWN: USER IMPORTED
N0473K14	1	9986764	1p36.22	0.921305546	N/A	0.921305546	N/A	1	UNKNOWN: USER IMPORTED
N0250L20	1	10070456	1p36.22	0.894041767	N/A	0.894041767	N/A	1	UNKNOWN: USER IMPORTED
N0740P20	1	10193727	1p36.22	0.962070432	N/A	0.962070432	N/A	1	UNKNOWN: USER IMPORTED
N0772D16	1	10291128	1p36.22	1.069818311	N/A	1.069818311	N/A	1	UNKNOWN: USER IMPORTED
N0249P18	1	10353796	1p36.22	1.071506891	N/A	1.071506891	N/A	1	UNKNOWN: USER IMPORTED
N0027K11	1	10513260	1p36.22	1.038875351	N/A	1.038875351	N/A	1	UNKNOWN: USER IMPORTED
N0663A20	1	10696643	1p36.22	1.002282042	N/A	1.002282042	N/A	1	UNKNOWN: USER IMPORTED
N0594M07	1	10809955	1p36.22	0.841562418	N/A	0.841562418	N/A	1	UNKNOWN: USER IMPORTED
N0095P22	1	10998192	1p36.21	1.147243037	N/A	1.147243037	N/A	1	UNKNOWN: USER IMPORTED
N0720E09	1	11122810	1p36.21	1.079529482	N/A	1.079529482	N/A	1	UNKNOWN: USER IMPORTED
N0505J17	1	11277438	1p36.21	0.927968051	N/A	0.927968051	N/A	1	UNKNOWN: USER IMPORTED
N0196P05	1	11465351	1p36.21	1.030741114	N/A	1.030741114	N/A	1	UNKNOWN: USER IMPORTED
N0613L05	1	11583607	1p36.21	1.045856435	N/A	1.045856435	N/A	1	UNKNOWN: USER IMPORTED
N0654N05	1	11747065	1p36.21	1.057231894	N/A	1.057231894	N/A	1	UNKNOWN: USER IMPORTED
N0456P13	1	11911171	1p36.21	0.952696878	N/A	0.952696878	N/A	1	UNKNOWN: USER IMPORTED
N0333P22	1	12001652	1p36.21	0.98952513	N/A	0.98952513	N/A	1	UNKNOWN: USER IMPORTED
N0610K11	1	12101751	1p36.21	1.15835217	N/A	1.15835217	N/A	1	UNKNOWN: USER IMPORTED
N0675L06	1	12255345	1p36.21	1.078228393	N/A	1.078228393	N/A	1	UNKNOWN: USER IMPORTED
N0583G23	1	12382804	1p36.21	0.925535425	N/A	0.925535425	N/A	1	UNKNOWN: USER IMPORTED
N0150L14	1	12546256	1p36.21	0.925152793	N/A	0.925152793	N/A	1	UNKNOWN: USER IMPORTED
N0707I05	1	12645912	1p36.21	0.767840968	N/A	0.767840968	N/A	1	UNKNOWN: USER IMPORTED
N0615K04	1	12953625	1p36.21	0.997435251	N/A	0.997435251	N/A	1	UNKNOWN: USER IMPORTED
N0649J06	1	13224368	1p36.21	0.954355018	N/A	0.954355018	N/A	1	UNKNOWN: USER IMPORTED
N0470E02	1	13352285	1p36.21	1.035062709	N/A	1.035062709	N/A	1	UNKNOWN: USER IMPORTED
N0714G17	1	13531926	1p36.21	1.040861887	N/A	1.040861887	N/A	1	UNKNOWN: USER IMPORTED
N0181N12	1	13682578	1p36.21	1.125932024	N/A	1.125932024	N/A	1	UNKNOWN: USER IMPORTED
N0399N04	1	13882460	1p36.21	1.002250214	N/A	1.002250214	N/A	1	UNKNOWN: USER IMPORTED
N0554C10	1	14165920	1p36.21	1.104920454	N/A	1.104920454	N/A	1	UNKNOWN: USER IMPORTED
N0739P13	1	14236376	1p36.21	0.952328623	N/A	0.952328623	N/A	1	UNKNOWN: USER IMPORTED
N0449D11	1	14282796	1p36.21	1.092204047	N/A	1.092204047	N/A	1	UNKNOWN: USER IMPORTED
N0315J13	1	14379474	1p36.13	1.10033759	N/A	1.10033759	N/A	1	UNKNOWN: USER IMPORTED
N0664N16	1	14405540	1p36.13	1.121018979	N/A	1.121018979	N/A	1	UNKNOWN: USER IMPORTED
N0164M05	1	14560815	1p36.13	1.05598643	N/A	1.05598643	N/A	1	UNKNOWN: USER IMPORTED
N0293E07	1	14677742	1p36.13	1.006973281	N/A	1.006973281	N/A	1	UNKNOWN: USER IMPORTED
N0486C01	1	14823650	1p36.13	0.955744949	N/A	0.955744949	N/A	1	UNKNOWN: USER IMPORTED
N0797I16	1	14917917	1p36.13	0.887672657	N/A	0.887672657	N/A	1	UNKNOWN: USER IMPORTED
N0796I08	1	15148047	1p36.13	0.928855572	N/A	0.928855572	N/A	1	UNKNOWN: USER IMPORTED
N0566D22	1	15291520	1p36.13	1.03002602	N/A	1.03002602	N/A	1	UNKNOWN: USER IMPORTED
N0192I18	1	15388453	1p36.13	0.8449723	N/A	0.8449723	N/A	1	UNKNOWN: USER IMPORTED
N0794A01	1	15477613	1p36.13	0.83419533	N/A	0.83419533	N/A	1	UNKNOWN: USER IMPORTED
M2018N21	1	15529527	1p36.13	1.09275633	N/A	1.09275633	N/A	1	UNKNOWN: USER IMPORTED
N0276H07	1	15665182	1p36.13	0.975846986	N/A	0.975846986	N/A	1	UNKNOWN: USER IMPORTED
N0054H23	1	15803795	1p36.13	0.884286573	N/A	0.884286573	N/A	1	UNKNOWN: USER IMPORTED
N0219J07	1	15995055	1p36.13	1.056676437	N/A	1.056676437	N/A	1	UNKNOWN: USER IMPORTED
N0777P08	1	16003019	1p36.13	1.13568474	N/A	1.13568474	N/A	1	UNKNOWN: USER IMPORTED
N0045I03	1	16016801	1p36.13	0.972689252	N/A	0.972689252	N/A	1	UNKNOWN: USER IMPORTED
N0497I03	1	16129237	1p36.13	1.235000625	N/A	1.235000625	N/A	1	UNKNOWN: USER IMPORTED
N0605E05	1	16135791	1p36.13	1.068166913	N/A	1.068166913	N/A	1	UNKNOWN: USER IMPORTED
N0615L15	1	16167327	1p36.13	1.156605089	N/A	1.156605089	N/A	1	UNKNOWN: USER IMPORTED
M2265N08	1	16298263	1p36.13	0.825969575	N/A	0.825969575	N/A	1	UNKNOWN: USER IMPORTED
N0346C15	1	16319466	1p36.13	1.103618571	N/A	1.103618571	N/A	1	UNKNOWN: USER IMPORTED
N0185G12	1	16368322	1p36.13	0.976972871	N/A	0.976972871	N/A	1	UNKNOWN: USER IMPORTED
N0504L02	1	16454085	1p36.13	0.977034941	N/A	0.977034941	N/A	1	UNKNOWN: USER IMPORTED
N0034K18	1	16479879	1p36.13	1.060378622	N/A	1.060378622	N/A	1	UNKNOWN: USER IMPORTED
N0261J13	1	16567189	1p36.13	0.798205666	N/A	0.798205666	N/A	1	UNKNOWN: USER IMPORTED
N0800F16	1	16810809	1p36.13	0.741944116	N/A	0.741944116	N/A	1	UNKNOWN: USER IMPORTED
N0213M02	1	16933126	1p36.13	1.055026031	N/A	1.055026031	N/A	1	UNKNOWN: USER IMPORTED
N0468N09	1	17111001	1p36.13	0.961840297	N/A	0.961840297	N/A	1	UNKNOWN: USER IMPORTED
N0711N17	1	17232318	1p36.13	1.010038505	N/A	1.010038505	N/A	1	UNKNOWN: USER IMPORTED
M2009F07	1	17365426	1p36.13	1.16826254	N/A	1.16826254	N/A	1	UNKNOWN: USER IMPORTED
N0728G12	1	17448505	1p36.13	1.200176012	N/A	1.200176012	N/A	1	UNKNOWN: USER IMPORTED
N0121A23	1	17736439	1p36.13	1.054124232	N/A	1.054124232	N/A	1	UNKNOWN: USER IMPORTED
N0017H21	1	17736561	1p36.13	1.083944331	0.00703173853269594	1.083944331	0.00703173853269594	2	UNKNOWN: USER IMPORTED
N0168M06	1	17817795	1p36.13	0.998247138	N/A	0.998247138	N/A	1	UNKNOWN: USER IMPORTED
N0511A13	1	17933956	1p36.13	0.886893312	N/A	0.886893312	N/A	1	UNKNOWN: USER IMPORTED
N0164D21	1	18002488	1p36.13	1.086233631	N/A	1.086233631	N/A	1	UNKNOWN: USER IMPORTED
N0466K16	1	18107683	1p36.13	1.022990401	N/A	1.022990401	N/A	1	UNKNOWN: USER IMPORTED
N0362F04	1	18389967	1p36.13	1.079514212	N/A	1.079514212	N/A	1	UNKNOWN: USER IMPORTED
N0813E02	1	18434806	1p36.13	1.005335566	N/A	1.005335566	N/A	1	UNKNOWN: USER IMPORTED
N0644J10	1	18570690	1p36.13	1.023961707	N/A	1.023961707	N/A	1	UNKNOWN: USER IMPORTED
N0657C12	1	18674688	1p36.13	1.022540741	N/A	1.022540741	N/A	1	UNKNOWN: USER IMPORTED
N0371H15	1	18732838	1p36.13	0.812998343	N/A	0.812998343	N/A	1	UNKNOWN: USER IMPORTED
N0800L04	1	18873845	1p36.13	0.849699928	N/A	0.849699928	N/A	1	UNKNOWN: USER IMPORTED
N0795P13	1	19029212	1p36.13	1.053099086	N/A	1.053099086	N/A	1	UNKNOWN: USER IMPORTED
N0746L12	1	19143445	1p36.13	0.937531682	N/A	0.937531682	N/A	1	UNKNOWN: USER IMPORTED
N0460G22	1	19286670	1p36.13	0.89242309	N/A	0.89242309	N/A	1	UNKNOWN: USER IMPORTED
N0023N11	1	19296642	1p36.13	1.096867225	N/A	1.096867225	N/A	1	UNKNOWN: USER IMPORTED
N0066M04	1	19385585	1p36.13	1.088549753	N/A	1.088549753	N/A	1	UNKNOWN: USER IMPORTED
N0457M03	1	19568818	1p36.13	1.135876106	N/A	1.135876106	N/A	1	UNKNOWN: USER IMPORTED
M2014J23	1	19643499	1p36.13	1.186740744	N/A	1.186740744	N/A	1	UNKNOWN: USER IMPORTED
N0186K03	1	19726157	1p36.13	0.978174411	N/A	0.978174411	N/A	1	UNKNOWN: USER IMPORTED
N0374L07	1	19781402	1p36.13	1.054039952	N/A	1.054039952	N/A	1	UNKNOWN: USER IMPORTED
N0242F23	1	19891951	1p36.13	0.928053819	N/A	0.928053819	N/A	1	UNKNOWN: USER IMPORTED
N0367G13	1	19943047	1p36.13	0.861533871	N/A	0.861533871	N/A	1	UNKNOWN: USER IMPORTED
N0401M16	1	19952667	1p36.13	1.022922977	N/A	1.022922977	N/A	1	UNKNOWN: USER IMPORTED
N0200J11	1	20082243	1p36.12	1.090411752	N/A	1.090411752	N/A	1	UNKNOWN: USER IMPORTED
N0293H01	1	20148056	1p36.12	0.95684327	N/A	0.95684327	N/A	1	UNKNOWN: USER IMPORTED
M2190A06	1	20331533	1p36.12	0.813932367	N/A	0.813932367	N/A	1	UNKNOWN: USER IMPORTED
N0685E01	1	20393103	1p36.12	0.979085233	N/A	0.979085233	N/A	1	UNKNOWN: USER IMPORTED
N0657L17	1	20463518	1p36.12	0.977617665	N/A	0.977617665	N/A	1	UNKNOWN: USER IMPORTED
N0713M24	1	20521642	1p36.12	1.028358262	N/A	1.028358262	N/A	1	UNKNOWN: USER IMPORTED
N0474I18	1	20580912	1p36.12	0.952319005	N/A	0.952319005	N/A	1	UNKNOWN: USER IMPORTED
N0610E08	1	20707782	1p36.12	1.011965152	N/A	1.011965152	N/A	1	UNKNOWN: USER IMPORTED
N0702G12	1	20886221	1p36.12	0.983373731	N/A	0.983373731	N/A	1	UNKNOWN: USER IMPORTED
N0598N19	1	20990961	1p36.12	1.039621182	N/A	1.039621182	N/A	1	UNKNOWN: USER IMPORTED
N0521N09	1	21150152	1p36.12	0.902934824	N/A	0.902934824	N/A	1	UNKNOWN: USER IMPORTED
N0132G19	1	21197339	1p36.12	1.004451615	N/A	1.004451615	N/A	1	UNKNOWN: USER IMPORTED
N0598I15	1	21281212	1p36.12	0.86196023	N/A	0.86196023	N/A	1	UNKNOWN: USER IMPORTED
N0026H16	1	21408575	1p36.12	0.917604551	N/A	0.917604551	N/A	1	UNKNOWN: USER IMPORTED
N0456M04	1	21469271	1p36.12	0.972755189	N/A	0.972755189	N/A	1	UNKNOWN: USER IMPORTED
N0415K20	1	21717587	1p36.12	0.951037052	N/A	0.951037052	N/A	1	UNKNOWN: USER IMPORTED
N0134M09	1	21733086	1p36.12	1.108745787	N/A	1.108745787	N/A	1	UNKNOWN: USER IMPORTED
N0466J21	1	21802567	1p36.12	1.130782602	N/A	1.130782602	N/A	1	UNKNOWN: USER IMPORTED
N0277F18	1	21963014	1p36.11	1.054515392	N/A	1.054515392	N/A	1	UNKNOWN: USER IMPORTED
N0410J10	1	22066918	1p36.11	1.020746265	N/A	1.020746265	N/A	1	UNKNOWN: USER IMPORTED
N0695I08	1	22154143	1p36.11	1.10981466	N/A	1.10981466	N/A	1	UNKNOWN: USER IMPORTED
N0431G10	1	22282628	1p36.11	1.1074211	N/A	1.1074211	N/A	1	UNKNOWN: USER IMPORTED
N0109P19	1	22415675	1p36.11	0.975434905	N/A	0.975434905	N/A	1	UNKNOWN: USER IMPORTED
N0077P05	1	22445184	1p36.11	0.949209459	N/A	0.949209459	N/A	1	UNKNOWN: USER IMPORTED
N0513J16	1	22512331	1p36.11	0.991425066	N/A	0.991425066	N/A	1	UNKNOWN: USER IMPORTED
N0043I13	1	22685738	1p36.11	0.965996009	N/A	0.965996009	N/A	1	UNKNOWN: USER IMPORTED
N0809B05	1	22749444	1p36.11	1.03664817	N/A	1.03664817	N/A	1	UNKNOWN: USER IMPORTED
N0057F20	1	22859807	1p36.11	1.06599268	N/A	1.06599268	N/A	1	UNKNOWN: USER IMPORTED
N0705H24	1	22911110	1p36.11	1.007563738	N/A	1.007563738	N/A	1	UNKNOWN: USER IMPORTED
N0561B17	1	23045877	1p36.11	0.832846846	N/A	0.832846846	N/A	1	UNKNOWN: USER IMPORTED
N0008D09	1	23149151	1p36.11	0.845185479	N/A	0.845185479	N/A	1	UNKNOWN: USER IMPORTED
M2155F18	1	23249361	1p36.11	0.971189955	N/A	0.971189955	N/A	1	UNKNOWN: USER IMPORTED
N0674O22	1	23371293	1p36.11	0.928316476	N/A	0.928316476	N/A	1	UNKNOWN: USER IMPORTED
N0023K15	1	23406715	1p36.11	1.008549025	N/A	1.008549025	N/A	1	UNKNOWN: USER IMPORTED
M2103F18	1	23465885	1p36.11	1.004575755	N/A	1.004575755	N/A	1	UNKNOWN: USER IMPORTED
N0384H10	1	23521126	1p36.11	0.965272388	N/A	0.965272388	N/A	1	UNKNOWN: USER IMPORTED
N0100A07	1	23610213	1p36.11	1.076303233	N/A	1.076303233	N/A	1	UNKNOWN: USER IMPORTED
M2160K14	1	23659763	1p36.11	1.021353579	N/A	1.021353579	N/A	1	UNKNOWN: USER IMPORTED
N0043P07	1	23708694	1p36.11	1.098297015	N/A	1.098297015	N/A	1	UNKNOWN: USER IMPORTED
N0043N09	1	23708695	1p36.11	1.072025066	N/A	1.072025066	N/A	1	UNKNOWN: USER IMPORTED
N0191O23	1	23728202	1p36.11	1.038559746	N/A	1.038559746	N/A	1	UNKNOWN: USER IMPORTED
M2320E07	1	23790585	1p36.11	1.000501874	N/A	1.000501874	N/A	1	UNKNOWN: USER IMPORTED
N0580N24	1	23828587	1p36.11	1.020242666	N/A	1.020242666	N/A	1	UNKNOWN: USER IMPORTED
N0595I07	1	23838771	1p36.11	1.053808825	N/A	1.053808825	N/A	1	UNKNOWN: USER IMPORTED
F0482C03	1	23963430	1p36.11	0.874762901	N/A	0.874762901	N/A	1	UNKNOWN: USER IMPORTED
N0442F15	1	24017854	1p36.11	1.001176096	N/A	1.001176096	N/A	1	UNKNOWN: USER IMPORTED
N0295F15	1	24024397	1p36.11	0.954484314	N/A	0.954484314	N/A	1	UNKNOWN: USER IMPORTED
N0550K07	1	24090633	1p36.11	1.04478786	N/A	1.04478786	N/A	1	UNKNOWN: USER IMPORTED
N0593L24	1	24090633	1p36.11	0.950858775	N/A	0.950858775	N/A	1	UNKNOWN: USER IMPORTED
N0459O20	1	24290919	1p36.11	1.146427997	N/A	1.146427997	N/A	1	UNKNOWN: USER IMPORTED
N0597I07	1	24372982	1p36.11	0.966783286	N/A	0.966783286	N/A	1	UNKNOWN: USER IMPORTED
N0448K03	1	24458577	1p36.11	1.207300175	N/A	1.207300175	N/A	1	UNKNOWN: USER IMPORTED
N0157K08	1	24546257	1p36.11	1.122795806	N/A	1.122795806	N/A	1	UNKNOWN: USER IMPORTED
N0335G20	1	24687098	1p36.11	1.246851424	N/A	1.246851424	N/A	1	UNKNOWN: USER IMPORTED
N0070P17	1	25154030	1p36.11	1.131215902	N/A	1.131215902	N/A	1	UNKNOWN: USER IMPORTED
N0065E18	1	25285950	1p35.3	1.021690304	N/A	1.021690304	N/A	1	UNKNOWN: USER IMPORTED
N0016E09	1	25302992	1p35.3	1.052745109	N/A	1.052745109	N/A	1	UNKNOWN: USER IMPORTED
N0229A14	1	25362860	1p35.3	0.952678039	N/A	0.952678039	N/A	1	UNKNOWN: USER IMPORTED
N0039G19	1	25389490	1p35.3	0.90983153	N/A	0.90983153	N/A	1	UNKNOWN: USER IMPORTED
N0111D20	1	25482826	1p35.3	0.929589604	N/A	0.929589604	N/A	1	UNKNOWN: USER IMPORTED
N0050L24	1	25546964	1p35.3	0.989875598	N/A	0.989875598	N/A	1	UNKNOWN: USER IMPORTED
N0349K08	1	25646918	1p35.3	1.061845198	N/A	1.061845198	N/A	1	UNKNOWN: USER IMPORTED
N0629P14	1	25785126	1p35.3	1.01434374	N/A	1.01434374	N/A	1	UNKNOWN: USER IMPORTED
N0758G19	1	25975866	1p35.3	0.905318271	N/A	0.905318271	N/A	1	UNKNOWN: USER IMPORTED
N0443P17	1	26111017	1p35.3	1.074557342	N/A	1.074557342	N/A	1	UNKNOWN: USER IMPORTED
M2240C05	1	26311153	1p35.3	1.036368756	N/A	1.036368756	N/A	1	UNKNOWN: USER IMPORTED
N0492E20	1	26410037	1p35.3	0.974763538	N/A	0.974763538	N/A	1	UNKNOWN: USER IMPORTED
N0668B03	1	26496432	1p35.3	0.844276244	N/A	0.844276244	N/A	1	UNKNOWN: USER IMPORTED
N1005F07	1	26566120	1p35.3	0.995655361	N/A	0.995655361	N/A	1	UNKNOWN: USER IMPORTED
N0621I13	1	26850771	1p35.3	1.033873266	N/A	1.033873266	N/A	1	UNKNOWN: USER IMPORTED
N0583I13	1	26885465	1p35.3	1.065932792	N/A	1.065932792	N/A	1	UNKNOWN: USER IMPORTED
N0582D15	1	27073221	1p35.3	1.023486069	N/A	1.023486069	N/A	1	UNKNOWN: USER IMPORTED
N0553K16	1	27124334	1p35.3	1.11008634	N/A	1.11008634	N/A	1	UNKNOWN: USER IMPORTED
N0427O24	1	27289581	1p35.3	0.977157396	N/A	0.977157396	N/A	1	UNKNOWN: USER IMPORTED
N0688M10	1	27368382	1p35.3	1.115655779	N/A	1.115655779	N/A	1	UNKNOWN: USER IMPORTED
N0758C04	1	27481437	1p35.2	0.919990774	N/A	0.919990774	N/A	1	UNKNOWN: USER IMPORTED
N0559B09	1	27586835	1p35.2	0.87548077	N/A	0.87548077	N/A	1	UNKNOWN: USER IMPORTED
N0667P18	1	27617745	1p35.2	0.932789479	N/A	0.932789479	N/A	1	UNKNOWN: USER IMPORTED
M2538F21	1	27887146	1p35.2	1.088544398	N/A	1.088544398	N/A	1	UNKNOWN: USER IMPORTED
M2655L21	1	28040551	1p35.2	1.158760682	N/A	1.158760682	N/A	1	UNKNOWN: USER IMPORTED
N0318E23	1	28488064	1p35.2	0.926821939	N/A	0.926821939	N/A	1	UNKNOWN: USER IMPORTED
M2511F13	1	28615334	1p35.2	1.123710991	N/A	1.123710991	N/A	1	UNKNOWN: USER IMPORTED
N0245H18	1	28623148	1p35.2	1.075846235	N/A	1.075846235	N/A	1	UNKNOWN: USER IMPORTED
N0265A07	1	28657841	1p35.2	0.988547886	N/A	0.988547886	N/A	1	UNKNOWN: USER IMPORTED
N0619P09	1	28756729	1p35.2	1.055517633	N/A	1.055517633	N/A	1	UNKNOWN: USER IMPORTED
N0467D18	1	28884633	1p35.2	1.058891422	N/A	1.058891422	N/A	1	UNKNOWN: USER IMPORTED
N0026P17	1	28911820	1p35.2	0.930506276	N/A	0.930506276	N/A	1	UNKNOWN: USER IMPORTED
N0242L13	1	29053864	1p35.2	0.98382466	N/A	0.98382466	N/A	1	UNKNOWN: USER IMPORTED
N0008J01	1	29063739	1p35.2	1.036112346	N/A	1.036112346	N/A	1	UNKNOWN: USER IMPORTED
N0081K03	1	29077433	1p35.2	1.023124655	N/A	1.023124655	N/A	1	UNKNOWN: USER IMPORTED
N0501K07	1	29205622	1p35.2	0.956480468	N/A	0.956480468	N/A	1	UNKNOWN: USER IMPORTED
N0651G24	1	29283677	1p35.2	1.098873096	N/A	1.098873096	N/A	1	UNKNOWN: USER IMPORTED
N0793P02	1	29349949	1p35.2	1.017098615	N/A	1.017098615	N/A	1	UNKNOWN: USER IMPORTED
N0376P08	1	29473834	1p35.2	1.112470976	N/A	1.112470976	N/A	1	UNKNOWN: USER IMPORTED
N0179G08	1	29645059	1p35.1	0.894171956	N/A	0.894171956	N/A	1	UNKNOWN: USER IMPORTED
N0333N08	1	29653523	1p35.1	1.079538307	N/A	1.079538307	N/A	1	UNKNOWN: USER IMPORTED
N0168D14	1	29730745	1p35.1	0.96543143	N/A	0.96543143	N/A	1	UNKNOWN: USER IMPORTED
N0262L08	1	29870385	1p35.1	1.088053887	N/A	1.088053887	N/A	1	UNKNOWN: USER IMPORTED
N0201L04	1	30028616	1p35.1	1.023429551	N/A	1.023429551	N/A	1	UNKNOWN: USER IMPORTED
N0099L20	1	30204705	1p35.1	1.143114295	N/A	1.143114295	N/A	1	UNKNOWN: USER IMPORTED
N0639P11	1	30221480	1p35.1	1.041764975	N/A	1.041764975	N/A	1	UNKNOWN: USER IMPORTED
N0282M04	1	30337165	1p35.1	1.133160298	N/A	1.133160298	N/A	1	UNKNOWN: USER IMPORTED
N0294J15	1	30502888	1p35.1	1.078134296	N/A	1.078134296	N/A	1	UNKNOWN: USER IMPORTED
N0051C12	1	30658615	1p35.1	1.018505005	N/A	1.018505005	N/A	1	UNKNOWN: USER IMPORTED
N0638H12	1	30710715	1p35.1	1.017629977	N/A	1.017629977	N/A	1	UNKNOWN: USER IMPORTED
N0201O14	1	30898598	1p35.1	0.869220233	N/A	0.869220233	N/A	1	UNKNOWN: USER IMPORTED
N0490K07	1	31003302	1p35.1	0.832929143	N/A	0.832929143	N/A	1	UNKNOWN: USER IMPORTED
N0297M13	1	31157824	1p35.1	0.937346365	N/A	0.937346365	N/A	1	UNKNOWN: USER IMPORTED
N0135H23	1	31344583	1p35.1	0.894825574	N/A	0.894825574	N/A	1	UNKNOWN: USER IMPORTED
N0629A12	1	31366074	1p35.1	1.124219647	N/A	1.124219647	N/A	1	UNKNOWN: USER IMPORTED
M2175L24	1	31453112	1p34.3	0.803082024	N/A	0.803082024	N/A	1	UNKNOWN: USER IMPORTED
N0580L17	1	31501766	1p34.3	1.122220717	N/A	1.122220717	N/A	1	UNKNOWN: USER IMPORTED
N0467H18	1	31798097	1p34.3	1.004041418	N/A	1.004041418	N/A	1	UNKNOWN: USER IMPORTED
N0318L19	1	31899895	1p34.3	0.857453714	N/A	0.857453714	N/A	1	UNKNOWN: USER IMPORTED
N0277E16	1	31931810	1p34.3	1.038700742	N/A	1.038700742	N/A	1	UNKNOWN: USER IMPORTED
N0068H10	1	31951100	1p34.3	1.035988107	N/A	1.035988107	N/A	1	UNKNOWN: USER IMPORTED
N0358I24	1	32121101	1p34.3	1.002940915	N/A	1.002940915	N/A	1	UNKNOWN: USER IMPORTED
N0425I15	1	32397520	1p34.3	0.83993333	N/A	0.83993333	N/A	1	UNKNOWN: USER IMPORTED
N0014L10	1	32502241	1p34.3	0.934267358	N/A	0.934267358	N/A	1	UNKNOWN: USER IMPORTED
N0336O20	1	32700924	1p34.3	1.543705419	N/A	1.543705419	N/A	1	UNKNOWN: USER IMPORTED
N0276H09	1	32816132	1p34.3	0.95796033	N/A	0.95796033	N/A	1	UNKNOWN: USER IMPORTED
N0133F09	1	32839935	1p34.3	0.874785706	N/A	0.874785706	N/A	1	UNKNOWN: USER IMPORTED
N0573P06	1	32905348	1p34.3	1.01317155	N/A	1.01317155	N/A	1	UNKNOWN: USER IMPORTED
N0777F21	1	33051878	1p34.3	1.102362299	N/A	1.102362299	N/A	1	UNKNOWN: USER IMPORTED
N0094H24	1	33226849	1p34.3	1.159940605	N/A	1.159940605	N/A	1	UNKNOWN: USER IMPORTED
N0433N19	1	33245020	1p34.3	1.060569591	N/A	1.060569591	N/A	1	UNKNOWN: USER IMPORTED
N0396A06	1	33387808	1p34.3	1.122256412	N/A	1.122256412	N/A	1	UNKNOWN: USER IMPORTED
N0051A20	1	33548328	1p34.3	1.029810659	N/A	1.029810659	N/A	1	UNKNOWN: USER IMPORTED
N0125D21	1	33655465	1p34.3	1.2503674	N/A	1.2503674	N/A	1	UNKNOWN: USER IMPORTED
N0114D07	1	33732317	1p34.3	1.207492532	N/A	1.207492532	N/A	1	UNKNOWN: USER IMPORTED
N0207N22	1	33908026	1p34.3	1.144720578	N/A	1.144720578	N/A	1	UNKNOWN: USER IMPORTED
N0026F12	1	33940810	1p34.3	1.04467899	N/A	1.04467899	N/A	1	UNKNOWN: USER IMPORTED
N0489I06	1	34007494	1p34.3	1.033386027	N/A	1.033386027	N/A	1	UNKNOWN: USER IMPORTED
N0166O15	1	34075624	1p34.3	1.150990039	N/A	1.150990039	N/A	1	UNKNOWN: USER IMPORTED
N0076N20	1	34201037	1p34.3	1.120296152	N/A	1.120296152	N/A	1	UNKNOWN: USER IMPORTED
N0620G01	1	34311939	1p34.3	1.071092232	N/A	1.071092232	N/A	1	UNKNOWN: USER IMPORTED
N0428M11	1	34438753	1p34.3	1.150911708	N/A	1.150911708	N/A	1	UNKNOWN: USER IMPORTED
N0460N05	1	34546960	1p34.3	1.088969469	N/A	1.088969469	N/A	1	UNKNOWN: USER IMPORTED
N0612O20	1	34684669	1p34.3	1.023945842	N/A	1.023945842	N/A	1	UNKNOWN: USER IMPORTED
N0144M09	1	34802914	1p34.3	1.091327532	N/A	1.091327532	N/A	1	UNKNOWN: USER IMPORTED
N0563C02	1	34930477	1p34.3	0.943016048	N/A	0.943016048	N/A	1	UNKNOWN: USER IMPORTED
N0010D24	1	34975796	1p34.3	0.97412509	N/A	0.97412509	N/A	1	UNKNOWN: USER IMPORTED
N0158E15	1	35080481	1p34.3	0.86974872	N/A	0.86974872	N/A	1	UNKNOWN: USER IMPORTED
N0075L23	1	35134842	1p34.3	0.968895846	N/A	0.968895846	N/A	1	UNKNOWN: USER IMPORTED
N0745H03	1	35250011	1p34.3	1.019363672	N/A	1.019363672	N/A	1	UNKNOWN: USER IMPORTED
N0809M04	1	35365838	1p34.3	0.994689747	N/A	0.994689747	N/A	1	UNKNOWN: USER IMPORTED
N0452M14	1	35435107	1p34.3	0.937727807	N/A	0.937727807	N/A	1	UNKNOWN: USER IMPORTED
N0595E21	1	35558971	1p34.3	0.865346314	N/A	0.865346314	N/A	1	UNKNOWN: USER IMPORTED
N0159J11	1	35667544	1p34.3	0.825166433	N/A	0.825166433	N/A	1	UNKNOWN: USER IMPORTED
N0776D13	1	35873145	1p34.3	0.912404755	N/A	0.912404755	N/A	1	UNKNOWN: USER IMPORTED
N0805F09	1	35951347	1p34.3	0.984430169	N/A	0.984430169	N/A	1	UNKNOWN: USER IMPORTED
N0519P05	1	36082840	1p34.3	0.871712946	N/A	0.871712946	N/A	1	UNKNOWN: USER IMPORTED
N0702B17	1	36260181	1p34.3	1.125365859	N/A	1.125365859	N/A	1	UNKNOWN: USER IMPORTED
N0593A21	1	36358633	1p34.3	1.1451162	N/A	1.1451162	N/A	1	UNKNOWN: USER IMPORTED
M2013G23	1	36492241	1p34.3	1.111501257	N/A	1.111501257	N/A	1	UNKNOWN: USER IMPORTED
N0068O02	1	36530707	1p34.3	0.990866198	N/A	0.990866198	N/A	1	UNKNOWN: USER IMPORTED
N0005J09	1	36626334	1p34.3	1.16416751	N/A	1.16416751	N/A	1	UNKNOWN: USER IMPORTED
N0266M12	1	36771141	1p34.2	1.165579452	N/A	1.165579452	N/A	1	UNKNOWN: USER IMPORTED
N0730E03	1	36824382	1p34.2	1.028815656	N/A	1.028815656	N/A	1	UNKNOWN: USER IMPORTED
N0020P17	1	36935621	1p34.2	1.065670036	N/A	1.065670036	N/A	1	UNKNOWN: USER IMPORTED
N0345F04	1	37048904	1p34.2	1.035672997	N/A	1.035672997	N/A	1	UNKNOWN: USER IMPORTED
N0460H23	1	37178480	1p34.2	0.930636464	N/A	0.930636464	N/A	1	UNKNOWN: USER IMPORTED
N0508M23	1	37291580	1p34.2	0.951996856	N/A	0.951996856	N/A	1	UNKNOWN: USER IMPORTED
N0566C13	1	37480991	1p34.2	1.16237581	N/A	1.16237581	N/A	1	UNKNOWN: USER IMPORTED
N0100D11	1	37557948	1p34.2	1.064759115	N/A	1.064759115	N/A	1	UNKNOWN: USER IMPORTED
N0109P14	1	37596827	1p34.2	1.065581095	N/A	1.065581095	N/A	1	UNKNOWN: USER IMPORTED
N0410H14	1	37736919	1p34.2	1.01805356	N/A	1.01805356	N/A	1	UNKNOWN: USER IMPORTED
N0775L13	1	37955588	1p34.2	1.183114709	N/A	1.183114709	N/A	1	UNKNOWN: USER IMPORTED
N0605D16	1	38140688	1p34.2	1.031340297	N/A	1.031340297	N/A	1	UNKNOWN: USER IMPORTED
N0329N22	1	38222764	1p34.2	0.841574317	N/A	0.841574317	N/A	1	UNKNOWN: USER IMPORTED
N0633P10	1	38310536	1p34.2	1.148472538	N/A	1.148472538	N/A	1	UNKNOWN: USER IMPORTED
N0368J17	1	38399832	1p34.2	1.062240721	N/A	1.062240721	N/A	1	UNKNOWN: USER IMPORTED
N0165L19	1	38543175	1p34.2	1.116965594	N/A	1.116965594	N/A	1	UNKNOWN: USER IMPORTED
N0679G09	1	38597690	1p34.2	0.921461415	N/A	0.921461415	N/A	1	UNKNOWN: USER IMPORTED
N0364J18	1	38627340	1p34.2	0.958451139	N/A	0.958451139	N/A	1	UNKNOWN: USER IMPORTED
N0608G12	1	38683218	1p34.2	0.892786784	N/A	0.892786784	N/A	1	UNKNOWN: USER IMPORTED
N0445L12	1	38754395	1p34.2	0.908234269	N/A	0.908234269	N/A	1	UNKNOWN: USER IMPORTED
N0345N12	1	38921696	1p34.2	0.882658476	N/A	0.882658476	N/A	1	UNKNOWN: USER IMPORTED
N0528I12	1	39060869	1p34.2	1.04786766	N/A	1.04786766	N/A	1	UNKNOWN: USER IMPORTED
N0659O09	1	39092991	1p34.2	0.90448459	N/A	0.90448459	N/A	1	UNKNOWN: USER IMPORTED
N0216E21	1	39239592	1p34.2	0.905182629	N/A	0.905182629	N/A	1	UNKNOWN: USER IMPORTED
N0069E11	1	39334929	1p34.2	0.995343752	N/A	0.995343752	N/A	1	UNKNOWN: USER IMPORTED
N0314P18	1	39434493	1p34.2	1.095549478	N/A	1.095549478	N/A	1	UNKNOWN: USER IMPORTED
M2001D20	1	39533450	1p34.2	1.092663126	N/A	1.092663126	N/A	1	UNKNOWN: USER IMPORTED
N0428O04	1	39576027	1p34.2	1.074639342	N/A	1.074639342	N/A	1	UNKNOWN: USER IMPORTED
N0318B17	1	39728758	1p34.2	0.995494128	N/A	0.995494128	N/A	1	UNKNOWN: USER IMPORTED
M2180H16	1	39797019	1p34.2	0.93993258	N/A	0.93993258	N/A	1	UNKNOWN: USER IMPORTED
N0419E08	1	39821070	1p34.2	0.966661228	N/A	0.966661228	N/A	1	UNKNOWN: USER IMPORTED
M2204G02	1	39851066	1p34.2	1.027299404	N/A	1.027299404	N/A	1	UNKNOWN: USER IMPORTED
N0747C18	1	39863120	1p34.2	1.066660676	N/A	1.066660676	N/A	1	UNKNOWN: USER IMPORTED
N0350G05	1	40002242	1p34.2	1.450072008	N/A	1.450072008	N/A	1	UNKNOWN: USER IMPORTED
N0122E09	1	40172910	1p34.1	1.090804002	N/A	1.090804002	N/A	1	UNKNOWN: USER IMPORTED
N0585B06	1	40323983	1p34.1	0.956383595	N/A	0.956383595	N/A	1	UNKNOWN: USER IMPORTED
N0656D10	1	40396185	1p34.1	1.057674811	N/A	1.057674811	N/A	1	UNKNOWN: USER IMPORTED
N0717E06	1	40398077	1p34.1	0.826157966	N/A	0.826157966	N/A	1	UNKNOWN: USER IMPORTED
N0280O10	1	40483532	1p34.1	1.008917082	N/A	1.008917082	N/A	1	UNKNOWN: USER IMPORTED
N0644L15	1	40550991	1p34.1	1.065801513	N/A	1.065801513	N/A	1	UNKNOWN: USER IMPORTED
N0652O05	1	40735931	1p34.1	0.871585038	N/A	0.871585038	N/A	1	UNKNOWN: USER IMPORTED
N0348A07	1	40859790	1p34.1	1.02865949	N/A	1.02865949	N/A	1	UNKNOWN: USER IMPORTED
N0316O06	1	41007003	1p34.1	1.010490545	N/A	1.010490545	N/A	1	UNKNOWN: USER IMPORTED
N0164K22	1	41089989	1p34.1	0.995487752	N/A	0.995487752	N/A	1	UNKNOWN: USER IMPORTED
N0399E06	1	41179538	1p34.1	1.083731697	N/A	1.083731697	N/A	1	UNKNOWN: USER IMPORTED
N0595K03	1	41388724	1p34.1	1.196682843	N/A	1.196682843	N/A	1	UNKNOWN: USER IMPORTED
N0092H18	1	41579147	1p34.1	1.044672843	N/A	1.044672843	N/A	1	UNKNOWN: USER IMPORTED
N0413J19	1	41693112	1p34.1	0.982523749	N/A	0.982523749	N/A	1	UNKNOWN: USER IMPORTED
N0499B14	1	41757289	1p34.1	1.107301124	N/A	1.107301124	N/A	1	UNKNOWN: USER IMPORTED
N0045C15	1	41884583	1p34.1	0.982415464	N/A	0.982415464	N/A	1	UNKNOWN: USER IMPORTED
N0799L22	1	41974022	1p34.1	0.962214997	N/A	0.962214997	N/A	1	UNKNOWN: USER IMPORTED
N0558M13	1	42090132	1p34.1	1.06035423	N/A	1.06035423	N/A	1	UNKNOWN: USER IMPORTED
N0096H10	1	42247054	1p34.1	0.962399125	N/A	0.962399125	N/A	1	UNKNOWN: USER IMPORTED
N0105J15	1	42358357	1p34.1	1.046402175	N/A	1.046402175	N/A	1	UNKNOWN: USER IMPORTED
N0483I17	1	42518637	1p34.1	0.917551802	N/A	0.917551802	N/A	1	UNKNOWN: USER IMPORTED
N0125O01	1	42781758	1p34.1	1.061735535	N/A	1.061735535	N/A	1	UNKNOWN: USER IMPORTED
N0281F19	1	42850740	1p34.1	0.974113886	N/A	0.974113886	N/A	1	UNKNOWN: USER IMPORTED
N0113C10	1	42973893	1p34.1	1.003091529	N/A	1.003091529	N/A	1	UNKNOWN: USER IMPORTED
N0035J13	1	42975321	1p34.1	1.107762187	N/A	1.107762187	N/A	1	UNKNOWN: USER IMPORTED
N0297L05	1	43107565	1p34.1	1.006030036	N/A	1.006030036	N/A	1	UNKNOWN: USER IMPORTED
N0090B12	1	43253844	1p34.1	1.080293061	N/A	1.080293061	N/A	1	UNKNOWN: USER IMPORTED
N0150L19	1	43412121	1p34.1	0.852028046	N/A	0.852028046	N/A	1	UNKNOWN: USER IMPORTED
N0339E04	1	43516164	1p34.1	0.96629337	N/A	0.96629337	N/A	1	UNKNOWN: USER IMPORTED
N0323B10	1	43604598	1p34.1	1.005585234	N/A	1.005585234	N/A	1	UNKNOWN: USER IMPORTED
F0542I22	1	43689900	1p34.1	1.086134676	N/A	1.086134676	N/A	1	UNKNOWN: USER IMPORTED
N0419A24	1	43789463	1p34.1	1.132886635	N/A	1.132886635	N/A	1	UNKNOWN: USER IMPORTED
N0445G20	1	43844091	1p34.1	0.960269015	N/A	0.960269015	N/A	1	UNKNOWN: USER IMPORTED
N0802K22	1	43934846	1p34.1	0.932990264	N/A	0.932990264	N/A	1	UNKNOWN: USER IMPORTED
N0076O14	1	43993499	1p34.1	1.069476133	N/A	1.069476133	N/A	1	UNKNOWN: USER IMPORTED
N0076I08	1	44149446	1p34.1	1.016632396	N/A	1.016632396	N/A	1	UNKNOWN: USER IMPORTED
N0164M17	1	44202364	1p34.1	1.107696746	N/A	1.107696746	N/A	1	UNKNOWN: USER IMPORTED
N0761L18	1	44344387	1p34.1	1.046158654	N/A	1.046158654	N/A	1	UNKNOWN: USER IMPORTED
N0007P12	1	44411739	1p34.1	1.041508068	N/A	1.041508068	N/A	1	UNKNOWN: USER IMPORTED
N0788F03	1	44587378	1p34.1	1.005286981	N/A	1.005286981	N/A	1	UNKNOWN: USER IMPORTED
N0069J16	1	44808222	1p34.1	1.038496387	N/A	1.038496387	N/A	1	UNKNOWN: USER IMPORTED
N0154C15	1	44999567	1p34.1	0.938193332	N/A	0.938193332	N/A	1	UNKNOWN: USER IMPORTED
N0452L15	1	45150183	1p34.1	1.081443636	N/A	1.081443636	N/A	1	UNKNOWN: USER IMPORTED
N0782K14	1	45229185	1p34.1	0.93092391	N/A	0.93092391	N/A	1	UNKNOWN: USER IMPORTED
N0001J21	1	45384326	1p34.1	0.964715147	N/A	0.964715147	N/A	1	UNKNOWN: USER IMPORTED
N0183P01	1	45507910	1p34.1	1.064253433	N/A	1.064253433	N/A	1	UNKNOWN: USER IMPORTED
N0767N06	1	45522403	1p34.1	0.955745841	N/A	0.955745841	N/A	1	UNKNOWN: USER IMPORTED
N0743A18	1	45626511	1p34.1	0.839879787	N/A	0.839879787	N/A	1	UNKNOWN: USER IMPORTED
N0735A05	1	45683804	1p34.1	0.997961031	N/A	0.997961031	N/A	1	UNKNOWN: USER IMPORTED
N0200M07	1	45739354	1p34.1	0.989266549	N/A	0.989266549	N/A	1	UNKNOWN: USER IMPORTED
N0165N17	1	45858197	1p34.1	1.106693314	N/A	1.106693314	N/A	1	UNKNOWN: USER IMPORTED
N0112C15	1	46013118	1p32.3	1.116966585	N/A	1.116966585	N/A	1	UNKNOWN: USER IMPORTED
M2270C03	1	46110962	1p32.3	0.875451024	N/A	0.875451024	N/A	1	UNKNOWN: USER IMPORTED
N0165O06	1	46218440	1p32.3	1.070720903	N/A	1.070720903	N/A	1	UNKNOWN: USER IMPORTED
N0004M03	1	46410792	1p32.3	1.029246973	N/A	1.029246973	N/A	1	UNKNOWN: USER IMPORTED
N0008J09	1	46498432	1p32.3	1.145986765	N/A	1.145986765	N/A	1	UNKNOWN: USER IMPORTED
N0384I18	1	46579538	1p32.3	0.995582751	N/A	0.995582751	N/A	1	UNKNOWN: USER IMPORTED
N0585B20	1	46700214	1p32.3	0.970369164	N/A	0.970369164	N/A	1	UNKNOWN: USER IMPORTED
N0705G19	1	46849357	1p32.3	0.902078041	N/A	0.902078041	N/A	1	UNKNOWN: USER IMPORTED
N0624P10	1	46919078	1p32.3	0.944331515	N/A	0.944331515	N/A	1	UNKNOWN: USER IMPORTED
N0178C19	1	47071876	1p32.3	0.925965651	N/A	0.925965651	N/A	1	UNKNOWN: USER IMPORTED
N0332M15	1	47102156	1p32.3	1.151628587	N/A	1.151628587	N/A	1	UNKNOWN: USER IMPORTED
N0801E19	1	47130356	1p32.3	1.081756167	N/A	1.081756167	N/A	1	UNKNOWN: USER IMPORTED
N0165I13	1	47244193	1p32.3	1.074257998	N/A	1.074257998	N/A	1	UNKNOWN: USER IMPORTED
N0458M05	1	47399523	1p32.3	1.107786975	N/A	1.107786975	N/A	1	UNKNOWN: USER IMPORTED
N0045M02	1	47457634	1p32.3	1.038849968	N/A	1.038849968	N/A	1	UNKNOWN: USER IMPORTED
N0797P21	1	47544062	1p32.3	0.759330642	N/A	0.759330642	N/A	1	UNKNOWN: USER IMPORTED
N0561A23	1	47577515	1p32.3	1.166146609	N/A	1.166146609	N/A	1	UNKNOWN: USER IMPORTED
N0119B02	1	47625173	1p32.3	1.091026106	N/A	1.091026106	N/A	1	UNKNOWN: USER IMPORTED
N0039A02	1	47693334	1p32.3	1.164244849	N/A	1.164244849	N/A	1	UNKNOWN: USER IMPORTED
N0655A01	1	47815779	1p32.3	1.138781297	N/A	1.138781297	N/A	1	UNKNOWN: USER IMPORTED
N0252A04	1	48105666	1p32.3	1.02350114	N/A	1.02350114	N/A	1	UNKNOWN: USER IMPORTED
N0026H15	1	48155553	1p32.3	0.95226566	N/A	0.95226566	N/A	1	UNKNOWN: USER IMPORTED
N0430G23	1	48225928	1p32.3	1.136753612	N/A	1.136753612	N/A	1	UNKNOWN: USER IMPORTED
N0093C10	1	48430212	1p32.3	1.141837201	N/A	1.141837201	N/A	1	UNKNOWN: USER IMPORTED
N0715D13	1	48537391	1p32.3	1.012866654	N/A	1.012866654	N/A	1	UNKNOWN: USER IMPORTED
N0353J23	1	48781920	1p32.3	0.945422696	N/A	0.945422696	N/A	1	UNKNOWN: USER IMPORTED
N0094O18	1	48866808	1p32.3	1.13689441	N/A	1.13689441	N/A	1	UNKNOWN: USER IMPORTED
N0421N22	1	49025728	1p32.3	0.977706606	N/A	0.977706606	N/A	1	UNKNOWN: USER IMPORTED
N0558D23	1	49262428	1p32.3	1.007319524	N/A	1.007319524	N/A	1	UNKNOWN: USER IMPORTED
N0145E23	1	49404648	1p32.3	0.973057209	N/A	0.973057209	N/A	1	UNKNOWN: USER IMPORTED
N0698L03	1	49487713	1p32.3	0.990029047	N/A	0.990029047	N/A	1	UNKNOWN: USER IMPORTED
N0266K13	1	49680565	1p32.3	1.081780757	N/A	1.081780757	N/A	1	UNKNOWN: USER IMPORTED
N0475I08	1	49769798	1p32.3	1.043578785	N/A	1.043578785	N/A	1	UNKNOWN: USER IMPORTED
N0680C11	1	49918345	1p32.3	0.977102663	N/A	0.977102663	N/A	1	UNKNOWN: USER IMPORTED
N0670L22	1	49977878	1p32.3	1.125782303	N/A	1.125782303	N/A	1	UNKNOWN: USER IMPORTED
N0183G22	1	50097329	1p32.3	1.135816614	N/A	1.135816614	N/A	1	UNKNOWN: USER IMPORTED
N0367O03	1	50202701	1p32.3	1.064857078	N/A	1.064857078	N/A	1	UNKNOWN: USER IMPORTED
N0670L05	1	50462000	1p32.3	1.06425264	N/A	1.06425264	N/A	1	UNKNOWN: USER IMPORTED
M2588P08	1	50490338	1p32.3	1.069815337	N/A	1.069815337	N/A	1	UNKNOWN: USER IMPORTED
N0480P12	1	50690954	1p32.3	1.079786388	N/A	1.079786388	N/A	1	UNKNOWN: USER IMPORTED
N0116M11	1	50708276	1p32.3	1.040100389	N/A	1.040100389	N/A	1	UNKNOWN: USER IMPORTED
N0278J17	1	50796307	1p32.3	0.975050389	N/A	0.975050389	N/A	1	UNKNOWN: USER IMPORTED
N0186C18	1	50927968	1p32.3	0.872015363	N/A	0.872015363	N/A	1	UNKNOWN: USER IMPORTED
N0682P18	1	51090296	1p32.3	1.091002309	N/A	1.091002309	N/A	1	UNKNOWN: USER IMPORTED
N0088E11	1	51391345	1p32.3	1.071259008	N/A	1.071259008	N/A	1	UNKNOWN: USER IMPORTED
N0350N19	1	51543475	1p32.3	0.978848653	N/A	0.978848653	N/A	1	UNKNOWN: USER IMPORTED
N0469M21	1	51644851	1p32.3	1.068257738	N/A	1.068257738	N/A	1	UNKNOWN: USER IMPORTED
N0087O13	1	51677489	1p32.3	1.114798103	N/A	1.114798103	N/A	1	UNKNOWN: USER IMPORTED
N0091A18	1	51727145	1p32.3	1.122600474	N/A	1.122600474	N/A	1	UNKNOWN: USER IMPORTED
N0708I13	1	51864442	1p32.3	0.933081187	N/A	0.933081187	N/A	1	UNKNOWN: USER IMPORTED
N0601F17	1	52008201	1p32.3	1.03181306	N/A	1.03181306	N/A	1	UNKNOWN: USER IMPORTED
N0155O18	1	52114805	1p32.3	0.890562975	N/A	0.890562975	N/A	1	UNKNOWN: USER IMPORTED
N0043F06	1	52249457	1p32.3	0.942438084	N/A	0.942438084	N/A	1	UNKNOWN: USER IMPORTED
M2130O01	1	52357594	1p32.3	1.044052837	N/A	1.044052837	N/A	1	UNKNOWN: USER IMPORTED
N0452I17	1	52409287	1p32.3	0.908806285	N/A	0.908806285	N/A	1	UNKNOWN: USER IMPORTED
N0537L08	1	52543738	1p32.3	1.138477888	N/A	1.138477888	N/A	1	UNKNOWN: USER IMPORTED
N0712H04	1	52646508	1p32.3	0.991016995	N/A	0.991016995	N/A	1	UNKNOWN: USER IMPORTED
M2235M04	1	52757235	1p32.3	0.934067961	N/A	0.934067961	N/A	1	UNKNOWN: USER IMPORTED
N0627G19	1	52766030	1p32.3	1.104684469	N/A	1.104684469	N/A	1	UNKNOWN: USER IMPORTED
N0562F12	1	52860464	1p32.3	1.049302805	N/A	1.049302805	N/A	1	UNKNOWN: USER IMPORTED
N0351E14	1	53057671	1p32.3	1.009173591	N/A	1.009173591	N/A	1	UNKNOWN: USER IMPORTED
N0029L06	1	53059180	1p32.3	1.076553595	N/A	1.076553595	N/A	1	UNKNOWN: USER IMPORTED
N0809G07	1	53186939	1p32.3	0.944098802	N/A	0.944098802	N/A	1	UNKNOWN: USER IMPORTED
N0096E15	1	53274199	1p32.3	1.154612109	N/A	1.154612109	N/A	1	UNKNOWN: USER IMPORTED
N0325F02	1	53365135	1p32.3	1.017505341	N/A	1.017505341	N/A	1	UNKNOWN: USER IMPORTED
N0789L03	1	53395635	1p32.3	1.070788923	N/A	1.070788923	N/A	1	UNKNOWN: USER IMPORTED
N0254L18	1	53488650	1p32.3	1.04549869	N/A	1.04549869	N/A	1	UNKNOWN: USER IMPORTED
N0048C04	1	53498408	1p32.3	0.9773677	N/A	0.9773677	N/A	1	UNKNOWN: USER IMPORTED
N0323E04	1	53515496	1p32.3	1.056397023	N/A	1.056397023	N/A	1	UNKNOWN: USER IMPORTED
N0187B22	1	53632294	1p32.3	0.365698095	N/A	0.365698095	N/A	1	UNKNOWN: USER IMPORTED
N0195G13	1	53685438	1p32.3	0.890888197	N/A	0.890888197	N/A	1	UNKNOWN: USER IMPORTED
N0084E06	1	53863855	1p32.3	1.072474032	N/A	1.072474032	N/A	1	UNKNOWN: USER IMPORTED
N0323C05	1	53965532	1p32.3	1.087600063	N/A	1.087600063	N/A	1	UNKNOWN: USER IMPORTED
N0092H03	1	54106565	1p32.3	1.058459808	N/A	1.058459808	N/A	1	UNKNOWN: USER IMPORTED
N0433C03	1	54237330	1p32.3	0.990043296	N/A	0.990043296	N/A	1	UNKNOWN: USER IMPORTED
N0154H10	1	54371995	1p32.2	0.925584109	N/A	0.925584109	N/A	1	UNKNOWN: USER IMPORTED
N0425H22	1	54457718	1p32.2	1.049541368	N/A	1.049541368	N/A	1	UNKNOWN: USER IMPORTED
N0275N17	1	54560451	1p32.2	0.967973125	N/A	0.967973125	N/A	1	UNKNOWN: USER IMPORTED
N0012C17	1	54650958	1p32.2	0.953825738	N/A	0.953825738	N/A	1	UNKNOWN: USER IMPORTED
N0012C19	1	54653495	1p32.2	1.063486681	N/A	1.063486681	N/A	1	UNKNOWN: USER IMPORTED
N0627J09	1	54765583	1p32.2	1.116610625	N/A	1.116610625	N/A	1	UNKNOWN: USER IMPORTED
N0109I02	1	54867583	1p32.2	1.075383289	N/A	1.075383289	N/A	1	UNKNOWN: USER IMPORTED
N0387E03	1	55067008	1p32.2	1.061298368	N/A	1.061298368	N/A	1	UNKNOWN: USER IMPORTED
N0791G04	1	55175675	1p32.2	0.815278869	N/A	0.815278869	N/A	1	UNKNOWN: USER IMPORTED
N0395E05	1	55269506	1p32.2	1.114004877	N/A	1.114004877	N/A	1	UNKNOWN: USER IMPORTED
N0365M18	1	55417676	1p32.2	1.12078002	N/A	1.12078002	N/A	1	UNKNOWN: USER IMPORTED
N0447E04	1	55584535	1p32.2	1.09861728	N/A	1.09861728	N/A	1	UNKNOWN: USER IMPORTED
N0306P02	1	55768135	1p32.2	0.718683749	N/A	0.718683749	N/A	1	UNKNOWN: USER IMPORTED
N0769I07	1	55823387	1p32.2	1.091291836	N/A	1.091291836	N/A	1	UNKNOWN: USER IMPORTED
N0613A17	1	55937618	1p32.2	1.082002761	N/A	1.082002761	N/A	1	UNKNOWN: USER IMPORTED
N0606D16	1	56052919	1p32.2	1.138407489	N/A	1.138407489	N/A	1	UNKNOWN: USER IMPORTED
N0802D18	1	56177563	1p32.2	1.08086815	N/A	1.08086815	N/A	1	UNKNOWN: USER IMPORTED
N0798A22	1	56192831	1p32.2	0.957737731	N/A	0.957737731	N/A	1	UNKNOWN: USER IMPORTED
N0147B11	1	56271292	1p32.2	1.023394848	N/A	1.023394848	N/A	1	UNKNOWN: USER IMPORTED
N0347O14	1	56391178	1p32.2	1.048467141	N/A	1.048467141	N/A	1	UNKNOWN: USER IMPORTED
N0650C20	1	56531316	1p32.2	1.053277562	N/A	1.053277562	N/A	1	UNKNOWN: USER IMPORTED
N0367O01	1	56602424	1p32.2	1.02671321	N/A	1.02671321	N/A	1	UNKNOWN: USER IMPORTED
N0123K23	1	56677921	1p32.1	1.106599119	N/A	1.106599119	N/A	1	UNKNOWN: USER IMPORTED
M2005O09	1	56772290	1p32.1	1.033382061	N/A	1.033382061	N/A	1	UNKNOWN: USER IMPORTED
N0367N23	1	56864625	1p32.1	1.040756388	N/A	1.040756388	N/A	1	UNKNOWN: USER IMPORTED
N0725A01	1	56993996	1p32.1	1.163512106	N/A	1.163512106	N/A	1	UNKNOWN: USER IMPORTED
N0711A19	1	57242156	1p32.1	1.146838492	N/A	1.146838492	N/A	1	UNKNOWN: USER IMPORTED
N0243M12	1	57299544	1p32.1	1.139625091	N/A	1.139625091	N/A	1	UNKNOWN: USER IMPORTED
N0145H07	1	57414575	1p32.1	1.048320295	N/A	1.048320295	N/A	1	UNKNOWN: USER IMPORTED
N0749L17	1	57454737	1p32.1	1.161705534	N/A	1.161705534	N/A	1	UNKNOWN: USER IMPORTED
N0208L07	1	57620161	1p32.1	0.971513393	N/A	0.971513393	N/A	1	UNKNOWN: USER IMPORTED
N0768B05	1	57691792	1p32.1	1.034993996	N/A	1.034993996	N/A	1	UNKNOWN: USER IMPORTED
N0684M24	1	57803888	1p32.1	1.024376762	N/A	1.024376762	N/A	1	UNKNOWN: USER IMPORTED
N0012L18	1	57844932	1p32.1	1.140725693	N/A	1.140725693	N/A	1	UNKNOWN: USER IMPORTED
N0636K17	1	58013413	1p32.1	1.173212271	N/A	1.173212271	N/A	1	UNKNOWN: USER IMPORTED
N0018M18	1	58161390	1p32.1	1.142574901	N/A	1.142574901	N/A	1	UNKNOWN: USER IMPORTED
N0588L12	1	58320441	1p32.1	1.176686602	N/A	1.176686602	N/A	1	UNKNOWN: USER IMPORTED
N0342F23	1	58327600	1p32.1	0.931041803	N/A	0.931041803	N/A	1	UNKNOWN: USER IMPORTED
N0454N17	1	58484249	1p32.1	1.145648653	N/A	1.145648653	N/A	1	UNKNOWN: USER IMPORTED
N0162J04	1	58510504	1p32.1	0.905869266	N/A	0.905869266	N/A	1	UNKNOWN: USER IMPORTED
N0045F22	1	58685011	1p32.1	1.137559729	N/A	1.137559729	N/A	1	UNKNOWN: USER IMPORTED
N0206P01	1	58698038	1p32.1	1.092199089	N/A	1.092199089	N/A	1	UNKNOWN: USER IMPORTED
N0010A17	1	58904810	1p32.1	1.08650898	N/A	1.08650898	N/A	1	UNKNOWN: USER IMPORTED
N0592P11	1	59022574	1p32.1	1.100808568	N/A	1.100808568	N/A	1	UNKNOWN: USER IMPORTED
M2003P09	1	59070556	1p32.1	1.088284815	N/A	1.088284815	N/A	1	UNKNOWN: USER IMPORTED
N0467C18	1	59102770	1p32.1	2.667084246	N/A	2.667084246	N/A	1	UNKNOWN: USER IMPORTED
N0316F18	1	59224212	1p32.1	1.084245212	N/A	1.084245212	N/A	1	UNKNOWN: USER IMPORTED
N0242B09	1	59374848	1p32.1	0.949546382	N/A	0.949546382	N/A	1	UNKNOWN: USER IMPORTED
N0066M21	1	59406212	1p32.1	1.030776611	N/A	1.030776611	N/A	1	UNKNOWN: USER IMPORTED
N0354P07	1	59516285	1p32.1	1.005442453	N/A	1.005442453	N/A	1	UNKNOWN: USER IMPORTED
N0475B24	1	59623648	1p32.1	0.963244506	N/A	0.963244506	N/A	1	UNKNOWN: USER IMPORTED
N0013N22	1	59666870	1p32.1	1.135771995	N/A	1.135771995	N/A	1	UNKNOWN: USER IMPORTED
N0479E21	1	59691402	1p32.1	1.124015391	N/A	1.124015391	N/A	1	UNKNOWN: USER IMPORTED
N0123H07	1	59807527	1p32.1	1.094260486	N/A	1.094260486	N/A	1	UNKNOWN: USER IMPORTED
N0541N13	1	59918849	1p32.1	1.126664767	N/A	1.126664767	N/A	1	UNKNOWN: USER IMPORTED
N0706N07	1	59972544	1p32.1	1.133851396	N/A	1.133851396	N/A	1	UNKNOWN: USER IMPORTED
N0363E22	1	60184996	1p32.1	1.05068054	N/A	1.05068054	N/A	1	UNKNOWN: USER IMPORTED
N0776H12	1	60356152	1p32.1	1.092224869	N/A	1.092224869	N/A	1	UNKNOWN: USER IMPORTED
N0025A21	1	60393064	1p32.1	1.043316327	N/A	1.043316327	N/A	1	UNKNOWN: USER IMPORTED
N0436K08	1	60505610	1p32.1	0.97162028	N/A	0.97162028	N/A	1	UNKNOWN: USER IMPORTED
N0364M11	1	60649316	1p32.1	1.119968946	N/A	1.119968946	N/A	1	UNKNOWN: USER IMPORTED
N0032I17	1	60776381	1p32.1	1.004519733	N/A	1.004519733	N/A	1	UNKNOWN: USER IMPORTED
N0717I12	1	60905224	1p32.1	1.077022788	N/A	1.077022788	N/A	1	UNKNOWN: USER IMPORTED
N0108D17	1	60976421	1p32.1	0.944721881	N/A	0.944721881	N/A	1	UNKNOWN: USER IMPORTED
N0232E07	1	61117054	1p32.1	1.086864345	N/A	1.086864345	N/A	1	UNKNOWN: USER IMPORTED
N0689O24	1	61305848	1p32.1	1.020603088	N/A	1.020603088	N/A	1	UNKNOWN: USER IMPORTED
N0001K15	1	61448459	1p32.1	0.911233953	N/A	0.911233953	N/A	1	UNKNOWN: USER IMPORTED
F0605A18	1	61498772	1p32.1	0.934896486	N/A	0.934896486	N/A	1	UNKNOWN: USER IMPORTED
N0138I13	1	61592413	1p32.1	0.969697302	N/A	0.969697302	N/A	1	UNKNOWN: USER IMPORTED
N0119G24	1	61649223	1p32.1	0.916060338	N/A	0.916060338	N/A	1	UNKNOWN: USER IMPORTED
N0055I04	1	61718625	1p32.1	0.973533839	N/A	0.973533839	N/A	1	UNKNOWN: USER IMPORTED
N0727C20	1	61830162	1p32.1	0.871957854	N/A	0.871957854	N/A	1	UNKNOWN: USER IMPORTED
N0624D22	1	61951566	1p31.3	0.51254806	N/A	0.51254806	N/A	1	UNKNOWN: USER IMPORTED
N0185E18	1	62029857	1p31.3	0.979314971	N/A	0.979314971	N/A	1	UNKNOWN: USER IMPORTED
N0746E15	1	62098323	1p31.3	0.99464605	N/A	0.99464605	N/A	1	UNKNOWN: USER IMPORTED
N0293K19	1	62279623	1p31.3	0.881115651	N/A	0.881115651	N/A	1	UNKNOWN: USER IMPORTED
N0611A01	1	62388729	1p31.3	0.929605369	N/A	0.929605369	N/A	1	UNKNOWN: USER IMPORTED
N0637F13	1	62467606	1p31.3	1.002572561	N/A	1.002572561	N/A	1	UNKNOWN: USER IMPORTED
N0456A02	1	62603108	1p31.3	1.04488156	N/A	1.04488156	N/A	1	UNKNOWN: USER IMPORTED
N0013M04	1	62618851	1p31.3	1.116589803	N/A	1.116589803	N/A	1	UNKNOWN: USER IMPORTED
N0005P04	1	62780606	1p31.3	1.01582043	N/A	1.01582043	N/A	1	UNKNOWN: USER IMPORTED
N0818K02	1	62847815	1p31.3	0.987216584	N/A	0.987216584	N/A	1	UNKNOWN: USER IMPORTED
N0673C04	1	63097526	1p31.3	0.994634737	N/A	0.994634737	N/A	1	UNKNOWN: USER IMPORTED
N0445I18	1	63177287	1p31.3	0.925464332	N/A	0.925464332	N/A	1	UNKNOWN: USER IMPORTED
N0384L12	1	63357397	1p31.3	0.927779363	N/A	0.927779363	N/A	1	UNKNOWN: USER IMPORTED
N0425O10	1	63482941	1p31.3	1.093014129	N/A	1.093014129	N/A	1	UNKNOWN: USER IMPORTED
N0035C14	1	63629781	1p31.3	1.078976603	N/A	1.078976603	N/A	1	UNKNOWN: USER IMPORTED
N0522H23	1	63726476	1p31.3	1.164880422	N/A	1.164880422	N/A	1	UNKNOWN: USER IMPORTED
N0746P17	1	63906808	1p31.3	1.156164849	N/A	1.156164849	N/A	1	UNKNOWN: USER IMPORTED
N0105I06	1	64017905	1p31.3	1.050979487	N/A	1.050979487	N/A	1	UNKNOWN: USER IMPORTED
N0281O19	1	64190914	1p31.3	0.770005484	N/A	0.770005484	N/A	1	UNKNOWN: USER IMPORTED
N0093F23	1	64351376	1p31.3	1.051656902	N/A	1.051656902	N/A	1	UNKNOWN: USER IMPORTED
N0442I03	1	64532292	1p31.3	0.877335928	N/A	0.877335928	N/A	1	UNKNOWN: USER IMPORTED
N0391L18	1	64635395	1p31.3	1.160988656	N/A	1.160988656	N/A	1	UNKNOWN: USER IMPORTED
N0034E08	1	64741438	1p31.3	0.949692831	N/A	0.949692831	N/A	1	UNKNOWN: USER IMPORTED
N0726F23	1	64965086	1p31.3	0.819849835	N/A	0.819849835	N/A	1	UNKNOWN: USER IMPORTED
N0469G08	1	65057302	1p31.3	1.114719772	N/A	1.114719772	N/A	1	UNKNOWN: USER IMPORTED
M2008P08	1	65157629	1p31.3	0.974646636	N/A	0.974646636	N/A	1	UNKNOWN: USER IMPORTED
N0282E16	1	65243788	1p31.3	1.063099983	N/A	1.063099983	N/A	1	UNKNOWN: USER IMPORTED
N0410H13	1	65328270	1p31.3	1.104054846	N/A	1.104054846	N/A	1	UNKNOWN: USER IMPORTED
N0731H18	1	65399386	1p31.3	1.070703849	N/A	1.070703849	N/A	1	UNKNOWN: USER IMPORTED
N0808L20	1	65504495	1p31.3	0.937514132	N/A	0.937514132	N/A	1	UNKNOWN: USER IMPORTED
N0610F12	1	65624488	1p31.3	0.873174465	N/A	0.873174465	N/A	1	UNKNOWN: USER IMPORTED
N0018D17	1	65670061	1p31.3	1.046813562	N/A	1.046813562	N/A	1	UNKNOWN: USER IMPORTED
N0348H06	1	65815993	1p31.3	0.91150722	N/A	0.91150722	N/A	1	UNKNOWN: USER IMPORTED
N0360E07	1	66000841	1p31.2	1.068925932	N/A	1.068925932	N/A	1	UNKNOWN: USER IMPORTED
N0607G09	1	66053717	1p31.2	1.101353911	N/A	1.101353911	N/A	1	UNKNOWN: USER IMPORTED
N0010D05	1	66251183	1p31.2	0.995263824	N/A	0.995263824	N/A	1	UNKNOWN: USER IMPORTED
N0097G08	1	66449797	1p31.2	0.926565528	N/A	0.926565528	N/A	1	UNKNOWN: USER IMPORTED
N0174B10	1	66460803	1p31.2	0.893676189	N/A	0.893676189	N/A	1	UNKNOWN: USER IMPORTED
N0266I14	1	66531301	1p31.2	1.05794312	N/A	1.05794312	N/A	1	UNKNOWN: USER IMPORTED
N0381L12	1	66572444	1p31.2	0.899713434	N/A	0.899713434	N/A	1	UNKNOWN: USER IMPORTED
N0253I21	1	66686423	1p31.2	1.008550908	N/A	1.008550908	N/A	1	UNKNOWN: USER IMPORTED
N0281L19	1	66868991	1p31.2	1.051724326	N/A	1.051724326	N/A	1	UNKNOWN: USER IMPORTED
N0384C24	1	67024674	1p31.2	1.014923093	N/A	1.014923093	N/A	1	UNKNOWN: USER IMPORTED
N0102M16	1	67103985	1p31.2	0.987653523	N/A	0.987653523	N/A	1	UNKNOWN: USER IMPORTED
N0055O04	1	67234231	1p31.2	0.995535356	N/A	0.995535356	N/A	1	UNKNOWN: USER IMPORTED
N0764P11	1	67359130	1p31.2	0.876918493	N/A	0.876918493	N/A	1	UNKNOWN: USER IMPORTED
N0746B05	1	67485540	1p31.2	1.229668162	N/A	1.229668162	N/A	1	UNKNOWN: USER IMPORTED
N0714F22	1	67516316	1p31.2	0.991254767	N/A	0.991254767	N/A	1	UNKNOWN: USER IMPORTED
N0422P08	1	67607111	1p31.2	1.085279281	N/A	1.085279281	N/A	1	UNKNOWN: USER IMPORTED
N0300N02	1	67783882	1p31.2	1.06046786	N/A	1.06046786	N/A	1	UNKNOWN: USER IMPORTED
N0112C05	1	67796524	1p31.2	1.10438106	N/A	1.10438106	N/A	1	UNKNOWN: USER IMPORTED
N0621B07	1	67874285	1p31.2	0.957276668	N/A	0.957276668	N/A	1	UNKNOWN: USER IMPORTED
N0518D03	1	67937249	1p31.2	0.991613696	N/A	0.991613696	N/A	1	UNKNOWN: USER IMPORTED
N0746A17	1	68067598	1p31.2	1.030005694	N/A	1.030005694	N/A	1	UNKNOWN: USER IMPORTED
M2220K05	1	68092535	1p31.2	0.944035443	N/A	0.944035443	N/A	1	UNKNOWN: USER IMPORTED
N0228O03	1	68171946	1p31.2	1.035538645	N/A	1.035538645	N/A	1	UNKNOWN: USER IMPORTED
N0358F02	1	68283723	1p31.2	0.947728407	N/A	0.947728407	N/A	1	UNKNOWN: USER IMPORTED
N0043E20	1	68388607	1p31.2	0.941060151	N/A	0.941060151	N/A	1	UNKNOWN: USER IMPORTED
N0769K08	1	68572989	1p31.2	0.898037843	N/A	0.898037843	N/A	1	UNKNOWN: USER IMPORTED
N0333N17	1	68661153	1p31.2	0.941311901	N/A	0.941311901	N/A	1	UNKNOWN: USER IMPORTED
N0272A13	1	68778358	1p31.2	1.109749218	N/A	1.109749218	N/A	1	UNKNOWN: USER IMPORTED
N0185G11	1	68978218	1p31.2	1.018770934	N/A	1.018770934	N/A	1	UNKNOWN: USER IMPORTED
N0124D12	1	69035339	1p31.2	1.093612023	N/A	1.093612023	N/A	1	UNKNOWN: USER IMPORTED
N0413D19	1	69217072	1p31.2	0.93423206	N/A	0.93423206	N/A	1	UNKNOWN: USER IMPORTED
N0795A13	1	69235759	1p31.2	0.987683884	N/A	0.987683884	N/A	1	UNKNOWN: USER IMPORTED
N0493B12	1	69399603	1p31.2	0.868507321	N/A	0.868507321	N/A	1	UNKNOWN: USER IMPORTED
N0460H15	1	69484095	1p31.2	0.976221686	N/A	0.976221686	N/A	1	UNKNOWN: USER IMPORTED
N0505J08	1	69565322	1p31.2	1.062614628	N/A	1.062614628	N/A	1	UNKNOWN: USER IMPORTED
N0423A18	1	69663766	1p31.2	1.091276964	N/A	1.091276964	N/A	1	UNKNOWN: USER IMPORTED
N0419I14	1	69790503	1p31.1	0.959018593	N/A	0.959018593	N/A	1	UNKNOWN: USER IMPORTED
N0768G20	1	69809895	1p31.1	1.093431564	N/A	1.093431564	N/A	1	UNKNOWN: USER IMPORTED
N0261C01	1	69874311	1p31.1	0.992486987	N/A	0.992486987	N/A	1	UNKNOWN: USER IMPORTED
N0521J17	1	70067347	1p31.1	0.94601127	N/A	0.94601127	N/A	1	UNKNOWN: USER IMPORTED
N0180O05	1	70150645	1p31.1	0.966322818	N/A	0.966322818	N/A	1	UNKNOWN: USER IMPORTED
N0170O09	1	70274038	1p31.1	0.943568332	N/A	0.943568332	N/A	1	UNKNOWN: USER IMPORTED
M2011O01	1	70421362	1p31.1	1.107462744	N/A	1.107462744	N/A	1	UNKNOWN: USER IMPORTED
N0099H08	1	70503482	1p31.1	0.982534795	N/A	0.982534795	N/A	1	UNKNOWN: USER IMPORTED
N0069F02	1	70572338	1p31.1	0.994963063	N/A	0.994963063	N/A	1	UNKNOWN: USER IMPORTED
N0202E21	1	70691309	1p31.1	1.029114504	N/A	1.029114504	N/A	1	UNKNOWN: USER IMPORTED
N0667C04	1	70850559	1p31.1	1.036095787	N/A	1.036095787	N/A	1	UNKNOWN: USER IMPORTED
N0437B07	1	71048049	1p31.1	1.07152107	N/A	1.07152107	N/A	1	UNKNOWN: USER IMPORTED
N0417C02	1	71150178	1p31.1	1.093006197	N/A	1.093006197	N/A	1	UNKNOWN: USER IMPORTED
N0739D05	1	71235398	1p31.1	1.047666379	N/A	1.047666379	N/A	1	UNKNOWN: USER IMPORTED
N0356O17	1	71340949	1p31.1	0.940919452	N/A	0.940919452	N/A	1	UNKNOWN: USER IMPORTED
N0650N17	1	71445765	1p31.1	1.088311785	N/A	1.088311785	N/A	1	UNKNOWN: USER IMPORTED
N0030O07	1	71540707	1p31.1	0.905228041	N/A	0.905228041	N/A	1	UNKNOWN: USER IMPORTED
N0603C14	1	71769608	1p31.1	1.074838243	N/A	1.074838243	N/A	1	UNKNOWN: USER IMPORTED
N0768N16	1	71840733	1p31.1	0.938943724	N/A	0.938943724	N/A	1	UNKNOWN: USER IMPORTED
N0763J10	1	72017671	1p31.1	0.835877961	N/A	0.835877961	N/A	1	UNKNOWN: USER IMPORTED
N0145G22	1	72058081	1p31.1	1.089110068	N/A	1.089110068	N/A	1	UNKNOWN: USER IMPORTED
N0634D10	1	72132610	1p31.1	0.982725268	N/A	0.982725268	N/A	1	UNKNOWN: USER IMPORTED
N0010G06	1	72253773	1p31.1	0.720661857	N/A	0.720661857	N/A	1	UNKNOWN: USER IMPORTED
N0367J02	1	72406807	1p31.1	1.011374496	N/A	1.011374496	N/A	1	UNKNOWN: USER IMPORTED
N0695J17	1	72497571	1p31.1	1.066489438	N/A	1.066489438	N/A	1	UNKNOWN: USER IMPORTED
N0006C24	1	72585228	1p31.1	0.947195953	N/A	0.947195953	N/A	1	UNKNOWN: USER IMPORTED
N0262K01	1	72614045	1p31.1	0.956246763	N/A	0.956246763	N/A	1	UNKNOWN: USER IMPORTED
N0368J01	1	72729172	1p31.1	0.934861782	N/A	0.934861782	N/A	1	UNKNOWN: USER IMPORTED
N0560G21	1	72818449	1p31.1	0.993525856	N/A	0.993525856	N/A	1	UNKNOWN: USER IMPORTED
N0585N05	1	72967242	1p31.1	0.932444524	N/A	0.932444524	N/A	1	UNKNOWN: USER IMPORTED
N0706P19	1	73126787	1p31.1	1.020967575	N/A	1.020967575	N/A	1	UNKNOWN: USER IMPORTED
N0480P09	1	73208235	1p31.1	0.655056102	N/A	0.655056102	N/A	1	UNKNOWN: USER IMPORTED
N0030N07	1	73296800	1p31.1	0.995779997	N/A	0.995779997	N/A	1	UNKNOWN: USER IMPORTED
N0747H09	1	73341948	1p31.1	1.064951869	N/A	1.064951869	N/A	1	UNKNOWN: USER IMPORTED
N0519H14	1	73450021	1p31.1	1.026621295	N/A	1.026621295	N/A	1	UNKNOWN: USER IMPORTED
N0616J10	1	73571700	1p31.1	0.986744823	N/A	0.986744823	N/A	1	UNKNOWN: USER IMPORTED
N0680L08	1	73655029	1p31.1	1.020263587	N/A	1.020263587	N/A	1	UNKNOWN: USER IMPORTED
N0699H03	1	73757696	1p31.1	1.084549811	N/A	1.084549811	N/A	1	UNKNOWN: USER IMPORTED
N0293C13	1	73884148	1p31.1	1.043097099	N/A	1.043097099	N/A	1	UNKNOWN: USER IMPORTED
N0060K15	1	73926980	1p31.1	1.049217632	N/A	1.049217632	N/A	1	UNKNOWN: USER IMPORTED
M2007A05	1	74027813	1p31.1	1.027958774	N/A	1.027958774	N/A	1	UNKNOWN: USER IMPORTED
N0016O20	1	74050157	1p31.1	0.854558438	N/A	0.854558438	N/A	1	UNKNOWN: USER IMPORTED
N0744P07	1	74072310	1p31.1	0.974919407	N/A	0.974919407	N/A	1	UNKNOWN: USER IMPORTED
N0235J11	1	74094125	1p31.1	0.979887779	N/A	0.979887779	N/A	1	UNKNOWN: USER IMPORTED
N0627I15	1	74214127	1p31.1	1.080286815	N/A	1.080286815	N/A	1	UNKNOWN: USER IMPORTED
N0585M16	1	74347134	1p31.1	0.949921082	N/A	0.949921082	N/A	1	UNKNOWN: USER IMPORTED
N0044I08	1	74452428	1p31.1	1.053331402	N/A	1.053331402	N/A	1	UNKNOWN: USER IMPORTED
N0794B20	1	74485337	1p31.1	1.00802143	N/A	1.00802143	N/A	1	UNKNOWN: USER IMPORTED
N0525A15	1	74596137	1p31.1	0.949939723	N/A	0.949939723	N/A	1	UNKNOWN: USER IMPORTED
N0538B11	1	74686798	1p31.1	1.053148167	N/A	1.053148167	N/A	1	UNKNOWN: USER IMPORTED
N0664F18	1	74720578	1p31.1	0.977476967	N/A	0.977476967	N/A	1	UNKNOWN: USER IMPORTED
N0026K06	1	74862247	1p31.1	1.081832218	N/A	1.081832218	N/A	1	UNKNOWN: USER IMPORTED
N0316M10	1	74883095	1p31.1	0.954598638	N/A	0.954598638	N/A	1	UNKNOWN: USER IMPORTED
N0047B07	1	75031143	1p31.1	0.909366402	N/A	0.909366402	N/A	1	UNKNOWN: USER IMPORTED
N0114K16	1	75128963	1p31.1	1.07703429	N/A	1.07703429	N/A	1	UNKNOWN: USER IMPORTED
N0631J12	1	75254618	1p31.1	0.999080323	N/A	0.999080323	N/A	1	UNKNOWN: USER IMPORTED
N0492C03	1	75351827	1p31.1	0.912091728	N/A	0.912091728	N/A	1	UNKNOWN: USER IMPORTED
N0297N06	1	75462133	1p31.1	1.000476719	N/A	1.000476719	N/A	1	UNKNOWN: USER IMPORTED
N0103D01	1	75511205	1p31.1	0.992350938	N/A	0.992350938	N/A	1	UNKNOWN: USER IMPORTED
N0711D08	1	75668505	1p31.1	1.056553685	N/A	1.056553685	N/A	1	UNKNOWN: USER IMPORTED
N0550H02	1	75807178	1p31.1	1.088741515	N/A	1.088741515	N/A	1	UNKNOWN: USER IMPORTED
N0013J14	1	75962496	1p31.1	1.067638228	N/A	1.067638228	N/A	1	UNKNOWN: USER IMPORTED
N0001M03	1	76026734	1p31.1	1.064888807	N/A	1.064888807	N/A	1	UNKNOWN: USER IMPORTED
N0806G12	1	76157471	1p31.1	0.830965908	N/A	0.830965908	N/A	1	UNKNOWN: USER IMPORTED
N0180M17	1	76349996	1p31.1	0.975540701	N/A	0.975540701	N/A	1	UNKNOWN: USER IMPORTED
N0465C20	1	76406485	1p31.1	1.030655941	N/A	1.030655941	N/A	1	UNKNOWN: USER IMPORTED
N0232A07	1	76501564	1p31.1	1.107674932	N/A	1.107674932	N/A	1	UNKNOWN: USER IMPORTED
N0794G09	1	76590160	1p31.1	1.132304605	N/A	1.132304605	N/A	1	UNKNOWN: USER IMPORTED
N0190F09	1	76690376	1p31.1	1.074591649	N/A	1.074591649	N/A	1	UNKNOWN: USER IMPORTED
N0064N03	1	76715088	1p31.1	1.028250483	N/A	1.028250483	N/A	1	UNKNOWN: USER IMPORTED
M2013F12	1	76830542	1p31.1	0.929925833	N/A	0.929925833	N/A	1	UNKNOWN: USER IMPORTED
N0627E04	1	76883573	1p31.1	1.113388144	N/A	1.113388144	N/A	1	UNKNOWN: USER IMPORTED
N0162L20	1	77071408	1p31.1	1.070150276	N/A	1.070150276	N/A	1	UNKNOWN: USER IMPORTED
N0754F04	1	77195406	1p31.1	1.074375098	N/A	1.074375098	N/A	1	UNKNOWN: USER IMPORTED
N0722L22	1	77318024	1p31.1	1.038016683	N/A	1.038016683	N/A	1	UNKNOWN: USER IMPORTED
N0607F18	1	77424106	1p31.1	0.974544608	N/A	0.974544608	N/A	1	UNKNOWN: USER IMPORTED
N0417K02	1	77485792	1p31.1	0.868876171	N/A	0.868876171	N/A	1	UNKNOWN: USER IMPORTED
N0553D01	1	77657642	1p31.1	0.944894507	N/A	0.944894507	N/A	1	UNKNOWN: USER IMPORTED
N0016C06	1	77686295	1p31.1	0.911669831	N/A	0.911669831	N/A	1	UNKNOWN: USER IMPORTED
N0770L11	1	77774806	1p31.1	1.062380527	N/A	1.062380527	N/A	1	UNKNOWN: USER IMPORTED
N0280I18	1	77956488	1p31.1	0.949355115	N/A	0.949355115	N/A	1	UNKNOWN: USER IMPORTED
N0630L23	1	78067126	1p31.1	0.915188483	N/A	0.915188483	N/A	1	UNKNOWN: USER IMPORTED
N0160E18	1	78181995	1p31.1	0.986520717	N/A	0.986520717	N/A	1	UNKNOWN: USER IMPORTED
N0034J10	1	78276455	1p31.1	1.045441875	N/A	1.045441875	N/A	1	UNKNOWN: USER IMPORTED
N0323I03	1	78356499	1p31.1	0.976041624	N/A	0.976041624	N/A	1	UNKNOWN: USER IMPORTED
N0348L16	1	78399503	1p31.1	1.01912501	N/A	1.01912501	N/A	1	UNKNOWN: USER IMPORTED
N0675A03	1	78543639	1p31.1	1.023303329	N/A	1.023303329	N/A	1	UNKNOWN: USER IMPORTED
N0484A08	1	78646533	1p31.1	1.152669696	N/A	1.152669696	N/A	1	UNKNOWN: USER IMPORTED
N0695I16	1	78781684	1p31.1	0.698889781	N/A	0.698889781	N/A	1	UNKNOWN: USER IMPORTED
N0702A04	1	78809150	1p31.1	1.008365789	N/A	1.008365789	N/A	1	UNKNOWN: USER IMPORTED
N0572C12	1	78964439	1p31.1	0.820520111	N/A	0.820520111	N/A	1	UNKNOWN: USER IMPORTED
N0293H14	1	79024165	1p31.1	1.041408915	N/A	1.041408915	N/A	1	UNKNOWN: USER IMPORTED
M2017D01	1	79182939	1p31.1	1.052749472	N/A	1.052749472	N/A	1	UNKNOWN: USER IMPORTED
M2005N18	1	79355470	1p31.1	0.833464571	N/A	0.833464571	N/A	1	UNKNOWN: USER IMPORTED
N0693O17	1	79394882	1p31.1	1.076298969	N/A	1.076298969	N/A	1	UNKNOWN: USER IMPORTED
N0740C16	1	79457078	1p31.1	0.92500198	N/A	0.92500198	N/A	1	UNKNOWN: USER IMPORTED
N0316O02	1	79533489	1p31.1	0.96650526	N/A	0.96650526	N/A	1	UNKNOWN: USER IMPORTED
N0731A12	1	79596038	1p31.1	1.022128165	N/A	1.022128165	N/A	1	UNKNOWN: USER IMPORTED
N0449N05	1	79706966	1p31.1	0.676425616	N/A	0.676425616	N/A	1	UNKNOWN: USER IMPORTED
N0794A19	1	79791855	1p31.1	1.021582028	N/A	1.021582028	N/A	1	UNKNOWN: USER IMPORTED
N0389A08	1	79884842	1p31.1	1.005537541	N/A	1.005537541	N/A	1	UNKNOWN: USER IMPORTED
N0320E02	1	79970722	1p31.1	1.412479036	N/A	1.412479036	N/A	1	UNKNOWN: USER IMPORTED
N0144P10	1	80217374	1p31.1	1.01171836	N/A	1.01171836	N/A	1	UNKNOWN: USER IMPORTED
N0115A15	1	80234162	1p31.1	0.918503078	N/A	0.918503078	N/A	1	UNKNOWN: USER IMPORTED
N0101N24	1	80376623	1p31.1	1.015007869	N/A	1.015007869	N/A	1	UNKNOWN: USER IMPORTED
N0258F23	1	80447373	1p31.1	1.155141587	N/A	1.155141587	N/A	1	UNKNOWN: USER IMPORTED
N0671A09	1	80597681	1p22.3	0.847517564	N/A	0.847517564	N/A	1	UNKNOWN: USER IMPORTED
N0733B02	1	80709596	1p22.3	0.86774979	N/A	0.86774979	N/A	1	UNKNOWN: USER IMPORTED
N0002B19	1	80840864	1p22.3	1.003769837	N/A	1.003769837	N/A	1	UNKNOWN: USER IMPORTED
M2009D03	1	80866293	1p22.3	1.037417104	N/A	1.037417104	N/A	1	UNKNOWN: USER IMPORTED
N0675O09	1	80972797	1p22.3	1.006299237	N/A	1.006299237	N/A	1	UNKNOWN: USER IMPORTED
N0432D22	1	81043528	1p22.3	0.785267156	N/A	0.785267156	N/A	1	UNKNOWN: USER IMPORTED
N0669B21	1	81075849	1p22.3	1.090714764	N/A	1.090714764	N/A	1	UNKNOWN: USER IMPORTED
N0159J16	1	81182401	1p22.3	1.034487918	N/A	1.034487918	N/A	1	UNKNOWN: USER IMPORTED
N0262C23	1	81280614	1p22.3	0.941649617	N/A	0.941649617	N/A	1	UNKNOWN: USER IMPORTED
N0064D15	1	81363051	1p22.3	1.014117274	N/A	1.014117274	N/A	1	UNKNOWN: USER IMPORTED
N0622D09	1	81413499	1p22.3	0.961328071	N/A	0.961328071	N/A	1	UNKNOWN: USER IMPORTED
N0101O18	1	81498460	1p22.3	1.021061771	N/A	1.021061771	N/A	1	UNKNOWN: USER IMPORTED
N0645A21	1	81619260	1p22.3	1.097299533	N/A	1.097299533	N/A	1	UNKNOWN: USER IMPORTED
N0403N19	1	81779450	1p22.3	0.93713963	N/A	0.93713963	N/A	1	UNKNOWN: USER IMPORTED
N0147G16	1	81851406	1p22.3	1.071203185	N/A	1.071203185	N/A	1	UNKNOWN: USER IMPORTED
N0738G20	1	81872920	1p22.3	1.106588212	N/A	1.106588212	N/A	1	UNKNOWN: USER IMPORTED
N0734P17	1	82002933	1p22.3	0.97087088	N/A	0.97087088	N/A	1	UNKNOWN: USER IMPORTED
N0752E17	1	82153026	1p22.3	0.926831854	N/A	0.926831854	N/A	1	UNKNOWN: USER IMPORTED
N0014M11	1	82370074	1p22.3	0.883892934	N/A	0.883892934	N/A	1	UNKNOWN: USER IMPORTED
N0727N15	1	82371662	1p22.3	0.979520416	N/A	0.979520416	N/A	1	UNKNOWN: USER IMPORTED
N0767D16	1	82418942	1p22.3	1.066829137	N/A	1.066829137	N/A	1	UNKNOWN: USER IMPORTED
N0796B05	1	82476932	1p22.3	1.018140815	N/A	1.018140815	N/A	1	UNKNOWN: USER IMPORTED
N0170N11	1	82595761	1p22.3	1.010411222	N/A	1.010411222	N/A	1	UNKNOWN: USER IMPORTED
N0808D16	1	82638702	1p22.3	0.938852305	N/A	0.938852305	N/A	1	UNKNOWN: USER IMPORTED
N0060P19	1	82735242	1p22.3	1.070991394	N/A	1.070991394	N/A	1	UNKNOWN: USER IMPORTED
N0782O23	1	82798737	1p22.3	1.026007834	N/A	1.026007834	N/A	1	UNKNOWN: USER IMPORTED
N0685D16	1	82882020	1p22.3	0.995101183	N/A	0.995101183	N/A	1	UNKNOWN: USER IMPORTED
N0604I21	1	83112347	1p22.3	1.054497346	N/A	1.054497346	N/A	1	UNKNOWN: USER IMPORTED
N0454L06	1	83213816	1p22.3	1.109459691	N/A	1.109459691	N/A	1	UNKNOWN: USER IMPORTED
N0019L22	1	83421518	1p22.3	1.076219547	N/A	1.076219547	N/A	1	UNKNOWN: USER IMPORTED
N0599I02	1	83499827	1p22.3	1.131566905	N/A	1.131566905	N/A	1	UNKNOWN: USER IMPORTED
N0196C01	1	83557217	1p22.3	1.12336098	N/A	1.12336098	N/A	1	UNKNOWN: USER IMPORTED
N0100A20	1	83625647	1p22.3	1.044538688	N/A	1.044538688	N/A	1	UNKNOWN: USER IMPORTED
N0742B06	1	83815957	1p22.3	1.025258235	N/A	1.025258235	N/A	1	UNKNOWN: USER IMPORTED
N0604O08	1	83924960	1p22.3	1.097084371	N/A	1.097084371	N/A	1	UNKNOWN: USER IMPORTED
N0025E12	1	83996696	1p22.3	1.097152787	N/A	1.097152787	N/A	1	UNKNOWN: USER IMPORTED
N0030M11	1	84124568	1p22.3	1.06102996	N/A	1.06102996	N/A	1	UNKNOWN: USER IMPORTED
N0202N07	1	84241679	1p22.3	0.992351247	N/A	0.992351247	N/A	1	UNKNOWN: USER IMPORTED
N0747H21	1	84295248	1p22.3	1.124110579	N/A	1.124110579	N/A	1	UNKNOWN: USER IMPORTED
N0770F04	1	84410217	1p22.3	1.11071398	N/A	1.11071398	N/A	1	UNKNOWN: USER IMPORTED
N0792N06	1	84582461	1p22.3	0.864139619	N/A	0.864139619	N/A	1	UNKNOWN: USER IMPORTED
N0507C22	1	84732924	1p22.3	1.124290046	N/A	1.124290046	N/A	1	UNKNOWN: USER IMPORTED
N0679P24	1	84776358	1p22.3	0.84409281	N/A	0.84409281	N/A	1	UNKNOWN: USER IMPORTED
N0652J21	1	84877952	1p22.3	0.855832558	N/A	0.855832558	N/A	1	UNKNOWN: USER IMPORTED
N0667K09	1	85090638	1p22.3	1.031915981	N/A	1.031915981	N/A	1	UNKNOWN: USER IMPORTED
N0693O19	1	85152618	1p22.3	1.073147184	N/A	1.073147184	N/A	1	UNKNOWN: USER IMPORTED
N0469D08	1	85210497	1p22.3	1.010336659	N/A	1.010336659	N/A	1	UNKNOWN: USER IMPORTED
N0036L04	1	85294392	1p22.3	0.996727485	N/A	0.996727485	N/A	1	UNKNOWN: USER IMPORTED
N0680G03	1	85384149	1p22.3	0.924977589	N/A	0.924977589	N/A	1	UNKNOWN: USER IMPORTED
N0145E10	1	85626734	1p22.3	1.066503518	N/A	1.066503518	N/A	1	UNKNOWN: USER IMPORTED
N0771P04	1	85637407	1p22.3	0.855272342	N/A	0.855272342	N/A	1	UNKNOWN: USER IMPORTED
N0192G04	1	85819597	1p22.3	1.100883924	N/A	1.100883924	N/A	1	UNKNOWN: USER IMPORTED
N0360L19	1	85842592	1p22.3	0.979674401	N/A	0.979674401	N/A	1	UNKNOWN: USER IMPORTED
N0268K17	1	86041198	1p22.3	1.107631304	N/A	1.107631304	N/A	1	UNKNOWN: USER IMPORTED
N0274D20	1	86081282	1p22.3	0.99917205	N/A	0.99917205	N/A	1	UNKNOWN: USER IMPORTED
N0646G03	1	86245256	1p22.3	0.988335866	N/A	0.988335866	N/A	1	UNKNOWN: USER IMPORTED
N0769G03	1	86337231	1p22.3	1.056139225	N/A	1.056139225	N/A	1	UNKNOWN: USER IMPORTED
N0636L17	1	86514663	1p22.2	1.072294565	N/A	1.072294565	N/A	1	UNKNOWN: USER IMPORTED
N0562B23	1	86613804	1p22.2	1.007509402	N/A	1.007509402	N/A	1	UNKNOWN: USER IMPORTED
N0384B12	1	86700321	1p22.2	0.942647	N/A	0.942647	N/A	1	UNKNOWN: USER IMPORTED
N0527I03	1	86811427	1p22.2	1.055428494	N/A	1.055428494	N/A	1	UNKNOWN: USER IMPORTED
N0814L06	1	86910091	1p22.2	1.180011211	N/A	1.180011211	N/A	1	UNKNOWN: USER IMPORTED
N0627A12	1	87089098	1p22.2	1.099709949	N/A	1.099709949	N/A	1	UNKNOWN: USER IMPORTED
N0338K19	1	87246408	1p22.2	1.050303955	N/A	1.050303955	N/A	1	UNKNOWN: USER IMPORTED
N0121N20	1	87374494	1p22.2	1.05655081	N/A	1.05655081	N/A	1	UNKNOWN: USER IMPORTED
N0580H16	1	87528846	1p22.2	1.066707873	N/A	1.066707873	N/A	1	UNKNOWN: USER IMPORTED
N0060A14	1	87578191	1p22.2	1.136922173	N/A	1.136922173	N/A	1	UNKNOWN: USER IMPORTED
N0105O04	1	87656257	1p22.2	1.025081841	N/A	1.025081841	N/A	1	UNKNOWN: USER IMPORTED
N0364E18	1	87819168	1p22.2	1.07174476	N/A	1.07174476	N/A	1	UNKNOWN: USER IMPORTED
N0136D19	1	87905248	1p22.2	1.086643234	N/A	1.086643234	N/A	1	UNKNOWN: USER IMPORTED
N0410N03	1	87948257	1p22.2	0.914285395	N/A	0.914285395	N/A	1	UNKNOWN: USER IMPORTED
N0673G07	1	88036082	1p22.2	0.996728517	N/A	0.996728517	N/A	1	UNKNOWN: USER IMPORTED
N0681C21	1	88125070	1p22.2	1.015466056	N/A	1.015466056	N/A	1	UNKNOWN: USER IMPORTED
N0592L19	1	88228391	1p22.2	1.035035442	N/A	1.035035442	N/A	1	UNKNOWN: USER IMPORTED
N0382A02	1	88376707	1p22.2	1.012746877	N/A	1.012746877	N/A	1	UNKNOWN: USER IMPORTED
N0044G21	1	88506364	1p22.2	0.756401655	N/A	0.756401655	N/A	1	UNKNOWN: USER IMPORTED
N0110K21	1	88592705	1p22.2	0.762992373	N/A	0.762992373	N/A	1	UNKNOWN: USER IMPORTED
N0082K18	1	88639472	1p22.2	0.901136779	N/A	0.901136779	N/A	1	UNKNOWN: USER IMPORTED
N0812K19	1	88751581	1p22.2	1.006396704	N/A	1.006396704	N/A	1	UNKNOWN: USER IMPORTED
N0004H04	1	88957854	1p22.2	0.962629458	N/A	0.962629458	N/A	1	UNKNOWN: USER IMPORTED
F0511G19	1	89078521	1p22.2	1.032598254	N/A	1.032598254	N/A	1	UNKNOWN: USER IMPORTED
N0272L05	1	89189701	1p22.2	0.977080056	N/A	0.977080056	N/A	1	UNKNOWN: USER IMPORTED
N0027A24	1	89238574	1p22.2	1.059594617	N/A	1.059594617	N/A	1	UNKNOWN: USER IMPORTED
N0259M08	1	89338044	1p22.2	1.056307289	N/A	1.056307289	N/A	1	UNKNOWN: USER IMPORTED
N0413E01	1	89437969	1p22.2	1.022344418	N/A	1.022344418	N/A	1	UNKNOWN: USER IMPORTED
N0302M06	1	89626298	1p22.2	1.012722485	N/A	1.012722485	N/A	1	UNKNOWN: USER IMPORTED
N0597D17	1	89712298	1p22.2	0.955485068	N/A	0.955485068	N/A	1	UNKNOWN: USER IMPORTED
N0056O02	1	89773134	1p22.2	1.051340206	N/A	1.051340206	N/A	1	UNKNOWN: USER IMPORTED
N0722F23	1	89836007	1p22.2	1.101514539	N/A	1.101514539	N/A	1	UNKNOWN: USER IMPORTED
N0298P09	1	89861853	1p22.2	0.777551048	N/A	0.777551048	N/A	1	UNKNOWN: USER IMPORTED
N0646D07	1	89883658	1p22.2	1.117326512	N/A	1.117326512	N/A	1	UNKNOWN: USER IMPORTED
N0182K02	1	89970924	1p22.2	1.050049528	N/A	1.050049528	N/A	1	UNKNOWN: USER IMPORTED
N0054M16	1	90019537	1p22.2	1.09268494	N/A	1.09268494	N/A	1	UNKNOWN: USER IMPORTED
N0259G03	1	90156630	1p22.2	1.077434373	N/A	1.077434373	N/A	1	UNKNOWN: USER IMPORTED
N0615L09	1	90252059	1p22.1	1.051471882	N/A	1.051471882	N/A	1	UNKNOWN: USER IMPORTED
N0549H06	1	90494751	1p22.1	0.882265829	N/A	0.882265829	N/A	1	UNKNOWN: USER IMPORTED
N0742K10	1	90635514	1p22.1	1.148081874	N/A	1.148081874	N/A	1	UNKNOWN: USER IMPORTED
N0699D18	1	90723627	1p22.1	1.031138917	N/A	1.031138917	N/A	1	UNKNOWN: USER IMPORTED
N0637F23	1	90902727	1p22.1	1.108264894	N/A	1.108264894	N/A	1	UNKNOWN: USER IMPORTED
N0647O24	1	91138530	1p22.1	1.104799487	N/A	1.104799487	N/A	1	UNKNOWN: USER IMPORTED
N0043G06	1	91264527	1p22.1	1.031722334	N/A	1.031722334	N/A	1	UNKNOWN: USER IMPORTED
N0504G14	1	91379008	1p22.1	1.085689478	N/A	1.085689478	N/A	1	UNKNOWN: USER IMPORTED
N0084P21	1	91512445	1p22.1	1.115616118	N/A	1.115616118	N/A	1	UNKNOWN: USER IMPORTED
N0762F06	1	91700844	1p22.1	0.962183863	N/A	0.962183863	N/A	1	UNKNOWN: USER IMPORTED
N0589L23	1	91742903	1p22.1	0.821918172	N/A	0.821918172	N/A	1	UNKNOWN: USER IMPORTED
N0723I06	1	91882865	1p22.1	0.975676244	N/A	0.975676244	N/A	1	UNKNOWN: USER IMPORTED
N0091I10	1	91964878	1p22.1	0.769848822	N/A	0.769848822	N/A	1	UNKNOWN: USER IMPORTED
N0062M16	1	91980488	1p22.1	0.851800985	N/A	0.851800985	N/A	1	UNKNOWN: USER IMPORTED
N0723P13	1	92009396	1p22.1	0.966427921	N/A	0.966427921	N/A	1	UNKNOWN: USER IMPORTED
N0545A09	1	92210291	1p22.1	1.006421394	N/A	1.006421394	N/A	1	UNKNOWN: USER IMPORTED
N0597G17	1	92341185	1p22.1	0.787124297	N/A	0.787124297	N/A	1	UNKNOWN: USER IMPORTED
N0001E09	1	92516003	1p22.1	0.972381579	N/A	0.972381579	N/A	1	UNKNOWN: USER IMPORTED
N0334K24	1	92709566	1p22.1	0.982598541	N/A	0.982598541	N/A	1	UNKNOWN: USER IMPORTED
N0799B22	1	92804408	1p22.1	0.982755054	N/A	0.982755054	N/A	1	UNKNOWN: USER IMPORTED
N0796M05	1	92929115	1p22.1	0.867243116	N/A	0.867243116	N/A	1	UNKNOWN: USER IMPORTED
N0193O02	1	93070503	1p22.1	1.059571019	N/A	1.059571019	N/A	1	UNKNOWN: USER IMPORTED
N0698E17	1	93212523	1p22.1	0.958949682	N/A	0.958949682	N/A	1	UNKNOWN: USER IMPORTED
N0455C19	1	93364898	1p22.1	1.077500608	N/A	1.077500608	N/A	1	UNKNOWN: USER IMPORTED
N0494N10	1	93562088	1p22.1	0.955255826	N/A	0.955255826	N/A	1	UNKNOWN: USER IMPORTED
N0488P03	1	93564399	1p22.1	0.90605607	N/A	0.90605607	N/A	1	UNKNOWN: USER IMPORTED
N0502E10	1	93673732	1p22.1	1.115058876	N/A	1.115058876	N/A	1	UNKNOWN: USER IMPORTED
N0078O09	1	93820459	1p22.1	1.042699098	N/A	1.042699098	N/A	1	UNKNOWN: USER IMPORTED
N0396N03	1	93939335	1p22.1	1.075595972	N/A	1.075595972	N/A	1	UNKNOWN: USER IMPORTED
N0006J23	1	94089167	1p22.1	0.974432366	N/A	0.974432366	N/A	1	UNKNOWN: USER IMPORTED
N0132E16	1	94242540	1p22.1	1.034654793	N/A	1.034654793	N/A	1	UNKNOWN: USER IMPORTED
N0272D15	1	94327364	1p22.1	1.125658361	N/A	1.125658361	N/A	1	UNKNOWN: USER IMPORTED
N0442E22	1	94521226	1p22.1	1.07057961	N/A	1.07057961	N/A	1	UNKNOWN: USER IMPORTED
N0376G06	1	94683060	1p22.1	1.092804915	N/A	1.092804915	N/A	1	UNKNOWN: USER IMPORTED
N0676M03	1	94745618	1p22.1	0.996470252	N/A	0.996470252	N/A	1	UNKNOWN: USER IMPORTED
N0689I21	1	94955252	1p22.1	0.933146728	N/A	0.933146728	N/A	1	UNKNOWN: USER IMPORTED
N0761L07	1	95007501	1p22.1	1.010948335	N/A	1.010948335	N/A	1	UNKNOWN: USER IMPORTED
N0699F04	1	95043537	1p22.1	1.019536199	N/A	1.019536199	N/A	1	UNKNOWN: USER IMPORTED
N0308G08	1	95161524	1p22.1	1.009627217	N/A	1.009627217	N/A	1	UNKNOWN: USER IMPORTED
N0743I08	1	95236870	1p22.1	0.972227991	N/A	0.972227991	N/A	1	UNKNOWN: USER IMPORTED
N0004I24	1	95430070	1p21.3	1.091902621	N/A	1.091902621	N/A	1	UNKNOWN: USER IMPORTED
N0679I05	1	95546897	1p21.3	0.924640864	N/A	0.924640864	N/A	1	UNKNOWN: USER IMPORTED
N0049A24	1	95678252	1p21.3	1.000367511	N/A	1.000367511	N/A	1	UNKNOWN: USER IMPORTED
N0033K03	1	95775213	1p21.3	1.056687542	N/A	1.056687542	N/A	1	UNKNOWN: USER IMPORTED
N0636F05	1	95886270	1p21.3	0.97453499	N/A	0.97453499	N/A	1	UNKNOWN: USER IMPORTED
N0695B14	1	95943603	1p21.3	0.885730244	N/A	0.885730244	N/A	1	UNKNOWN: USER IMPORTED
N0309D02	1	96084792	1p21.3	0.946036653	N/A	0.946036653	N/A	1	UNKNOWN: USER IMPORTED
N0046H16	1	96168108	1p21.3	1.020480931	N/A	1.020480931	N/A	1	UNKNOWN: USER IMPORTED
N0777C02	1	96267951	1p21.3	0.938482463	N/A	0.938482463	N/A	1	UNKNOWN: USER IMPORTED
N0381O22	1	96377084	1p21.3	0.981922028	N/A	0.981922028	N/A	1	UNKNOWN: USER IMPORTED
N0122C09	1	96381128	1p21.3	0.983540764	N/A	0.983540764	N/A	1	UNKNOWN: USER IMPORTED
N0103N11	1	96451408	1p21.3	0.987233639	N/A	0.987233639	N/A	1	UNKNOWN: USER IMPORTED
N0643B10	1	96598743	1p21.3	0.833584546	N/A	0.833584546	N/A	1	UNKNOWN: USER IMPORTED
M2013E24	1	96787114	1p21.3	1.071571639	N/A	1.071571639	N/A	1	UNKNOWN: USER IMPORTED
N0322G03	1	96878572	1p21.3	1.109876135	N/A	1.109876135	N/A	1	UNKNOWN: USER IMPORTED
N0596B14	1	97053922	1p21.3	1.090394202	N/A	1.090394202	N/A	1	UNKNOWN: USER IMPORTED
N0626C12	1	97184452	1p21.3	0.973636859	N/A	0.973636859	N/A	1	UNKNOWN: USER IMPORTED
N0724I17	1	97316357	1p21.3	1.020049119	N/A	1.020049119	N/A	1	UNKNOWN: USER IMPORTED
N0342L24	1	97450158	1p21.3	0.970098575	N/A	0.970098575	N/A	1	UNKNOWN: USER IMPORTED
N0629D23	1	97475767	1p21.3	0.94419974	N/A	0.94419974	N/A	1	UNKNOWN: USER IMPORTED
N0630H20	1	97648690	1p21.3	0.988530693	N/A	0.988530693	N/A	1	UNKNOWN: USER IMPORTED
N0312L22	1	97708099	1p21.3	1.009831473	N/A	1.009831473	N/A	1	UNKNOWN: USER IMPORTED
N0695D11	1	97798152	1p21.3	1.010402596	N/A	1.010402596	N/A	1	UNKNOWN: USER IMPORTED
N0724G09	1	97878197	1p21.3	1.118313087	N/A	1.118313087	N/A	1	UNKNOWN: USER IMPORTED
N0775F05	1	98045819	1p21.3	0.985257246	N/A	0.985257246	N/A	1	UNKNOWN: USER IMPORTED
N0158H02	1	98151124	1p21.3	0.85362144	N/A	0.85362144	N/A	1	UNKNOWN: USER IMPORTED
N0350G03	1	98202761	1p21.3	1.119048804	N/A	1.119048804	N/A	1	UNKNOWN: USER IMPORTED
N0190B09	1	98342781	1p21.3	1.048245335	N/A	1.048245335	N/A	1	UNKNOWN: USER IMPORTED
N0358K06	1	98491125	1p21.3	1.070282547	N/A	1.070282547	N/A	1	UNKNOWN: USER IMPORTED
N0076A15	1	98660172	1p21.3	1.119461282	N/A	1.119461282	N/A	1	UNKNOWN: USER IMPORTED
N0574H19	1	98731068	1p21.3	0.833363434	N/A	0.833363434	N/A	1	UNKNOWN: USER IMPORTED
N0192H01	1	98817866	1p21.3	0.912027081	N/A	0.912027081	N/A	1	UNKNOWN: USER IMPORTED
N0472P01	1	98887414	1p21.2	0.930887322	N/A	0.930887322	N/A	1	UNKNOWN: USER IMPORTED
N0291M15	1	99082481	1p21.2	1.027318243	N/A	1.027318243	N/A	1	UNKNOWN: USER IMPORTED
N0304K14	1	99126942	1p21.2	1.064007632	N/A	1.064007632	N/A	1	UNKNOWN: USER IMPORTED
N0331P23	1	99299847	1p21.2	0.793403673	N/A	0.793403673	N/A	1	UNKNOWN: USER IMPORTED
N0316D08	1	99439979	1p21.2	1.01959232	N/A	1.01959232	N/A	1	UNKNOWN: USER IMPORTED
N0293L15	1	99522465	1p21.2	0.977542804	N/A	0.977542804	N/A	1	UNKNOWN: USER IMPORTED
F0491H01	1	99595608	1p21.2	0.947115738	N/A	0.947115738	N/A	1	UNKNOWN: USER IMPORTED
N0563H05	1	99627196	1p21.2	0.964773152	N/A	0.964773152	N/A	1	UNKNOWN: USER IMPORTED
N0172L12	1	99642508	1p21.2	1.038833508	N/A	1.038833508	N/A	1	UNKNOWN: USER IMPORTED
N0151G11	1	99742681	1p21.2	0.80263286	N/A	0.80263286	N/A	1	UNKNOWN: USER IMPORTED
N0473D14	1	99817623	1p21.2	0.932453051	N/A	0.932453051	N/A	1	UNKNOWN: USER IMPORTED
N0682I12	1	99864405	1p21.2	0.951190938	N/A	0.951190938	N/A	1	UNKNOWN: USER IMPORTED
N0004A07	1	100078013	1p21.1	1.070969877	N/A	1.070969877	N/A	1	UNKNOWN: USER IMPORTED
N0109M16	1	100201271	1p21.1	1.00852265	N/A	1.00852265	N/A	1	UNKNOWN: USER IMPORTED
N0100B11	1	100266206	1p21.1	1.116166418	N/A	1.116166418	N/A	1	UNKNOWN: USER IMPORTED
N0003D14	1	100313489	1p21.1	1.004510512	N/A	1.004510512	N/A	1	UNKNOWN: USER IMPORTED
N0566E14	1	100369499	1p21.1	1.062185294	N/A	1.062185294	N/A	1	UNKNOWN: USER IMPORTED
N0086F24	1	100474793	1p21.1	0.82062323	N/A	0.82062323	N/A	1	UNKNOWN: USER IMPORTED
N0024D05	1	100540031	1p21.1	1.000943879	N/A	1.000943879	N/A	1	UNKNOWN: USER IMPORTED
N0376O20	1	100667120	1p21.1	1.043543388	N/A	1.043543388	N/A	1	UNKNOWN: USER IMPORTED
N0182H02	1	100893495	1p21.1	1.049220706	N/A	1.049220706	N/A	1	UNKNOWN: USER IMPORTED
N0577E12	1	100996768	1p21.1	1.127593833	N/A	1.127593833	N/A	1	UNKNOWN: USER IMPORTED
N0097K09	1	101008169	1p21.1	1.047737869	N/A	1.047737869	N/A	1	UNKNOWN: USER IMPORTED
N0157N03	1	101109432	1p21.1	1.055376339	N/A	1.055376339	N/A	1	UNKNOWN: USER IMPORTED
N0260C11	1	101221484	1p21.1	1.068469331	N/A	1.068469331	N/A	1	UNKNOWN: USER IMPORTED
N0475P24	1	101334919	1p21.1	0.95507844	N/A	0.95507844	N/A	1	UNKNOWN: USER IMPORTED
N0585G23	1	101461970	1p21.1	0.952176323	N/A	0.952176323	N/A	1	UNKNOWN: USER IMPORTED
N0466I18	1	101573793	1p21.1	1.056788778	N/A	1.056788778	N/A	1	UNKNOWN: USER IMPORTED
N0158C05	1	101738254	1p21.1	0.989525537	N/A	0.989525537	N/A	1	UNKNOWN: USER IMPORTED
N0164H22	1	101871692	1p21.1	1.148886999	N/A	1.148886999	N/A	1	UNKNOWN: USER IMPORTED
N0609C21	1	101930372	1p21.1	1.015826974	N/A	1.015826974	N/A	1	UNKNOWN: USER IMPORTED
N0813L21	1	102096394	1p21.1	0.899640953	N/A	0.899640953	N/A	1	UNKNOWN: USER IMPORTED
N0678H23	1	102099094	1p21.1	0.903043596	N/A	0.903043596	N/A	1	UNKNOWN: USER IMPORTED
N0277J13	1	102195178	1p21.1	0.977931188	N/A	0.977931188	N/A	1	UNKNOWN: USER IMPORTED
N0721B18	1	102327797	1p21.1	0.861301852	N/A	0.861301852	N/A	1	UNKNOWN: USER IMPORTED
N0068D17	1	102483864	1p21.1	1.033817741	N/A	1.033817741	N/A	1	UNKNOWN: USER IMPORTED
N0553E12	1	102606252	1p21.1	0.947386625	N/A	0.947386625	N/A	1	UNKNOWN: USER IMPORTED
N0798D02	1	102749679	1p21.1	0.896682021	N/A	0.896682021	N/A	1	UNKNOWN: USER IMPORTED
N0483E05	1	102763101	1p21.1	0.79268977	N/A	0.79268977	N/A	1	UNKNOWN: USER IMPORTED
N0299H17	1	102774268	1p21.1	1.062591921	N/A	1.062591921	N/A	1	UNKNOWN: USER IMPORTED
N0005L02	1	102902574	1p21.1	0.913626125	N/A	0.913626125	N/A	1	UNKNOWN: USER IMPORTED
N0685L18	1	103125880	1p21.1	1.055219677	N/A	1.055219677	N/A	1	UNKNOWN: USER IMPORTED
N0107J08	1	103213909	1p21.1	1.007022362	N/A	1.007022362	N/A	1	UNKNOWN: USER IMPORTED
N0219M14	1	103402907	1p21.1	0.904603376	N/A	0.904603376	N/A	1	UNKNOWN: USER IMPORTED
N0712C22	1	103502317	1p21.1	0.99799517	N/A	0.99799517	N/A	1	UNKNOWN: USER IMPORTED
N0067E03	1	103583920	1p13.3	0.888621554	N/A	0.888621554	N/A	1	UNKNOWN: USER IMPORTED
N0151P07	1	103631623	1p13.3	0.998239573	N/A	0.998239573	N/A	1	UNKNOWN: USER IMPORTED
N0632M04	1	103801868	1p13.3	0.915301717	N/A	0.915301717	N/A	1	UNKNOWN: USER IMPORTED
N0175E01	1	103860432	1p13.3	1.051450465	N/A	1.051450465	N/A	1	UNKNOWN: USER IMPORTED
N0640J02	1	103884649	1p13.3	1.043083317	N/A	1.043083317	N/A	1	UNKNOWN: USER IMPORTED
N0668P10	1	104068758	1p13.3	1.10236924	N/A	1.10236924	N/A	1	UNKNOWN: USER IMPORTED
N0738K09	1	104095370	1p13.3	0.99983951	N/A	0.99983951	N/A	1	UNKNOWN: USER IMPORTED
N0341D24	1	104248654	1p13.3	1.059433096	N/A	1.059433096	N/A	1	UNKNOWN: USER IMPORTED
N0818O04	1	104408382	1p13.3	0.949781177	N/A	0.949781177	N/A	1	UNKNOWN: USER IMPORTED
N0130J13	1	104485401	1p13.3	1.039110542	N/A	1.039110542	N/A	1	UNKNOWN: USER IMPORTED
M2315G12	1	104509168	1p13.3	0.994834441	N/A	0.994834441	N/A	1	UNKNOWN: USER IMPORTED
N0333H08	1	104567866	1p13.3	0.978379063	N/A	0.978379063	N/A	1	UNKNOWN: USER IMPORTED
N0352E23	1	104601308	1p13.3	0.990470963	N/A	0.990470963	N/A	1	UNKNOWN: USER IMPORTED
N0141J03	1	104604151	1p13.3	1.042091586	N/A	1.042091586	N/A	1	UNKNOWN: USER IMPORTED
N0726C20	1	104907188	1p13.3	0.952157682	N/A	0.952157682	N/A	1	UNKNOWN: USER IMPORTED
N0445O11	1	105062931	1p13.3	0.979761061	N/A	0.979761061	N/A	1	UNKNOWN: USER IMPORTED
N0750D07	1	105184360	1p13.3	0.972087788	N/A	0.972087788	N/A	1	UNKNOWN: USER IMPORTED
N0724D16	1	105274828	1p13.3	1.033762512	N/A	1.033762512	N/A	1	UNKNOWN: USER IMPORTED
N0039L19	1	105376930	1p13.3	0.839255122	N/A	0.839255122	N/A	1	UNKNOWN: USER IMPORTED
N0651I08	1	105469540	1p13.3	0.972216489	N/A	0.972216489	N/A	1	UNKNOWN: USER IMPORTED
N0411K01	1	105577431	1p13.3	1.103690953	N/A	1.103690953	N/A	1	UNKNOWN: USER IMPORTED
N0361I06	1	105602863	1p13.3	1.054976157	N/A	1.054976157	N/A	1	UNKNOWN: USER IMPORTED
N0782P12	1	105624853	1p13.3	0.959028707	N/A	0.959028707	N/A	1	UNKNOWN: USER IMPORTED
N0805B07	1	105751962	1p13.3	0.959338164	N/A	0.959338164	N/A	1	UNKNOWN: USER IMPORTED
N0451I14	1	105861150	1p13.3	1.006215452	N/A	1.006215452	N/A	1	UNKNOWN: USER IMPORTED
N0401H08	1	106001105	1p13.3	0.926562157	N/A	0.926562157	N/A	1	UNKNOWN: USER IMPORTED
N0230E03	1	106027815	1p13.3	1.008210416	N/A	1.008210416	N/A	1	UNKNOWN: USER IMPORTED
N0734B08	1	106160130	1p13.3	1.04523296	N/A	1.04523296	N/A	1	UNKNOWN: USER IMPORTED
N0065C20	1	106216203	1p13.3	1.04899305	N/A	1.04899305	N/A	1	UNKNOWN: USER IMPORTED
N0622I20	1	106306843	1p13.3	1.022335296	N/A	1.022335296	N/A	1	UNKNOWN: USER IMPORTED
N0483K20	1	106434588	1p13.3	1.090261832	N/A	1.090261832	N/A	1	UNKNOWN: USER IMPORTED
M2085I03	1	106495975	1p13.3	0.859367372	N/A	0.859367372	N/A	1	UNKNOWN: USER IMPORTED
N0601C04	1	106571574	1p13.3	1.01072068	N/A	1.01072068	N/A	1	UNKNOWN: USER IMPORTED
N0565P05	1	106612384	1p13.3	1.082453215	N/A	1.082453215	N/A	1	UNKNOWN: USER IMPORTED
N0237J03	1	106690667	1p13.3	1.090604803	N/A	1.090604803	N/A	1	UNKNOWN: USER IMPORTED
N0396N10	1	106834134	1p13.3	1.110709022	N/A	1.110709022	N/A	1	UNKNOWN: USER IMPORTED
N0367A03	1	106929729	1p13.3	1.118677971	N/A	1.118677971	N/A	1	UNKNOWN: USER IMPORTED
N0228E23	1	107002625	1p13.3	1.073385648	N/A	1.073385648	N/A	1	UNKNOWN: USER IMPORTED
N0478M05	1	107141112	1p13.3	1.087843682	N/A	1.087843682	N/A	1	UNKNOWN: USER IMPORTED
N0347F17	1	107306218	1p13.2	1.008722146	N/A	1.008722146	N/A	1	UNKNOWN: USER IMPORTED
N0480L11	1	107368729	1p13.2	0.855014543	N/A	0.855014543	N/A	1	UNKNOWN: USER IMPORTED
N0272G08	1	107570409	1p13.2	0.95410297	N/A	0.95410297	N/A	1	UNKNOWN: USER IMPORTED
N0252A16	1	107604996	1p13.2	1.078684894	N/A	1.078684894	N/A	1	UNKNOWN: USER IMPORTED
N0680B17	1	107732984	1p13.2	1.095506842	N/A	1.095506842	N/A	1	UNKNOWN: USER IMPORTED
N0483I13	1	107855683	1p13.2	1.048562824	N/A	1.048562824	N/A	1	UNKNOWN: USER IMPORTED
N0155D24	1	108023033	1p13.2	1.015090265	N/A	1.015090265	N/A	1	UNKNOWN: USER IMPORTED
N0412J15	1	108125501	1p13.2	1.10850187	N/A	1.10850187	N/A	1	UNKNOWN: USER IMPORTED
N0262H17	1	108186265	1p13.2	1.058230962	N/A	1.058230962	N/A	1	UNKNOWN: USER IMPORTED
N0719H07	1	108290174	1p13.2	0.909696582	N/A	0.909696582	N/A	1	UNKNOWN: USER IMPORTED
N0692G20	1	108429186	1p13.2	0.958156654	N/A	0.958156654	N/A	1	UNKNOWN: USER IMPORTED
N0594I24	1	108565326	1p13.2	0.828255058	N/A	0.828255058	N/A	1	UNKNOWN: USER IMPORTED
N0695F11	1	108727202	1p13.2	1.037701178	N/A	1.037701178	N/A	1	UNKNOWN: USER IMPORTED
N0321O03	1	108910421	1p13.2	1.00670983	N/A	1.00670983	N/A	1	UNKNOWN: USER IMPORTED
N0757F06	1	108959505	1p13.2	0.903516557	N/A	0.903516557	N/A	1	UNKNOWN: USER IMPORTED
N0015H05	1	109113731	1p13.2	0.853105843	N/A	0.853105843	N/A	1	UNKNOWN: USER IMPORTED
N0475M02	1	109189445	1p13.2	1.100161097	N/A	1.100161097	N/A	1	UNKNOWN: USER IMPORTED
N0293I24	1	109360481	1p13.2	1.010568281	N/A	1.010568281	N/A	1	UNKNOWN: USER IMPORTED
N0105A19	1	109512333	1p13.2	1.011511526	N/A	1.011511526	N/A	1	UNKNOWN: USER IMPORTED
N0354C07	1	109604958	1p13.2	0.975132785	N/A	0.975132785	N/A	1	UNKNOWN: USER IMPORTED
N0019H01	1	109730037	1p13.2	1.103309213	N/A	1.103309213	N/A	1	UNKNOWN: USER IMPORTED
N0142E15	1	109811617	1p13.2	1.114932952	N/A	1.114932952	N/A	1	UNKNOWN: USER IMPORTED
N0260A24	1	109926043	1p13.2	0.932747537	N/A	0.932747537	N/A	1	UNKNOWN: USER IMPORTED
N0791P03	1	109997938	1p13.2	1.03494194	N/A	1.03494194	N/A	1	UNKNOWN: USER IMPORTED
N0098N06	1	110035072	1p13.2	1.127997387	N/A	1.127997387	N/A	1	UNKNOWN: USER IMPORTED
N0813H10	1	110096478	1p13.2	1.079585801	N/A	1.079585801	N/A	1	UNKNOWN: USER IMPORTED
N0756D02	1	110279140	1p13.2	1.15492345	N/A	1.15492345	N/A	1	UNKNOWN: USER IMPORTED
N0410J13	1	110415186	1p13.2	1.00841368	N/A	1.00841368	N/A	1	UNKNOWN: USER IMPORTED
N0544E20	1	110549566	1p13.1	0.920648061	N/A	0.920648061	N/A	1	UNKNOWN: USER IMPORTED
N0598G14	1	110589143	1p13.1	0.93714905	N/A	0.93714905	N/A	1	UNKNOWN: USER IMPORTED
N0434F18	1	110745784	1p13.1	1.10939425	N/A	1.10939425	N/A	1	UNKNOWN: USER IMPORTED
N0752P10	1	110882809	1p13.1	1.099167581	N/A	1.099167581	N/A	1	UNKNOWN: USER IMPORTED
N0717K08	1	111010025	1p13.1	1.146110707	N/A	1.146110707	N/A	1	UNKNOWN: USER IMPORTED
N0793F14	1	111127397	1p13.1	1.068836198	N/A	1.068836198	N/A	1	UNKNOWN: USER IMPORTED
N0705K13	1	111166420	1p13.1	1.092936789	N/A	1.092936789	N/A	1	UNKNOWN: USER IMPORTED
N0659H14	1	111294775	1p13.1	1.150405035	N/A	1.150405035	N/A	1	UNKNOWN: USER IMPORTED
N0099M15	1	111431534	1p13.1	1.141415799	N/A	1.141415799	N/A	1	UNKNOWN: USER IMPORTED
N0795O09	1	111568731	1p13.1	1.098633145	N/A	1.098633145	N/A	1	UNKNOWN: USER IMPORTED
N0023P09	1	111671170	1p13.1	0.921952323	N/A	0.921952323	N/A	1	UNKNOWN: USER IMPORTED
N0002K19	1	111696766	1p13.1	1.13040582	N/A	1.13040582	N/A	1	UNKNOWN: USER IMPORTED
M2012K05	1	111867903	1p13.1	0.914029283	N/A	0.914029283	N/A	1	UNKNOWN: USER IMPORTED
N0213C07	1	111957365	1p13.1	0.948930243	N/A	0.948930243	N/A	1	UNKNOWN: USER IMPORTED
N0054J02	1	112037028	1p13.1	1.000047593	N/A	1.000047593	N/A	1	UNKNOWN: USER IMPORTED
N0676F24	1	112130417	1p13.1	1.006233002	N/A	1.006233002	N/A	1	UNKNOWN: USER IMPORTED
N0725G18	1	112407578	1p13.1	0.955680697	N/A	0.955680697	N/A	1	UNKNOWN: USER IMPORTED
N0578G14	1	112452864	1p13.1	0.990703556	N/A	0.990703556	N/A	1	UNKNOWN: USER IMPORTED
N0615F19	1	112738913	1p13.1	0.972134588	N/A	0.972134588	N/A	1	UNKNOWN: USER IMPORTED
N0754G23	1	112927864	1p13.1	0.890018623	N/A	0.890018623	N/A	1	UNKNOWN: USER IMPORTED
N0512F24	1	113054577	1p13.1	0.918033885	N/A	0.918033885	N/A	1	UNKNOWN: USER IMPORTED
N0815O22	1	113129898	1p13.1	1.031657191	N/A	1.031657191	N/A	1	UNKNOWN: USER IMPORTED
N0626F04	1	113226233	1p13.1	0.986682307	N/A	0.986682307	N/A	1	UNKNOWN: USER IMPORTED
N0541A20	1	113343177	1p13.1	0.985315618	N/A	0.985315618	N/A	1	UNKNOWN: USER IMPORTED
N0555K17	1	113539559	1p13.1	1.089520761	N/A	1.089520761	N/A	1	UNKNOWN: USER IMPORTED
N0205J11	1	113612945	1p13.1	1.167562518	N/A	1.167562518	N/A	1	UNKNOWN: USER IMPORTED
N0372O23	1	113730535	1p13.1	0.922299756	N/A	0.922299756	N/A	1	UNKNOWN: USER IMPORTED
N0686O08	1	113854418	1p11.2	1.123111114	N/A	1.123111114	N/A	1	UNKNOWN: USER IMPORTED
N0252M06	1	113985371	1p11.2	1.043931374	N/A	1.043931374	N/A	1	UNKNOWN: USER IMPORTED
N0054A23	1	114105030	1p11.2	0.6324323	N/A	0.6324323	N/A	1	UNKNOWN: USER IMPORTED
N0763F22	1	114175753	1p11.2	0.845978705	N/A	0.845978705	N/A	1	UNKNOWN: USER IMPORTED
N0517B05	1	114364265	1p11.2	0.797254787	N/A	0.797254787	N/A	1	UNKNOWN: USER IMPORTED
N0109G04	1	114454177	1p11.2	0.985431865	N/A	0.985431865	N/A	1	UNKNOWN: USER IMPORTED
N0118F07	1	114645241	1p11.2	1.046402869	N/A	1.046402869	N/A	1	UNKNOWN: USER IMPORTED
N0316G18	1	114684639	1p11.2	1.196119652	N/A	1.196119652	N/A	1	UNKNOWN: USER IMPORTED
N0735A14	1	114881126	1p11.2	1.164801099	N/A	1.164801099	N/A	1	UNKNOWN: USER IMPORTED
N0512J21	1	115024160	1p11.2	1.060660416	N/A	1.060660416	N/A	1	UNKNOWN: USER IMPORTED
N0710N08	1	115232168	1p11.2	1.094530182	N/A	1.094530182	N/A	1	UNKNOWN: USER IMPORTED
N0305H05	1	115349602	1p11.2	0.914066366	N/A	0.914066366	N/A	1	UNKNOWN: USER IMPORTED
N0069C10	1	115423978	1p11.2	1.037332823	N/A	1.037332823	N/A	1	UNKNOWN: USER IMPORTED
M2017F03	1	115594894	1p11.2	0.999538501	N/A	0.999538501	N/A	1	UNKNOWN: USER IMPORTED
N0633H22	1	115596508	1p11.2	1.069112736	N/A	1.069112736	N/A	1	UNKNOWN: USER IMPORTED
N0234O07	1	115774378	1p11.2	0.97776114	N/A	0.97776114	N/A	1	UNKNOWN: USER IMPORTED
N0673G09	1	115816156	1p11.2	0.960351411	N/A	0.960351411	N/A	1	UNKNOWN: USER IMPORTED
N0142L06	1	115864195	1p11.2	0.884124953	N/A	0.884124953	N/A	1	UNKNOWN: USER IMPORTED
N0448O16	1	116011018	1p11.2	1.174218677	N/A	1.174218677	N/A	1	UNKNOWN: USER IMPORTED
N0378H22	1	116116794	1p11.2	1.016112734	N/A	1.016112734	N/A	1	UNKNOWN: USER IMPORTED
N0656J02	1	116274056	1p11.2	1.055891342	N/A	1.055891342	N/A	1	UNKNOWN: USER IMPORTED
N0216N17	1	116298983	1p11.2	0.862893262	N/A	0.862893262	N/A	1	UNKNOWN: USER IMPORTED
N0592H23	1	116427295	1p11.2	1.051997097	N/A	1.051997097	N/A	1	UNKNOWN: USER IMPORTED
N0557L23	1	116533656	1p11.2	1.021184027	N/A	1.021184027	N/A	1	UNKNOWN: USER IMPORTED
N0715G03	1	116692355	1p11.2	1.079598393	N/A	1.079598393	N/A	1	UNKNOWN: USER IMPORTED
N0229A19	1	116755310	1p11.2	1.032243187	N/A	1.032243187	N/A	1	UNKNOWN: USER IMPORTED
N0114N13	1	116856245	1p11.2	0.917796215	N/A	0.917796215	N/A	1	UNKNOWN: USER IMPORTED
N0730E16	1	116979207	1p11.2	0.997069544	N/A	0.997069544	N/A	1	UNKNOWN: USER IMPORTED
N0805M24	1	117126479	1p11.2	0.928423958	N/A	0.928423958	N/A	1	UNKNOWN: USER IMPORTED
N0016G18	1	117270861	1p11.2	0.519225041	N/A	0.519225041	N/A	1	UNKNOWN: USER IMPORTED
N0134N08	1	117348849	1p11.2	1.097080405	N/A	1.097080405	N/A	1	UNKNOWN: USER IMPORTED
N0278K12	1	117468085	1p11.2	1.03035154	N/A	1.03035154	N/A	1	UNKNOWN: USER IMPORTED
N0716A14	1	117537573	1p11.2	0.978899816	N/A	0.978899816	N/A	1	UNKNOWN: USER IMPORTED
N0417K20	1	117623628	1p11.2	1.071950701	N/A	1.071950701	N/A	1	UNKNOWN: USER IMPORTED
N0806J07	1	117714644	1p11.2	0.873802105	N/A	0.873802105	N/A	1	UNKNOWN: USER IMPORTED
N0659M08	1	117825486	1p11.2	0.980420332	N/A	0.980420332	N/A	1	UNKNOWN: USER IMPORTED
N0441H15	1	117999280	1p11.2	1.039275633	N/A	1.039275633	N/A	1	UNKNOWN: USER IMPORTED
N0561P10	1	118022258	1p11.2	0.998518977	N/A	0.998518977	N/A	1	UNKNOWN: USER IMPORTED
N0302K05	1	118167665	1p11.1	1.087568334	N/A	1.087568334	N/A	1	UNKNOWN: USER IMPORTED
N0689K07	1	118250439	1p11.1	0.912870379	N/A	0.912870379	N/A	1	UNKNOWN: USER IMPORTED
N0683G07	1	118409404	1p11.1	1.058607546	N/A	1.058607546	N/A	1	UNKNOWN: USER IMPORTED
N0050I04	1	118416753	1p11.1	1.00625789	N/A	1.00625789	N/A	1	UNKNOWN: USER IMPORTED
N0642B16	1	118489648	1p11.1	1.056446203	N/A	1.056446203	N/A	1	UNKNOWN: USER IMPORTED
N0015O01	1	118592613	1p11.1	0.870422962	N/A	0.870422962	N/A	1	UNKNOWN: USER IMPORTED
N0735O22	1	118804457	1p11.1	1.120540069	N/A	1.120540069	N/A	1	UNKNOWN: USER IMPORTED
N0170P12	1	118899279	1p11.1	1.087534423	N/A	1.087534423	N/A	1	UNKNOWN: USER IMPORTED
M2025H04	1	118986907	1p11.1	0.6912292	N/A	0.6912292	N/A	1	UNKNOWN: USER IMPORTED
N0010P20	1	119021392	1p11.1	0.963586485	N/A	0.963586485	N/A	1	UNKNOWN: USER IMPORTED
N0715D07	1	119155582	1p11.1	1.023669601	N/A	1.023669601	N/A	1	UNKNOWN: USER IMPORTED
N0648D05	1	119273259	1p11.1	1.162111071	N/A	1.162111071	N/A	1	UNKNOWN: USER IMPORTED
N0136A14	1	119392903	1p11.1	1.119931268	N/A	1.119931268	N/A	1	UNKNOWN: USER IMPORTED
N0425C16	1	119413498	1p11.1	1.065157909	N/A	1.065157909	N/A	1	UNKNOWN: USER IMPORTED
N0385C11	1	119492235	1p11.1	1.158968903	N/A	1.158968903	N/A	1	UNKNOWN: USER IMPORTED
N0723D17	1	119595519	1p11.1	1.013830622	N/A	1.013830622	N/A	1	UNKNOWN: USER IMPORTED
N0641F02	1	119616226	1p11.1	1.06555591	N/A	1.06555591	N/A	1	UNKNOWN: USER IMPORTED
N0508K24	1	119642628	1p11.1	1.112511629	N/A	1.112511629	N/A	1	UNKNOWN: USER IMPORTED
N0754O09	1	119668359	1p11.1	1.094667014	N/A	1.094667014	N/A	1	UNKNOWN: USER IMPORTED
N0063B18	1	119813654	1p11.1	1.008760915	N/A	1.008760915	N/A	1	UNKNOWN: USER IMPORTED
N0069P10	1	140919966	1q21.1	0.853929806	N/A	0.853929806	N/A	1	UNKNOWN: USER IMPORTED
N0134H02	1	140952698	1q21.1	0.829520253	N/A	0.829520253	N/A	1	UNKNOWN: USER IMPORTED
N0007J11	1	141056492	1q21.1	0.947875352	N/A	0.947875352	N/A	1	UNKNOWN: USER IMPORTED
N0036H19	1	141115617	1q21.1	0.881185058	N/A	0.881185058	N/A	1	UNKNOWN: USER IMPORTED
N0023B24	1	141437203	1q21.1	0.855160298	N/A	0.855160298	N/A	1	UNKNOWN: USER IMPORTED
N0755G10	1	141513552	1q21.1	0.915634673	N/A	0.915634673	N/A	1	UNKNOWN: USER IMPORTED
N0288G22	1	141571116	1q21.1	1.001923405	N/A	1.001923405	N/A	1	UNKNOWN: USER IMPORTED
N0205G17	1	141596429	1q21.1	0.874427763	N/A	0.874427763	N/A	1	UNKNOWN: USER IMPORTED
N0253M11	1	141630993	1q21.1	1.006333445	N/A	1.006333445	N/A	1	UNKNOWN: USER IMPORTED
N0464H08	1	141710780	1q21.1	0.781635171	N/A	0.781635171	N/A	1	UNKNOWN: USER IMPORTED
N0580L22	1	141733089	1q21.1	1.023995122	N/A	1.023995122	N/A	1	UNKNOWN: USER IMPORTED
N0026E04	1	142377357	1q21.1	1.047329754	N/A	1.047329754	N/A	1	UNKNOWN: USER IMPORTED
N0018A08	1	142401707	1q21.1	1.006574982	N/A	1.006574982	N/A	1	UNKNOWN: USER IMPORTED
N0778C16	1	142482153	1q21.1	0.927508278	N/A	0.927508278	N/A	1	UNKNOWN: USER IMPORTED
N0726F13	1	142697032	1q21.1	0.986192728	N/A	0.986192728	N/A	1	UNKNOWN: USER IMPORTED
N0270L07	1	142788550	1q21.1	1.074161324	N/A	1.074161324	N/A	1	UNKNOWN: USER IMPORTED
N0458D21	1	142916517	1q21.1	1.059256306	N/A	1.059256306	N/A	1	UNKNOWN: USER IMPORTED
N0706C10	1	143004097	1q21.1	0.988022135	N/A	0.988022135	N/A	1	UNKNOWN: USER IMPORTED
N0649M01	1	143022686	1q21.1	1.13220446	N/A	1.13220446	N/A	1	UNKNOWN: USER IMPORTED
N0698N18	1	143128450	1q21.1	1.058862668	N/A	1.058862668	N/A	1	UNKNOWN: USER IMPORTED
N0293J20	1	143201355	1q21.1	1.056643717	N/A	1.056643717	N/A	1	UNKNOWN: USER IMPORTED
N0258G05	1	143319100	1q21.1	1.042357217	N/A	1.042357217	N/A	1	UNKNOWN: USER IMPORTED
N0043N07	1	143494563	1q21.1	1.0701944	N/A	1.0701944	N/A	1	UNKNOWN: USER IMPORTED
N0399E17	1	143497602	1q21.1	1.056291722	N/A	1.056291722	N/A	1	UNKNOWN: USER IMPORTED
N0431D17	1	143622878	1q21.1	1.087215447	N/A	1.087215447	N/A	1	UNKNOWN: USER IMPORTED
N0294E05	1	143838201	1q21.1	1.000306889	N/A	1.000306889	N/A	1	UNKNOWN: USER IMPORTED
N0679H23	1	144020468	1q21.1	1.045038123	N/A	1.045038123	N/A	1	UNKNOWN: USER IMPORTED
N0035E08	1	144068957	1q21.1	0.863482233	N/A	0.863482233	N/A	1	UNKNOWN: USER IMPORTED
N0025A02	1	144213740	1q21.1	1.051011811	N/A	1.051011811	N/A	1	UNKNOWN: USER IMPORTED
N0525D19	1	144235016	1q21.1	0.810935955	N/A	0.810935955	N/A	1	UNKNOWN: USER IMPORTED
N0715D19	1	144303187	1q21.1	1.062134825	N/A	1.062134825	N/A	1	UNKNOWN: USER IMPORTED
N0533N14	1	144388746	1q21.1	1.109373427	N/A	1.109373427	N/A	1	UNKNOWN: USER IMPORTED
N0044M15	1	144461596	1q21.1	1.065515555	N/A	1.065515555	N/A	1	UNKNOWN: USER IMPORTED
N0772D10	1	144578666	1q21.1	1.056409318	N/A	1.056409318	N/A	1	UNKNOWN: USER IMPORTED
N0115G11	1	145225900	1q21.1	1.138190343	N/A	1.138190343	N/A	1	UNKNOWN: USER IMPORTED
N0116O08	1	145225900	1q21.1	1.071198624	N/A	1.071198624	N/A	1	UNKNOWN: USER IMPORTED
N0138C21	1	145662470	1q21.1	1.016992917	N/A	1.016992917	N/A	1	UNKNOWN: USER IMPORTED
N0126O11	1	145742754	1q21.1	1.135463628	N/A	1.135463628	N/A	1	UNKNOWN: USER IMPORTED
N0121A12	1	145767799	1q21.1	1.059441822	N/A	1.059441822	N/A	1	UNKNOWN: USER IMPORTED
F0488D18	1	145787414	1q21.1	0.856174636	N/A	0.856174636	N/A	1	UNKNOWN: USER IMPORTED
N0768C06	1	145809677	1q21.1	1.121578204	N/A	1.121578204	N/A	1	UNKNOWN: USER IMPORTED
M2041A17	1	145817716	1q21.1	1.039591931	N/A	1.039591931	N/A	1	UNKNOWN: USER IMPORTED
N0264O15	1	145870278	1q21.1	0.995988159	N/A	0.995988159	N/A	1	UNKNOWN: USER IMPORTED
N0468N10	1	146098519	1q21.1	1.232404792	N/A	1.232404792	N/A	1	UNKNOWN: USER IMPORTED
F0573F13	1	146361511	1q21.1	1.102816421	N/A	1.102816421	N/A	1	UNKNOWN: USER IMPORTED
N0338I16	1	146415738	1q21.1	1.044454805	N/A	1.044454805	N/A	1	UNKNOWN: USER IMPORTED
N0437M17	1	146476632	1q21.1	1.09580926	N/A	1.09580926	N/A	1	UNKNOWN: USER IMPORTED
N0793H03	1	146623461	1q21.1	0.813065768	N/A	0.813065768	N/A	1	UNKNOWN: USER IMPORTED
N0035F14	1	146861479	1q21.1	1.025802884	N/A	1.025802884	N/A	1	UNKNOWN: USER IMPORTED
N0611H15	1	146967823	1q21.1	1.045482925	N/A	1.045482925	N/A	1	UNKNOWN: USER IMPORTED
N0125H17	1	147043793	1q21.2	0.973658177	N/A	0.973658177	N/A	1	UNKNOWN: USER IMPORTED
N0659I01	1	147043803	1q21.2	1.0964369	N/A	1.0964369	N/A	1	UNKNOWN: USER IMPORTED
N0713O15	1	147210822	1q21.2	1.040835512	N/A	1.040835512	N/A	1	UNKNOWN: USER IMPORTED
N0714N02	1	147227745	1q21.2	0.855955508	N/A	0.855955508	N/A	1	UNKNOWN: USER IMPORTED
M2021N04	1	147347646	1q21.2	0.98150249	N/A	0.98150249	N/A	1	UNKNOWN: USER IMPORTED
N0051H06	1	147433668	1q21.2	1.001682958	N/A	1.001682958	N/A	1	UNKNOWN: USER IMPORTED
N0724H12	1	147467127	1q21.2	0.84403431	N/A	0.84403431	N/A	1	UNKNOWN: USER IMPORTED
N0115I07	1	147637323	1q21.2	1.034399275	N/A	1.034399275	N/A	1	UNKNOWN: USER IMPORTED
N0068I18	1	147855469	1q21.2	1.01661554	N/A	1.01661554	N/A	1	UNKNOWN: USER IMPORTED
N0124I09	1	147904115	1q21.2	1.063750428	N/A	1.063750428	N/A	1	UNKNOWN: USER IMPORTED
N0806J18	1	148131974	1q21.2	0.871515631	N/A	0.871515631	N/A	1	UNKNOWN: USER IMPORTED
N0612G19	1	148150991	1q21.2	0.965446204	N/A	0.965446204	N/A	1	UNKNOWN: USER IMPORTED
N0074C01	1	148256465	1q21.2	1.038754285	N/A	1.038754285	N/A	1	UNKNOWN: USER IMPORTED
N0505C18	1	148367441	1q21.2	1.001574583	N/A	1.001574583	N/A	1	UNKNOWN: USER IMPORTED
N0114B18	1	148396526	1q21.2	1.023853531	N/A	1.023853531	N/A	1	UNKNOWN: USER IMPORTED
N0655A03	1	148411620	1q21.2	1.047504858	N/A	1.047504858	N/A	1	UNKNOWN: USER IMPORTED
N0139D23	1	148588586	1q21.2	1.084057118	N/A	1.084057118	N/A	1	UNKNOWN: USER IMPORTED
N0212D05	1	148737561	1q21.2	1.068581473	N/A	1.068581473	N/A	1	UNKNOWN: USER IMPORTED
N0801K22	1	148819357	1q21.2	1.091605161	N/A	1.091605161	N/A	1	UNKNOWN: USER IMPORTED
N0243C14	1	148874299	1q21.2	1.088723469	N/A	1.088723469	N/A	1	UNKNOWN: USER IMPORTED
N0440D12	1	148998934	1q21.2	0.910349407	N/A	0.910349407	N/A	1	UNKNOWN: USER IMPORTED
N0157C12	1	149089159	1q21.2	0.941757991	N/A	0.941757991	N/A	1	UNKNOWN: USER IMPORTED
N0622C21	1	149195337	1q21.2	1.036564286	N/A	1.036564286	N/A	1	UNKNOWN: USER IMPORTED
N0076F01	1	149266982	1q21.2	1.136327253	N/A	1.136327253	N/A	1	UNKNOWN: USER IMPORTED
N0092M02	1	149291223	1q21.2	0.9992207935	0.0167965656899374	0.9992207935	0.0167965656899374	2	UNKNOWN: USER IMPORTED
N0425D18	1	149429825	1q21.2	0.957451178	N/A	0.957451178	N/A	1	UNKNOWN: USER IMPORTED
N0196A19	1	149523589	1q21.2	1.155478708	N/A	1.155478708	N/A	1	UNKNOWN: USER IMPORTED
N0352B17	1	149590149	1q21.2	0.986068875	N/A	0.986068875	N/A	1	UNKNOWN: USER IMPORTED
N0048P22	1	149682654	1q21.2	0.783726314	N/A	0.783726314	N/A	1	UNKNOWN: USER IMPORTED
N0622P14	1	149834075	1q21.2	1.048185645	N/A	1.048185645	N/A	1	UNKNOWN: USER IMPORTED
N0035C22	1	149882700	1q21.2	1.110669361	N/A	1.110669361	N/A	1	UNKNOWN: USER IMPORTED
N0252O16	1	149984504	1q21.2	1.045324478	N/A	1.045324478	N/A	1	UNKNOWN: USER IMPORTED
N0068O15	1	150180939	1q21.2	0.97681849	N/A	0.97681849	N/A	1	UNKNOWN: USER IMPORTED
N0759F05	1	150491681	1q21.3	0.958446181	N/A	0.958446181	N/A	1	UNKNOWN: USER IMPORTED
N0762F22	1	150648287	1q21.3	0.97620245	N/A	0.97620245	N/A	1	UNKNOWN: USER IMPORTED
N0120L12	1	150735864	1q21.3	0.919149954	N/A	0.919149954	N/A	1	UNKNOWN: USER IMPORTED
N0781A05	1	150842512	1q21.3	1.018515812	N/A	1.018515812	N/A	1	UNKNOWN: USER IMPORTED
N0044M13	1	150908668	1q21.3	0.961114098	N/A	0.961114098	N/A	1	UNKNOWN: USER IMPORTED
N0137P24	1	150976934	1q21.3	1.086214197	N/A	1.086214197	N/A	1	UNKNOWN: USER IMPORTED
N0749D14	1	151033418	1q21.3	0.906199446	N/A	0.906199446	N/A	1	UNKNOWN: USER IMPORTED
N0719O24	1	151188971	1q21.3	1.080022274	N/A	1.080022274	N/A	1	UNKNOWN: USER IMPORTED
N0436C16	1	151304636	1q21.3	0.950193258	N/A	0.950193258	N/A	1	UNKNOWN: USER IMPORTED
N0343L13	1	151347429	1q21.3	1.058509385	N/A	1.058509385	N/A	1	UNKNOWN: USER IMPORTED
N0196D04	1	151531785	1q21.3	1.121689256	N/A	1.121689256	N/A	1	UNKNOWN: USER IMPORTED
N0624P09	1	151588447	1q21.3	1.070988419	N/A	1.070988419	N/A	1	UNKNOWN: USER IMPORTED
F0628C05	1	151763059	1q21.3	0.886054475	N/A	0.886054475	N/A	1	UNKNOWN: USER IMPORTED
N0263K19	1	151870283	1q21.3	0.949915926	N/A	0.949915926	N/A	1	UNKNOWN: USER IMPORTED
N0459O03	1	151876780	1q21.3	0.961360494	N/A	0.961360494	N/A	1	UNKNOWN: USER IMPORTED
N0098F01	1	151919989	1q21.3	1.058936239	N/A	1.058936239	N/A	1	UNKNOWN: USER IMPORTED
N0653F24	1	152013967	1q21.3	0.899071218	N/A	0.899071218	N/A	1	UNKNOWN: USER IMPORTED
N0313J15	1	152112702	1q21.3	0.893574458	N/A	0.893574458	N/A	1	UNKNOWN: USER IMPORTED
N0388G18	1	152213043	1q21.3	0.871228086	N/A	0.871228086	N/A	1	UNKNOWN: USER IMPORTED
N0062I13	1	152361065	1q21.3	0.791327404	N/A	0.791327404	N/A	1	UNKNOWN: USER IMPORTED
N0273B21	1	152396453	1q21.3	1.01624669	N/A	1.01624669	N/A	1	UNKNOWN: USER IMPORTED
N0016E22	1	152563734	1q21.3	0.911845927	N/A	0.911845927	N/A	1	UNKNOWN: USER IMPORTED
N0552H07	1	152647445	1q21.3	1.08195606	N/A	1.08195606	N/A	1	UNKNOWN: USER IMPORTED
N0702H12	1	152759069	1q21.3	0.885754041	N/A	0.885754041	N/A	1	UNKNOWN: USER IMPORTED
N0647N20	1	152859447	1q21.3	1.041810982	N/A	1.041810982	N/A	1	UNKNOWN: USER IMPORTED
N0139I14	1	153023702	1q21.3	1.074430426	N/A	1.074430426	N/A	1	UNKNOWN: USER IMPORTED
N0443G18	1	153024146	1q21.3	1.01886979	N/A	1.01886979	N/A	1	UNKNOWN: USER IMPORTED
N0214I06	1	153271914	1q21.3	1.126416884	N/A	1.126416884	N/A	1	UNKNOWN: USER IMPORTED
N0805F22	1	153439358	1q21.3	0.994013561	N/A	0.994013561	N/A	1	UNKNOWN: USER IMPORTED
N0173A02	1	153541186	1q21.3	1.186000069	N/A	1.186000069	N/A	1	UNKNOWN: USER IMPORTED
N0341K05	1	153696318	1q21.3	1.150477417	N/A	1.150477417	N/A	1	UNKNOWN: USER IMPORTED
N0096J03	1	153826424	1q21.3	1.017132426	N/A	1.017132426	N/A	1	UNKNOWN: USER IMPORTED
N0077D16	1	153867613	1q21.3	1.076748728	N/A	1.076748728	N/A	1	UNKNOWN: USER IMPORTED
N0801K19	1	154010729	1q21.3	1.061640942	N/A	1.061640942	N/A	1	UNKNOWN: USER IMPORTED
M2012D08	1	154050473	1q21.3	0.896625206	N/A	0.896625206	N/A	1	UNKNOWN: USER IMPORTED
N0217A13	1	154172712	1q21.3	1.067706148	N/A	1.067706148	N/A	1	UNKNOWN: USER IMPORTED
N0454L22	1	154196432	1q21.3	1.204236339	N/A	1.204236339	N/A	1	UNKNOWN: USER IMPORTED
N0722H19	1	154285152	1q21.3	1.001198455	N/A	1.001198455	N/A	1	UNKNOWN: USER IMPORTED
N0367J07	1	154341266	1q21.3	1.03737189	N/A	1.03737189	N/A	1	UNKNOWN: USER IMPORTED
N0120D12	1	154466491	1q21.3	0.969742218	N/A	0.969742218	N/A	1	UNKNOWN: USER IMPORTED
N0285L14	1	154530835	1q21.3	1.035016305	N/A	1.035016305	N/A	1	UNKNOWN: USER IMPORTED
N0756I02	1	154662950	1q21.3	1.142669097	N/A	1.142669097	N/A	1	UNKNOWN: USER IMPORTED
N0752B16	1	154849634	1q23.1	0.999972425	N/A	0.999972425	N/A	1	UNKNOWN: USER IMPORTED
N0101J08	1	155001250	1q23.1	1.05974414	N/A	1.05974414	N/A	1	UNKNOWN: USER IMPORTED
N0693A03	1	155160776	1q23.1	0.866797918	N/A	0.866797918	N/A	1	UNKNOWN: USER IMPORTED
N0317F09	1	155220715	1q23.1	1.083472708	N/A	1.083472708	N/A	1	UNKNOWN: USER IMPORTED
N0452O22	1	155331319	1q23.1	1.090729637	N/A	1.090729637	N/A	1	UNKNOWN: USER IMPORTED
N0643G14	1	155448901	1q23.1	1.055426313	N/A	1.055426313	N/A	1	UNKNOWN: USER IMPORTED
N0265E04	1	155624708	1q23.1	1.045012542	N/A	1.045012542	N/A	1	UNKNOWN: USER IMPORTED
N0555K02	1	155629871	1q23.1	1.075402524	N/A	1.075402524	N/A	1	UNKNOWN: USER IMPORTED
N0670P22	1	155695112	1q23.1	1.082254511	N/A	1.082254511	N/A	1	UNKNOWN: USER IMPORTED
N0760B09	1	155843075	1q23.1	1.044520841	N/A	1.044520841	N/A	1	UNKNOWN: USER IMPORTED
N0674F22	1	155945201	1q23.1	1.027152955	N/A	1.027152955	N/A	1	UNKNOWN: USER IMPORTED
N0106F15	1	156092391	1q23.1	1.069672258	N/A	1.069672258	N/A	1	UNKNOWN: USER IMPORTED
N0715I08	1	156155230	1q23.1	0.930832193	N/A	0.930832193	N/A	1	UNKNOWN: USER IMPORTED
N0806E24	1	156359741	1q23.1	1.101710862	N/A	1.101710862	N/A	1	UNKNOWN: USER IMPORTED
N0706A04	1	156521587	1q23.1	1.451374882	N/A	1.451374882	N/A	1	UNKNOWN: USER IMPORTED
N0048O20	1	156569890	1q23.1	1.088635421	N/A	1.088635421	N/A	1	UNKNOWN: USER IMPORTED
N0226L15	1	156739955	1q23.1	1.078963218	N/A	1.078963218	N/A	1	UNKNOWN: USER IMPORTED
N0196A16	1	156818296	1q23.1	1.168248658	N/A	1.168248658	N/A	1	UNKNOWN: USER IMPORTED
N0735D24	1	156963724	1q23.1	0.887728183	N/A	0.887728183	N/A	1	UNKNOWN: USER IMPORTED
N0761E01	1	157072538	1q23.1	1.042645852	N/A	1.042645852	N/A	1	UNKNOWN: USER IMPORTED
N0193E22	1	157100063	1q23.1	1.012890351	N/A	1.012890351	N/A	1	UNKNOWN: USER IMPORTED
N0010B12	1	157269975	1q23.1	1.026026574	N/A	1.026026574	N/A	1	UNKNOWN: USER IMPORTED
N0418C06	1	157356727	1q23.1	1.082742147	N/A	1.082742147	N/A	1	UNKNOWN: USER IMPORTED
N0812N05	1	157581966	1q23.1	1.082094875	N/A	1.082094875	N/A	1	UNKNOWN: USER IMPORTED
N0297K08	1	157886156	1q23.1	1.017613716	N/A	1.017613716	N/A	1	UNKNOWN: USER IMPORTED
N0696E14	1	157998371	1q23.1	1.100352463	N/A	1.100352463	N/A	1	UNKNOWN: USER IMPORTED
N0005K23	1	158190572	1q23.1	0.889297779	N/A	0.889297779	N/A	1	UNKNOWN: USER IMPORTED
N0706D17	1	158413822	1q23.1	0.900528275	N/A	0.900528275	N/A	1	UNKNOWN: USER IMPORTED
N0456P18	1	158462995	1q23.1	1.049685933	N/A	1.049685933	N/A	1	UNKNOWN: USER IMPORTED
N0227F08	1	158672657	1q23.1	0.791340294	N/A	0.791340294	N/A	1	UNKNOWN: USER IMPORTED
M2001E11	1	158768139	1q23.1	0.972941894	N/A	0.972941894	N/A	1	UNKNOWN: USER IMPORTED
N0596D14	1	158831416	1q23.1	1.127317195	N/A	1.127317195	N/A	1	UNKNOWN: USER IMPORTED
N0757O20	1	158902272	1q23.1	0.987625988	N/A	0.987625988	N/A	1	UNKNOWN: USER IMPORTED
F0486M11	1	159059746	1q23.1	0.855724481	N/A	0.855724481	N/A	1	UNKNOWN: USER IMPORTED
N0334O09	1	159081422	1q23.1	1.025791481	N/A	1.025791481	N/A	1	UNKNOWN: USER IMPORTED
N0130F05	1	159093487	1q23.1	0.952450085	N/A	0.952450085	N/A	1	UNKNOWN: USER IMPORTED
N0710P22	1	159164705	1q23.1	1.014244488	N/A	1.014244488	N/A	1	UNKNOWN: USER IMPORTED
N0646D10	1	159204808	1q23.1	1.080054201	N/A	1.080054201	N/A	1	UNKNOWN: USER IMPORTED
N0363F04	1	159297863	1q23.1	0.981377954	N/A	0.981377954	N/A	1	UNKNOWN: USER IMPORTED
N0620O19	1	159445877	1q23.1	1.016997677	N/A	1.016997677	N/A	1	UNKNOWN: USER IMPORTED
N0327O04	1	159506429	1q23.1	1.037024457	N/A	1.037024457	N/A	1	UNKNOWN: USER IMPORTED
N0153H12	1	159705293	1q23.1	1.091681509	N/A	1.091681509	N/A	1	UNKNOWN: USER IMPORTED
N0267N12	1	159856730	1q23.1	1.088173763	N/A	1.088173763	N/A	1	UNKNOWN: USER IMPORTED
N0789L16	1	159987439	1q23.1	1.04067994	N/A	1.04067994	N/A	1	UNKNOWN: USER IMPORTED
N0376O23	1	160056335	1q23.1	1.081704905	N/A	1.081704905	N/A	1	UNKNOWN: USER IMPORTED
N0361M09	1	160219311	1q23.1	0.930397009	N/A	0.930397009	N/A	1	UNKNOWN: USER IMPORTED
N0421P17	1	160302023	1q23.1	1.120555934	N/A	1.120555934	N/A	1	UNKNOWN: USER IMPORTED
N0118H18	1	160346491	1q23.1	1.100513091	N/A	1.100513091	N/A	1	UNKNOWN: USER IMPORTED
N0752H01	1	160386898	1q23.1	1.012343224	N/A	1.012343224	N/A	1	UNKNOWN: USER IMPORTED
N0360A20	1	160487082	1q23.1	1.075568011	N/A	1.075568011	N/A	1	UNKNOWN: USER IMPORTED
N0026I16	1	160562135	1q23.1	0.71939567	N/A	0.71939567	N/A	1	UNKNOWN: USER IMPORTED
N0034G19	1	160606010	1q23.1	0.947897463	N/A	0.947897463	N/A	1	UNKNOWN: USER IMPORTED
N0343F16	1	160702075	1q23.1	0.896707007	N/A	0.896707007	N/A	1	UNKNOWN: USER IMPORTED
N0578G06	1	160792154	1q23.1	1.091687458	N/A	1.091687458	N/A	1	UNKNOWN: USER IMPORTED
N0480N10	1	160976853	1q23.1	0.108927803	N/A	0.108927803	N/A	1	UNKNOWN: USER IMPORTED
N0749O07	1	161063018	1q23.1	0.886552225	N/A	0.886552225	N/A	1	UNKNOWN: USER IMPORTED
N0134M03	1	161142901	1q23.1	0.854104316	N/A	0.854104316	N/A	1	UNKNOWN: USER IMPORTED
N0026N03	1	161316832	1q23.1	0.91116177	N/A	0.91116177	N/A	1	UNKNOWN: USER IMPORTED
N0048D03	1	161615633	1q23.1	1.029354653	N/A	1.029354653	N/A	1	UNKNOWN: USER IMPORTED
N0002A06	1	161695726	1q23.1	0.9756814	N/A	0.9756814	N/A	1	UNKNOWN: USER IMPORTED
N0180L13	1	161813621	1q23.1	1.15005205	N/A	1.15005205	N/A	1	UNKNOWN: USER IMPORTED
N0090H22	1	161945546	1q23.1	1.162293513	N/A	1.162293513	N/A	1	UNKNOWN: USER IMPORTED
N0421I21	1	162007580	1q23.1	1.091490143	N/A	1.091490143	N/A	1	UNKNOWN: USER IMPORTED
N0606E15	1	162114661	1q23.1	0.988659066	N/A	0.988659066	N/A	1	UNKNOWN: USER IMPORTED
N0080B20	1	162167753	1q23.1	1.100068884	N/A	1.100068884	N/A	1	UNKNOWN: USER IMPORTED
N0113F16	1	162192464	1q23.1	1.140344944	N/A	1.140344944	N/A	1	UNKNOWN: USER IMPORTED
N0756D01	1	162278552	1q23.1	1.090355136	N/A	1.090355136	N/A	1	UNKNOWN: USER IMPORTED
N0762E01	1	162403003	1q23.1	1.035365721	N/A	1.035365721	N/A	1	UNKNOWN: USER IMPORTED
N0467G04	1	162511641	1q23.1	1.080941028	N/A	1.080941028	N/A	1	UNKNOWN: USER IMPORTED
N0007G12	1	162552896	1q23.1	0.999744184	N/A	0.999744184	N/A	1	UNKNOWN: USER IMPORTED
N0375H19	1	162651476	1q23.1	0.917349132	N/A	0.917349132	N/A	1	UNKNOWN: USER IMPORTED
N0009L18	1	162785282	1q23.1	1.075436137	N/A	1.075436137	N/A	1	UNKNOWN: USER IMPORTED
N0725H21	1	162990889	1q23.1	0.980460984	N/A	0.980460984	N/A	1	UNKNOWN: USER IMPORTED
N0453H11	1	163144957	1q23.1	1.083876857	N/A	1.083876857	N/A	1	UNKNOWN: USER IMPORTED
N0713G21	1	163426396	1q23.1	1.052927948	N/A	1.052927948	N/A	1	UNKNOWN: USER IMPORTED
N0797P09	1	163512781	1q23.1	1.013425482	N/A	1.013425482	N/A	1	UNKNOWN: USER IMPORTED
N0418J06	1	163585033	1q23.1	1.018046619	N/A	1.018046619	N/A	1	UNKNOWN: USER IMPORTED
M2017D09	1	163817849	1q23.1	1.064444799	N/A	1.064444799	N/A	1	UNKNOWN: USER IMPORTED
N0140J16	1	163912873	1q23.1	1.059407515	N/A	1.059407515	N/A	1	UNKNOWN: USER IMPORTED
N0717A20	1	164045866	1q23.2	1.110748683	N/A	1.110748683	N/A	1	UNKNOWN: USER IMPORTED
N0381N09	1	164098870	1q23.2	1.122169157	N/A	1.122169157	N/A	1	UNKNOWN: USER IMPORTED
N0813F21	1	164132506	1q23.2	1.022311102	N/A	1.022311102	N/A	1	UNKNOWN: USER IMPORTED
N0138P14	1	164282602	1q23.2	1.16095296	N/A	1.16095296	N/A	1	UNKNOWN: USER IMPORTED
M2180I05	1	164334261	1q23.2	1.097962869	N/A	1.097962869	N/A	1	UNKNOWN: USER IMPORTED
N0001F07	1	164438121	1q23.2	0.964384074	N/A	0.964384074	N/A	1	UNKNOWN: USER IMPORTED
N0167M06	1	164488832	1q23.2	1.012974136	N/A	1.012974136	N/A	1	UNKNOWN: USER IMPORTED
M2225P08	1	164631552	1q23.2	1.039444292	N/A	1.039444292	N/A	1	UNKNOWN: USER IMPORTED
N0249C05	1	164694128	1q23.2	0.971087331	N/A	0.971087331	N/A	1	UNKNOWN: USER IMPORTED
N0297C08	1	164802746	1q23.2	0.892462652	N/A	0.892462652	N/A	1	UNKNOWN: USER IMPORTED
N0692N22	1	164875207	1q23.2	1.006005941	N/A	1.006005941	N/A	1	UNKNOWN: USER IMPORTED
N0403G21	1	164967776	1q23.2	1.015962814	N/A	1.015962814	N/A	1	UNKNOWN: USER IMPORTED
N0752A15	1	165055243	1q23.2	0.891908485	N/A	0.891908485	N/A	1	UNKNOWN: USER IMPORTED
N0168G01	1	165128817	1q23.2	1.079751288	N/A	1.079751288	N/A	1	UNKNOWN: USER IMPORTED
N0030K06	1	165280025	1q23.2	1.080456863	N/A	1.080456863	N/A	1	UNKNOWN: USER IMPORTED
N0455M21	1	165291969	1q23.2	1.10193594	N/A	1.10193594	N/A	1	UNKNOWN: USER IMPORTED
N0130E07	1	165376126	1q23.2	0.948715081	N/A	0.948715081	N/A	1	UNKNOWN: USER IMPORTED
N0195H11	1	165457917	1q23.2	1.044242517	N/A	1.044242517	N/A	1	UNKNOWN: USER IMPORTED
N0738F02	1	165528700	1q23.2	0.937783234	N/A	0.937783234	N/A	1	UNKNOWN: USER IMPORTED
N0267L03	1	165652268	1q23.2	1.140342961	N/A	1.140342961	N/A	1	UNKNOWN: USER IMPORTED
N0101N07	1	165718415	1q23.2	0.977032958	N/A	0.977032958	N/A	1	UNKNOWN: USER IMPORTED
N0734F20	1	165840376	1q23.2	1.01537424	N/A	1.01537424	N/A	1	UNKNOWN: USER IMPORTED
N0068B21	1	165934043	1q23.2	1.108510794	N/A	1.108510794	N/A	1	UNKNOWN: USER IMPORTED
N0629E07	1	166016705	1q23.2	0.893176457	N/A	0.893176457	N/A	1	UNKNOWN: USER IMPORTED
N0137J06	1	166113653	1q23.2	1.080150876	N/A	1.080150876	N/A	1	UNKNOWN: USER IMPORTED
N0739J03	1	166267775	1q23.2	1.001344429	N/A	1.001344429	N/A	1	UNKNOWN: USER IMPORTED
N0621N08	1	166394171	1q23.2	0.914211625	N/A	0.914211625	N/A	1	UNKNOWN: USER IMPORTED
N0616K15	1	166486788	1q23.2	1.000508765	N/A	1.000508765	N/A	1	UNKNOWN: USER IMPORTED
N0785D08	1	166595703	1q23.2	0.986743286	N/A	0.986743286	N/A	1	UNKNOWN: USER IMPORTED
N0302L24	1	166706859	1q23.2	1.044003955	N/A	1.044003955	N/A	1	UNKNOWN: USER IMPORTED
N0422F06	1	166832008	1q23.2	0.989185144	N/A	0.989185144	N/A	1	UNKNOWN: USER IMPORTED
N0754A18	1	166901295	1q23.2	1.072177862	N/A	1.072177862	N/A	1	UNKNOWN: USER IMPORTED
N0505H24	1	167069652	1q23.2	1.000014357	N/A	1.000014357	N/A	1	UNKNOWN: USER IMPORTED
N0139K23	1	167078899	1q23.2	0.99790619	N/A	0.99790619	N/A	1	UNKNOWN: USER IMPORTED
N0501E19	1	167093507	1q23.2	1.011150112	N/A	1.011150112	N/A	1	UNKNOWN: USER IMPORTED
N0089N18	1	167169030	1q23.2	1.033810304	N/A	1.033810304	N/A	1	UNKNOWN: USER IMPORTED
N0545I10	1	167170984	1q23.2	1.026761696	N/A	1.026761696	N/A	1	UNKNOWN: USER IMPORTED
N0291O14	1	167270138	1q23.2	1.023465544	N/A	1.023465544	N/A	1	UNKNOWN: USER IMPORTED
N0270E17	1	167333930	1q23.2	1.00088055	N/A	1.00088055	N/A	1	UNKNOWN: USER IMPORTED
N0165A08	1	167440138	1q23.3	0.948083276	N/A	0.948083276	N/A	1	UNKNOWN: USER IMPORTED
N0601A03	1	167600797	1q23.3	1.06146792	N/A	1.06146792	N/A	1	UNKNOWN: USER IMPORTED
N0640J01	1	167747004	1q23.3	1.091628958	N/A	1.091628958	N/A	1	UNKNOWN: USER IMPORTED
N0562K10	1	167804582	1q23.3	0.978742262	N/A	0.978742262	N/A	1	UNKNOWN: USER IMPORTED
N0220H11	1	167965550	1q23.3	1.104811385	N/A	1.104811385	N/A	1	UNKNOWN: USER IMPORTED
N0072B15	1	168137817	1q23.3	1.071616059	N/A	1.071616059	N/A	1	UNKNOWN: USER IMPORTED
N0502H08	1	168210707	1q23.3	1.140936889	N/A	1.140936889	N/A	1	UNKNOWN: USER IMPORTED
N0398I12	1	168363383	1q23.3	1.131703736	N/A	1.131703736	N/A	1	UNKNOWN: USER IMPORTED
N0776I22	1	168562444	1q23.3	1.091459406	N/A	1.091459406	N/A	1	UNKNOWN: USER IMPORTED
N0525H10	1	168687609	1q23.3	1.102914583	N/A	1.102914583	N/A	1	UNKNOWN: USER IMPORTED
N0806N18	1	168901249	1q23.3	1.112394628	N/A	1.112394628	N/A	1	UNKNOWN: USER IMPORTED
N0023N17	1	169023145	1q23.3	1.037943508	N/A	1.037943508	N/A	1	UNKNOWN: USER IMPORTED
N0735M21	1	169128862	1q23.3	1.108297614	N/A	1.108297614	N/A	1	UNKNOWN: USER IMPORTED
N0448B23	1	169157867	1q23.3	1.124606345	N/A	1.124606345	N/A	1	UNKNOWN: USER IMPORTED
N0760K13	1	169305786	1q23.3	1.166196186	N/A	1.166196186	N/A	1	UNKNOWN: USER IMPORTED
N0157E07	1	169337316	1q23.3	0.982772297	N/A	0.982772297	N/A	1	UNKNOWN: USER IMPORTED
N0093H02	1	169492889	1q23.3	1.073463979	N/A	1.073463979	N/A	1	UNKNOWN: USER IMPORTED
M2012G02	1	169652465	1q23.3	1.033737724	N/A	1.033737724	N/A	1	UNKNOWN: USER IMPORTED
N0723L18	1	169684067	1q23.3	1.074141592	N/A	1.074141592	N/A	1	UNKNOWN: USER IMPORTED
N0354H16	1	169848107	1q23.3	0.645915162	N/A	0.645915162	N/A	1	UNKNOWN: USER IMPORTED
N0336I07	1	170054193	1q23.3	0.901068562	N/A	0.901068562	N/A	1	UNKNOWN: USER IMPORTED
N0339A06	1	170145600	1q23.3	0.84433871	N/A	0.84433871	N/A	1	UNKNOWN: USER IMPORTED
N0004A06	1	170335224	1q23.3	1.035684499	N/A	1.035684499	N/A	1	UNKNOWN: USER IMPORTED
N0788B11	1	170377047	1q23.3	0.814350794	N/A	0.814350794	N/A	1	UNKNOWN: USER IMPORTED
N0177C22	1	170486266	1q23.3	0.973588473	N/A	0.973588473	N/A	1	UNKNOWN: USER IMPORTED
N0625F21	1	170530241	1q23.3	0.832854778	N/A	0.832854778	N/A	1	UNKNOWN: USER IMPORTED
N0673B19	1	170618251	1q23.3	0.933607791	N/A	0.933607791	N/A	1	UNKNOWN: USER IMPORTED
N0146E14	1	170768634	1q23.3	1.04838415	N/A	1.04838415	N/A	1	UNKNOWN: USER IMPORTED
N0441C04	1	170948069	1q23.3	0.910454014	N/A	0.910454014	N/A	1	UNKNOWN: USER IMPORTED
N0009F08	1	171189854	1q23.3	1.010954681	N/A	1.010954681	N/A	1	UNKNOWN: USER IMPORTED
N0064I24	1	171271413	1q23.3	1.081402884	N/A	1.081402884	N/A	1	UNKNOWN: USER IMPORTED
N0423K01	1	171309704	1q23.3	0.491677287	N/A	0.491677287	N/A	1	UNKNOWN: USER IMPORTED
N0642M09	1	171402237	1q23.3	0.974006007	N/A	0.974006007	N/A	1	UNKNOWN: USER IMPORTED
N0138B21	1	171543175	1q23.3	1.11724124	N/A	1.11724124	N/A	1	UNKNOWN: USER IMPORTED
N0288P06	1	171632594	1q23.3	1.037605594	N/A	1.037605594	N/A	1	UNKNOWN: USER IMPORTED
N0365P17	1	171810499	1q23.3	0.96089725	N/A	0.96089725	N/A	1	UNKNOWN: USER IMPORTED
N0256K18	1	171972475	1q23.3	1.114378685	N/A	1.114378685	N/A	1	UNKNOWN: USER IMPORTED
N0524L14	1	172157252	1q24.1	1.087067411	N/A	1.087067411	N/A	1	UNKNOWN: USER IMPORTED
N0605A14	1	172258464	1q24.1	1.063632733	N/A	1.063632733	N/A	1	UNKNOWN: USER IMPORTED
N0102E20	1	172355409	1q24.1	1.095640699	N/A	1.095640699	N/A	1	UNKNOWN: USER IMPORTED
N0501L15	1	172460643	1q24.1	0.971562771	N/A	0.971562771	N/A	1	UNKNOWN: USER IMPORTED
N0663B10	1	172619354	1q24.1	0.984085056	N/A	0.984085056	N/A	1	UNKNOWN: USER IMPORTED
N0195C07	1	172699101	1q24.1	0.958545632	N/A	0.958545632	N/A	1	UNKNOWN: USER IMPORTED
N0004A11	1	172808462	1q24.1	0.687060796	N/A	0.687060796	N/A	1	UNKNOWN: USER IMPORTED
M2016G18	1	172953296	1q24.1	1.065749755	N/A	1.065749755	N/A	1	UNKNOWN: USER IMPORTED
N0761K16	1	172978515	1q24.1	0.912169167	N/A	0.912169167	N/A	1	UNKNOWN: USER IMPORTED
N0252L24	1	173111489	1q24.1	1.009090203	N/A	1.009090203	N/A	1	UNKNOWN: USER IMPORTED
N0013D11	1	173177385	1q24.1	1.031391163	N/A	1.031391163	N/A	1	UNKNOWN: USER IMPORTED
N0655F10	1	173291277	1q24.1	1.104896657	N/A	1.104896657	N/A	1	UNKNOWN: USER IMPORTED
N0604C16	1	173451399	1q24.1	1.165540782	N/A	1.165540782	N/A	1	UNKNOWN: USER IMPORTED
N0195J04	1	173614792	1q24.1	1.000666419	N/A	1.000666419	N/A	1	UNKNOWN: USER IMPORTED
N0815I04	1	173844695	1q24.1	1.173685232	N/A	1.173685232	N/A	1	UNKNOWN: USER IMPORTED
N0524J18	1	173931269	1q24.1	1.040172672	N/A	1.040172672	N/A	1	UNKNOWN: USER IMPORTED
M2013D17	1	174066523	1q24.1	1.068309595	N/A	1.068309595	N/A	1	UNKNOWN: USER IMPORTED
N0063B19	1	174170115	1q24.1	1.05139603	N/A	1.05139603	N/A	1	UNKNOWN: USER IMPORTED
N0205L10	1	174217275	1q24.1	1.131243665	N/A	1.131243665	N/A	1	UNKNOWN: USER IMPORTED
N0033I15	1	174316438	1q24.1	1.148788837	N/A	1.148788837	N/A	1	UNKNOWN: USER IMPORTED
N0080P23	1	174337622	1q24.1	1.100427819	N/A	1.100427819	N/A	1	UNKNOWN: USER IMPORTED
N0142H13	1	174438972	1q24.1	1.066686555	N/A	1.066686555	N/A	1	UNKNOWN: USER IMPORTED
N0313B11	1	174508614	1q24.1	0.945692096	N/A	0.945692096	N/A	1	UNKNOWN: USER IMPORTED
N0301E09	1	174655374	1q24.2	0.845164657	N/A	0.845164657	N/A	1	UNKNOWN: USER IMPORTED
N0075F22	1	174659177	1q24.2	0.986440333	N/A	0.986440333	N/A	1	UNKNOWN: USER IMPORTED
N0258K09	1	174728815	1q24.2	0.856303536	N/A	0.856303536	N/A	1	UNKNOWN: USER IMPORTED
N0522G08	1	174771354	1q24.2	1.001742152	N/A	1.001742152	N/A	1	UNKNOWN: USER IMPORTED
N0162H11	1	174889166	1q24.2	1.008958032	N/A	1.008958032	N/A	1	UNKNOWN: USER IMPORTED
N0714G07	1	174994286	1q24.2	0.908597071	N/A	0.908597071	N/A	1	UNKNOWN: USER IMPORTED
N0010F12	1	175077551	1q24.2	0.987031604	N/A	0.987031604	N/A	1	UNKNOWN: USER IMPORTED
N0642H09	1	175276193	1q24.2	1.068655838	N/A	1.068655838	N/A	1	UNKNOWN: USER IMPORTED
N0351I08	1	175408583	1q24.2	0.944199938	N/A	0.944199938	N/A	1	UNKNOWN: USER IMPORTED
N0177A02	1	175511104	1q24.2	1.015727226	N/A	1.015727226	N/A	1	UNKNOWN: USER IMPORTED
N0689C20	1	175608015	1q24.2	0.966236257	N/A	0.966236257	N/A	1	UNKNOWN: USER IMPORTED
N0520H23	1	175752473	1q24.2	1.031537414	N/A	1.031537414	N/A	1	UNKNOWN: USER IMPORTED
N0145J19	1	175852539	1q24.2	1.052340068	N/A	1.052340068	N/A	1	UNKNOWN: USER IMPORTED
N0231P05	1	176018008	1q24.2	0.958137418	N/A	0.958137418	N/A	1	UNKNOWN: USER IMPORTED
N0427G13	1	176118598	1q24.2	1.104033032	N/A	1.104033032	N/A	1	UNKNOWN: USER IMPORTED
N0620B08	1	176199435	1q24.2	1.019446763	N/A	1.019446763	N/A	1	UNKNOWN: USER IMPORTED
M2026L10	1	176246844	1q24.2	0.929871893	N/A	0.929871893	N/A	1	UNKNOWN: USER IMPORTED
N0048O14	1	176365299	1q24.2	1.004789331	N/A	1.004789331	N/A	1	UNKNOWN: USER IMPORTED
N0656N11	1	176546858	1q24.2	1.082708435	N/A	1.082708435	N/A	1	UNKNOWN: USER IMPORTED
N0172P10	1	176583063	1q24.2	1.031058503	N/A	1.031058503	N/A	1	UNKNOWN: USER IMPORTED
N0796G10	1	176705808	1q24.2	0.943115697	N/A	0.943115697	N/A	1	UNKNOWN: USER IMPORTED
N0118D10	1	176724345	1q24.2	1.1132761	N/A	1.1132761	N/A	1	UNKNOWN: USER IMPORTED
N0291H10	1	176915074	1q24.2	1.01093138	N/A	1.01093138	N/A	1	UNKNOWN: USER IMPORTED
N0763L03	1	177065295	1q24.2	0.94703473	N/A	0.94703473	N/A	1	UNKNOWN: USER IMPORTED
N0471P08	1	177114752	1q24.2	1.0383895	N/A	1.0383895	N/A	1	UNKNOWN: USER IMPORTED
N0712J24	1	177169304	1q24.2	1.038501543	N/A	1.038501543	N/A	1	UNKNOWN: USER IMPORTED
N0514A12	1	177343649	1q24.3	0.938721026	N/A	0.938721026	N/A	1	UNKNOWN: USER IMPORTED
N0540K16	1	177668003	1q24.3	1.006847753	N/A	1.006847753	N/A	1	UNKNOWN: USER IMPORTED
N0380B22	1	177716178	1q24.3	1.005139143	N/A	1.005139143	N/A	1	UNKNOWN: USER IMPORTED
N0762A17	1	177893870	1q24.3	1.082691182	N/A	1.082691182	N/A	1	UNKNOWN: USER IMPORTED
N0814E19	1	178079522	1q24.3	1.200886941	N/A	1.200886941	N/A	1	UNKNOWN: USER IMPORTED
M2011P07	1	178082305	1q24.3	1.143695333	N/A	1.143695333	N/A	1	UNKNOWN: USER IMPORTED
N0696J17	1	178245801	1q24.3	1.032799536	N/A	1.032799536	N/A	1	UNKNOWN: USER IMPORTED
N0021M14	1	178391541	1q24.3	0.983849369	N/A	0.983849369	N/A	1	UNKNOWN: USER IMPORTED
N0286G01	1	178501745	1q24.3	1.041566371	N/A	1.041566371	N/A	1	UNKNOWN: USER IMPORTED
N0675H14	1	178699573	1q24.3	1.006295172	N/A	1.006295172	N/A	1	UNKNOWN: USER IMPORTED
N0650D19	1	178913367	1q24.3	1.058104145	N/A	1.058104145	N/A	1	UNKNOWN: USER IMPORTED
N0183H04	1	178971654	1q24.3	1.016117493	N/A	1.016117493	N/A	1	UNKNOWN: USER IMPORTED
N0328I09	1	179132838	1q24.3	0.99324663	N/A	0.99324663	N/A	1	UNKNOWN: USER IMPORTED
N0249O06	1	179299769	1q24.3	1.056209524	N/A	1.056209524	N/A	1	UNKNOWN: USER IMPORTED
N0450F15	1	179324605	1q24.3	1.066810893	N/A	1.066810893	N/A	1	UNKNOWN: USER IMPORTED
N0444P14	1	179366505	1q24.3	0.922733651	N/A	0.922733651	N/A	1	UNKNOWN: USER IMPORTED
N0611M11	1	179546406	1q24.3	0.93219793	N/A	0.93219793	N/A	1	UNKNOWN: USER IMPORTED
N0175L01	1	179682894	1q24.3	1.007251207	N/A	1.007251207	N/A	1	UNKNOWN: USER IMPORTED
N0691F12	1	179886588	1q24.3	0.876058834	N/A	0.876058834	N/A	1	UNKNOWN: USER IMPORTED
N0299L22	1	180012894	1q24.3	1.111307908	N/A	1.111307908	N/A	1	UNKNOWN: USER IMPORTED
M2265D13	1	180025673	1q24.3	0.922766272	N/A	0.922766272	N/A	1	UNKNOWN: USER IMPORTED
N0293B07	1	180174682	1q24.3	0.966177261	N/A	0.966177261	N/A	1	UNKNOWN: USER IMPORTED
N0813I19	1	180191153	1q24.3	1.066320679	N/A	1.066320679	N/A	1	UNKNOWN: USER IMPORTED
N0444D13	1	180203022	1q24.3	0.955307683	N/A	0.955307683	N/A	1	UNKNOWN: USER IMPORTED
N0712M16	1	180290979	1q24.3	1.060467761	N/A	1.060467761	N/A	1	UNKNOWN: USER IMPORTED
N0120O21	1	180303980	1q24.3	0.661634922	N/A	0.661634922	N/A	1	UNKNOWN: USER IMPORTED
N0316E13	1	180307127	1q24.3	1.098308914	N/A	1.098308914	N/A	1	UNKNOWN: USER IMPORTED
N0813H16	1	180472925	1q24.3	1.044655293	N/A	1.044655293	N/A	1	UNKNOWN: USER IMPORTED
N0789K21	1	180743463	1q25.1	0.959501172	N/A	0.959501172	N/A	1	UNKNOWN: USER IMPORTED
N0009L07	1	180953532	1q25.1	0.975108592	N/A	0.975108592	N/A	1	UNKNOWN: USER IMPORTED
N0522B03	1	180966063	1q25.1	1.040975219	N/A	1.040975219	N/A	1	UNKNOWN: USER IMPORTED
N0002H10	1	181088452	1q25.1	1.03554856	N/A	1.03554856	N/A	1	UNKNOWN: USER IMPORTED
N0703I24	1	181230872	1q25.1	0.797254787	N/A	0.797254787	N/A	1	UNKNOWN: USER IMPORTED
N0195E24	1	181316881	1q25.1	1.00895	N/A	1.00895	N/A	1	UNKNOWN: USER IMPORTED
N0169M10	1	181464361	1q25.1	0.942080735	N/A	0.942080735	N/A	1	UNKNOWN: USER IMPORTED
N0475E13	1	181616158	1q25.1	1.016236279	N/A	1.016236279	N/A	1	UNKNOWN: USER IMPORTED
N0464A18	1	181826586	1q25.1	1.077756919	N/A	1.077756919	N/A	1	UNKNOWN: USER IMPORTED
M2019N05	1	181976551	1q25.1	0.941291574	N/A	0.941291574	N/A	1	UNKNOWN: USER IMPORTED
N0298B16	1	182097212	1q25.1	1.041056227	N/A	1.041056227	N/A	1	UNKNOWN: USER IMPORTED
N0720P19	1	182206957	1q25.1	1.017517042	N/A	1.017517042	N/A	1	UNKNOWN: USER IMPORTED
N0203K08	1	182305413	1q25.1	1.039032211	N/A	1.039032211	N/A	1	UNKNOWN: USER IMPORTED
N0088K17	1	182376186	1q25.1	1.092479693	N/A	1.092479693	N/A	1	UNKNOWN: USER IMPORTED
N0523E21	1	182497371	1q25.1	1.036584514	N/A	1.036584514	N/A	1	UNKNOWN: USER IMPORTED
N0339I02	1	182764860	1q25.2	0.920600765	N/A	0.920600765	N/A	1	UNKNOWN: USER IMPORTED
N0717L04	1	182885983	1q25.2	0.906876762	N/A	0.906876762	N/A	1	UNKNOWN: USER IMPORTED
N0070N10	1	182984801	1q25.2	1.023385924	N/A	1.023385924	N/A	1	UNKNOWN: USER IMPORTED
N0809N05	1	183126574	1q25.2	0.898075124	N/A	0.898075124	N/A	1	UNKNOWN: USER IMPORTED
N0663B01	1	183323598	1q25.2	1.095626818	N/A	1.095626818	N/A	1	UNKNOWN: USER IMPORTED
N0629K23	1	183474123	1q25.2	0.960077054	N/A	0.960077054	N/A	1	UNKNOWN: USER IMPORTED
N0197C12	1	183617210	1q25.2	0.568815559	N/A	0.568815559	N/A	1	UNKNOWN: USER IMPORTED
N0108M21	1	183696640	1q25.2	0.954532701	N/A	0.954532701	N/A	1	UNKNOWN: USER IMPORTED
N0431K17	1	183867279	1q25.2	1.073672994	N/A	1.073672994	N/A	1	UNKNOWN: USER IMPORTED
M2245J12	1	183989280	1q25.2	0.999999018	N/A	0.999999018	N/A	1	UNKNOWN: USER IMPORTED
N0603E15	1	184198454	1q25.2	1.105793994	N/A	1.105793994	N/A	1	UNKNOWN: USER IMPORTED
N0478P15	1	184249547	1q25.2	1.111605368	N/A	1.111605368	N/A	1	UNKNOWN: USER IMPORTED
N0478K08	1	184329906	1q25.2	1.045436025	N/A	1.045436025	N/A	1	UNKNOWN: USER IMPORTED
N0035F22	1	184455519	1q25.2	0.704205388	N/A	0.704205388	N/A	1	UNKNOWN: USER IMPORTED
N0025O18	1	184536451	1q25.2	1.039024874	N/A	1.039024874	N/A	1	UNKNOWN: USER IMPORTED
N0076I10	1	184716977	1q25.2	0.897502514	N/A	0.897502514	N/A	1	UNKNOWN: USER IMPORTED
N0582N07	1	184798873	1q25.2	1.040814095	N/A	1.040814095	N/A	1	UNKNOWN: USER IMPORTED
N0681N21	1	184843224	1q25.2	0.906033563	N/A	0.906033563	N/A	1	UNKNOWN: USER IMPORTED
N0804A08	1	184943781	1q25.2	1.082058485	N/A	1.082058485	N/A	1	UNKNOWN: USER IMPORTED
N0279F07	1	185208734	1q25.2	1.019913675	N/A	1.019913675	N/A	1	UNKNOWN: USER IMPORTED
N0010L01	1	185287697	1q25.2	1.046148243	N/A	1.046148243	N/A	1	UNKNOWN: USER IMPORTED
N0191C15	1	185420818	1q25.2	0.913757107	N/A	0.913757107	N/A	1	UNKNOWN: USER IMPORTED
N0724A01	1	185478284	1q25.3	0.892947016	N/A	0.892947016	N/A	1	UNKNOWN: USER IMPORTED
N0618P09	1	185559457	1q25.3	1.040581283	N/A	1.040581283	N/A	1	UNKNOWN: USER IMPORTED
N0417K10	1	185721926	1q25.3	0.945208624	N/A	0.945208624	N/A	1	UNKNOWN: USER IMPORTED
N0530J24	1	185824725	1q25.3	1.046058014	N/A	1.046058014	N/A	1	UNKNOWN: USER IMPORTED
N0362I14	1	185867220	1q25.3	0.97286515	N/A	0.97286515	N/A	1	UNKNOWN: USER IMPORTED
N0666A19	1	186061046	1q25.3	0.846217665	N/A	0.846217665	N/A	1	UNKNOWN: USER IMPORTED
N0161M22	1	186210037	1q25.3	0.949151256	N/A	0.949151256	N/A	1	UNKNOWN: USER IMPORTED
N0597O22	1	186262261	1q25.3	0.959753815	N/A	0.959753815	N/A	1	UNKNOWN: USER IMPORTED
N0090I05	1	186417550	1q25.3	1.136450203	N/A	1.136450203	N/A	1	UNKNOWN: USER IMPORTED
N0147L21	1	186417949	1q25.3	0.875487711	N/A	0.875487711	N/A	1	UNKNOWN: USER IMPORTED
N0679G14	1	186456650	1q25.3	0.89682024	N/A	0.89682024	N/A	1	UNKNOWN: USER IMPORTED
N0001I20	1	186625702	1q25.3	1.010013023	N/A	1.010013023	N/A	1	UNKNOWN: USER IMPORTED
N0045P24	1	186717291	1q25.3	0.944140347	N/A	0.944140347	N/A	1	UNKNOWN: USER IMPORTED
N0437M12	1	186766935	1q25.3	0.900855283	N/A	0.900855283	N/A	1	UNKNOWN: USER IMPORTED
N0359I14	1	186922233	1q25.3	1.014688595	N/A	1.014688595	N/A	1	UNKNOWN: USER IMPORTED
N0430J11	1	187047796	1q25.3	0.891302658	N/A	0.891302658	N/A	1	UNKNOWN: USER IMPORTED
N0689O03	1	187181127	1q25.3	0.916723773	N/A	0.916723773	N/A	1	UNKNOWN: USER IMPORTED
N0101D17	1	187262656	1q25.3	0.958164983	N/A	0.958164983	N/A	1	UNKNOWN: USER IMPORTED
N0007I20	1	187362628	1q25.3	1.117282884	N/A	1.117282884	N/A	1	UNKNOWN: USER IMPORTED
N0385L01	1	187565629	1q25.3	0.9414759	N/A	0.9414759	N/A	1	UNKNOWN: USER IMPORTED
N0815D14	1	187644559	1q25.3	1.019532332	N/A	1.019532332	N/A	1	UNKNOWN: USER IMPORTED
N0505I11	1	187727449	1q25.3	1.110503775	N/A	1.110503775	N/A	1	UNKNOWN: USER IMPORTED
N0350K10	1	187901836	1q25.3	0.966815511	N/A	0.966815511	N/A	1	UNKNOWN: USER IMPORTED
N0119C05	1	188020153	1q25.3	0.928089613	N/A	0.928089613	N/A	1	UNKNOWN: USER IMPORTED
N0434E18	1	188080378	1q25.3	0.919072416	N/A	0.919072416	N/A	1	UNKNOWN: USER IMPORTED
N0816L02	1	188221632	1q25.3	1.038628558	N/A	1.038628558	N/A	1	UNKNOWN: USER IMPORTED
N0738E17	1	188400780	1q25.3	1.005234926	N/A	1.005234926	N/A	1	UNKNOWN: USER IMPORTED
N0167B22	1	188503888	1q25.3	1.015869412	N/A	1.015869412	N/A	1	UNKNOWN: USER IMPORTED
N0379M10	1	188696366	1q25.3	1.075742918	N/A	1.075742918	N/A	1	UNKNOWN: USER IMPORTED
N0768J17	1	188808208	1q25.3	1.093904525	N/A	1.093904525	N/A	1	UNKNOWN: USER IMPORTED
N0657K17	1	188870914	1q25.3	1.006107375	N/A	1.006107375	N/A	1	UNKNOWN: USER IMPORTED
N0013G05	1	188975639	1q25.3	0.950674349	N/A	0.950674349	N/A	1	UNKNOWN: USER IMPORTED
N0272B08	1	189157609	1q25.3	1.058657916	N/A	1.058657916	N/A	1	UNKNOWN: USER IMPORTED
N0577F07	1	189313984	1q25.3	1.003720558	N/A	1.003720558	N/A	1	UNKNOWN: USER IMPORTED
N0048A18	1	189409232	1q25.3	0.852893655	N/A	0.852893655	N/A	1	UNKNOWN: USER IMPORTED
N0230L10	1	189529262	1q25.3	1.031550403	N/A	1.031550403	N/A	1	UNKNOWN: USER IMPORTED
N0185C19	1	189610402	1q25.3	1.055594972	N/A	1.055594972	N/A	1	UNKNOWN: USER IMPORTED
N0452J13	1	189693790	1q25.3	1.052957495	N/A	1.052957495	N/A	1	UNKNOWN: USER IMPORTED
N0096D19	1	189808891	1q25.3	1.061676439	N/A	1.061676439	N/A	1	UNKNOWN: USER IMPORTED
N0775J19	1	189892912	1q25.3	0.885926568	N/A	0.885926568	N/A	1	UNKNOWN: USER IMPORTED
N0751A22	1	190026989	1q25.3	0.962478051	N/A	0.962478051	N/A	1	UNKNOWN: USER IMPORTED
N0597D16	1	190188296	1q25.3	0.954350457	N/A	0.954350457	N/A	1	UNKNOWN: USER IMPORTED
N0358A09	1	190229520	1q25.3	1.021223788	N/A	1.021223788	N/A	1	UNKNOWN: USER IMPORTED
N0124P19	1	190323314	1q25.3	1.056306992	N/A	1.056306992	N/A	1	UNKNOWN: USER IMPORTED
N0044F20	1	190424023	1q25.3	0.937974897	N/A	0.937974897	N/A	1	UNKNOWN: USER IMPORTED
N0448E13	1	190573720	1q25.3	1.062420485	N/A	1.062420485	N/A	1	UNKNOWN: USER IMPORTED
N0161D01	1	190663120	1q25.3	1.109115629	N/A	1.109115629	N/A	1	UNKNOWN: USER IMPORTED
N0737F07	1	190844375	1q25.3	0.920255216	N/A	0.920255216	N/A	1	UNKNOWN: USER IMPORTED
N0116L20	1	190883086	1q25.3	0.943295859	N/A	0.943295859	N/A	1	UNKNOWN: USER IMPORTED
N0268N01	1	190939810	1q25.3	0.940182247	N/A	0.940182247	N/A	1	UNKNOWN: USER IMPORTED
N0623G14	1	191119345	1q25.3	0.94698674	N/A	0.94698674	N/A	1	UNKNOWN: USER IMPORTED
N0383P18	1	191143936	1q25.3	0.969994166	N/A	0.969994166	N/A	1	UNKNOWN: USER IMPORTED
N0115J20	1	191265026	1q25.3	1.020805063	N/A	1.020805063	N/A	1	UNKNOWN: USER IMPORTED
N0185F19	1	191281310	1q25.3	1.047827107	N/A	1.047827107	N/A	1	UNKNOWN: USER IMPORTED
N0756L05	1	191386805	1q25.3	0.849428248	N/A	0.849428248	N/A	1	UNKNOWN: USER IMPORTED
N0157J22	1	191510574	1q25.3	0.883941519	N/A	0.883941519	N/A	1	UNKNOWN: USER IMPORTED
N0157I23	1	191619615	1q25.3	1.012512776	N/A	1.012512776	N/A	1	UNKNOWN: USER IMPORTED
N0719L01	1	191713349	1q25.3	1.089469796	N/A	1.089469796	N/A	1	UNKNOWN: USER IMPORTED
N0173E24	1	191724384	1q25.3	0.85426197	N/A	0.85426197	N/A	1	UNKNOWN: USER IMPORTED
N0048M15	1	191785152	1q31.1	0.913888683	N/A	0.913888683	N/A	1	UNKNOWN: USER IMPORTED
N0389B23	1	191892867	1q31.1	1.030297502	N/A	1.030297502	N/A	1	UNKNOWN: USER IMPORTED
N0029E09	1	191976482	1q31.1	0.937080832	N/A	0.937080832	N/A	1	UNKNOWN: USER IMPORTED
N0784I08	1	192073025	1q31.1	0.874177896	N/A	0.874177896	N/A	1	UNKNOWN: USER IMPORTED
N0312N01	1	192153333	1q31.1	1.087834461	N/A	1.087834461	N/A	1	UNKNOWN: USER IMPORTED
N0473H17	1	192270221	1q31.1	0.885971187	N/A	0.885971187	N/A	1	UNKNOWN: USER IMPORTED
N0630N17	1	192388599	1q31.1	0.94342218	N/A	0.94342218	N/A	1	UNKNOWN: USER IMPORTED
N0058O13	1	192584742	1q31.1	1.070999028	N/A	1.070999028	N/A	1	UNKNOWN: USER IMPORTED
M2037O19	1	192672131	1q31.1	0.867427541	N/A	0.867427541	N/A	1	UNKNOWN: USER IMPORTED
N0179H02	1	192726304	1q31.1	1.095281764	N/A	1.095281764	N/A	1	UNKNOWN: USER IMPORTED
N0662E13	1	192880088	1q31.1	0.961652501	N/A	0.961652501	N/A	1	UNKNOWN: USER IMPORTED
N0726C24	1	193082756	1q31.1	1.038942378	N/A	1.038942378	N/A	1	UNKNOWN: USER IMPORTED
N0769K10	1	193381624	1q31.1	1.001910316	N/A	1.001910316	N/A	1	UNKNOWN: USER IMPORTED
N0558O15	1	193489390	1q31.1	0.954927529	N/A	0.954927529	N/A	1	UNKNOWN: USER IMPORTED
N0419B18	1	193655535	1q31.1	0.974857635	N/A	0.974857635	N/A	1	UNKNOWN: USER IMPORTED
N0291B16	1	193767036	1q31.1	1.104949208	N/A	1.104949208	N/A	1	UNKNOWN: USER IMPORTED
N0045A13	1	193891168	1q31.1	0.980702918	N/A	0.980702918	N/A	1	UNKNOWN: USER IMPORTED
N0108J17	1	193974922	1q31.1	1.041463053	N/A	1.041463053	N/A	1	UNKNOWN: USER IMPORTED
N0702O20	1	194089491	1q31.1	0.893674801	N/A	0.893674801	N/A	1	UNKNOWN: USER IMPORTED
N0008A24	1	194165311	1q31.1	1.014022484	N/A	1.014022484	N/A	1	UNKNOWN: USER IMPORTED
N0141E20	1	194395319	1q31.1	0.977916612	N/A	0.977916612	N/A	1	UNKNOWN: USER IMPORTED
N0111B13	1	194467320	1q31.1	1.402706489	N/A	1.402706489	N/A	1	UNKNOWN: USER IMPORTED
N0111B12	1	194614333	1q31.1	1.051053455	N/A	1.051053455	N/A	1	UNKNOWN: USER IMPORTED
N0135A15	1	194642466	1q31.1	0.993169291	N/A	0.993169291	N/A	1	UNKNOWN: USER IMPORTED
N0390O06	1	194794192	1q31.1	0.978447975	N/A	0.978447975	N/A	1	UNKNOWN: USER IMPORTED
N0004N14	1	194856688	1q31.1	0.922648082	N/A	0.922648082	N/A	1	UNKNOWN: USER IMPORTED
N0199D04	1	194999343	1q31.1	0.999850447	N/A	0.999850447	N/A	1	UNKNOWN: USER IMPORTED
M2014H03	1	195109941	1q31.1	1.091163929	N/A	1.091163929	N/A	1	UNKNOWN: USER IMPORTED
N0106H07	1	195220185	1q31.1	1.173891471	N/A	1.173891471	N/A	1	UNKNOWN: USER IMPORTED
N0455F11	1	195241894	1q31.1	1.078463188	N/A	1.078463188	N/A	1	UNKNOWN: USER IMPORTED
N0369P21	1	195422769	1q31.2	1.050081059	N/A	1.050081059	N/A	1	UNKNOWN: USER IMPORTED
N0133P01	1	195502430	1q31.2	0.761770805	N/A	0.761770805	N/A	1	UNKNOWN: USER IMPORTED
N0109H10	1	195620097	1q31.2	1.007303362	N/A	1.007303362	N/A	1	UNKNOWN: USER IMPORTED
N0735J16	1	195671243	1q31.2	1.02842876	N/A	1.02842876	N/A	1	UNKNOWN: USER IMPORTED
N0399A23	1	195779590	1q31.2	1.029544036	N/A	1.029544036	N/A	1	UNKNOWN: USER IMPORTED
N0282K14	1	195901098	1q31.2	1.102536809	N/A	1.102536809	N/A	1	UNKNOWN: USER IMPORTED
N0722B07	1	195954772	1q31.2	0.946704153	N/A	0.946704153	N/A	1	UNKNOWN: USER IMPORTED
N0346I06	1	196094014	1q31.2	1.096461688	N/A	1.096461688	N/A	1	UNKNOWN: USER IMPORTED
N0115O14	1	196137600	1q31.2	0.855526174	N/A	0.855526174	N/A	1	UNKNOWN: USER IMPORTED
N0771I05	1	196240302	1q31.2	1.040874975	N/A	1.040874975	N/A	1	UNKNOWN: USER IMPORTED
N0470G13	1	196352325	1q31.2	0.895617908	N/A	0.895617908	N/A	1	UNKNOWN: USER IMPORTED
N0526N03	1	196517760	1q31.2	1.106212421	N/A	1.106212421	N/A	1	UNKNOWN: USER IMPORTED
N0699J10	1	196534766	1q31.2	1.054784791	N/A	1.054784791	N/A	1	UNKNOWN: USER IMPORTED
N0133P06	1	196661361	1q31.2	0.976666686	N/A	0.976666686	N/A	1	UNKNOWN: USER IMPORTED
N0101F19	1	196748773	1q31.2	1.073703831	N/A	1.073703831	N/A	1	UNKNOWN: USER IMPORTED
N0121P12	1	196882957	1q31.2	0.889196643	N/A	0.889196643	N/A	1	UNKNOWN: USER IMPORTED
N0017B07	1	197007782	1q31.2	0.889526823	N/A	0.889526823	N/A	1	UNKNOWN: USER IMPORTED
N0728L19	1	197142120	1q31.2	0.964444558	N/A	0.964444558	N/A	1	UNKNOWN: USER IMPORTED
N0119D06	1	197415502	1q31.3	1.108434446	N/A	1.108434446	N/A	1	UNKNOWN: USER IMPORTED
N0178L18	1	197515553	1q31.3	1.113888868	N/A	1.113888868	N/A	1	UNKNOWN: USER IMPORTED
N0575O05	1	197586593	1q31.3	0.980060108	N/A	0.980060108	N/A	1	UNKNOWN: USER IMPORTED
M2022E07	1	197739691	1q31.3	1.02781282	N/A	1.02781282	N/A	1	UNKNOWN: USER IMPORTED
N0790I13	1	197800046	1q31.3	1.120795885	N/A	1.120795885	N/A	1	UNKNOWN: USER IMPORTED
M2073P18	1	197811303	1q31.3	1.073684991	N/A	1.073684991	N/A	1	UNKNOWN: USER IMPORTED
N0051H18	1	197895647	1q31.3	1.100626126	N/A	1.100626126	N/A	1	UNKNOWN: USER IMPORTED
M2315H22	1	197915017	1q31.3	1.052804799	N/A	1.052804799	N/A	1	UNKNOWN: USER IMPORTED
N0812F10	1	198030964	1q31.3	1.132681388	N/A	1.132681388	N/A	1	UNKNOWN: USER IMPORTED
M2016H18	1	198194968	1q31.3	1.059099446	N/A	1.059099446	N/A	1	UNKNOWN: USER IMPORTED
N0131N08	1	198261578	1q31.3	1.024179844	N/A	1.024179844	N/A	1	UNKNOWN: USER IMPORTED
N0693C10	1	198344177	1q31.3	0.917272388	N/A	0.917272388	N/A	1	UNKNOWN: USER IMPORTED
N0802N20	1	198518883	1q31.3	0.958653808	N/A	0.958653808	N/A	1	UNKNOWN: USER IMPORTED
N0165E10	1	198560986	1q31.3	1.007301478	N/A	1.007301478	N/A	1	UNKNOWN: USER IMPORTED
N0684K15	1	198638841	1q31.3	1.129916003	N/A	1.129916003	N/A	1	UNKNOWN: USER IMPORTED
N0024J16	1	198736388	1q31.3	0.894126345	N/A	0.894126345	N/A	1	UNKNOWN: USER IMPORTED
N0624L09	1	198873655	1q31.3	1.162984611	N/A	1.162984611	N/A	1	UNKNOWN: USER IMPORTED
N0065I22	1	198967504	1q31.3	1.208062664	N/A	1.208062664	N/A	1	UNKNOWN: USER IMPORTED
N0063C15	1	199076871	1q31.3	1.096578689	N/A	1.096578689	N/A	1	UNKNOWN: USER IMPORTED
N0792C24	1	199170093	1q31.3	0.849910133	N/A	0.849910133	N/A	1	UNKNOWN: USER IMPORTED
N0038O14	1	199326430	1q31.3	0.985069629	N/A	0.985069629	N/A	1	UNKNOWN: USER IMPORTED
N0407E18	1	199441747	1q31.3	0.987882359	N/A	0.987882359	N/A	1	UNKNOWN: USER IMPORTED
N0134P09	1	199633458	1q31.3	0.981292979	N/A	0.981292979	N/A	1	UNKNOWN: USER IMPORTED
N0099A23	1	199683530	1q31.3	1.04183924	N/A	1.04183924	N/A	1	UNKNOWN: USER IMPORTED
N0783D13	1	199723869	1q31.3	1.096114652	N/A	1.096114652	N/A	1	UNKNOWN: USER IMPORTED
N0813P03	1	199846084	1q31.3	1.109535047	N/A	1.109535047	N/A	1	UNKNOWN: USER IMPORTED
N0317I07	1	199934195	1q31.3	0.936734093	N/A	0.936734093	N/A	1	UNKNOWN: USER IMPORTED
N0700B09	1	199997447	1q31.3	0.990142439	N/A	0.990142439	N/A	1	UNKNOWN: USER IMPORTED
N0559B21	1	200138911	1q31.3	0.888859522	N/A	0.888859522	N/A	1	UNKNOWN: USER IMPORTED
N0004C02	1	200222121	1q31.3	0.809128391	N/A	0.809128391	N/A	1	UNKNOWN: USER IMPORTED
N0102D20	1	200349355	1q31.3	1.003816637	N/A	1.003816637	N/A	1	UNKNOWN: USER IMPORTED
N0673P13	1	200376072	1q31.3	1.009942921	N/A	1.009942921	N/A	1	UNKNOWN: USER IMPORTED
N0617D19	1	200465760	1q31.3	0.909520684	N/A	0.909520684	N/A	1	UNKNOWN: USER IMPORTED
N0681D01	1	200619989	1q31.3	1.153622559	N/A	1.153622559	N/A	1	UNKNOWN: USER IMPORTED
N0433N15	1	200818286	1q32.1	1.020340332	N/A	1.020340332	N/A	1	UNKNOWN: USER IMPORTED
N0734H02	1	201010229	1q32.1	1.118382494	N/A	1.118382494	N/A	1	UNKNOWN: USER IMPORTED
N0621K12	1	201167255	1q32.1	0.965828539	N/A	0.965828539	N/A	1	UNKNOWN: USER IMPORTED
N0805B14	1	201278003	1q32.1	1.08544457	N/A	1.08544457	N/A	1	UNKNOWN: USER IMPORTED
N0121G04	1	201424320	1q32.1	0.926010766	N/A	0.926010766	N/A	1	UNKNOWN: USER IMPORTED
N0231H04	1	201460578	1q32.1	1.012333011	N/A	1.012333011	N/A	1	UNKNOWN: USER IMPORTED
N0371H05	1	201671349	1q32.1	1.115384099	N/A	1.115384099	N/A	1	UNKNOWN: USER IMPORTED
N0735C04	1	201761993	1q32.1	1.0409774	N/A	1.0409774	N/A	1	UNKNOWN: USER IMPORTED
N0580K21	1	201945448	1q32.1	0.893622448	N/A	0.893622448	N/A	1	UNKNOWN: USER IMPORTED
N0326J24	1	202031900	1q32.1	0.918214641	N/A	0.918214641	N/A	1	UNKNOWN: USER IMPORTED
N0024I04	1	202066963	1q32.1	1.019741545	N/A	1.019741545	N/A	1	UNKNOWN: USER IMPORTED
N0196O22	1	202212871	1q32.1	1.112259779	N/A	1.112259779	N/A	1	UNKNOWN: USER IMPORTED
N0115N23	1	202696445	1q32.1	1.046493991	N/A	1.046493991	N/A	1	UNKNOWN: USER IMPORTED
N0344P13	1	202728211	1q32.1	0.872588469	N/A	0.872588469	N/A	1	UNKNOWN: USER IMPORTED
N0106H10	1	202843882	1q32.1	1.08629471	N/A	1.08629471	N/A	1	UNKNOWN: USER IMPORTED
N0320J21	1	202890322	1q32.1	1.120079006	N/A	1.120079006	N/A	1	UNKNOWN: USER IMPORTED
N0510I18	1	202975887	1q32.1	1.169474193	N/A	1.169474193	N/A	1	UNKNOWN: USER IMPORTED
N0082K10	1	203012649	1q32.1	1.153844662	N/A	1.153844662	N/A	1	UNKNOWN: USER IMPORTED
M2118A08	1	203076858	1q32.1	1.047322119	N/A	1.047322119	N/A	1	UNKNOWN: USER IMPORTED
N0421E17	1	203134471	1q32.1	1.003711237	N/A	1.003711237	N/A	1	UNKNOWN: USER IMPORTED
M2003B03	1	203255171	1q32.1	0.953992613	N/A	0.953992613	N/A	1	UNKNOWN: USER IMPORTED
N0161C18	1	203309396	1q32.1	1.016612863	N/A	1.016612863	N/A	1	UNKNOWN: USER IMPORTED
N0665L20	1	203323914	1q32.1	1.158137007	N/A	1.158137007	N/A	1	UNKNOWN: USER IMPORTED
N0595K11	1	203521456	1q32.1	1.019159714	N/A	1.019159714	N/A	1	UNKNOWN: USER IMPORTED
N0237C22	1	203578464	1q32.1	0.685509047	N/A	0.685509047	N/A	1	UNKNOWN: USER IMPORTED
N0564A08	1	203666733	1q32.1	1.118189145	N/A	1.118189145	N/A	1	UNKNOWN: USER IMPORTED
N0615M18	1	203778945	1q32.1	1.073424218	N/A	1.073424218	N/A	1	UNKNOWN: USER IMPORTED
N0164O23	1	203859292	1q32.1	1.03528392	N/A	1.03528392	N/A	1	UNKNOWN: USER IMPORTED
N0288B01	1	203972277	1q32.1	1.113587442	N/A	1.113587442	N/A	1	UNKNOWN: USER IMPORTED
N0780P19	1	204053472	1q32.1	1.119126143	N/A	1.119126143	N/A	1	UNKNOWN: USER IMPORTED
N0357P18	1	204103886	1q32.1	0.862840711	N/A	0.862840711	N/A	1	UNKNOWN: USER IMPORTED
N0182J17	1	204212137	1q32.1	1.117326512	N/A	1.117326512	N/A	1	UNKNOWN: USER IMPORTED
N0367L23	1	204394569	1q32.1	0.888499595	N/A	0.888499595	N/A	1	UNKNOWN: USER IMPORTED
N0512L01	1	204508595	1q32.1	1.141557589	N/A	1.141557589	N/A	1	UNKNOWN: USER IMPORTED
N0288K21	1	204569258	1q32.1	1.138390633	N/A	1.138390633	N/A	1	UNKNOWN: USER IMPORTED
N0393J13	1	204717959	1q32.1	0.984377747	N/A	0.984377747	N/A	1	UNKNOWN: USER IMPORTED
N0789J18	1	204809321	1q32.1	1.120021498	N/A	1.120021498	N/A	1	UNKNOWN: USER IMPORTED
N0718L09	1	204898267	1q32.1	1.083051505	N/A	1.083051505	N/A	1	UNKNOWN: USER IMPORTED
N0002P02	1	204942377	1q32.1	1.131096918	N/A	1.131096918	N/A	1	UNKNOWN: USER IMPORTED
N0045F21	1	205028043	1q32.1	1.023544172	N/A	1.023544172	N/A	1	UNKNOWN: USER IMPORTED
N0069A02	1	205058875	1q32.1	0.947243944	N/A	0.947243944	N/A	1	UNKNOWN: USER IMPORTED
N0500C15	1	205184204	1q32.1	1.121648603	N/A	1.121648603	N/A	1	UNKNOWN: USER IMPORTED
N0106M16	1	205330484	1q32.1	1.093640778	N/A	1.093640778	N/A	1	UNKNOWN: USER IMPORTED
N0059C06	1	205460446	1q32.1	1.128340457	N/A	1.128340457	N/A	1	UNKNOWN: USER IMPORTED
N0603J09	1	205540905	1q32.1	1.129565992	N/A	1.129565992	N/A	1	UNKNOWN: USER IMPORTED
N0044B06	1	205633539	1q32.1	1.070697206	N/A	1.070697206	N/A	1	UNKNOWN: USER IMPORTED
N0818N18	1	205762104	1q32.1	0.903168925	N/A	0.903168925	N/A	1	UNKNOWN: USER IMPORTED
N0185G15	1	205837432	1q32.1	0.984873156	N/A	0.984873156	N/A	1	UNKNOWN: USER IMPORTED
N0192J14	1	205921413	1q32.1	1.082783692	N/A	1.082783692	N/A	1	UNKNOWN: USER IMPORTED
N0079M12	1	206010382	1q32.1	1.104020142	N/A	1.104020142	N/A	1	UNKNOWN: USER IMPORTED
N0649C13	1	206077649	1q32.1	0.964672214	N/A	0.964672214	N/A	1	UNKNOWN: USER IMPORTED
N0746B01	1	206128048	1q32.1	1.124280131	N/A	1.124280131	N/A	1	UNKNOWN: USER IMPORTED
N0167J02	1	206228567	1q32.1	1.042145525	N/A	1.042145525	N/A	1	UNKNOWN: USER IMPORTED
N0645A13	1	206319347	1q32.1	1.153511507	N/A	1.153511507	N/A	1	UNKNOWN: USER IMPORTED
N0653H03	1	206392932	1q32.1	1.159884088	N/A	1.159884088	N/A	1	UNKNOWN: USER IMPORTED
N0345I23	1	206479584	1q32.1	0.999836317	N/A	0.999836317	N/A	1	UNKNOWN: USER IMPORTED
N0266N24	1	206669632	1q32.1	1.05637868	N/A	1.05637868	N/A	1	UNKNOWN: USER IMPORTED
N0299J10	1	206788257	1q32.1	0.978099847	N/A	0.978099847	N/A	1	UNKNOWN: USER IMPORTED
N0156H13	1	206858039	1q32.1	0.945180068	N/A	0.945180068	N/A	1	UNKNOWN: USER IMPORTED
M2017P11	1	206900651	1q32.1	1.082089719	N/A	1.082089719	N/A	1	UNKNOWN: USER IMPORTED
N0262C19	1	207114185	1q32.1	1.016698234	N/A	1.016698234	N/A	1	UNKNOWN: USER IMPORTED
M2016A12	1	207211004	1q32.1	1.086949419	N/A	1.086949419	N/A	1	UNKNOWN: USER IMPORTED
N0320H18	1	207353869	1q32.1	1.118492554	N/A	1.118492554	N/A	1	UNKNOWN: USER IMPORTED
N0159M04	1	207497696	1q32.1	1.044362592	N/A	1.044362592	N/A	1	UNKNOWN: USER IMPORTED
N0137J15	1	207587866	1q32.1	1.098909783	N/A	1.098909783	N/A	1	UNKNOWN: USER IMPORTED
N0217A24	1	207779912	1q32.1	1.089764579	N/A	1.089764579	N/A	1	UNKNOWN: USER IMPORTED
N0543B16	1	207871536	1q32.2	0.95028428	N/A	0.95028428	N/A	1	UNKNOWN: USER IMPORTED
N0749E03	1	207907292	1q32.2	0.985155337	N/A	0.985155337	N/A	1	UNKNOWN: USER IMPORTED
N0318L16	1	208093182	1q32.2	1.074358341	N/A	1.074358341	N/A	1	UNKNOWN: USER IMPORTED
N0024B10	1	208172856	1q32.2	0.950961596	N/A	0.950961596	N/A	1	UNKNOWN: USER IMPORTED
N0359E08	1	208269353	1q32.2	0.982836142	N/A	0.982836142	N/A	1	UNKNOWN: USER IMPORTED
M2026L18	1	208299775	1q32.2	1.008618134	N/A	1.008618134	N/A	1	UNKNOWN: USER IMPORTED
N0122M14	1	208477236	1q32.2	1.032245963	N/A	1.032245963	N/A	1	UNKNOWN: USER IMPORTED
N0552D08	1	208640142	1q32.2	1.01379691	N/A	1.01379691	N/A	1	UNKNOWN: USER IMPORTED
N0685I19	1	208718081	1q32.2	1.072223076	N/A	1.072223076	N/A	1	UNKNOWN: USER IMPORTED
N0600E05	1	208910689	1q32.2	1.029895039	N/A	1.029895039	N/A	1	UNKNOWN: USER IMPORTED
N0365G10	1	209039277	1q32.2	0.977808932	N/A	0.977808932	N/A	1	UNKNOWN: USER IMPORTED
N0384C04	1	209073700	1q32.2	0.894336748	N/A	0.894336748	N/A	1	UNKNOWN: USER IMPORTED
N0061J19	1	209170886	1q32.2	1.059307469	N/A	1.059307469	N/A	1	UNKNOWN: USER IMPORTED
N0090A05	1	209321803	1q32.2	1.136925148	N/A	1.136925148	N/A	1	UNKNOWN: USER IMPORTED
N0460M21	1	209460805	1q32.2	0.939805267	N/A	0.939805267	N/A	1	UNKNOWN: USER IMPORTED
N0168K13	1	209585485	1q32.2	1.017702656	N/A	1.017702656	N/A	1	UNKNOWN: USER IMPORTED
N0275G03	1	209722115	1q32.2	0.892385709	N/A	0.892385709	N/A	1	UNKNOWN: USER IMPORTED
N0015O15	1	209789315	1q32.2	0.720468508	N/A	0.720468508	N/A	1	UNKNOWN: USER IMPORTED
N0229M05	1	209853285	1q32.2	0.924014017	N/A	0.924014017	N/A	1	UNKNOWN: USER IMPORTED
N0770B01	1	209995011	1q32.2	1.124995026	N/A	1.124995026	N/A	1	UNKNOWN: USER IMPORTED
N0071C07	1	210091635	1q32.2	1.085846537	N/A	1.085846537	N/A	1	UNKNOWN: USER IMPORTED
N0142B08	1	210196691	1q32.2	1.109789871	N/A	1.109789871	N/A	1	UNKNOWN: USER IMPORTED
N0757D10	1	210402674	1q32.2	1.119958039	N/A	1.119958039	N/A	1	UNKNOWN: USER IMPORTED
N0164C02	1	210453873	1q32.2	1.101226003	N/A	1.101226003	N/A	1	UNKNOWN: USER IMPORTED
N0594F04	1	210578512	1q32.2	1.106025021	N/A	1.106025021	N/A	1	UNKNOWN: USER IMPORTED
N0503C11	1	210688723	1q32.2	1.160966842	N/A	1.160966842	N/A	1	UNKNOWN: USER IMPORTED
N0097L05	1	210843177	1q32.3	1.012285715	N/A	1.012285715	N/A	1	UNKNOWN: USER IMPORTED
N0235A18	1	210957483	1q32.3	0.869357064	N/A	0.869357064	N/A	1	UNKNOWN: USER IMPORTED
N0603B21	1	211080035	1q32.3	-0.000585004	N/A	-0.000585004	N/A	1	UNKNOWN: USER IMPORTED
N0379J09	1	211095411	1q32.3	1.105321033	N/A	1.105321033	N/A	1	UNKNOWN: USER IMPORTED
N0370I05	1	211206530	1q32.3	0.952160855	N/A	0.952160855	N/A	1	UNKNOWN: USER IMPORTED
N0105C24	1	211294592	1q32.3	1.011355558	N/A	1.011355558	N/A	1	UNKNOWN: USER IMPORTED
N0262H05	1	211361876	1q32.3	0.940955841	N/A	0.940955841	N/A	1	UNKNOWN: USER IMPORTED
N0643F24	1	211436211	1q32.3	1.047466883	N/A	1.047466883	N/A	1	UNKNOWN: USER IMPORTED
N0281J12	1	211531329	1q32.3	1.056101249	N/A	1.056101249	N/A	1	UNKNOWN: USER IMPORTED
N0416E02	1	211692342	1q32.3	1.075662405	N/A	1.075662405	N/A	1	UNKNOWN: USER IMPORTED
N0459D06	1	211808781	1q32.3	0.895387376	N/A	0.895387376	N/A	1	UNKNOWN: USER IMPORTED
M2007A17	1	211902572	1q32.3	1.049747706	N/A	1.049747706	N/A	1	UNKNOWN: USER IMPORTED
N0081E23	1	211970575	1q32.3	1.022908402	N/A	1.022908402	N/A	1	UNKNOWN: USER IMPORTED
N0662B03	1	211973239	1q32.3	0.979485614	N/A	0.979485614	N/A	1	UNKNOWN: USER IMPORTED
N0025G08	1	212148583	1q32.3	1.051274368	N/A	1.051274368	N/A	1	UNKNOWN: USER IMPORTED
N0664M17	1	212289793	1q32.3	1.085249337	N/A	1.085249337	N/A	1	UNKNOWN: USER IMPORTED
N0101K19	1	212400840	1q32.3	0.916403607	N/A	0.916403607	N/A	1	UNKNOWN: USER IMPORTED
N0415H09	1	212498720	1q32.3	1.035870709	N/A	1.035870709	N/A	1	UNKNOWN: USER IMPORTED
N0794C09	1	212603883	1q32.3	1.08870929	N/A	1.08870929	N/A	1	UNKNOWN: USER IMPORTED
N0652O09	1	212722291	1q32.3	0.964680047	N/A	0.964680047	N/A	1	UNKNOWN: USER IMPORTED
N0189C09	1	212852652	1q32.3	1.125164578	N/A	1.125164578	N/A	1	UNKNOWN: USER IMPORTED
N0713D04	1	212852663	1q32.3	1.167527814	N/A	1.167527814	N/A	1	UNKNOWN: USER IMPORTED
N0655C13	1	212917821	1q32.3	1.095718039	N/A	1.095718039	N/A	1	UNKNOWN: USER IMPORTED
N0114B04	1	212929353	1q32.3	1.121427491	N/A	1.121427491	N/A	1	UNKNOWN: USER IMPORTED
N0765H12	1	213048195	1q32.3	1.045994952	N/A	1.045994952	N/A	1	UNKNOWN: USER IMPORTED
N0118K21	1	213065376	1q32.3	0.955571926	N/A	0.955571926	N/A	1	UNKNOWN: USER IMPORTED
N0352M19	1	213236632	1q32.3	0.88891703	N/A	0.88891703	N/A	1	UNKNOWN: USER IMPORTED
N0121C09	1	213290169	1q32.3	1.032362964	N/A	1.032362964	N/A	1	UNKNOWN: USER IMPORTED
N0651L06	1	213389168	1q32.3	0.954905815	N/A	0.954905815	N/A	1	UNKNOWN: USER IMPORTED
N0493E22	1	213538996	1q32.3	0.851507492	N/A	0.851507492	N/A	1	UNKNOWN: USER IMPORTED
N0163I12	1	213642009	1q32.3	0.937072206	N/A	0.937072206	N/A	1	UNKNOWN: USER IMPORTED
N0260A12	1	213752533	1q32.3	1.075442483	N/A	1.075442483	N/A	1	UNKNOWN: USER IMPORTED
N0241C09	1	213843145	1q32.3	0.993346448	N/A	0.993346448	N/A	1	UNKNOWN: USER IMPORTED
N0024I14	1	214010332	1q32.3	0.864104915	N/A	0.864104915	N/A	1	UNKNOWN: USER IMPORTED
N0486O24	1	214103294	1q32.3	0.945132673	N/A	0.945132673	N/A	1	UNKNOWN: USER IMPORTED
N0044J17	1	214179532	1q32.3	1.040075799	N/A	1.040075799	N/A	1	UNKNOWN: USER IMPORTED
N0264D03	1	214238180	1q32.3	1.024505364	N/A	1.024505364	N/A	1	UNKNOWN: USER IMPORTED
N0157G15	1	214284389	1q32.3	0.90814751	N/A	0.90814751	N/A	1	UNKNOWN: USER IMPORTED
N0706N12	1	214378756	1q42.11	1.069495865	N/A	1.069495865	N/A	1	UNKNOWN: USER IMPORTED
N0265D08	1	214464040	1q42.11	1.012638403	N/A	1.012638403	N/A	1	UNKNOWN: USER IMPORTED
N0161L19	1	214576598	1q42.11	1.002605976	N/A	1.002605976	N/A	1	UNKNOWN: USER IMPORTED
N0597O24	1	214694902	1q42.11	0.884891407	N/A	0.884891407	N/A	1	UNKNOWN: USER IMPORTED
N0434O18	1	214812605	1q42.11	0.972061116	N/A	0.972061116	N/A	1	UNKNOWN: USER IMPORTED
N0143N12	1	214954815	1q42.11	1.088678652	N/A	1.088678652	N/A	1	UNKNOWN: USER IMPORTED
N0680C18	1	215101633	1q42.11	0.984988164	N/A	0.984988164	N/A	1	UNKNOWN: USER IMPORTED
N0638K13	1	215141365	1q42.11	1.102283968	N/A	1.102283968	N/A	1	UNKNOWN: USER IMPORTED
N0196A20	1	215255161	1q42.11	0.907829228	N/A	0.907829228	N/A	1	UNKNOWN: USER IMPORTED
N0735M19	1	215465684	1q42.11	0.938301012	N/A	0.938301012	N/A	1	UNKNOWN: USER IMPORTED
N0010C02	1	215548873	1q42.11	1.230840154	N/A	1.230840154	N/A	1	UNKNOWN: USER IMPORTED
F0642B20	1	215615782	1q42.11	1.017738847	N/A	1.017738847	N/A	1	UNKNOWN: USER IMPORTED
N0765A09	1	215642681	1q42.11	1.080696913	N/A	1.080696913	N/A	1	UNKNOWN: USER IMPORTED
N0135J02	1	215809859	1q42.11	1.053797125	N/A	1.053797125	N/A	1	UNKNOWN: USER IMPORTED
N0474I21	1	215875639	1q42.11	1.036147049	N/A	1.036147049	N/A	1	UNKNOWN: USER IMPORTED
N0392O17	1	215961319	1q42.11	1.092798966	N/A	1.092798966	N/A	1	UNKNOWN: USER IMPORTED
N0282E08	1	216094332	1q42.11	1.000385121	N/A	1.000385121	N/A	1	UNKNOWN: USER IMPORTED
N0638I01	1	216180157	1q42.11	0.900615034	N/A	0.900615034	N/A	1	UNKNOWN: USER IMPORTED
N0144A07	1	216379732	1q42.11	1.049574683	N/A	1.049574683	N/A	1	UNKNOWN: USER IMPORTED
N0553F10	1	216498559	1q42.11	-0.107006213	N/A	-0.107006213	N/A	1	UNKNOWN: USER IMPORTED
N0626A10	1	216572381	1q42.11	1.074215561	N/A	1.074215561	N/A	1	UNKNOWN: USER IMPORTED
N0252O01	1	216694325	1q42.11	0.869247004	N/A	0.869247004	N/A	1	UNKNOWN: USER IMPORTED
N0231P02	1	216753723	1q42.11	1.07571099	N/A	1.07571099	N/A	1	UNKNOWN: USER IMPORTED
N0637H05	1	216887139	1q42.11	0.92035546	N/A	0.92035546	N/A	1	UNKNOWN: USER IMPORTED
N0662L18	1	216997838	1q42.11	0.949317239	N/A	0.949317239	N/A	1	UNKNOWN: USER IMPORTED
N0641C15	1	217066353	1q42.11	1.037170014	N/A	1.037170014	N/A	1	UNKNOWN: USER IMPORTED
N0578D17	1	217192482	1q42.11	1.03416329	N/A	1.03416329	N/A	1	UNKNOWN: USER IMPORTED
N0332J14	1	217238431	1q42.11	1.069407123	N/A	1.069407123	N/A	1	UNKNOWN: USER IMPORTED
N0322F10	1	217285969	1q42.11	1.028149148	N/A	1.028149148	N/A	1	UNKNOWN: USER IMPORTED
N0270A06	1	217497791	1q42.11	1.123243979	N/A	1.123243979	N/A	1	UNKNOWN: USER IMPORTED
N0324K19	1	217562977	1q42.11	1.061388796	N/A	1.061388796	N/A	1	UNKNOWN: USER IMPORTED
N0514C19	1	217709913	1q42.11	1.047840492	N/A	1.047840492	N/A	1	UNKNOWN: USER IMPORTED
N0045F05	1	217781109	1q42.11	0.966410371	N/A	0.966410371	N/A	1	UNKNOWN: USER IMPORTED
N0421L10	1	217862764	1q42.11	0.969151859	N/A	0.969151859	N/A	1	UNKNOWN: USER IMPORTED
N0381O10	1	217984341	1q42.11	0.917008144	N/A	0.917008144	N/A	1	UNKNOWN: USER IMPORTED
N0638A13	1	218113994	1q42.11	1.012847815	N/A	1.012847815	N/A	1	UNKNOWN: USER IMPORTED
N0392D11	1	218261994	1q42.11	0.936689375	N/A	0.936689375	N/A	1	UNKNOWN: USER IMPORTED
N0049H01	1	218388039	1q42.11	0.941033875	N/A	0.941033875	N/A	1	UNKNOWN: USER IMPORTED
N0815M08	1	218548688	1q42.11	1.111365417	N/A	1.111365417	N/A	1	UNKNOWN: USER IMPORTED
N0356K06	1	218619980	1q42.11	1.043965384	N/A	1.043965384	N/A	1	UNKNOWN: USER IMPORTED
N0167K03	1	218921834	1q42.11	1.058779577	N/A	1.058779577	N/A	1	UNKNOWN: USER IMPORTED
N0095K08	1	219048482	1q42.11	1.125463029	N/A	1.125463029	N/A	1	UNKNOWN: USER IMPORTED
N0355C20	1	219095597	1q42.11	0.990834271	N/A	0.990834271	N/A	1	UNKNOWN: USER IMPORTED
N0351B05	1	219225834	1q42.11	0.955569547	N/A	0.955569547	N/A	1	UNKNOWN: USER IMPORTED
N0120E23	1	219388044	1q42.11	0.974594383	N/A	0.974594383	N/A	1	UNKNOWN: USER IMPORTED
N0092L09	1	219511071	1q42.11	0.984433808	N/A	0.984433808	N/A	1	UNKNOWN: USER IMPORTED
N0139E20	1	219567282	1q42.11	1.113272134	N/A	1.113272134	N/A	1	UNKNOWN: USER IMPORTED
N0614J11	1	219619535	1q42.11	1.003240457	N/A	1.003240457	N/A	1	UNKNOWN: USER IMPORTED
N0018A13	1	219890251	1q42.11	0.907310458	N/A	0.907310458	N/A	1	UNKNOWN: USER IMPORTED
N0466L16	1	219982832	1q42.11	0.954537262	N/A	0.954537262	N/A	1	UNKNOWN: USER IMPORTED
M2085A05	1	220127323	1q42.11	1.073104052	N/A	1.073104052	N/A	1	UNKNOWN: USER IMPORTED
N0105I12	1	220324319	1q42.12	1.063217182	N/A	1.063217182	N/A	1	UNKNOWN: USER IMPORTED
N0351H16	1	220405353	1q42.12	1.039313707	N/A	1.039313707	N/A	1	UNKNOWN: USER IMPORTED
N0619N08	1	220676041	1q42.12	1.002499485	N/A	1.002499485	N/A	1	UNKNOWN: USER IMPORTED
N0365O16	1	220767983	1q42.12	0.983597659	N/A	0.983597659	N/A	1	UNKNOWN: USER IMPORTED
N0367I04	1	220808713	1q42.12	0.99784531	N/A	0.99784531	N/A	1	UNKNOWN: USER IMPORTED
N0747M16	1	221045347	1q42.12	0.922497666	N/A	0.922497666	N/A	1	UNKNOWN: USER IMPORTED
N0652O19	1	221113262	1q42.12	1.009322321	N/A	1.009322321	N/A	1	UNKNOWN: USER IMPORTED
N0003L21	1	221244747	1q42.12	1.025177029	N/A	1.025177029	N/A	1	UNKNOWN: USER IMPORTED
N0449J01	1	221344621	1q42.12	1.067997659	N/A	1.067997659	N/A	1	UNKNOWN: USER IMPORTED
N0398H19	1	221493046	1q42.12	1.021711423	N/A	1.021711423	N/A	1	UNKNOWN: USER IMPORTED
N0638F12	1	221559667	1q42.12	1.122001588	N/A	1.122001588	N/A	1	UNKNOWN: USER IMPORTED
N0747K10	1	221720980	1q42.12	1.116932873	N/A	1.116932873	N/A	1	UNKNOWN: USER IMPORTED
N0474D15	1	221778778	1q42.12	0.924361847	N/A	0.924361847	N/A	1	UNKNOWN: USER IMPORTED
N0766K06	1	221877581	1q42.12	0.959513963	N/A	0.959513963	N/A	1	UNKNOWN: USER IMPORTED
N0797E11	1	221999771	1q42.12	0.908869842	N/A	0.908869842	N/A	1	UNKNOWN: USER IMPORTED
N0223J24	1	222196314	1q42.12	1.015657124	N/A	1.015657124	N/A	1	UNKNOWN: USER IMPORTED
N0014D01	1	222223155	1q42.12	1.10675479	N/A	1.10675479	N/A	1	UNKNOWN: USER IMPORTED
N0139K15	1	222334261	1q42.12	0.81256901	N/A	0.81256901	N/A	1	UNKNOWN: USER IMPORTED
N0202B24	1	222404230	1q42.12	0.95700598	N/A	0.95700598	N/A	1	UNKNOWN: USER IMPORTED
N0667I18	1	222543845	1q42.12	0.897713314	N/A	0.897713314	N/A	1	UNKNOWN: USER IMPORTED
N0702P21	1	222601581	1q42.12	0.848845226	N/A	0.848845226	N/A	1	UNKNOWN: USER IMPORTED
N0275I14	1	222724973	1q42.12	0.909754091	N/A	0.909754091	N/A	1	UNKNOWN: USER IMPORTED
N0449N09	1	222757612	1q42.12	0.918437538	N/A	0.918437538	N/A	1	UNKNOWN: USER IMPORTED
M2185P06	1	222800658	1q42.12	1.103692936	N/A	1.103692936	N/A	1	UNKNOWN: USER IMPORTED
N0211C16	1	222883663	1q42.12	0.874110472	N/A	0.874110472	N/A	1	UNKNOWN: USER IMPORTED
N0031H17	1	222956442	1q42.12	0.986089658	N/A	0.986089658	N/A	1	UNKNOWN: USER IMPORTED
N0538C04	1	223110279	1q42.12	0.883945485	N/A	0.883945485	N/A	1	UNKNOWN: USER IMPORTED
M2016D17	1	223179955	1q42.12	1.030901643	N/A	1.030901643	N/A	1	UNKNOWN: USER IMPORTED
N0197I12	1	223455054	1q42.13	1.016860944	N/A	1.016860944	N/A	1	UNKNOWN: USER IMPORTED
N0381N03	1	223501135	1q42.13	1.035742504	N/A	1.035742504	N/A	1	UNKNOWN: USER IMPORTED
N0143H11	1	223596919	1q42.13	0.992581381	N/A	0.992581381	N/A	1	UNKNOWN: USER IMPORTED
N0001B20	1	223695981	1q42.13	0.978455114	N/A	0.978455114	N/A	1	UNKNOWN: USER IMPORTED
N0274L11	1	223713028	1q42.13	0.98876403	N/A	0.98876403	N/A	1	UNKNOWN: USER IMPORTED
M2090I13	1	223904097	1q42.13	1.046270202	N/A	1.046270202	N/A	1	UNKNOWN: USER IMPORTED
M2063G05	1	223989948	1q42.13	1.008793735	N/A	1.008793735	N/A	1	UNKNOWN: USER IMPORTED
N0417M15	1	224050934	1q42.13	1.024146925	N/A	1.024146925	N/A	1	UNKNOWN: USER IMPORTED
N0402H23	1	224394649	1q42.13	1.032948365	N/A	1.032948365	N/A	1	UNKNOWN: USER IMPORTED
N0709J16	1	224549122	1q42.13	0.960979349	N/A	0.960979349	N/A	1	UNKNOWN: USER IMPORTED
N0191J14	1	224650362	1q42.13	0.990941227	N/A	0.990941227	N/A	1	UNKNOWN: USER IMPORTED
N0661B12	1	224830731	1q42.13	1.130631889	N/A	1.130631889	N/A	1	UNKNOWN: USER IMPORTED
N0772H23	1	225302470	1q42.13	1.067776745	N/A	1.067776745	N/A	1	UNKNOWN: USER IMPORTED
N0184E11	1	225606600	1q42.13	1.060883114	N/A	1.060883114	N/A	1	UNKNOWN: USER IMPORTED
N0075K08	1	225691938	1q42.13	1.047870536	N/A	1.047870536	N/A	1	UNKNOWN: USER IMPORTED
N0315I22	1	225864481	1q42.13	1.03589401	N/A	1.03589401	N/A	1	UNKNOWN: USER IMPORTED
N0709B15	1	226004300	1q42.13	1.04215782	N/A	1.04215782	N/A	1	UNKNOWN: USER IMPORTED
N0262F21	1	226199510	1q42.13	1.08255683	N/A	1.08255683	N/A	1	UNKNOWN: USER IMPORTED
N0297G21	1	226301784	1q42.13	1.057444379	N/A	1.057444379	N/A	1	UNKNOWN: USER IMPORTED
N0063J05	1	226316494	1q42.13	0.904570853	N/A	0.904570853	N/A	1	UNKNOWN: USER IMPORTED
F0633M09	1	226414958	1q42.13	0.965438173	N/A	0.965438173	N/A	1	UNKNOWN: USER IMPORTED
M2005K20	1	226612511	1q42.13	0.883768001	N/A	0.883768001	N/A	1	UNKNOWN: USER IMPORTED
N0138M22	1	226744634	1q42.13	1.160423482	N/A	1.160423482	N/A	1	UNKNOWN: USER IMPORTED
N0541F13	1	226790001	1q42.13	1.035202317	N/A	1.035202317	N/A	1	UNKNOWN: USER IMPORTED
N0265G13	1	226910909	1q42.13	1.047266097	N/A	1.047266097	N/A	1	UNKNOWN: USER IMPORTED
N0063G03	1	226958747	1q42.13	1.061734246	N/A	1.061734246	N/A	1	UNKNOWN: USER IMPORTED
N0794B17	1	226980168	1q42.13	1.098794765	N/A	1.098794765	N/A	1	UNKNOWN: USER IMPORTED
N0112C09	1	227173598	1q42.13	1.113642967	N/A	1.113642967	N/A	1	UNKNOWN: USER IMPORTED
N0288C23	1	227299793	1q42.13	1.046847571	N/A	1.046847571	N/A	1	UNKNOWN: USER IMPORTED
N0099J16	1	227364298	1q42.13	1.200857195	N/A	1.200857195	N/A	1	UNKNOWN: USER IMPORTED
N0680C16	1	227483790	1q42.13	0.916415307	N/A	0.916415307	N/A	1	UNKNOWN: USER IMPORTED
N0815G19	1	227580854	1q42.13	1.05477438	N/A	1.05477438	N/A	1	UNKNOWN: USER IMPORTED
M2009N22	1	227748463	1q42.13	0.988296264	N/A	0.988296264	N/A	1	UNKNOWN: USER IMPORTED
N0428N18	1	227876517	1q42.13	0.997060016	N/A	0.997060016	N/A	1	UNKNOWN: USER IMPORTED
N0401H15	1	228028377	1q42.13	1.028274874	N/A	1.028274874	N/A	1	UNKNOWN: USER IMPORTED
N0668C24	1	228138394	1q42.13	1.025912845	N/A	1.025912845	N/A	1	UNKNOWN: USER IMPORTED
N0252C18	1	228161275	1q42.13	0.937919272	N/A	0.937919272	N/A	1	UNKNOWN: USER IMPORTED
N0712H24	1	228290404	1q42.13	1.103225925	N/A	1.103225925	N/A	1	UNKNOWN: USER IMPORTED
N0800J05	1	228502275	1q42.13	1.018232432	N/A	1.018232432	N/A	1	UNKNOWN: USER IMPORTED
N0472H20	1	228621517	1q42.13	1.16201985	N/A	1.16201985	N/A	1	UNKNOWN: USER IMPORTED
N0284L19	1	228691880	1q42.13	1.013694385	N/A	1.013694385	N/A	1	UNKNOWN: USER IMPORTED
N0399B22	1	228846532	1q42.13	1.09802831	N/A	1.09802831	N/A	1	UNKNOWN: USER IMPORTED
N0098M05	1	228856761	1q42.13	1.116152537	N/A	1.116152537	N/A	1	UNKNOWN: USER IMPORTED
N0793I02	1	228974065	1q42.13	1.073224127	N/A	1.073224127	N/A	1	UNKNOWN: USER IMPORTED
N0104I16	1	229173491	1q42.2	0.922424491	N/A	0.922424491	N/A	1	UNKNOWN: USER IMPORTED
N0676L08	1	229240834	1q42.2	1.057167246	N/A	1.057167246	N/A	1	UNKNOWN: USER IMPORTED
N0474C10	1	229379762	1q42.2	1.07643709	N/A	1.07643709	N/A	1	UNKNOWN: USER IMPORTED
N0125H16	1	229442227	1q42.2	1.03011506	N/A	1.03011506	N/A	1	UNKNOWN: USER IMPORTED
N0575P21	1	229548463	1q42.2	1.037637819	N/A	1.037637819	N/A	1	UNKNOWN: USER IMPORTED
N0659N02	1	229583930	1q42.2	0.879033432	N/A	0.879033432	N/A	1	UNKNOWN: USER IMPORTED
N0710E06	1	229666087	1q42.2	0.97390963	N/A	0.97390963	N/A	1	UNKNOWN: USER IMPORTED
N0757N18	1	229747655	1q42.2	1.03851007	N/A	1.03851007	N/A	1	UNKNOWN: USER IMPORTED
N0050C04	1	229796366	1q42.2	1.012737457	N/A	1.012737457	N/A	1	UNKNOWN: USER IMPORTED
N0400N14	1	229930036	1q42.2	0.890675018	N/A	0.890675018	N/A	1	UNKNOWN: USER IMPORTED
N0419J08	1	230060107	1q42.2	0.973418524	N/A	0.973418524	N/A	1	UNKNOWN: USER IMPORTED
N0301G21	1	230157862	1q42.2	0.81050563	N/A	0.81050563	N/A	1	UNKNOWN: USER IMPORTED
N0759I12	1	230247671	1q42.2	0.940356261	N/A	0.940356261	N/A	1	UNKNOWN: USER IMPORTED
N0622N07	1	230398922	1q42.2	0.912421611	N/A	0.912421611	N/A	1	UNKNOWN: USER IMPORTED
N0653J10	1	230558505	1q42.2	1.028984613	N/A	1.028984613	N/A	1	UNKNOWN: USER IMPORTED
N0109G24	1	230639606	1q42.2	0.894982434	N/A	0.894982434	N/A	1	UNKNOWN: USER IMPORTED
N0683N11	1	230745330	1q42.2	0.983513527	N/A	0.983513527	N/A	1	UNKNOWN: USER IMPORTED
N0347H11	1	230900436	1q42.2	0.937567873	N/A	0.937567873	N/A	1	UNKNOWN: USER IMPORTED
N0557K05	1	231036313	1q42.2	1.135840411	N/A	1.135840411	N/A	1	UNKNOWN: USER IMPORTED
N0278O12	1	231184567	1q42.2	1.143731028	N/A	1.143731028	N/A	1	UNKNOWN: USER IMPORTED
N0693G15	1	231263919	1q42.2	0.782619763	N/A	0.782619763	N/A	1	UNKNOWN: USER IMPORTED
F0539L11	1	231451925	1q42.2	0.999242171	N/A	0.999242171	N/A	1	UNKNOWN: USER IMPORTED
N0739C15	1	231476002	1q42.2	1.125975652	N/A	1.125975652	N/A	1	UNKNOWN: USER IMPORTED
N0675D08	1	231520331	1q42.2	0.907835971	N/A	0.907835971	N/A	1	UNKNOWN: USER IMPORTED
N0037J02	1	231607976	1q42.2	0.845490871	N/A	0.845490871	N/A	1	UNKNOWN: USER IMPORTED
N0039F23	1	231711423	1q42.2	0.861835297	N/A	0.861835297	N/A	1	UNKNOWN: USER IMPORTED
N0032A20	1	231819147	1q42.2	0.923561184	N/A	0.923561184	N/A	1	UNKNOWN: USER IMPORTED
N0097E17	1	231902382	1q42.2	0.861814475	N/A	0.861814475	N/A	1	UNKNOWN: USER IMPORTED
N0259C11	1	232064148	1q42.3	1.020509686	N/A	1.020509686	N/A	1	UNKNOWN: USER IMPORTED
N0509I01	1	232103740	1q42.3	1.54953464	N/A	1.54953464	N/A	1	UNKNOWN: USER IMPORTED
N0045L02	1	232104185	1q42.3	1.063431849	N/A	1.063431849	N/A	1	UNKNOWN: USER IMPORTED
N0027F05	1	232267362	1q42.3	1.069042139	N/A	1.069042139	N/A	1	UNKNOWN: USER IMPORTED
N0641H04	1	232380508	1q42.3	0.906221061	N/A	0.906221061	N/A	1	UNKNOWN: USER IMPORTED
N0464N03	1	232491934	1q42.3	0.911747567	N/A	0.911747567	N/A	1	UNKNOWN: USER IMPORTED
N0068D10	1	232570899	1q42.3	0.941281163	N/A	0.941281163	N/A	1	UNKNOWN: USER IMPORTED
N0073E09	1	232751253	1q42.3	0.842211872	N/A	0.842211872	N/A	1	UNKNOWN: USER IMPORTED
N0014E08	1	232786744	1q42.3	0.849867497	N/A	0.849867497	N/A	1	UNKNOWN: USER IMPORTED
N0593P14	1	232895455	1q42.3	1.037540549	N/A	1.037540549	N/A	1	UNKNOWN: USER IMPORTED
N0470L20	1	233044934	1q42.3	0.955446398	N/A	0.955446398	N/A	1	UNKNOWN: USER IMPORTED
N0382M15	1	233187633	1q42.3	0.960123855	N/A	0.960123855	N/A	1	UNKNOWN: USER IMPORTED
N0770H06	1	233234061	1q42.3	1.047297926	N/A	1.047297926	N/A	1	UNKNOWN: USER IMPORTED
N0474O16	1	233429726	1q42.3	0.976465504	N/A	0.976465504	N/A	1	UNKNOWN: USER IMPORTED
N0147E13	1	233463717	1q42.3	1.048296597	N/A	1.048296597	N/A	1	UNKNOWN: USER IMPORTED
N0766C19	1	233580227	1q42.3	0.979984454	N/A	0.979984454	N/A	1	UNKNOWN: USER IMPORTED
N0114N24	1	233580233	1q42.3	1.06781244	N/A	1.06781244	N/A	1	UNKNOWN: USER IMPORTED
N0397D07	1	233671146	1q42.3	0.833546868	N/A	0.833546868	N/A	1	UNKNOWN: USER IMPORTED
N0730K06	1	233726585	1q42.3	1.02720501	N/A	1.02720501	N/A	1	UNKNOWN: USER IMPORTED
N0635N13	1	233870984	1q42.3	1.011053636	N/A	1.011053636	N/A	1	UNKNOWN: USER IMPORTED
N0419H16	1	233957675	1q42.3	1.041118892	N/A	1.041118892	N/A	1	UNKNOWN: USER IMPORTED
N0652F18	1	234108749	1q42.3	0.955643614	N/A	0.955643614	N/A	1	UNKNOWN: USER IMPORTED
M2026O09	1	234185656	1q42.3	0.964381397	N/A	0.964381397	N/A	1	UNKNOWN: USER IMPORTED
N0484B19	1	234242265	1q42.3	1.032581101	N/A	1.032581101	N/A	1	UNKNOWN: USER IMPORTED
N0594J18	1	234392313	1q42.3	1.050561754	N/A	1.050561754	N/A	1	UNKNOWN: USER IMPORTED
N0038P16	1	234499610	1q42.3	0.983665271	N/A	0.983665271	N/A	1	UNKNOWN: USER IMPORTED
N0236L13	1	234642173	1q42.3	1.150277127	N/A	1.150277127	N/A	1	UNKNOWN: USER IMPORTED
N0136B18	1	234720106	1q42.3	0.880866776	N/A	0.880866776	N/A	1	UNKNOWN: USER IMPORTED
N0102F13	1	234776565	1q42.3	0.816721549	N/A	0.816721549	N/A	1	UNKNOWN: USER IMPORTED
N0080I06	1	234988012	1q42.3	0.958516481	N/A	0.958516481	N/A	1	UNKNOWN: USER IMPORTED
M2015B17	1	235102707	1q42.3	0.796761003	N/A	0.796761003	N/A	1	UNKNOWN: USER IMPORTED
N0113H16	1	235167417	1q42.3	0.970158563	N/A	0.970158563	N/A	1	UNKNOWN: USER IMPORTED
N0463N08	1	235300243	1q42.3	0.966429705	N/A	0.966429705	N/A	1	UNKNOWN: USER IMPORTED
N0086G16	1	235360821	1q42.3	1.054665311	N/A	1.054665311	N/A	1	UNKNOWN: USER IMPORTED
N0063B15	1	235362798	1q42.3	0.829312031	N/A	0.829312031	N/A	1	UNKNOWN: USER IMPORTED
N0541F14	1	235428800	1q42.3	1.031839335	N/A	1.031839335	N/A	1	UNKNOWN: USER IMPORTED
N0313M24	1	235524646	1q42.3	1.032024851	N/A	1.032024851	N/A	1	UNKNOWN: USER IMPORTED
N0716O04	1	235580917	1q42.3	1.033267837	N/A	1.033267837	N/A	1	UNKNOWN: USER IMPORTED
N0158M03	1	235742051	1q42.3	0.90985017	N/A	0.90985017	N/A	1	UNKNOWN: USER IMPORTED
N0119L07	1	235818755	1q42.3	1.074798879	N/A	1.074798879	N/A	1	UNKNOWN: USER IMPORTED
N0528E16	1	235963983	1q42.3	0.951997748	N/A	0.951997748	N/A	1	UNKNOWN: USER IMPORTED
N0034C07	1	235984471	1q42.3	1.007058453	N/A	1.007058453	N/A	1	UNKNOWN: USER IMPORTED
N0115K06	1	236174908	1q42.3	0.952909264	N/A	0.952909264	N/A	1	UNKNOWN: USER IMPORTED
N0052B06	1	236260391	1q42.3	1.097089328	N/A	1.097089328	N/A	1	UNKNOWN: USER IMPORTED
N0035L17	1	236344735	1q42.3	0.95525414	N/A	0.95525414	N/A	1	UNKNOWN: USER IMPORTED
N0598J17	1	236385625	1q42.3	0.960572127	N/A	0.960572127	N/A	1	UNKNOWN: USER IMPORTED
N0059M03	1	236484193	1q42.3	0.974745294	N/A	0.974745294	N/A	1	UNKNOWN: USER IMPORTED
N0184J08	1	236590769	1q42.3	1.054969117	N/A	1.054969117	N/A	1	UNKNOWN: USER IMPORTED
N0279J04	1	236753283	1q42.3	0.913647741	N/A	0.913647741	N/A	1	UNKNOWN: USER IMPORTED
N0177F11	1	236813200	1q42.3	1.008643319	N/A	1.008643319	N/A	1	UNKNOWN: USER IMPORTED
N0636E14	1	236813209	1q42.3	1.050180212	N/A	1.050180212	N/A	1	UNKNOWN: USER IMPORTED
N0467I20	1	236935903	1q42.3	0.934140739	N/A	0.934140739	N/A	1	UNKNOWN: USER IMPORTED
N0586K14	1	237051937	1q42.3	0.98323216	N/A	0.98323216	N/A	1	UNKNOWN: USER IMPORTED
N0126P10	1	237157688	1q42.3	1.002092461	N/A	1.002092461	N/A	1	UNKNOWN: USER IMPORTED
N0023D09	1	237178940	1q42.3	1.132609997	N/A	1.132609997	N/A	1	UNKNOWN: USER IMPORTED
N0184G22	1	237228665	1q42.3	1.087173208	N/A	1.087173208	N/A	1	UNKNOWN: USER IMPORTED
N0025B04	1	237296091	1q42.3	1.06374785	N/A	1.06374785	N/A	1	UNKNOWN: USER IMPORTED
N0755E14	1	237446178	1q42.3	0.86381043	N/A	0.86381043	N/A	1	UNKNOWN: USER IMPORTED
M2003B13	1	237451332	1q42.3	1.094623386	N/A	1.094623386	N/A	1	UNKNOWN: USER IMPORTED
N0124K15	1	237500940	1q42.3	1.021213872	N/A	1.021213872	N/A	1	UNKNOWN: USER IMPORTED
N0735I20	1	237626747	1q42.3	0.9728709	N/A	0.9728709	N/A	1	UNKNOWN: USER IMPORTED
N0081A24	1	237643376	1q42.3	1.09533729	N/A	1.09533729	N/A	1	UNKNOWN: USER IMPORTED
N0795D04	1	237788980	1q42.3	1.154867924	N/A	1.154867924	N/A	1	UNKNOWN: USER IMPORTED
N0069J06	1	237811198	1q42.3	1.091044945	N/A	1.091044945	N/A	1	UNKNOWN: USER IMPORTED
N0140P07	1	237837267	1q42.3	1.097514696	N/A	1.097514696	N/A	1	UNKNOWN: USER IMPORTED
N0409K12	1	237959569	1q42.3	0.992335839	N/A	0.992335839	N/A	1	UNKNOWN: USER IMPORTED
N0265K22	1	238173594	1q42.3	0.898912672	N/A	0.898912672	N/A	1	UNKNOWN: USER IMPORTED
N0644D07	1	238254239	1q42.3	0.985244951	N/A	0.985244951	N/A	1	UNKNOWN: USER IMPORTED
N0384I06	1	238374280	1q42.3	0.774572484	N/A	0.774572484	N/A	1	UNKNOWN: USER IMPORTED
N0151E07	1	238452163	1q42.3	1.102004356	N/A	1.102004356	N/A	1	UNKNOWN: USER IMPORTED
N0748N03	1	238477105	1q42.3	1.045594175	N/A	1.045594175	N/A	1	UNKNOWN: USER IMPORTED
N0167H08	1	238609051	1q42.3	1.061223904	N/A	1.061223904	N/A	1	UNKNOWN: USER IMPORTED
N0420G21	1	238681453	1q42.3	1.010285198	N/A	1.010285198	N/A	1	UNKNOWN: USER IMPORTED
N0099F04	1	238754073	1q42.3	0.993709379	N/A	0.993709379	N/A	1	UNKNOWN: USER IMPORTED
N0435I03	1	238917662	1q42.3	0.977339144	N/A	0.977339144	N/A	1	UNKNOWN: USER IMPORTED
N0139N20	1	238984469	1q42.3	0.966126296	N/A	0.966126296	N/A	1	UNKNOWN: USER IMPORTED
N0440F10	1	239075425	1q42.3	0.988785288	N/A	0.988785288	N/A	1	UNKNOWN: USER IMPORTED
N0782J20	1	239170142	1q42.3	1.070757293	N/A	1.070757293	N/A	1	UNKNOWN: USER IMPORTED
N0331N16	1	239319815	1q42.3	0.862852609	N/A	0.862852609	N/A	1	UNKNOWN: USER IMPORTED
N0094G02	1	239372455	1q42.3	1.016588967	N/A	1.016588967	N/A	1	UNKNOWN: USER IMPORTED
N0657I23	1	239383874	1q42.3	0.995160715	N/A	0.995160715	N/A	1	UNKNOWN: USER IMPORTED
N0145E19	1	239534900	1q42.3	0.992643412	N/A	0.992643412	N/A	1	UNKNOWN: USER IMPORTED
N0113O11	1	239705273	1q42.3	0.986695564	N/A	0.986695564	N/A	1	UNKNOWN: USER IMPORTED
N0794A13	1	239750530	1q42.3	1.046083001	N/A	1.046083001	N/A	1	UNKNOWN: USER IMPORTED
M2205B10	1	239902148	1q42.3	0.867959003	N/A	0.867959003	N/A	1	UNKNOWN: USER IMPORTED
N0370K11	1	239989295	1q42.3	0.983778921	N/A	0.983778921	N/A	1	UNKNOWN: USER IMPORTED
N0535H01	1	239989395	1q42.3	1.051925706	N/A	1.051925706	N/A	1	UNKNOWN: USER IMPORTED
N0350J07	1	240144910	1q42.3	0.78492706	N/A	0.78492706	N/A	1	UNKNOWN: USER IMPORTED
N0655L13	1	240236987	1q42.3	1.086058428	N/A	1.086058428	N/A	1	UNKNOWN: USER IMPORTED
N0110E19	1	240293635	1q42.3	1.041944145	N/A	1.041944145	N/A	1	UNKNOWN: USER IMPORTED
N0705K21	1	240429756	1q42.3	1.107662042	N/A	1.107662042	N/A	1	UNKNOWN: USER IMPORTED
N0165N04	1	240612232	1q42.3	1.036581638	N/A	1.036581638	N/A	1	UNKNOWN: USER IMPORTED
N0053C22	1	240626918	1q42.3	0.84398275	N/A	0.84398275	N/A	1	UNKNOWN: USER IMPORTED
N0059D11	1	240812554	1q42.3	1.040440882	N/A	1.040440882	N/A	1	UNKNOWN: USER IMPORTED
N0097P13	1	240924477	1q42.3	0.994494058	N/A	0.994494058	N/A	1	UNKNOWN: USER IMPORTED
N0351H17	1	241011928	1q42.3	1.028827059	N/A	1.028827059	N/A	1	UNKNOWN: USER IMPORTED
N0011N07	1	241132196	1q42.3	0.940479509	N/A	0.940479509	N/A	1	UNKNOWN: USER IMPORTED
N0468I08	1	241236789	1q42.3	0.880570308	N/A	0.880570308	N/A	1	UNKNOWN: USER IMPORTED
M2185D21	1	241296366	1q42.3	0.990875597	N/A	0.990875597	N/A	1	UNKNOWN: USER IMPORTED
N0399B15	1	241358694	1q42.3	0.998889642	N/A	0.998889642	N/A	1	UNKNOWN: USER IMPORTED
M2325H09	1	241389275	1q42.3	0.963314012	N/A	0.963314012	N/A	1	UNKNOWN: USER IMPORTED
N0603C12	1	241451209	1q42.3	1.078536561	N/A	1.078536561	N/A	1	UNKNOWN: USER IMPORTED
N0420O04	1	241623253	1q42.3	0.974540542	N/A	0.974540542	N/A	1	UNKNOWN: USER IMPORTED
N0795M07	1	241652651	1q42.3	0.996664265	N/A	0.996664265	N/A	1	UNKNOWN: USER IMPORTED
N0484J08	1	241738100	1q42.3	1.13527722	N/A	1.13527722	N/A	1	UNKNOWN: USER IMPORTED
N0337P07	1	241857175	1q42.3	1.027060148	N/A	1.027060148	N/A	1	UNKNOWN: USER IMPORTED
N0678C24	1	242016015	1q42.3	1.082015354	N/A	1.082015354	N/A	1	UNKNOWN: USER IMPORTED
N0727O20	1	242099643	1q42.3	1.094047306	N/A	1.094047306	N/A	1	UNKNOWN: USER IMPORTED
N0261H03	1	242163115	1q42.3	1.106220353	N/A	1.106220353	N/A	1	UNKNOWN: USER IMPORTED
N0110A16	1	242267169	1q42.3	0.985545416	N/A	0.985545416	N/A	1	UNKNOWN: USER IMPORTED
N0744G19	1	242377378	1q42.3	1.084486452	N/A	1.084486452	N/A	1	UNKNOWN: USER IMPORTED
N0088N11	1	242396706	1q42.3	1.03465856	N/A	1.03465856	N/A	1	UNKNOWN: USER IMPORTED
N0778E23	1	242462547	1q42.3	0.952386032	N/A	0.952386032	N/A	1	UNKNOWN: USER IMPORTED
N0690C23	1	242632461	1q42.3	0.992632634	N/A	0.992632634	N/A	1	UNKNOWN: USER IMPORTED
N0314P17	1	242696014	1q42.3	0.990291833	N/A	0.990291833	N/A	1	UNKNOWN: USER IMPORTED
N0452J06	1	242773808	1q42.3	0.888132728	N/A	0.888132728	N/A	1	UNKNOWN: USER IMPORTED
N0439E19	1	242928283	1q42.3	1.011692481	N/A	1.011692481	N/A	1	UNKNOWN: USER IMPORTED
N0807B20	1	243018902	1q42.3	0.968677708	N/A	0.968677708	N/A	1	UNKNOWN: USER IMPORTED
N0644F10	1	243074315	1q42.3	0.921465381	N/A	0.921465381	N/A	1	UNKNOWN: USER IMPORTED
N0412P13	1	243220400	1q42.3	0.997860093	N/A	0.997860093	N/A	1	UNKNOWN: USER IMPORTED
N0362C18	1	243284157	1q42.3	1.048339332	N/A	1.048339332	N/A	1	UNKNOWN: USER IMPORTED
N0606D18	1	243360920	1q42.3	1.099680203	N/A	1.099680203	N/A	1	UNKNOWN: USER IMPORTED
N0488L18	1	243370194	1q42.3	0.9461483	N/A	0.9461483	N/A	1	UNKNOWN: USER IMPORTED
N0642C09	1	243466562	1q42.3	0.759287015	N/A	0.759287015	N/A	1	UNKNOWN: USER IMPORTED
N0505A17	1	243531987	1q42.3	0.937686857	N/A	0.937686857	N/A	1	UNKNOWN: USER IMPORTED
N0332D17	1	243578651	1q42.3	0.844956435	N/A	0.844956435	N/A	1	UNKNOWN: USER IMPORTED
N0555I22	1	243755019	1q42.3	1.076113354	N/A	1.076113354	N/A	1	UNKNOWN: USER IMPORTED
N0077I18	1	243839973	1q42.3	0.962784633	N/A	0.962784633	N/A	1	UNKNOWN: USER IMPORTED
N0224C03	1	243931097	1q42.3	1.025529915	N/A	1.025529915	N/A	1	UNKNOWN: USER IMPORTED
N0071K05	1	244023607	1q42.3	1.063049117	N/A	1.063049117	N/A	1	UNKNOWN: USER IMPORTED
N0430I15	1	244162296	1q42.3	1.090747485	N/A	1.090747485	N/A	1	UNKNOWN: USER IMPORTED
N0694B09	1	244262481	1q42.3	0.998517837	N/A	0.998517837	N/A	1	UNKNOWN: USER IMPORTED
N0462C05	1	244394145	1q42.3	1.041109076	N/A	1.041109076	N/A	1	UNKNOWN: USER IMPORTED
N0059M10	1	244572585	1q42.3	0.940112245	N/A	0.940112245	N/A	1	UNKNOWN: USER IMPORTED
N0068F13	1	244656710	1q42.3	0.93892072	N/A	0.93892072	N/A	1	UNKNOWN: USER IMPORTED
N0445G08	2	0	2p25.3	0.96969046	N/A	0.96969046	N/A	1	UNKNOWN: USER IMPORTED
N0064L12	2	0	2p25.3	0.934530907	N/A	0.934530907	N/A	1	UNKNOWN: USER IMPORTED
N0288D21	2	0	2p25.3	1.089161033	N/A	1.089161033	N/A	1	UNKNOWN: USER IMPORTED
N0371D08	2	148491	2p25.3	1.111339637	N/A	1.111339637	N/A	1	UNKNOWN: USER IMPORTED
N0420M07	2	277293	2p25.3	0.940244714	N/A	0.940244714	N/A	1	UNKNOWN: USER IMPORTED
N0041I08	2	321034	2p25.3	0.915796491	N/A	0.915796491	N/A	1	UNKNOWN: USER IMPORTED
N0314C15	2	366293	2p25.3	1.039806499	N/A	1.039806499	N/A	1	UNKNOWN: USER IMPORTED
N0354J21	2	554442	2p25.3	1.05081866	N/A	1.05081866	N/A	1	UNKNOWN: USER IMPORTED
N0186N17	2	640765	2p25.3	0.877643303	N/A	0.877643303	N/A	1	UNKNOWN: USER IMPORTED
N0100K14	2	714656	2p25.3	1.038338436	N/A	1.038338436	N/A	1	UNKNOWN: USER IMPORTED
N0132I06	2	784603	2p25.3	1.075997543	N/A	1.075997543	N/A	1	UNKNOWN: USER IMPORTED
M2112M14	2	910447	2p25.3	0.992438199	N/A	0.992438199	N/A	1	UNKNOWN: USER IMPORTED
N0171F22	2	925973	2p25.3	1.080194701	N/A	1.080194701	N/A	1	UNKNOWN: USER IMPORTED
N0578K03	2	1009815	2p25.3	1.102042034	N/A	1.102042034	N/A	1	UNKNOWN: USER IMPORTED
N0509D07	2	1369449	2p25.3	1.070820751	N/A	1.070820751	N/A	1	UNKNOWN: USER IMPORTED
N0647P14	2	1382050	2p25.3	0.724070747	N/A	0.724070747	N/A	1	UNKNOWN: USER IMPORTED
F0589O06	2	1532923	2p25.3	0.943950171	N/A	0.943950171	N/A	1	UNKNOWN: USER IMPORTED
N0068D09	2	1564258	2p25.3	0.978201648	0.00585136094022044	0.978201648	0.00585136094022044	2	UNKNOWN: USER IMPORTED
N0095F18	2	1564258	2p25.3	1.097636654	N/A	1.097636654	N/A	1	UNKNOWN: USER IMPORTED
F0536G18	2	1573262	2p25.3	0.982532217	N/A	0.982532217	N/A	1	UNKNOWN: USER IMPORTED
N0410L09	2	1720281	2p25.3	1.126102568	N/A	1.126102568	N/A	1	UNKNOWN: USER IMPORTED
N0163G21	2	1842728	2p25.3	1.050521299	N/A	1.050521299	N/A	1	UNKNOWN: USER IMPORTED
N0479L05	2	1859657	2p25.3	1.027663099	N/A	1.027663099	N/A	1	UNKNOWN: USER IMPORTED
N0186B10	2	1940072	2p25.3	1.02436417	N/A	1.02436417	N/A	1	UNKNOWN: USER IMPORTED
N0736F19	2	2070760	2p25.3	1.121345194	N/A	1.121345194	N/A	1	UNKNOWN: USER IMPORTED
N0141G05	2	2219810	2p25.3	0.941111314	N/A	0.941111314	N/A	1	UNKNOWN: USER IMPORTED
N0673G16	2	2366132	2p25.3	0.846061002	N/A	0.846061002	N/A	1	UNKNOWN: USER IMPORTED
N0083A04	2	2418207	2p25.3	0.958923703	N/A	0.958923703	N/A	1	UNKNOWN: USER IMPORTED
N0393E22	2	2555778	2p25.3	1.034508145	N/A	1.034508145	N/A	1	UNKNOWN: USER IMPORTED
N0749D11	2	2647171	2p25.3	0.887381146	N/A	0.887381146	N/A	1	UNKNOWN: USER IMPORTED
N0755H23	2	2835799	2p25.3	1.02091205	N/A	1.02091205	N/A	1	UNKNOWN: USER IMPORTED
N0665M08	2	2910586	2p25.3	0.986782273	N/A	0.986782273	N/A	1	UNKNOWN: USER IMPORTED
N0031F20	2	2916514	2p25.3	1.015817455	N/A	1.015817455	N/A	1	UNKNOWN: USER IMPORTED
N0544M21	2	3109448	2p25.3	0.781909826	N/A	0.781909826	N/A	1	UNKNOWN: USER IMPORTED
M2195D10	2	3167971	2p25.3	1.08990607	N/A	1.08990607	N/A	1	UNKNOWN: USER IMPORTED
N0479M03	2	3269221	2p25.3	0.908291283	N/A	0.908291283	N/A	1	UNKNOWN: USER IMPORTED
N0350N11	2	3300117	2p25.3	1.084687733	N/A	1.084687733	N/A	1	UNKNOWN: USER IMPORTED
N0671D16	2	3380279	2p25.3	1.049633679	N/A	1.049633679	N/A	1	UNKNOWN: USER IMPORTED
N0447O15	2	3446709	2p25.3	0.954406082	N/A	0.954406082	N/A	1	UNKNOWN: USER IMPORTED
N0352I21	2	3583834	2p25.3	0.697662264	N/A	0.697662264	N/A	1	UNKNOWN: USER IMPORTED
N0086A21	2	3695371	2p25.3	1.168238743	N/A	1.168238743	N/A	1	UNKNOWN: USER IMPORTED
N0607M20	2	3809559	2p25.3	0.915581924	N/A	0.915581924	N/A	1	UNKNOWN: USER IMPORTED
F0558K04	2	3869938	2p25.3	1.036058109	N/A	1.036058109	N/A	1	UNKNOWN: USER IMPORTED
N0337M10	2	4008413	2p25.3	1.086003695	N/A	1.086003695	N/A	1	UNKNOWN: USER IMPORTED
N0174F11	2	4014580	2p25.3	0.903480366	N/A	0.903480366	N/A	1	UNKNOWN: USER IMPORTED
N0168C14	2	4129180	2p25.3	1.037045378	N/A	1.037045378	N/A	1	UNKNOWN: USER IMPORTED
N0146M24	2	4219631	2p25.3	1.015096314	N/A	1.015096314	N/A	1	UNKNOWN: USER IMPORTED
N0036C08	2	4303323	2p25.3	1.053468135	N/A	1.053468135	N/A	1	UNKNOWN: USER IMPORTED
N0672M20	2	4420738	2p25.3	0.993136511	N/A	0.993136511	N/A	1	UNKNOWN: USER IMPORTED
N0067I17	2	4495531	2p25.3	1.087229626	N/A	1.087229626	N/A	1	UNKNOWN: USER IMPORTED
N0513H07	2	4712036	2p25.3	1.04334994	N/A	1.04334994	N/A	1	UNKNOWN: USER IMPORTED
F0620F11	2	4998615	2p25.3	0.836708866	N/A	0.836708866	N/A	1	UNKNOWN: USER IMPORTED
N0129I01	2	5181081	2p25.3	1.135996081	N/A	1.135996081	N/A	1	UNKNOWN: USER IMPORTED
N0801O02	2	5426787	2p25.3	1.000019176	N/A	1.000019176	N/A	1	UNKNOWN: USER IMPORTED
N0696C04	2	5541031	2p25.3	0.896805962	N/A	0.896805962	N/A	1	UNKNOWN: USER IMPORTED
N0052L08	2	5629341	2p25.3	1.036397312	N/A	1.036397312	N/A	1	UNKNOWN: USER IMPORTED
N0554B04	2	5671270	2p25.3	1.00654474	N/A	1.00654474	N/A	1	UNKNOWN: USER IMPORTED
M2037E22	2	5833807	2p25.3	0.885385191	N/A	0.885385191	N/A	1	UNKNOWN: USER IMPORTED
N0305F08	2	6009163	2p25.3	0.96147343	N/A	0.96147343	N/A	1	UNKNOWN: USER IMPORTED
N0749J12	2	6120988	2p25.3	0.915220014	N/A	0.915220014	N/A	1	UNKNOWN: USER IMPORTED
N0772P15	2	6289575	2p25.3	1.047366242	N/A	1.047366242	N/A	1	UNKNOWN: USER IMPORTED
N0108P11	2	6459556	2p25.2	1.044214655	N/A	1.044214655	N/A	1	UNKNOWN: USER IMPORTED
N0541D12	2	6568564	2p25.2	0.922932949	N/A	0.922932949	N/A	1	UNKNOWN: USER IMPORTED
N0485O17	2	6735732	2p25.2	0.989376242	N/A	0.989376242	N/A	1	UNKNOWN: USER IMPORTED
N0660D16	2	6989942	2p25.2	0.954931495	N/A	0.954931495	N/A	1	UNKNOWN: USER IMPORTED
N0608G07	2	7009414	2p25.2	0.911446935	N/A	0.911446935	N/A	1	UNKNOWN: USER IMPORTED
N0465O16	2	7182013	2p25.2	0.992389767	N/A	0.992389767	N/A	1	UNKNOWN: USER IMPORTED
N0609K18	2	7354640	2p25.2	1.004762758	N/A	1.004762758	N/A	1	UNKNOWN: USER IMPORTED
N0816F18	2	7456576	2p25.2	1.074862635	N/A	1.074862635	N/A	1	UNKNOWN: USER IMPORTED
N0657A06	2	7629732	2p25.2	1.086907378	N/A	1.086907378	N/A	1	UNKNOWN: USER IMPORTED
N0016D24	2	7797026	2p25.2	1.014753541	N/A	1.014753541	N/A	1	UNKNOWN: USER IMPORTED
N0007J16	2	7930077	2p25.2	1.029613245	N/A	1.029613245	N/A	1	UNKNOWN: USER IMPORTED
N0093D24	2	8083822	2p25.2	1.094523242	N/A	1.094523242	N/A	1	UNKNOWN: USER IMPORTED
N0482I14	2	8210586	2p25.2	1.122060089	N/A	1.122060089	N/A	1	UNKNOWN: USER IMPORTED
N0258I15	2	8382688	2p25.2	1.218707759	N/A	1.218707759	N/A	1	UNKNOWN: USER IMPORTED
N0196M03	2	8553170	2p25.2	1.159828562	N/A	1.159828562	N/A	1	UNKNOWN: USER IMPORTED
N0434B12	2	8693401	2p25.2	1.078595458	N/A	1.078595458	N/A	1	UNKNOWN: USER IMPORTED
N0424F11	2	8765316	2p25.2	0.993716934	N/A	0.993716934	N/A	1	UNKNOWN: USER IMPORTED
N0642E24	2	8955239	2p25.2	0.920374398	N/A	0.920374398	N/A	1	UNKNOWN: USER IMPORTED
N0346C23	2	9061621	2p25.2	1.018869591	N/A	1.018869591	N/A	1	UNKNOWN: USER IMPORTED
N0517E08	2	9152569	2p25.2	0.985511069	N/A	0.985511069	N/A	1	UNKNOWN: USER IMPORTED
N0090A01	2	9166088	2p25.2	1.10752521	N/A	1.10752521	N/A	1	UNKNOWN: USER IMPORTED
N0119K02	2	9336734	2p25.1	1.060751835	N/A	1.060751835	N/A	1	UNKNOWN: USER IMPORTED
N0360P14	2	9470164	2p25.1	0.907999475	N/A	0.907999475	N/A	1	UNKNOWN: USER IMPORTED
N0658E08	2	9600044	2p25.1	1.071232435	N/A	1.071232435	N/A	1	UNKNOWN: USER IMPORTED
N0382L02	2	9704344	2p25.1	0.983631212	N/A	0.983631212	N/A	1	UNKNOWN: USER IMPORTED
N0814J03	2	9787728	2p25.1	0.975103733	N/A	0.975103733	N/A	1	UNKNOWN: USER IMPORTED
N0143E19	2	9970449	2p25.1	1.052424249	N/A	1.052424249	N/A	1	UNKNOWN: USER IMPORTED
N0155E19	2	9970453	2p25.1	1.084526113	N/A	1.084526113	N/A	1	UNKNOWN: USER IMPORTED
N0686G09	2	10003763	2p25.1	1.086594054	N/A	1.086594054	N/A	1	UNKNOWN: USER IMPORTED
N0055I18	2	10141120	2p25.1	1.077332345	N/A	1.077332345	N/A	1	UNKNOWN: USER IMPORTED
N0648N08	2	10228447	2p25.1	1.038147764	N/A	1.038147764	N/A	1	UNKNOWN: USER IMPORTED
N0736B08	2	10273443	2p25.1	1.098284125	N/A	1.098284125	N/A	1	UNKNOWN: USER IMPORTED
N0097N02	2	10359762	2p25.1	0.838378607	N/A	0.838378607	N/A	1	UNKNOWN: USER IMPORTED
N0114M24	2	10630064	2p25.1	0.981722363	N/A	0.981722363	N/A	1	UNKNOWN: USER IMPORTED
N0124A15	2	10735460	2p25.1	0.86533739	N/A	0.86533739	N/A	1	UNKNOWN: USER IMPORTED
N0748B05	2	10916200	2p25.1	1.01784514	N/A	1.01784514	N/A	1	UNKNOWN: USER IMPORTED
N0004K20	2	11056969	2p25.1	0.926452989	N/A	0.926452989	N/A	1	UNKNOWN: USER IMPORTED
N0345J13	2	11209537	2p25.1	0.901195577	N/A	0.901195577	N/A	1	UNKNOWN: USER IMPORTED
N0812N02	2	11360480	2p25.1	0.988263108	N/A	0.988263108	N/A	1	UNKNOWN: USER IMPORTED
N0487B06	2	11524254	2p25.1	0.914049906	N/A	0.914049906	N/A	1	UNKNOWN: USER IMPORTED
N0641J22	2	11692147	2p25.1	0.940639146	N/A	0.940639146	N/A	1	UNKNOWN: USER IMPORTED
N0005H04	2	11837589	2p25.1	1.045541723	N/A	1.045541723	N/A	1	UNKNOWN: USER IMPORTED
N0428H23	2	11864352	2p25.1	0.79228225	N/A	0.79228225	N/A	1	UNKNOWN: USER IMPORTED
N0715P05	2	11937378	2p25.1	0.879395342	N/A	0.879395342	N/A	1	UNKNOWN: USER IMPORTED
N0708B15	2	12151154	2p25.1	0.961672133	N/A	0.961672133	N/A	1	UNKNOWN: USER IMPORTED
N0358H19	2	12217084	2p25.1	1.021604139	N/A	1.021604139	N/A	1	UNKNOWN: USER IMPORTED
N0375P12	2	12343901	2p25.1	0.99209307	N/A	0.99209307	N/A	1	UNKNOWN: USER IMPORTED
N0335K07	2	12486293	2p25.1	1.104242246	N/A	1.104242246	N/A	1	UNKNOWN: USER IMPORTED
N0228G11	2	12721079	2p25.1	0.799295361	N/A	0.799295361	N/A	1	UNKNOWN: USER IMPORTED
N0760H09	2	13016153	2p25.1	0.945812864	N/A	0.945812864	N/A	1	UNKNOWN: USER IMPORTED
N0196C08	2	13208022	2p25.1	1.023318202	N/A	1.023318202	N/A	1	UNKNOWN: USER IMPORTED
N0220H05	2	13208705	2p25.1	0.999597051	N/A	0.999597051	N/A	1	UNKNOWN: USER IMPORTED
N0766E01	2	13241876	2p25.1	0.938302103	N/A	0.938302103	N/A	1	UNKNOWN: USER IMPORTED
M2127D13	2	13357375	2p25.1	0.92709114	N/A	0.92709114	N/A	1	UNKNOWN: USER IMPORTED
N0339O18	2	13399416	2p25.1	0.969451104	N/A	0.969451104	N/A	1	UNKNOWN: USER IMPORTED
N0005N22	2	13476748	2p25.1	1.030209255	N/A	1.030209255	N/A	1	UNKNOWN: USER IMPORTED
N0612M17	2	13626720	2p25.1	0.934659708	N/A	0.934659708	N/A	1	UNKNOWN: USER IMPORTED
N0011J23	2	13833373	2p25.1	1.044717759	N/A	1.044717759	N/A	1	UNKNOWN: USER IMPORTED
N0302F07	2	13945201	2p25.1	0.947044051	N/A	0.947044051	N/A	1	UNKNOWN: USER IMPORTED
N0598F15	2	13982272	2p25.1	0.946062334	N/A	0.946062334	N/A	1	UNKNOWN: USER IMPORTED
N0091E09	2	14139324	2p25.1	1.080043096	N/A	1.080043096	N/A	1	UNKNOWN: USER IMPORTED
N0775D05	2	14383523	2p25.1	0.913994678	N/A	0.913994678	N/A	1	UNKNOWN: USER IMPORTED
N0231J10	2	14497793	2p25.1	0.911139163	N/A	0.911139163	N/A	1	UNKNOWN: USER IMPORTED
N0316B08	2	14555832	2p25.1	0.903394797	N/A	0.903394797	N/A	1	UNKNOWN: USER IMPORTED
N0571E19	2	14653134	2p25.1	0.878998728	N/A	0.878998728	N/A	1	UNKNOWN: USER IMPORTED
N0592G02	2	14802542	2p25.1	1.145203454	N/A	1.145203454	N/A	1	UNKNOWN: USER IMPORTED
N0535O11	2	14897641	2p25.1	1.047815109	N/A	1.047815109	N/A	1	UNKNOWN: USER IMPORTED
N0723F23	2	15066082	2p25.1	1.01619979	N/A	1.01619979	N/A	1	UNKNOWN: USER IMPORTED
N0351F04	2	15146094	2p25.1	1.035049026	N/A	1.035049026	N/A	1	UNKNOWN: USER IMPORTED
N0619O15	2	15270347	2p25.1	1.059149419	N/A	1.059149419	N/A	1	UNKNOWN: USER IMPORTED
N0788G01	2	15307880	2p25.1	0.957183861	N/A	0.957183861	N/A	1	UNKNOWN: USER IMPORTED
N0615N11	2	15468577	2p25.1	1.192162445	N/A	1.192162445	N/A	1	UNKNOWN: USER IMPORTED
N0541K19	2	15554874	2p24.3	0.940903984	N/A	0.940903984	N/A	1	UNKNOWN: USER IMPORTED
N0451A14	2	15804047	2p24.3	1.075734291	N/A	1.075734291	N/A	1	UNKNOWN: USER IMPORTED
N0674F13	2	16018412	2p24.3	1.075042201	N/A	1.075042201	N/A	1	UNKNOWN: USER IMPORTED
N0463P22	2	16088841	2p24.3	0.973870167	N/A	0.973870167	N/A	1	UNKNOWN: USER IMPORTED
N0062M03	2	16373072	2p24.3	1.015412513	N/A	1.015412513	N/A	1	UNKNOWN: USER IMPORTED
N0282G06	2	16465701	2p24.3	1.057911391	N/A	1.057911391	N/A	1	UNKNOWN: USER IMPORTED
N0116C07	2	16534467	2p24.3	1.167169871	N/A	1.167169871	N/A	1	UNKNOWN: USER IMPORTED
N0542H15	2	16655282	2p24.3	1.045502855	N/A	1.045502855	N/A	1	UNKNOWN: USER IMPORTED
N0065N17	2	16754074	2p24.3	1.139160062	N/A	1.139160062	N/A	1	UNKNOWN: USER IMPORTED
N0701F16	2	16798066	2p24.3	1.049502995	N/A	1.049502995	N/A	1	UNKNOWN: USER IMPORTED
N0278P06	2	16949913	2p24.3	0.99316945	N/A	0.99316945	N/A	1	UNKNOWN: USER IMPORTED
N1007E02	2	17056473	2p24.3	0.985534023	N/A	0.985534023	N/A	1	UNKNOWN: USER IMPORTED
N0631D03	2	17104723	2p24.3	1.032255878	N/A	1.032255878	N/A	1	UNKNOWN: USER IMPORTED
N0102G08	2	17234738	2p24.3	0.898658641	N/A	0.898658641	N/A	1	UNKNOWN: USER IMPORTED
N0427M01	2	17254457	2p24.3	4.037868339	N/A	4.037868339	N/A	1	UNKNOWN: USER IMPORTED
N0522L14	2	17445324	2p24.3	1.047388552	N/A	1.047388552	N/A	1	UNKNOWN: USER IMPORTED
N0149C19	2	17521515	2p24.3	1.013338623	N/A	1.013338623	N/A	1	UNKNOWN: USER IMPORTED
N0281C13	2	17628782	2p24.3	0.967693414	N/A	0.967693414	N/A	1	UNKNOWN: USER IMPORTED
N0325P07	2	17668722	2p24.3	1.065563843	N/A	1.065563843	N/A	1	UNKNOWN: USER IMPORTED
N0597A05	2	17904819	2p24.3	1.09642401	N/A	1.09642401	N/A	1	UNKNOWN: USER IMPORTED
M2123N14	2	17994823	2p24.3	0.829761196	N/A	0.829761196	N/A	1	UNKNOWN: USER IMPORTED
N0723P04	2	18108967	2p24.3	1.039601549	N/A	1.039601549	N/A	1	UNKNOWN: USER IMPORTED
N0554B24	2	18251729	2p24.3	1.083181099	N/A	1.083181099	N/A	1	UNKNOWN: USER IMPORTED
N0354B21	2	18407772	2p24.3	0.877296267	N/A	0.877296267	N/A	1	UNKNOWN: USER IMPORTED
N0030H15	2	18744029	2p24.3	0.982190148	N/A	0.982190148	N/A	1	UNKNOWN: USER IMPORTED
M2305P22	2	18856634	2p24.3	1.039018925	N/A	1.039018925	N/A	1	UNKNOWN: USER IMPORTED
N0356M07	2	18876267	2p24.3	1.231781118	N/A	1.231781118	N/A	1	UNKNOWN: USER IMPORTED
N0424F04	2	19050808	2p24.3	1.016750983	N/A	1.016750983	N/A	1	UNKNOWN: USER IMPORTED
N0548I08	2	19210523	2p24.3	0.871803175	N/A	0.871803175	N/A	1	UNKNOWN: USER IMPORTED
M2001H01	2	19238905	2p24.3	1.04301153	N/A	1.04301153	N/A	1	UNKNOWN: USER IMPORTED
N0784O02	2	19348733	2p24.3	1.039797873	N/A	1.039797873	N/A	1	UNKNOWN: USER IMPORTED
N0440C21	2	19457744	2p24.2	1.009804702	N/A	1.009804702	N/A	1	UNKNOWN: USER IMPORTED
N0118G07	2	19551271	2p24.2	0.963733728	N/A	0.963733728	N/A	1	UNKNOWN: USER IMPORTED
N0427G11	2	19636032	2p24.2	1.067060363	N/A	1.067060363	N/A	1	UNKNOWN: USER IMPORTED
N0671H22	2	19794835	2p24.2	1.594152621	N/A	1.594152621	N/A	1	UNKNOWN: USER IMPORTED
N0079O08	2	19945492	2p24.2	1.081853337	N/A	1.081853337	N/A	1	UNKNOWN: USER IMPORTED
N0013P09	2	19945535	2p24.2	1.050532801	N/A	1.050532801	N/A	1	UNKNOWN: USER IMPORTED
N0192O14	2	19994967	2p24.2	1.086113358	N/A	1.086113358	N/A	1	UNKNOWN: USER IMPORTED
N0624N20	2	20158843	2p24.2	1.045856336	N/A	1.045856336	N/A	1	UNKNOWN: USER IMPORTED
N0794H05	2	20269267	2p24.2	0.99587333	N/A	0.99587333	N/A	1	UNKNOWN: USER IMPORTED
N0639L07	2	20440569	2p24.2	0.923594202	N/A	0.923594202	N/A	1	UNKNOWN: USER IMPORTED
N0024C12	2	20597779	2p24.2	0.830257954	N/A	0.830257954	N/A	1	UNKNOWN: USER IMPORTED
N0143B03	2	20649760	2p24.2	1.084906564	N/A	1.084906564	N/A	1	UNKNOWN: USER IMPORTED
N0149C16	2	20763734	2p24.2	0.979404804	N/A	0.979404804	N/A	1	UNKNOWN: USER IMPORTED
N0732O05	2	20843299	2p24.2	0.942905492	N/A	0.942905492	N/A	1	UNKNOWN: USER IMPORTED
N0452B12	2	20946679	2p24.2	1.128134218	N/A	1.128134218	N/A	1	UNKNOWN: USER IMPORTED
N0116D02	2	21141778	2p24.2	0.976955817	N/A	0.976955817	N/A	1	UNKNOWN: USER IMPORTED
N0033C24	2	21249524	2p24.2	1.067466594	N/A	1.067466594	N/A	1	UNKNOWN: USER IMPORTED
N0343F23	2	21338956	2p24.1	1.068875364	N/A	1.068875364	N/A	1	UNKNOWN: USER IMPORTED
N0597D07	2	21473868	2p24.1	1.016020224	N/A	1.016020224	N/A	1	UNKNOWN: USER IMPORTED
N0137M21	2	21557733	2p24.1	1.034786567	N/A	1.034786567	N/A	1	UNKNOWN: USER IMPORTED
N0187L22	2	21567679	2p24.1	0.969438512	N/A	0.969438512	N/A	1	UNKNOWN: USER IMPORTED
N0292N08	2	21688333	2p24.1	0.988894744	N/A	0.988894744	N/A	1	UNKNOWN: USER IMPORTED
N0247B03	2	21809521	2p24.1	1.095657555	N/A	1.095657555	N/A	1	UNKNOWN: USER IMPORTED
N0065F14	2	21952567	2p24.1	0.942702625	N/A	0.942702625	N/A	1	UNKNOWN: USER IMPORTED
N0789K07	2	22034560	2p24.1	0.860817984	N/A	0.860817984	N/A	1	UNKNOWN: USER IMPORTED
N0714P18	2	22108892	2p24.1	1.006043719	N/A	1.006043719	N/A	1	UNKNOWN: USER IMPORTED
N0413N15	2	22214504	2p24.1	1.040627389	N/A	1.040627389	N/A	1	UNKNOWN: USER IMPORTED
N0473C20	2	22472677	2p24.1	0.968274551	N/A	0.968274551	N/A	1	UNKNOWN: USER IMPORTED
N0715E18	2	22573146	2p24.1	0.96639282	N/A	0.96639282	N/A	1	UNKNOWN: USER IMPORTED
N0610F15	2	22648152	2p24.1	0.944416291	N/A	0.944416291	N/A	1	UNKNOWN: USER IMPORTED
N0426D16	2	22771843	2p24.1	0.949842453	N/A	0.949842453	N/A	1	UNKNOWN: USER IMPORTED
N0608P22	2	22983650	2p24.1	1.067331646	N/A	1.067331646	N/A	1	UNKNOWN: USER IMPORTED
N0709L24	2	23077730	2p24.1	1.137523042	N/A	1.137523042	N/A	1	UNKNOWN: USER IMPORTED
N0037N13	2	23265637	2p24.1	0.991699582	N/A	0.991699582	N/A	1	UNKNOWN: USER IMPORTED
N0752M03	2	23338147	2p24.1	1.020213416	N/A	1.020213416	N/A	1	UNKNOWN: USER IMPORTED
N0606B24	2	23466171	2p24.1	1.197720977	N/A	1.197720977	N/A	1	UNKNOWN: USER IMPORTED
N0428A24	2	23616248	2p24.1	0.906174955	N/A	0.906174955	N/A	1	UNKNOWN: USER IMPORTED
N0275H09	2	23774379	2p24.1	1.012413523	N/A	1.012413523	N/A	1	UNKNOWN: USER IMPORTED
N0606O24	2	23932763	2p24.1	0.788705791	N/A	0.788705791	N/A	1	UNKNOWN: USER IMPORTED
N0384G08	2	24008802	2p24.1	0.535134184	N/A	0.535134184	N/A	1	UNKNOWN: USER IMPORTED
N0087N12	2	24170889	2p24.1	1.034994293	N/A	1.034994293	N/A	1	UNKNOWN: USER IMPORTED
N0294L17	2	24318445	2p24.1	0.887113432	N/A	0.887113432	N/A	1	UNKNOWN: USER IMPORTED
N0734H12	2	24378253	2p24.1	0.979990899	N/A	0.979990899	N/A	1	UNKNOWN: USER IMPORTED
N0382E04	2	24513542	2p24.1	0.82997735	N/A	0.82997735	N/A	1	UNKNOWN: USER IMPORTED
N0796K12	2	24695277	2p24.1	0.917567666	N/A	0.917567666	N/A	1	UNKNOWN: USER IMPORTED
N0169L20	2	24809183	2p24.1	0.906704334	N/A	0.906704334	N/A	1	UNKNOWN: USER IMPORTED
N0757I11	2	24905787	2p24.1	1.060620854	N/A	1.060620854	N/A	1	UNKNOWN: USER IMPORTED
N0507H10	2	24964429	2p24.1	0.682537424	N/A	0.682537424	N/A	1	UNKNOWN: USER IMPORTED
N0816N22	2	24996846	2p24.1	1.010220154	N/A	1.010220154	N/A	1	UNKNOWN: USER IMPORTED
N0561C12	2	25078546	2p24.1	0.946394398	N/A	0.946394398	N/A	1	UNKNOWN: USER IMPORTED
N0344E06	2	25242778	2p24.1	0.987547935	N/A	0.987547935	N/A	1	UNKNOWN: USER IMPORTED
N0124K07	2	25268385	2p24.1	1.036856491	N/A	1.036856491	N/A	1	UNKNOWN: USER IMPORTED
N0736N19	2	25377971	2p24.1	0.917759627	N/A	0.917759627	N/A	1	UNKNOWN: USER IMPORTED
N0659F23	2	25486655	2p23.3	1.035818158	N/A	1.035818158	N/A	1	UNKNOWN: USER IMPORTED
N0089G05	2	25627454	2p23.3	0.969856839	N/A	0.969856839	N/A	1	UNKNOWN: USER IMPORTED
N0117O04	2	25738363	2p23.3	0.960186718	N/A	0.960186718	N/A	1	UNKNOWN: USER IMPORTED
N0472N02	2	25824928	2p23.3	0.971030517	N/A	0.971030517	N/A	1	UNKNOWN: USER IMPORTED
N0755G12	2	25896791	2p23.3	0.949826787	N/A	0.949826787	N/A	1	UNKNOWN: USER IMPORTED
N0063C02	2	25969360	2p23.3	0.849432214	N/A	0.849432214	N/A	1	UNKNOWN: USER IMPORTED
N0791D16	2	26026939	2p23.3	1.031689217	N/A	1.031689217	N/A	1	UNKNOWN: USER IMPORTED
N0268P14	2	26222680	2p23.3	0.88535247	N/A	0.88535247	N/A	1	UNKNOWN: USER IMPORTED
N0214J09	2	26230791	2p23.3	0.904719088	N/A	0.904719088	N/A	1	UNKNOWN: USER IMPORTED
N0296O15	2	26454509	2p23.3	0.977673389	N/A	0.977673389	N/A	1	UNKNOWN: USER IMPORTED
N0187O18	2	26682187	2p23.3	0.96072274	N/A	0.96072274	N/A	1	UNKNOWN: USER IMPORTED
N0730L21	2	26818490	2p23.3	1.056262274	N/A	1.056262274	N/A	1	UNKNOWN: USER IMPORTED
N0106G13	2	26925424	2p23.3	0.954148482	N/A	0.954148482	N/A	1	UNKNOWN: USER IMPORTED
N0155B11	2	26957304	2p23.3	1.029912787	N/A	1.029912787	N/A	1	UNKNOWN: USER IMPORTED
N0330H21	2	27083094	2p23.3	1.026034209	N/A	1.026034209	N/A	1	UNKNOWN: USER IMPORTED
N0622L13	2	27238721	2p23.3	1.028873859	N/A	1.028873859	N/A	1	UNKNOWN: USER IMPORTED
N0755H20	2	27347744	2p23.3	0.95185824	N/A	0.95185824	N/A	1	UNKNOWN: USER IMPORTED
N0354O17	2	27444137	2p23.3	1.032040517	N/A	1.032040517	N/A	1	UNKNOWN: USER IMPORTED
N0385I17	2	27620102	2p23.3	0.981361693	N/A	0.981361693	N/A	1	UNKNOWN: USER IMPORTED
N0158I13	2	27756681	2p23.3	0.996001505	N/A	0.996001505	N/A	1	UNKNOWN: USER IMPORTED
N0052A04	2	27796962	2p23.3	1.128482246	N/A	1.128482246	N/A	1	UNKNOWN: USER IMPORTED
M2026K23	2	28011156	2p23.3	1.000853253	N/A	1.000853253	N/A	1	UNKNOWN: USER IMPORTED
N0674I16	2	28041135	2p23.3	1.011380842	N/A	1.011380842	N/A	1	UNKNOWN: USER IMPORTED
N0674J24	2	28171716	2p23.3	0.882442322	N/A	0.882442322	N/A	1	UNKNOWN: USER IMPORTED
N0474I22	2	28233678	2p23.3	1.070077994	N/A	1.070077994	N/A	1	UNKNOWN: USER IMPORTED
N0731I19	2	28319196	2p23.3	1.028246715	N/A	1.028246715	N/A	1	UNKNOWN: USER IMPORTED
N0057F09	2	28456685	2p23.3	1.043695291	N/A	1.043695291	N/A	1	UNKNOWN: USER IMPORTED
N0651P03	2	28577643	2p23.3	1.133040322	N/A	1.133040322	N/A	1	UNKNOWN: USER IMPORTED
N0016N17	2	28695128	2p23.3	1.015677153	N/A	1.015677153	N/A	1	UNKNOWN: USER IMPORTED
N0034M06	2	28812978	2p23.3	1.011642904	N/A	1.011642904	N/A	1	UNKNOWN: USER IMPORTED
N0605K19	2	28948914	2p23.3	1.035650886	N/A	1.035650886	N/A	1	UNKNOWN: USER IMPORTED
N0489B17	2	28968449	2p23.3	1.032640791	N/A	1.032640791	N/A	1	UNKNOWN: USER IMPORTED
N0131B07	2	29177970	2p23.2	1.049951763	N/A	1.049951763	N/A	1	UNKNOWN: USER IMPORTED
N0062B19	2	29311977	2p23.2	1.061829829	N/A	1.061829829	N/A	1	UNKNOWN: USER IMPORTED
N0672C24	2	29386965	2p23.2	1.207476668	N/A	1.207476668	N/A	1	UNKNOWN: USER IMPORTED
N0423G03	2	29507565	2p23.2	1.106435516	N/A	1.106435516	N/A	1	UNKNOWN: USER IMPORTED
N0644H08	2	29579739	2p23.2	0.98404596	N/A	0.98404596	N/A	1	UNKNOWN: USER IMPORTED
N0717M03	2	29602608	2p23.2	0.91013246	N/A	0.91013246	N/A	1	UNKNOWN: USER IMPORTED
N0056A01	2	29820896	2p23.2	1.109800778	N/A	1.109800778	N/A	1	UNKNOWN: USER IMPORTED
N0223F18	2	29976969	2p23.2	1.090335701	N/A	1.090335701	N/A	1	UNKNOWN: USER IMPORTED
N0026B05	2	30123717	2p23.2	0.9096125	N/A	0.9096125	N/A	1	UNKNOWN: USER IMPORTED
N0549I08	2	30149459	2p23.2	0.923023377	N/A	0.923023377	N/A	1	UNKNOWN: USER IMPORTED
N0517F01	2	30381970	2p23.2	1.052266199	N/A	1.052266199	N/A	1	UNKNOWN: USER IMPORTED
N0776F05	2	30495142	2p23.2	0.927026393	N/A	0.927026393	N/A	1	UNKNOWN: USER IMPORTED
N0177E08	2	30608678	2p23.2	0.986899849	N/A	0.986899849	N/A	1	UNKNOWN: USER IMPORTED
N0023B13	2	30769787	2p23.2	1.047167737	N/A	1.047167737	N/A	1	UNKNOWN: USER IMPORTED
N0659P07	2	30778110	2p23.2	0.943684044	N/A	0.943684044	N/A	1	UNKNOWN: USER IMPORTED
M2024L07	2	30868273	2p23.2	1.08433673	N/A	1.08433673	N/A	1	UNKNOWN: USER IMPORTED
M2270C11	2	30978282	2p23.2	0.944936349	N/A	0.944936349	N/A	1	UNKNOWN: USER IMPORTED
N0633D18	2	31096414	2p23.1	1.027465585	N/A	1.027465585	N/A	1	UNKNOWN: USER IMPORTED
N0680M18	2	31167615	2p23.1	1.118188154	N/A	1.118188154	N/A	1	UNKNOWN: USER IMPORTED
N0354I21	2	31342568	2p23.1	1.059515295	N/A	1.059515295	N/A	1	UNKNOWN: USER IMPORTED
N0450L18	2	31397197	2p23.1	1.085387656	N/A	1.085387656	N/A	1	UNKNOWN: USER IMPORTED
N0766G23	2	31510811	2p23.1	1.012315064	N/A	1.012315064	N/A	1	UNKNOWN: USER IMPORTED
N0185D08	2	31719828	2p23.1	1.0099103	N/A	1.0099103	N/A	1	UNKNOWN: USER IMPORTED
N0015P15	2	31757443	2p23.1	1.037191827	N/A	1.037191827	N/A	1	UNKNOWN: USER IMPORTED
N0597P02	2	31830627	2p23.1	0.888437129	N/A	0.888437129	N/A	1	UNKNOWN: USER IMPORTED
N0172A22	2	32020865	2p23.1	0.857394222	N/A	0.857394222	N/A	1	UNKNOWN: USER IMPORTED
N0297B02	2	32118110	2p23.1	0.851857503	N/A	0.851857503	N/A	1	UNKNOWN: USER IMPORTED
N0078E13	2	32282327	2p23.1	0.958797581	N/A	0.958797581	N/A	1	UNKNOWN: USER IMPORTED
N0041N15	2	32357905	2p23.1	0.912932647	N/A	0.912932647	N/A	1	UNKNOWN: USER IMPORTED
N0093O02	2	32426142	2p23.1	0.971043506	N/A	0.971043506	N/A	1	UNKNOWN: USER IMPORTED
N0575N22	2	32439568	2p23.1	1.09748495	N/A	1.09748495	N/A	1	UNKNOWN: USER IMPORTED
N0107A08	2	32622987	2p23.1	0.98906027	N/A	0.98906027	N/A	1	UNKNOWN: USER IMPORTED
N0078G06	2	32636124	2p23.1	0.916743108	N/A	0.916743108	N/A	1	UNKNOWN: USER IMPORTED
N0003J07	2	32777764	2p23.1	0.88915599	N/A	0.88915599	N/A	1	UNKNOWN: USER IMPORTED
N0597E14	2	32880022	2p23.1	0.940221215	N/A	0.940221215	N/A	1	UNKNOWN: USER IMPORTED
N0115D20	2	33104526	2p22.3	1.086084009	N/A	1.086084009	N/A	1	UNKNOWN: USER IMPORTED
N0049F22	2	33195217	2p22.3	0.992687307	N/A	0.992687307	N/A	1	UNKNOWN: USER IMPORTED
N0755L04	2	33316477	2p22.3	1.106461296	N/A	1.106461296	N/A	1	UNKNOWN: USER IMPORTED
N0730E08	2	33404946	2p22.3	0.879696767	N/A	0.879696767	N/A	1	UNKNOWN: USER IMPORTED
N0614G08	2	33464819	2p22.3	1.057285337	N/A	1.057285337	N/A	1	UNKNOWN: USER IMPORTED
N0382F15	2	33557860	2p22.3	1.014023277	N/A	1.014023277	N/A	1	UNKNOWN: USER IMPORTED
N0170F15	2	33649963	2p22.3	0.91712574	N/A	0.91712574	N/A	1	UNKNOWN: USER IMPORTED
N0752B01	2	33762394	2p22.3	0.926546689	N/A	0.926546689	N/A	1	UNKNOWN: USER IMPORTED
N0702B22	2	33810128	2p22.3	1.074411487	N/A	1.074411487	N/A	1	UNKNOWN: USER IMPORTED
N0716C23	2	33954832	2p22.3	0.937464357	N/A	0.937464357	N/A	1	UNKNOWN: USER IMPORTED
N0366P06	2	34097255	2p22.3	1.013549522	N/A	1.013549522	N/A	1	UNKNOWN: USER IMPORTED
N0010O07	2	34107533	2p22.3	1.053814675	N/A	1.053814675	N/A	1	UNKNOWN: USER IMPORTED
N0600A15	2	34186778	2p22.3	1.026832789	N/A	1.026832789	N/A	1	UNKNOWN: USER IMPORTED
N0013A23	2	34312618	2p22.3	1.003444713	N/A	1.003444713	N/A	1	UNKNOWN: USER IMPORTED
N0557L22	2	34432539	2p22.3	1.037158016	N/A	1.037158016	N/A	1	UNKNOWN: USER IMPORTED
N0358M23	2	34459519	2p22.3	0.941089004	N/A	0.941089004	N/A	1	UNKNOWN: USER IMPORTED
N0764P18	2	34576638	2p22.3	0.975962896	N/A	0.975962896	N/A	1	UNKNOWN: USER IMPORTED
N0683C09	2	34614156	2p22.3	1.086322076	N/A	1.086322076	N/A	1	UNKNOWN: USER IMPORTED
N0367I07	2	34663632	2p22.3	0.95306553	N/A	0.95306553	N/A	1	UNKNOWN: USER IMPORTED
N0818G02	2	34907191	2p22.3	0.972520989	N/A	0.972520989	N/A	1	UNKNOWN: USER IMPORTED
N0628K14	2	35009553	2p22.3	0.991930782	N/A	0.991930782	N/A	1	UNKNOWN: USER IMPORTED
N0617K14	2	35112965	2p22.3	0.749222958	N/A	0.749222958	N/A	1	UNKNOWN: USER IMPORTED
N0745N18	2	35125830	2p22.3	1.041916382	N/A	1.041916382	N/A	1	UNKNOWN: USER IMPORTED
N0915C24	2	35215425	2p22.3	0.978903485	N/A	0.978903485	N/A	1	UNKNOWN: USER IMPORTED
N0585H11	2	35346343	2p22.3	1.050178824	N/A	1.050178824	N/A	1	UNKNOWN: USER IMPORTED
N0215M06	2	35451178	2p22.3	1.087660844	N/A	1.087660844	N/A	1	UNKNOWN: USER IMPORTED
N0657F19	2	35549143	2p22.3	0.986522571	N/A	0.986522571	N/A	1	UNKNOWN: USER IMPORTED
N0325I23	2	35675751	2p22.3	1.011456199	N/A	1.011456199	N/A	1	UNKNOWN: USER IMPORTED
N0588E02	2	35744702	2p22.3	0.730751694	N/A	0.730751694	N/A	1	UNKNOWN: USER IMPORTED
N0138P18	2	35779070	2p22.3	0.694434825	N/A	0.694434825	N/A	1	UNKNOWN: USER IMPORTED
N0119B15	2	35821778	2p22.3	1.055974134	N/A	1.055974134	N/A	1	UNKNOWN: USER IMPORTED
N0606A14	2	35916697	2p22.3	0.941542234	N/A	0.941542234	N/A	1	UNKNOWN: USER IMPORTED
N0071H02	2	36040182	2p22.3	1.016835859	N/A	1.016835859	N/A	1	UNKNOWN: USER IMPORTED
N0351D19	2	36328118	2p22.3	1.046126231	N/A	1.046126231	N/A	1	UNKNOWN: USER IMPORTED
N0044J19	2	36475728	2p22.3	0.791604042	N/A	0.791604042	N/A	1	UNKNOWN: USER IMPORTED
F0593C22	2	36546775	2p22.3	0.995571923	N/A	0.995571923	N/A	1	UNKNOWN: USER IMPORTED
M2010E09	2	36607340	2p22.3	1.141231374	N/A	1.141231374	N/A	1	UNKNOWN: USER IMPORTED
M2019E22	2	36642418	2p22.3	1.136917215	N/A	1.136917215	N/A	1	UNKNOWN: USER IMPORTED
N0734D08	2	36685141	2p22.3	1.077012873	N/A	1.077012873	N/A	1	UNKNOWN: USER IMPORTED
N0484P01	2	36754328	2p22.3	1.156865862	N/A	1.156865862	N/A	1	UNKNOWN: USER IMPORTED
N0316D17	2	36876980	2p22.3	0.932234617	N/A	0.932234617	N/A	1	UNKNOWN: USER IMPORTED
N0412M19	2	36947451	2p22.3	0.984454987	N/A	0.984454987	N/A	1	UNKNOWN: USER IMPORTED
N0168J15	2	37040545	2p22.3	0.940309759	N/A	0.940309759	N/A	1	UNKNOWN: USER IMPORTED
N0269P23	2	37169278	2p22.3	1.021418425	N/A	1.021418425	N/A	1	UNKNOWN: USER IMPORTED
N0417B21	2	37296402	2p22.3	1.046967051	N/A	1.046967051	N/A	1	UNKNOWN: USER IMPORTED
N0423P10	2	37375858	2p22.2	0.976908223	N/A	0.976908223	N/A	1	UNKNOWN: USER IMPORTED
N0179C03	2	37376057	2p22.2	1.03850888	N/A	1.03850888	N/A	1	UNKNOWN: USER IMPORTED
N0422M03	2	37537683	2p22.2	1.072479982	N/A	1.072479982	N/A	1	UNKNOWN: USER IMPORTED
N0381P16	2	37600842	2p22.2	0.948408796	N/A	0.948408796	N/A	1	UNKNOWN: USER IMPORTED
N0022E09	2	37765879	2p22.2	1.117446487	N/A	1.117446487	N/A	1	UNKNOWN: USER IMPORTED
N0016O24	2	37922738	2p22.2	1.017107539	N/A	1.017107539	N/A	1	UNKNOWN: USER IMPORTED
N0092F03	2	38025221	2p22.2	1.0320542	N/A	1.0320542	N/A	1	UNKNOWN: USER IMPORTED
N0597L23	2	38132645	2p22.2	1.083656638	N/A	1.083656638	N/A	1	UNKNOWN: USER IMPORTED
N0789M10	2	38219725	2p22.2	1.119855912	N/A	1.119855912	N/A	1	UNKNOWN: USER IMPORTED
N0037N05	2	38341212	2p22.2	1.073760744	N/A	1.073760744	N/A	1	UNKNOWN: USER IMPORTED
N0585L18	2	38416562	2p22.2	1.03028838	N/A	1.03028838	N/A	1	UNKNOWN: USER IMPORTED
N0155J04	2	38549586	2p22.2	0.833426892	N/A	0.833426892	N/A	1	UNKNOWN: USER IMPORTED
N0007H04	2	38781501	2p22.2	0.971197887	N/A	0.971197887	N/A	1	UNKNOWN: USER IMPORTED
N0620G21	2	38883103	2p22.2	0.979253099	N/A	0.979253099	N/A	1	UNKNOWN: USER IMPORTED
N0136C17	2	38945557	2p22.2	0.984450089	N/A	0.984450089	N/A	1	UNKNOWN: USER IMPORTED
N0332G17	2	38979646	2p22.2	0.961204725	N/A	0.961204725	N/A	1	UNKNOWN: USER IMPORTED
N0052J22	2	39046501	2p22.2	0.919769464	N/A	0.919769464	N/A	1	UNKNOWN: USER IMPORTED
N0065P17	2	39128868	2p22.2	0.98162905	N/A	0.98162905	N/A	1	UNKNOWN: USER IMPORTED
N0594N24	2	39140060	2p22.2	0.966152969	N/A	0.966152969	N/A	1	UNKNOWN: USER IMPORTED
N0603F24	2	39254907	2p22.2	1.039649639	N/A	1.039649639	N/A	1	UNKNOWN: USER IMPORTED
N0462L06	2	39368472	2p22.1	-0.264005506	N/A	-0.264005506	N/A	1	UNKNOWN: USER IMPORTED
N0157N23	2	39481330	2p22.1	0.819243017	N/A	0.819243017	N/A	1	UNKNOWN: USER IMPORTED
N0567L16	2	39585715	2p22.1	0.957814773	N/A	0.957814773	N/A	1	UNKNOWN: USER IMPORTED
N0109N19	2	39642193	2p22.1	0.980242451	N/A	0.980242451	N/A	1	UNKNOWN: USER IMPORTED
N0288L06	2	39795626	2p22.1	0.996025768	N/A	0.996025768	N/A	1	UNKNOWN: USER IMPORTED
N0030N03	2	39872268	2p22.1	0.941448336	N/A	0.941448336	N/A	1	UNKNOWN: USER IMPORTED
N0454P05	2	39944900	2p22.1	1.00237475	N/A	1.00237475	N/A	1	UNKNOWN: USER IMPORTED
N0693D10	2	40171547	2p22.1	1.095690276	N/A	1.095690276	N/A	1	UNKNOWN: USER IMPORTED
N0258I01	2	40248630	2p22.1	1.087892862	N/A	1.087892862	N/A	1	UNKNOWN: USER IMPORTED
N0622P19	2	40361717	2p22.1	0.903380023	N/A	0.903380023	N/A	1	UNKNOWN: USER IMPORTED
N0598L05	2	40458791	2p22.1	1.057313794	N/A	1.057313794	N/A	1	UNKNOWN: USER IMPORTED
N0780N10	2	40550781	2p22.1	1.030633037	N/A	1.030633037	N/A	1	UNKNOWN: USER IMPORTED
N0206M19	2	40636842	2p22.1	1.132427555	N/A	1.132427555	N/A	1	UNKNOWN: USER IMPORTED
N0417C15	2	40736280	2p22.1	0.999352836	N/A	0.999352836	N/A	1	UNKNOWN: USER IMPORTED
N0414K07	2	40780014	2p22.1	1.09405623	N/A	1.09405623	N/A	1	UNKNOWN: USER IMPORTED
N0749I02	2	40926590	2p22.1	0.86646278	N/A	0.86646278	N/A	1	UNKNOWN: USER IMPORTED
N0805G23	2	41009681	2p22.1	1.062753244	N/A	1.062753244	N/A	1	UNKNOWN: USER IMPORTED
N0052A21	2	41179160	2p22.1	1.010159769	N/A	1.010159769	N/A	1	UNKNOWN: USER IMPORTED
N0325M16	2	41282975	2p22.1	0.872211687	N/A	0.872211687	N/A	1	UNKNOWN: USER IMPORTED
N0318A19	2	41379184	2p22.1	0.813075683	N/A	0.813075683	N/A	1	UNKNOWN: USER IMPORTED
N0730A18	2	41481862	2p22.1	1.015818645	N/A	1.015818645	N/A	1	UNKNOWN: USER IMPORTED
N0724K16	2	41526002	2p22.1	0.898814014	N/A	0.898814014	N/A	1	UNKNOWN: USER IMPORTED
N0042L15	2	41707992	2p22.1	1.088652376	N/A	1.088652376	N/A	1	UNKNOWN: USER IMPORTED
N0173M07	2	41810345	2p22.1	1.004835933	N/A	1.004835933	N/A	1	UNKNOWN: USER IMPORTED
N0716C22	2	41907163	2p22.1	1.134105229	N/A	1.134105229	N/A	1	UNKNOWN: USER IMPORTED
N0044F22	2	41984452	2p22.1	1.048796826	N/A	1.048796826	N/A	1	UNKNOWN: USER IMPORTED
N0798D22	2	42086787	2p22.1	1.181982378	N/A	1.181982378	N/A	1	UNKNOWN: USER IMPORTED
N0034L01	2	42137640	2p22.1	1.128583383	N/A	1.128583383	N/A	1	UNKNOWN: USER IMPORTED
N0084G17	2	42258491	2p22.1	1.004979804	N/A	1.004979804	N/A	1	UNKNOWN: USER IMPORTED
N0090I20	2	42357368	2p22.1	1.022271342	N/A	1.022271342	N/A	1	UNKNOWN: USER IMPORTED
N0746K03	2	42438017	2p16.3	1.047766821	N/A	1.047766821	N/A	1	UNKNOWN: USER IMPORTED
N0413N09	2	42508290	2p16.3	0.906857625	N/A	0.906857625	N/A	1	UNKNOWN: USER IMPORTED
N0804P20	2	42620951	2p16.3	0.733247382	N/A	0.733247382	N/A	1	UNKNOWN: USER IMPORTED
N0318A23	2	42793242	2p16.3	0.915478209	N/A	0.915478209	N/A	1	UNKNOWN: USER IMPORTED
N0103D04	2	42831294	2p16.3	0.819311432	N/A	0.819311432	N/A	1	UNKNOWN: USER IMPORTED
N0560I12	2	42875214	2p16.3	0.970500641	N/A	0.970500641	N/A	1	UNKNOWN: USER IMPORTED
N0505M07	2	42956749	2p16.3	1.119423603	N/A	1.119423603	N/A	1	UNKNOWN: USER IMPORTED
N0044B17	2	43103431	2p16.3	1.038712541	N/A	1.038712541	N/A	1	UNKNOWN: USER IMPORTED
N0476G18	2	43104072	2p16.3	1.023864636	N/A	1.023864636	N/A	1	UNKNOWN: USER IMPORTED
N0808M07	2	43301652	2p16.3	1.039264527	N/A	1.039264527	N/A	1	UNKNOWN: USER IMPORTED
N0017L05	2	43386198	2p16.3	0.973803536	N/A	0.973803536	N/A	1	UNKNOWN: USER IMPORTED
N0183F15	2	43473784	2p16.3	1.082133941	N/A	1.082133941	N/A	1	UNKNOWN: USER IMPORTED
N0525B14	2	43653353	2p16.3	0.878881728	N/A	0.878881728	N/A	1	UNKNOWN: USER IMPORTED
N0704K20	2	43833945	2p16.3	0.852857959	N/A	0.852857959	N/A	1	UNKNOWN: USER IMPORTED
N1249D23	2	43868817	2p16.3	1.051159946	N/A	1.051159946	N/A	1	UNKNOWN: USER IMPORTED
N0760A10	2	44053593	2p16.3	1.086780164	N/A	1.086780164	N/A	1	UNKNOWN: USER IMPORTED
N0559M23	2	44207297	2p16.3	0.985019764	N/A	0.985019764	N/A	1	UNKNOWN: USER IMPORTED
N0072C11	2	44329413	2p16.3	0.958593622	N/A	0.958593622	N/A	1	UNKNOWN: USER IMPORTED
N0755G02	2	44374102	2p16.3	0.828630849	N/A	0.828630849	N/A	1	UNKNOWN: USER IMPORTED
N0784E11	2	44425844	2p16.3	1.006843687	N/A	1.006843687	N/A	1	UNKNOWN: USER IMPORTED
N0194L01	2	44554982	2p16.3	0.958980915	N/A	0.958980915	N/A	1	UNKNOWN: USER IMPORTED
N0764D02	2	44562399	2p16.3	0.884917187	N/A	0.884917187	N/A	1	UNKNOWN: USER IMPORTED
N0092L13	2	44668199	2p16.3	1.097610875	N/A	1.097610875	N/A	1	UNKNOWN: USER IMPORTED
N0040I22	2	44765361	2p16.3	0.978725405	N/A	0.978725405	N/A	1	UNKNOWN: USER IMPORTED
N0111K07	2	44806798	2p16.3	1.004735094	N/A	1.004735094	N/A	1	UNKNOWN: USER IMPORTED
N0769M04	2	44928280	2p16.3	1.079274757	N/A	1.079274757	N/A	1	UNKNOWN: USER IMPORTED
N0757J03	2	45057656	2p16.3	1.135397196	N/A	1.135397196	N/A	1	UNKNOWN: USER IMPORTED
N0117H06	2	45243514	2p16.3	1.09336414	N/A	1.09336414	N/A	1	UNKNOWN: USER IMPORTED
N0346E19	2	45386887	2p16.3	0.987762126	N/A	0.987762126	N/A	1	UNKNOWN: USER IMPORTED
N0478M23	2	45522894	2p16.3	1.092302208	N/A	1.092302208	N/A	1	UNKNOWN: USER IMPORTED
N0478H15	2	45617724	2p16.3	1.034316184	N/A	1.034316184	N/A	1	UNKNOWN: USER IMPORTED
N0601M20	2	45756404	2p16.3	1.070935174	N/A	1.070935174	N/A	1	UNKNOWN: USER IMPORTED
N0435N01	2	45846023	2p16.3	0.982673203	N/A	0.982673203	N/A	1	UNKNOWN: USER IMPORTED
N0027C22	2	45998029	2p16.3	0.997919734	N/A	0.997919734	N/A	1	UNKNOWN: USER IMPORTED
N0240F15	2	46087168	2p16.3	0.880943124	N/A	0.880943124	N/A	1	UNKNOWN: USER IMPORTED
N0183P21	2	46185913	2p16.3	1.153732619	N/A	1.153732619	N/A	1	UNKNOWN: USER IMPORTED
N0620E07	2	46239022	2p16.3	1.144786019	N/A	1.144786019	N/A	1	UNKNOWN: USER IMPORTED
N0125F15	2	46392089	2p16.3	1.115698415	N/A	1.115698415	N/A	1	UNKNOWN: USER IMPORTED
N0199L05	2	46456210	2p16.3	0.822939451	N/A	0.822939451	N/A	1	UNKNOWN: USER IMPORTED
N0749C14	2	46510485	2p16.3	1.205378585	N/A	1.205378585	N/A	1	UNKNOWN: USER IMPORTED
N0536C12	2	46831661	2p16.3	0.991143644	N/A	0.991143644	N/A	1	UNKNOWN: USER IMPORTED
N0771L03	2	46863256	2p16.3	1.115400955	N/A	1.115400955	N/A	1	UNKNOWN: USER IMPORTED
N0015I20	2	47104568	2p16.3	1.021288931	N/A	1.021288931	N/A	1	UNKNOWN: USER IMPORTED
N0715E22	2	47249257	2p16.3	0.881089871	N/A	0.881089871	N/A	1	UNKNOWN: USER IMPORTED
N0319O14	2	47412461	2p16.3	1.03890827	N/A	1.03890827	N/A	1	UNKNOWN: USER IMPORTED
N0133M22	2	47483320	2p16.3	0.961354149	N/A	0.961354149	N/A	1	UNKNOWN: USER IMPORTED
N0436K12	2	47583605	2p16.3	0.969008484	N/A	0.969008484	N/A	1	UNKNOWN: USER IMPORTED
N0062I18	2	47743126	2p16.3	1.017629481	N/A	1.017629481	N/A	1	UNKNOWN: USER IMPORTED
N0667N16	2	47856797	2p16.3	0.944686682	N/A	0.944686682	N/A	1	UNKNOWN: USER IMPORTED
N0607E01	2	47881093	2p16.3	0.891271921	N/A	0.891271921	N/A	1	UNKNOWN: USER IMPORTED
N0101E12	2	48057108	2p16.3	1.03396647	N/A	1.03396647	N/A	1	UNKNOWN: USER IMPORTED
M2204J09	2	48178636	2p16.3	0.906223243	N/A	0.906223243	N/A	1	UNKNOWN: USER IMPORTED
N0716F19	2	48180814	2p16.3	1.045606767	N/A	1.045606767	N/A	1	UNKNOWN: USER IMPORTED
N0640G11	2	48269833	2p16.3	0.961545713	N/A	0.961545713	N/A	1	UNKNOWN: USER IMPORTED
N0772E08	2	48409180	2p16.3	0.924223627	N/A	0.924223627	N/A	1	UNKNOWN: USER IMPORTED
N0006C12	2	48542218	2p16.3	1.019707337	N/A	1.019707337	N/A	1	UNKNOWN: USER IMPORTED
N0685C04	2	48685631	2p16.3	1.056988869	N/A	1.056988869	N/A	1	UNKNOWN: USER IMPORTED
N0281B24	2	48788782	2p16.3	0.904493514	N/A	0.904493514	N/A	1	UNKNOWN: USER IMPORTED
N0009F10	2	48803353	2p16.3	0.96234697	N/A	0.96234697	N/A	1	UNKNOWN: USER IMPORTED
N0400A23	2	48951822	2p16.3	1.005175929	N/A	1.005175929	N/A	1	UNKNOWN: USER IMPORTED
N0413F04	2	49007552	2p16.3	1.129723645	N/A	1.129723645	N/A	1	UNKNOWN: USER IMPORTED
N0771A11	2	49091156	2p16.3	0.963177181	N/A	0.963177181	N/A	1	UNKNOWN: USER IMPORTED
N0057I10	2	49207083	2p16.3	1.051282301	N/A	1.051282301	N/A	1	UNKNOWN: USER IMPORTED
N0195M20	2	49365010	2p16.3	1.106063691	N/A	1.106063691	N/A	1	UNKNOWN: USER IMPORTED
N0460M02	2	49406768	2p16.3	0.991975801	N/A	0.991975801	N/A	1	UNKNOWN: USER IMPORTED
N0089G16	2	49557249	2p16.3	1.105255592	N/A	1.105255592	N/A	1	UNKNOWN: USER IMPORTED
N0716H19	2	49752233	2p16.3	0.866586722	N/A	0.866586722	N/A	1	UNKNOWN: USER IMPORTED
N0413M21	2	49762826	2p16.3	1.050946469	N/A	1.050946469	N/A	1	UNKNOWN: USER IMPORTED
N0635P07	2	49870808	2p16.3	1.001238275	N/A	1.001238275	N/A	1	UNKNOWN: USER IMPORTED
N0016B04	2	50046455	2p16.3	0.58917371	N/A	0.58917371	N/A	1	UNKNOWN: USER IMPORTED
N0692O22	2	50078566	2p16.3	1.007187254	N/A	1.007187254	N/A	1	UNKNOWN: USER IMPORTED
N0313C17	2	50189782	2p16.3	0.867241133	N/A	0.867241133	N/A	1	UNKNOWN: USER IMPORTED
N0737H13	2	50371274	2p16.3	0.97697416	N/A	0.97697416	N/A	1	UNKNOWN: USER IMPORTED
N0354K14	2	50553057	2p16.3	0.992991747	N/A	0.992991747	N/A	1	UNKNOWN: USER IMPORTED
N0319I24	2	50669146	2p16.3	1.052792603	N/A	1.052792603	N/A	1	UNKNOWN: USER IMPORTED
N0631J24	2	50785879	2p16.3	1.082126009	N/A	1.082126009	N/A	1	UNKNOWN: USER IMPORTED
N0463P12	2	50872109	2p16.3	0.98671357	N/A	0.98671357	N/A	1	UNKNOWN: USER IMPORTED
M2026D10	2	51048808	2p16.3	0.937444031	N/A	0.937444031	N/A	1	UNKNOWN: USER IMPORTED
N0518D15	2	51139555	2p16.3	0.972749933	N/A	0.972749933	N/A	1	UNKNOWN: USER IMPORTED
N0269M14	2	51148437	2p16.3	1.085695725	N/A	1.085695725	N/A	1	UNKNOWN: USER IMPORTED
N0082P15	2	51243675	2p16.3	1.0181191	N/A	1.0181191	N/A	1	UNKNOWN: USER IMPORTED
N0354L14	2	51323399	2p16.3	1.093301673	N/A	1.093301673	N/A	1	UNKNOWN: USER IMPORTED
N0484P23	2	51468751	2p16.3	1.07108202	N/A	1.07108202	N/A	1	UNKNOWN: USER IMPORTED
N0759A12	2	51576498	2p16.3	0.954315357	N/A	0.954315357	N/A	1	UNKNOWN: USER IMPORTED
N0295D06	2	51731009	2p16.3	0.938460352	N/A	0.938460352	N/A	1	UNKNOWN: USER IMPORTED
N0676I16	2	51810485	2p16.3	1.051338818	N/A	1.051338818	N/A	1	UNKNOWN: USER IMPORTED
N0367N17	2	51965775	2p16.3	0.933696235	N/A	0.933696235	N/A	1	UNKNOWN: USER IMPORTED
N0339M04	2	52116600	2p16.3	1.038869104	N/A	1.038869104	N/A	1	UNKNOWN: USER IMPORTED
N0563C18	2	52228523	2p16.3	0.996629155	N/A	0.996629155	N/A	1	UNKNOWN: USER IMPORTED
N0747C04	2	52398619	2p16.2	0.984704744	N/A	0.984704744	N/A	1	UNKNOWN: USER IMPORTED
N0625I18	2	52472668	2p16.2	0.968159831	N/A	0.968159831	N/A	1	UNKNOWN: USER IMPORTED
N0466B22	2	52576841	2p16.2	1.010616172	N/A	1.010616172	N/A	1	UNKNOWN: USER IMPORTED
N0517M05	2	52768253	2p16.2	0.821782332	N/A	0.821782332	N/A	1	UNKNOWN: USER IMPORTED
N0627G13	2	52799345	2p16.2	1.025813394	N/A	1.025813394	N/A	1	UNKNOWN: USER IMPORTED
N0075E10	2	52823064	2p16.2	1.037158016	N/A	1.037158016	N/A	1	UNKNOWN: USER IMPORTED
N0351H12	2	52941580	2p16.2	0.887236382	N/A	0.887236382	N/A	1	UNKNOWN: USER IMPORTED
N0020L18	2	53018257	2p16.2	1.008924022	N/A	1.008924022	N/A	1	UNKNOWN: USER IMPORTED
N0165M13	2	53168070	2p16.2	0.947179296	N/A	0.947179296	N/A	1	UNKNOWN: USER IMPORTED
N0351H15	2	53304470	2p16.2	0.978150911	N/A	0.978150911	N/A	1	UNKNOWN: USER IMPORTED
N0281B14	2	53373232	2p16.2	1.076310967	N/A	1.076310967	N/A	1	UNKNOWN: USER IMPORTED
N0024L01	2	53455716	2p16.2	0.929410038	N/A	0.929410038	N/A	1	UNKNOWN: USER IMPORTED
N0665E20	2	53587332	2p16.1	0.94550311	N/A	0.94550311	N/A	1	UNKNOWN: USER IMPORTED
N0265O11	2	53661176	2p16.1	1.093646727	N/A	1.093646727	N/A	1	UNKNOWN: USER IMPORTED
N0178E24	2	53725583	2p16.1	0.877831694	N/A	0.877831694	N/A	1	UNKNOWN: USER IMPORTED
N0200G18	2	53755064	2p16.1	1.005765792	N/A	1.005765792	N/A	1	UNKNOWN: USER IMPORTED
N0805M12	2	53869159	2p16.1	1.036808798	N/A	1.036808798	N/A	1	UNKNOWN: USER IMPORTED
N0099L19	2	53950625	2p16.1	1.013797604	N/A	1.013797604	N/A	1	UNKNOWN: USER IMPORTED
N0334F17	2	54010951	2p16.1	1.003462462	N/A	1.003462462	N/A	1	UNKNOWN: USER IMPORTED
N0716H07	2	54043788	2p16.1	1.023504313	N/A	1.023504313	N/A	1	UNKNOWN: USER IMPORTED
N0111B23	2	54135756	2p16.1	1.025050608	N/A	1.025050608	N/A	1	UNKNOWN: USER IMPORTED
N0254O14	2	54343382	2p16.1	1.067264718	N/A	1.067264718	N/A	1	UNKNOWN: USER IMPORTED
N0752K22	2	54360913	2p16.1	0.938779129	N/A	0.938779129	N/A	1	UNKNOWN: USER IMPORTED
N0750G15	2	54489614	2p16.1	0.952449391	N/A	0.952449391	N/A	1	UNKNOWN: USER IMPORTED
N0564H16	2	54746817	2p16.1	1.120891072	N/A	1.120891072	N/A	1	UNKNOWN: USER IMPORTED
N0726C12	2	54880946	2p16.1	0.952356088	N/A	0.952356088	N/A	1	UNKNOWN: USER IMPORTED
N0720E01	2	55054306	2p16.1	0.961895327	N/A	0.961895327	N/A	1	UNKNOWN: USER IMPORTED
N0779D07	2	55155811	2p16.1	1.016481286	N/A	1.016481286	N/A	1	UNKNOWN: USER IMPORTED
N0628H24	2	55293291	2p16.1	1.024788645	N/A	1.024788645	N/A	1	UNKNOWN: USER IMPORTED
N0116L19	2	55493986	2p16.1	0.944794263	N/A	0.944794263	N/A	1	UNKNOWN: USER IMPORTED
N0065O13	2	55672607	2p16.1	0.912993329	N/A	0.912993329	N/A	1	UNKNOWN: USER IMPORTED
N0121H21	2	55693728	2p16.1	0.946087023	N/A	0.946087023	N/A	1	UNKNOWN: USER IMPORTED
N0622L20	2	55803386	2p16.1	1.062292677	N/A	1.062292677	N/A	1	UNKNOWN: USER IMPORTED
N0158N16	2	55940577	2p16.1	1.035027014	N/A	1.035027014	N/A	1	UNKNOWN: USER IMPORTED
N0005K15	2	55955735	2p16.1	1.058039596	N/A	1.058039596	N/A	1	UNKNOWN: USER IMPORTED
N0351H09	2	56056232	2p16.1	1.074430029	N/A	1.074430029	N/A	1	UNKNOWN: USER IMPORTED
N0693L07	2	56306265	2p16.1	0.879156382	N/A	0.879156382	N/A	1	UNKNOWN: USER IMPORTED
N0745D12	2	56426482	2p16.1	0.967203299	N/A	0.967203299	N/A	1	UNKNOWN: USER IMPORTED
N0761J14	2	56495806	2p16.1	0.961479379	N/A	0.961479379	N/A	1	UNKNOWN: USER IMPORTED
N0543L11	2	56646909	2p16.1	0.91207398	N/A	0.91207398	N/A	1	UNKNOWN: USER IMPORTED
N0174F09	2	56692696	2p16.1	0.96641979	N/A	0.96641979	N/A	1	UNKNOWN: USER IMPORTED
N0326B06	2	56834432	2p16.1	1.09046113	N/A	1.09046113	N/A	1	UNKNOWN: USER IMPORTED
N0147F08	2	56982852	2p16.1	0.815942204	N/A	0.815942204	N/A	1	UNKNOWN: USER IMPORTED
N0149K15	2	57109320	2p16.1	0.7225071	N/A	0.7225071	N/A	1	UNKNOWN: USER IMPORTED
N0764A15	2	57203166	2p16.1	0.9060994	N/A	0.9060994	N/A	1	UNKNOWN: USER IMPORTED
M2014D07	2	57301788	2p16.1	0.99976105	N/A	0.99976105	N/A	1	UNKNOWN: USER IMPORTED
N0369F24	2	57343046	2p16.1	1.066930075	N/A	1.066930075	N/A	1	UNKNOWN: USER IMPORTED
N0111G13	2	57432022	2p16.1	0.979241796	N/A	0.979241796	N/A	1	UNKNOWN: USER IMPORTED
N0728F15	2	57512612	2p16.1	1.031966648	N/A	1.031966648	N/A	1	UNKNOWN: USER IMPORTED
N0426N08	2	57641358	2p16.1	0.926273819	N/A	0.926273819	N/A	1	UNKNOWN: USER IMPORTED
N0781B18	2	57823416	2p13.3	1.069516885	N/A	1.069516885	N/A	1	UNKNOWN: USER IMPORTED
M2026C07	2	57937370	2p13.3	0.852132157	N/A	0.852132157	N/A	1	UNKNOWN: USER IMPORTED
N0326O17	2	58058971	2p13.3	1.06259678	N/A	1.06259678	N/A	1	UNKNOWN: USER IMPORTED
N0338K04	2	58230673	2p13.3	1.038679622	N/A	1.038679622	N/A	1	UNKNOWN: USER IMPORTED
N0027O22	2	58355667	2p13.3	1.136474	N/A	1.136474	N/A	1	UNKNOWN: USER IMPORTED
N0644F09	2	58434481	2p13.3	0.964596659	N/A	0.964596659	N/A	1	UNKNOWN: USER IMPORTED
N0019M18	2	58519009	2p13.3	1.100602329	N/A	1.100602329	N/A	1	UNKNOWN: USER IMPORTED
N0474I02	2	58743271	2p13.3	0.920483467	N/A	0.920483467	N/A	1	UNKNOWN: USER IMPORTED
N0463A04	2	58779827	2p13.3	0.944545686	N/A	0.944545686	N/A	1	UNKNOWN: USER IMPORTED
N0289G02	2	58962621	2p13.3	1.099797204	N/A	1.099797204	N/A	1	UNKNOWN: USER IMPORTED
N0260K08	2	59063533	2p13.3	1.003036896	N/A	1.003036896	N/A	1	UNKNOWN: USER IMPORTED
N0090D01	2	59230181	2p13.3	1.019975051	N/A	1.019975051	N/A	1	UNKNOWN: USER IMPORTED
N0604J13	2	59252034	2p13.3	1.061263962	N/A	1.061263962	N/A	1	UNKNOWN: USER IMPORTED
N0785E21	2	59393245	2p13.3	0.886653361	N/A	0.886653361	N/A	1	UNKNOWN: USER IMPORTED
N0734E23	2	59492406	2p13.3	0.94559552	N/A	0.94559552	N/A	1	UNKNOWN: USER IMPORTED
N0732L20	2	59675768	2p13.3	0.904697472	N/A	0.904697472	N/A	1	UNKNOWN: USER IMPORTED
M2333M14	2	59802816	2p13.3	0.981249947	N/A	0.981249947	N/A	1	UNKNOWN: USER IMPORTED
N0001F06	2	59837845	2p13.3	1.024474528	N/A	1.024474528	N/A	1	UNKNOWN: USER IMPORTED
N0426D14	2	60018071	2p13.3	1.179510487	N/A	1.179510487	N/A	1	UNKNOWN: USER IMPORTED
N0133H05	2	60117559	2p13.3	0.901164344	N/A	0.901164344	N/A	1	UNKNOWN: USER IMPORTED
N0144H11	2	60216914	2p13.3	1.036972104	N/A	1.036972104	N/A	1	UNKNOWN: USER IMPORTED
N0401G22	2	60320744	2p13.3	1.030316638	N/A	1.030316638	N/A	1	UNKNOWN: USER IMPORTED
N0119H15	2	60339334	2p13.3	0.997971819	N/A	0.997971819	N/A	1	UNKNOWN: USER IMPORTED
N0137E03	2	60480968	2p13.3	1.07170024	N/A	1.07170024	N/A	1	UNKNOWN: USER IMPORTED
N0158I21	2	60488587	2p13.3	1.072077419	N/A	1.072077419	N/A	1	UNKNOWN: USER IMPORTED
N0426O16	2	60707358	2p13.3	1.065651097	N/A	1.065651097	N/A	1	UNKNOWN: USER IMPORTED
N0416L21	2	60792308	2p13.3	1.016433693	N/A	1.016433693	N/A	1	UNKNOWN: USER IMPORTED
N0776D11	2	60901657	2p13.3	0.984555796	N/A	0.984555796	N/A	1	UNKNOWN: USER IMPORTED
N0505E04	2	60986655	2p13.3	1.063490448	N/A	1.063490448	N/A	1	UNKNOWN: USER IMPORTED
N0573O13	2	61083744	2p13.3	0.942177905	N/A	0.942177905	N/A	1	UNKNOWN: USER IMPORTED
N0493E12	2	61240444	2p13.3	0.863353333	N/A	0.863353333	N/A	1	UNKNOWN: USER IMPORTED
N0418N22	2	61252828	2p13.3	0.960035013	N/A	0.960035013	N/A	1	UNKNOWN: USER IMPORTED
N0607B19	2	61312801	2p13.3	0.867776561	N/A	0.867776561	N/A	1	UNKNOWN: USER IMPORTED
N0803E10	2	61407007	2p13.3	1.012632553	N/A	1.012632553	N/A	1	UNKNOWN: USER IMPORTED
N0470L12	2	61536650	2p13.3	0.982717673	N/A	0.982717673	N/A	1	UNKNOWN: USER IMPORTED
N0564K18	2	61634585	2p13.3	0.843311482	N/A	0.843311482	N/A	1	UNKNOWN: USER IMPORTED
N0476F02	2	61799040	2p13.3	0.895348211	N/A	0.895348211	N/A	1	UNKNOWN: USER IMPORTED
N0664A24	2	61890892	2p13.3	0.912469304	N/A	0.912469304	N/A	1	UNKNOWN: USER IMPORTED
N0655H04	2	61965672	2p13.3	0.948102314	N/A	0.948102314	N/A	1	UNKNOWN: USER IMPORTED
N0772D22	2	62125536	2p13.3	0.936961452	N/A	0.936961452	N/A	1	UNKNOWN: USER IMPORTED
N0270B14	2	62215937	2p13.3	0.986235909	N/A	0.986235909	N/A	1	UNKNOWN: USER IMPORTED
N0093M19	2	62342118	2p13.3	1.105017624	N/A	1.105017624	N/A	1	UNKNOWN: USER IMPORTED
N0342G13	2	62475914	2p13.3	0.80844225	N/A	0.80844225	N/A	1	UNKNOWN: USER IMPORTED
N0598I11	2	62617779	2p13.3	0.893283146	N/A	0.893283146	N/A	1	UNKNOWN: USER IMPORTED
N0017L22	2	62696356	2p13.3	0.999709034	N/A	0.999709034	N/A	1	UNKNOWN: USER IMPORTED
N0312H10	2	62717431	2p13.3	0.881605468	N/A	0.881605468	N/A	1	UNKNOWN: USER IMPORTED
M2010B19	2	62868735	2p13.3	0.997767068	N/A	0.997767068	N/A	1	UNKNOWN: USER IMPORTED
N0527J02	2	62985656	2p13.3	1.014061748	N/A	1.014061748	N/A	1	UNKNOWN: USER IMPORTED
N0257N14	2	63054722	2p13.3	1.046802655	N/A	1.046802655	N/A	1	UNKNOWN: USER IMPORTED
N0511J10	2	63176325	2p13.3	0.851774214	N/A	0.851774214	N/A	1	UNKNOWN: USER IMPORTED
M2013I22	2	63300729	2p13.3	1.142969531	N/A	1.142969531	N/A	1	UNKNOWN: USER IMPORTED
N0261A24	2	63343673	2p13.3	1.048289954	N/A	1.048289954	N/A	1	UNKNOWN: USER IMPORTED
N0281E09	2	63395565	2p13.3	1.057310423	N/A	1.057310423	N/A	1	UNKNOWN: USER IMPORTED
N0253E24	2	63443778	2p13.3	1.105100913	N/A	1.105100913	N/A	1	UNKNOWN: USER IMPORTED
N0344B13	2	63534790	2p13.3	1.033682694	N/A	1.033682694	N/A	1	UNKNOWN: USER IMPORTED
N0694A22	2	63693179	2p13.3	0.902499839	N/A	0.902499839	N/A	1	UNKNOWN: USER IMPORTED
N0240J03	2	63786161	2p13.3	0.932506198	N/A	0.932506198	N/A	1	UNKNOWN: USER IMPORTED
N0269K24	2	63848958	2p13.3	1.078991675	N/A	1.078991675	N/A	1	UNKNOWN: USER IMPORTED
N0164A18	2	63901596	2p13.3	0.996245363	N/A	0.996245363	N/A	1	UNKNOWN: USER IMPORTED
N0051N05	2	64098698	2p13.3	0.915450149	N/A	0.915450149	N/A	1	UNKNOWN: USER IMPORTED
N0603F08	2	64149736	2p13.3	1.066087471	N/A	1.066087471	N/A	1	UNKNOWN: USER IMPORTED
N0045L18	2	64274223	2p13.3	1.027967103	N/A	1.027967103	N/A	1	UNKNOWN: USER IMPORTED
N0207O24	2	64404920	2p13.3	1.001498533	N/A	1.001498533	N/A	1	UNKNOWN: USER IMPORTED
N0039D15	2	64454942	2p13.3	1.168870349	N/A	1.168870349	N/A	1	UNKNOWN: USER IMPORTED
N0415E22	2	64498567	2p13.3	1.084118494	N/A	1.084118494	N/A	1	UNKNOWN: USER IMPORTED
N0568N06	2	64582475	2p13.3	1.001560801	N/A	1.001560801	N/A	1	UNKNOWN: USER IMPORTED
N0620H23	2	64684049	2p13.3	1.064968725	N/A	1.064968725	N/A	1	UNKNOWN: USER IMPORTED
N0451M22	2	64780362	2p13.3	0.982587564	N/A	0.982587564	N/A	1	UNKNOWN: USER IMPORTED
N0485P02	2	64928955	2p13.3	0.978476927	N/A	0.978476927	N/A	1	UNKNOWN: USER IMPORTED
N0587I24	2	64979923	2p13.3	1.065512878	N/A	1.065512878	N/A	1	UNKNOWN: USER IMPORTED
N0359K10	2	65086502	2p13.3	1.040239898	N/A	1.040239898	N/A	1	UNKNOWN: USER IMPORTED
N0765O07	2	65166719	2p13.3	0.931427311	N/A	0.931427311	N/A	1	UNKNOWN: USER IMPORTED
N0692A11	2	65317037	2p13.3	0.957237106	N/A	0.957237106	N/A	1	UNKNOWN: USER IMPORTED
N0356P04	2	65426337	2p13.3	1.120530154	N/A	1.120530154	N/A	1	UNKNOWN: USER IMPORTED
N0422P16	2	65578760	2p13.3	0.995110028	N/A	0.995110028	N/A	1	UNKNOWN: USER IMPORTED
N0418F23	2	65656366	2p13.3	1.11287453	N/A	1.11287453	N/A	1	UNKNOWN: USER IMPORTED
N0061N06	2	65749785	2p13.3	0.98288898	N/A	0.98288898	N/A	1	UNKNOWN: USER IMPORTED
N0072G10	2	65910376	2p13.3	0.840857439	N/A	0.840857439	N/A	1	UNKNOWN: USER IMPORTED
N0747B14	2	65982582	2p13.3	1.198227651	N/A	1.198227651	N/A	1	UNKNOWN: USER IMPORTED
N0637J20	2	66084084	2p13.3	1.13467536	N/A	1.13467536	N/A	1	UNKNOWN: USER IMPORTED
N0642G11	2	66206196	2p13.3	1.09088035	N/A	1.09088035	N/A	1	UNKNOWN: USER IMPORTED
N0643A07	2	66300757	2p13.3	-0.7646403	N/A	-0.7646403	N/A	1	UNKNOWN: USER IMPORTED
N0320H05	2	66417320	2p13.3	0.991575709	N/A	0.991575709	N/A	1	UNKNOWN: USER IMPORTED
N0121M07	2	66510800	2p13.3	1.094236689	N/A	1.094236689	N/A	1	UNKNOWN: USER IMPORTED
N0678O18	2	66596666	2p13.3	1.054751376	N/A	1.054751376	N/A	1	UNKNOWN: USER IMPORTED
N0799O19	2	66710489	2p13.3	0.922426474	N/A	0.922426474	N/A	1	UNKNOWN: USER IMPORTED
N0179G23	2	66895118	2p13.3	1.11645892	N/A	1.11645892	N/A	1	UNKNOWN: USER IMPORTED
N0613B18	2	66987602	2p13.2	1.109706582	N/A	1.109706582	N/A	1	UNKNOWN: USER IMPORTED
M2168O11	2	67170917	2p13.2	0.962082628	N/A	0.962082628	N/A	1	UNKNOWN: USER IMPORTED
N0001D24	2	67222263	2p13.2	1.095505851	N/A	1.095505851	N/A	1	UNKNOWN: USER IMPORTED
M2330O01	2	67233181	2p13.2	0.993739621	N/A	0.993739621	N/A	1	UNKNOWN: USER IMPORTED
N0180O03	2	67343893	2p13.2	0.966093675	N/A	0.966093675	N/A	1	UNKNOWN: USER IMPORTED
N0269A16	2	67405622	2p13.2	1.107952561	N/A	1.107952561	N/A	1	UNKNOWN: USER IMPORTED
N0703F19	2	67473180	2p13.2	1.113526958	N/A	1.113526958	N/A	1	UNKNOWN: USER IMPORTED
N0812M06	2	67533188	2p13.2	1.129714722	N/A	1.129714722	N/A	1	UNKNOWN: USER IMPORTED
N0064F20	2	67664429	2p13.2	1.006941155	N/A	1.006941155	N/A	1	UNKNOWN: USER IMPORTED
N0262N23	2	67750166	2p13.2	0.985222582	N/A	0.985222582	N/A	1	UNKNOWN: USER IMPORTED
N0101M09	2	67855431	2p13.2	1.156583276	N/A	1.156583276	N/A	1	UNKNOWN: USER IMPORTED
N0628F06	2	67896966	2p13.2	1.035111592	N/A	1.035111592	N/A	1	UNKNOWN: USER IMPORTED
N0677B16	2	68079973	2p13.2	1.024116386	N/A	1.024116386	N/A	1	UNKNOWN: USER IMPORTED
N0720H14	2	68202914	2p13.2	0.908350378	N/A	0.908350378	N/A	1	UNKNOWN: USER IMPORTED
N0474G23	2	68265331	2p13.2	0.990472897	N/A	0.990472897	N/A	1	UNKNOWN: USER IMPORTED
N0471H19	2	68428326	2p13.2	0.988542293	N/A	0.988542293	N/A	1	UNKNOWN: USER IMPORTED
F0602P20	2	68653397	2p13.2	1.037451212	N/A	1.037451212	N/A	1	UNKNOWN: USER IMPORTED
F0539L20	2	68705145	2p13.2	1.020571954	N/A	1.020571954	N/A	1	UNKNOWN: USER IMPORTED
N0059I02	2	68843118	2p13.2	0.989605623	N/A	0.989605623	N/A	1	UNKNOWN: USER IMPORTED
N0088N13	2	69042753	2p13.2	1.105997259	N/A	1.105997259	N/A	1	UNKNOWN: USER IMPORTED
N0626I02	2	69107927	2p13.1	1.126443655	N/A	1.126443655	N/A	1	UNKNOWN: USER IMPORTED
N0189C01	2	69231172	2p13.1	0.938275827	N/A	0.938275827	N/A	1	UNKNOWN: USER IMPORTED
N0710H14	2	69373878	2p13.1	1.106688357	N/A	1.106688357	N/A	1	UNKNOWN: USER IMPORTED
N0018J11	2	69521302	2p13.1	0.95881523	N/A	0.95881523	N/A	1	UNKNOWN: USER IMPORTED
N0538A19	2	69658804	2p13.1	1.081794837	N/A	1.081794837	N/A	1	UNKNOWN: USER IMPORTED
N0345C16	2	69717696	2p13.1	1.025110199	N/A	1.025110199	N/A	1	UNKNOWN: USER IMPORTED
N0630B07	2	69804569	2p13.1	1.431483744	N/A	1.431483744	N/A	1	UNKNOWN: USER IMPORTED
N0388C11	2	69941402	2p13.1	1.045679447	N/A	1.045679447	N/A	1	UNKNOWN: USER IMPORTED
N0091E19	2	70024059	2p13.1	0.991228157	N/A	0.991228157	N/A	1	UNKNOWN: USER IMPORTED
N0343L16	2	70072259	2p13.1	1.003644606	N/A	1.003644606	N/A	1	UNKNOWN: USER IMPORTED
N0506F04	2	70152618	2p13.1	1.060085228	N/A	1.060085228	N/A	1	UNKNOWN: USER IMPORTED
N0717K17	2	70268501	2p13.1	1.046826353	N/A	1.046826353	N/A	1	UNKNOWN: USER IMPORTED
N0061D04	2	70534373	2p13.1	1.093540633	N/A	1.093540633	N/A	1	UNKNOWN: USER IMPORTED
N0480F01	2	70596915	2p13.1	1.042798053	N/A	1.042798053	N/A	1	UNKNOWN: USER IMPORTED
N0108K19	2	70698461	2p13.1	1.11658187	N/A	1.11658187	N/A	1	UNKNOWN: USER IMPORTED
N0482J04	2	70788635	2p13.1	0.960641633	N/A	0.960641633	N/A	1	UNKNOWN: USER IMPORTED
N0320N23	2	70981659	2p11.2	0.974970768	N/A	0.974970768	N/A	1	UNKNOWN: USER IMPORTED
N0170E20	2	71089811	2p11.2	1.093290766	N/A	1.093290766	N/A	1	UNKNOWN: USER IMPORTED
N0467P09	2	71218139	2p11.2	1.234951049	N/A	1.234951049	N/A	1	UNKNOWN: USER IMPORTED
N0593E04	2	71348974	2p11.2	1.06775751	N/A	1.06775751	N/A	1	UNKNOWN: USER IMPORTED
N0148C03	2	71444973	2p11.2	0.624034018	N/A	0.624034018	N/A	1	UNKNOWN: USER IMPORTED
N0795D20	2	71562606	2p11.2	1.020755784	N/A	1.020755784	N/A	1	UNKNOWN: USER IMPORTED
N0707E17	2	71715929	2p11.2	1.163957305	N/A	1.163957305	N/A	1	UNKNOWN: USER IMPORTED
N0045O14	2	71814357	2p11.2	1.118261527	N/A	1.118261527	N/A	1	UNKNOWN: USER IMPORTED
N0024G22	2	71930858	2p11.2	1.155520353	N/A	1.155520353	N/A	1	UNKNOWN: USER IMPORTED
N0375B23	2	72109892	2p11.2	1.177182368	N/A	1.177182368	N/A	1	UNKNOWN: USER IMPORTED
N0642I19	2	72217214	2p11.2	0.852937282	N/A	0.852937282	N/A	1	UNKNOWN: USER IMPORTED
N0722C04	2	72386875	2p11.2	1.107439939	N/A	1.107439939	N/A	1	UNKNOWN: USER IMPORTED
N0619O04	2	72500255	2p11.2	0.971972968	N/A	0.971972968	N/A	1	UNKNOWN: USER IMPORTED
N0114L09	2	72658792	2p11.2	1.039755534	N/A	1.039755534	N/A	1	UNKNOWN: USER IMPORTED
N0601G23	2	72676399	2p11.2	1.042907319	N/A	1.042907319	N/A	1	UNKNOWN: USER IMPORTED
N0767C09	2	72693788	2p11.2	1.029692568	N/A	1.029692568	N/A	1	UNKNOWN: USER IMPORTED
N0696A04	2	72898827	2p11.2	0.876969061	N/A	0.876969061	N/A	1	UNKNOWN: USER IMPORTED
N0154H15	2	73011219	2p11.2	1.063743587	N/A	1.063743587	N/A	1	UNKNOWN: USER IMPORTED
N0466M21	2	73074797	2p11.2	0.943929845	N/A	0.943929845	N/A	1	UNKNOWN: USER IMPORTED
N0538P01	2	73213450	2p11.2	0.991402355	N/A	0.991402355	N/A	1	UNKNOWN: USER IMPORTED
N0809K02	2	73301525	2p11.2	0.996508654	N/A	0.996508654	N/A	1	UNKNOWN: USER IMPORTED
N0712A18	2	73470396	2p11.2	1.086910749	N/A	1.086910749	N/A	1	UNKNOWN: USER IMPORTED
N0525I20	2	73632704	2p11.2	0.863340443	N/A	0.863340443	N/A	1	UNKNOWN: USER IMPORTED
N0434P11	2	73774704	2p11.2	1.041046113	N/A	1.041046113	N/A	1	UNKNOWN: USER IMPORTED
N0281M01	2	73863815	2p11.2	1.093420657	N/A	1.093420657	N/A	1	UNKNOWN: USER IMPORTED
N0087A07	2	74003141	2p11.2	1.072507943	N/A	1.072507943	N/A	1	UNKNOWN: USER IMPORTED
N0115H09	2	74219611	2p11.2	1.048811996	N/A	1.048811996	N/A	1	UNKNOWN: USER IMPORTED
N0812J07	2	74359057	2p11.2	0.982826405	N/A	0.982826405	N/A	1	UNKNOWN: USER IMPORTED
N0033B03	2	74557983	2p11.2	1.190656307	N/A	1.190656307	N/A	1	UNKNOWN: USER IMPORTED
N0140K04	2	74668229	2p11.2	0.998082256	N/A	0.998082256	N/A	1	UNKNOWN: USER IMPORTED
N0733B22	2	74746744	2p11.2	1.214290481	N/A	1.214290481	N/A	1	UNKNOWN: USER IMPORTED
N0627M04	2	74892743	2p11.2	1.105798952	N/A	1.105798952	N/A	1	UNKNOWN: USER IMPORTED
N0259N19	2	74904864	2p11.2	1.090474417	N/A	1.090474417	N/A	1	UNKNOWN: USER IMPORTED
N0588I04	2	75062065	2p11.2	1.016288532	N/A	1.016288532	N/A	1	UNKNOWN: USER IMPORTED
N0015G04	2	75092727	2p11.2	1.099726805	N/A	1.099726805	N/A	1	UNKNOWN: USER IMPORTED
N0124P05	2	75219603	2p11.2	1.11682083	N/A	1.11682083	N/A	1	UNKNOWN: USER IMPORTED
N0723H01	2	75326694	2p11.2	1.074325224	N/A	1.074325224	N/A	1	UNKNOWN: USER IMPORTED
N0249E19	2	75461885	2p11.2	1.084135052	N/A	1.084135052	N/A	1	UNKNOWN: USER IMPORTED
N0069O19	2	75573566	2p11.2	1.050608158	N/A	1.050608158	N/A	1	UNKNOWN: USER IMPORTED
N0629D15	2	75651965	2p11.2	1.022083546	N/A	1.022083546	N/A	1	UNKNOWN: USER IMPORTED
N0590D16	2	75689810	2p11.2	1.131377522	N/A	1.131377522	N/A	1	UNKNOWN: USER IMPORTED
N0075E12	2	75778494	2p11.2	1.070737859	N/A	1.070737859	N/A	1	UNKNOWN: USER IMPORTED
N0258E09	2	75802408	2p11.2	1.000848196	N/A	1.000848196	N/A	1	UNKNOWN: USER IMPORTED
N0602P08	2	75961709	2p11.2	1.070341444	N/A	1.070341444	N/A	1	UNKNOWN: USER IMPORTED
N0453D22	2	75962906	2p11.2	1.017686098	N/A	1.017686098	N/A	1	UNKNOWN: USER IMPORTED
N0025E23	2	76048003	2p11.2	1.05896311	N/A	1.05896311	N/A	1	UNKNOWN: USER IMPORTED
N0001A19	2	76247400	2p11.2	1.183099836	N/A	1.183099836	N/A	1	UNKNOWN: USER IMPORTED
N0730I20	2	76401891	2p11.2	1.059240442	N/A	1.059240442	N/A	1	UNKNOWN: USER IMPORTED
N0613G12	2	76499622	2p11.2	1.094751294	N/A	1.094751294	N/A	1	UNKNOWN: USER IMPORTED
N0731N13	2	76664962	2p11.2	1.084406931	N/A	1.084406931	N/A	1	UNKNOWN: USER IMPORTED
N0755D19	2	76850502	2p11.2	0.958300525	N/A	0.958300525	N/A	1	UNKNOWN: USER IMPORTED
N0307C17	2	76937426	2p11.2	1.002863774	N/A	1.002863774	N/A	1	UNKNOWN: USER IMPORTED
N0109D07	2	76987674	2p11.2	0.924136174	N/A	0.924136174	N/A	1	UNKNOWN: USER IMPORTED
N0050B15	2	77077944	2p11.2	1.045525363	N/A	1.045525363	N/A	1	UNKNOWN: USER IMPORTED
N0472K04	2	77158244	2p11.2	0.220314608	N/A	0.220314608	N/A	1	UNKNOWN: USER IMPORTED
N0535E19	2	77237745	2p11.2	1.048240774	N/A	1.048240774	N/A	1	UNKNOWN: USER IMPORTED
N0799N16	2	77256357	2p11.2	1.041718075	N/A	1.041718075	N/A	1	UNKNOWN: USER IMPORTED
N0331K02	2	77395181	2p11.2	1.112077337	N/A	1.112077337	N/A	1	UNKNOWN: USER IMPORTED
N0749O19	2	77492207	2p11.2	0.841739903	N/A	0.841739903	N/A	1	UNKNOWN: USER IMPORTED
N0265P02	2	77688320	2p11.2	1.062324307	N/A	1.062324307	N/A	1	UNKNOWN: USER IMPORTED
N0098N09	2	77743910	2p11.2	1.122147344	N/A	1.122147344	N/A	1	UNKNOWN: USER IMPORTED
N0221F12	2	77824591	2p11.2	1.018234415	N/A	1.018234415	N/A	1	UNKNOWN: USER IMPORTED
N0715P07	2	77886830	2p11.2	1.026926588	N/A	1.026926588	N/A	1	UNKNOWN: USER IMPORTED
N0319M18	2	77916562	2p11.2	1.010418857	N/A	1.010418857	N/A	1	UNKNOWN: USER IMPORTED
N0009O10	2	78038284	2p11.2	0.969488485	N/A	0.969488485	N/A	1	UNKNOWN: USER IMPORTED
N0719N15	2	78130855	2p11.2	0.887995896	N/A	0.887995896	N/A	1	UNKNOWN: USER IMPORTED
N0814E03	2	78163033	2p11.2	1.045759364	N/A	1.045759364	N/A	1	UNKNOWN: USER IMPORTED
N0312P13	2	78245108	2p11.2	1.099203276	N/A	1.099203276	N/A	1	UNKNOWN: USER IMPORTED
N0002D08	2	78361338	2p11.2	1.113700476	N/A	1.113700476	N/A	1	UNKNOWN: USER IMPORTED
N0081A12	2	78477410	2p11.2	0.99632769	N/A	0.99632769	N/A	1	UNKNOWN: USER IMPORTED
N0137H04	2	78588615	2p11.2	1.02837492	N/A	1.02837492	N/A	1	UNKNOWN: USER IMPORTED
N0751G09	2	78768303	2p11.2	0.867777552	N/A	0.867777552	N/A	1	UNKNOWN: USER IMPORTED
N0419E14	2	78843940	2p11.2	0.861821415	N/A	0.861821415	N/A	1	UNKNOWN: USER IMPORTED
N0358K07	2	79014598	2p11.2	1.072540465	N/A	1.072540465	N/A	1	UNKNOWN: USER IMPORTED
N0426B10	2	79051814	2p11.2	1.031658777	N/A	1.031658777	N/A	1	UNKNOWN: USER IMPORTED
N0059O16	2	79154587	2p11.2	1.098922672	N/A	1.098922672	N/A	1	UNKNOWN: USER IMPORTED
N0505D20	2	79270595	2p11.2	1.077078413	N/A	1.077078413	N/A	1	UNKNOWN: USER IMPORTED
N0157G11	2	79322987	2p11.2	1.078522085	N/A	1.078522085	N/A	1	UNKNOWN: USER IMPORTED
N0424I16	2	79396764	2p11.2	1.089326916	N/A	1.089326916	N/A	1	UNKNOWN: USER IMPORTED
N0195K05	2	79498700	2p11.2	0.9932807	N/A	0.9932807	N/A	1	UNKNOWN: USER IMPORTED
N0632M20	2	79560376	2p11.2	1.018771628	N/A	1.018771628	N/A	1	UNKNOWN: USER IMPORTED
N0191H23	2	79659739	2p11.2	1.013827846	N/A	1.013827846	N/A	1	UNKNOWN: USER IMPORTED
N0040I10	2	79699061	2p11.2	0.997781237	N/A	0.997781237	N/A	1	UNKNOWN: USER IMPORTED
N0768O23	2	79910385	2p11.2	0.941693046	N/A	0.941693046	N/A	1	UNKNOWN: USER IMPORTED
N0146A20	2	80006979	2p11.2	0.92712624	N/A	0.92712624	N/A	1	UNKNOWN: USER IMPORTED
N0543B23	2	80162760	2p11.2	1.114438177	N/A	1.114438177	N/A	1	UNKNOWN: USER IMPORTED
N0672B06	2	80239051	2p11.2	1.079176298	N/A	1.079176298	N/A	1	UNKNOWN: USER IMPORTED
N0010K18	2	80415610	2p11.2	0.915129586	N/A	0.915129586	N/A	1	UNKNOWN: USER IMPORTED
N0732G23	2	80539091	2p11.2	1.060390025	N/A	1.060390025	N/A	1	UNKNOWN: USER IMPORTED
N0734O18	2	80641383	2p11.2	1.003736026	N/A	1.003736026	N/A	1	UNKNOWN: USER IMPORTED
N0644L13	2	80712854	2p11.2	1.020179505	N/A	1.020179505	N/A	1	UNKNOWN: USER IMPORTED
N0627E03	2	80799856	2p11.2	1.001626044	N/A	1.001626044	N/A	1	UNKNOWN: USER IMPORTED
N0001A11	2	80933115	2p11.2	1.083209655	N/A	1.083209655	N/A	1	UNKNOWN: USER IMPORTED
N0693H02	2	81021616	2p11.2	0.966459551	N/A	0.966459551	N/A	1	UNKNOWN: USER IMPORTED
N0328G01	2	81131751	2p11.2	1.044640023	N/A	1.044640023	N/A	1	UNKNOWN: USER IMPORTED
N0282I07	2	81232114	2p11.2	1.088663482	N/A	1.088663482	N/A	1	UNKNOWN: USER IMPORTED
N0748B21	2	81423157	2p11.2	1.078406869	N/A	1.078406869	N/A	1	UNKNOWN: USER IMPORTED
N0089C12	2	81691122	2p11.2	1.0020293	N/A	1.0020293	N/A	1	UNKNOWN: USER IMPORTED
N0676E08	2	81835326	2p11.2	0.837038055	N/A	0.837038055	N/A	1	UNKNOWN: USER IMPORTED
N0010N11	2	81890804	2p11.2	1.05814807	N/A	1.05814807	N/A	1	UNKNOWN: USER IMPORTED
N0236I09	2	82077222	2p11.2	1.064291508	N/A	1.064291508	N/A	1	UNKNOWN: USER IMPORTED
N0715K09	2	82224228	2p11.2	0.962146978	N/A	0.962146978	N/A	1	UNKNOWN: USER IMPORTED
N0391C16	2	82329011	2p11.2	0.976919626	N/A	0.976919626	N/A	1	UNKNOWN: USER IMPORTED
N0753N04	2	82470392	2p11.2	0.860224056	N/A	0.860224056	N/A	1	UNKNOWN: USER IMPORTED
N0506P19	2	82590630	2p11.2	0.976506157	N/A	0.976506157	N/A	1	UNKNOWN: USER IMPORTED
N0465M06	2	82660589	2p11.2	0.829438948	N/A	0.829438948	N/A	1	UNKNOWN: USER IMPORTED
N0495B16	2	82715879	2p11.2	0.97057342	N/A	0.97057342	N/A	1	UNKNOWN: USER IMPORTED
N0804K16	2	82882842	2p11.2	0.986398064	N/A	0.986398064	N/A	1	UNKNOWN: USER IMPORTED
N0317M17	2	82888996	2p11.2	0.986729871	N/A	0.986729871	N/A	1	UNKNOWN: USER IMPORTED
N0567K22	2	83016935	2p11.2	1.023937018	N/A	1.023937018	N/A	1	UNKNOWN: USER IMPORTED
N0270E05	2	83141235	2p11.2	0.90674588	N/A	0.90674588	N/A	1	UNKNOWN: USER IMPORTED
N0813L05	2	83262292	2p11.2	1.009937666	N/A	1.009937666	N/A	1	UNKNOWN: USER IMPORTED
N0513N20	2	83300744	2p11.2	0.961124906	N/A	0.961124906	N/A	1	UNKNOWN: USER IMPORTED
M2007K11	2	83509476	2p11.2	0.97565215	N/A	0.97565215	N/A	1	UNKNOWN: USER IMPORTED
N0184A03	2	83725091	2p11.2	1.039313112	N/A	1.039313112	N/A	1	UNKNOWN: USER IMPORTED
N0264J03	2	83839620	2p11.2	0.970354688	N/A	0.970354688	N/A	1	UNKNOWN: USER IMPORTED
N0482L05	2	83886007	2p11.2	1.068658317	N/A	1.068658317	N/A	1	UNKNOWN: USER IMPORTED
N0027D19	2	83972445	2p11.2	1.034552863	N/A	1.034552863	N/A	1	UNKNOWN: USER IMPORTED
N0747D16	2	84004375	2p11.2	1.087277715	N/A	1.087277715	N/A	1	UNKNOWN: USER IMPORTED
N0036M12	2	84140388	2p11.2	1.009618393	N/A	1.009618393	N/A	1	UNKNOWN: USER IMPORTED
N0147C20	2	84212740	2p11.2	1.08721396	N/A	1.08721396	N/A	1	UNKNOWN: USER IMPORTED
N0259F12	2	84316439	2p11.2	1.083155815	N/A	1.083155815	N/A	1	UNKNOWN: USER IMPORTED
N0316H06	2	84480733	2p11.2	0.958181938	N/A	0.958181938	N/A	1	UNKNOWN: USER IMPORTED
N0469I07	2	84527135	2p11.2	1.031111055	N/A	1.031111055	N/A	1	UNKNOWN: USER IMPORTED
N0522L19	2	84641096	2p11.2	1.067814225	N/A	1.067814225	N/A	1	UNKNOWN: USER IMPORTED
N0787F22	2	84726925	2p11.2	0.937287864	N/A	0.937287864	N/A	1	UNKNOWN: USER IMPORTED
M2023C19	2	84825336	2p11.2	1.087834362	N/A	1.087834362	N/A	1	UNKNOWN: USER IMPORTED
N0241M13	2	84869590	2p11.2	1.090013354	N/A	1.090013354	N/A	1	UNKNOWN: USER IMPORTED
N0600J05	2	84967248	2p11.2	1.097437356	N/A	1.097437356	N/A	1	UNKNOWN: USER IMPORTED
N0738M12	2	85083384	2p11.2	0.826854022	N/A	0.826854022	N/A	1	UNKNOWN: USER IMPORTED
N0385E08	2	85170265	2p11.2	0.997661777	N/A	0.997661777	N/A	1	UNKNOWN: USER IMPORTED
N0092L11	2	85296247	2p11.2	1.089292906	N/A	1.089292906	N/A	1	UNKNOWN: USER IMPORTED
M2006H20	2	85358002	2p11.2	0.971962161	N/A	0.971962161	N/A	1	UNKNOWN: USER IMPORTED
N0029A14	2	85431166	2p11.2	1.046233019	N/A	1.046233019	N/A	1	UNKNOWN: USER IMPORTED
N0215G03	2	85460133	2p11.2	0.976909017	N/A	0.976909017	N/A	1	UNKNOWN: USER IMPORTED
M2034M24	2	85567211	2p11.2	0.9264401	N/A	0.9264401	N/A	1	UNKNOWN: USER IMPORTED
N0123E03	2	85576763	2p11.2	0.911794467	N/A	0.911794467	N/A	1	UNKNOWN: USER IMPORTED
N0662P04	2	85727367	2p11.2	1.049831292	N/A	1.049831292	N/A	1	UNKNOWN: USER IMPORTED
N0613B16	2	85797890	2p11.2	1.073774527	N/A	1.073774527	N/A	1	UNKNOWN: USER IMPORTED
N0789F08	2	85984796	2p11.2	1.09950966	N/A	1.09950966	N/A	1	UNKNOWN: USER IMPORTED
N0361C10	2	86046565	2p11.2	1.108780491	N/A	1.108780491	N/A	1	UNKNOWN: USER IMPORTED
N0400I07	2	86103840	2p11.2	1.084616144	N/A	1.084616144	N/A	1	UNKNOWN: USER IMPORTED
N0301O19	2	86236687	2p11.2	1.086893695	N/A	1.086893695	N/A	1	UNKNOWN: USER IMPORTED
N0555P20	2	86405675	2p11.1	1.174278169	N/A	1.174278169	N/A	1	UNKNOWN: USER IMPORTED
N0490F05	2	86541715	2p11.1	1.061585218	N/A	1.061585218	N/A	1	UNKNOWN: USER IMPORTED
N0699L10	2	86600243	2p11.1	0.949696797	N/A	0.949696797	N/A	1	UNKNOWN: USER IMPORTED
N0722G17	2	86726837	2p11.1	1.019041721	N/A	1.019041721	N/A	1	UNKNOWN: USER IMPORTED
N0081F03	2	86824929	2p11.1	1.086975992	N/A	1.086975992	N/A	1	UNKNOWN: USER IMPORTED
F0502G23	2	87007557	2p11.1	0.975403077	N/A	0.975403077	N/A	1	UNKNOWN: USER IMPORTED
N0117N23	2	87152549	2p11.1	0.995383344	N/A	0.995383344	N/A	1	UNKNOWN: USER IMPORTED
M2003J17	2	87566955	2p11.1	0.951429699	N/A	0.951429699	N/A	1	UNKNOWN: USER IMPORTED
N0532O20	2	87616269	2p11.1	1.07712095	N/A	1.07712095	N/A	1	UNKNOWN: USER IMPORTED
N0655P13	2	87733884	2p11.1	1.168927858	N/A	1.168927858	N/A	1	UNKNOWN: USER IMPORTED
N0517A04	2	87841013	2p11.1	0.980413093	N/A	0.980413093	N/A	1	UNKNOWN: USER IMPORTED
N0086I02	2	87932544	2p11.1	0.999464473	N/A	0.999464473	N/A	1	UNKNOWN: USER IMPORTED
N0363L04	2	88094994	2p11.1	0.859552788	N/A	0.859552788	N/A	1	UNKNOWN: USER IMPORTED
N0762A11	2	88267910	2p11.1	1.064622779	N/A	1.064622779	N/A	1	UNKNOWN: USER IMPORTED
M2310D08	2	88316069	2p11.1	1.009604015	N/A	1.009604015	N/A	1	UNKNOWN: USER IMPORTED
N0554H10	2	88478153	2p11.1	0.924365615	N/A	0.924365615	N/A	1	UNKNOWN: USER IMPORTED
N0645N19	2	88540224	2p11.1	1.0191848	N/A	1.0191848	N/A	1	UNKNOWN: USER IMPORTED
N0685K23	2	88725158	2p11.1	1.126309798	N/A	1.126309798	N/A	1	UNKNOWN: USER IMPORTED
N0433P11	2	88871537	2p11.1	1.084414863	N/A	1.084414863	N/A	1	UNKNOWN: USER IMPORTED
N0157D12	2	88876121	2p11.1	1.0978538	N/A	1.0978538	N/A	1	UNKNOWN: USER IMPORTED
N0015J07	2	89025646	2p11.1	0.998864229	N/A	0.998864229	N/A	1	UNKNOWN: USER IMPORTED
N0294I20	2	89043572	2p11.1	0.97794963	N/A	0.97794963	N/A	1	UNKNOWN: USER IMPORTED
N0685C07	2	89273950	2p11.1	0.927531281	N/A	0.927531281	N/A	1	UNKNOWN: USER IMPORTED
N0631O12	2	89407029	2p11.1	0.992704401	N/A	0.992704401	N/A	1	UNKNOWN: USER IMPORTED
M2190N17	2	89509515	2p11.1	0.973509448	N/A	0.973509448	N/A	1	UNKNOWN: USER IMPORTED
N0136K15	2	89838910	2p11.1	0.932793643	N/A	0.932793643	N/A	1	UNKNOWN: USER IMPORTED
N0447F08	2	89855728	2p11.1	1.019459157	N/A	1.019459157	N/A	1	UNKNOWN: USER IMPORTED
M2318O03	2	90947047	2q11.1	0.744836417	N/A	0.744836417	N/A	1	UNKNOWN: USER IMPORTED
N0575H03	2	91063031	2q11.1	0.911248232	N/A	0.911248232	N/A	1	UNKNOWN: USER IMPORTED
N0728I18	2	91097816	2q11.1	1.023697959	N/A	1.023697959	N/A	1	UNKNOWN: USER IMPORTED
N0577B06	2	91108965	2q11.1	0.922280818	N/A	0.922280818	N/A	1	UNKNOWN: USER IMPORTED
F0598F07	2	91109134	2q11.1	0.952536448	N/A	0.952536448	N/A	1	UNKNOWN: USER IMPORTED
N0494J22	2	91109134	2q11.1	0.983245436	N/A	0.983245436	N/A	1	UNKNOWN: USER IMPORTED
F0570C17	2	91109134	2q11.1	0.960300942	N/A	0.960300942	N/A	1	UNKNOWN: USER IMPORTED
N0707D04	2	91111024	2q11.1	0.957127145	N/A	0.957127145	N/A	1	UNKNOWN: USER IMPORTED
N0761K20	2	91256082	2q11.1	0.909908671	N/A	0.909908671	N/A	1	UNKNOWN: USER IMPORTED
N0205B04	2	91344619	2q11.1	1.088724362	N/A	1.088724362	N/A	1	UNKNOWN: USER IMPORTED
M2057P20	2	91367204	2q11.1	0.908679864	N/A	0.908679864	N/A	1	UNKNOWN: USER IMPORTED
N0034O12	2	91407416	2q11.1	0.89297468	N/A	0.89297468	N/A	1	UNKNOWN: USER IMPORTED
M2276L22	2	91451795	2q11.1	1.019289803	N/A	1.019289803	N/A	1	UNKNOWN: USER IMPORTED
N0271A22	2	91563761	2q11.1	0.992551417	N/A	0.992551417	N/A	1	UNKNOWN: USER IMPORTED
N0168J01	2	91568215	2q11.1	0.867798375	N/A	0.867798375	N/A	1	UNKNOWN: USER IMPORTED
N0739C22	2	91762056	2q11.1	0.911678259	N/A	0.911678259	N/A	1	UNKNOWN: USER IMPORTED
N0395M21	2	91771604	2q11.1	0.980807823	N/A	0.980807823	N/A	1	UNKNOWN: USER IMPORTED
N0655L04	2	94794627	2q11.1	1.003222312	N/A	1.003222312	N/A	1	UNKNOWN: USER IMPORTED
N0251O17	2	94794627	2q11.1	1.245284803	N/A	1.245284803	N/A	1	UNKNOWN: USER IMPORTED
N0641L06	2	94847894	2q11.1	1.025672101	N/A	1.025672101	N/A	1	UNKNOWN: USER IMPORTED
N0327M19	2	94946975	2q11.1	0.880004143	N/A	0.880004143	N/A	1	UNKNOWN: USER IMPORTED
N0645D10	2	95090458	2q11.1	0.952587611	N/A	0.952587611	N/A	1	UNKNOWN: USER IMPORTED
N0715J06	2	95124031	2q11.1	1.042233771	N/A	1.042233771	N/A	1	UNKNOWN: USER IMPORTED
N0203K11	2	95504178	2q11.1	1.030697784	N/A	1.030697784	N/A	1	UNKNOWN: USER IMPORTED
N0440D17	2	95610059	2q11.1	0.906810131	N/A	0.906810131	N/A	1	UNKNOWN: USER IMPORTED
N0180L02	2	95742756	2q11.1	1.100698508	N/A	1.100698508	N/A	1	UNKNOWN: USER IMPORTED
N0213I21	2	95790453	2q11.1	1.07325774	N/A	1.07325774	N/A	1	UNKNOWN: USER IMPORTED
M2215J23	2	95926309	2q11.1	0.908707528	N/A	0.908707528	N/A	1	UNKNOWN: USER IMPORTED
N0625O03	2	95982104	2q11.1	0.936367821	N/A	0.936367821	N/A	1	UNKNOWN: USER IMPORTED
N0035H01	2	96178437	2q11.2	0.98265837	N/A	0.98265837	N/A	1	UNKNOWN: USER IMPORTED
N0763O01	2	96314760	2q11.2	0.932818431	N/A	0.932818431	N/A	1	UNKNOWN: USER IMPORTED
N0793A22	2	96409685	2q11.2	1.038934843	N/A	1.038934843	N/A	1	UNKNOWN: USER IMPORTED
N0067L23	2	96653285	2q11.2	1.077539377	N/A	1.077539377	N/A	1	UNKNOWN: USER IMPORTED
N0070O14	2	96737452	2q11.2	1.055351452	N/A	1.055351452	N/A	1	UNKNOWN: USER IMPORTED
N0200I04	2	96793460	2q11.2	1.029203643	N/A	1.029203643	N/A	1	UNKNOWN: USER IMPORTED
N0061O17	2	96887894	2q11.2	0.844563788	N/A	0.844563788	N/A	1	UNKNOWN: USER IMPORTED
N0281I18	2	96889807	2q11.2	0.958944724	N/A	0.958944724	N/A	1	UNKNOWN: USER IMPORTED
N0739A15	2	96891928	2q11.2	0.91349207	N/A	0.91349207	N/A	1	UNKNOWN: USER IMPORTED
N0723A11	2	97040382	2q11.2	1.014876986	N/A	1.014876986	N/A	1	UNKNOWN: USER IMPORTED
N0219H23	2	97078140	2q11.2	1.085389738	N/A	1.085389738	N/A	1	UNKNOWN: USER IMPORTED
N0297M15	2	97148899	2q11.2	0.917510157	N/A	0.917510157	N/A	1	UNKNOWN: USER IMPORTED
N0173F12	2	97171847	2q11.2	0.927732662	N/A	0.927732662	N/A	1	UNKNOWN: USER IMPORTED
N0196D08	2	97487707	2q11.2	1.107903976	N/A	1.107903976	N/A	1	UNKNOWN: USER IMPORTED
N0474M15	2	97577687	2q11.2	1.024199576	N/A	1.024199576	N/A	1	UNKNOWN: USER IMPORTED
N0014L05	2	97716587	2q11.2	1.058360357	N/A	1.058360357	N/A	1	UNKNOWN: USER IMPORTED
N0462C12	2	97753819	2q11.2	0.969949448	N/A	0.969949448	N/A	1	UNKNOWN: USER IMPORTED
N0762L12	2	97851212	2q11.2	0.980377696	N/A	0.980377696	N/A	1	UNKNOWN: USER IMPORTED
N0173M04	2	97939079	2q11.2	1.073835407	N/A	1.073835407	N/A	1	UNKNOWN: USER IMPORTED
N0005K17	2	98247875	2q11.2	1.078704428	N/A	1.078704428	N/A	1	UNKNOWN: USER IMPORTED
N0629A22	2	98482711	2q11.2	0.902605834	N/A	0.902605834	N/A	1	UNKNOWN: USER IMPORTED
N0284J08	2	98572210	2q11.2	0.905400866	N/A	0.905400866	N/A	1	UNKNOWN: USER IMPORTED
N0238K03	2	98657393	2q11.2	1.018943758	N/A	1.018943758	N/A	1	UNKNOWN: USER IMPORTED
N0692C08	2	98869941	2q11.2	1.007659223	N/A	1.007659223	N/A	1	UNKNOWN: USER IMPORTED
N0779N18	2	98992151	2q11.2	0.986705182	N/A	0.986705182	N/A	1	UNKNOWN: USER IMPORTED
N0625L21	2	99138405	2q11.2	0.881541018	N/A	0.881541018	N/A	1	UNKNOWN: USER IMPORTED
N0587L17	2	99246267	2q11.2	0.977143018	N/A	0.977143018	N/A	1	UNKNOWN: USER IMPORTED
N0038C17	2	99350181	2q11.2	0.927077159	N/A	0.927077159	N/A	1	UNKNOWN: USER IMPORTED
N0342P21	2	99418457	2q11.2	0.921670034	N/A	0.921670034	N/A	1	UNKNOWN: USER IMPORTED
M2323N20	2	99498422	2q11.2	0.692234614	N/A	0.692234614	N/A	1	UNKNOWN: USER IMPORTED
N0063E01	2	99519051	2q11.2	0.942257625	N/A	0.942257625	N/A	1	UNKNOWN: USER IMPORTED
N0622B21	2	99641154	2q11.2	1.082849728	N/A	1.082849728	N/A	1	UNKNOWN: USER IMPORTED
N0609J13	2	99877869	2q11.2	0.978127115	N/A	0.978127115	N/A	1	UNKNOWN: USER IMPORTED
N0513F02	2	100062171	2q11.2	1.017399545	N/A	1.017399545	N/A	1	UNKNOWN: USER IMPORTED
N0285I04	2	100432705	2q11.2	1.077593812	N/A	1.077593812	N/A	1	UNKNOWN: USER IMPORTED
N0580J12	2	100659436	2q11.2	0.895657966	N/A	0.895657966	N/A	1	UNKNOWN: USER IMPORTED
N0473B22	2	100873773	2q11.2	1.044717164	N/A	1.044717164	N/A	1	UNKNOWN: USER IMPORTED
N0018I19	2	100989067	2q11.2	0.863191714	N/A	0.863191714	N/A	1	UNKNOWN: USER IMPORTED
N0115H21	2	101285671	2q12.1	0.926431969	N/A	0.926431969	N/A	1	UNKNOWN: USER IMPORTED
N0735I05	2	101399494	2q12.1	0.938638233	N/A	0.938638233	N/A	1	UNKNOWN: USER IMPORTED
N0144C22	2	101523361	2q12.1	1.033907673	N/A	1.033907673	N/A	1	UNKNOWN: USER IMPORTED
N0067E20	2	101557797	2q12.1	1.070755012	N/A	1.070755012	N/A	1	UNKNOWN: USER IMPORTED
M2055H10	2	101592704	2q12.1	0.730706084	N/A	0.730706084	N/A	1	UNKNOWN: USER IMPORTED
N0068P02	2	101646903	2q12.1	1.065730817	N/A	1.065730817	N/A	1	UNKNOWN: USER IMPORTED
N0795H17	2	101836161	2q12.1	0.951433963	N/A	0.951433963	N/A	1	UNKNOWN: USER IMPORTED
N0702I10	2	101929688	2q12.1	1.038569265	N/A	1.038569265	N/A	1	UNKNOWN: USER IMPORTED
N0353P23	2	102029456	2q12.1	1.079986975	N/A	1.079986975	N/A	1	UNKNOWN: USER IMPORTED
N0803D20	2	102053496	2q12.1	1.044754545	N/A	1.044754545	N/A	1	UNKNOWN: USER IMPORTED
N0445H21	2	102318492	2q12.1	1.196261441	N/A	1.196261441	N/A	1	UNKNOWN: USER IMPORTED
N0315O22	2	102448272	2q12.1	1.057779517	N/A	1.057779517	N/A	1	UNKNOWN: USER IMPORTED
N0308G20	2	102649607	2q12.1	1.096298085	N/A	1.096298085	N/A	1	UNKNOWN: USER IMPORTED
N0083A12	2	102811915	2q12.1	1.041505986	N/A	1.041505986	N/A	1	UNKNOWN: USER IMPORTED
N0681C10	2	102895284	2q12.1	1.104846089	N/A	1.104846089	N/A	1	UNKNOWN: USER IMPORTED
N0084E21	2	103019936	2q12.1	1.124967263	N/A	1.124967263	N/A	1	UNKNOWN: USER IMPORTED
N0733J22	2	103154321	2q12.1	1.038161844	N/A	1.038161844	N/A	1	UNKNOWN: USER IMPORTED
N0019F20	2	103310811	2q12.1	1.039358029	N/A	1.039358029	N/A	1	UNKNOWN: USER IMPORTED
N0561O17	2	103573933	2q12.1	1.003850647	N/A	1.003850647	N/A	1	UNKNOWN: USER IMPORTED
N0801D07	2	103597623	2q12.1	0.919505914	N/A	0.919505914	N/A	1	UNKNOWN: USER IMPORTED
N0336P15	2	103731306	2q12.1	1.060067281	N/A	1.060067281	N/A	1	UNKNOWN: USER IMPORTED
N0254B06	2	103915406	2q12.1	1.004510512	N/A	1.004510512	N/A	1	UNKNOWN: USER IMPORTED
N0681N04	2	104058007	2q12.1	1.043364019	N/A	1.043364019	N/A	1	UNKNOWN: USER IMPORTED
N0792O24	2	104148545	2q12.1	1.042560977	N/A	1.042560977	N/A	1	UNKNOWN: USER IMPORTED
N0668C17	2	104261084	2q12.1	0.959492447	N/A	0.959492447	N/A	1	UNKNOWN: USER IMPORTED
N0746L21	2	104486428	2q12.1	1.25941117	N/A	1.25941117	N/A	1	UNKNOWN: USER IMPORTED
N0435C14	2	104528070	2q12.1	0.945743655	N/A	0.945743655	N/A	1	UNKNOWN: USER IMPORTED
N0383L13	2	104665550	2q12.1	0.973657979	N/A	0.973657979	N/A	1	UNKNOWN: USER IMPORTED
N0775G12	2	104756408	2q12.1	0.992300153	N/A	0.992300153	N/A	1	UNKNOWN: USER IMPORTED
N0801B07	2	104867559	2q12.1	1.096638181	N/A	1.096638181	N/A	1	UNKNOWN: USER IMPORTED
N0762O15	2	104954216	2q12.1	1.0177093	N/A	1.0177093	N/A	1	UNKNOWN: USER IMPORTED
N0489N08	2	105222996	2q12.2	1.074082596	N/A	1.074082596	N/A	1	UNKNOWN: USER IMPORTED
N0379J23	2	105395159	2q12.2	1.033571642	N/A	1.033571642	N/A	1	UNKNOWN: USER IMPORTED
N0379J03	2	105498488	2q12.2	0.978145855	N/A	0.978145855	N/A	1	UNKNOWN: USER IMPORTED
N0787P05	2	105584270	2q12.2	1.098590509	N/A	1.098590509	N/A	1	UNKNOWN: USER IMPORTED
N0642H05	2	105779161	2q12.2	1.049861831	N/A	1.049861831	N/A	1	UNKNOWN: USER IMPORTED
N0510L05	2	105889751	2q12.2	0.943129777	N/A	0.943129777	N/A	1	UNKNOWN: USER IMPORTED
N0512K10	2	106032238	2q12.2	1.02096936	N/A	1.02096936	N/A	1	UNKNOWN: USER IMPORTED
N0441E13	2	106431708	2q12.2	0.867403745	N/A	0.867403745	N/A	1	UNKNOWN: USER IMPORTED
N0119I04	2	106516285	2q12.2	0.987299824	N/A	0.987299824	N/A	1	UNKNOWN: USER IMPORTED
N0448J14	2	106695335	2q12.2	1.09310535	N/A	1.09310535	N/A	1	UNKNOWN: USER IMPORTED
N0789I02	2	106806397	2q12.2	1.067291291	N/A	1.067291291	N/A	1	UNKNOWN: USER IMPORTED
N0560L15	2	106927570	2q12.2	0.949589712	N/A	0.949589712	N/A	1	UNKNOWN: USER IMPORTED
N0725A12	2	107002050	2q12.2	0.937168979	N/A	0.937168979	N/A	1	UNKNOWN: USER IMPORTED
N0732M02	2	107273424	2q12.2	1.023931763	N/A	1.023931763	N/A	1	UNKNOWN: USER IMPORTED
N0787P08	2	107328980	2q12.2	0.903610851	N/A	0.903610851	N/A	1	UNKNOWN: USER IMPORTED
N0650E14	2	107503296	2q12.3	0.858299491	N/A	0.858299491	N/A	1	UNKNOWN: USER IMPORTED
N0380G16	2	107583993	2q12.3	1.030413015	N/A	1.030413015	N/A	1	UNKNOWN: USER IMPORTED
N0572A01	2	107727928	2q12.3	0.978017154	N/A	0.978017154	N/A	1	UNKNOWN: USER IMPORTED
N0642E23	2	107844095	2q12.3	0.893442782	N/A	0.893442782	N/A	1	UNKNOWN: USER IMPORTED
N0058I21	2	107916279	2q12.3	0.990517347	N/A	0.990517347	N/A	1	UNKNOWN: USER IMPORTED
N0620M19	2	107940966	2q12.3	1.01099236	N/A	1.01099236	N/A	1	UNKNOWN: USER IMPORTED
N0603A19	2	108051366	2q12.3	0.845642576	N/A	0.845642576	N/A	1	UNKNOWN: USER IMPORTED
N0499I20	2	108242491	2q12.3	0.881368492	N/A	0.881368492	N/A	1	UNKNOWN: USER IMPORTED
N0388D19	2	108332924	2q12.3	1.058686869	N/A	1.058686869	N/A	1	UNKNOWN: USER IMPORTED
N0346O19	2	108434975	2q12.3	0.980151626	N/A	0.980151626	N/A	1	UNKNOWN: USER IMPORTED
N0785G23	2	108685453	2q12.3	0.916419273	N/A	0.916419273	N/A	1	UNKNOWN: USER IMPORTED
N0694C03	2	108761567	2q12.3	0.933160213	N/A	0.933160213	N/A	1	UNKNOWN: USER IMPORTED
N0715B14	2	108835928	2q12.3	0.988387049	N/A	0.988387049	N/A	1	UNKNOWN: USER IMPORTED
M2007P15	2	108999529	2q12.3	0.969812716	N/A	0.969812716	N/A	1	UNKNOWN: USER IMPORTED
N0471N11	2	109183107	2q12.3	1.070738454	N/A	1.070738454	N/A	1	UNKNOWN: USER IMPORTED
N0760O01	2	109251177	2q12.3	0.952942778	N/A	0.952942778	N/A	1	UNKNOWN: USER IMPORTED
N0540O03	2	109999863	2q12.3	0.977952506	N/A	0.977952506	N/A	1	UNKNOWN: USER IMPORTED
N0173N10	2	110039909	2q12.3	0.954060731	N/A	0.954060731	N/A	1	UNKNOWN: USER IMPORTED
N0640F24	2	110185744	2q14.1	0.970797506	N/A	0.970797506	N/A	1	UNKNOWN: USER IMPORTED
N0635B10	2	110281568	2q14.1	0.984768609	N/A	0.984768609	N/A	1	UNKNOWN: USER IMPORTED
N0180L04	2	110323175	2q14.1	0.995433476	N/A	0.995433476	N/A	1	UNKNOWN: USER IMPORTED
N0194I02	2	110365595	2q14.1	1.016030536	N/A	1.016030536	N/A	1	UNKNOWN: USER IMPORTED
N0385C23	2	110753793	2q14.1	0.962224516	N/A	0.962224516	N/A	1	UNKNOWN: USER IMPORTED
N0611D21	2	111215215	2q14.1	0.936467768	N/A	0.936467768	N/A	1	UNKNOWN: USER IMPORTED
N0167H02	2	111419849	2q14.1	0.974978998	N/A	0.974978998	N/A	1	UNKNOWN: USER IMPORTED
N0554O09	2	111501259	2q14.1	1.071691019	N/A	1.071691019	N/A	1	UNKNOWN: USER IMPORTED
N0137L18	2	111641137	2q14.1	1.017972849	N/A	1.017972849	N/A	1	UNKNOWN: USER IMPORTED
N0418P24	2	111731032	2q14.1	1.088878446	N/A	1.088878446	N/A	1	UNKNOWN: USER IMPORTED
N0068E19	2	112104518	2q14.1	1.131638295	N/A	1.131638295	N/A	1	UNKNOWN: USER IMPORTED
N0726P14	2	112401517	2q14.1	1.026172726	N/A	1.026172726	N/A	1	UNKNOWN: USER IMPORTED
N0809E17	2	112482029	2q14.1	0.899388211	N/A	0.899388211	N/A	1	UNKNOWN: USER IMPORTED
N0628B07	2	112670584	2q14.1	1.091460397	N/A	1.091460397	N/A	1	UNKNOWN: USER IMPORTED
N0543D12	2	112858187	2q14.1	1.008362815	N/A	1.008362815	N/A	1	UNKNOWN: USER IMPORTED
N0119B10	2	112948447	2q14.1	0.971840896	N/A	0.971840896	N/A	1	UNKNOWN: USER IMPORTED
N0477F18	2	113072800	2q14.1	0.947220147	N/A	0.947220147	N/A	1	UNKNOWN: USER IMPORTED
N0309G22	2	113217010	2q14.1	0.983631024	N/A	0.983631024	N/A	1	UNKNOWN: USER IMPORTED
N0297B14	2	113333911	2q14.1	1.004132341	N/A	1.004132341	N/A	1	UNKNOWN: USER IMPORTED
N0725J03	2	113601197	2q14.1	1.139529904	N/A	1.139529904	N/A	1	UNKNOWN: USER IMPORTED
N0072B09	2	113791359	2q14.1	1.065774841	N/A	1.065774841	N/A	1	UNKNOWN: USER IMPORTED
N0793H14	2	113796244	2q14.1	1.028904002	N/A	1.028904002	N/A	1	UNKNOWN: USER IMPORTED
N0065I12	2	113827137	2q14.1	1.107277327	N/A	1.107277327	N/A	1	UNKNOWN: USER IMPORTED
N0638N20	2	113976174	2q14.1	1.031574894	N/A	1.031574894	N/A	1	UNKNOWN: USER IMPORTED
N0020H11	2	114082554	2q14.1	1.097355059	N/A	1.097355059	N/A	1	UNKNOWN: USER IMPORTED
N0395L14	2	114158759	2q14.1	1.117362207	N/A	1.117362207	N/A	1	UNKNOWN: USER IMPORTED
N0702P07	2	114227010	2q14.1	1.083908586	N/A	1.083908586	N/A	1	UNKNOWN: USER IMPORTED
N0023J23	2	114300131	2q14.1	0.971524796	N/A	0.971524796	N/A	1	UNKNOWN: USER IMPORTED
N0033I22	2	114302586	2q14.1	0.886497691	N/A	0.886497691	N/A	1	UNKNOWN: USER IMPORTED
N0380K17	2	114581251	2q14.1	1.059171134	N/A	1.059171134	N/A	1	UNKNOWN: USER IMPORTED
N0691N10	2	114581335	2q14.1	0.956741737	N/A	0.956741737	N/A	1	UNKNOWN: USER IMPORTED
N0475I16	2	114661209	2q14.1	0.838165427	N/A	0.838165427	N/A	1	UNKNOWN: USER IMPORTED
N0627I08	2	114743079	2q14.1	1.041478323	N/A	1.041478323	N/A	1	UNKNOWN: USER IMPORTED
N0106G23	2	114828806	2q14.1	0.968898523	N/A	0.968898523	N/A	1	UNKNOWN: USER IMPORTED
N0321O23	2	114922787	2q14.1	0.973597099	N/A	0.973597099	N/A	1	UNKNOWN: USER IMPORTED
N0269A18	2	115099758	2q14.1	1.098912757	N/A	1.098912757	N/A	1	UNKNOWN: USER IMPORTED
N0026P24	2	115148795	2q14.1	0.975393955	N/A	0.975393955	N/A	1	UNKNOWN: USER IMPORTED
N0142H08	2	115226999	2q14.1	0.945987077	N/A	0.945987077	N/A	1	UNKNOWN: USER IMPORTED
N0138K11	2	115312125	2q14.1	1.058509781	N/A	1.058509781	N/A	1	UNKNOWN: USER IMPORTED
N0608N13	2	115388182	2q14.1	1.067145139	N/A	1.067145139	N/A	1	UNKNOWN: USER IMPORTED
N0509C02	2	115612201	2q14.1	1.086458412	N/A	1.086458412	N/A	1	UNKNOWN: USER IMPORTED
N0725F23	2	115616347	2q14.1	0.848325663	N/A	0.848325663	N/A	1	UNKNOWN: USER IMPORTED
N0062D24	2	115717021	2q14.1	0.886305333	N/A	0.886305333	N/A	1	UNKNOWN: USER IMPORTED
N0639D07	2	115740755	2q14.1	0.953005641	N/A	0.953005641	N/A	1	UNKNOWN: USER IMPORTED
N0115F20	2	115860112	2q14.1	1.064836057	N/A	1.064836057	N/A	1	UNKNOWN: USER IMPORTED
N0784M11	2	115989009	2q14.1	1.068112974	N/A	1.068112974	N/A	1	UNKNOWN: USER IMPORTED
N0281F09	2	116097521	2q14.1	1.000811956	N/A	1.000811956	N/A	1	UNKNOWN: USER IMPORTED
N0261I22	2	116278477	2q14.1	0.930596406	N/A	0.930596406	N/A	1	UNKNOWN: USER IMPORTED
N0154L10	2	116387706	2q14.1	0.755141417	N/A	0.755141417	N/A	1	UNKNOWN: USER IMPORTED
N0672O18	2	116509191	2q14.1	1.051403069	N/A	1.051403069	N/A	1	UNKNOWN: USER IMPORTED
N0701B12	2	116610679	2q14.1	0.902488833	N/A	0.902488833	N/A	1	UNKNOWN: USER IMPORTED
N0681G14	2	116687476	2q14.1	0.948752164	N/A	0.948752164	N/A	1	UNKNOWN: USER IMPORTED
N0731K11	2	116779771	2q14.1	0.979068972	N/A	0.979068972	N/A	1	UNKNOWN: USER IMPORTED
N0479M06	2	116857719	2q14.1	0.992470925	N/A	0.992470925	N/A	1	UNKNOWN: USER IMPORTED
N0699E08	2	116995003	2q14.1	1.041199305	N/A	1.041199305	N/A	1	UNKNOWN: USER IMPORTED
N0009D06	2	117053302	2q14.1	0.962095319	N/A	0.962095319	N/A	1	UNKNOWN: USER IMPORTED
N0583K02	2	117139064	2q14.1	0.912148246	N/A	0.912148246	N/A	1	UNKNOWN: USER IMPORTED
N0150F12	2	117190015	2q14.1	1.02748492	N/A	1.02748492	N/A	1	UNKNOWN: USER IMPORTED
N0625P17	2	117240482	2q14.1	1.009827209	N/A	1.009827209	N/A	1	UNKNOWN: USER IMPORTED
N0592B12	2	117474044	2q14.1	1.028005871	N/A	1.028005871	N/A	1	UNKNOWN: USER IMPORTED
N0321K13	2	117489744	2q14.1	0.935536322	N/A	0.935536322	N/A	1	UNKNOWN: USER IMPORTED
N0716B12	2	117511131	2q14.1	0.901755892	N/A	0.901755892	N/A	1	UNKNOWN: USER IMPORTED
N0814G20	2	117832088	2q14.1	1.006266615	N/A	1.006266615	N/A	1	UNKNOWN: USER IMPORTED
N0121A01	2	117855312	2q14.1	1.052148305	N/A	1.052148305	N/A	1	UNKNOWN: USER IMPORTED
N0584P12	2	117988482	2q14.1	1.064765956	N/A	1.064765956	N/A	1	UNKNOWN: USER IMPORTED
N0264N11	2	118157843	2q14.2	1.072363576	N/A	1.072363576	N/A	1	UNKNOWN: USER IMPORTED
N0744C15	2	118212166	2q14.2	1.184196471	N/A	1.184196471	N/A	1	UNKNOWN: USER IMPORTED
N0307O02	2	118377384	2q14.2	1.058414594	N/A	1.058414594	N/A	1	UNKNOWN: USER IMPORTED
N0456F08	2	118538073	2q14.2	1.0969287	N/A	1.0969287	N/A	1	UNKNOWN: USER IMPORTED
N0098C01	2	118594724	2q14.2	0.91715509	N/A	0.91715509	N/A	1	UNKNOWN: USER IMPORTED
N0730J04	2	118791353	2q14.2	1.076794141	N/A	1.076794141	N/A	1	UNKNOWN: USER IMPORTED
N0065I23	2	118925803	2q14.2	1.09714882	N/A	1.09714882	N/A	1	UNKNOWN: USER IMPORTED
N0041C17	2	119072861	2q14.2	1.043417562	N/A	1.043417562	N/A	1	UNKNOWN: USER IMPORTED
N0553P02	2	119198455	2q14.2	1.189115465	N/A	1.189115465	N/A	1	UNKNOWN: USER IMPORTED
N0093F22	2	119368879	2q14.2	1.118959566	N/A	1.118959566	N/A	1	UNKNOWN: USER IMPORTED
N0416F04	2	119467513	2q14.2	1.076875248	N/A	1.076875248	N/A	1	UNKNOWN: USER IMPORTED
N0577C20	2	119555728	2q14.2	1.088377523	N/A	1.088377523	N/A	1	UNKNOWN: USER IMPORTED
N0077A13	2	119596632	2q14.2	1.127474849	N/A	1.127474849	N/A	1	UNKNOWN: USER IMPORTED
N0713C14	2	119788521	2q14.2	1.153102996	N/A	1.153102996	N/A	1	UNKNOWN: USER IMPORTED
N0222B01	2	119894595	2q14.2	0.859719366	N/A	0.859719366	N/A	1	UNKNOWN: USER IMPORTED
N0141F06	2	119974866	2q14.2	1.096465654	N/A	1.096465654	N/A	1	UNKNOWN: USER IMPORTED
N0646F20	2	120071112	2q14.2	1.057785566	N/A	1.057785566	N/A	1	UNKNOWN: USER IMPORTED
N0709H17	2	120273199	2q14.2	0.813200616	N/A	0.813200616	N/A	1	UNKNOWN: USER IMPORTED
N0733E21	2	120359380	2q14.2	0.973807006	N/A	0.973807006	N/A	1	UNKNOWN: USER IMPORTED
N0116A14	2	120410773	2q14.2	0.955307484	N/A	0.955307484	N/A	1	UNKNOWN: USER IMPORTED
N0700D19	2	120457675	2q14.2	0.97122327	N/A	0.97122327	N/A	1	UNKNOWN: USER IMPORTED
N0152C04	2	120618239	2q14.2	0.908496629	N/A	0.908496629	N/A	1	UNKNOWN: USER IMPORTED
N0102L23	2	120619082	2q14.2	1.050289677	N/A	1.050289677	N/A	1	UNKNOWN: USER IMPORTED
N0347L11	2	120709060	2q14.2	0.868061131	N/A	0.868061131	N/A	1	UNKNOWN: USER IMPORTED
N0190D23	2	120816769	2q14.2	0.890490593	N/A	0.890490593	N/A	1	UNKNOWN: USER IMPORTED
N0438O12	2	120819666	2q14.2	0.997830357	N/A	0.997830357	N/A	1	UNKNOWN: USER IMPORTED
N0818M02	2	120832191	2q14.2	0.867015064	N/A	0.867015064	N/A	1	UNKNOWN: USER IMPORTED
N0213H22	2	121124538	2q14.2	1.153371701	N/A	1.153371701	N/A	1	UNKNOWN: USER IMPORTED
N0152B18	2	121231360	2q14.2	0.877597693	N/A	0.877597693	N/A	1	UNKNOWN: USER IMPORTED
N0297L15	2	121337964	2q14.2	0.866366601	N/A	0.866366601	N/A	1	UNKNOWN: USER IMPORTED
N0078E20	2	121430344	2q14.2	1.099292514	N/A	1.099292514	N/A	1	UNKNOWN: USER IMPORTED
N0716M19	2	121565532	2q14.2	1.003476541	N/A	1.003476541	N/A	1	UNKNOWN: USER IMPORTED
N0598J08	2	121627361	2q14.2	0.965124154	N/A	0.965124154	N/A	1	UNKNOWN: USER IMPORTED
N0795C01	2	121854904	2q14.2	1.124661871	N/A	1.124661871	N/A	1	UNKNOWN: USER IMPORTED
N0102E15	2	121874941	2q14.2	1.012103174	N/A	1.012103174	N/A	1	UNKNOWN: USER IMPORTED
N0002M03	2	122005470	2q14.2	0.891648703	N/A	0.891648703	N/A	1	UNKNOWN: USER IMPORTED
N0385C15	2	122055541	2q14.2	0.969983359	N/A	0.969983359	N/A	1	UNKNOWN: USER IMPORTED
N0282H16	2	122224071	2q14.2	0.931067583	N/A	0.931067583	N/A	1	UNKNOWN: USER IMPORTED
N0360O17	2	122353484	2q14.2	0.869778466	N/A	0.869778466	N/A	1	UNKNOWN: USER IMPORTED
N0211O15	2	122532802	2q14.2	1.047760575	N/A	1.047760575	N/A	1	UNKNOWN: USER IMPORTED
M2022K06	2	122656563	2q14.2	1.028685567	N/A	1.028685567	N/A	1	UNKNOWN: USER IMPORTED
N0679P12	2	122842409	2q14.2	1.102923507	N/A	1.102923507	N/A	1	UNKNOWN: USER IMPORTED
N0649K01	2	122947677	2q14.2	1.013645305	N/A	1.013645305	N/A	1	UNKNOWN: USER IMPORTED
N0166P16	2	123169040	2q14.3	1.04460522	N/A	1.04460522	N/A	1	UNKNOWN: USER IMPORTED
N0664H20	2	123325730	2q14.3	1.118958574	N/A	1.118958574	N/A	1	UNKNOWN: USER IMPORTED
N0640F22	2	123481555	2q14.3	0.960200302	N/A	0.960200302	N/A	1	UNKNOWN: USER IMPORTED
N0054O05	2	123562667	2q14.3	0.99286022	N/A	0.99286022	N/A	1	UNKNOWN: USER IMPORTED
N0154O23	2	123704031	2q14.3	0.858002031	N/A	0.858002031	N/A	1	UNKNOWN: USER IMPORTED
N0805D14	2	123720307	2q14.3	1.026785096	N/A	1.026785096	N/A	1	UNKNOWN: USER IMPORTED
N0423F22	2	123808410	2q14.3	0.866195066	N/A	0.866195066	N/A	1	UNKNOWN: USER IMPORTED
N0017O09	2	123959120	2q14.3	0.960824571	N/A	0.960824571	N/A	1	UNKNOWN: USER IMPORTED
N0730G16	2	124064048	2q14.3	0.93200002	N/A	0.93200002	N/A	1	UNKNOWN: USER IMPORTED
N0476H02	2	124170010	2q14.3	1.056774698	N/A	1.056774698	N/A	1	UNKNOWN: USER IMPORTED
N0171G18	2	124421451	2q14.3	1.144896079	N/A	1.144896079	N/A	1	UNKNOWN: USER IMPORTED
F0502C08	2	124452194	2q14.3	1.009045683	N/A	1.009045683	N/A	1	UNKNOWN: USER IMPORTED
N0643A11	2	124470046	2q14.3	1.025961033	N/A	1.025961033	N/A	1	UNKNOWN: USER IMPORTED
N0314E14	2	124565714	2q14.3	0.920552081	N/A	0.920552081	N/A	1	UNKNOWN: USER IMPORTED
N0731N03	2	124645799	2q14.3	0.93603298	N/A	0.93603298	N/A	1	UNKNOWN: USER IMPORTED
N0001C10	2	124813441	2q14.3	1.109057129	N/A	1.109057129	N/A	1	UNKNOWN: USER IMPORTED
N0544J22	2	124961137	2q14.3	1.088642461	N/A	1.088642461	N/A	1	UNKNOWN: USER IMPORTED
N0009P06	2	125048308	2q14.3	1.077999745	N/A	1.077999745	N/A	1	UNKNOWN: USER IMPORTED
N0045D04	2	125052943	2q14.3	1.069973982	N/A	1.069973982	N/A	1	UNKNOWN: USER IMPORTED
N0666M02	2	125164971	2q14.3	1.0810731	N/A	1.0810731	N/A	1	UNKNOWN: USER IMPORTED
N0605O05	2	125283263	2q14.3	1.059909032	N/A	1.059909032	N/A	1	UNKNOWN: USER IMPORTED
N0732A07	2	125399499	2q14.3	1.098181997	N/A	1.098181997	N/A	1	UNKNOWN: USER IMPORTED
N0343D12	2	125507895	2q14.3	0.73508965	N/A	0.73508965	N/A	1	UNKNOWN: USER IMPORTED
N0027C04	2	125640735	2q14.3	1.02866881	N/A	1.02866881	N/A	1	UNKNOWN: USER IMPORTED
N0465G21	2	125864560	2q14.3	0.990704772	N/A	0.990704772	N/A	1	UNKNOWN: USER IMPORTED
N0514O01	2	125995559	2q14.3	0.981364866	N/A	0.981364866	N/A	1	UNKNOWN: USER IMPORTED
N0046G12	2	126151170	2q14.3	0.937666332	N/A	0.937666332	N/A	1	UNKNOWN: USER IMPORTED
N0195F23	2	126194485	2q14.3	1.014079695	N/A	1.014079695	N/A	1	UNKNOWN: USER IMPORTED
N0433P03	2	126365092	2q14.3	1.098289083	N/A	1.098289083	N/A	1	UNKNOWN: USER IMPORTED
N0704N17	2	126623616	2q14.3	0.948216241	N/A	0.948216241	N/A	1	UNKNOWN: USER IMPORTED
N0466M18	2	126664740	2q14.3	0.996623543	N/A	0.996623543	N/A	1	UNKNOWN: USER IMPORTED
N0507H23	2	126851643	2q14.3	0.859308871	N/A	0.859308871	N/A	1	UNKNOWN: USER IMPORTED
N0732K11	2	126907142	2q14.3	0.976348801	N/A	0.976348801	N/A	1	UNKNOWN: USER IMPORTED
N0002M10	2	127005690	2q14.3	1.008581051	N/A	1.008581051	N/A	1	UNKNOWN: USER IMPORTED
N0027K19	2	127095552	2q14.3	1.148747192	N/A	1.148747192	N/A	1	UNKNOWN: USER IMPORTED
N0167B08	2	127186473	2q14.3	1.068011243	N/A	1.068011243	N/A	1	UNKNOWN: USER IMPORTED
N0048K07	2	127277664	2q14.3	1.078455156	N/A	1.078455156	N/A	1	UNKNOWN: USER IMPORTED
N0064D04	2	127521934	2q21.1	1.106928308	N/A	1.106928308	N/A	1	UNKNOWN: USER IMPORTED
M2148L21	2	127539199	2q21.1	0.788250678	N/A	0.788250678	N/A	1	UNKNOWN: USER IMPORTED
N0437K23	2	127665027	2q21.1	0.878416699	N/A	0.878416699	N/A	1	UNKNOWN: USER IMPORTED
N0019E24	2	127763523	2q21.1	0.994765361	N/A	0.994765361	N/A	1	UNKNOWN: USER IMPORTED
N0420J17	2	127927995	2q21.1	0.993727395	N/A	0.993727395	N/A	1	UNKNOWN: USER IMPORTED
N0048B11	2	128124726	2q21.1	1.043879319	N/A	1.043879319	N/A	1	UNKNOWN: USER IMPORTED
M2503P13	2	128162839	2q21.1	0.893815004	N/A	0.893815004	N/A	1	UNKNOWN: USER IMPORTED
N0744H24	2	128219160	2q21.1	1.025439388	N/A	1.025439388	N/A	1	UNKNOWN: USER IMPORTED
N0140B20	2	128322252	2q21.1	1.088631257	N/A	1.088631257	N/A	1	UNKNOWN: USER IMPORTED
N0395A13	2	128513311	2q21.1	0.941944499	N/A	0.941944499	N/A	1	UNKNOWN: USER IMPORTED
N0016O05	2	128535727	2q21.1	1.033761521	N/A	1.033761521	N/A	1	UNKNOWN: USER IMPORTED
N0037M21	2	128618501	2q21.1	1.004501985	N/A	1.004501985	N/A	1	UNKNOWN: USER IMPORTED
N0631J09	2	128782323	2q21.1	0.93225534	N/A	0.93225534	N/A	1	UNKNOWN: USER IMPORTED
N0495E11	2	128904772	2q21.1	1.041335542	N/A	1.041335542	N/A	1	UNKNOWN: USER IMPORTED
N0535F09	2	128986159	2q21.1	0.995383413	N/A	0.995383413	N/A	1	UNKNOWN: USER IMPORTED
N0620L16	2	129129228	2q21.1	0.954152646	N/A	0.954152646	N/A	1	UNKNOWN: USER IMPORTED
N0190C02	2	129208845	2q21.1	1.077066019	N/A	1.077066019	N/A	1	UNKNOWN: USER IMPORTED
N0519F14	2	129330550	2q21.1	1.040219572	N/A	1.040219572	N/A	1	UNKNOWN: USER IMPORTED
N0136I05	2	129509320	2q21.1	1.048561237	N/A	1.048561237	N/A	1	UNKNOWN: USER IMPORTED
N0159J24	2	129587941	2q21.1	0.989363273	N/A	0.989363273	N/A	1	UNKNOWN: USER IMPORTED
N0440C08	2	129743885	2q21.1	0.989195109	N/A	0.989195109	N/A	1	UNKNOWN: USER IMPORTED
N0631F11	2	129839842	2q21.1	1.06488851	N/A	1.06488851	N/A	1	UNKNOWN: USER IMPORTED
N0081H07	2	129916550	2q21.1	1.113675688	N/A	1.113675688	N/A	1	UNKNOWN: USER IMPORTED
N0092K14	2	130041508	2q21.1	1.032413135	N/A	1.032413135	N/A	1	UNKNOWN: USER IMPORTED
N0652K09	2	130119667	2q21.1	0.971753245	N/A	0.971753245	N/A	1	UNKNOWN: USER IMPORTED
N0065C16	2	130168186	2q21.1	0.970947922	N/A	0.970947922	N/A	1	UNKNOWN: USER IMPORTED
N0744I06	2	130189391	2q21.1	0.910559215	N/A	0.910559215	N/A	1	UNKNOWN: USER IMPORTED
N0346O09	2	130196747	2q21.1	1.026361811	N/A	1.026361811	N/A	1	UNKNOWN: USER IMPORTED
N0794M07	2	130452346	2q21.1	1.132826151	N/A	1.132826151	N/A	1	UNKNOWN: USER IMPORTED
N0070H09	2	130481531	2q21.1	0.925405237	N/A	0.925405237	N/A	1	UNKNOWN: USER IMPORTED
N0313B01	2	130589943	2q21.1	1.0551116	N/A	1.0551116	N/A	1	UNKNOWN: USER IMPORTED
N0468B05	2	130700896	2q21.1	0.969811427	N/A	0.969811427	N/A	1	UNKNOWN: USER IMPORTED
N0637N07	2	130874146	2q21.1	1.116418268	N/A	1.116418268	N/A	1	UNKNOWN: USER IMPORTED
N0769N11	2	130989504	2q21.1	1.081749325	N/A	1.081749325	N/A	1	UNKNOWN: USER IMPORTED
N0583B15	2	131085949	2q21.1	1.048714826	N/A	1.048714826	N/A	1	UNKNOWN: USER IMPORTED
N0134G21	2	131413429	2q21.2	0.841629843	N/A	0.841629843	N/A	1	UNKNOWN: USER IMPORTED
N0814N19	2	131472538	2q21.2	1.081521075	N/A	1.081521075	N/A	1	UNKNOWN: USER IMPORTED
N0135O12	2	131628496	2q21.2	1.061730279	N/A	1.061730279	N/A	1	UNKNOWN: USER IMPORTED
N0195H18	2	131796389	2q21.2	0.91100838	N/A	0.91100838	N/A	1	UNKNOWN: USER IMPORTED
N0129L24	2	131926399	2q21.2	1.017409064	N/A	1.017409064	N/A	1	UNKNOWN: USER IMPORTED
N0487E11	2	132021842	2q21.2	0.906049427	N/A	0.906049427	N/A	1	UNKNOWN: USER IMPORTED
N0024O13	2	132202266	2q21.2	1.094877219	N/A	1.094877219	N/A	1	UNKNOWN: USER IMPORTED
N0611E16	2	132391333	2q21.2	1.2045219	N/A	1.2045219	N/A	1	UNKNOWN: USER IMPORTED
N0025F05	2	132548206	2q21.2	1.087480682	N/A	1.087480682	N/A	1	UNKNOWN: USER IMPORTED
N0641A19	2	132600228	2q21.2	1.005851361	N/A	1.005851361	N/A	1	UNKNOWN: USER IMPORTED
N0184H16	2	132612286	2q21.2	0.937370261	N/A	0.937370261	N/A	1	UNKNOWN: USER IMPORTED
N0785J20	2	132737510	2q21.2	0.804002167	N/A	0.804002167	N/A	1	UNKNOWN: USER IMPORTED
N0629P16	2	132856625	2q21.2	0.989352326	N/A	0.989352326	N/A	1	UNKNOWN: USER IMPORTED
N0790H07	2	132867233	2q21.2	0.916041797	N/A	0.916041797	N/A	1	UNKNOWN: USER IMPORTED
N0725P16	2	132974742	2q21.2	0.959037135	N/A	0.959037135	N/A	1	UNKNOWN: USER IMPORTED
N0412C19	2	133127321	2q21.2	0.976989827	N/A	0.976989827	N/A	1	UNKNOWN: USER IMPORTED
N0001L22	2	133192124	2q21.2	1.03798317	N/A	1.03798317	N/A	1	UNKNOWN: USER IMPORTED
N0258B17	2	133305445	2q21.2	1.095728945	N/A	1.095728945	N/A	1	UNKNOWN: USER IMPORTED
N0351L15	2	133438767	2q21.2	1.071446408	N/A	1.071446408	N/A	1	UNKNOWN: USER IMPORTED
N0393D01	2	133584356	2q21.2	0.825917023	N/A	0.825917023	N/A	1	UNKNOWN: USER IMPORTED
N0666E22	2	133744999	2q21.2	0.968145652	N/A	0.968145652	N/A	1	UNKNOWN: USER IMPORTED
N0033E16	2	133748488	2q21.2	1.057899889	N/A	1.057899889	N/A	1	UNKNOWN: USER IMPORTED
N0788B24	2	133828881	2q21.2	0.980088366	N/A	0.980088366	N/A	1	UNKNOWN: USER IMPORTED
N0736B01	2	133912469	2q21.2	0.899074193	N/A	0.899074193	N/A	1	UNKNOWN: USER IMPORTED
N0789J19	2	134027557	2q21.2	0.956900183	N/A	0.956900183	N/A	1	UNKNOWN: USER IMPORTED
N0279O20	2	134144100	2q21.2	1.030303947	N/A	1.030303947	N/A	1	UNKNOWN: USER IMPORTED
N0640C01	2	134202471	2q21.2	0.961176763	N/A	0.961176763	N/A	1	UNKNOWN: USER IMPORTED
N0295K01	2	134312083	2q21.2	1.075423743	N/A	1.075423743	N/A	1	UNKNOWN: USER IMPORTED
N0024I08	2	134376795	2q21.2	1.079078731	N/A	1.079078731	N/A	1	UNKNOWN: USER IMPORTED
N0261F18	2	134485847	2q21.2	1.075429792	N/A	1.075429792	N/A	1	UNKNOWN: USER IMPORTED
N0593G24	2	134598227	2q21.2	0.996618179	N/A	0.996618179	N/A	1	UNKNOWN: USER IMPORTED
N0260E12	2	134730665	2q21.2	0.808620726	N/A	0.808620726	N/A	1	UNKNOWN: USER IMPORTED
N0588E23	2	134901009	2q21.2	1.021602553	N/A	1.021602553	N/A	1	UNKNOWN: USER IMPORTED
N0436E24	2	134960168	2q21.3	1.17296538	N/A	1.17296538	N/A	1	UNKNOWN: USER IMPORTED
N0114N04	2	135090575	2q21.3	1.135099736	N/A	1.135099736	N/A	1	UNKNOWN: USER IMPORTED
M2012O08	2	135181527	2q21.3	1.136080362	N/A	1.136080362	N/A	1	UNKNOWN: USER IMPORTED
N0078E03	2	135251654	2q21.3	1.06971896	N/A	1.06971896	N/A	1	UNKNOWN: USER IMPORTED
N0129I07	2	135374657	2q21.3	1.082710616	N/A	1.082710616	N/A	1	UNKNOWN: USER IMPORTED
N0726P03	2	135528781	2q21.3	1.002794466	N/A	1.002794466	N/A	1	UNKNOWN: USER IMPORTED
N0818A07	2	135635370	2q21.3	0.897570236	N/A	0.897570236	N/A	1	UNKNOWN: USER IMPORTED
N0245L20	2	135771618	2q21.3	0.991433148	N/A	0.991433148	N/A	1	UNKNOWN: USER IMPORTED
N0255F21	2	135871556	2q21.3	0.921021472	N/A	0.921021472	N/A	1	UNKNOWN: USER IMPORTED
M2293I12	2	135890779	2q21.3	0.969111008	N/A	0.969111008	N/A	1	UNKNOWN: USER IMPORTED
N0375P16	2	135992329	2q21.3	0.974151961	N/A	0.974151961	N/A	1	UNKNOWN: USER IMPORTED
N0351J07	2	136095084	2q21.3	1.136447229	N/A	1.136447229	N/A	1	UNKNOWN: USER IMPORTED
N0117H09	2	136278579	2q21.3	1.009202643	N/A	1.009202643	N/A	1	UNKNOWN: USER IMPORTED
N0564I23	2	136464069	2q21.3	0.847925084	N/A	0.847925084	N/A	1	UNKNOWN: USER IMPORTED
N0073G13	2	136534114	2q21.3	0.702439469	N/A	0.702439469	N/A	1	UNKNOWN: USER IMPORTED
N0318L13	2	136664321	2q21.3	1.031548717	N/A	1.031548717	N/A	1	UNKNOWN: USER IMPORTED
N0726H03	2	136704657	2q21.3	1.097852809	N/A	1.097852809	N/A	1	UNKNOWN: USER IMPORTED
N0798L22	2	136708149	2q21.3	0.956631776	N/A	0.956631776	N/A	1	UNKNOWN: USER IMPORTED
N0493L21	2	136891341	2q22.1	1.151314271	N/A	1.151314271	N/A	1	UNKNOWN: USER IMPORTED
M2240D02	2	136998165	2q22.1	0.935944437	N/A	0.935944437	N/A	1	UNKNOWN: USER IMPORTED
N0064J23	2	137132615	2q22.1	1.094945635	N/A	1.094945635	N/A	1	UNKNOWN: USER IMPORTED
N0739B07	2	137276327	2q22.1	1.132797397	N/A	1.132797397	N/A	1	UNKNOWN: USER IMPORTED
N0630A15	2	137417648	2q22.1	0.926869532	N/A	0.926869532	N/A	1	UNKNOWN: USER IMPORTED
N0112N16	2	137589436	2q22.1	1.079807012	N/A	1.079807012	N/A	1	UNKNOWN: USER IMPORTED
N0470B05	2	137738482	2q22.1	1.106737933	N/A	1.106737933	N/A	1	UNKNOWN: USER IMPORTED
N0349H23	2	137787695	2q22.1	0.875109937	N/A	0.875109937	N/A	1	UNKNOWN: USER IMPORTED
N0123N10	2	137952250	2q22.1	1.176897798	N/A	1.176897798	N/A	1	UNKNOWN: USER IMPORTED
N0291P01	2	138106890	2q22.1	0.81498835	N/A	0.81498835	N/A	1	UNKNOWN: USER IMPORTED
N0666A06	2	138183463	2q22.1	1.054994203	N/A	1.054994203	N/A	1	UNKNOWN: USER IMPORTED
N0809L21	2	138296894	2q22.1	0.894063184	N/A	0.894063184	N/A	1	UNKNOWN: USER IMPORTED
N0723N08	2	138389036	2q22.1	1.036943548	N/A	1.036943548	N/A	1	UNKNOWN: USER IMPORTED
N0164L11	2	138456792	2q22.1	0.965408228	N/A	0.965408228	N/A	1	UNKNOWN: USER IMPORTED
N0125M21	2	138581841	2q22.1	0.994676421	N/A	0.994676421	N/A	1	UNKNOWN: USER IMPORTED
N0054I13	2	138693411	2q22.1	0.946275712	N/A	0.946275712	N/A	1	UNKNOWN: USER IMPORTED
N0186N09	2	138744494	2q22.1	0.9743699	N/A	0.9743699	N/A	1	UNKNOWN: USER IMPORTED
N0611J13	2	138865787	2q22.1	0.980407937	N/A	0.980407937	N/A	1	UNKNOWN: USER IMPORTED
N0814D20	2	139008517	2q22.1	1.107234691	N/A	1.107234691	N/A	1	UNKNOWN: USER IMPORTED
N0453M11	2	139135615	2q22.1	1.038425096	N/A	1.038425096	N/A	1	UNKNOWN: USER IMPORTED
N0062M14	2	139201958	2q22.1	0.887123348	N/A	0.887123348	N/A	1	UNKNOWN: USER IMPORTED
N0112L20	2	139273126	2q22.1	0.995543655	N/A	0.995543655	N/A	1	UNKNOWN: USER IMPORTED
N0720M18	2	139470425	2q22.1	1.034652115	N/A	1.034652115	N/A	1	UNKNOWN: USER IMPORTED
N0730C07	2	139519133	2q22.1	0.941391917	N/A	0.941391917	N/A	1	UNKNOWN: USER IMPORTED
N0381H18	2	139562806	2q22.1	0.932011225	N/A	0.932011225	N/A	1	UNKNOWN: USER IMPORTED
N0432O12	2	139631194	2q22.1	0.983015569	N/A	0.983015569	N/A	1	UNKNOWN: USER IMPORTED
N0015D09	2	139758801	2q22.1	0.937031652	N/A	0.937031652	N/A	1	UNKNOWN: USER IMPORTED
N0641H14	2	139879239	2q22.1	0.948711313	N/A	0.948711313	N/A	1	UNKNOWN: USER IMPORTED
N0280H24	2	139889410	2q22.1	0.994199027	N/A	0.994199027	N/A	1	UNKNOWN: USER IMPORTED
N0197H03	2	140001620	2q22.1	1.008456911	N/A	1.008456911	N/A	1	UNKNOWN: USER IMPORTED
N0700P17	2	140027342	2q22.1	0.973288137	N/A	0.973288137	N/A	1	UNKNOWN: USER IMPORTED
N0343N24	2	140096486	2q22.1	1.074555656	N/A	1.074555656	N/A	1	UNKNOWN: USER IMPORTED
N0171N08	2	140121652	2q22.1	1.0548951485	0.0450323463827726	1.0548951485	0.0450323463827726	2	UNKNOWN: USER IMPORTED
N0157J03	2	140181718	2q22.1	1.094668005	N/A	1.094668005	N/A	1	UNKNOWN: USER IMPORTED
N0606L09	2	140238393	2q22.1	1.04553974	N/A	1.04553974	N/A	1	UNKNOWN: USER IMPORTED
N0349I07	2	140326486	2q22.1	0.945143976	N/A	0.945143976	N/A	1	UNKNOWN: USER IMPORTED
N0760M12	2	140554183	2q22.1	0.886714836	N/A	0.886714836	N/A	1	UNKNOWN: USER IMPORTED
N0350N01	2	140570901	2q22.1	1.007374455	N/A	1.007374455	N/A	1	UNKNOWN: USER IMPORTED
N0745P09	2	140777800	2q22.1	1.023223907	N/A	1.023223907	N/A	1	UNKNOWN: USER IMPORTED
N0738L06	2	140967852	2q22.1	0.900351683	N/A	0.900351683	N/A	1	UNKNOWN: USER IMPORTED
N0763L10	2	141014744	2q22.1	0.905829803	N/A	0.905829803	N/A	1	UNKNOWN: USER IMPORTED
N0419E18	2	141058429	2q22.1	0.989027708	N/A	0.989027708	N/A	1	UNKNOWN: USER IMPORTED
N0379K06	2	141134639	2q22.1	1.014526876	N/A	1.014526876	N/A	1	UNKNOWN: USER IMPORTED
N0615B21	2	141290444	2q22.1	1.063735456	N/A	1.063735456	N/A	1	UNKNOWN: USER IMPORTED
N0605O14	2	141406553	2q22.2	1.037703161	N/A	1.037703161	N/A	1	UNKNOWN: USER IMPORTED
N0662P10	2	141500072	2q22.2	0.829415151	N/A	0.829415151	N/A	1	UNKNOWN: USER IMPORTED
N0664P07	2	141605023	2q22.2	0.897451648	N/A	0.897451648	N/A	1	UNKNOWN: USER IMPORTED
N0707N09	2	141735956	2q22.2	1.006421989	N/A	1.006421989	N/A	1	UNKNOWN: USER IMPORTED
N0593I12	2	141805098	2q22.2	1.031413571	N/A	1.031413571	N/A	1	UNKNOWN: USER IMPORTED
N0321H21	2	141947679	2q22.2	0.902848363	N/A	0.902848363	N/A	1	UNKNOWN: USER IMPORTED
N0713N09	2	142146615	2q22.2	0.909909067	N/A	0.909909067	N/A	1	UNKNOWN: USER IMPORTED
N0538A07	2	142288491	2q22.2	0.991778777	N/A	0.991778777	N/A	1	UNKNOWN: USER IMPORTED
N0620A03	2	142341741	2q22.2	1.053748838	N/A	1.053748838	N/A	1	UNKNOWN: USER IMPORTED
N0679C10	2	142447495	2q22.3	1.093936254	N/A	1.093936254	N/A	1	UNKNOWN: USER IMPORTED
N0177E14	2	142562192	2q22.3	1.066393359	N/A	1.066393359	N/A	1	UNKNOWN: USER IMPORTED
N0036M19	2	142657800	2q22.3	1.068254168	N/A	1.068254168	N/A	1	UNKNOWN: USER IMPORTED
N0628A18	2	142786417	2q22.3	0.972918296	N/A	0.972918296	N/A	1	UNKNOWN: USER IMPORTED
N0767I04	2	142911935	2q22.3	1.017507919	N/A	1.017507919	N/A	1	UNKNOWN: USER IMPORTED
N0662F15	2	143028518	2q22.3	1.055793576	N/A	1.055793576	N/A	1	UNKNOWN: USER IMPORTED
N0253K09	2	143184517	2q22.3	0.906407569	N/A	0.906407569	N/A	1	UNKNOWN: USER IMPORTED
M2130L12	2	143235709	2q22.3	1.007861198	N/A	1.007861198	N/A	1	UNKNOWN: USER IMPORTED
N0510J20	2	143364804	2q22.3	1.073062805	N/A	1.073062805	N/A	1	UNKNOWN: USER IMPORTED
N0734C21	2	143399859	2q22.3	0.938819485	N/A	0.938819485	N/A	1	UNKNOWN: USER IMPORTED
N0592N03	2	143508005	2q22.3	0.967425898	N/A	0.967425898	N/A	1	UNKNOWN: USER IMPORTED
N0799C14	2	143557526	2q22.3	0.913498019	N/A	0.913498019	N/A	1	UNKNOWN: USER IMPORTED
M2110I08	2	143699272	2q22.3	1.036019241	N/A	1.036019241	N/A	1	UNKNOWN: USER IMPORTED
N0794O15	2	143835693	2q22.3	0.96634017	N/A	0.96634017	N/A	1	UNKNOWN: USER IMPORTED
N0115I12	2	143907907	2q22.3	1.079664727	N/A	1.079664727	N/A	1	UNKNOWN: USER IMPORTED
M2010L10	2	144002359	2q22.3	1.087258083	N/A	1.087258083	N/A	1	UNKNOWN: USER IMPORTED
N0186C15	2	144049426	2q22.3	0.993874875	N/A	0.993874875	N/A	1	UNKNOWN: USER IMPORTED
N0664H01	2	144126807	2q22.3	1.105485628	N/A	1.105485628	N/A	1	UNKNOWN: USER IMPORTED
N0393I07	2	144248282	2q22.3	1.030391698	N/A	1.030391698	N/A	1	UNKNOWN: USER IMPORTED
N0434H14	2	144379841	2q22.3	1.082941049	N/A	1.082941049	N/A	1	UNKNOWN: USER IMPORTED
N0067P22	2	144430983	2q22.3	1.118602614	N/A	1.118602614	N/A	1	UNKNOWN: USER IMPORTED
N0718D07	2	144514768	2q22.3	1.093699278	N/A	1.093699278	N/A	1	UNKNOWN: USER IMPORTED
N0606F10	2	144609507	2q22.3	1.073611816	N/A	1.073611816	N/A	1	UNKNOWN: USER IMPORTED
N0158G12	2	144736051	2q22.3	0.951859132	N/A	0.951859132	N/A	1	UNKNOWN: USER IMPORTED
N0684M13	2	144864515	2q23.1	1.060867646	N/A	1.060867646	N/A	1	UNKNOWN: USER IMPORTED
N0473E22	2	144940269	2q23.1	1.046311648	N/A	1.046311648	N/A	1	UNKNOWN: USER IMPORTED
N0095O09	2	145039672	2q23.1	0.862734617	N/A	0.862734617	N/A	1	UNKNOWN: USER IMPORTED
N0328C22	2	145052917	2q23.1	0.956839601	N/A	0.956839601	N/A	1	UNKNOWN: USER IMPORTED
N0107E05	2	145186865	2q23.1	1.00114875	N/A	1.00114875	N/A	1	UNKNOWN: USER IMPORTED
M2006I07	2	145344088	2q23.1	1.000375176	N/A	1.000375176	N/A	1	UNKNOWN: USER IMPORTED
N0357J09	2	145461854	2q23.1	0.901914736	N/A	0.901914736	N/A	1	UNKNOWN: USER IMPORTED
N0752P04	2	145681747	2q23.1	1.090695925	N/A	1.090695925	N/A	1	UNKNOWN: USER IMPORTED
N0206I11	2	145792729	2q23.1	1.091610119	N/A	1.091610119	N/A	1	UNKNOWN: USER IMPORTED
N0123K15	2	145871567	2q23.1	1.098516144	N/A	1.098516144	N/A	1	UNKNOWN: USER IMPORTED
N0337O08	2	145979665	2q23.1	1.056215969	N/A	1.056215969	N/A	1	UNKNOWN: USER IMPORTED
N0624D15	2	146032753	2q23.1	0.983994867	N/A	0.983994867	N/A	1	UNKNOWN: USER IMPORTED
N0026J15	2	146188613	2q23.1	1.035821926	N/A	1.035821926	N/A	1	UNKNOWN: USER IMPORTED
N0114K22	2	146216574	2q23.1	1.035653762	N/A	1.035653762	N/A	1	UNKNOWN: USER IMPORTED
N0707K03	2	146376576	2q23.2	1.046712525	N/A	1.046712525	N/A	1	UNKNOWN: USER IMPORTED
N0077P13	2	146439446	2q23.2	1.064473652	N/A	1.064473652	N/A	1	UNKNOWN: USER IMPORTED
N0320H11	2	146546347	2q23.2	1.086665741	N/A	1.086665741	N/A	1	UNKNOWN: USER IMPORTED
N0319G15	2	146586374	2q23.2	1.070009479	N/A	1.070009479	N/A	1	UNKNOWN: USER IMPORTED
N0015I03	2	146729599	2q23.2	0.821571135	N/A	0.821571135	N/A	1	UNKNOWN: USER IMPORTED
N0033H10	2	146812555	2q23.2	0.99700092	N/A	0.99700092	N/A	1	UNKNOWN: USER IMPORTED
N0614N07	2	146823592	2q23.2	0.938097352	N/A	0.938097352	N/A	1	UNKNOWN: USER IMPORTED
N0558O21	2	146998867	2q23.2	1.052526476	N/A	1.052526476	N/A	1	UNKNOWN: USER IMPORTED
N0439K17	2	147115984	2q23.2	1.020428975	N/A	1.020428975	N/A	1	UNKNOWN: USER IMPORTED
N0636B20	2	147260148	2q23.2	0.99452187	N/A	0.99452187	N/A	1	UNKNOWN: USER IMPORTED
N0432B13	2	147391455	2q23.3	0.824869965	N/A	0.824869965	N/A	1	UNKNOWN: USER IMPORTED
N0583I16	2	147451245	2q23.3	0.913734698	N/A	0.913734698	N/A	1	UNKNOWN: USER IMPORTED
N0597B11	2	147526705	2q23.3	0.820114574	N/A	0.820114574	N/A	1	UNKNOWN: USER IMPORTED
N0120M19	2	147598273	2q23.3	1.070057568	N/A	1.070057568	N/A	1	UNKNOWN: USER IMPORTED
N0451O08	2	147730139	2q23.3	1.036624671	N/A	1.036624671	N/A	1	UNKNOWN: USER IMPORTED
N0259M09	2	147827877	2q23.3	0.95226923	N/A	0.95226923	N/A	1	UNKNOWN: USER IMPORTED
N0143E10	2	147955945	2q23.3	1.034076332	N/A	1.034076332	N/A	1	UNKNOWN: USER IMPORTED
N0100I09	2	148060566	2q23.3	0.98258461	N/A	0.98258461	N/A	1	UNKNOWN: USER IMPORTED
N0593F02	2	148148669	2q23.3	1.04627397	N/A	1.04627397	N/A	1	UNKNOWN: USER IMPORTED
N0125A06	2	148291212	2q23.3	1.122052157	N/A	1.122052157	N/A	1	UNKNOWN: USER IMPORTED
M2011N05	2	148418905	2q23.3	1.115337497	N/A	1.115337497	N/A	1	UNKNOWN: USER IMPORTED
N0769B13	2	148494336	2q23.3	1.050029003	N/A	1.050029003	N/A	1	UNKNOWN: USER IMPORTED
N0107H08	2	148562306	2q23.3	0.936732507	N/A	0.936732507	N/A	1	UNKNOWN: USER IMPORTED
N0063M21	2	148665039	2q23.3	0.974269854	N/A	0.974269854	N/A	1	UNKNOWN: USER IMPORTED
N0626B14	2	148731653	2q23.3	0.977665754	N/A	0.977665754	N/A	1	UNKNOWN: USER IMPORTED
N0072H23	2	148824886	2q23.3	1.018800581	N/A	1.018800581	N/A	1	UNKNOWN: USER IMPORTED
N0617E18	2	148914476	2q23.3	1.014179146	N/A	1.014179146	N/A	1	UNKNOWN: USER IMPORTED
N0599E12	2	149036156	2q23.3	1.003794328	N/A	1.003794328	N/A	1	UNKNOWN: USER IMPORTED
N0780J17	2	149084404	2q23.3	1.059897332	N/A	1.059897332	N/A	1	UNKNOWN: USER IMPORTED
N0659J19	2	149269717	2q23.3	1.135619299	N/A	1.135619299	N/A	1	UNKNOWN: USER IMPORTED
N0469G04	2	149314143	2q23.3	1.002026821	N/A	1.002026821	N/A	1	UNKNOWN: USER IMPORTED
N0785J16	2	149457860	2q23.3	0.987511347	N/A	0.987511347	N/A	1	UNKNOWN: USER IMPORTED
N0021C06	2	149553703	2q23.3	1.060337573	N/A	1.060337573	N/A	1	UNKNOWN: USER IMPORTED
F0562G05	2	149807986	2q23.3	1.052853087	N/A	1.052853087	N/A	1	UNKNOWN: USER IMPORTED
N0541O14	2	149878857	2q23.3	1.10171582	N/A	1.10171582	N/A	1	UNKNOWN: USER IMPORTED
N0343B21	2	149994797	2q23.3	1.078351045	N/A	1.078351045	N/A	1	UNKNOWN: USER IMPORTED
N0621O06	2	150036787	2q23.3	0.973599974	N/A	0.973599974	N/A	1	UNKNOWN: USER IMPORTED
N0489G12	2	150170418	2q23.3	1.041240355	N/A	1.041240355	N/A	1	UNKNOWN: USER IMPORTED
N0585A11	2	150237578	2q23.3	1.128521908	N/A	1.128521908	N/A	1	UNKNOWN: USER IMPORTED
N0269L24	2	150309569	2q23.3	0.929740218	N/A	0.929740218	N/A	1	UNKNOWN: USER IMPORTED
N0687M13	2	150456156	2q23.3	0.937928692	N/A	0.937928692	N/A	1	UNKNOWN: USER IMPORTED
N0068G05	2	150498520	2q23.3	1.088085616	N/A	1.088085616	N/A	1	UNKNOWN: USER IMPORTED
N0279C03	2	150611765	2q23.3	1.007812812	N/A	1.007812812	N/A	1	UNKNOWN: USER IMPORTED
N0714M08	2	150679575	2q23.3	1.057724091	N/A	1.057724091	N/A	1	UNKNOWN: USER IMPORTED
M2021O11	2	150827508	2q23.3	1.026726993	N/A	1.026726993	N/A	1	UNKNOWN: USER IMPORTED
N0062P16	2	150858927	2q23.3	1.009991804	N/A	1.009991804	N/A	1	UNKNOWN: USER IMPORTED
M2055D13	2	150978295	2q23.3	0.924382471	N/A	0.924382471	N/A	1	UNKNOWN: USER IMPORTED
F0618I23	2	150997435	2q23.3	1.037392117	N/A	1.037392117	N/A	1	UNKNOWN: USER IMPORTED
N0021M18	2	151120793	2q23.3	1.037988127	N/A	1.037988127	N/A	1	UNKNOWN: USER IMPORTED
N0454F04	2	151184209	2q23.3	0.978778948	N/A	0.978778948	N/A	1	UNKNOWN: USER IMPORTED
N0096L08	2	151296491	2q23.3	0.957851658	N/A	0.957851658	N/A	1	UNKNOWN: USER IMPORTED
N0022J23	2	151338279	2q23.3	1.102610183	N/A	1.102610183	N/A	1	UNKNOWN: USER IMPORTED
N0720N12	2	151490418	2q23.3	1.072085947	N/A	1.072085947	N/A	1	UNKNOWN: USER IMPORTED
N0147I08	2	151600649	2q23.3	1.038608628	N/A	1.038608628	N/A	1	UNKNOWN: USER IMPORTED
N0681M13	2	151798917	2q23.3	1.125785277	N/A	1.125785277	N/A	1	UNKNOWN: USER IMPORTED
N0078F07	2	151849091	2q23.3	0.999333343	N/A	0.999333343	N/A	1	UNKNOWN: USER IMPORTED
N0407E14	2	151932553	2q23.3	0.897939879	N/A	0.897939879	N/A	1	UNKNOWN: USER IMPORTED
N0619C24	2	152201325	2q24.1	1.013171154	N/A	1.013171154	N/A	1	UNKNOWN: USER IMPORTED
N0600C17	2	152253779	2q24.1	0.969092566	N/A	0.969092566	N/A	1	UNKNOWN: USER IMPORTED
N0624O01	2	152368455	2q24.1	1.022486108	N/A	1.022486108	N/A	1	UNKNOWN: USER IMPORTED
N0346A19	2	152427059	2q24.1	0.906126172	N/A	0.906126172	N/A	1	UNKNOWN: USER IMPORTED
N0347O02	2	152445491	2q24.1	1.006898817	N/A	1.006898817	N/A	1	UNKNOWN: USER IMPORTED
N0115H05	2	152571783	2q24.1	0.924518906	N/A	0.924518906	N/A	1	UNKNOWN: USER IMPORTED
N0185M22	2	152626905	2q24.1	0.973423779	N/A	0.973423779	N/A	1	UNKNOWN: USER IMPORTED
N0274B24	2	152751906	2q24.1	0.796938488	N/A	0.796938488	N/A	1	UNKNOWN: USER IMPORTED
N0764F09	2	152867995	2q24.1	0.886888354	N/A	0.886888354	N/A	1	UNKNOWN: USER IMPORTED
N0804I20	2	152995322	2q24.1	0.972487772	N/A	0.972487772	N/A	1	UNKNOWN: USER IMPORTED
N0352J13	2	153033562	2q24.1	0.937309876	N/A	0.937309876	N/A	1	UNKNOWN: USER IMPORTED
N0447P16	2	153158381	2q24.1	1.132076553	N/A	1.132076553	N/A	1	UNKNOWN: USER IMPORTED
N0056I19	2	153303671	2q24.1	0.802420672	N/A	0.802420672	N/A	1	UNKNOWN: USER IMPORTED
N0150L12	2	153434134	2q24.1	0.978158645	N/A	0.978158645	N/A	1	UNKNOWN: USER IMPORTED
N0058K07	2	153553473	2q24.1	0.9811149	N/A	0.9811149	N/A	1	UNKNOWN: USER IMPORTED
N0712M08	2	153698244	2q24.1	1.080878859	N/A	1.080878859	N/A	1	UNKNOWN: USER IMPORTED
N0107D18	2	153793272	2q24.1	0.922501434	N/A	0.922501434	N/A	1	UNKNOWN: USER IMPORTED
N0005G15	2	153861210	2q24.1	0.968503	N/A	0.968503	N/A	1	UNKNOWN: USER IMPORTED
N0410A14	2	153977896	2q24.1	0.896351245	N/A	0.896351245	N/A	1	UNKNOWN: USER IMPORTED
N0811N16	2	153979670	2q24.1	0.806783416	N/A	0.806783416	N/A	1	UNKNOWN: USER IMPORTED
N0454A19	2	154064489	2q24.1	0.945522048	N/A	0.945522048	N/A	1	UNKNOWN: USER IMPORTED
N0074P18	2	154176547	2q24.1	1.051585611	N/A	1.051585611	N/A	1	UNKNOWN: USER IMPORTED
N0440F15	2	154180456	2q24.1	1.07028681	N/A	1.07028681	N/A	1	UNKNOWN: USER IMPORTED
N0745F05	2	154395294	2q24.1	1.054106682	N/A	1.054106682	N/A	1	UNKNOWN: USER IMPORTED
N0343H02	2	154500510	2q24.1	0.933355545	N/A	0.933355545	N/A	1	UNKNOWN: USER IMPORTED
N0261E11	2	154603623	2q24.1	1.06642836	N/A	1.06642836	N/A	1	UNKNOWN: USER IMPORTED
N0044N06	2	154825559	2q24.1	0.961735889	N/A	0.961735889	N/A	1	UNKNOWN: USER IMPORTED
N0326C07	2	154875347	2q24.1	0.89787771	N/A	0.89787771	N/A	1	UNKNOWN: USER IMPORTED
N0223F06	2	154984593	2q24.1	0.901050615	N/A	0.901050615	N/A	1	UNKNOWN: USER IMPORTED
N0196C20	2	155040906	2q24.1	0.952054266	N/A	0.952054266	N/A	1	UNKNOWN: USER IMPORTED
N0187G20	2	155143595	2q24.1	0.945612674	N/A	0.945612674	N/A	1	UNKNOWN: USER IMPORTED
N0633H24	2	155147020	2q24.1	0.810064398	N/A	0.810064398	N/A	1	UNKNOWN: USER IMPORTED
N0357O18	2	155296108	2q24.1	0.987702812	N/A	0.987702812	N/A	1	UNKNOWN: USER IMPORTED
N0155D01	2	155483621	2q24.1	0.993260343	N/A	0.993260343	N/A	1	UNKNOWN: USER IMPORTED
N0157M22	2	155554863	2q24.1	1.04676815	N/A	1.04676815	N/A	1	UNKNOWN: USER IMPORTED
N0621K10	2	155634080	2q24.1	1.11548821	N/A	1.11548821	N/A	1	UNKNOWN: USER IMPORTED
N0266L10	2	155783350	2q24.1	0.867005148	N/A	0.867005148	N/A	1	UNKNOWN: USER IMPORTED
N0325I24	2	155841659	2q24.1	0.996185871	N/A	0.996185871	N/A	1	UNKNOWN: USER IMPORTED
N0569P21	2	155995702	2q24.1	0.956919122	N/A	0.956919122	N/A	1	UNKNOWN: USER IMPORTED
N0280K06	2	156050161	2q24.1	1.002318431	N/A	1.002318431	N/A	1	UNKNOWN: USER IMPORTED
N0268C11	2	156137181	2q24.1	1.015164333	N/A	1.015164333	N/A	1	UNKNOWN: USER IMPORTED
N0631C11	2	156249210	2q24.1	1.0569033	N/A	1.0569033	N/A	1	UNKNOWN: USER IMPORTED
N0611G01	2	156308604	2q24.1	1.073486685	N/A	1.073486685	N/A	1	UNKNOWN: USER IMPORTED
N0039F13	2	156387230	2q24.1	1.066138436	N/A	1.066138436	N/A	1	UNKNOWN: USER IMPORTED
N0655P12	2	156504711	2q24.1	1.001668283	N/A	1.001668283	N/A	1	UNKNOWN: USER IMPORTED
N0183E18	2	156524741	2q24.1	1.03157648	N/A	1.03157648	N/A	1	UNKNOWN: USER IMPORTED
N0777J01	2	156533276	2q24.1	0.966027143	N/A	0.966027143	N/A	1	UNKNOWN: USER IMPORTED
N0737D07	2	156699489	2q24.1	0.956871528	N/A	0.956871528	N/A	1	UNKNOWN: USER IMPORTED
N0079L12	2	156723670	2q24.1	0.999626221	N/A	0.999626221	N/A	1	UNKNOWN: USER IMPORTED
N0498C14	2	156841597	2q24.2	0.837510024	N/A	0.837510024	N/A	1	UNKNOWN: USER IMPORTED
N0815O15	2	156982739	2q24.2	0.911896	N/A	0.911896	N/A	1	UNKNOWN: USER IMPORTED
N0264P17	2	157102619	2q24.2	0.878303664	N/A	0.878303664	N/A	1	UNKNOWN: USER IMPORTED
N0678M15	2	157281054	2q24.2	0.861671694	N/A	0.861671694	N/A	1	UNKNOWN: USER IMPORTED
N0300B13	2	157391233	2q24.2	1.086710559	N/A	1.086710559	N/A	1	UNKNOWN: USER IMPORTED
N0177D03	2	157550383	2q24.2	1.110814125	N/A	1.110814125	N/A	1	UNKNOWN: USER IMPORTED
N0771G02	2	157586453	2q24.2	0.979823528	N/A	0.979823528	N/A	1	UNKNOWN: USER IMPORTED
N0098J07	2	157762482	2q24.2	0.991374091	N/A	0.991374091	N/A	1	UNKNOWN: USER IMPORTED
M2015J08	2	157828878	2q24.2	0.943732728	N/A	0.943732728	N/A	1	UNKNOWN: USER IMPORTED
N0346F16	2	157886385	2q24.2	1.031402664	N/A	1.031402664	N/A	1	UNKNOWN: USER IMPORTED
N0715G20	2	157951256	2q24.2	0.948688409	N/A	0.948688409	N/A	1	UNKNOWN: USER IMPORTED
N0736C14	2	157984523	2q24.2	0.999843823	N/A	0.999843823	N/A	1	UNKNOWN: USER IMPORTED
N0023J04	2	158117566	2q24.2	0.975179585	N/A	0.975179585	N/A	1	UNKNOWN: USER IMPORTED
N0368O12	2	158233776	2q24.2	0.967501354	N/A	0.967501354	N/A	1	UNKNOWN: USER IMPORTED
N0149E11	2	158256537	2q24.2	1.026568843	N/A	1.026568843	N/A	1	UNKNOWN: USER IMPORTED
M2025I01	2	158474911	2q24.2	1.091594254	N/A	1.091594254	N/A	1	UNKNOWN: USER IMPORTED
N0081P01	2	158643906	2q24.2	1.024964047	N/A	1.024964047	N/A	1	UNKNOWN: USER IMPORTED
N1152H14	2	158735828	2q24.2	1.073333196	N/A	1.073333196	N/A	1	UNKNOWN: USER IMPORTED
N0379B20	2	158790442	2q24.2	0.94413529	N/A	0.94413529	N/A	1	UNKNOWN: USER IMPORTED
N0286M12	2	158984066	2q24.2	1.095178645	N/A	1.095178645	N/A	1	UNKNOWN: USER IMPORTED
N0744F01	2	159120616	2q24.2	1.052182811	N/A	1.052182811	N/A	1	UNKNOWN: USER IMPORTED
N0135A22	2	159148202	2q24.2	1.055128754	N/A	1.055128754	N/A	1	UNKNOWN: USER IMPORTED
N0275B11	2	159288942	2q24.2	0.845931112	N/A	0.845931112	N/A	1	UNKNOWN: USER IMPORTED
N0619B17	2	159405839	2q24.2	1.135900894	N/A	1.135900894	N/A	1	UNKNOWN: USER IMPORTED
N0613G20	2	159453413	2q24.2	1.0772439	N/A	1.0772439	N/A	1	UNKNOWN: USER IMPORTED
N0797D23	2	159602020	2q24.2	1.050226318	N/A	1.050226318	N/A	1	UNKNOWN: USER IMPORTED
N0720M21	2	159735146	2q24.2	0.968345545	N/A	0.968345545	N/A	1	UNKNOWN: USER IMPORTED
N0015B15	2	159821027	2q24.2	0.933444088	N/A	0.933444088	N/A	1	UNKNOWN: USER IMPORTED
N0137B08	2	159878914	2q24.2	1.011541173	N/A	1.011541173	N/A	1	UNKNOWN: USER IMPORTED
N0706G02	2	159984328	2q24.2	0.94399836	N/A	0.94399836	N/A	1	UNKNOWN: USER IMPORTED
N0252I24	2	160052290	2q24.2	1.033223416	N/A	1.033223416	N/A	1	UNKNOWN: USER IMPORTED
N0434E04	2	160146781	2q24.2	1.032585464	N/A	1.032585464	N/A	1	UNKNOWN: USER IMPORTED
N0383M20	2	160197666	2q24.2	0.916107634	N/A	0.916107634	N/A	1	UNKNOWN: USER IMPORTED
N0610B06	2	160341448	2q24.2	0.956592511	N/A	0.956592511	N/A	1	UNKNOWN: USER IMPORTED
N0703K10	2	160396031	2q24.2	0.81393435	N/A	0.81393435	N/A	1	UNKNOWN: USER IMPORTED
N0050J20	2	160512585	2q24.3	1.002620055	N/A	1.002620055	N/A	1	UNKNOWN: USER IMPORTED
N0662D15	2	160586365	2q24.3	1.097330271	N/A	1.097330271	N/A	1	UNKNOWN: USER IMPORTED
N0626C09	2	160783870	2q24.3	1.143297729	N/A	1.143297729	N/A	1	UNKNOWN: USER IMPORTED
N0099D08	2	160820922	2q24.3	0.960250176	N/A	0.960250176	N/A	1	UNKNOWN: USER IMPORTED
N0252K07	2	160965026	2q24.3	1.002416395	N/A	1.002416395	N/A	1	UNKNOWN: USER IMPORTED
N0076K03	2	161001967	2q24.3	1.144859393	N/A	1.144859393	N/A	1	UNKNOWN: USER IMPORTED
N0182K03	2	161113662	2q24.3	0.778827151	N/A	0.778827151	N/A	1	UNKNOWN: USER IMPORTED
N0280B22	2	161186250	2q24.3	1.071632221	N/A	1.071632221	N/A	1	UNKNOWN: USER IMPORTED
N0131M04	2	161300485	2q24.3	0.953793711	N/A	0.953793711	N/A	1	UNKNOWN: USER IMPORTED
N0390H05	2	161326760	2q24.3	0.943105782	N/A	0.943105782	N/A	1	UNKNOWN: USER IMPORTED
N0630J13	2	161505288	2q24.3	1.07921824	N/A	1.07921824	N/A	1	UNKNOWN: USER IMPORTED
N0717C22	2	161536982	2q24.3	1.13728904	N/A	1.13728904	N/A	1	UNKNOWN: USER IMPORTED
N0020D08	2	161547412	2q24.3	1.0475514105	0.00892349878106363	1.0475514105	0.00892349878106363	2	UNKNOWN: USER IMPORTED
N0130J08	2	161714751	2q24.3	0.926412237	N/A	0.926412237	N/A	1	UNKNOWN: USER IMPORTED
N0350H05	2	161810630	2q24.3	1.079065742	N/A	1.079065742	N/A	1	UNKNOWN: USER IMPORTED
N0606C11	2	161896309	2q24.3	1.047250828	N/A	1.047250828	N/A	1	UNKNOWN: USER IMPORTED
N0759G22	2	161999757	2q24.3	0.966060954	N/A	0.966060954	N/A	1	UNKNOWN: USER IMPORTED
N0742E18	2	162135691	2q24.3	1.049645578	N/A	1.049645578	N/A	1	UNKNOWN: USER IMPORTED
N0408O15	2	162221989	2q24.3	1.049226358	N/A	1.049226358	N/A	1	UNKNOWN: USER IMPORTED
N0668H08	2	162443823	2q24.3	1.018341898	N/A	1.018341898	N/A	1	UNKNOWN: USER IMPORTED
N0017I18	2	162532805	2q24.3	0.959593385	N/A	0.959593385	N/A	1	UNKNOWN: USER IMPORTED
N0279F04	2	162638277	2q24.3	1.011429229	N/A	1.011429229	N/A	1	UNKNOWN: USER IMPORTED
N0345J09	2	162771844	2q24.3	0.980395246	N/A	0.980395246	N/A	1	UNKNOWN: USER IMPORTED
N0067G13	2	162876665	2q24.3	0.9895228	N/A	0.9895228	N/A	1	UNKNOWN: USER IMPORTED
N0079L13	2	162966292	2q24.3	1.065092369	N/A	1.065092369	N/A	1	UNKNOWN: USER IMPORTED
N0094O12	2	163038252	2q24.3	1.086540312	N/A	1.086540312	N/A	1	UNKNOWN: USER IMPORTED
N0656P17	2	163173880	2q24.3	0.968825843	N/A	0.968825843	N/A	1	UNKNOWN: USER IMPORTED
N0641G08	2	163195181	2q24.3	0.969098118	N/A	0.969098118	N/A	1	UNKNOWN: USER IMPORTED
N0789O17	2	163223138	2q24.3	1.073135583	N/A	1.073135583	N/A	1	UNKNOWN: USER IMPORTED
N0141N05	2	163384948	2q24.3	1.052416614	N/A	1.052416614	N/A	1	UNKNOWN: USER IMPORTED
N0629M23	2	163426326	2q24.3	0.864983413	N/A	0.864983413	N/A	1	UNKNOWN: USER IMPORTED
N0410P11	2	163530133	2q24.3	0.891748848	N/A	0.891748848	N/A	1	UNKNOWN: USER IMPORTED
N0815G20	2	163651530	2q24.3	1.031842607	N/A	1.031842607	N/A	1	UNKNOWN: USER IMPORTED
N0738N19	2	163749673	2q24.3	1.001516281	N/A	1.001516281	N/A	1	UNKNOWN: USER IMPORTED
N0650A08	2	163850221	2q24.3	0.793069527	N/A	0.793069527	N/A	1	UNKNOWN: USER IMPORTED
N0072N22	2	163897011	2q24.3	0.989441505	N/A	0.989441505	N/A	1	UNKNOWN: USER IMPORTED
N0368L21	2	164011740	2q24.3	0.854157859	N/A	0.854157859	N/A	1	UNKNOWN: USER IMPORTED
N0075N07	2	164111062	2q24.3	0.907648571	N/A	0.907648571	N/A	1	UNKNOWN: USER IMPORTED
N0102M08	2	164246369	2q24.3	1.021672258	N/A	1.021672258	N/A	1	UNKNOWN: USER IMPORTED
N0603H03	2	164294945	2q24.3	0.962011039	N/A	0.962011039	N/A	1	UNKNOWN: USER IMPORTED
N0132J19	2	164412760	2q24.3	0.87672911	N/A	0.87672911	N/A	1	UNKNOWN: USER IMPORTED
N0252L06	2	164467672	2q24.3	1.087227346	N/A	1.087227346	N/A	1	UNKNOWN: USER IMPORTED
N0043N02	2	164654183	2q24.3	0.972046342	N/A	0.972046342	N/A	1	UNKNOWN: USER IMPORTED
N0690D01	2	164679565	2q24.3	1.001892964	N/A	1.001892964	N/A	1	UNKNOWN: USER IMPORTED
N0760O07	2	164835297	2q24.3	1.001897922	N/A	1.001897922	N/A	1	UNKNOWN: USER IMPORTED
N0637J07	2	164976796	2q24.3	1.02952371	N/A	1.02952371	N/A	1	UNKNOWN: USER IMPORTED
N0721B14	2	165107852	2q24.3	1.049304689	N/A	1.049304689	N/A	1	UNKNOWN: USER IMPORTED
N0794G22	2	165134345	2q24.3	1.071760228	N/A	1.071760228	N/A	1	UNKNOWN: USER IMPORTED
N0624F04	2	165201077	2q24.3	0.877816821	N/A	0.877816821	N/A	1	UNKNOWN: USER IMPORTED
N0452N17	2	165318005	2q24.3	0.933270967	N/A	0.933270967	N/A	1	UNKNOWN: USER IMPORTED
N0743K19	2	165513711	2q24.3	0.988158005	N/A	0.988158005	N/A	1	UNKNOWN: USER IMPORTED
N0718J11	2	165686315	2q24.3	1.037491072	N/A	1.037491072	N/A	1	UNKNOWN: USER IMPORTED
N0637G10	2	165755376	2q24.3	1.016757527	N/A	1.016757527	N/A	1	UNKNOWN: USER IMPORTED
N0640F17	2	165784086	2q24.3	1.049065234	N/A	1.049065234	N/A	1	UNKNOWN: USER IMPORTED
N0719O01	2	165917587	2q24.3	0.940205449	N/A	0.940205449	N/A	1	UNKNOWN: USER IMPORTED
N0454K09	2	166019905	2q24.3	0.937484684	N/A	0.937484684	N/A	1	UNKNOWN: USER IMPORTED
N0422D18	2	166091773	2q24.3	0.896331613	N/A	0.896331613	N/A	1	UNKNOWN: USER IMPORTED
N0071B17	2	166413770	2q31.1	1.104473273	N/A	1.104473273	N/A	1	UNKNOWN: USER IMPORTED
N0603P03	2	166489423	2q31.1	0.959720202	N/A	0.959720202	N/A	1	UNKNOWN: USER IMPORTED
N0652L22	2	166563014	2q31.1	1.067512898	N/A	1.067512898	N/A	1	UNKNOWN: USER IMPORTED
N0760C21	2	166620921	2q31.1	0.88781048	N/A	0.88781048	N/A	1	UNKNOWN: USER IMPORTED
N0346O12	2	166636013	2q31.1	0.997712484	N/A	0.997712484	N/A	1	UNKNOWN: USER IMPORTED
N0002I08	2	166765913	2q31.1	0.957154412	N/A	0.957154412	N/A	1	UNKNOWN: USER IMPORTED
N0584A12	2	166887039	2q31.1	0.96716344	N/A	0.96716344	N/A	1	UNKNOWN: USER IMPORTED
N0746P05	2	166951187	2q31.1	1.008170457	N/A	1.008170457	N/A	1	UNKNOWN: USER IMPORTED
N0796K05	2	167134361	2q31.1	0.822579524	N/A	0.822579524	N/A	1	UNKNOWN: USER IMPORTED
N0019B22	2	167306419	2q31.1	0.84056692	N/A	0.84056692	N/A	1	UNKNOWN: USER IMPORTED
N0509I17	2	167338097	2q31.1	1.030047735	N/A	1.030047735	N/A	1	UNKNOWN: USER IMPORTED
N0604J02	2	167549957	2q31.1	1.036535928	N/A	1.036535928	N/A	1	UNKNOWN: USER IMPORTED
N0625D18	2	167659749	2q31.1	0.98499924	N/A	0.98499924	N/A	1	UNKNOWN: USER IMPORTED
N0773K07	2	167784961	2q31.1	1.084791943	N/A	1.084791943	N/A	1	UNKNOWN: USER IMPORTED
N0786A06	2	167913092	2q31.1	0.947719879	N/A	0.947719879	N/A	1	UNKNOWN: USER IMPORTED
N0092F18	2	168015807	2q31.1	0.987614893	N/A	0.987614893	N/A	1	UNKNOWN: USER IMPORTED
N0460N09	2	168167960	2q31.1	0.937700144	N/A	0.937700144	N/A	1	UNKNOWN: USER IMPORTED
N0031F22	2	168304067	2q31.1	1.054441423	N/A	1.054441423	N/A	1	UNKNOWN: USER IMPORTED
N0799J14	2	168390804	2q31.1	1.072781804	N/A	1.072781804	N/A	1	UNKNOWN: USER IMPORTED
M2032L03	2	168495273	2q31.1	1.078673789	N/A	1.078673789	N/A	1	UNKNOWN: USER IMPORTED
N0043I18	2	168588919	2q31.1	1.011706858	N/A	1.011706858	N/A	1	UNKNOWN: USER IMPORTED
N0185A03	2	168748114	2q31.1	0.978113332	N/A	0.978113332	N/A	1	UNKNOWN: USER IMPORTED
N0434H02	2	168813219	2q31.1	1.106126158	N/A	1.106126158	N/A	1	UNKNOWN: USER IMPORTED
N0771E18	2	168972902	2q31.1	0.993417134	N/A	0.993417134	N/A	1	UNKNOWN: USER IMPORTED
N0241K21	2	169122246	2q31.1	0.961512199	N/A	0.961512199	N/A	1	UNKNOWN: USER IMPORTED
N0011N16	2	169155396	2q31.1	1.005221837	N/A	1.005221837	N/A	1	UNKNOWN: USER IMPORTED
N0001N14	2	169314507	2q31.1	1.013589085	N/A	1.013589085	N/A	1	UNKNOWN: USER IMPORTED
N0601D05	2	169324058	2q31.1	1.071111072	N/A	1.071111072	N/A	1	UNKNOWN: USER IMPORTED
N0656M07	2	169537398	2q31.1	1.027433063	N/A	1.027433063	N/A	1	UNKNOWN: USER IMPORTED
M2015F04	2	169626918	2q31.1	1.139285987	N/A	1.139285987	N/A	1	UNKNOWN: USER IMPORTED
N0341C21	2	169737977	2q31.1	1.049499624	N/A	1.049499624	N/A	1	UNKNOWN: USER IMPORTED
N0166N08	2	169839279	2q31.1	1.0921158	N/A	1.0921158	N/A	1	UNKNOWN: USER IMPORTED
N0113I11	2	169981144	2q31.1	1.151463001	N/A	1.151463001	N/A	1	UNKNOWN: USER IMPORTED
N0807C18	2	170079900	2q31.1	1.064682271	N/A	1.064682271	N/A	1	UNKNOWN: USER IMPORTED
N0112M13	2	170345541	2q31.1	0.923268781	N/A	0.923268781	N/A	1	UNKNOWN: USER IMPORTED
N0762D11	2	170435083	2q31.1	0.940553676	N/A	0.940553676	N/A	1	UNKNOWN: USER IMPORTED
N0619P07	2	170563732	2q31.1	1.012484815	N/A	1.012484815	N/A	1	UNKNOWN: USER IMPORTED
N0178D14	2	170690394	2q31.1	1.01177577	N/A	1.01177577	N/A	1	UNKNOWN: USER IMPORTED
N0389F18	2	170726864	2q31.1	0.824775769	N/A	0.824775769	N/A	1	UNKNOWN: USER IMPORTED
N0799P20	2	170864473	2q31.1	1.119698258	N/A	1.119698258	N/A	1	UNKNOWN: USER IMPORTED
N0718H11	2	170948343	2q31.1	0.852181734	N/A	0.852181734	N/A	1	UNKNOWN: USER IMPORTED
N0730I24	2	171010315	2q31.1	0.931074623	N/A	0.931074623	N/A	1	UNKNOWN: USER IMPORTED
N0642I08	2	171148037	2q31.1	1.026004066	N/A	1.026004066	N/A	1	UNKNOWN: USER IMPORTED
N0121K19	2	171232453	2q31.1	1.071933647	N/A	1.071933647	N/A	1	UNKNOWN: USER IMPORTED
N0081F17	2	171370708	2q31.1	0.966271159	N/A	0.966271159	N/A	1	UNKNOWN: USER IMPORTED
N0666G08	2	171463681	2q31.1	1.031629824	N/A	1.031629824	N/A	1	UNKNOWN: USER IMPORTED
N0164H08	2	171558400	2q31.1	0.874047014	N/A	0.874047014	N/A	1	UNKNOWN: USER IMPORTED
N0608P21	2	171681353	2q31.1	0.983646363	N/A	0.983646363	N/A	1	UNKNOWN: USER IMPORTED
M2245O19	2	171772366	2q31.1	0.923287719	N/A	0.923287719	N/A	1	UNKNOWN: USER IMPORTED
M2028M05	2	171838234	2q31.1	1.043376909	N/A	1.043376909	N/A	1	UNKNOWN: USER IMPORTED
N0787D17	2	171963009	2q31.1	1.035276682	N/A	1.035276682	N/A	1	UNKNOWN: USER IMPORTED
N0465K11	2	172069585	2q31.1	1.02404331	N/A	1.02404331	N/A	1	UNKNOWN: USER IMPORTED
N0181J06	2	172157740	2q31.1	0.942065565	N/A	0.942065565	N/A	1	UNKNOWN: USER IMPORTED
N0742P17	2	172214760	2q31.1	1.067031608	N/A	1.067031608	N/A	1	UNKNOWN: USER IMPORTED
N0793M13	2	172311296	2q31.1	0.839168858	N/A	0.839168858	N/A	1	UNKNOWN: USER IMPORTED
N0176L20	2	172389463	2q31.1	1.120506357	N/A	1.120506357	N/A	1	UNKNOWN: USER IMPORTED
N0561E03	2	172431848	2q31.1	0.866674968	N/A	0.866674968	N/A	1	UNKNOWN: USER IMPORTED
N0703L16	2	172525176	2q31.1	0.984541082	N/A	0.984541082	N/A	1	UNKNOWN: USER IMPORTED
N0435J05	2	172612050	2q31.1	1.005358371	N/A	1.005358371	N/A	1	UNKNOWN: USER IMPORTED
N0157F18	2	172711440	2q31.1	0.853269445	N/A	0.853269445	N/A	1	UNKNOWN: USER IMPORTED
M2335E10	2	172805169	2q31.1	0.940246499	N/A	0.940246499	N/A	1	UNKNOWN: USER IMPORTED
N0099O03	2	172873572	2q31.1	1.041656898	N/A	1.041656898	N/A	1	UNKNOWN: USER IMPORTED
N0182F08	2	172983633	2q31.1	1.096153322	N/A	1.096153322	N/A	1	UNKNOWN: USER IMPORTED
N0744C22	2	173053881	2q31.1	1.101960729	N/A	1.101960729	N/A	1	UNKNOWN: USER IMPORTED
N0001E20	2	173131559	2q31.1	0.975958335	N/A	0.975958335	N/A	1	UNKNOWN: USER IMPORTED
N0800H01	2	173261357	2q31.1	1.096061109	N/A	1.096061109	N/A	1	UNKNOWN: USER IMPORTED
N0366L15	2	173380212	2q31.1	0.919647803	N/A	0.919647803	N/A	1	UNKNOWN: USER IMPORTED
N0184N02	2	173466253	2q31.1	1.103047449	N/A	1.103047449	N/A	1	UNKNOWN: USER IMPORTED
N0605G05	2	173747556	2q31.1	1.029113414	N/A	1.029113414	N/A	1	UNKNOWN: USER IMPORTED
N0170N21	2	173795213	2q31.1	1.029477207	N/A	1.029477207	N/A	1	UNKNOWN: USER IMPORTED
N0003K18	2	173883488	2q31.1	1.030320406	N/A	1.030320406	N/A	1	UNKNOWN: USER IMPORTED
N0723F22	2	174162594	2q31.1	0.876602194	N/A	0.876602194	N/A	1	UNKNOWN: USER IMPORTED
N0385D01	2	174241511	2q31.1	1.063854936	N/A	1.063854936	N/A	1	UNKNOWN: USER IMPORTED
N0158L08	2	174250984	2q31.1	0.968998469	N/A	0.968998469	N/A	1	UNKNOWN: USER IMPORTED
N0289G08	2	174308775	2q31.1	0.878918414	N/A	0.878918414	N/A	1	UNKNOWN: USER IMPORTED
N0509J10	2	174311849	2q31.1	1.139673676	N/A	1.139673676	N/A	1	UNKNOWN: USER IMPORTED
N0114P04	2	174386594	2q31.1	1.080748175	N/A	1.080748175	N/A	1	UNKNOWN: USER IMPORTED
N0357M16	2	174487778	2q31.1	1.012970566	N/A	1.012970566	N/A	1	UNKNOWN: USER IMPORTED
N0368N06	2	174620647	2q31.1	1.031176099	N/A	1.031176099	N/A	1	UNKNOWN: USER IMPORTED
N0135M14	2	174951216	2q31.2	0.955552988	N/A	0.955552988	N/A	1	UNKNOWN: USER IMPORTED
N0451F14	2	174954709	2q31.2	0.919299577	N/A	0.919299577	N/A	1	UNKNOWN: USER IMPORTED
M2008B06	2	175092841	2q31.2	1.068704423	N/A	1.068704423	N/A	1	UNKNOWN: USER IMPORTED
N0572N21	2	175133108	2q31.2	0.803443934	N/A	0.803443934	N/A	1	UNKNOWN: USER IMPORTED
N0664H24	2	175297258	2q31.2	1.019240524	N/A	1.019240524	N/A	1	UNKNOWN: USER IMPORTED
M2026H06	2	175404283	2q31.2	1.006132659	N/A	1.006132659	N/A	1	UNKNOWN: USER IMPORTED
N0388J07	2	175532809	2q31.2	1.108946077	N/A	1.108946077	N/A	1	UNKNOWN: USER IMPORTED
N0762M22	2	175557431	2q31.2	0.973970907	N/A	0.973970907	N/A	1	UNKNOWN: USER IMPORTED
N0153D03	2	175703393	2q31.2	1.024137902	N/A	1.024137902	N/A	1	UNKNOWN: USER IMPORTED
N0012H10	2	175776998	2q31.2	0.917537722	N/A	0.917537722	N/A	1	UNKNOWN: USER IMPORTED
N0062O19	2	175939960	2q31.2	1.023256826	N/A	1.023256826	N/A	1	UNKNOWN: USER IMPORTED
N0012N07	2	175988947	2q31.2	0.90968389	N/A	0.90968389	N/A	1	UNKNOWN: USER IMPORTED
N0499M11	2	176159647	2q31.2	1.108092367	N/A	1.108092367	N/A	1	UNKNOWN: USER IMPORTED
N0205B19	2	176234179	2q31.2	1.079721145	N/A	1.079721145	N/A	1	UNKNOWN: USER IMPORTED
N0143A20	2	176390405	2q31.2	1.007547081	N/A	1.007547081	N/A	1	UNKNOWN: USER IMPORTED
N0102C23	2	176431924	2q31.2	0.898427217	N/A	0.898427217	N/A	1	UNKNOWN: USER IMPORTED
N0538A12	2	176481860	2q31.2	1.029696931	N/A	1.029696931	N/A	1	UNKNOWN: USER IMPORTED
N0736I20	2	176615746	2q31.2	1.044394519	N/A	1.044394519	N/A	1	UNKNOWN: USER IMPORTED
N0118L09	2	176683837	2q31.2	1.064734822	N/A	1.064734822	N/A	1	UNKNOWN: USER IMPORTED
N0203K19	2	176887709	2q31.2	0.863249222	N/A	0.863249222	N/A	1	UNKNOWN: USER IMPORTED
N0144H07	2	177017575	2q31.2	0.921042394	N/A	0.921042394	N/A	1	UNKNOWN: USER IMPORTED
M2135J08	2	177134302	2q31.2	0.970247106	N/A	0.970247106	N/A	1	UNKNOWN: USER IMPORTED
N0163B03	2	177192960	2q31.2	0.968736804	N/A	0.968736804	N/A	1	UNKNOWN: USER IMPORTED
N0324L17	2	177314725	2q31.2	1.129701832	N/A	1.129701832	N/A	1	UNKNOWN: USER IMPORTED
N0017C10	2	177339767	2q31.2	1.032322906	N/A	1.032322906	N/A	1	UNKNOWN: USER IMPORTED
N0632P05	2	177507955	2q31.3	1.024117576	N/A	1.024117576	N/A	1	UNKNOWN: USER IMPORTED
N0278E08	2	177518844	2q31.3	1.056601378	N/A	1.056601378	N/A	1	UNKNOWN: USER IMPORTED
N0758O01	2	177682799	2q31.3	1.001438932	N/A	1.001438932	N/A	1	UNKNOWN: USER IMPORTED
N0332M03	2	177834692	2q31.3	1.047178843	N/A	1.047178843	N/A	1	UNKNOWN: USER IMPORTED
N0483K11	2	177934652	2q31.3	1.10059638	N/A	1.10059638	N/A	1	UNKNOWN: USER IMPORTED
N0114B16	2	178049688	2q31.3	0.875281472	N/A	0.875281472	N/A	1	UNKNOWN: USER IMPORTED
N0447E16	2	178051678	2q31.3	0.916793081	N/A	0.916793081	N/A	1	UNKNOWN: USER IMPORTED
N0582F20	2	178175625	2q31.3	0.900944223	N/A	0.900944223	N/A	1	UNKNOWN: USER IMPORTED
N0599C07	2	178325960	2q31.3	0.857819589	N/A	0.857819589	N/A	1	UNKNOWN: USER IMPORTED
N0091J18	2	178429736	2q31.3	0.994380993	N/A	0.994380993	N/A	1	UNKNOWN: USER IMPORTED
N0100I14	2	178509642	2q31.3	0.974396175	N/A	0.974396175	N/A	1	UNKNOWN: USER IMPORTED
N0696G20	2	178648257	2q31.3	1.118626411	N/A	1.118626411	N/A	1	UNKNOWN: USER IMPORTED
N0318F05	2	178780161	2q31.3	0.987820884	N/A	0.987820884	N/A	1	UNKNOWN: USER IMPORTED
N0374C05	2	178933858	2q31.3	0.966705153	N/A	0.966705153	N/A	1	UNKNOWN: USER IMPORTED
N0585M08	2	178956475	2q31.3	0.947603672	N/A	0.947603672	N/A	1	UNKNOWN: USER IMPORTED
M2008F12	2	179104816	2q31.3	1.04346119	N/A	1.04346119	N/A	1	UNKNOWN: USER IMPORTED
N0166L08	2	179143097	2q31.3	1.009125303	N/A	1.009125303	N/A	1	UNKNOWN: USER IMPORTED
N0065L03	2	179222164	2q31.3	1.023970928	N/A	1.023970928	N/A	1	UNKNOWN: USER IMPORTED
N0702K16	2	179315140	2q31.3	1.154400912	N/A	1.154400912	N/A	1	UNKNOWN: USER IMPORTED
N0210A07	2	179441886	2q31.3	1.089849355	N/A	1.089849355	N/A	1	UNKNOWN: USER IMPORTED
N0095I17	2	179519175	2q31.3	0.978182938	N/A	0.978182938	N/A	1	UNKNOWN: USER IMPORTED
N0592D06	2	179591647	2q31.3	1.111042177	N/A	1.111042177	N/A	1	UNKNOWN: USER IMPORTED
N0681H05	2	179705707	2q32.1	1.037781194	N/A	1.037781194	N/A	1	UNKNOWN: USER IMPORTED
N0149A09	2	179938326	2q32.1	1.076051185	N/A	1.076051185	N/A	1	UNKNOWN: USER IMPORTED
N0213O07	2	180015775	2q32.1	1.075777423	N/A	1.075777423	N/A	1	UNKNOWN: USER IMPORTED
N0535B12	2	180201131	2q32.1	0.935139015	N/A	0.935139015	N/A	1	UNKNOWN: USER IMPORTED
N0519M06	2	180305150	2q32.1	0.894739013	N/A	0.894739013	N/A	1	UNKNOWN: USER IMPORTED
N0637E03	2	180361161	2q32.1	1.044825737	N/A	1.044825737	N/A	1	UNKNOWN: USER IMPORTED
N0281A11	2	180503220	2q32.1	0.625966515	N/A	0.625966515	N/A	1	UNKNOWN: USER IMPORTED
N0030N09	2	180641177	2q32.1	1.075354633	N/A	1.075354633	N/A	1	UNKNOWN: USER IMPORTED
N0710J17	2	180737425	2q32.1	0.938024276	N/A	0.938024276	N/A	1	UNKNOWN: USER IMPORTED
N0113L22	2	180828279	2q32.1	1.123900374	N/A	1.123900374	N/A	1	UNKNOWN: USER IMPORTED
N0662N14	2	180911990	2q32.1	1.021142482	N/A	1.021142482	N/A	1	UNKNOWN: USER IMPORTED
N0600I19	2	181031638	2q32.1	1.091340422	N/A	1.091340422	N/A	1	UNKNOWN: USER IMPORTED
N0131G20	2	181082331	2q32.1	1.068438494	N/A	1.068438494	N/A	1	UNKNOWN: USER IMPORTED
N0178E11	2	181187828	2q32.1	0.989660445	N/A	0.989660445	N/A	1	UNKNOWN: USER IMPORTED
N0730M04	2	181222998	2q32.1	0.660668178	N/A	0.660668178	N/A	1	UNKNOWN: USER IMPORTED
N0742J19	2	181331704	2q32.1	1.037493055	N/A	1.037493055	N/A	1	UNKNOWN: USER IMPORTED
N0813F19	2	181388164	2q32.1	1.08960167	N/A	1.08960167	N/A	1	UNKNOWN: USER IMPORTED
N0035H22	2	181501486	2q32.1	0.903989022	N/A	0.903989022	N/A	1	UNKNOWN: USER IMPORTED
N0397C02	2	181729222	2q32.1	1.071234121	N/A	1.071234121	N/A	1	UNKNOWN: USER IMPORTED
N0802M18	2	181856508	2q32.1	1.101170477	N/A	1.101170477	N/A	1	UNKNOWN: USER IMPORTED
N0444D21	2	182152632	2q32.1	0.970136947	N/A	0.970136947	N/A	1	UNKNOWN: USER IMPORTED
N0358M09	2	182243483	2q32.1	1.147934136	N/A	1.147934136	N/A	1	UNKNOWN: USER IMPORTED
N0165K16	2	182270087	2q32.1	0.959518326	N/A	0.959518326	N/A	1	UNKNOWN: USER IMPORTED
N0266D23	2	182402144	2q32.1	1.091207556	N/A	1.091207556	N/A	1	UNKNOWN: USER IMPORTED
N0794H19	2	182431808	2q32.1	0.955631121	N/A	0.955631121	N/A	1	UNKNOWN: USER IMPORTED
N0614B23	2	182607116	2q32.1	1.099629635	N/A	1.099629635	N/A	1	UNKNOWN: USER IMPORTED
N0366L05	2	182658757	2q32.1	0.993942072	N/A	0.993942072	N/A	1	UNKNOWN: USER IMPORTED
N0061N13	2	182702506	2q32.1	0.917508769	N/A	0.917508769	N/A	1	UNKNOWN: USER IMPORTED
N0101O07	2	182770207	2q32.1	1.060061332	N/A	1.060061332	N/A	1	UNKNOWN: USER IMPORTED
N0782K23	2	182944383	2q32.1	1.141961142	N/A	1.141961142	N/A	1	UNKNOWN: USER IMPORTED
N0120D08	2	183078112	2q32.1	1.062934893	N/A	1.062934893	N/A	1	UNKNOWN: USER IMPORTED
N0163C12	2	183153781	2q32.1	1.028695582	N/A	1.028695582	N/A	1	UNKNOWN: USER IMPORTED
N0114E07	2	183226736	2q32.1	1.066147855	N/A	1.066147855	N/A	1	UNKNOWN: USER IMPORTED
N0188I14	2	183348813	2q32.1	0.92250659	N/A	0.92250659	N/A	1	UNKNOWN: USER IMPORTED
N0475K05	2	183441102	2q32.1	0.956910396	N/A	0.956910396	N/A	1	UNKNOWN: USER IMPORTED
N0072K01	2	183675783	2q32.1	0.640477596	N/A	0.640477596	N/A	1	UNKNOWN: USER IMPORTED
N0443A24	2	183826991	2q32.1	0.993103354	N/A	0.993103354	N/A	1	UNKNOWN: USER IMPORTED
N0398A17	2	183977693	2q32.1	0.956161888	N/A	0.956161888	N/A	1	UNKNOWN: USER IMPORTED
N0024P01	2	184120915	2q32.1	0.813707289	N/A	0.813707289	N/A	1	UNKNOWN: USER IMPORTED
N0762C03	2	184268947	2q32.1	0.958658865	N/A	0.958658865	N/A	1	UNKNOWN: USER IMPORTED
N0692P01	2	184434742	2q32.1	1.049028349	N/A	1.049028349	N/A	1	UNKNOWN: USER IMPORTED
N0596J02	2	184671415	2q32.1	0.896362351	N/A	0.896362351	N/A	1	UNKNOWN: USER IMPORTED
N0696G02	2	184816440	2q32.1	1.013677628	N/A	1.013677628	N/A	1	UNKNOWN: USER IMPORTED
N0078N15	2	184874070	2q32.1	0.995361947	N/A	0.995361947	N/A	1	UNKNOWN: USER IMPORTED
N0140F05	2	185058056	2q32.1	0.992460212	N/A	0.992460212	N/A	1	UNKNOWN: USER IMPORTED
N0147B05	2	185139091	2q32.1	0.93575436	N/A	0.93575436	N/A	1	UNKNOWN: USER IMPORTED
N0114I18	2	185309437	2q32.1	1.036099059	N/A	1.036099059	N/A	1	UNKNOWN: USER IMPORTED
N0138O23	2	185462220	2q32.1	0.961779219	N/A	0.961779219	N/A	1	UNKNOWN: USER IMPORTED
N0696L06	2	185588347	2q32.2	0.969383581	N/A	0.969383581	N/A	1	UNKNOWN: USER IMPORTED
N0621M06	2	185600447	2q32.2	1.023969044	N/A	1.023969044	N/A	1	UNKNOWN: USER IMPORTED
N0740F11	2	185793281	2q32.2	0.914483206	N/A	0.914483206	N/A	1	UNKNOWN: USER IMPORTED
N0263B22	2	185941636	2q32.2	1.073415294	N/A	1.073415294	N/A	1	UNKNOWN: USER IMPORTED
N0029E04	2	186051879	2q32.2	0.863187747	N/A	0.863187747	N/A	1	UNKNOWN: USER IMPORTED
N0466K09	2	186136078	2q32.2	0.896361954	N/A	0.896361954	N/A	1	UNKNOWN: USER IMPORTED
N0051O14	2	186165766	2q32.2	0.935148831	N/A	0.935148831	N/A	1	UNKNOWN: USER IMPORTED
N0442A16	2	186325939	2q32.2	0.983676634	N/A	0.983676634	N/A	1	UNKNOWN: USER IMPORTED
N0175O15	2	186333865	2q32.2	0.911696305	N/A	0.911696305	N/A	1	UNKNOWN: USER IMPORTED
N0017H09	2	186536717	2q32.2	1.007322796	N/A	1.007322796	N/A	1	UNKNOWN: USER IMPORTED
N0346D09	2	186575022	2q32.2	1.004839502	N/A	1.004839502	N/A	1	UNKNOWN: USER IMPORTED
N0335G13	2	186745791	2q32.2	1.067913676	N/A	1.067913676	N/A	1	UNKNOWN: USER IMPORTED
N0654M09	2	186897661	2q32.2	1.06302889	N/A	1.06302889	N/A	1	UNKNOWN: USER IMPORTED
M2130H04	2	186993786	2q32.2	1.006362001	N/A	1.006362001	N/A	1	UNKNOWN: USER IMPORTED
N0639N24	2	187072788	2q32.2	1.019747296	N/A	1.019747296	N/A	1	UNKNOWN: USER IMPORTED
N0625P14	2	187215153	2q32.2	1.019842087	N/A	1.019842087	N/A	1	UNKNOWN: USER IMPORTED
N0321O17	2	187295495	2q32.2	1.015628568	N/A	1.015628568	N/A	1	UNKNOWN: USER IMPORTED
N0016M14	2	187410025	2q32.2	0.980713131	N/A	0.980713131	N/A	1	UNKNOWN: USER IMPORTED
N0761I13	2	187800128	2q32.3	0.914823599	N/A	0.914823599	N/A	1	UNKNOWN: USER IMPORTED
N0284I09	2	187842780	2q32.3	0.870465598	N/A	0.870465598	N/A	1	UNKNOWN: USER IMPORTED
N0221H08	2	187954241	2q32.3	0.753641228	N/A	0.753641228	N/A	1	UNKNOWN: USER IMPORTED
N0147A23	2	188043203	2q32.3	0.903962449	N/A	0.903962449	N/A	1	UNKNOWN: USER IMPORTED
N0483I19	2	188146579	2q32.3	0.973728378	N/A	0.973728378	N/A	1	UNKNOWN: USER IMPORTED
N0104A23	2	188232457	2q32.3	1.079153691	N/A	1.079153691	N/A	1	UNKNOWN: USER IMPORTED
M2026G23	2	188276032	2q32.3	0.956553643	N/A	0.956553643	N/A	1	UNKNOWN: USER IMPORTED
M2055F07	2	188374385	2q32.3	0.875656272	N/A	0.875656272	N/A	1	UNKNOWN: USER IMPORTED
M2120I21	2	188379520	2q32.3	0.725727598	N/A	0.725727598	N/A	1	UNKNOWN: USER IMPORTED
N0619M03	2	188441699	2q32.3	0.820926639	N/A	0.820926639	N/A	1	UNKNOWN: USER IMPORTED
N0090C05	2	188598830	2q32.3	1.018117216	N/A	1.018117216	N/A	1	UNKNOWN: USER IMPORTED
N0224E23	2	188612965	2q32.3	1.021271976	N/A	1.021271976	N/A	1	UNKNOWN: USER IMPORTED
N0212B07	2	188688843	2q32.3	1.029868664	N/A	1.029868664	N/A	1	UNKNOWN: USER IMPORTED
N0480D05	2	188817059	2q32.3	1.122650051	N/A	1.122650051	N/A	1	UNKNOWN: USER IMPORTED
N0489J10	2	188871256	2q32.3	0.871979668	N/A	0.871979668	N/A	1	UNKNOWN: USER IMPORTED
N0324H23	2	189028517	2q32.3	0.987965063	N/A	0.987965063	N/A	1	UNKNOWN: USER IMPORTED
N0004B16	2	189171797	2q32.3	1.035110104	N/A	1.035110104	N/A	1	UNKNOWN: USER IMPORTED
N0069M14	2	189293050	2q32.3	1.02152918	N/A	1.02152918	N/A	1	UNKNOWN: USER IMPORTED
N0089E07	2	189429133	2q32.3	0.958972983	N/A	0.958972983	N/A	1	UNKNOWN: USER IMPORTED
N0325O22	2	189561382	2q32.3	1.036030445	N/A	1.036030445	N/A	1	UNKNOWN: USER IMPORTED
M2005F03	2	189670162	2q32.3	0.841103339	N/A	0.841103339	N/A	1	UNKNOWN: USER IMPORTED
N0634B17	2	189794105	2q32.3	0.185038848	N/A	0.185038848	N/A	1	UNKNOWN: USER IMPORTED
N0680K20	2	189901794	2q32.3	1.052061943	N/A	1.052061943	N/A	1	UNKNOWN: USER IMPORTED
N0258I06	2	190035024	2q32.3	0.953301713	N/A	0.953301713	N/A	1	UNKNOWN: USER IMPORTED
N0370B09	2	190115523	2q32.3	1.031436277	N/A	1.031436277	N/A	1	UNKNOWN: USER IMPORTED
N0720A21	2	190238732	2q32.3	1.037980988	N/A	1.037980988	N/A	1	UNKNOWN: USER IMPORTED
N0746M15	2	190281452	2q32.3	1.037938551	N/A	1.037938551	N/A	1	UNKNOWN: USER IMPORTED
N0088L20	2	190411689	2q32.3	1.045094244	N/A	1.045094244	N/A	1	UNKNOWN: USER IMPORTED
N0455J20	2	190555302	2q32.3	0.992087489	N/A	0.992087489	N/A	1	UNKNOWN: USER IMPORTED
N0204O22	2	190558041	2q32.3	1.054486141	N/A	1.054486141	N/A	1	UNKNOWN: USER IMPORTED
N0009F05	2	190604587	2q32.3	0.983440094	N/A	0.983440094	N/A	1	UNKNOWN: USER IMPORTED
N0325E03	2	190834520	2q32.3	0.904348056	N/A	0.904348056	N/A	1	UNKNOWN: USER IMPORTED
N0718H07	2	190894780	2q32.3	1.081123966	N/A	1.081123966	N/A	1	UNKNOWN: USER IMPORTED
N0601P22	2	191003593	2q32.3	-0.022289656	N/A	-0.022289656	N/A	1	UNKNOWN: USER IMPORTED
N0627I23	2	191084417	2q32.3	1.016279708	N/A	1.016279708	N/A	1	UNKNOWN: USER IMPORTED
N0458H06	2	191219619	2q32.3	0.91755319	N/A	0.91755319	N/A	1	UNKNOWN: USER IMPORTED
M2010B16	2	191266287	2q32.3	1.03403677	N/A	1.03403677	N/A	1	UNKNOWN: USER IMPORTED
N0432O10	2	191402887	2q32.3	1.001060156	N/A	1.001060156	N/A	1	UNKNOWN: USER IMPORTED
N0109O15	2	191537171	2q32.3	0.989052209	N/A	0.989052209	N/A	1	UNKNOWN: USER IMPORTED
N0413B20	2	191606931	2q32.3	0.895416131	N/A	0.895416131	N/A	1	UNKNOWN: USER IMPORTED
N0207H22	2	191732787	2q32.3	1.050835119	N/A	1.050835119	N/A	1	UNKNOWN: USER IMPORTED
N0100E08	2	191775396	2q32.3	1.086794046	N/A	1.086794046	N/A	1	UNKNOWN: USER IMPORTED
N0318L09	2	191960467	2q32.3	1.059827826	N/A	1.059827826	N/A	1	UNKNOWN: USER IMPORTED
N0466C01	2	192211120	2q32.3	1.062211272	N/A	1.062211272	N/A	1	UNKNOWN: USER IMPORTED
N0461O24	2	192365233	2q32.3	0.964735077	N/A	0.964735077	N/A	1	UNKNOWN: USER IMPORTED
N0109P24	2	192503364	2q32.3	1.020156997	N/A	1.020156997	N/A	1	UNKNOWN: USER IMPORTED
N0314N09	2	192690195	2q32.3	1.050382485	N/A	1.050382485	N/A	1	UNKNOWN: USER IMPORTED
N0776K15	2	192839797	2q32.3	1.047998443	N/A	1.047998443	N/A	1	UNKNOWN: USER IMPORTED
N0250L08	2	192953152	2q32.3	0.943747799	N/A	0.943747799	N/A	1	UNKNOWN: USER IMPORTED
N0439G23	2	193044649	2q33.1	0.972526144	N/A	0.972526144	N/A	1	UNKNOWN: USER IMPORTED
N0059L22	2	193170697	2q33.1	1.038800292	N/A	1.038800292	N/A	1	UNKNOWN: USER IMPORTED
N0012L03	2	193299799	2q33.1	0.653053206	N/A	0.653053206	N/A	1	UNKNOWN: USER IMPORTED
N0163C15	2	193540483	2q33.1	1.073572651	N/A	1.073572651	N/A	1	UNKNOWN: USER IMPORTED
N0714G24	2	193618363	2q33.1	1.076111569	N/A	1.076111569	N/A	1	UNKNOWN: USER IMPORTED
N0716O07	2	193683312	2q33.1	1.068563229	N/A	1.068563229	N/A	1	UNKNOWN: USER IMPORTED
N0601F13	2	193816110	2q33.1	1.067144841	N/A	1.067144841	N/A	1	UNKNOWN: USER IMPORTED
N0543P01	2	194034510	2q33.1	0.89562237	N/A	0.89562237	N/A	1	UNKNOWN: USER IMPORTED
N0312O03	2	194235459	2q33.1	0.940083491	N/A	0.940083491	N/A	1	UNKNOWN: USER IMPORTED
N0111C09	2	194316980	2q33.1	0.960237484	N/A	0.960237484	N/A	1	UNKNOWN: USER IMPORTED
N0240P14	2	194341747	2q33.1	0.982547338	N/A	0.982547338	N/A	1	UNKNOWN: USER IMPORTED
N0720C14	2	194506812	2q33.1	1.047112906	N/A	1.047112906	N/A	1	UNKNOWN: USER IMPORTED
N0745B11	2	194562427	2q33.1	1.017493443	N/A	1.017493443	N/A	1	UNKNOWN: USER IMPORTED
N0654K22	2	194681446	2q33.1	1.010623212	N/A	1.010623212	N/A	1	UNKNOWN: USER IMPORTED
N0057M11	2	194761317	2q33.1	1.000110546	N/A	1.000110546	N/A	1	UNKNOWN: USER IMPORTED
N0318O13	2	194837891	2q33.1	1.047044391	N/A	1.047044391	N/A	1	UNKNOWN: USER IMPORTED
N0320M13	2	195023026	2q33.1	0.976693656	N/A	0.976693656	N/A	1	UNKNOWN: USER IMPORTED
N0125N08	2	195128381	2q33.1	0.884995518	N/A	0.884995518	N/A	1	UNKNOWN: USER IMPORTED
N0401C14	2	195416840	2q33.1	0.917909448	N/A	0.917909448	N/A	1	UNKNOWN: USER IMPORTED
N0465F22	2	195480045	2q33.1	0.910628226	N/A	0.910628226	N/A	1	UNKNOWN: USER IMPORTED
N0047K18	2	195602368	2q33.1	1.018359646	N/A	1.018359646	N/A	1	UNKNOWN: USER IMPORTED
N0430G22	2	195665816	2q33.1	1.035257149	N/A	1.035257149	N/A	1	UNKNOWN: USER IMPORTED
N0484E10	2	195778914	2q33.1	1.080126286	N/A	1.080126286	N/A	1	UNKNOWN: USER IMPORTED
N0792P12	2	195968199	2q33.1	0.93121195	N/A	0.93121195	N/A	1	UNKNOWN: USER IMPORTED
N0149P12	2	196082691	2q33.1	1.061656807	N/A	1.061656807	N/A	1	UNKNOWN: USER IMPORTED
N0753O08	2	196165853	2q33.1	0.90920736	N/A	0.90920736	N/A	1	UNKNOWN: USER IMPORTED
N0144O17	2	196244721	2q33.1	1.034659354	N/A	1.034659354	N/A	1	UNKNOWN: USER IMPORTED
N0613B19	2	196343122	2q33.1	1.074940668	N/A	1.074940668	N/A	1	UNKNOWN: USER IMPORTED
N0809N02	2	196437250	2q33.1	1.397533663	N/A	1.397533663	N/A	1	UNKNOWN: USER IMPORTED
N0010B23	2	196455895	2q33.1	1.021709242	N/A	1.021709242	N/A	1	UNKNOWN: USER IMPORTED
M2008H15	2	196637679	2q33.1	0.847252825	N/A	0.847252825	N/A	1	UNKNOWN: USER IMPORTED
N0641O13	2	196687079	2q33.1	0.979203027	N/A	0.979203027	N/A	1	UNKNOWN: USER IMPORTED
N0709C07	2	196895577	2q33.1	1.08120656	N/A	1.08120656	N/A	1	UNKNOWN: USER IMPORTED
N0595C23	2	197034217	2q33.1	0.90958553	N/A	0.90958553	N/A	1	UNKNOWN: USER IMPORTED
N0178K18	2	197128973	2q33.1	1.067975349	N/A	1.067975349	N/A	1	UNKNOWN: USER IMPORTED
N0111K22	2	197228905	2q33.1	1.067108254	N/A	1.067108254	N/A	1	UNKNOWN: USER IMPORTED
N0308G19	2	197410832	2q33.1	0.982085165	N/A	0.982085165	N/A	1	UNKNOWN: USER IMPORTED
N0555H24	2	197488369	2q33.1	1.007174463	N/A	1.007174463	N/A	1	UNKNOWN: USER IMPORTED
N0735G17	2	197570425	2q33.1	0.907215073	N/A	0.907215073	N/A	1	UNKNOWN: USER IMPORTED
N0654I17	2	197751368	2q33.1	1.052415623	N/A	1.052415623	N/A	1	UNKNOWN: USER IMPORTED
N0679G22	2	197765545	2q33.1	0.924805855	N/A	0.924805855	N/A	1	UNKNOWN: USER IMPORTED
N0037P07	2	197793251	2q33.1	1.082906841	N/A	1.082906841	N/A	1	UNKNOWN: USER IMPORTED
F0551K20	2	197893204	2q33.1	1.076665043	N/A	1.076665043	N/A	1	UNKNOWN: USER IMPORTED
N0496K22	2	197956175	2q33.1	0.952640757	N/A	0.952640757	N/A	1	UNKNOWN: USER IMPORTED
N0577G17	2	197999313	2q33.1	0.913951546	N/A	0.913951546	N/A	1	UNKNOWN: USER IMPORTED
N0314C24	2	198253613	2q33.1	0.932619232	N/A	0.932619232	N/A	1	UNKNOWN: USER IMPORTED
N0370D13	2	198327207	2q33.1	0.984364996	N/A	0.984364996	N/A	1	UNKNOWN: USER IMPORTED
N0272M16	2	198443162	2q33.1	0.982069796	N/A	0.982069796	N/A	1	UNKNOWN: USER IMPORTED
N0002C13	2	198552157	2q33.1	0.872042135	N/A	0.872042135	N/A	1	UNKNOWN: USER IMPORTED
N0293N10	2	198666745	2q33.1	1.070851984	N/A	1.070851984	N/A	1	UNKNOWN: USER IMPORTED
N0118B07	2	198748490	2q33.1	1.095129068	N/A	1.095129068	N/A	1	UNKNOWN: USER IMPORTED
N0774M02	2	198830499	2q33.1	1.084427158	N/A	1.084427158	N/A	1	UNKNOWN: USER IMPORTED
N0723N18	2	199020083	2q33.1	0.967329819	N/A	0.967329819	N/A	1	UNKNOWN: USER IMPORTED
N0488O13	2	199184585	2q33.1	0.972461992	N/A	0.972461992	N/A	1	UNKNOWN: USER IMPORTED
N0818G12	2	199287972	2q33.1	0.961670646	N/A	0.961670646	N/A	1	UNKNOWN: USER IMPORTED
N0205N08	2	199389227	2q33.1	0.994836771	N/A	0.994836771	N/A	1	UNKNOWN: USER IMPORTED
N0087H17	2	199517053	2q33.2	1.017582879	N/A	1.017582879	N/A	1	UNKNOWN: USER IMPORTED
N0654A24	2	199592751	2q33.2	1.070488092	N/A	1.070488092	N/A	1	UNKNOWN: USER IMPORTED
N0472L21	2	199719580	2q33.2	1.054002373	N/A	1.054002373	N/A	1	UNKNOWN: USER IMPORTED
N0786O18	2	199785993	2q33.2	1.011842004	N/A	1.011842004	N/A	1	UNKNOWN: USER IMPORTED
N0342I17	2	200023080	2q33.2	0.974119934	N/A	0.974119934	N/A	1	UNKNOWN: USER IMPORTED
N0404F23	2	200101556	2q33.2	1.002468351	N/A	1.002468351	N/A	1	UNKNOWN: USER IMPORTED
N0023F11	2	200267824	2q33.2	1.030445835	N/A	1.030445835	N/A	1	UNKNOWN: USER IMPORTED
N0640C12	2	200395521	2q33.2	0.829411185	N/A	0.829411185	N/A	1	UNKNOWN: USER IMPORTED
N0403D18	2	200539231	2q33.2	0.989323423	N/A	0.989323423	N/A	1	UNKNOWN: USER IMPORTED
N0594K12	2	200631089	2q33.2	1.07830365	N/A	1.07830365	N/A	1	UNKNOWN: USER IMPORTED
N0579D19	2	200690567	2q33.2	1.11812767	N/A	1.11812767	N/A	1	UNKNOWN: USER IMPORTED
N0598A08	2	200697693	2q33.2	0.9529988	N/A	0.9529988	N/A	1	UNKNOWN: USER IMPORTED
N0451N12	2	200796954	2q33.2	1.018612884	N/A	1.018612884	N/A	1	UNKNOWN: USER IMPORTED
N0782K18	2	200933969	2q33.2	1.084598396	N/A	1.084598396	N/A	1	UNKNOWN: USER IMPORTED
N0707M15	2	201008558	2q33.2	0.889425687	N/A	0.889425687	N/A	1	UNKNOWN: USER IMPORTED
N0006G22	2	201063599	2q33.2	0.928224759	N/A	0.928224759	N/A	1	UNKNOWN: USER IMPORTED
N0743P15	2	201181451	2q33.2	1.040403204	N/A	1.040403204	N/A	1	UNKNOWN: USER IMPORTED
N0574P18	2	201366121	2q33.2	1.07767244	N/A	1.07767244	N/A	1	UNKNOWN: USER IMPORTED
N0003D01	2	201440670	2q33.2	1.105984369	N/A	1.105984369	N/A	1	UNKNOWN: USER IMPORTED
N0663N02	2	201532123	2q33.2	1.016320559	N/A	1.016320559	N/A	1	UNKNOWN: USER IMPORTED
N0109J10	2	201674997	2q33.2	1.050659122	N/A	1.050659122	N/A	1	UNKNOWN: USER IMPORTED
N0013J08	2	201811843	2q33.3	0.913285137	N/A	0.913285137	N/A	1	UNKNOWN: USER IMPORTED
N0155P18	2	202015058	2q33.3	1.041185225	N/A	1.041185225	N/A	1	UNKNOWN: USER IMPORTED
N0015C10	2	202068514	2q33.3	0.947843523	N/A	0.947843523	N/A	1	UNKNOWN: USER IMPORTED
N0790H05	2	202127402	2q33.3	0.988185371	N/A	0.988185371	N/A	1	UNKNOWN: USER IMPORTED
N0666O20	2	202259567	2q33.3	0.98381184	N/A	0.98381184	N/A	1	UNKNOWN: USER IMPORTED
N0742N23	2	202456607	2q33.3	1.073352332	N/A	1.073352332	N/A	1	UNKNOWN: USER IMPORTED
N0396E09	2	202562041	2q33.3	1.001068138	N/A	1.001068138	N/A	1	UNKNOWN: USER IMPORTED
N0059N16	2	202606086	2q33.3	1.0244903425	0.0676850268918204	1.0244903425	0.0676850268918204	2	UNKNOWN: USER IMPORTED
N0304I20	2	202660225	2q33.3	0.883611339	N/A	0.883611339	N/A	1	UNKNOWN: USER IMPORTED
N0588N21	2	202755034	2q33.3	0.868437913	N/A	0.868437913	N/A	1	UNKNOWN: USER IMPORTED
N1145F21	2	202929464	2q33.3	0.950620113	N/A	0.950620113	N/A	1	UNKNOWN: USER IMPORTED
N0686O06	2	203090013	2q33.3	0.991164344	N/A	0.991164344	N/A	1	UNKNOWN: USER IMPORTED
N0154B13	2	203143147	2q33.3	0.928324805	N/A	0.928324805	N/A	1	UNKNOWN: USER IMPORTED
N0368D01	2	203277641	2q33.3	0.845434354	N/A	0.845434354	N/A	1	UNKNOWN: USER IMPORTED
N0763L21	2	203563609	2q33.3	0.876905603	N/A	0.876905603	N/A	1	UNKNOWN: USER IMPORTED
N0140M07	2	203596865	2q33.3	0.930503103	N/A	0.930503103	N/A	1	UNKNOWN: USER IMPORTED
N0605K11	2	203717965	2q33.3	0.913740251	N/A	0.913740251	N/A	1	UNKNOWN: USER IMPORTED
N0096E08	2	203814119	2q33.3	0.926320223	N/A	0.926320223	N/A	1	UNKNOWN: USER IMPORTED
N0299K04	2	203883684	2q33.3	0.849848658	N/A	0.849848658	N/A	1	UNKNOWN: USER IMPORTED
N0033N04	2	203946655	2q33.3	0.85308502	N/A	0.85308502	N/A	1	UNKNOWN: USER IMPORTED
N0320B20	2	204102909	2q33.3	0.641174644	N/A	0.641174644	N/A	1	UNKNOWN: USER IMPORTED
N0711B14	2	204281159	2q33.3	0.898932701	N/A	0.898932701	N/A	1	UNKNOWN: USER IMPORTED
M2300I22	2	204392808	2q33.3	0.971055404	N/A	0.971055404	N/A	1	UNKNOWN: USER IMPORTED
N0278L16	2	204670371	2q33.3	1.057336401	N/A	1.057336401	N/A	1	UNKNOWN: USER IMPORTED
N0350L16	2	204862602	2q33.3	0.972466157	N/A	0.972466157	N/A	1	UNKNOWN: USER IMPORTED
N0628O12	2	204966701	2q33.3	1.07159018	N/A	1.07159018	N/A	1	UNKNOWN: USER IMPORTED
N0458E09	2	205167379	2q33.3	0.979177644	N/A	0.979177644	N/A	1	UNKNOWN: USER IMPORTED
N0259I20	2	205258291	2q33.3	0.807234564	N/A	0.807234564	N/A	1	UNKNOWN: USER IMPORTED
N0071J22	2	205361997	2q33.3	1.083545388	N/A	1.083545388	N/A	1	UNKNOWN: USER IMPORTED
N0015J24	2	205430623	2q36.1	0.918781699	N/A	0.918781699	N/A	1	UNKNOWN: USER IMPORTED
N0291P02	2	205578770	2q36.1	0.962084611	N/A	0.962084611	N/A	1	UNKNOWN: USER IMPORTED
N0178F07	2	205602874	2q36.1	0.965023117	N/A	0.965023117	N/A	1	UNKNOWN: USER IMPORTED
N0654D11	2	205711469	2q36.1	1.100413938	N/A	1.100413938	N/A	1	UNKNOWN: USER IMPORTED
N0466L03	2	205750110	2q36.1	1.001125935	N/A	1.001125935	N/A	1	UNKNOWN: USER IMPORTED
N0458C09	2	205847047	2q36.1	0.9978605	N/A	0.9978605	N/A	1	UNKNOWN: USER IMPORTED
N0313P19	2	205992552	2q36.1	1.099087267	N/A	1.099087267	N/A	1	UNKNOWN: USER IMPORTED
N0707P09	2	206123134	2q36.1	1.047941926	N/A	1.047941926	N/A	1	UNKNOWN: USER IMPORTED
N0312E05	2	206154726	2q36.1	0.983455621	N/A	0.983455621	N/A	1	UNKNOWN: USER IMPORTED
N0001I13	2	206211441	2q36.1	0.892006646	N/A	0.892006646	N/A	1	UNKNOWN: USER IMPORTED
N0475D24	2	206308290	2q36.1	1.025748548	N/A	1.025748548	N/A	1	UNKNOWN: USER IMPORTED
N0048O16	2	206404725	2q36.1	0.92122662	N/A	0.92122662	N/A	1	UNKNOWN: USER IMPORTED
N0058D11	2	206487635	2q36.1	1.005911944	N/A	1.005911944	N/A	1	UNKNOWN: USER IMPORTED
N0691I06	2	206605883	2q36.1	1.159785926	N/A	1.159785926	N/A	1	UNKNOWN: USER IMPORTED
M2011E17	2	206666068	2q36.1	0.946565041	N/A	0.946565041	N/A	1	UNKNOWN: USER IMPORTED
N0572M02	2	206766519	2q36.1	1.000089912	N/A	1.000089912	N/A	1	UNKNOWN: USER IMPORTED
N0682F13	2	206888418	2q36.1	0.927838557	N/A	0.927838557	N/A	1	UNKNOWN: USER IMPORTED
N0777E09	2	207010984	2q36.1	1.000703799	N/A	1.000703799	N/A	1	UNKNOWN: USER IMPORTED
N0101I10	2	207110840	2q36.1	0.936643566	N/A	0.936643566	N/A	1	UNKNOWN: USER IMPORTED
N0698O13	2	207218704	2q36.1	1.009855071	N/A	1.009855071	N/A	1	UNKNOWN: USER IMPORTED
N0696F14	2	207302036	2q36.1	0.882222201	N/A	0.882222201	N/A	1	UNKNOWN: USER IMPORTED
N0220E19	2	207452239	2q36.1	1.039492183	N/A	1.039492183	N/A	1	UNKNOWN: USER IMPORTED
N0655B14	2	207535834	2q36.1	1.044946506	N/A	1.044946506	N/A	1	UNKNOWN: USER IMPORTED
N0380E13	2	207597522	2q36.1	1.097929157	N/A	1.097929157	N/A	1	UNKNOWN: USER IMPORTED
N0096E16	2	207692053	2q36.1	1.130579338	N/A	1.130579338	N/A	1	UNKNOWN: USER IMPORTED
N0594M01	2	207732067	2q36.1	0.979896406	N/A	0.979896406	N/A	1	UNKNOWN: USER IMPORTED
N0795C22	2	207840762	2q36.1	1.149907286	N/A	1.149907286	N/A	1	UNKNOWN: USER IMPORTED
N0431I13	2	207968404	2q36.1	1.134315433	N/A	1.134315433	N/A	1	UNKNOWN: USER IMPORTED
N0810D03	2	208033349	2q36.1	1.044256101	N/A	1.044256101	N/A	1	UNKNOWN: USER IMPORTED
N0703O08	2	208140770	2q36.1	0.994475635	N/A	0.994475635	N/A	1	UNKNOWN: USER IMPORTED
N0747P08	2	208305915	2q36.1	0.949520106	N/A	0.949520106	N/A	1	UNKNOWN: USER IMPORTED
N0135B21	2	208461254	2q36.1	0.910532444	N/A	0.910532444	N/A	1	UNKNOWN: USER IMPORTED
N0267J20	2	208592626	2q36.1	0.938209692	N/A	0.938209692	N/A	1	UNKNOWN: USER IMPORTED
N0349E15	2	208761223	2q36.1	0.969360081	N/A	0.969360081	N/A	1	UNKNOWN: USER IMPORTED
N0140C04	2	208970820	2q36.1	1.085439414	N/A	1.085439414	N/A	1	UNKNOWN: USER IMPORTED
N0630N06	2	209058470	2q36.1	0.973387886	N/A	0.973387886	N/A	1	UNKNOWN: USER IMPORTED
N0757H12	2	209128388	2q36.1	1.018852636	N/A	1.018852636	N/A	1	UNKNOWN: USER IMPORTED
N0611J23	2	209210132	2q36.1	0.965396528	N/A	0.965396528	N/A	1	UNKNOWN: USER IMPORTED
N0689D19	2	209341438	2q36.1	0.97834317	N/A	0.97834317	N/A	1	UNKNOWN: USER IMPORTED
M2293G14	2	209513910	2q36.1	1.016839131	N/A	1.016839131	N/A	1	UNKNOWN: USER IMPORTED
N0707O14	2	209539698	2q36.1	1.015774621	N/A	1.015774621	N/A	1	UNKNOWN: USER IMPORTED
N0343H20	2	209586325	2q36.1	1.046035209	N/A	1.046035209	N/A	1	UNKNOWN: USER IMPORTED
N0735P12	2	209817998	2q36.1	0.927479028	N/A	0.927479028	N/A	1	UNKNOWN: USER IMPORTED
N0095K02	2	209819491	2q36.1	0.878382987	N/A	0.878382987	N/A	1	UNKNOWN: USER IMPORTED
N0679E21	2	209974512	2q36.1	1.035769176	N/A	1.035769176	N/A	1	UNKNOWN: USER IMPORTED
M2170O12	2	210006938	2q36.1	1.044968121	N/A	1.044968121	N/A	1	UNKNOWN: USER IMPORTED
N0731K24	2	210036825	2q36.1	1.037582789	N/A	1.037582789	N/A	1	UNKNOWN: USER IMPORTED
N0614P20	2	210168981	2q36.1	0.84833657	N/A	0.84833657	N/A	1	UNKNOWN: USER IMPORTED
M2293J14	2	210235040	2q36.1	0.81744041	N/A	0.81744041	N/A	1	UNKNOWN: USER IMPORTED
N0017G23	2	210392586	2q36.1	1.057054211	N/A	1.057054211	N/A	1	UNKNOWN: USER IMPORTED
N0596K07	2	210464948	2q36.1	0.890868367	N/A	0.890868367	N/A	1	UNKNOWN: USER IMPORTED
N0595K07	2	210472752	2q36.1	0.90611814	N/A	0.90611814	N/A	1	UNKNOWN: USER IMPORTED
N0197H04	2	210536565	2q36.1	0.864915989	N/A	0.864915989	N/A	1	UNKNOWN: USER IMPORTED
N0613L06	2	210638436	2q36.1	0.91568653	N/A	0.91568653	N/A	1	UNKNOWN: USER IMPORTED
N0186D21	2	210698718	2q36.1	1.043840253	N/A	1.043840253	N/A	1	UNKNOWN: USER IMPORTED
N0572D20	2	210819305	2q36.1	1.049228341	N/A	1.049228341	N/A	1	UNKNOWN: USER IMPORTED
N0466H22	2	210881874	2q36.1	1.081649875	N/A	1.081649875	N/A	1	UNKNOWN: USER IMPORTED
N0159B07	2	210963274	2q36.1	0.944673395	N/A	0.944673395	N/A	1	UNKNOWN: USER IMPORTED
N0129I05	2	211099929	2q36.1	0.963546328	N/A	0.963546328	N/A	1	UNKNOWN: USER IMPORTED
N0162O19	2	211201190	2q36.1	0.843412619	N/A	0.843412619	N/A	1	UNKNOWN: USER IMPORTED
N0118C14	2	211274272	2q36.1	1.068589604	N/A	1.068589604	N/A	1	UNKNOWN: USER IMPORTED
M2015M13	2	211399981	2q36.1	0.98781787	N/A	0.98781787	N/A	1	UNKNOWN: USER IMPORTED
N0030K03	2	211451409	2q36.1	1.018515713	N/A	1.018515713	N/A	1	UNKNOWN: USER IMPORTED
N0624E24	2	211454361	2q36.1	0.88144484	N/A	0.88144484	N/A	1	UNKNOWN: USER IMPORTED
N0039G08	2	211518317	2q36.1	1.048749133	N/A	1.048749133	N/A	1	UNKNOWN: USER IMPORTED
N0795I06	2	211628228	2q36.1	0.952325846	N/A	0.952325846	N/A	1	UNKNOWN: USER IMPORTED
N0169I13	2	211645778	2q36.1	0.962595647	N/A	0.962595647	N/A	1	UNKNOWN: USER IMPORTED
N0159H13	2	211755626	2q36.1	0.940028758	N/A	0.940028758	N/A	1	UNKNOWN: USER IMPORTED
N0651G12	2	211879346	2q36.1	0.886076289	N/A	0.886076289	N/A	1	UNKNOWN: USER IMPORTED
N0212J19	2	211891489	2q36.1	1.012996941	N/A	1.012996941	N/A	1	UNKNOWN: USER IMPORTED
N0043M04	2	211906507	2q36.1	1.061806033	N/A	1.061806033	N/A	1	UNKNOWN: USER IMPORTED
N0039H18	2	212030464	2q36.1	1.014722208	N/A	1.014722208	N/A	1	UNKNOWN: USER IMPORTED
N0300D24	2	212127258	2q36.1	0.767767595	N/A	0.767767595	N/A	1	UNKNOWN: USER IMPORTED
N0342B02	2	212198424	2q36.1	0.98158102	N/A	0.98158102	N/A	1	UNKNOWN: USER IMPORTED
N0500L17	2	212366294	2q36.1	0.885538878	N/A	0.885538878	N/A	1	UNKNOWN: USER IMPORTED
N0541F21	2	212456759	2q36.1	1.025906797	N/A	1.025906797	N/A	1	UNKNOWN: USER IMPORTED
N0135I03	2	212601256	2q36.1	0.865371103	N/A	0.865371103	N/A	1	UNKNOWN: USER IMPORTED
N0044A23	2	212657212	2q36.1	1.026171933	N/A	1.026171933	N/A	1	UNKNOWN: USER IMPORTED
N0258O11	2	212795863	2q36.1	0.892424478	N/A	0.892424478	N/A	1	UNKNOWN: USER IMPORTED
N0641C18	2	212957567	2q36.1	0.906009468	N/A	0.906009468	N/A	1	UNKNOWN: USER IMPORTED
M2323B17	2	213050911	2q36.1	0.935738198	N/A	0.935738198	N/A	1	UNKNOWN: USER IMPORTED
N0694B12	2	213086413	2q36.1	1.042522406	N/A	1.042522406	N/A	1	UNKNOWN: USER IMPORTED
N0609G05	2	213192270	2q36.1	0.920703785	N/A	0.920703785	N/A	1	UNKNOWN: USER IMPORTED
N0678F16	2	213287059	2q36.1	0.984585969	N/A	0.984585969	N/A	1	UNKNOWN: USER IMPORTED
N0329G09	2	213458895	2q36.1	0.912405549	N/A	0.912405549	N/A	1	UNKNOWN: USER IMPORTED
N0059D12	2	213551735	2q36.1	0.963518565	N/A	0.963518565	N/A	1	UNKNOWN: USER IMPORTED
N0679N03	2	213628210	2q36.1	1.061717984	N/A	1.061717984	N/A	1	UNKNOWN: USER IMPORTED
N0521H05	2	213720753	2q36.1	0.887827336	N/A	0.887827336	N/A	1	UNKNOWN: USER IMPORTED
N0020I01	2	213910391	2q36.1	1.042297031	N/A	1.042297031	N/A	1	UNKNOWN: USER IMPORTED
N0105N14	2	213968938	2q36.1	1.021545441	N/A	1.021545441	N/A	1	UNKNOWN: USER IMPORTED
N0734G04	2	214050881	2q36.1	0.965689625	N/A	0.965689625	N/A	1	UNKNOWN: USER IMPORTED
N0038N08	2	214102638	2q36.1	1.020107718	N/A	1.020107718	N/A	1	UNKNOWN: USER IMPORTED
N0585E06	2	214155299	2q36.1	0.990474007	N/A	0.990474007	N/A	1	UNKNOWN: USER IMPORTED
N0012J20	2	214265423	2q36.1	1.011893663	N/A	1.011893663	N/A	1	UNKNOWN: USER IMPORTED
N0746K13	2	214290997	2q36.1	1.144343796	N/A	1.144343796	N/A	1	UNKNOWN: USER IMPORTED
M2015A10	2	214398348	2q36.1	1.018547442	N/A	1.018547442	N/A	1	UNKNOWN: USER IMPORTED
N0034F05	2	214444135	2q36.1	0.976814325	N/A	0.976814325	N/A	1	UNKNOWN: USER IMPORTED
N0765C07	2	214486358	2q36.1	1.04158164	N/A	1.04158164	N/A	1	UNKNOWN: USER IMPORTED
N0044J16	2	214498385	2q36.1	0.960023313	N/A	0.960023313	N/A	1	UNKNOWN: USER IMPORTED
N0387G23	2	214541844	2q36.1	0.989154902	N/A	0.989154902	N/A	1	UNKNOWN: USER IMPORTED
N0719I16	2	214798264	2q36.1	1.062337098	N/A	1.062337098	N/A	1	UNKNOWN: USER IMPORTED
N0319N19	2	214864288	2q36.1	0.952352419	N/A	0.952352419	N/A	1	UNKNOWN: USER IMPORTED
N0093G07	2	214913516	2q36.1	1.131017596	N/A	1.131017596	N/A	1	UNKNOWN: USER IMPORTED
N0395M03	2	215161250	2q36.1	0.978152994	N/A	0.978152994	N/A	1	UNKNOWN: USER IMPORTED
N0400C16	2	215163545	2q36.1	1.031186609	N/A	1.031186609	N/A	1	UNKNOWN: USER IMPORTED
N0347G15	2	215311060	2q36.1	1.170885144	N/A	1.170885144	N/A	1	UNKNOWN: USER IMPORTED
N0480M02	2	215435491	2q36.1	1.072920916	N/A	1.072920916	N/A	1	UNKNOWN: USER IMPORTED
N0655J22	2	215685048	2q36.1	1.021028257	N/A	1.021028257	N/A	1	UNKNOWN: USER IMPORTED
N0352A24	2	215834072	2q36.1	0.9807988	N/A	0.9807988	N/A	1	UNKNOWN: USER IMPORTED
N0358L15	2	215999763	2q36.1	0.919469823	N/A	0.919469823	N/A	1	UNKNOWN: USER IMPORTED
N0458B08	2	216026382	2q36.1	1.071508478	N/A	1.071508478	N/A	1	UNKNOWN: USER IMPORTED
N0593J14	2	216178785	2q36.1	1.063930292	N/A	1.063930292	N/A	1	UNKNOWN: USER IMPORTED
N0640F19	2	216334097	2q36.1	0.974586054	N/A	0.974586054	N/A	1	UNKNOWN: USER IMPORTED
N0458D08	2	216336228	2q36.1	1.072298035	N/A	1.072298035	N/A	1	UNKNOWN: USER IMPORTED
M2010B02	2	216441648	2q36.1	0.931336982	N/A	0.931336982	N/A	1	UNKNOWN: USER IMPORTED
N0798J19	2	216525228	2q36.1	1.080711389	N/A	1.080711389	N/A	1	UNKNOWN: USER IMPORTED
N0605C08	2	216618345	2q36.1	1.012043682	N/A	1.012043682	N/A	1	UNKNOWN: USER IMPORTED
N0476D14	2	216729922	2q36.1	1.099503711	N/A	1.099503711	N/A	1	UNKNOWN: USER IMPORTED
N0504L12	2	216774055	2q36.1	0.96605322	N/A	0.96605322	N/A	1	UNKNOWN: USER IMPORTED
N0589D23	2	216827980	2q36.1	1.067957502	N/A	1.067957502	N/A	1	UNKNOWN: USER IMPORTED
N0685D20	2	217094919	2q36.1	1.078141832	N/A	1.078141832	N/A	1	UNKNOWN: USER IMPORTED
N0042I14	2	217183086	2q36.1	0.959225526	N/A	0.959225526	N/A	1	UNKNOWN: USER IMPORTED
N0743P03	2	217270803	2q36.1	1.118129653	N/A	1.118129653	N/A	1	UNKNOWN: USER IMPORTED
N0384M03	2	217379797	2q36.1	1.011748701	N/A	1.011748701	N/A	1	UNKNOWN: USER IMPORTED
M2031K20	2	217405438	2q36.1	0.909469422	N/A	0.909469422	N/A	1	UNKNOWN: USER IMPORTED
N0813M04	2	217527295	2q36.1	1.060995851	N/A	1.060995851	N/A	1	UNKNOWN: USER IMPORTED
N0015A23	2	217544385	2q36.1	0.901420357	N/A	0.901420357	N/A	1	UNKNOWN: USER IMPORTED
N0744O18	2	217559229	2q36.1	0.975723937	N/A	0.975723937	N/A	1	UNKNOWN: USER IMPORTED
N0152A06	2	217661031	2q36.1	1.16273177	N/A	1.16273177	N/A	1	UNKNOWN: USER IMPORTED
N0661C11	2	217750977	2q36.1	1.162580066	N/A	1.162580066	N/A	1	UNKNOWN: USER IMPORTED
N0798J05	2	217876908	2q36.1	0.941097234	N/A	0.941097234	N/A	1	UNKNOWN: USER IMPORTED
N0464F23	2	218013445	2q36.1	1.04521769	N/A	1.04521769	N/A	1	UNKNOWN: USER IMPORTED
N0423F09	2	218053404	2q36.1	1.114356871	N/A	1.114356871	N/A	1	UNKNOWN: USER IMPORTED
N0512M22	2	218193264	2q36.1	0.979398854	N/A	0.979398854	N/A	1	UNKNOWN: USER IMPORTED
N0370K06	2	218449595	2q36.1	1.003560822	N/A	1.003560822	N/A	1	UNKNOWN: USER IMPORTED
N0751B04	2	218606382	2q36.1	1.090401638	N/A	1.090401638	N/A	1	UNKNOWN: USER IMPORTED
N0431D02	2	218662200	2q36.1	1.053979567	N/A	1.053979567	N/A	1	UNKNOWN: USER IMPORTED
N0129D02	2	218776624	2q36.1	1.068569674	N/A	1.068569674	N/A	1	UNKNOWN: USER IMPORTED
N0050E04	2	218866491	2q36.1	1.057790325	N/A	1.057790325	N/A	1	UNKNOWN: USER IMPORTED
N0072H10	2	218999902	2q36.1	1.09712899	N/A	1.09712899	N/A	1	UNKNOWN: USER IMPORTED
M2360L09	2	219004302	2q36.1	0.93053979	N/A	0.93053979	N/A	1	UNKNOWN: USER IMPORTED
N0360O03	2	219130142	2q36.1	1.03698073	N/A	1.03698073	N/A	1	UNKNOWN: USER IMPORTED
N0361I04	2	219285141	2q36.1	1.055108427	N/A	1.055108427	N/A	1	UNKNOWN: USER IMPORTED
N0635M12	2	219379533	2q36.1	0.983054646	N/A	0.983054646	N/A	1	UNKNOWN: USER IMPORTED
N0459I19	2	219490660	2q36.1	1.178635955	N/A	1.178635955	N/A	1	UNKNOWN: USER IMPORTED
N0096D18	2	219594391	2q36.1	1.160472067	N/A	1.160472067	N/A	1	UNKNOWN: USER IMPORTED
N0792H10	2	219670022	2q36.1	1.07522851	N/A	1.07522851	N/A	1	UNKNOWN: USER IMPORTED
N0112J19	2	219753772	2q36.1	0.999215231	N/A	0.999215231	N/A	1	UNKNOWN: USER IMPORTED
N0663D11	2	219811901	2q36.1	1.048840651	N/A	1.048840651	N/A	1	UNKNOWN: USER IMPORTED
N0739J05	2	219970641	2q36.1	1.015790188	N/A	1.015790188	N/A	1	UNKNOWN: USER IMPORTED
N0242B15	2	219999930	2q36.1	0.975279135	N/A	0.975279135	N/A	1	UNKNOWN: USER IMPORTED
N0075O13	2	220051215	2q36.1	0.952699654	N/A	0.952699654	N/A	1	UNKNOWN: USER IMPORTED
N0157G04	2	220180856	2q36.1	0.84312904	N/A	0.84312904	N/A	1	UNKNOWN: USER IMPORTED
N0015P22	2	220275544	2q36.1	0.990212818	N/A	0.990212818	N/A	1	UNKNOWN: USER IMPORTED
N0338C18	2	220404903	2q36.1	1.049337211	N/A	1.049337211	N/A	1	UNKNOWN: USER IMPORTED
N0204A16	2	220424111	2q36.1	1.088820243	N/A	1.088820243	N/A	1	UNKNOWN: USER IMPORTED
N0660N10	2	220499196	2q36.1	0.98053287	N/A	0.98053287	N/A	1	UNKNOWN: USER IMPORTED
N0755P04	2	220688810	2q36.1	1.042460535	N/A	1.042460535	N/A	1	UNKNOWN: USER IMPORTED
N0790K07	2	220779940	2q36.1	1.000107987	N/A	1.000107987	N/A	1	UNKNOWN: USER IMPORTED
N0465J22	2	220820420	2q36.1	1.203255713	N/A	1.203255713	N/A	1	UNKNOWN: USER IMPORTED
M2145F20	2	220934565	2q36.1	1.113718324	N/A	1.113718324	N/A	1	UNKNOWN: USER IMPORTED
N0487G11	2	221014901	2q36.1	1.015360656	N/A	1.015360656	N/A	1	UNKNOWN: USER IMPORTED
N0100C18	2	221091616	2q36.1	1.1199392	N/A	1.1199392	N/A	1	UNKNOWN: USER IMPORTED
N0109A16	2	221180219	2q36.1	1.083289374	N/A	1.083289374	N/A	1	UNKNOWN: USER IMPORTED
M2262F03	2	221307089	2q36.1	0.928398178	N/A	0.928398178	N/A	1	UNKNOWN: USER IMPORTED
N0037L08	2	221319145	2q36.1	0.944384562	N/A	0.944384562	N/A	1	UNKNOWN: USER IMPORTED
N0737A08	2	221391297	2q36.2	0.913371004	N/A	0.913371004	N/A	1	UNKNOWN: USER IMPORTED
N0780O10	2	221552506	2q36.2	0.789303686	N/A	0.789303686	N/A	1	UNKNOWN: USER IMPORTED
N0582N16	2	221560997	2q36.2	1.102759904	N/A	1.102759904	N/A	1	UNKNOWN: USER IMPORTED
N0349M01	2	221599090	2q36.2	0.959251901	N/A	0.959251901	N/A	1	UNKNOWN: USER IMPORTED
N0728P11	2	221690648	2q36.2	0.901276387	N/A	0.901276387	N/A	1	UNKNOWN: USER IMPORTED
N0016O23	2	221772720	2q36.2	0.977512959	N/A	0.977512959	N/A	1	UNKNOWN: USER IMPORTED
N0671A03	2	221902042	2q36.2	0.994573509	N/A	0.994573509	N/A	1	UNKNOWN: USER IMPORTED
N0105F19	2	221982902	2q36.2	1.03559774	N/A	1.03559774	N/A	1	UNKNOWN: USER IMPORTED
N0101G06	2	222146389	2q36.2	1.163089713	N/A	1.163089713	N/A	1	UNKNOWN: USER IMPORTED
N0120F19	2	222241648	2q36.2	1.015902925	N/A	1.015902925	N/A	1	UNKNOWN: USER IMPORTED
N0724C03	2	222454505	2q36.3	1.096996124	N/A	1.096996124	N/A	1	UNKNOWN: USER IMPORTED
N0798H12	2	222496517	2q36.3	0.944771656	N/A	0.944771656	N/A	1	UNKNOWN: USER IMPORTED
N0350I24	2	222621870	2q36.3	0.922477439	N/A	0.922477439	N/A	1	UNKNOWN: USER IMPORTED
N0002P13	2	222821723	2q36.3	0.948234386	N/A	0.948234386	N/A	1	UNKNOWN: USER IMPORTED
N0296A19	2	222882067	2q36.3	0.951846242	N/A	0.951846242	N/A	1	UNKNOWN: USER IMPORTED
N0085J04	2	222921566	2q36.3	0.773846682	N/A	0.773846682	N/A	1	UNKNOWN: USER IMPORTED
N0593D17	2	223011683	2q36.3	1.068785332	N/A	1.068785332	N/A	1	UNKNOWN: USER IMPORTED
N0612G06	2	223142956	2q36.3	0.893494045	N/A	0.893494045	N/A	1	UNKNOWN: USER IMPORTED
N0003I22	2	223435986	2q36.3	1.011291703	N/A	1.011291703	N/A	1	UNKNOWN: USER IMPORTED
N0081I08	2	223441378	2q36.3	1.025536459	N/A	1.025536459	N/A	1	UNKNOWN: USER IMPORTED
N0266F17	2	223549604	2q36.3	0.95052909	N/A	0.95052909	N/A	1	UNKNOWN: USER IMPORTED
N0247E23	2	223641581	2q36.3	1.008468115	N/A	1.008468115	N/A	1	UNKNOWN: USER IMPORTED
N0151H19	2	223704697	2q36.3	1.095296637	N/A	1.095296637	N/A	1	UNKNOWN: USER IMPORTED
N0033F23	2	223769913	2q36.3	1.074147938	N/A	1.074147938	N/A	1	UNKNOWN: USER IMPORTED
N0267H19	2	223861334	2q36.3	1.13717898	N/A	1.13717898	N/A	1	UNKNOWN: USER IMPORTED
N0613O17	2	223985841	2q36.3	0.976424851	N/A	0.976424851	N/A	1	UNKNOWN: USER IMPORTED
N0804M13	2	224098598	2q36.3	1.081038793	N/A	1.081038793	N/A	1	UNKNOWN: USER IMPORTED
N0328C12	2	224187159	2q36.3	1.109972313	N/A	1.109972313	N/A	1	UNKNOWN: USER IMPORTED
N0567J08	2	224285621	2q36.3	0.971225948	N/A	0.971225948	N/A	1	UNKNOWN: USER IMPORTED
N0060D20	2	224367497	2q36.3	0.872281094	N/A	0.872281094	N/A	1	UNKNOWN: USER IMPORTED
N0728A07	2	224504017	2q36.3	0.992675993	N/A	0.992675993	N/A	1	UNKNOWN: USER IMPORTED
N0183N07	2	224556867	2q36.3	0.859882969	N/A	0.859882969	N/A	1	UNKNOWN: USER IMPORTED
N0231P21	2	224725527	2q36.3	1.039138999	N/A	1.039138999	N/A	1	UNKNOWN: USER IMPORTED
N0318E04	2	224753717	2q36.3	1.110001068	N/A	1.110001068	N/A	1	UNKNOWN: USER IMPORTED
N0008L07	2	224881444	2q36.3	0.984555856	N/A	0.984555856	N/A	1	UNKNOWN: USER IMPORTED
N0368F16	2	225083549	2q36.3	1.014463418	N/A	1.014463418	N/A	1	UNKNOWN: USER IMPORTED
N0092F20	2	225250995	2q36.3	0.949909283	N/A	0.949909283	N/A	1	UNKNOWN: USER IMPORTED
N0345I08	2	225376255	2q36.3	0.882320363	N/A	0.882320363	N/A	1	UNKNOWN: USER IMPORTED
N0068H19	2	225556277	2q36.3	1.043480425	N/A	1.043480425	N/A	1	UNKNOWN: USER IMPORTED
N0585C06	2	225679521	2q36.3	0.912315022	N/A	0.912315022	N/A	1	UNKNOWN: USER IMPORTED
N0723I23	2	225813206	2q36.3	0.951781297	N/A	0.951781297	N/A	1	UNKNOWN: USER IMPORTED
N0467A18	2	225995164	2q36.3	1.101294419	N/A	1.101294419	N/A	1	UNKNOWN: USER IMPORTED
N0296C11	2	226032877	2q36.3	1.069531857	N/A	1.069531857	N/A	1	UNKNOWN: USER IMPORTED
N0346N09	2	226122058	2q36.3	0.893123806	N/A	0.893123806	N/A	1	UNKNOWN: USER IMPORTED
N0667C16	2	226163519	2q36.3	1.065167824	N/A	1.065167824	N/A	1	UNKNOWN: USER IMPORTED
N0647F17	2	226265753	2q36.3	1.089316307	N/A	1.089316307	N/A	1	UNKNOWN: USER IMPORTED
N0007D20	2	226295024	2q36.3	0.951268377	N/A	0.951268377	N/A	1	UNKNOWN: USER IMPORTED
N0732D18	2	226352749	2q36.3	0.908575952	N/A	0.908575952	N/A	1	UNKNOWN: USER IMPORTED
N0265M24	2	226539383	2q36.3	1.104168872	N/A	1.104168872	N/A	1	UNKNOWN: USER IMPORTED
N0365F10	2	226635854	2q36.3	0.89586242	N/A	0.89586242	N/A	1	UNKNOWN: USER IMPORTED
N0081F04	2	226639119	2q36.3	1.053569965	N/A	1.053569965	N/A	1	UNKNOWN: USER IMPORTED
N0562N18	2	226661798	2q36.3	1.099042648	N/A	1.099042648	N/A	1	UNKNOWN: USER IMPORTED
N0520I14	2	226791510	2q36.3	0.926420467	N/A	0.926420467	N/A	1	UNKNOWN: USER IMPORTED
N0760N12	2	226868688	2q36.3	0.924363731	N/A	0.924363731	N/A	1	UNKNOWN: USER IMPORTED
N0709C15	2	227013918	2q36.3	0.953276925	N/A	0.953276925	N/A	1	UNKNOWN: USER IMPORTED
N0536J07	2	227148904	2q36.3	1.092149512	N/A	1.092149512	N/A	1	UNKNOWN: USER IMPORTED
N0628L13	2	227214374	2q36.3	1.115751958	N/A	1.115751958	N/A	1	UNKNOWN: USER IMPORTED
N0211K17	2	227295563	2q37.1	1.048555883	N/A	1.048555883	N/A	1	UNKNOWN: USER IMPORTED
N0597E15	2	227398641	2q37.1	1.102820388	N/A	1.102820388	N/A	1	UNKNOWN: USER IMPORTED
N0121J02	2	227502080	2q37.1	0.881884089	N/A	0.881884089	N/A	1	UNKNOWN: USER IMPORTED
N0091J17	2	227600518	2q37.1	0.98380712	N/A	0.98380712	N/A	1	UNKNOWN: USER IMPORTED
N0081G06	2	227672617	2q37.1	1.113333609	N/A	1.113333609	N/A	1	UNKNOWN: USER IMPORTED
N0365O06	2	227736713	2q37.1	1.111427883	N/A	1.111427883	N/A	1	UNKNOWN: USER IMPORTED
N0793C01	2	227935381	2q37.1	1.059688912	N/A	1.059688912	N/A	1	UNKNOWN: USER IMPORTED
N0249A08	2	228067057	2q37.1	1.061208436	N/A	1.061208436	N/A	1	UNKNOWN: USER IMPORTED
N0335I21	2	228124132	2q37.1	0.822618194	N/A	0.822618194	N/A	1	UNKNOWN: USER IMPORTED
N0107L21	2	228323193	2q37.1	0.939626593	N/A	0.939626593	N/A	1	UNKNOWN: USER IMPORTED
N0101D15	2	228379127	2q37.1	0.966033192	N/A	0.966033192	N/A	1	UNKNOWN: USER IMPORTED
N0185H21	2	228411499	2q37.1	1.022265294	N/A	1.022265294	N/A	1	UNKNOWN: USER IMPORTED
N0090L09	2	228539510	2q37.1	1.028665836	N/A	1.028665836	N/A	1	UNKNOWN: USER IMPORTED
N0092H14	2	228581246	2q37.1	0.899797119	N/A	0.899797119	N/A	1	UNKNOWN: USER IMPORTED
N0122A07	2	228710046	2q37.1	1.055571374	N/A	1.055571374	N/A	1	UNKNOWN: USER IMPORTED
N0231I16	2	228762639	2q37.1	0.865670545	N/A	0.865670545	N/A	1	UNKNOWN: USER IMPORTED
N0102E02	2	228815669	2q37.1	0.877801948	N/A	0.877801948	N/A	1	UNKNOWN: USER IMPORTED
N0277H16	2	228816500	2q37.1	1.082294074	N/A	1.082294074	N/A	1	UNKNOWN: USER IMPORTED
N0745M04	2	228873498	2q37.1	1.073191902	N/A	1.073191902	N/A	1	UNKNOWN: USER IMPORTED
N0271M11	2	229072626	2q37.1	1.09745917	N/A	1.09745917	N/A	1	UNKNOWN: USER IMPORTED
N0455E01	2	229173626	2q37.1	0.923891067	N/A	0.923891067	N/A	1	UNKNOWN: USER IMPORTED
N0519L02	2	229223951	2q37.1	0.954076992	N/A	0.954076992	N/A	1	UNKNOWN: USER IMPORTED
N0150P06	2	229384192	2q37.1	0.959379214	N/A	0.959379214	N/A	1	UNKNOWN: USER IMPORTED
N0674L01	2	229535572	2q37.1	0.965385919	N/A	0.965385919	N/A	1	UNKNOWN: USER IMPORTED
N0070L16	2	229572356	2q37.1	1.139311767	N/A	1.139311767	N/A	1	UNKNOWN: USER IMPORTED
N0034N06	2	229693032	2q37.1	1.061719174	N/A	1.061719174	N/A	1	UNKNOWN: USER IMPORTED
N0811J08	2	229693162	2q37.1	1.115619092	N/A	1.115619092	N/A	1	UNKNOWN: USER IMPORTED
N0640A12	2	229803317	2q37.1	0.923312805	N/A	0.923312805	N/A	1	UNKNOWN: USER IMPORTED
N0108G02	2	229898404	2q37.1	1.109101748	N/A	1.109101748	N/A	1	UNKNOWN: USER IMPORTED
N0757L14	2	230019136	2q37.1	1.066413189	N/A	1.066413189	N/A	1	UNKNOWN: USER IMPORTED
N0811M10	2	230035758	2q37.1	1.060146603	N/A	1.060146603	N/A	1	UNKNOWN: USER IMPORTED
N0474O20	2	230067274	2q37.1	0.837846154	N/A	0.837846154	N/A	1	UNKNOWN: USER IMPORTED
N0121F15	2	230166133	2q37.1	1.147272783	N/A	1.147272783	N/A	1	UNKNOWN: USER IMPORTED
N0449N13	2	230188587	2q37.1	1.025956175	N/A	1.025956175	N/A	1	UNKNOWN: USER IMPORTED
N0167O04	2	230254650	2q37.1	1.131767194	N/A	1.131767194	N/A	1	UNKNOWN: USER IMPORTED
N0765L06	2	230317336	2q37.1	0.955894571	N/A	0.955894571	N/A	1	UNKNOWN: USER IMPORTED
N0707F22	2	230415707	2q37.1	1.10405088	N/A	1.10405088	N/A	1	UNKNOWN: USER IMPORTED
N0002B20	2	230637326	2q37.1	1.044649145	N/A	1.044649145	N/A	1	UNKNOWN: USER IMPORTED
N0457P23	2	230642736	2q37.1	0.904547949	N/A	0.904547949	N/A	1	UNKNOWN: USER IMPORTED
N0350F14	2	230680304	2q37.1	0.904315335	N/A	0.904315335	N/A	1	UNKNOWN: USER IMPORTED
N0067G10	2	230823120	2q37.1	1.042131544	N/A	1.042131544	N/A	1	UNKNOWN: USER IMPORTED
N0098F19	2	230958515	2q37.1	1.025965297	N/A	1.025965297	N/A	1	UNKNOWN: USER IMPORTED
N0023P08	2	231050032	2q37.1	1.120293178	N/A	1.120293178	N/A	1	UNKNOWN: USER IMPORTED
N0380H20	2	231181516	2q37.1	1.135665901	N/A	1.135665901	N/A	1	UNKNOWN: USER IMPORTED
N0398C11	2	231201820	2q37.1	1.119429552	N/A	1.119429552	N/A	1	UNKNOWN: USER IMPORTED
N0666B09	2	231287592	2q37.1	1.002103169	N/A	1.002103169	N/A	1	UNKNOWN: USER IMPORTED
N0420E18	2	231424723	2q37.1	0.988653415	N/A	0.988653415	N/A	1	UNKNOWN: USER IMPORTED
N0415N16	2	231595539	2q37.1	1.107315997	N/A	1.107315997	N/A	1	UNKNOWN: USER IMPORTED
N0166K19	2	231605764	2q37.1	1.028566682	N/A	1.028566682	N/A	1	UNKNOWN: USER IMPORTED
N0193L24	2	231635690	2q37.1	0.908465098	N/A	0.908465098	N/A	1	UNKNOWN: USER IMPORTED
M2107P02	2	231758391	2q37.1	1.06904323	N/A	1.06904323	N/A	1	UNKNOWN: USER IMPORTED
N0352G03	2	231885595	2q37.1	1.018089652	N/A	1.018089652	N/A	1	UNKNOWN: USER IMPORTED
N0419H23	2	232043674	2q37.1	1.10180605	N/A	1.10180605	N/A	1	UNKNOWN: USER IMPORTED
N0562I05	2	232201740	2q37.1	0.89962836	N/A	0.89962836	N/A	1	UNKNOWN: USER IMPORTED
N0154A07	2	232361415	2q37.2	1.020499275	N/A	1.020499275	N/A	1	UNKNOWN: USER IMPORTED
F0616P13	2	232361415	2q37.2	0.936450019	N/A	0.936450019	N/A	1	UNKNOWN: USER IMPORTED
F0506P09	2	232454097	2q37.2	0.962592275	N/A	0.962592275	N/A	1	UNKNOWN: USER IMPORTED
N0310M15	2	232472246	2q37.2	0.775224912	N/A	0.775224912	N/A	1	UNKNOWN: USER IMPORTED
N0690I21	2	232500844	2q37.2	0.883038233	N/A	0.883038233	N/A	1	UNKNOWN: USER IMPORTED
N0802E07	2	232581643	2q37.2	0.982436395	N/A	0.982436395	N/A	1	UNKNOWN: USER IMPORTED
N0763N15	2	232711861	2q37.2	1.025288675	N/A	1.025288675	N/A	1	UNKNOWN: USER IMPORTED
N0701I12	2	232797682	2q37.2	1.133608471	N/A	1.133608471	N/A	1	UNKNOWN: USER IMPORTED
N0662H04	2	232932162	2q37.2	0.926625913	N/A	0.926625913	N/A	1	UNKNOWN: USER IMPORTED
N0095H14	2	232945332	2q37.2	1.029214748	N/A	1.029214748	N/A	1	UNKNOWN: USER IMPORTED
N0680D09	2	233039621	2q37.2	1.048818838	N/A	1.048818838	N/A	1	UNKNOWN: USER IMPORTED
N0341G20	2	233222815	2q37.2	0.93824509	N/A	0.93824509	N/A	1	UNKNOWN: USER IMPORTED
N0485D07	2	233397683	2q37.2	1.0372536	N/A	1.0372536	N/A	1	UNKNOWN: USER IMPORTED
N0317J22	2	233398237	2q37.2	0.919866535	N/A	0.919866535	N/A	1	UNKNOWN: USER IMPORTED
N0606K03	2	233481216	2q37.2	0.857822564	N/A	0.857822564	N/A	1	UNKNOWN: USER IMPORTED
N0353O06	2	233603179	2q37.2	0.972808731	N/A	0.972808731	N/A	1	UNKNOWN: USER IMPORTED
N0093E22	2	233618605	2q37.2	1.07115579	N/A	1.07115579	N/A	1	UNKNOWN: USER IMPORTED
N0512N09	2	233769087	2q37.2	1.020561146	N/A	1.020561146	N/A	1	UNKNOWN: USER IMPORTED
N0707E03	2	234106419	2q37.3	1.056347645	N/A	1.056347645	N/A	1	UNKNOWN: USER IMPORTED
N0794P07	2	234155722	2q37.3	1.023862851	N/A	1.023862851	N/A	1	UNKNOWN: USER IMPORTED
N0079G02	2	234281153	2q37.3	1.108154834	N/A	1.108154834	N/A	1	UNKNOWN: USER IMPORTED
N0454F07	2	234466369	2q37.3	1.058655338	N/A	1.058655338	N/A	1	UNKNOWN: USER IMPORTED
N0432J20	2	234662268	2q37.3	0.915561994	N/A	0.915561994	N/A	1	UNKNOWN: USER IMPORTED
N0337O24	2	234723165	2q37.3	1.013113149	N/A	1.013113149	N/A	1	UNKNOWN: USER IMPORTED
N0699O15	2	234834448	2q37.3	1.102515987	N/A	1.102515987	N/A	1	UNKNOWN: USER IMPORTED
M2034J19	2	234915094	2q37.3	1.017912663	N/A	1.017912663	N/A	1	UNKNOWN: USER IMPORTED
N0094I20	2	234945566	2q37.3	0.841009143	N/A	0.841009143	N/A	1	UNKNOWN: USER IMPORTED
N0793P14	2	235029803	2q37.3	1.076235709	N/A	1.076235709	N/A	1	UNKNOWN: USER IMPORTED
N0096J06	2	235162582	2q37.3	1.11652337	N/A	1.11652337	N/A	1	UNKNOWN: USER IMPORTED
N0345K01	2	235249641	2q37.3	1.014484538	N/A	1.014484538	N/A	1	UNKNOWN: USER IMPORTED
N0652L24	2	235347358	2q37.3	1.148957397	N/A	1.148957397	N/A	1	UNKNOWN: USER IMPORTED
N0599F11	2	235551348	2q37.3	0.996074591	N/A	0.996074591	N/A	1	UNKNOWN: USER IMPORTED
F1056D20	2	235581042	2q37.3	0.886499674	N/A	0.886499674	N/A	1	UNKNOWN: USER IMPORTED
N0021O07	2	236099361	2q37.3	1.026357349	N/A	1.026357349	N/A	1	UNKNOWN: USER IMPORTED
N0007N16	2	236108932	2q37.3	0.820675781	N/A	0.820675781	N/A	1	UNKNOWN: USER IMPORTED
N0734G06	2	236195864	2q37.3	0.991460745	N/A	0.991460745	N/A	1	UNKNOWN: USER IMPORTED
N0093C24	2	236309251	2q37.3	0.845129953	N/A	0.845129953	N/A	1	UNKNOWN: USER IMPORTED
N0815A10	2	236379557	2q37.3	1.096528121	N/A	1.096528121	N/A	1	UNKNOWN: USER IMPORTED
N0473L20	2	236514738	2q37.3	0.961692955	N/A	0.961692955	N/A	1	UNKNOWN: USER IMPORTED
N0598N18	2	236611318	2q37.3	1.040139654	N/A	1.040139654	N/A	1	UNKNOWN: USER IMPORTED
N0485M18	2	236783095	2q37.3	1.05017932	N/A	1.05017932	N/A	1	UNKNOWN: USER IMPORTED
F0485O03	2	236920294	2q37.3	0.999788258	N/A	0.999788258	N/A	1	UNKNOWN: USER IMPORTED
N0093B20	2	237026650	2q37.3	1.054795995	N/A	1.054795995	N/A	1	UNKNOWN: USER IMPORTED
N0155J06	2	237231355	2q37.3	1.107481583	N/A	1.107481583	N/A	1	UNKNOWN: USER IMPORTED
N0032N07	2	237394873	2q37.3	0.965096887	N/A	0.965096887	N/A	1	UNKNOWN: USER IMPORTED
N0205L13	2	237525151	2q37.3	1.033517207	N/A	1.033517207	N/A	1	UNKNOWN: USER IMPORTED
N0067N02	2	237533259	2q37.3	0.931359887	N/A	0.931359887	N/A	1	UNKNOWN: USER IMPORTED
N0522G12	2	237731731	2q37.3	1.140955728	N/A	1.140955728	N/A	1	UNKNOWN: USER IMPORTED
N0315L20	2	237841527	2q37.3	1.132517785	N/A	1.132517785	N/A	1	UNKNOWN: USER IMPORTED
N0585E12	2	237959354	2q37.3	1.025292939	N/A	1.025292939	N/A	1	UNKNOWN: USER IMPORTED
N0370L10	2	238167875	2q37.3	1.140157544	N/A	1.140157544	N/A	1	UNKNOWN: USER IMPORTED
M2195M21	2	238245775	2q37.3	1.004381712	N/A	1.004381712	N/A	1	UNKNOWN: USER IMPORTED
N0757F10	2	238336926	2q37.3	1.069929165	N/A	1.069929165	N/A	1	UNKNOWN: USER IMPORTED
N0096N17	2	238597316	2q37.3	0.963283473	N/A	0.963283473	N/A	1	UNKNOWN: USER IMPORTED
N0515L05	2	238686015	2q37.3	0.92401838	N/A	0.92401838	N/A	1	UNKNOWN: USER IMPORTED
N0609L07	2	238787561	2q37.3	1.031321061	N/A	1.031321061	N/A	1	UNKNOWN: USER IMPORTED
N0526L08	2	239012701	2q37.3	1.064267017	N/A	1.064267017	N/A	1	UNKNOWN: USER IMPORTED
N0005O24	2	239166871	2q37.3	1.036373218	N/A	1.036373218	N/A	1	UNKNOWN: USER IMPORTED
N0771C19	2	239255284	2q37.3	1.071331291	N/A	1.071331291	N/A	1	UNKNOWN: USER IMPORTED
N0040B20	2	239333609	2q37.3	0.974471631	N/A	0.974471631	N/A	1	UNKNOWN: USER IMPORTED
N0121O17	2	239345936	2q37.3	1.126090669	N/A	1.126090669	N/A	1	UNKNOWN: USER IMPORTED
N0717F15	2	239431381	2q37.3	0.893214333	N/A	0.893214333	N/A	1	UNKNOWN: USER IMPORTED
N0621A19	2	239533074	2q37.3	0.891004207	N/A	0.891004207	N/A	1	UNKNOWN: USER IMPORTED
N0136O17	2	239574637	2q37.3	0.989721821	N/A	0.989721821	N/A	1	UNKNOWN: USER IMPORTED
N0320G01	2	239778015	2q37.3	1.005761628	N/A	1.005761628	N/A	1	UNKNOWN: USER IMPORTED
N0275G07	2	239870391	2q37.3	1.113566619	N/A	1.113566619	N/A	1	UNKNOWN: USER IMPORTED
M2103D15	2	240017562	2q37.3	0.924556683	N/A	0.924556683	N/A	1	UNKNOWN: USER IMPORTED
N0746A19	2	240048141	2q37.3	1.06029216	N/A	1.06029216	N/A	1	UNKNOWN: USER IMPORTED
N0110K09	2	240059576	2q37.3	0.982122882	N/A	0.982122882	N/A	1	UNKNOWN: USER IMPORTED
N0546M08	2	240248586	2q37.3	0.95447539	N/A	0.95447539	N/A	1	UNKNOWN: USER IMPORTED
N0251L10	2	240333098	2q37.3	1.049356348	N/A	1.049356348	N/A	1	UNKNOWN: USER IMPORTED
N0099O15	2	240380120	2q37.3	1.045014624	N/A	1.045014624	N/A	1	UNKNOWN: USER IMPORTED
N0315F22	2	240534296	2q37.3	0.933183315	N/A	0.933183315	N/A	1	UNKNOWN: USER IMPORTED
N0603E16	2	240849834	2q37.3	0.942809611	N/A	0.942809611	N/A	1	UNKNOWN: USER IMPORTED
N0206J15	2	240921975	2q37.3	1.001902186	N/A	1.001902186	N/A	1	UNKNOWN: USER IMPORTED
N0695D07	2	241015208	2q37.3	0.968119971	N/A	0.968119971	N/A	1	UNKNOWN: USER IMPORTED
N0649N20	2	241275123	2q37.3	0.982062895	N/A	0.982062895	N/A	1	UNKNOWN: USER IMPORTED
N0027M15	2	241434523	2q37.3	1.021679199	N/A	1.021679199	N/A	1	UNKNOWN: USER IMPORTED
N0412D12	2	241498366	2q37.3	0.899958342	N/A	0.899958342	N/A	1	UNKNOWN: USER IMPORTED
N0370D20	2	241613746	2q37.3	1.098615297	N/A	1.098615297	N/A	1	UNKNOWN: USER IMPORTED
F0555N08	2	241766855	2q37.3	1.148384291	N/A	1.148384291	N/A	1	UNKNOWN: USER IMPORTED
N0637O03	2	241797461	2q37.3	0.929030975	N/A	0.929030975	N/A	1	UNKNOWN: USER IMPORTED
N0143H14	2	241860629	2q37.3	1.048323369	N/A	1.048323369	N/A	1	UNKNOWN: USER IMPORTED
N0381P03	2	241903010	2q37.3	0.984268768	N/A	0.984268768	N/A	1	UNKNOWN: USER IMPORTED
N0772H24	2	242085286	2q37.3	1.068671901	N/A	1.068671901	N/A	1	UNKNOWN: USER IMPORTED
N0031D01	2	242151118	2q37.3	0.967290158	N/A	0.967290158	N/A	1	UNKNOWN: USER IMPORTED
N0798C07	2	242326419	2q37.3	0.904755179	N/A	0.904755179	N/A	1	UNKNOWN: USER IMPORTED
N0343P10	2	242384576	2q37.3	0.904104238	N/A	0.904104238	N/A	1	UNKNOWN: USER IMPORTED
N0321A15	2	242542029	2q37.3	0.854616938	N/A	0.854616938	N/A	1	UNKNOWN: USER IMPORTED
N0363G24	2	242942334	2q37.3	0.991626699	N/A	0.991626699	N/A	1	UNKNOWN: USER IMPORTED
N0115G09	3	0	3p26.3	0.974968686	N/A	0.974968686	N/A	1	UNKNOWN: USER IMPORTED
N0350G17	3	0	3p26.3	0.919685779	N/A	0.919685779	N/A	1	UNKNOWN: USER IMPORTED
N0359E09	3	57320	3p26.3	1.018657899	N/A	1.018657899	N/A	1	UNKNOWN: USER IMPORTED
N0385A18	3	63001	3p26.3	0.968185313	N/A	0.968185313	N/A	1	UNKNOWN: USER IMPORTED
M2014I04	3	67042	3p26.3	1.027992982	N/A	1.027992982	N/A	1	UNKNOWN: USER IMPORTED
N0739I20	3	181785	3p26.3	0.93568406	N/A	0.93568406	N/A	1	UNKNOWN: USER IMPORTED
N0716K09	3	255144	3p26.3	0.962269631	N/A	0.962269631	N/A	1	UNKNOWN: USER IMPORTED
N0771F14	3	384728	3p26.3	1.016307768	N/A	1.016307768	N/A	1	UNKNOWN: USER IMPORTED
N0767N09	3	518061	3p26.3	1.07750507	N/A	1.07750507	N/A	1	UNKNOWN: USER IMPORTED
N0151A04	3	653017	3p26.3	0.824507064	N/A	0.824507064	N/A	1	UNKNOWN: USER IMPORTED
N0440C20	3	750640	3p26.3	1.047528259	N/A	1.047528259	N/A	1	UNKNOWN: USER IMPORTED
N0203L11	3	863085	3p26.3	1.118835624	N/A	1.118835624	N/A	1	UNKNOWN: USER IMPORTED
N0558M07	3	1008552	3p26.3	1.185815644	N/A	1.185815644	N/A	1	UNKNOWN: USER IMPORTED
N0655O17	3	1162399	3p26.3	0.947016585	N/A	0.947016585	N/A	1	UNKNOWN: USER IMPORTED
N0432F09	3	1260973	3p26.3	0.917925907	N/A	0.917925907	N/A	1	UNKNOWN: USER IMPORTED
N0064P24	3	1396534	3p26.3	0.907639152	N/A	0.907639152	N/A	1	UNKNOWN: USER IMPORTED
N0279B12	3	1502587	3p26.3	0.977778293	N/A	0.977778293	N/A	1	UNKNOWN: USER IMPORTED
N0611C04	3	1595316	3p26.3	0.996645615	N/A	0.996645615	N/A	1	UNKNOWN: USER IMPORTED
N0275P21	3	1723327	3p26.3	1.010376915	N/A	1.010376915	N/A	1	UNKNOWN: USER IMPORTED
N0806C02	3	1872893	3p26.3	1.000414698	N/A	1.000414698	N/A	1	UNKNOWN: USER IMPORTED
N0477E08	3	2016287	3p26.3	0.95307951	N/A	0.95307951	N/A	1	UNKNOWN: USER IMPORTED
N0499E07	3	2214176	3p26.3	0.880722012	N/A	0.880722012	N/A	1	UNKNOWN: USER IMPORTED
N0512D08	3	2386959	3p26.3	1.017126279	N/A	1.017126279	N/A	1	UNKNOWN: USER IMPORTED
N0129L14	3	2575066	3p26.3	0.963923012	N/A	0.963923012	N/A	1	UNKNOWN: USER IMPORTED
N0502F06	3	2686689	3p26.3	1.04048788	N/A	1.04048788	N/A	1	UNKNOWN: USER IMPORTED
N0785A07	3	2759043	3p26.3	1.006896635	N/A	1.006896635	N/A	1	UNKNOWN: USER IMPORTED
N0094M09	3	2821194	3p26.2	0.975324448	N/A	0.975324448	N/A	1	UNKNOWN: USER IMPORTED
N0499N06	3	2926902	3p26.2	1.157582741	N/A	1.157582741	N/A	1	UNKNOWN: USER IMPORTED
N0640K12	3	3085109	3p26.2	1.076052573	N/A	1.076052573	N/A	1	UNKNOWN: USER IMPORTED
N0529G19	3	3196111	3p26.2	1.09157244	N/A	1.09157244	N/A	1	UNKNOWN: USER IMPORTED
N0673F20	3	3469089	3p26.2	1.125274638	N/A	1.125274638	N/A	1	UNKNOWN: USER IMPORTED
N0512O18	3	3476427	3p26.2	1.029293575	N/A	1.029293575	N/A	1	UNKNOWN: USER IMPORTED
N0282K21	3	3508804	3p26.2	1.190006853	N/A	1.190006853	N/A	1	UNKNOWN: USER IMPORTED
N0065J23	3	3590063	3p26.2	1.088501961	N/A	1.088501961	N/A	1	UNKNOWN: USER IMPORTED
N0367B01	3	3676755	3p26.2	1.042620072	N/A	1.042620072	N/A	1	UNKNOWN: USER IMPORTED
N0083D12	3	3807902	3p26.2	1.086980057	N/A	1.086980057	N/A	1	UNKNOWN: USER IMPORTED
N0629L24	3	3914620	3p26.2	0.949229885	N/A	0.949229885	N/A	1	UNKNOWN: USER IMPORTED
N0032F23	3	4033637	3p26.2	1.030107128	N/A	1.030107128	N/A	1	UNKNOWN: USER IMPORTED
N0006E23	3	4242269	3p26.1	0.876957163	N/A	0.876957163	N/A	1	UNKNOWN: USER IMPORTED
N0723E10	3	4373167	3p26.1	1.066275466	N/A	1.066275466	N/A	1	UNKNOWN: USER IMPORTED
N0447C23	3	4539235	3p26.1	1.049522826	N/A	1.049522826	N/A	1	UNKNOWN: USER IMPORTED
N0608N16	3	4707859	3p26.1	1.039474237	N/A	1.039474237	N/A	1	UNKNOWN: USER IMPORTED
N0640D07	3	4841188	3p26.1	1.035376331	N/A	1.035376331	N/A	1	UNKNOWN: USER IMPORTED
N0675H18	3	5103153	3p26.1	0.782985639	N/A	0.782985639	N/A	1	UNKNOWN: USER IMPORTED
N0765G03	3	5250214	3p26.1	1.006178964	N/A	1.006178964	N/A	1	UNKNOWN: USER IMPORTED
N0155E14	3	5363827	3p26.1	1.072343745	N/A	1.072343745	N/A	1	UNKNOWN: USER IMPORTED
N0553B12	3	5486558	3p26.1	1.090068483	N/A	1.090068483	N/A	1	UNKNOWN: USER IMPORTED
N0430J07	3	5641865	3p26.1	1.110136908	N/A	1.110136908	N/A	1	UNKNOWN: USER IMPORTED
N0161L03	3	5761707	3p26.1	1.034196407	N/A	1.034196407	N/A	1	UNKNOWN: USER IMPORTED
N0559N12	3	5914760	3p26.1	0.877164393	N/A	0.877164393	N/A	1	UNKNOWN: USER IMPORTED
N0058C05	3	6046872	3p26.1	1.071593551	N/A	1.071593551	N/A	1	UNKNOWN: USER IMPORTED
N0007M24	3	6200912	3p26.1	0.921773649	N/A	0.921773649	N/A	1	UNKNOWN: USER IMPORTED
N0255K15	3	6332721	3p26.1	1.108157808	N/A	1.108157808	N/A	1	UNKNOWN: USER IMPORTED
N0277D17	3	6612550	3p25.3	1.118744403	N/A	1.118744403	N/A	1	UNKNOWN: USER IMPORTED
N0659L12	3	6636477	3p25.3	0.860147708	N/A	0.860147708	N/A	1	UNKNOWN: USER IMPORTED
N0077I05	3	6825036	3p25.3	1.060191024	N/A	1.060191024	N/A	1	UNKNOWN: USER IMPORTED
N0013F06	3	6880028	3p25.3	1.055341834	N/A	1.055341834	N/A	1	UNKNOWN: USER IMPORTED
N0812I02	3	6992923	3p25.3	1.003633303	N/A	1.003633303	N/A	1	UNKNOWN: USER IMPORTED
N0776H03	3	7201011	3p25.3	1.049411873	N/A	1.049411873	N/A	1	UNKNOWN: USER IMPORTED
N0618J11	3	7322893	3p25.3	1.05467721	N/A	1.05467721	N/A	1	UNKNOWN: USER IMPORTED
N0419E23	3	7485791	3p25.3	1.041097574	N/A	1.041097574	N/A	1	UNKNOWN: USER IMPORTED
N0329A02	3	7651147	3p25.3	1.024389157	N/A	1.024389157	N/A	1	UNKNOWN: USER IMPORTED
N0025C11	3	7707761	3p25.3	1.009796571	N/A	1.009796571	N/A	1	UNKNOWN: USER IMPORTED
N0794G03	3	7762436	3p25.3	1.062086041	N/A	1.062086041	N/A	1	UNKNOWN: USER IMPORTED
N0404E14	3	7848780	3p25.3	0.904862761	N/A	0.904862761	N/A	1	UNKNOWN: USER IMPORTED
N0810H01	3	7976491	3p25.3	1.070163563	N/A	1.070163563	N/A	1	UNKNOWN: USER IMPORTED
N0381P21	3	8303317	3p25.3	0.885015349	N/A	0.885015349	N/A	1	UNKNOWN: USER IMPORTED
N0502A11	3	8507344	3p25.3	1.100181919	N/A	1.100181919	N/A	1	UNKNOWN: USER IMPORTED
F0530D13	3	8568094	3p25.3	1.072216432	N/A	1.072216432	N/A	1	UNKNOWN: USER IMPORTED
N0212O10	3	8665234	3p25.3	1.083593775	N/A	1.083593775	N/A	1	UNKNOWN: USER IMPORTED
N0562C08	3	8765479	3p25.3	1.099980638	N/A	1.099980638	N/A	1	UNKNOWN: USER IMPORTED
N0019E08	3	8933995	3p25.3	0.914841645	N/A	0.914841645	N/A	1	UNKNOWN: USER IMPORTED
N0489E18	3	8936904	3p25.3	0.992076478	N/A	0.992076478	N/A	1	UNKNOWN: USER IMPORTED
N0629B09	3	9106535	3p25.3	1.132297664	N/A	1.132297664	N/A	1	UNKNOWN: USER IMPORTED
N0796O13	3	9248935	3p25.3	1.009004832	N/A	1.009004832	N/A	1	UNKNOWN: USER IMPORTED
N0810I07	3	9411868	3p25.3	0.844732349	N/A	0.844732349	N/A	1	UNKNOWN: USER IMPORTED
N0045B16	3	9457930	3p25.3	1.048229669	N/A	1.048229669	N/A	1	UNKNOWN: USER IMPORTED
N0728O11	3	9529218	3p25.3	0.948802534	N/A	0.948802534	N/A	1	UNKNOWN: USER IMPORTED
N0170H19	3	9632658	3p25.3	1.124696574	N/A	1.124696574	N/A	1	UNKNOWN: USER IMPORTED
N0439F04	3	9835441	3p25.3	1.053516819	N/A	1.053516819	N/A	1	UNKNOWN: USER IMPORTED
F0571H06	3	9936253	3p25.3	0.976605409	N/A	0.976605409	N/A	1	UNKNOWN: USER IMPORTED
N0445D09	3	10042559	3p25.3	0.909227389	N/A	0.909227389	N/A	1	UNKNOWN: USER IMPORTED
N0412A07	3	10043045	3p25.3	0.939339246	N/A	0.939339246	N/A	1	UNKNOWN: USER IMPORTED
F0635L13	3	10200639	3p25.3	0.981059771	N/A	0.981059771	N/A	1	UNKNOWN: USER IMPORTED
N0642E22	3	10202846	3p25.3	0.978483571	N/A	0.978483571	N/A	1	UNKNOWN: USER IMPORTED
N0525N21	3	10427284	3p25.2	0.979378429	N/A	0.979378429	N/A	1	UNKNOWN: USER IMPORTED
N0443M10	3	10566544	3p25.2	1.202593369	N/A	1.202593369	N/A	1	UNKNOWN: USER IMPORTED
N0321P01	3	10631982	3p25.2	1.062521324	N/A	1.062521324	N/A	1	UNKNOWN: USER IMPORTED
N0126L09	3	10765874	3p25.2	1.118738454	N/A	1.118738454	N/A	1	UNKNOWN: USER IMPORTED
N0020D21	3	10964265	3p25.2	1.007406878	N/A	1.007406878	N/A	1	UNKNOWN: USER IMPORTED
N0380A22	3	10981030	3p25.2	1.137459584	N/A	1.137459584	N/A	1	UNKNOWN: USER IMPORTED
N0412L15	3	11035466	3p25.2	0.969451401	N/A	0.969451401	N/A	1	UNKNOWN: USER IMPORTED
N0622I12	3	11157328	3p25.2	1.113012353	N/A	1.113012353	N/A	1	UNKNOWN: USER IMPORTED
N0211M09	3	11217381	3p25.2	1.051306494	N/A	1.051306494	N/A	1	UNKNOWN: USER IMPORTED
N0399G10	3	11325469	3p25.2	0.677750304	N/A	0.677750304	N/A	1	UNKNOWN: USER IMPORTED
N0718C20	3	11330313	3p25.2	1.034116093	N/A	1.034116093	N/A	1	UNKNOWN: USER IMPORTED
N0604C14	3	11454734	3p25.2	1.0513995	N/A	1.0513995	N/A	1	UNKNOWN: USER IMPORTED
N0095H20	3	11554024	3p25.2	0.975953873	N/A	0.975953873	N/A	1	UNKNOWN: USER IMPORTED
N0127I14	3	11705596	3p25.2	1.006249858	N/A	1.006249858	N/A	1	UNKNOWN: USER IMPORTED
N0450M15	3	11812737	3p25.2	0.80358374	N/A	0.80358374	N/A	1	UNKNOWN: USER IMPORTED
N0064E16	3	11928851	3p25.2	0.966381418	N/A	0.966381418	N/A	1	UNKNOWN: USER IMPORTED
N0136B07	3	12123599	3p25.2	1.051856398	N/A	1.051856398	N/A	1	UNKNOWN: USER IMPORTED
N0738A02	3	12352223	3p25.1	0.995152089	N/A	0.995152089	N/A	1	UNKNOWN: USER IMPORTED
N0732C09	3	12458605	3p25.1	1.003515409	N/A	1.003515409	N/A	1	UNKNOWN: USER IMPORTED
N0079P19	3	12637886	3p25.1	0.920371423	N/A	0.920371423	N/A	1	UNKNOWN: USER IMPORTED
N0548H07	3	12781777	3p25.1	1.068663176	N/A	1.068663176	N/A	1	UNKNOWN: USER IMPORTED
N0715I04	3	12993342	3p25.1	1.153866476	N/A	1.153866476	N/A	1	UNKNOWN: USER IMPORTED
N0764F12	3	13189875	3p25.1	1.030029689	N/A	1.030029689	N/A	1	UNKNOWN: USER IMPORTED
N0430I06	3	13354692	3p25.1	0.95233477	N/A	0.95233477	N/A	1	UNKNOWN: USER IMPORTED
N0449E21	3	13357109	3p25.1	0.99510747	N/A	0.99510747	N/A	1	UNKNOWN: USER IMPORTED
N0624P22	3	13437715	3p25.1	1.047099024	N/A	1.047099024	N/A	1	UNKNOWN: USER IMPORTED
N0540A02	3	13516819	3p25.1	0.944164739	N/A	0.944164739	N/A	1	UNKNOWN: USER IMPORTED
N0789M04	3	13701981	3p25.1	1.143330449	N/A	1.143330449	N/A	1	UNKNOWN: USER IMPORTED
N0271E02	3	13949632	3p25.1	0.996067848	N/A	0.996067848	N/A	1	UNKNOWN: USER IMPORTED
N0262H19	3	14026633	3p25.1	1.00022476	N/A	1.00022476	N/A	1	UNKNOWN: USER IMPORTED
N0340G21	3	14125555	3p25.1	0.98764803	N/A	0.98764803	N/A	1	UNKNOWN: USER IMPORTED
N0536I06	3	14293494	3p25.1	0.96861901	N/A	0.96861901	N/A	1	UNKNOWN: USER IMPORTED
N0119J14	3	14387679	3p25.1	0.99810642	N/A	0.99810642	N/A	1	UNKNOWN: USER IMPORTED
N0706N17	3	14437166	3p25.1	1.092203055	N/A	1.092203055	N/A	1	UNKNOWN: USER IMPORTED
N0464P04	3	14558279	3p25.1	0.93724741	N/A	0.93724741	N/A	1	UNKNOWN: USER IMPORTED
N0708D01	3	14668393	3p25.1	1.138322217	N/A	1.138322217	N/A	1	UNKNOWN: USER IMPORTED
N0647G10	3	14752513	3p25.1	1.076530889	N/A	1.076530889	N/A	1	UNKNOWN: USER IMPORTED
N0115K05	3	14856203	3p25.1	1.088008475	N/A	1.088008475	N/A	1	UNKNOWN: USER IMPORTED
N0060M01	3	14945522	3p25.1	1.056110966	N/A	1.056110966	N/A	1	UNKNOWN: USER IMPORTED
N0719E17	3	15152633	3p25.1	1.10006591	N/A	1.10006591	N/A	1	UNKNOWN: USER IMPORTED
N0715B01	3	15215385	3p25.1	0.967406068	N/A	0.967406068	N/A	1	UNKNOWN: USER IMPORTED
N0093C22	3	15372484	3p25.1	1.111798717	N/A	1.111798717	N/A	1	UNKNOWN: USER IMPORTED
N0056F22	3	15431168	3p25.1	1.058216585	N/A	1.058216585	N/A	1	UNKNOWN: USER IMPORTED
N0467M10	3	15542927	3p24.3	1.109380368	N/A	1.109380368	N/A	1	UNKNOWN: USER IMPORTED
N0598B18	3	15595798	3p24.3	1.008705984	N/A	1.008705984	N/A	1	UNKNOWN: USER IMPORTED
N0674N12	3	15688737	3p24.3	0.969511786	N/A	0.969511786	N/A	1	UNKNOWN: USER IMPORTED
N0657N03	3	15797122	3p24.3	1.044446277	N/A	1.044446277	N/A	1	UNKNOWN: USER IMPORTED
N0805B20	3	15914752	3p24.3	1.122380354	N/A	1.122380354	N/A	1	UNKNOWN: USER IMPORTED
N0713B22	3	16116890	3p24.3	1.083155914	N/A	1.083155914	N/A	1	UNKNOWN: USER IMPORTED
N0661I14	3	16278248	3p24.3	0.891322489	N/A	0.891322489	N/A	1	UNKNOWN: USER IMPORTED
N0125A16	3	16347274	3p24.3	1.125691082	N/A	1.125691082	N/A	1	UNKNOWN: USER IMPORTED
N0553G03	3	16446148	3p24.3	1.046548624	N/A	1.046548624	N/A	1	UNKNOWN: USER IMPORTED
N0717P07	3	16593426	3p24.3	1.05066061	N/A	1.05066061	N/A	1	UNKNOWN: USER IMPORTED
N0762E05	3	16639440	3p24.3	1.146653075	N/A	1.146653075	N/A	1	UNKNOWN: USER IMPORTED
N0478F21	3	16686049	3p24.3	1.014028631	N/A	1.014028631	N/A	1	UNKNOWN: USER IMPORTED
N0765H07	3	16705107	3p24.3	1.109728396	N/A	1.109728396	N/A	1	UNKNOWN: USER IMPORTED
N0429M08	3	16852980	3p24.3	0.995970976	N/A	0.995970976	N/A	1	UNKNOWN: USER IMPORTED
N0015O03	3	16965802	3p24.3	0.756759598	N/A	0.756759598	N/A	1	UNKNOWN: USER IMPORTED
N0740C22	3	17069937	3p24.3	1.063667239	N/A	1.063667239	N/A	1	UNKNOWN: USER IMPORTED
N0653H01	3	17247662	3p24.3	1.04935724	N/A	1.04935724	N/A	1	UNKNOWN: USER IMPORTED
N0162F18	3	17316389	3p24.3	1.068522378	N/A	1.068522378	N/A	1	UNKNOWN: USER IMPORTED
N0272B02	3	17359724	3p24.3	0.964978002	N/A	0.964978002	N/A	1	UNKNOWN: USER IMPORTED
N0812L13	3	17542461	3p24.3	0.992696558	N/A	0.992696558	N/A	1	UNKNOWN: USER IMPORTED
N0112D16	3	17558906	3p24.3	1.049571411	N/A	1.049571411	N/A	1	UNKNOWN: USER IMPORTED
N0008D23	3	17708573	3p24.3	0.806458193	N/A	0.806458193	N/A	1	UNKNOWN: USER IMPORTED
N0072I12	3	17890853	3p24.3	1.072817004	N/A	1.072817004	N/A	1	UNKNOWN: USER IMPORTED
N0554B20	3	18041489	3p24.3	1.13167399	N/A	1.13167399	N/A	1	UNKNOWN: USER IMPORTED
N0320G10	3	18116465	3p24.3	1.406284931	N/A	1.406284931	N/A	1	UNKNOWN: USER IMPORTED
N0014K04	3	18210732	3p24.3	0.967322581	N/A	0.967322581	N/A	1	UNKNOWN: USER IMPORTED
N0054L06	3	18300730	3p24.3	1.019875303	N/A	1.019875303	N/A	1	UNKNOWN: USER IMPORTED
N0047J06	3	18546584	3p24.3	0.949700763	N/A	0.949700763	N/A	1	UNKNOWN: USER IMPORTED
N0144H05	3	18646598	3p24.3	0.872392146	N/A	0.872392146	N/A	1	UNKNOWN: USER IMPORTED
N0707D24	3	18762428	3p24.3	1.105345822	N/A	1.105345822	N/A	1	UNKNOWN: USER IMPORTED
N0464H02	3	18788827	3p24.3	0.918336402	N/A	0.918336402	N/A	1	UNKNOWN: USER IMPORTED
N0254E06	3	18909103	3p24.3	1.058947345	N/A	1.058947345	N/A	1	UNKNOWN: USER IMPORTED
N0055K12	3	19002516	3p24.3	0.812068286	N/A	0.812068286	N/A	1	UNKNOWN: USER IMPORTED
N0719B11	3	19185057	3p24.3	0.984169158	N/A	0.984169158	N/A	1	UNKNOWN: USER IMPORTED
N0038B06	3	19214231	3p24.3	1.053785623	N/A	1.053785623	N/A	1	UNKNOWN: USER IMPORTED
N0641E06	3	19341471	3p24.3	1.030025723	N/A	1.030025723	N/A	1	UNKNOWN: USER IMPORTED
N0165J18	3	19710296	3p24.3	1.032894425	N/A	1.032894425	N/A	1	UNKNOWN: USER IMPORTED
N0263O21	3	19750063	3p24.3	1.011412769	N/A	1.011412769	N/A	1	UNKNOWN: USER IMPORTED
N0171P06	3	19824178	3p24.3	0.852195616	N/A	0.852195616	N/A	1	UNKNOWN: USER IMPORTED
N0809O24	3	19888385	3p24.3	0.994613597	N/A	0.994613597	N/A	1	UNKNOWN: USER IMPORTED
N0655N11	3	19916506	3p24.3	1.012745489	N/A	1.012745489	N/A	1	UNKNOWN: USER IMPORTED
N0338N24	3	20033957	3p24.3	1.011842103	N/A	1.011842103	N/A	1	UNKNOWN: USER IMPORTED
N0638F19	3	20115659	3p24.3	0.924523665	N/A	0.924523665	N/A	1	UNKNOWN: USER IMPORTED
N0636F24	3	20234387	3p24.3	1.082689001	N/A	1.082689001	N/A	1	UNKNOWN: USER IMPORTED
N0632N21	3	20364252	3p24.2	0.823451081	N/A	0.823451081	N/A	1	UNKNOWN: USER IMPORTED
M2007O17	3	20496996	3p24.2	0.824488225	N/A	0.824488225	N/A	1	UNKNOWN: USER IMPORTED
N0719M04	3	20543997	3p24.2	0.925869869	N/A	0.925869869	N/A	1	UNKNOWN: USER IMPORTED
N0332M19	3	20696042	3p24.2	1.07001285	N/A	1.07001285	N/A	1	UNKNOWN: USER IMPORTED
N0357P11	3	20728702	3p24.2	1.013965867	N/A	1.013965867	N/A	1	UNKNOWN: USER IMPORTED
N0343H03	3	20765119	3p24.2	0.893227124	N/A	0.893227124	N/A	1	UNKNOWN: USER IMPORTED
N0466A13	3	20854233	3p24.2	1.066998888	N/A	1.066998888	N/A	1	UNKNOWN: USER IMPORTED
N0165N20	3	20965748	3p24.2	0.991064212	N/A	0.991064212	N/A	1	UNKNOWN: USER IMPORTED
N0489L06	3	21078396	3p24.2	0.922536237	N/A	0.922536237	N/A	1	UNKNOWN: USER IMPORTED
N0637M19	3	21161419	3p24.2	0.928020999	N/A	0.928020999	N/A	1	UNKNOWN: USER IMPORTED
N0628D01	3	21250472	3p24.2	1.29567053	N/A	1.29567053	N/A	1	UNKNOWN: USER IMPORTED
N0495G14	3	21312852	3p24.2	1.01026279	N/A	1.01026279	N/A	1	UNKNOWN: USER IMPORTED
N0554J06	3	21431436	3p24.2	1.035499479	N/A	1.035499479	N/A	1	UNKNOWN: USER IMPORTED
M2341E19	3	21437880	3p24.2	1.041539203	N/A	1.041539203	N/A	1	UNKNOWN: USER IMPORTED
N0625I09	3	21462083	3p24.2	0.887777759	N/A	0.887777759	N/A	1	UNKNOWN: USER IMPORTED
N0598P02	3	21534901	3p24.2	0.968556543	N/A	0.968556543	N/A	1	UNKNOWN: USER IMPORTED
N0203N02	3	21593362	3p24.2	1.056226281	N/A	1.056226281	N/A	1	UNKNOWN: USER IMPORTED
N0722G12	3	21677508	3p24.2	0.943944519	N/A	0.943944519	N/A	1	UNKNOWN: USER IMPORTED
N0587M06	3	21768064	3p24.2	0.935386501	N/A	0.935386501	N/A	1	UNKNOWN: USER IMPORTED
N0642A02	3	21837184	3p24.1	1.039136025	N/A	1.039136025	N/A	1	UNKNOWN: USER IMPORTED
N0125I11	3	21973138	3p24.1	1.072703969	N/A	1.072703969	N/A	1	UNKNOWN: USER IMPORTED
N0320M06	3	22084101	3p24.1	0.994031667	N/A	0.994031667	N/A	1	UNKNOWN: USER IMPORTED
N0641G07	3	22171687	3p24.1	0.976730342	N/A	0.976730342	N/A	1	UNKNOWN: USER IMPORTED
N0057G02	3	22269853	3p24.1	1.039943132	N/A	1.039943132	N/A	1	UNKNOWN: USER IMPORTED
N0600C09	3	22434776	3p24.1	0.9756931	N/A	0.9756931	N/A	1	UNKNOWN: USER IMPORTED
N0026F24	3	22455763	3p24.1	1.00635744	N/A	1.00635744	N/A	1	UNKNOWN: USER IMPORTED
N0762A08	3	22563474	3p24.1	0.97731971	N/A	0.97731971	N/A	1	UNKNOWN: USER IMPORTED
N0424H11	3	22713933	3p24.1	0.952453457	N/A	0.952453457	N/A	1	UNKNOWN: USER IMPORTED
N0770L23	3	22728886	3p24.1	1.05711291	N/A	1.05711291	N/A	1	UNKNOWN: USER IMPORTED
N0740J03	3	22947541	3p24.1	1.065178235	N/A	1.065178235	N/A	1	UNKNOWN: USER IMPORTED
N0094D03	3	22988453	3p24.1	1.08529465	N/A	1.08529465	N/A	1	UNKNOWN: USER IMPORTED
N0501H08	3	23152483	3p24.1	0.988715921	N/A	0.988715921	N/A	1	UNKNOWN: USER IMPORTED
N0612M05	3	23275051	3p24.1	0.895988047	N/A	0.895988047	N/A	1	UNKNOWN: USER IMPORTED
N0572A19	3	23387809	3p24.1	1.039415637	N/A	1.039415637	N/A	1	UNKNOWN: USER IMPORTED
N0676H14	3	23553728	3p24.1	1.10496309	N/A	1.10496309	N/A	1	UNKNOWN: USER IMPORTED
N0278C08	3	23634648	3p24.1	1.021183531	N/A	1.021183531	N/A	1	UNKNOWN: USER IMPORTED
N0445B10	3	23745655	3p24.1	1.013913018	N/A	1.013913018	N/A	1	UNKNOWN: USER IMPORTED
N0158K04	3	23813660	3p24.1	0.933427034	N/A	0.933427034	N/A	1	UNKNOWN: USER IMPORTED
N0796D02	3	23886913	3p24.1	0.91248973	N/A	0.91248973	N/A	1	UNKNOWN: USER IMPORTED
N0081O14	3	24017466	3p24.1	1.073307019	N/A	1.073307019	N/A	1	UNKNOWN: USER IMPORTED
N0763K04	3	24187664	3p24.1	0.760576999	N/A	0.760576999	N/A	1	UNKNOWN: USER IMPORTED
N0003C18	3	24315662	3p24.1	0.968878791	N/A	0.968878791	N/A	1	UNKNOWN: USER IMPORTED
N0638G08	3	24325358	3p24.1	0.99267058	N/A	0.99267058	N/A	1	UNKNOWN: USER IMPORTED
N0646L10	3	24420807	3p24.1	1.093378021	N/A	1.093378021	N/A	1	UNKNOWN: USER IMPORTED
N0434O03	3	24467266	3p24.1	1.012874685	N/A	1.012874685	N/A	1	UNKNOWN: USER IMPORTED
N0695H09	3	24533009	3p24.1	1.008981234	N/A	1.008981234	N/A	1	UNKNOWN: USER IMPORTED
N0102C20	3	24629427	3p24.1	1.085008791	N/A	1.085008791	N/A	1	UNKNOWN: USER IMPORTED
N0711F20	3	24757791	3p24.1	0.99973533	N/A	0.99973533	N/A	1	UNKNOWN: USER IMPORTED
N0298O10	3	24786787	3p24.1	1.023002994	N/A	1.023002994	N/A	1	UNKNOWN: USER IMPORTED
N0196E18	3	24869615	3p24.1	1.038385137	N/A	1.038385137	N/A	1	UNKNOWN: USER IMPORTED
N0022F17	3	24962248	3p24.1	1.035112087	N/A	1.035112087	N/A	1	UNKNOWN: USER IMPORTED
N0141L03	3	25128477	3p22.3	1.15348077	N/A	1.15348077	N/A	1	UNKNOWN: USER IMPORTED
N0651N05	3	25226396	3p22.3	0.867498932	N/A	0.867498932	N/A	1	UNKNOWN: USER IMPORTED
N0696M06	3	25325085	3p22.3	1.029546317	N/A	1.029546317	N/A	1	UNKNOWN: USER IMPORTED
N0186L03	3	25479249	3p22.3	0.922393456	N/A	0.922393456	N/A	1	UNKNOWN: USER IMPORTED
N0164A23	3	25487783	3p22.3	0.826187712	N/A	0.826187712	N/A	1	UNKNOWN: USER IMPORTED
N0451C04	3	25572406	3p22.3	0.965096788	N/A	0.965096788	N/A	1	UNKNOWN: USER IMPORTED
N0571P22	3	25680715	3p22.3	0.923165265	N/A	0.923165265	N/A	1	UNKNOWN: USER IMPORTED
N0806P23	3	25883159	3p22.3	0.865258068	N/A	0.865258068	N/A	1	UNKNOWN: USER IMPORTED
M2005J19	3	25883945	3p22.3	0.829715585	N/A	0.829715585	N/A	1	UNKNOWN: USER IMPORTED
N0750L09	3	26118258	3p22.3	1.034399374	N/A	1.034399374	N/A	1	UNKNOWN: USER IMPORTED
N0563G02	3	26357201	3p22.3	1.027069964	N/A	1.027069964	N/A	1	UNKNOWN: USER IMPORTED
N0266L12	3	26442214	3p22.3	1.024166855	N/A	1.024166855	N/A	1	UNKNOWN: USER IMPORTED
N0666G20	3	26639759	3p22.3	0.925864812	N/A	0.925864812	N/A	1	UNKNOWN: USER IMPORTED
N0701P04	3	26735856	3p22.3	1.044353272	N/A	1.044353272	N/A	1	UNKNOWN: USER IMPORTED
N0645J14	3	26882039	3p22.3	0.979403217	N/A	0.979403217	N/A	1	UNKNOWN: USER IMPORTED
N0261I16	3	26982781	3p22.3	1.022559779	N/A	1.022559779	N/A	1	UNKNOWN: USER IMPORTED
N0093G11	3	27065426	3p22.3	0.864372629	N/A	0.864372629	N/A	1	UNKNOWN: USER IMPORTED
N0241F11	3	27123194	3p22.3	0.994823822	N/A	0.994823822	N/A	1	UNKNOWN: USER IMPORTED
N0742E08	3	27266582	3p22.3	0.914982542	N/A	0.914982542	N/A	1	UNKNOWN: USER IMPORTED
N0630B16	3	27317451	3p22.3	0.990398691	N/A	0.990398691	N/A	1	UNKNOWN: USER IMPORTED
N0586F17	3	27349675	3p22.3	0.912190386	N/A	0.912190386	N/A	1	UNKNOWN: USER IMPORTED
N0695F19	3	27427713	3p22.3	1.019768317	N/A	1.019768317	N/A	1	UNKNOWN: USER IMPORTED
N0626E24	3	27515825	3p22.3	0.964437716	N/A	0.964437716	N/A	1	UNKNOWN: USER IMPORTED
N0512B06	3	27640908	3p22.3	0.988174306	N/A	0.988174306	N/A	1	UNKNOWN: USER IMPORTED
N0568O15	3	27905992	3p22.3	1.076301944	N/A	1.076301944	N/A	1	UNKNOWN: USER IMPORTED
N0313O18	3	28062489	3p22.3	1.091482211	N/A	1.091482211	N/A	1	UNKNOWN: USER IMPORTED
N0313O24	3	28122886	3p22.3	1.006470078	N/A	1.006470078	N/A	1	UNKNOWN: USER IMPORTED
N0219G04	3	28301657	3p22.3	1.052044789	N/A	1.052044789	N/A	1	UNKNOWN: USER IMPORTED
N0241L15	3	28433067	3p22.3	1.001227101	N/A	1.001227101	N/A	1	UNKNOWN: USER IMPORTED
N0628K24	3	28534517	3p22.3	1.06085198	N/A	1.06085198	N/A	1	UNKNOWN: USER IMPORTED
N0115F11	3	28705155	3p22.3	1.047775944	N/A	1.047775944	N/A	1	UNKNOWN: USER IMPORTED
N0330I17	3	28820372	3p22.3	0.914591482	N/A	0.914591482	N/A	1	UNKNOWN: USER IMPORTED
N0684D11	3	28920124	3p22.3	0.981220796	N/A	0.981220796	N/A	1	UNKNOWN: USER IMPORTED
N0775F14	3	29151613	3p22.3	1.097852809	N/A	1.097852809	N/A	1	UNKNOWN: USER IMPORTED
N0762C19	3	29360854	3p22.3	0.860729738	N/A	0.860729738	N/A	1	UNKNOWN: USER IMPORTED
N0009J18	3	29523441	3p22.3	1.084439651	N/A	1.084439651	N/A	1	UNKNOWN: USER IMPORTED
N0792N23	3	29595152	3p22.3	0.954517729	N/A	0.954517729	N/A	1	UNKNOWN: USER IMPORTED
N0717D24	3	29703205	3p22.3	0.94232495	N/A	0.94232495	N/A	1	UNKNOWN: USER IMPORTED
M2341B07	3	29812188	3p22.3	0.928936184	N/A	0.928936184	N/A	1	UNKNOWN: USER IMPORTED
N0626H14	3	29913423	3p22.3	1.024415234	N/A	1.024415234	N/A	1	UNKNOWN: USER IMPORTED
N0272K09	3	29943305	3p22.3	0.906295228	N/A	0.906295228	N/A	1	UNKNOWN: USER IMPORTED
N0018A10	3	30011264	3p22.3	0.873676181	N/A	0.873676181	N/A	1	UNKNOWN: USER IMPORTED
N0292D17	3	30070789	3p22.3	0.924565508	N/A	0.924565508	N/A	1	UNKNOWN: USER IMPORTED
N0781D12	3	30204800	3p22.3	1.09091902	N/A	1.09091902	N/A	1	UNKNOWN: USER IMPORTED
N0624K03	3	30328878	3p22.3	1.110700098	N/A	1.110700098	N/A	1	UNKNOWN: USER IMPORTED
N0775G14	3	30473477	3p22.3	1.020932475	N/A	1.020932475	N/A	1	UNKNOWN: USER IMPORTED
N0167C09	3	30597163	3p22.3	1.072371805	N/A	1.072371805	N/A	1	UNKNOWN: USER IMPORTED
N0345F19	3	30723635	3p22.3	1.042980395	N/A	1.042980395	N/A	1	UNKNOWN: USER IMPORTED
N0308A14	3	30831655	3p22.3	0.968388677	N/A	0.968388677	N/A	1	UNKNOWN: USER IMPORTED
N0760G13	3	30877926	3p22.3	1.01059416	N/A	1.01059416	N/A	1	UNKNOWN: USER IMPORTED
N0178O11	3	31064464	3p22.2	1.193366166	N/A	1.193366166	N/A	1	UNKNOWN: USER IMPORTED
N0143B02	3	31134631	3p22.2	0.992053162	N/A	0.992053162	N/A	1	UNKNOWN: USER IMPORTED
N0353D04	3	31201466	3p22.2	0.929487873	N/A	0.929487873	N/A	1	UNKNOWN: USER IMPORTED
N0356I04	3	31358080	3p22.2	0.887196721	N/A	0.887196721	N/A	1	UNKNOWN: USER IMPORTED
N0048E16	3	31506423	3p22.2	0.967945065	N/A	0.967945065	N/A	1	UNKNOWN: USER IMPORTED
N0624O23	3	31580274	3p22.2	1.038432433	N/A	1.038432433	N/A	1	UNKNOWN: USER IMPORTED
N0230N21	3	31722845	3p22.2	0.934547169	N/A	0.934547169	N/A	1	UNKNOWN: USER IMPORTED
N0636N11	3	31819746	3p22.2	0.834637554	N/A	0.834637554	N/A	1	UNKNOWN: USER IMPORTED
N0793O10	3	31912369	3p22.2	0.944004011	N/A	0.944004011	N/A	1	UNKNOWN: USER IMPORTED
N0384L08	3	32014021	3p22.2	0.881956471	N/A	0.881956471	N/A	1	UNKNOWN: USER IMPORTED
N0758M20	3	32161973	3p22.2	1.007113781	N/A	1.007113781	N/A	1	UNKNOWN: USER IMPORTED
N0092L15	3	32252408	3p22.2	1.026105302	N/A	1.026105302	N/A	1	UNKNOWN: USER IMPORTED
N0066P20	3	32263887	3p22.2	1.050064798	N/A	1.050064798	N/A	1	UNKNOWN: USER IMPORTED
N0129E24	3	32379363	3p22.1	0.988191697	N/A	0.988191697	N/A	1	UNKNOWN: USER IMPORTED
N0459C18	3	32858673	3p22.1	0.999105578	N/A	0.999105578	N/A	1	UNKNOWN: USER IMPORTED
N0705C20	3	32900849	3p22.1	1.041160933	N/A	1.041160933	N/A	1	UNKNOWN: USER IMPORTED
N0421B02	3	33036495	3p22.1	0.991838114	N/A	0.991838114	N/A	1	UNKNOWN: USER IMPORTED
N0039H17	3	33113741	3p22.1	0.90952465	N/A	0.90952465	N/A	1	UNKNOWN: USER IMPORTED
N0294O18	3	33167554	3p22.1	0.873160584	N/A	0.873160584	N/A	1	UNKNOWN: USER IMPORTED
N0357O05	3	33276936	3p22.1	1.063703132	N/A	1.063703132	N/A	1	UNKNOWN: USER IMPORTED
N0692F18	3	33318152	3p22.1	1.046288744	N/A	1.046288744	N/A	1	UNKNOWN: USER IMPORTED
N0033O01	3	33461024	3p22.1	1.04925422	N/A	1.04925422	N/A	1	UNKNOWN: USER IMPORTED
N0514O06	3	33510244	3p22.1	0.851108896	N/A	0.851108896	N/A	1	UNKNOWN: USER IMPORTED
N0795G20	3	33588106	3p22.1	1.078860693	N/A	1.078860693	N/A	1	UNKNOWN: USER IMPORTED
N0637B24	3	33714220	3p22.1	1.09394617	N/A	1.09394617	N/A	1	UNKNOWN: USER IMPORTED
N0764J20	3	33815680	3p22.1	3.247854716	N/A	3.247854716	N/A	1	UNKNOWN: USER IMPORTED
N0586O10	3	33895499	3p22.1	0.891934265	N/A	0.891934265	N/A	1	UNKNOWN: USER IMPORTED
N0455G17	3	34009465	3p22.1	1.127015769	N/A	1.127015769	N/A	1	UNKNOWN: USER IMPORTED
N0151D03	3	34167815	3p22.1	0.882721934	N/A	0.882721934	N/A	1	UNKNOWN: USER IMPORTED
N0359G11	3	34205267	3p22.1	0.776829212	N/A	0.776829212	N/A	1	UNKNOWN: USER IMPORTED
N0640M05	3	34234839	3p22.1	0.99733232	N/A	0.99733232	N/A	1	UNKNOWN: USER IMPORTED
N0035C18	3	34367106	3p22.1	1.008338126	N/A	1.008338126	N/A	1	UNKNOWN: USER IMPORTED
M2015F03	3	34487327	3p22.1	1.066131297	N/A	1.066131297	N/A	1	UNKNOWN: USER IMPORTED
N0318H08	3	34487694	3p22.1	1.055732696	N/A	1.055732696	N/A	1	UNKNOWN: USER IMPORTED
N0092D18	3	34506198	3p22.1	1.061238876	N/A	1.061238876	N/A	1	UNKNOWN: USER IMPORTED
N0059J13	3	34594405	3p22.1	0.983895317	N/A	0.983895317	N/A	1	UNKNOWN: USER IMPORTED
N0316L20	3	34677606	3p22.1	0.903184592	N/A	0.903184592	N/A	1	UNKNOWN: USER IMPORTED
N0413C20	3	34789371	3p22.1	1.002111102	N/A	1.002111102	N/A	1	UNKNOWN: USER IMPORTED
N0006G11	3	34839607	3p22.1	1.035283226	N/A	1.035283226	N/A	1	UNKNOWN: USER IMPORTED
N0056P22	3	34852801	3p22.1	0.943617313	N/A	0.943617313	N/A	1	UNKNOWN: USER IMPORTED
N0652D10	3	34926643	3p22.1	0.913265307	N/A	0.913265307	N/A	1	UNKNOWN: USER IMPORTED
N0092I24	3	35102995	3p22.1	1.00321438	N/A	1.00321438	N/A	1	UNKNOWN: USER IMPORTED
N0354P10	3	35285096	3p21.33	1.005031959	N/A	1.005031959	N/A	1	UNKNOWN: USER IMPORTED
N0210J03	3	35285096	3p21.33	0.719756588	N/A	0.719756588	N/A	1	UNKNOWN: USER IMPORTED
N0346E13	3	35345100	3p21.33	0.995452236	N/A	0.995452236	N/A	1	UNKNOWN: USER IMPORTED
N0380G10	3	35450605	3p21.33	0.996780027	N/A	0.996780027	N/A	1	UNKNOWN: USER IMPORTED
N0774G17	3	35526812	3p21.33	1.02422248	N/A	1.02422248	N/A	1	UNKNOWN: USER IMPORTED
N0419M06	3	35655635	3p21.33	0.961624639	N/A	0.961624639	N/A	1	UNKNOWN: USER IMPORTED
N0411K24	3	35725860	3p21.33	1.130705263	N/A	1.130705263	N/A	1	UNKNOWN: USER IMPORTED
N0382A06	3	35788236	3p21.33	0.969406188	N/A	0.969406188	N/A	1	UNKNOWN: USER IMPORTED
N0329B14	3	35895391	3p21.33	0.90884079	N/A	0.90884079	N/A	1	UNKNOWN: USER IMPORTED
N0812M13	3	36074256	3p21.33	1.103754411	N/A	1.103754411	N/A	1	UNKNOWN: USER IMPORTED
N0606K24	3	36205556	3p21.33	1.060513669	N/A	1.060513669	N/A	1	UNKNOWN: USER IMPORTED
N0629I19	3	36311143	3p21.33	1.024934004	N/A	1.024934004	N/A	1	UNKNOWN: USER IMPORTED
N0640L09	3	36490688	3p21.33	0.937953976	N/A	0.937953976	N/A	1	UNKNOWN: USER IMPORTED
N0385E12	3	36614319	3p21.33	1.221705163	N/A	1.221705163	N/A	1	UNKNOWN: USER IMPORTED
N0546P07	3	36685355	3p21.33	0.923776049	N/A	0.923776049	N/A	1	UNKNOWN: USER IMPORTED
N0129K12	3	36714555	3p21.33	1.069626747	N/A	1.069626747	N/A	1	UNKNOWN: USER IMPORTED
N0170E06	3	36859093	3p21.33	1.049500715	N/A	1.049500715	N/A	1	UNKNOWN: USER IMPORTED
N0418P10	3	36923143	3p21.33	0.958074158	N/A	0.958074158	N/A	1	UNKNOWN: USER IMPORTED
N0259K05	3	37035735	3p21.33	0.980044937	N/A	0.980044937	N/A	1	UNKNOWN: USER IMPORTED
N0467K09	3	37184756	3p21.33	1.092913984	N/A	1.092913984	N/A	1	UNKNOWN: USER IMPORTED
N0411D17	3	37261334	3p21.33	1.081001809	N/A	1.081001809	N/A	1	UNKNOWN: USER IMPORTED
N0305C24	3	37319793	3p21.33	1.156154934	N/A	1.156154934	N/A	1	UNKNOWN: USER IMPORTED
N0802A21	3	37457676	3p21.33	1.057067398	N/A	1.057067398	N/A	1	UNKNOWN: USER IMPORTED
N0721J12	3	37571921	3p21.33	1.067198384	N/A	1.067198384	N/A	1	UNKNOWN: USER IMPORTED
N0667H18	3	37643940	3p21.33	1.07628251	N/A	1.07628251	N/A	1	UNKNOWN: USER IMPORTED
N0091E04	3	37821793	3p21.33	1.17759782	N/A	1.17759782	N/A	1	UNKNOWN: USER IMPORTED
N0370K13	3	37972326	3p21.33	1.070888076	N/A	1.070888076	N/A	1	UNKNOWN: USER IMPORTED
N0090M23	3	38176134	3p21.33	1.052605799	N/A	1.052605799	N/A	1	UNKNOWN: USER IMPORTED
N0284F22	3	38295311	3p21.33	0.985820645	N/A	0.985820645	N/A	1	UNKNOWN: USER IMPORTED
N0687G04	3	38326376	3p21.33	1.112886428	N/A	1.112886428	N/A	1	UNKNOWN: USER IMPORTED
N0542O07	3	38522883	3p21.33	1.041284775	N/A	1.041284775	N/A	1	UNKNOWN: USER IMPORTED
N0140P20	3	38525233	3p21.33	1.047498909	N/A	1.047498909	N/A	1	UNKNOWN: USER IMPORTED
N0160D11	3	38686796	3p21.33	1.121919291	N/A	1.121919291	N/A	1	UNKNOWN: USER IMPORTED
N0223G01	3	38770429	3p21.33	0.998197651	N/A	0.998197651	N/A	1	UNKNOWN: USER IMPORTED
N0575L21	3	38812476	3p21.33	1.104798495	N/A	1.104798495	N/A	1	UNKNOWN: USER IMPORTED
N0018J13	3	38891249	3p21.33	1.115351378	N/A	1.115351378	N/A	1	UNKNOWN: USER IMPORTED
N0173E06	3	39009723	3p21.33	1.042264311	N/A	1.042264311	N/A	1	UNKNOWN: USER IMPORTED
N0369L02	3	39237187	3p21.33	1.00073765	N/A	1.00073765	N/A	1	UNKNOWN: USER IMPORTED
N0379N04	3	39349396	3p21.32	1.100961264	N/A	1.100961264	N/A	1	UNKNOWN: USER IMPORTED
N0365B07	3	39406691	3p21.32	1.037779905	N/A	1.037779905	N/A	1	UNKNOWN: USER IMPORTED
N0057G12	3	39551303	3p21.32	1.057137202	N/A	1.057137202	N/A	1	UNKNOWN: USER IMPORTED
N0110B04	3	39644318	3p21.32	1.094404258	N/A	1.094404258	N/A	1	UNKNOWN: USER IMPORTED
N0635M10	3	39800350	3p21.32	0.871915219	N/A	0.871915219	N/A	1	UNKNOWN: USER IMPORTED
N0502F10	3	40003760	3p21.32	1.035024039	N/A	1.035024039	N/A	1	UNKNOWN: USER IMPORTED
N0723K10	3	40098720	3p21.32	0.942272795	N/A	0.942272795	N/A	1	UNKNOWN: USER IMPORTED
N0809O09	3	40213585	3p21.32	1.017550159	N/A	1.017550159	N/A	1	UNKNOWN: USER IMPORTED
N0276G07	3	40291625	3p21.32	1.070803498	N/A	1.070803498	N/A	1	UNKNOWN: USER IMPORTED
N0506C01	3	40441277	3p21.32	1.119877725	N/A	1.119877725	N/A	1	UNKNOWN: USER IMPORTED
N0761N21	3	40602017	3p21.32	1.061209427	N/A	1.061209427	N/A	1	UNKNOWN: USER IMPORTED
N0282N03	3	40609891	3p21.32	1.000223957	N/A	1.000223957	N/A	1	UNKNOWN: USER IMPORTED
N0465K13	3	40772301	3p21.32	1.007598442	N/A	1.007598442	N/A	1	UNKNOWN: USER IMPORTED
N0117G17	3	40877926	3p21.32	1.100919619	N/A	1.100919619	N/A	1	UNKNOWN: USER IMPORTED
N0527M19	3	41026676	3p21.32	1.133358604	N/A	1.133358604	N/A	1	UNKNOWN: USER IMPORTED
N0107K23	3	41152370	3p21.32	0.916764822	N/A	0.916764822	N/A	1	UNKNOWN: USER IMPORTED
N0815K13	3	41203884	3p21.32	1.104517892	N/A	1.104517892	N/A	1	UNKNOWN: USER IMPORTED
N0153P11	3	41332070	3p21.32	0.901675181	N/A	0.901675181	N/A	1	UNKNOWN: USER IMPORTED
N0780I03	3	41332070	3p21.32	1.043878625	N/A	1.043878625	N/A	1	UNKNOWN: USER IMPORTED
N0763E18	3	41465362	3p21.32	1.047591221	N/A	1.047591221	N/A	1	UNKNOWN: USER IMPORTED
N0523D22	3	41586970	3p21.32	0.849683072	N/A	0.849683072	N/A	1	UNKNOWN: USER IMPORTED
N0487B24	3	41669217	3p21.32	0.938162099	N/A	0.938162099	N/A	1	UNKNOWN: USER IMPORTED
N0736P14	3	41853373	3p21.32	0.897727691	N/A	0.897727691	N/A	1	UNKNOWN: USER IMPORTED
N0582K02	3	41887527	3p21.32	0.88006066	N/A	0.88006066	N/A	1	UNKNOWN: USER IMPORTED
N0299L23	3	41935167	3p21.32	0.811937403	N/A	0.811937403	N/A	1	UNKNOWN: USER IMPORTED
N0805E04	3	42006350	3p21.32	1.066569455	N/A	1.066569455	N/A	1	UNKNOWN: USER IMPORTED
N0747D13	3	42225222	3p21.31	1.143267983	N/A	1.143267983	N/A	1	UNKNOWN: USER IMPORTED
N0119L02	3	42274965	3p21.31	1.086526431	N/A	1.086526431	N/A	1	UNKNOWN: USER IMPORTED
N0519D03	3	42285880	3p21.31	1.008457605	N/A	1.008457605	N/A	1	UNKNOWN: USER IMPORTED
N0095L17	3	42414448	3p21.31	1.093976907	N/A	1.093976907	N/A	1	UNKNOWN: USER IMPORTED
N0535H19	3	42542420	3p21.31	1.034687216	N/A	1.034687216	N/A	1	UNKNOWN: USER IMPORTED
N0603D09	3	42572314	3p21.31	0.856982736	N/A	0.856982736	N/A	1	UNKNOWN: USER IMPORTED
N0342D18	3	42645517	3p21.31	1.069498443	N/A	1.069498443	N/A	1	UNKNOWN: USER IMPORTED
N0736F16	3	42664906	3p21.31	1.030644142	N/A	1.030644142	N/A	1	UNKNOWN: USER IMPORTED
N0289C11	3	42780379	3p21.31	1.035256256	N/A	1.035256256	N/A	1	UNKNOWN: USER IMPORTED
N0740P15	3	42904585	3p21.31	0.958287437	N/A	0.958287437	N/A	1	UNKNOWN: USER IMPORTED
N0044M19	3	42963115	3p21.31	1.176348489	N/A	1.176348489	N/A	1	UNKNOWN: USER IMPORTED
N0625B23	3	42979579	3p21.31	1.158450332	N/A	1.158450332	N/A	1	UNKNOWN: USER IMPORTED
N0507O10	3	43062486	3p21.31	1.128910589	N/A	1.128910589	N/A	1	UNKNOWN: USER IMPORTED
N0188P20	3	43172320	3p21.31	0.991694485	N/A	0.991694485	N/A	1	UNKNOWN: USER IMPORTED
N0662B20	3	43274714	3p21.31	1.015816067	N/A	1.015816067	N/A	1	UNKNOWN: USER IMPORTED
N0498I14	3	43335835	3p21.31	1.033377798	N/A	1.033377798	N/A	1	UNKNOWN: USER IMPORTED
N0092J20	3	43442218	3p21.31	1.092622473	N/A	1.092622473	N/A	1	UNKNOWN: USER IMPORTED
N0723E20	3	43516191	3p21.31	1.038043752	N/A	1.038043752	N/A	1	UNKNOWN: USER IMPORTED
N0475N04	3	43619166	3p21.31	1.112239949	N/A	1.112239949	N/A	1	UNKNOWN: USER IMPORTED
N0077N11	3	43733865	3p21.31	1.039789048	N/A	1.039789048	N/A	1	UNKNOWN: USER IMPORTED
N0147A10	3	43846679	3p21.31	1.097258881	N/A	1.097258881	N/A	1	UNKNOWN: USER IMPORTED
N0745O08	3	43928673	3p21.31	1.053075587	N/A	1.053075587	N/A	1	UNKNOWN: USER IMPORTED
N0587K16	3	44047267	3p21.31	1.050497602	N/A	1.050497602	N/A	1	UNKNOWN: USER IMPORTED
N0448P22	3	44157396	3p21.31	1.010988691	N/A	1.010988691	N/A	1	UNKNOWN: USER IMPORTED
N0428H21	3	44210806	3p21.31	1.117437563	N/A	1.117437563	N/A	1	UNKNOWN: USER IMPORTED
N0753N24	3	44308290	3p21.31	0.912427561	N/A	0.912427561	N/A	1	UNKNOWN: USER IMPORTED
N0075E19	3	44512112	3p21.31	0.915791038	N/A	0.915791038	N/A	1	UNKNOWN: USER IMPORTED
N0263C19	3	44514123	3p21.31	0.943969903	N/A	0.943969903	N/A	1	UNKNOWN: USER IMPORTED
N0195F22	3	44665945	3p21.31	1.057699996	N/A	1.057699996	N/A	1	UNKNOWN: USER IMPORTED
N0219A11	3	44789432	3p21.31	0.788424196	N/A	0.788424196	N/A	1	UNKNOWN: USER IMPORTED
N0067G04	3	44996887	3p21.31	1.039865099	N/A	1.039865099	N/A	1	UNKNOWN: USER IMPORTED
N0101M08	3	45090970	3p21.31	0.983214491	N/A	0.983214491	N/A	1	UNKNOWN: USER IMPORTED
N0047O06	3	45226657	3p21.31	1.012854458	N/A	1.012854458	N/A	1	UNKNOWN: USER IMPORTED
N0107O13	3	45316678	3p21.31	0.9230792	N/A	0.9230792	N/A	1	UNKNOWN: USER IMPORTED
N0797D20	3	45378350	3p21.31	1.022524976	N/A	1.022524976	N/A	1	UNKNOWN: USER IMPORTED
N0565H07	3	45521109	3p21.31	0.967790188	N/A	0.967790188	N/A	1	UNKNOWN: USER IMPORTED
N0020E14	3	45617354	3p21.31	1.096668919	N/A	1.096668919	N/A	1	UNKNOWN: USER IMPORTED
N0307M13	3	45630681	3p21.31	1.187798709	N/A	1.187798709	N/A	1	UNKNOWN: USER IMPORTED
N0275I06	3	45733988	3p21.31	1.081475365	N/A	1.081475365	N/A	1	UNKNOWN: USER IMPORTED
N0527M10	3	45792653	3p21.31	1.06391304	N/A	1.06391304	N/A	1	UNKNOWN: USER IMPORTED
N0808A02	3	45888673	3p21.31	0.86610682	N/A	0.86610682	N/A	1	UNKNOWN: USER IMPORTED
N0793E15	3	45935701	3p21.31	1.064272074	N/A	1.064272074	N/A	1	UNKNOWN: USER IMPORTED
N0798J12	3	46095296	3p21.31	1.071055447	N/A	1.071055447	N/A	1	UNKNOWN: USER IMPORTED
N0029H14	3	46133007	3p21.31	1.103974532	N/A	1.103974532	N/A	1	UNKNOWN: USER IMPORTED
N0024F11	3	46204198	3p21.31	1.093689363	N/A	1.093689363	N/A	1	UNKNOWN: USER IMPORTED
N0494P19	3	46269516	3p21.31	1.051164606	N/A	1.051164606	N/A	1	UNKNOWN: USER IMPORTED
N0336G16	3	46380435	3p21.31	0.983285405	N/A	0.983285405	N/A	1	UNKNOWN: USER IMPORTED
N0538M22	3	46447668	3p21.31	0.991786076	N/A	0.991786076	N/A	1	UNKNOWN: USER IMPORTED
N0380M12	3	46877702	3p21.31	0.891880722	N/A	0.891880722	N/A	1	UNKNOWN: USER IMPORTED
N0294D03	3	47040096	3p21.31	0.961363072	N/A	0.961363072	N/A	1	UNKNOWN: USER IMPORTED
N0008D02	3	47201481	3p21.31	0.948698423	N/A	0.948698423	N/A	1	UNKNOWN: USER IMPORTED
N0395P16	3	47417487	3p21.31	0.972825984	N/A	0.972825984	N/A	1	UNKNOWN: USER IMPORTED
N0717D12	3	47428982	3p21.31	1.083960543	N/A	1.083960543	N/A	1	UNKNOWN: USER IMPORTED
N0647K09	3	47559800	3p21.31	0.871692124	N/A	0.871692124	N/A	1	UNKNOWN: USER IMPORTED
M2112N22	3	47686132	3p21.31	0.993964252	N/A	0.993964252	N/A	1	UNKNOWN: USER IMPORTED
N0386C11	3	47724017	3p21.31	0.875341956	N/A	0.875341956	N/A	1	UNKNOWN: USER IMPORTED
N0073K16	3	47855340	3p21.31	0.759680654	N/A	0.759680654	N/A	1	UNKNOWN: USER IMPORTED
N0095N04	3	47858704	3p21.31	1.025650188	N/A	1.025650188	N/A	1	UNKNOWN: USER IMPORTED
N0069L02	3	47978981	3p21.31	0.865016134	N/A	0.865016134	N/A	1	UNKNOWN: USER IMPORTED
N0808N18	3	48019635	3p21.31	0.955497859	N/A	0.955497859	N/A	1	UNKNOWN: USER IMPORTED
N0352L13	3	48120737	3p21.31	0.849472867	N/A	0.849472867	N/A	1	UNKNOWN: USER IMPORTED
N0047K17	3	48241316	3p21.31	1.113804587	N/A	1.113804587	N/A	1	UNKNOWN: USER IMPORTED
N0083C15	3	48381120	3p21.31	0.969716141	N/A	0.969716141	N/A	1	UNKNOWN: USER IMPORTED
N0703O20	3	48575664	3p21.31	1.003219239	N/A	1.003219239	N/A	1	UNKNOWN: USER IMPORTED
N0316M24	3	48744616	3p21.31	0.969848213	N/A	0.969848213	N/A	1	UNKNOWN: USER IMPORTED
N0607J23	3	48753130	3p21.31	0.895038853	N/A	0.895038853	N/A	1	UNKNOWN: USER IMPORTED
N0694I15	3	48960456	3p21.31	0.986561241	N/A	0.986561241	N/A	1	UNKNOWN: USER IMPORTED
N0390L05	3	49049084	3p21.31	1.05716675	N/A	1.05716675	N/A	1	UNKNOWN: USER IMPORTED
N0806I14	3	49198433	3p21.31	0.855542039	N/A	0.855542039	N/A	1	UNKNOWN: USER IMPORTED
N0307M17	3	49298323	3p21.31	0.983180778	N/A	0.983180778	N/A	1	UNKNOWN: USER IMPORTED
N0171C03	3	49490770	3p21.31	1.002738048	N/A	1.002738048	N/A	1	UNKNOWN: USER IMPORTED
M2013A09	3	49558474	3p21.31	0.946618485	N/A	0.946618485	N/A	1	UNKNOWN: USER IMPORTED
N0078O10	3	49723329	3p21.31	0.807993086	N/A	0.807993086	N/A	1	UNKNOWN: USER IMPORTED
F0520J09	3	49747469	3p21.31	0.899231747	N/A	0.899231747	N/A	1	UNKNOWN: USER IMPORTED
N0460G14	3	49817346	3p21.31	1.02216505	N/A	1.02216505	N/A	1	UNKNOWN: USER IMPORTED
N0797P18	3	49982796	3p21.31	0.941647733	N/A	0.941647733	N/A	1	UNKNOWN: USER IMPORTED
N0787O14	3	50052901	3p21.31	0.983075716	N/A	0.983075716	N/A	1	UNKNOWN: USER IMPORTED
F0487A19	3	50187489	3p21.31	0.980920857	N/A	0.980920857	N/A	1	UNKNOWN: USER IMPORTED
N0798M15	3	50330088	3p21.31	1.034372305	N/A	1.034372305	N/A	1	UNKNOWN: USER IMPORTED
N0804H08	3	50413085	3p21.31	1.049267804	N/A	1.049267804	N/A	1	UNKNOWN: USER IMPORTED
M2006O12	3	50550230	3p21.31	0.940965757	N/A	0.940965757	N/A	1	UNKNOWN: USER IMPORTED
N0646D13	3	50587672	3p21.31	1.037356918	N/A	1.037356918	N/A	1	UNKNOWN: USER IMPORTED
N0073I17	3	50635668	3p21.31	1.10926535	N/A	1.10926535	N/A	1	UNKNOWN: USER IMPORTED
N0294G01	3	50939123	3p21.31	0.90749062	N/A	0.90749062	N/A	1	UNKNOWN: USER IMPORTED
N0151D23	3	51109558	3p21.31	1.011474046	N/A	1.011474046	N/A	1	UNKNOWN: USER IMPORTED
N0089F17	3	51272117	3p21.31	1.095594097	N/A	1.095594097	N/A	1	UNKNOWN: USER IMPORTED
N0665B04	3	51375882	3p21.31	0.946586062	N/A	0.946586062	N/A	1	UNKNOWN: USER IMPORTED
N0084F06	3	51478346	3p21.31	1.016282881	N/A	1.016282881	N/A	1	UNKNOWN: USER IMPORTED
N0051C04	3	51656881	3p21.31	0.930545144	N/A	0.930545144	N/A	1	UNKNOWN: USER IMPORTED
N0314A05	3	51673471	3p21.31	1.106288769	N/A	1.106288769	N/A	1	UNKNOWN: USER IMPORTED
N0007N08	3	51877212	3p21.31	0.989962971	N/A	0.989962971	N/A	1	UNKNOWN: USER IMPORTED
N0461I14	3	51981314	3p21.2	1.005162841	N/A	1.005162841	N/A	1	UNKNOWN: USER IMPORTED
N0185J05	3	52034959	3p21.2	0.850536781	N/A	0.850536781	N/A	1	UNKNOWN: USER IMPORTED
N0758M15	3	52059557	3p21.2	1.050689364	N/A	1.050689364	N/A	1	UNKNOWN: USER IMPORTED
N0258D04	3	52173454	3p21.2	0.981685973	N/A	0.981685973	N/A	1	UNKNOWN: USER IMPORTED
N0474I07	3	52240614	3p21.2	0.903161291	N/A	0.903161291	N/A	1	UNKNOWN: USER IMPORTED
N0620K19	3	52348445	3p21.2	0.82889063	N/A	0.82889063	N/A	1	UNKNOWN: USER IMPORTED
N0011A03	3	52550936	3p21.2	0.938861625	N/A	0.938861625	N/A	1	UNKNOWN: USER IMPORTED
N0813O11	3	52604838	3p21.2	1.240077273	N/A	1.240077273	N/A	1	UNKNOWN: USER IMPORTED
M2288N02	3	52644477	3p21.2	1.039162796	N/A	1.039162796	N/A	1	UNKNOWN: USER IMPORTED
N0613E24	3	52651919	3p21.2	0.996219503	N/A	0.996219503	N/A	1	UNKNOWN: USER IMPORTED
N0582N24	3	52738328	3p21.2	0.809898812	N/A	0.809898812	N/A	1	UNKNOWN: USER IMPORTED
N0440B16	3	52826181	3p21.2	0.853275395	N/A	0.853275395	N/A	1	UNKNOWN: USER IMPORTED
N0103O10	3	52880183	3p21.2	1.110001068	N/A	1.110001068	N/A	1	UNKNOWN: USER IMPORTED
N0431K18	3	53005067	3p21.2	1.011262453	N/A	1.011262453	N/A	1	UNKNOWN: USER IMPORTED
M2245P23	3	53014147	3p21.2	0.962670408	N/A	0.962670408	N/A	1	UNKNOWN: USER IMPORTED
N0557M05	3	53167567	3p21.2	0.952755081	N/A	0.952755081	N/A	1	UNKNOWN: USER IMPORTED
N0072H11	3	53230415	3p21.2	1.01548906	N/A	1.01548906	N/A	1	UNKNOWN: USER IMPORTED
N0266E15	3	53348821	3p21.2	1.137925604	N/A	1.137925604	N/A	1	UNKNOWN: USER IMPORTED
N0409A01	3	53499314	3p21.2	1.225451173	N/A	1.225451173	N/A	1	UNKNOWN: USER IMPORTED
N0206M13	3	53585610	3p21.2	1.138681152	N/A	1.138681152	N/A	1	UNKNOWN: USER IMPORTED
N0786G02	3	53754268	3p21.2	0.898213443	N/A	0.898213443	N/A	1	UNKNOWN: USER IMPORTED
N0739J04	3	53804978	3p21.2	1.06282047	N/A	1.06282047	N/A	1	UNKNOWN: USER IMPORTED
N0296C15	3	53887203	3p21.2	0.990400485	N/A	0.990400485	N/A	1	UNKNOWN: USER IMPORTED
N0124O02	3	54238294	3p21.2	1.087698522	N/A	1.087698522	N/A	1	UNKNOWN: USER IMPORTED
N0594F16	3	54314724	3p21.1	0.975972415	N/A	0.975972415	N/A	1	UNKNOWN: USER IMPORTED
N0554O01	3	54492229	3p21.1	1.015588808	N/A	1.015588808	N/A	1	UNKNOWN: USER IMPORTED
N0674P14	3	54658752	3p21.1	1.077923992	N/A	1.077923992	N/A	1	UNKNOWN: USER IMPORTED
N0096N05	3	54817272	3p21.1	1.002448719	N/A	1.002448719	N/A	1	UNKNOWN: USER IMPORTED
N0652P22	3	54891964	3p21.1	0.958315002	N/A	0.958315002	N/A	1	UNKNOWN: USER IMPORTED
N0064C01	3	55036326	3p21.1	1.055694423	N/A	1.055694423	N/A	1	UNKNOWN: USER IMPORTED
N0622H14	3	55165367	3p21.1	1.020271222	N/A	1.020271222	N/A	1	UNKNOWN: USER IMPORTED
N0297E08	3	55270441	3p21.1	0.996225086	N/A	0.996225086	N/A	1	UNKNOWN: USER IMPORTED
N0567P18	3	55385775	3p21.1	0.938125214	N/A	0.938125214	N/A	1	UNKNOWN: USER IMPORTED
N0809A10	3	55552163	3p21.1	1.091143107	N/A	1.091143107	N/A	1	UNKNOWN: USER IMPORTED
N0379L20	3	55704518	3p21.1	1.083979382	N/A	1.083979382	N/A	1	UNKNOWN: USER IMPORTED
N0044P16	3	55889586	3p21.1	1.083811614	N/A	1.083811614	N/A	1	UNKNOWN: USER IMPORTED
N0669E05	3	56042778	3p21.1	1.096207856	N/A	1.096207856	N/A	1	UNKNOWN: USER IMPORTED
[truncated: 1,810,073 more chars]
