# Supplementary material for: Large scale copy number variation (CNV) at 14q12 is associated with the presence of genomic abnormalities in neoplasia
Source: BMC Genomics. 2006 Jun 6;7:138. doi: 10.1186/1471-2164-7-138 (PMC1550726; doi:10.1186/1471-2164-7-138)
Supplement: Additional file 2 — List of samples used on Spectral Genomics and SMRT arrays. [file 1471-2164-7-138-S2.zip › SMRT Project Files/217.proj]

SOFTWARE VERSION	v2.4 BETA (build SEPTEMBER 24, 2004) - (c) Ben Beheshti 2001-2004
TIME/DATE	18:40:25 ; 2005/01/04 (Tuesday)
FILE TYPE	PROJECT FILE
PROJECT TYPE	SINGLE PROJECT
SEEK SETTINGS	N/A-21280 1-12 2-1771 3-3649 4-5200 5-6647 6-8246 7-9652 8-10875 9-11943 10-12866 11-13909 12-14913 13-15931 14-16705 15-17356 16-17990 17-18647 18-19253 19-19799 20-20263 21-20747 22-21009 X-21281 Y-22355 D=31e705517f8230511b21a8ee746e6de6
NOISE FILTER	0.25	(Norm F532, non background-subtracted)
GENELIST	UNKNOWN: USER IMPORTED	1	(TOTAL = 1 genelist)
INPUT FILE	C:\Documents and Settings\Ilan Braude\Desktop\SMRT-arrays\217-(N).txt.norm	(TOTAL = 1 file)
OUTPUT FILE	C:\Documents and Settings\Ilan Braude\Desktop\SMRT-arrays\217.proj
// BEGIN DATA //
Accession	Chromosome	Megabase	Cytoband	Avg NormF Ratio	STD NormF Ratio	Avg NormFB Ratio	STD NormFB Ratio	Num Expts	Genelist
N0442N24	1	0	1p36.33	1.05517624	N/A	1.05517624	N/A	1	UNKNOWN: USER IMPORTED
N0149G23	1	0	1p36.33	0.902629739	N/A	0.902629739	N/A	1	UNKNOWN: USER IMPORTED
N0465B22	1	0	1p36.33	1.044647967	N/A	1.044647967	N/A	1	UNKNOWN: USER IMPORTED
N0421C04	1	0	1p36.33	1.030915243	N/A	1.030915243	N/A	1	UNKNOWN: USER IMPORTED
M2561F13	1	585546	1p36.33	0.994522777	N/A	0.994522777	N/A	1	UNKNOWN: USER IMPORTED
N0575M23	1	851036	1p36.33	0.985994722	N/A	0.985994722	N/A	1	UNKNOWN: USER IMPORTED
N0158F02	1	946127	1p36.33	1.030847849	N/A	1.030847849	N/A	1	UNKNOWN: USER IMPORTED
N0197P23	1	1337829	1p36.33	1.044282988	N/A	1.044282988	N/A	1	UNKNOWN: USER IMPORTED
N0730K14	1	1501818	1p36.33	1.069781133	N/A	1.069781133	N/A	1	UNKNOWN: USER IMPORTED
N0798H13	1	1613932	1p36.33	1.081082809	N/A	1.081082809	N/A	1	UNKNOWN: USER IMPORTED
M2554A16	1	1831709	1p36.32	0.990394741	N/A	0.990394741	N/A	1	UNKNOWN: USER IMPORTED
N0083K22	1	1937885	1p36.32	1.114026601	N/A	1.114026601	N/A	1	UNKNOWN: USER IMPORTED
F0586E24	1	2118645	1p36.32	1.042433353	N/A	1.042433353	N/A	1	UNKNOWN: USER IMPORTED
M2390G19	1	2270707	1p36.32	0.975784737	N/A	0.975784737	N/A	1	UNKNOWN: USER IMPORTED
N0756P03	1	2321630	1p36.32	0.874144072	N/A	0.874144072	N/A	1	UNKNOWN: USER IMPORTED
N0809B17	1	2416540	1p36.32	0.962269337	N/A	0.962269337	N/A	1	UNKNOWN: USER IMPORTED
N0427H21	1	2496932	1p36.32	0.959412151	N/A	0.959412151	N/A	1	UNKNOWN: USER IMPORTED
N0351B02	1	2640190	1p36.32	0.781555437	N/A	0.781555437	N/A	1	UNKNOWN: USER IMPORTED
N0022L13	1	2706084	1p36.32	0.864386233	N/A	0.864386233	N/A	1	UNKNOWN: USER IMPORTED
N0218A10	1	2734774	1p36.32	1.068863243	N/A	1.068863243	N/A	1	UNKNOWN: USER IMPORTED
N0168F09	1	2862721	1p36.32	1.075220387	N/A	1.075220387	N/A	1	UNKNOWN: USER IMPORTED
N0151F10	1	2936721	1p36.32	1.026077492	N/A	1.026077492	N/A	1	UNKNOWN: USER IMPORTED
N0631K06	1	3103888	1p36.32	1.016590715	N/A	1.016590715	N/A	1	UNKNOWN: USER IMPORTED
M2140D11	1	3211846	1p36.32	0.999993679	N/A	0.999993679	N/A	1	UNKNOWN: USER IMPORTED
F0497J03	1	3239626	1p36.32	0.870273595	N/A	0.870273595	N/A	1	UNKNOWN: USER IMPORTED
N0718D19	1	3478079	1p36.32	0.990628835	N/A	0.990628835	N/A	1	UNKNOWN: USER IMPORTED
N0727K09	1	3574073	1p36.32	1.04963357	N/A	1.04963357	N/A	1	UNKNOWN: USER IMPORTED
N0312L08	1	3742600	1p36.32	1.043189338	N/A	1.043189338	N/A	1	UNKNOWN: USER IMPORTED
N0738K22	1	3848320	1p36.32	1.036907803	N/A	1.036907803	N/A	1	UNKNOWN: USER IMPORTED
N0818B16	1	3907769	1p36.32	0.840051013	N/A	0.840051013	N/A	1	UNKNOWN: USER IMPORTED
N0058I24	1	4283263	1p36.31	0.821182558	N/A	0.821182558	N/A	1	UNKNOWN: USER IMPORTED
N0135B10	1	4485541	1p36.31	1.043860709	N/A	1.043860709	N/A	1	UNKNOWN: USER IMPORTED
N0245D08	1	4711874	1p36.31	1.013463456	N/A	1.013463456	N/A	1	UNKNOWN: USER IMPORTED
M2276P04	1	5398236	1p36.31	0.77995816	N/A	0.77995816	N/A	1	UNKNOWN: USER IMPORTED
N0033M12	1	5469674	1p36.31	1.034092578	N/A	1.034092578	N/A	1	UNKNOWN: USER IMPORTED
N0668O13	1	5713634	1p36.31	0.954346684	N/A	0.954346684	N/A	1	UNKNOWN: USER IMPORTED
N0715N23	1	5786083	1p36.23	1.015397606	N/A	1.015397606	N/A	1	UNKNOWN: USER IMPORTED
N0421D07	1	5905866	1p36.23	1.169396897	N/A	1.169396897	N/A	1	UNKNOWN: USER IMPORTED
N0719E21	1	6037592	1p36.23	1.03552607	N/A	1.03552607	N/A	1	UNKNOWN: USER IMPORTED
N0058A11	1	6086118	1p36.23	1.067572457	N/A	1.067572457	N/A	1	UNKNOWN: USER IMPORTED
N0036K18	1	6265246	1p36.23	0.963677594	N/A	0.963677594	N/A	1	UNKNOWN: USER IMPORTED
N0593O14	1	6361633	1p36.23	1.045510734	N/A	1.045510734	N/A	1	UNKNOWN: USER IMPORTED
N0312B08	1	6433408	1p36.23	1.078146749	N/A	1.078146749	N/A	1	UNKNOWN: USER IMPORTED
N0492B24	1	6634439	1p36.23	1.205056555	N/A	1.205056555	N/A	1	UNKNOWN: USER IMPORTED
N0334N17	1	6637802	1p36.23	1.04704606	N/A	1.04704606	N/A	1	UNKNOWN: USER IMPORTED
N0600H17	1	6903255	1p36.23	0.951480195	N/A	0.951480195	N/A	1	UNKNOWN: USER IMPORTED
N0092O17	1	7212540	1p36.23	0.973016717	N/A	0.973016717	N/A	1	UNKNOWN: USER IMPORTED
N0442P22	1	7219210	1p36.23	1.01888064	N/A	1.01888064	N/A	1	UNKNOWN: USER IMPORTED
N0780N18	1	7315100	1p36.23	0.954172409	N/A	0.954172409	N/A	1	UNKNOWN: USER IMPORTED
N0620C09	1	7452597	1p36.23	0.870921808	N/A	0.870921808	N/A	1	UNKNOWN: USER IMPORTED
N0478I22	1	7658026	1p36.22	0.963171096	N/A	0.963171096	N/A	1	UNKNOWN: USER IMPORTED
N0065A16	1	7801150	1p36.22	0.960107471	N/A	0.960107471	N/A	1	UNKNOWN: USER IMPORTED
N0126I06	1	7920886	1p36.22	0.938648933	N/A	0.938648933	N/A	1	UNKNOWN: USER IMPORTED
N0238I19	1	8141186	1p36.22	0.839266229	N/A	0.839266229	N/A	1	UNKNOWN: USER IMPORTED
N0792B05	1	8308259	1p36.22	0.96040367	N/A	0.96040367	N/A	1	UNKNOWN: USER IMPORTED
N0651I10	1	8368594	1p36.22	0.906908839	N/A	0.906908839	N/A	1	UNKNOWN: USER IMPORTED
N0811K04	1	8531511	1p36.22	0.88700542	N/A	0.88700542	N/A	1	UNKNOWN: USER IMPORTED
N0175M07	1	8678757	1p36.22	1.031470035	N/A	1.031470035	N/A	1	UNKNOWN: USER IMPORTED
N0315O13	1	8787914	1p36.22	0.911430103	N/A	0.911430103	N/A	1	UNKNOWN: USER IMPORTED
N0371H14	1	8800445	1p36.22	1.014956722	N/A	1.014956722	N/A	1	UNKNOWN: USER IMPORTED
N0279K22	1	8859650	1p36.22	0.900982287	N/A	0.900982287	N/A	1	UNKNOWN: USER IMPORTED
N0476D13	1	8877445	1p36.22	1.149022212	N/A	1.149022212	N/A	1	UNKNOWN: USER IMPORTED
N0806N23	1	9295827	1p36.22	0.827390562	N/A	0.827390562	N/A	1	UNKNOWN: USER IMPORTED
N0627J24	1	9517466	1p36.22	0.971306522	N/A	0.971306522	N/A	1	UNKNOWN: USER IMPORTED
N0807G09	1	9642077	1p36.22	1.096403112	N/A	1.096403112	N/A	1	UNKNOWN: USER IMPORTED
N0466M13	1	9769197	1p36.22	0.991473215	N/A	0.991473215	N/A	1	UNKNOWN: USER IMPORTED
N0428A21	1	9782614	1p36.22	1.047481996	N/A	1.047481996	N/A	1	UNKNOWN: USER IMPORTED
N0468C03	1	9824896	1p36.22	1.07519139	N/A	1.07519139	N/A	1	UNKNOWN: USER IMPORTED
N0473K14	1	9986764	1p36.22	1.045977349	N/A	1.045977349	N/A	1	UNKNOWN: USER IMPORTED
N0250L20	1	10070456	1p36.22	1.030795893	N/A	1.030795893	N/A	1	UNKNOWN: USER IMPORTED
N0740P20	1	10193727	1p36.22	0.965548605	N/A	0.965548605	N/A	1	UNKNOWN: USER IMPORTED
N0772D16	1	10291128	1p36.22	1.054873609	N/A	1.054873609	N/A	1	UNKNOWN: USER IMPORTED
N0249P18	1	10353796	1p36.22	1.087778112	N/A	1.087778112	N/A	1	UNKNOWN: USER IMPORTED
N0027K11	1	10513260	1p36.22	0.972238465	N/A	0.972238465	N/A	1	UNKNOWN: USER IMPORTED
N0663A20	1	10696643	1p36.22	0.989130333	N/A	0.989130333	N/A	1	UNKNOWN: USER IMPORTED
N0594M07	1	10809955	1p36.22	0.951670503	N/A	0.951670503	N/A	1	UNKNOWN: USER IMPORTED
N0095P22	1	10998192	1p36.21	1.077390863	N/A	1.077390863	N/A	1	UNKNOWN: USER IMPORTED
N0720E09	1	11122810	1p36.21	1.124956173	N/A	1.124956173	N/A	1	UNKNOWN: USER IMPORTED
N0505J17	1	11277438	1p36.21	0.90290288	N/A	0.90290288	N/A	1	UNKNOWN: USER IMPORTED
N0196P05	1	11465351	1p36.21	1.04686268	N/A	1.04686268	N/A	1	UNKNOWN: USER IMPORTED
N0613L05	1	11583607	1p36.21	0.990385038	N/A	0.990385038	N/A	1	UNKNOWN: USER IMPORTED
N0654N05	1	11747065	1p36.21	1.06562851	N/A	1.06562851	N/A	1	UNKNOWN: USER IMPORTED
N0456P13	1	11911171	1p36.21	0.922926639	N/A	0.922926639	N/A	1	UNKNOWN: USER IMPORTED
N0333P22	1	12001652	1p36.21	0.920232347	N/A	0.920232347	N/A	1	UNKNOWN: USER IMPORTED
N0610K11	1	12101751	1p36.21	1.046811219	N/A	1.046811219	N/A	1	UNKNOWN: USER IMPORTED
N0675L06	1	12255345	1p36.21	1.010851205	N/A	1.010851205	N/A	1	UNKNOWN: USER IMPORTED
N0583G23	1	12382804	1p36.21	0.912973346	N/A	0.912973346	N/A	1	UNKNOWN: USER IMPORTED
N0150L14	1	12546256	1p36.21	1.105394971	N/A	1.105394971	N/A	1	UNKNOWN: USER IMPORTED
N0707I05	1	12645912	1p36.21	0.895747098	N/A	0.895747098	N/A	1	UNKNOWN: USER IMPORTED
N0615K04	1	12953625	1p36.21	1.053910096	N/A	1.053910096	N/A	1	UNKNOWN: USER IMPORTED
N0649J06	1	13224368	1p36.21	1.093576703	N/A	1.093576703	N/A	1	UNKNOWN: USER IMPORTED
N0714G17	1	13531926	1p36.21	0.980590552	N/A	0.980590552	N/A	1	UNKNOWN: USER IMPORTED
N0181N12	1	13682578	1p36.21	1.111253633	N/A	1.111253633	N/A	1	UNKNOWN: USER IMPORTED
N0399N04	1	13882460	1p36.21	1.054259043	N/A	1.054259043	N/A	1	UNKNOWN: USER IMPORTED
N0554C10	1	14165920	1p36.21	1.002847006	N/A	1.002847006	N/A	1	UNKNOWN: USER IMPORTED
N0739P13	1	14236376	1p36.21	1.096749486	N/A	1.096749486	N/A	1	UNKNOWN: USER IMPORTED
N0449D11	1	14282796	1p36.21	1.056014663	N/A	1.056014663	N/A	1	UNKNOWN: USER IMPORTED
N0315J13	1	14379474	1p36.13	1.087489732	N/A	1.087489732	N/A	1	UNKNOWN: USER IMPORTED
N0664N16	1	14405540	1p36.13	0.958358581	N/A	0.958358581	N/A	1	UNKNOWN: USER IMPORTED
N0164M05	1	14560815	1p36.13	1.061735864	N/A	1.061735864	N/A	1	UNKNOWN: USER IMPORTED
N0293E07	1	14677742	1p36.13	1.168726912	N/A	1.168726912	N/A	1	UNKNOWN: USER IMPORTED
N0486C01	1	14823650	1p36.13	0.934468798	N/A	0.934468798	N/A	1	UNKNOWN: USER IMPORTED
N0796I08	1	15148047	1p36.13	0.987082999	N/A	0.987082999	N/A	1	UNKNOWN: USER IMPORTED
N0566D22	1	15291520	1p36.13	1.024446073	N/A	1.024446073	N/A	1	UNKNOWN: USER IMPORTED
N0192I18	1	15388453	1p36.13	1.054694385	N/A	1.054694385	N/A	1	UNKNOWN: USER IMPORTED
N0794A01	1	15477613	1p36.13	0.942112966	N/A	0.942112966	N/A	1	UNKNOWN: USER IMPORTED
M2018N21	1	15529527	1p36.13	0.960714516	N/A	0.960714516	N/A	1	UNKNOWN: USER IMPORTED
N0276H07	1	15665182	1p36.13	1.165135512	N/A	1.165135512	N/A	1	UNKNOWN: USER IMPORTED
N0054H23	1	15803795	1p36.13	1.009602677	N/A	1.009602677	N/A	1	UNKNOWN: USER IMPORTED
N0777P08	1	16003019	1p36.13	0.914553502	N/A	0.914553502	N/A	1	UNKNOWN: USER IMPORTED
N0045I03	1	16016801	1p36.13	0.949533674	N/A	0.949533674	N/A	1	UNKNOWN: USER IMPORTED
N0497I03	1	16129237	1p36.13	0.991459855	N/A	0.991459855	N/A	1	UNKNOWN: USER IMPORTED
N0605E05	1	16135791	1p36.13	1.169285068	N/A	1.169285068	N/A	1	UNKNOWN: USER IMPORTED
N0615L15	1	16167327	1p36.13	1.013331933	N/A	1.013331933	N/A	1	UNKNOWN: USER IMPORTED
M2265N08	1	16298263	1p36.13	0.959093487	N/A	0.959093487	N/A	1	UNKNOWN: USER IMPORTED
N0346C15	1	16319466	1p36.13	1.057115933	N/A	1.057115933	N/A	1	UNKNOWN: USER IMPORTED
N0185G12	1	16368322	1p36.13	0.97968718	N/A	0.97968718	N/A	1	UNKNOWN: USER IMPORTED
N0504L02	1	16454085	1p36.13	1.002471537	N/A	1.002471537	N/A	1	UNKNOWN: USER IMPORTED
N0034K18	1	16479879	1p36.13	1.067828576	N/A	1.067828576	N/A	1	UNKNOWN: USER IMPORTED
N0261J13	1	16567189	1p36.13	0.985224298	N/A	0.985224298	N/A	1	UNKNOWN: USER IMPORTED
N0213M02	1	16933126	1p36.13	1.127483711	N/A	1.127483711	N/A	1	UNKNOWN: USER IMPORTED
N0468N09	1	17111001	1p36.13	0.939411153	N/A	0.939411153	N/A	1	UNKNOWN: USER IMPORTED
N0711N17	1	17232318	1p36.13	0.980815962	N/A	0.980815962	N/A	1	UNKNOWN: USER IMPORTED
M2009F07	1	17365426	1p36.13	0.993724455	N/A	0.993724455	N/A	1	UNKNOWN: USER IMPORTED
N0728G12	1	17448505	1p36.13	1.01527786	N/A	1.01527786	N/A	1	UNKNOWN: USER IMPORTED
N0121A23	1	17736439	1p36.13	1.123299518	N/A	1.123299518	N/A	1	UNKNOWN: USER IMPORTED
N0017H21	1	17736561	1p36.13	1.0125891595	0.088909685457272	1.0125891595	0.088909685457272	2	UNKNOWN: USER IMPORTED
N0511A13	1	17933956	1p36.13	1.020886935	N/A	1.020886935	N/A	1	UNKNOWN: USER IMPORTED
N0164D21	1	18002488	1p36.13	1.103360274	N/A	1.103360274	N/A	1	UNKNOWN: USER IMPORTED
N0466K16	1	18107683	1p36.13	1.098505105	N/A	1.098505105	N/A	1	UNKNOWN: USER IMPORTED
N0362F04	1	18389967	1p36.13	0.956760414	N/A	0.956760414	N/A	1	UNKNOWN: USER IMPORTED
N0813E02	1	18434806	1p36.13	0.939956147	N/A	0.939956147	N/A	1	UNKNOWN: USER IMPORTED
N0644J10	1	18570690	1p36.13	1.017951271	N/A	1.017951271	N/A	1	UNKNOWN: USER IMPORTED
N0657C12	1	18674688	1p36.13	1.06426449	N/A	1.06426449	N/A	1	UNKNOWN: USER IMPORTED
N0371H15	1	18732838	1p36.13	0.943727562	N/A	0.943727562	N/A	1	UNKNOWN: USER IMPORTED
N0800L04	1	18873845	1p36.13	0.891377149	N/A	0.891377149	N/A	1	UNKNOWN: USER IMPORTED
N0795P13	1	19029212	1p36.13	1.009844347	N/A	1.009844347	N/A	1	UNKNOWN: USER IMPORTED
N0746L12	1	19143445	1p36.13	0.918901877	N/A	0.918901877	N/A	1	UNKNOWN: USER IMPORTED
N0460G22	1	19286670	1p36.13	1.019587737	N/A	1.019587737	N/A	1	UNKNOWN: USER IMPORTED
N0023N11	1	19296642	1p36.13	1.193394651	N/A	1.193394651	N/A	1	UNKNOWN: USER IMPORTED
N0457M03	1	19568818	1p36.13	1.073195882	N/A	1.073195882	N/A	1	UNKNOWN: USER IMPORTED
N0186K03	1	19726157	1p36.13	0.859749775	N/A	0.859749775	N/A	1	UNKNOWN: USER IMPORTED
N0374L07	1	19781402	1p36.13	1.11397712	N/A	1.11397712	N/A	1	UNKNOWN: USER IMPORTED
N0242F23	1	19891951	1p36.13	1.010746403	N/A	1.010746403	N/A	1	UNKNOWN: USER IMPORTED
N0367G13	1	19943047	1p36.13	0.943518352	N/A	0.943518352	N/A	1	UNKNOWN: USER IMPORTED
N0401M16	1	19952667	1p36.13	1.098815852	N/A	1.098815852	N/A	1	UNKNOWN: USER IMPORTED
N0200J11	1	20082243	1p36.12	1.01836682	N/A	1.01836682	N/A	1	UNKNOWN: USER IMPORTED
N0293H01	1	20148056	1p36.12	1.006473835	N/A	1.006473835	N/A	1	UNKNOWN: USER IMPORTED
M2190A06	1	20331533	1p36.12	0.89378217	N/A	0.89378217	N/A	1	UNKNOWN: USER IMPORTED
N0685E01	1	20393103	1p36.12	1.083894176	N/A	1.083894176	N/A	1	UNKNOWN: USER IMPORTED
N0657L17	1	20463518	1p36.12	0.957889789	N/A	0.957889789	N/A	1	UNKNOWN: USER IMPORTED
N0713M24	1	20521642	1p36.12	1.038256285	N/A	1.038256285	N/A	1	UNKNOWN: USER IMPORTED
N0474I18	1	20580912	1p36.12	0.968738508	N/A	0.968738508	N/A	1	UNKNOWN: USER IMPORTED
N0610E08	1	20707782	1p36.12	1.141337666	N/A	1.141337666	N/A	1	UNKNOWN: USER IMPORTED
N0702G12	1	20886221	1p36.12	0.967712054	N/A	0.967712054	N/A	1	UNKNOWN: USER IMPORTED
N0598N19	1	20990961	1p36.12	1.019602681	N/A	1.019602681	N/A	1	UNKNOWN: USER IMPORTED
N0521N09	1	21150152	1p36.12	0.985757328	N/A	0.985757328	N/A	1	UNKNOWN: USER IMPORTED
N0132G19	1	21197339	1p36.12	1.089581531	N/A	1.089581531	N/A	1	UNKNOWN: USER IMPORTED
N0598I15	1	21281212	1p36.12	1.116435383	N/A	1.116435383	N/A	1	UNKNOWN: USER IMPORTED
N0026H16	1	21408575	1p36.12	1.048366931	N/A	1.048366931	N/A	1	UNKNOWN: USER IMPORTED
N0456M04	1	21469271	1p36.12	0.962480328	N/A	0.962480328	N/A	1	UNKNOWN: USER IMPORTED
N0415K20	1	21717587	1p36.12	0.96388809	N/A	0.96388809	N/A	1	UNKNOWN: USER IMPORTED
N0134M09	1	21733086	1p36.12	1.001419749	N/A	1.001419749	N/A	1	UNKNOWN: USER IMPORTED
N0466J21	1	21802567	1p36.12	1.104762592	N/A	1.104762592	N/A	1	UNKNOWN: USER IMPORTED
N0277F18	1	21963014	1p36.11	1.054004508	N/A	1.054004508	N/A	1	UNKNOWN: USER IMPORTED
N0410J10	1	22066918	1p36.11	0.927108259	N/A	0.927108259	N/A	1	UNKNOWN: USER IMPORTED
N0695I08	1	22154143	1p36.11	1.033479991	N/A	1.033479991	N/A	1	UNKNOWN: USER IMPORTED
N0431G10	1	22282628	1p36.11	1.052871075	N/A	1.052871075	N/A	1	UNKNOWN: USER IMPORTED
N0109P19	1	22415675	1p36.11	1.110141279	N/A	1.110141279	N/A	1	UNKNOWN: USER IMPORTED
N0077P05	1	22445184	1p36.11	0.988183883	N/A	0.988183883	N/A	1	UNKNOWN: USER IMPORTED
N0513J16	1	22512331	1p36.11	0.972321594	N/A	0.972321594	N/A	1	UNKNOWN: USER IMPORTED
N0043I13	1	22685738	1p36.11	1.018418677	N/A	1.018418677	N/A	1	UNKNOWN: USER IMPORTED
N0705H24	1	22911110	1p36.11	1.14127136	N/A	1.14127136	N/A	1	UNKNOWN: USER IMPORTED
N0561B17	1	23045877	1p36.11	0.915883676	N/A	0.915883676	N/A	1	UNKNOWN: USER IMPORTED
M2155F18	1	23249361	1p36.11	1.045687979	N/A	1.045687979	N/A	1	UNKNOWN: USER IMPORTED
N0674O22	1	23371293	1p36.11	0.955737424	N/A	0.955737424	N/A	1	UNKNOWN: USER IMPORTED
N0023K15	1	23406715	1p36.11	1.024874883	N/A	1.024874883	N/A	1	UNKNOWN: USER IMPORTED
M2103F18	1	23465885	1p36.11	1.046808745	N/A	1.046808745	N/A	1	UNKNOWN: USER IMPORTED
N0384H10	1	23521126	1p36.11	1.185541866	N/A	1.185541866	N/A	1	UNKNOWN: USER IMPORTED
N0100A07	1	23610213	1p36.11	1.035215224	N/A	1.035215224	N/A	1	UNKNOWN: USER IMPORTED
M2160K14	1	23659763	1p36.11	1.117037083	N/A	1.117037083	N/A	1	UNKNOWN: USER IMPORTED
N0043P07	1	23708694	1p36.11	0.996071285	N/A	0.996071285	N/A	1	UNKNOWN: USER IMPORTED
N0043N09	1	23708695	1p36.11	1.024520394	N/A	1.024520394	N/A	1	UNKNOWN: USER IMPORTED
N0191O23	1	23728202	1p36.11	1.107954177	N/A	1.107954177	N/A	1	UNKNOWN: USER IMPORTED
M2320E07	1	23790585	1p36.11	1.07449419	N/A	1.07449419	N/A	1	UNKNOWN: USER IMPORTED
N0580N24	1	23828587	1p36.11	1.045917179	N/A	1.045917179	N/A	1	UNKNOWN: USER IMPORTED
N0595I07	1	23838771	1p36.11	1.056954127	N/A	1.056954127	N/A	1	UNKNOWN: USER IMPORTED
F0482C03	1	23963430	1p36.11	1.026911956	N/A	1.026911956	N/A	1	UNKNOWN: USER IMPORTED
N0442F15	1	24017854	1p36.11	1.469355455	N/A	1.469355455	N/A	1	UNKNOWN: USER IMPORTED
N0295F15	1	24024397	1p36.11	0.937662362	N/A	0.937662362	N/A	1	UNKNOWN: USER IMPORTED
N0550K07	1	24090633	1p36.11	0.983974454	N/A	0.983974454	N/A	1	UNKNOWN: USER IMPORTED
N0593L24	1	24090633	1p36.11	0.957844365	N/A	0.957844365	N/A	1	UNKNOWN: USER IMPORTED
N0459O20	1	24290919	1p36.11	1.097841057	N/A	1.097841057	N/A	1	UNKNOWN: USER IMPORTED
N0597I07	1	24372982	1p36.11	0.939491611	N/A	0.939491611	N/A	1	UNKNOWN: USER IMPORTED
N0448K03	1	24458577	1p36.11	1.103689823	N/A	1.103689823	N/A	1	UNKNOWN: USER IMPORTED
N0157K08	1	24546257	1p36.11	0.898094125	N/A	0.898094125	N/A	1	UNKNOWN: USER IMPORTED
N0070P17	1	25154030	1p36.11	1.098158732	N/A	1.098158732	N/A	1	UNKNOWN: USER IMPORTED
N0065E18	1	25285950	1p35.3	1.106334138	N/A	1.106334138	N/A	1	UNKNOWN: USER IMPORTED
N0229A14	1	25362860	1p35.3	0.922038339	N/A	0.922038339	N/A	1	UNKNOWN: USER IMPORTED
N0039G19	1	25389490	1p35.3	0.941206952	N/A	0.941206952	N/A	1	UNKNOWN: USER IMPORTED
N0111D20	1	25482826	1p35.3	1.069534614	N/A	1.069534614	N/A	1	UNKNOWN: USER IMPORTED
N0050L24	1	25546964	1p35.3	1.073307711	N/A	1.073307711	N/A	1	UNKNOWN: USER IMPORTED
N0349K08	1	25646918	1p35.3	0.986227822	N/A	0.986227822	N/A	1	UNKNOWN: USER IMPORTED
N0629P14	1	25785126	1p35.3	1.043382219	N/A	1.043382219	N/A	1	UNKNOWN: USER IMPORTED
N0758G19	1	25975866	1p35.3	0.882954828	N/A	0.882954828	N/A	1	UNKNOWN: USER IMPORTED
N0443P17	1	26111017	1p35.3	1.02408723	N/A	1.02408723	N/A	1	UNKNOWN: USER IMPORTED
M2240C05	1	26311153	1p35.3	0.963770026	N/A	0.963770026	N/A	1	UNKNOWN: USER IMPORTED
N0492E20	1	26410037	1p35.3	1.111178421	N/A	1.111178421	N/A	1	UNKNOWN: USER IMPORTED
N0668B03	1	26496432	1p35.3	0.937780822	N/A	0.937780822	N/A	1	UNKNOWN: USER IMPORTED
N1005F07	1	26566120	1p35.3	1.117473514	N/A	1.117473514	N/A	1	UNKNOWN: USER IMPORTED
N0621I13	1	26850771	1p35.3	1.043216949	N/A	1.043216949	N/A	1	UNKNOWN: USER IMPORTED
N0583I13	1	26885465	1p35.3	1.073460314	N/A	1.073460314	N/A	1	UNKNOWN: USER IMPORTED
N0582D15	1	27073221	1p35.3	1.201889711	N/A	1.201889711	N/A	1	UNKNOWN: USER IMPORTED
N0427O24	1	27289581	1p35.3	0.976519742	N/A	0.976519742	N/A	1	UNKNOWN: USER IMPORTED
N0688M10	1	27368382	1p35.3	1.040078606	N/A	1.040078606	N/A	1	UNKNOWN: USER IMPORTED
N0758C04	1	27481437	1p35.2	0.97527725	N/A	0.97527725	N/A	1	UNKNOWN: USER IMPORTED
N0559B09	1	27586835	1p35.2	0.947586164	N/A	0.947586164	N/A	1	UNKNOWN: USER IMPORTED
N0667P18	1	27617745	1p35.2	0.954840811	N/A	0.954840811	N/A	1	UNKNOWN: USER IMPORTED
M2538F21	1	27887146	1p35.2	0.93404355	N/A	0.93404355	N/A	1	UNKNOWN: USER IMPORTED
M2655L21	1	28040551	1p35.2	1.060840241	N/A	1.060840241	N/A	1	UNKNOWN: USER IMPORTED
N0318E23	1	28488064	1p35.2	0.932750092	N/A	0.932750092	N/A	1	UNKNOWN: USER IMPORTED
N0245H18	1	28623148	1p35.2	1.084756052	N/A	1.084756052	N/A	1	UNKNOWN: USER IMPORTED
N0265A07	1	28657841	1p35.2	0.993675033	N/A	0.993675033	N/A	1	UNKNOWN: USER IMPORTED
N0619P09	1	28756729	1p35.2	0.974696431	N/A	0.974696431	N/A	1	UNKNOWN: USER IMPORTED
N0467D18	1	28884633	1p35.2	1.068839591	N/A	1.068839591	N/A	1	UNKNOWN: USER IMPORTED
N0242L13	1	29053864	1p35.2	1.020998962	N/A	1.020998962	N/A	1	UNKNOWN: USER IMPORTED
N0081K03	1	29077433	1p35.2	1.027636174	N/A	1.027636174	N/A	1	UNKNOWN: USER IMPORTED
N0501K07	1	29205622	1p35.2	0.937465721	N/A	0.937465721	N/A	1	UNKNOWN: USER IMPORTED
N0651G24	1	29283677	1p35.2	0.976947958	N/A	0.976947958	N/A	1	UNKNOWN: USER IMPORTED
N0793P02	1	29349949	1p35.2	1.010909594	N/A	1.010909594	N/A	1	UNKNOWN: USER IMPORTED
N0376P08	1	29473834	1p35.2	1.011351864	N/A	1.011351864	N/A	1	UNKNOWN: USER IMPORTED
N0179G08	1	29645059	1p35.1	1.047368583	N/A	1.047368583	N/A	1	UNKNOWN: USER IMPORTED
N0333N08	1	29653523	1p35.1	1.012629982	N/A	1.012629982	N/A	1	UNKNOWN: USER IMPORTED
N0168D14	1	29730745	1p35.1	1.044425199	N/A	1.044425199	N/A	1	UNKNOWN: USER IMPORTED
N0262L08	1	29870385	1p35.1	0.966611576	N/A	0.966611576	N/A	1	UNKNOWN: USER IMPORTED
N0201L04	1	30028616	1p35.1	0.988070292	N/A	0.988070292	N/A	1	UNKNOWN: USER IMPORTED
N0099L20	1	30204705	1p35.1	0.982317402	N/A	0.982317402	N/A	1	UNKNOWN: USER IMPORTED
N0639P11	1	30221480	1p35.1	0.998770832	N/A	0.998770832	N/A	1	UNKNOWN: USER IMPORTED
N0282M04	1	30337165	1p35.1	1.076820929	N/A	1.076820929	N/A	1	UNKNOWN: USER IMPORTED
N0201O14	1	30898598	1p35.1	1.053615283	N/A	1.053615283	N/A	1	UNKNOWN: USER IMPORTED
N0490K07	1	31003302	1p35.1	0.858327664	N/A	0.858327664	N/A	1	UNKNOWN: USER IMPORTED
N0297M13	1	31157824	1p35.1	1.155352932	N/A	1.155352932	N/A	1	UNKNOWN: USER IMPORTED
N0135H23	1	31344583	1p35.1	1.005128124	N/A	1.005128124	N/A	1	UNKNOWN: USER IMPORTED
N0629A12	1	31366074	1p35.1	1.065462547	N/A	1.065462547	N/A	1	UNKNOWN: USER IMPORTED
M2175L24	1	31453112	1p34.3	1.119345911	N/A	1.119345911	N/A	1	UNKNOWN: USER IMPORTED
N0580L17	1	31501766	1p34.3	1.022440174	N/A	1.022440174	N/A	1	UNKNOWN: USER IMPORTED
N0467H18	1	31798097	1p34.3	1.027687338	N/A	1.027687338	N/A	1	UNKNOWN: USER IMPORTED
N0318L19	1	31899895	1p34.3	0.930254618	N/A	0.930254618	N/A	1	UNKNOWN: USER IMPORTED
N0277E16	1	31931810	1p34.3	1.177099257	N/A	1.177099257	N/A	1	UNKNOWN: USER IMPORTED
N0068H10	1	31951100	1p34.3	1.038659662	N/A	1.038659662	N/A	1	UNKNOWN: USER IMPORTED
N0425I15	1	32397520	1p34.3	0.868829712	N/A	0.868829712	N/A	1	UNKNOWN: USER IMPORTED
N0336O20	1	32700924	1p34.3	1.01079826	N/A	1.01079826	N/A	1	UNKNOWN: USER IMPORTED
N0276H09	1	32816132	1p34.3	1.055684816	N/A	1.055684816	N/A	1	UNKNOWN: USER IMPORTED
N0133F09	1	32839935	1p34.3	0.89053942	N/A	0.89053942	N/A	1	UNKNOWN: USER IMPORTED
N0573P06	1	32905348	1p34.3	1.04718075	N/A	1.04718075	N/A	1	UNKNOWN: USER IMPORTED
N0777F21	1	33051878	1p34.3	1.221684468	N/A	1.221684468	N/A	1	UNKNOWN: USER IMPORTED
N0094H24	1	33226849	1p34.3	1.154345479	N/A	1.154345479	N/A	1	UNKNOWN: USER IMPORTED
N0433N19	1	33245020	1p34.3	0.965939809	N/A	0.965939809	N/A	1	UNKNOWN: USER IMPORTED
N0396A06	1	33387808	1p34.3	1.090130781	N/A	1.090130781	N/A	1	UNKNOWN: USER IMPORTED
N0051A20	1	33548328	1p34.3	0.950318755	N/A	0.950318755	N/A	1	UNKNOWN: USER IMPORTED
N0125D21	1	33655465	1p34.3	1.071038469	N/A	1.071038469	N/A	1	UNKNOWN: USER IMPORTED
N0207N22	1	33908026	1p34.3	0.952220742	N/A	0.952220742	N/A	1	UNKNOWN: USER IMPORTED
N0026F12	1	33940810	1p34.3	0.834253708	N/A	0.834253708	N/A	1	UNKNOWN: USER IMPORTED
N0489I06	1	34007494	1p34.3	1.062764594	N/A	1.062764594	N/A	1	UNKNOWN: USER IMPORTED
N0166O15	1	34075624	1p34.3	1.021188082	N/A	1.021188082	N/A	1	UNKNOWN: USER IMPORTED
N0076N20	1	34201037	1p34.3	0.968413016	N/A	0.968413016	N/A	1	UNKNOWN: USER IMPORTED
N0620G01	1	34311939	1p34.3	0.884307664	N/A	0.884307664	N/A	1	UNKNOWN: USER IMPORTED
N0428M11	1	34438753	1p34.3	1.100935658	N/A	1.100935658	N/A	1	UNKNOWN: USER IMPORTED
N0460N05	1	34546960	1p34.3	0.914615949	N/A	0.914615949	N/A	1	UNKNOWN: USER IMPORTED
N0612O20	1	34684669	1p34.3	1.143456483	N/A	1.143456483	N/A	1	UNKNOWN: USER IMPORTED
N0144M09	1	34802914	1p34.3	1.169369187	N/A	1.169369187	N/A	1	UNKNOWN: USER IMPORTED
N0158E15	1	35080481	1p34.3	0.960244932	N/A	0.960244932	N/A	1	UNKNOWN: USER IMPORTED
N0745H03	1	35250011	1p34.3	1.083526327	N/A	1.083526327	N/A	1	UNKNOWN: USER IMPORTED
N0809M04	1	35365838	1p34.3	1.183481438	N/A	1.183481438	N/A	1	UNKNOWN: USER IMPORTED
N0452M14	1	35435107	1p34.3	1.003687902	N/A	1.003687902	N/A	1	UNKNOWN: USER IMPORTED
N0595E21	1	35558971	1p34.3	1.010488602	N/A	1.010488602	N/A	1	UNKNOWN: USER IMPORTED
N0159J11	1	35667544	1p34.3	1.048962991	N/A	1.048962991	N/A	1	UNKNOWN: USER IMPORTED
N0776D13	1	35873145	1p34.3	1.233696705	N/A	1.233696705	N/A	1	UNKNOWN: USER IMPORTED
N0805F09	1	35951347	1p34.3	0.984654949	N/A	0.984654949	N/A	1	UNKNOWN: USER IMPORTED
N0519P05	1	36082840	1p34.3	1.011627181	N/A	1.011627181	N/A	1	UNKNOWN: USER IMPORTED
N0702B17	1	36260181	1p34.3	1.04166668	N/A	1.04166668	N/A	1	UNKNOWN: USER IMPORTED
N0593A21	1	36358633	1p34.3	1.063783427	N/A	1.063783427	N/A	1	UNKNOWN: USER IMPORTED
M2013G23	1	36492241	1p34.3	1.107038761	N/A	1.107038761	N/A	1	UNKNOWN: USER IMPORTED
N0068O02	1	36530707	1p34.3	1.064276168	N/A	1.064276168	N/A	1	UNKNOWN: USER IMPORTED
N0005J09	1	36626334	1p34.3	1.041540105	N/A	1.041540105	N/A	1	UNKNOWN: USER IMPORTED
N0266M12	1	36771141	1p34.2	1.045300832	N/A	1.045300832	N/A	1	UNKNOWN: USER IMPORTED
N0730E03	1	36824382	1p34.2	1.071917962	N/A	1.071917962	N/A	1	UNKNOWN: USER IMPORTED
N0345F04	1	37048904	1p34.2	0.901781817	N/A	0.901781817	N/A	1	UNKNOWN: USER IMPORTED
N0460H23	1	37178480	1p34.2	1.010721167	N/A	1.010721167	N/A	1	UNKNOWN: USER IMPORTED
N0508M23	1	37291580	1p34.2	0.894201381	N/A	0.894201381	N/A	1	UNKNOWN: USER IMPORTED
N0566C13	1	37480991	1p34.2	1.027928711	N/A	1.027928711	N/A	1	UNKNOWN: USER IMPORTED
N0109P14	1	37596827	1p34.2	1.175980965	N/A	1.175980965	N/A	1	UNKNOWN: USER IMPORTED
N0410H14	1	37736919	1p34.2	1.023887323	N/A	1.023887323	N/A	1	UNKNOWN: USER IMPORTED
N0605D16	1	38140688	1p34.2	1.132615978	N/A	1.132615978	N/A	1	UNKNOWN: USER IMPORTED
N0329N22	1	38222764	1p34.2	0.98386499	N/A	0.98386499	N/A	1	UNKNOWN: USER IMPORTED
N0633P10	1	38310536	1p34.2	0.975152061	N/A	0.975152061	N/A	1	UNKNOWN: USER IMPORTED
N0368J17	1	38399832	1p34.2	1.179755448	N/A	1.179755448	N/A	1	UNKNOWN: USER IMPORTED
N0165L19	1	38543175	1p34.2	0.990043341	N/A	0.990043341	N/A	1	UNKNOWN: USER IMPORTED
N0679G09	1	38597690	1p34.2	1.128261567	N/A	1.128261567	N/A	1	UNKNOWN: USER IMPORTED
N0364J18	1	38627340	1p34.2	1.026969157	N/A	1.026969157	N/A	1	UNKNOWN: USER IMPORTED
N0608G12	1	38683218	1p34.2	1.019711739	N/A	1.019711739	N/A	1	UNKNOWN: USER IMPORTED
N0445L12	1	38754395	1p34.2	0.964222786	N/A	0.964222786	N/A	1	UNKNOWN: USER IMPORTED
N0345N12	1	38921696	1p34.2	0.880620269	N/A	0.880620269	N/A	1	UNKNOWN: USER IMPORTED
N0528I12	1	39060869	1p34.2	1.013045433	N/A	1.013045433	N/A	1	UNKNOWN: USER IMPORTED
N0659O09	1	39092991	1p34.2	1.0747033	N/A	1.0747033	N/A	1	UNKNOWN: USER IMPORTED
N0216E21	1	39239592	1p34.2	1.037562153	N/A	1.037562153	N/A	1	UNKNOWN: USER IMPORTED
N0069E11	1	39334929	1p34.2	1.013871286	N/A	1.013871286	N/A	1	UNKNOWN: USER IMPORTED
N0314P18	1	39434493	1p34.2	1.05157445	N/A	1.05157445	N/A	1	UNKNOWN: USER IMPORTED
M2001D20	1	39533450	1p34.2	1.049311442	N/A	1.049311442	N/A	1	UNKNOWN: USER IMPORTED
N0428O04	1	39576027	1p34.2	1.084139606	N/A	1.084139606	N/A	1	UNKNOWN: USER IMPORTED
N0318B17	1	39728758	1p34.2	1.040407859	N/A	1.040407859	N/A	1	UNKNOWN: USER IMPORTED
M2180H16	1	39797019	1p34.2	1.087092589	N/A	1.087092589	N/A	1	UNKNOWN: USER IMPORTED
N0419E08	1	39821070	1p34.2	1.105551334	N/A	1.105551334	N/A	1	UNKNOWN: USER IMPORTED
M2204G02	1	39851066	1p34.2	0.940197223	N/A	0.940197223	N/A	1	UNKNOWN: USER IMPORTED
N0747C18	1	39863120	1p34.2	0.978723074	N/A	0.978723074	N/A	1	UNKNOWN: USER IMPORTED
N0350G05	1	40002242	1p34.2	0.990765989	N/A	0.990765989	N/A	1	UNKNOWN: USER IMPORTED
N0122E09	1	40172910	1p34.1	1.048743192	N/A	1.048743192	N/A	1	UNKNOWN: USER IMPORTED
N0585B06	1	40323983	1p34.1	1.195164125	N/A	1.195164125	N/A	1	UNKNOWN: USER IMPORTED
N0656D10	1	40396185	1p34.1	0.978974541	N/A	0.978974541	N/A	1	UNKNOWN: USER IMPORTED
N0717E06	1	40398077	1p34.1	1.036520558	N/A	1.036520558	N/A	1	UNKNOWN: USER IMPORTED
N0280O10	1	40483532	1p34.1	1.074620962	N/A	1.074620962	N/A	1	UNKNOWN: USER IMPORTED
N0644L15	1	40550991	1p34.1	1.007558479	N/A	1.007558479	N/A	1	UNKNOWN: USER IMPORTED
N0652O05	1	40735931	1p34.1	0.968685265	N/A	0.968685265	N/A	1	UNKNOWN: USER IMPORTED
N0348A07	1	40859790	1p34.1	0.921385277	N/A	0.921385277	N/A	1	UNKNOWN: USER IMPORTED
N0316O06	1	41007003	1p34.1	0.960860487	N/A	0.960860487	N/A	1	UNKNOWN: USER IMPORTED
N0164K22	1	41089989	1p34.1	0.904174467	N/A	0.904174467	N/A	1	UNKNOWN: USER IMPORTED
N0399E06	1	41179538	1p34.1	1.001933866	N/A	1.001933866	N/A	1	UNKNOWN: USER IMPORTED
N0595K03	1	41388724	1p34.1	1.065561808	N/A	1.065561808	N/A	1	UNKNOWN: USER IMPORTED
N0092H18	1	41579147	1p34.1	1.000954223	N/A	1.000954223	N/A	1	UNKNOWN: USER IMPORTED
N0413J19	1	41693112	1p34.1	0.929337619	N/A	0.929337619	N/A	1	UNKNOWN: USER IMPORTED
N0499B14	1	41757289	1p34.1	1.108163981	N/A	1.108163981	N/A	1	UNKNOWN: USER IMPORTED
N0799L22	1	41974022	1p34.1	1.08467312	N/A	1.08467312	N/A	1	UNKNOWN: USER IMPORTED
N0558M13	1	42090132	1p34.1	1.018129801	N/A	1.018129801	N/A	1	UNKNOWN: USER IMPORTED
N0096H10	1	42247054	1p34.1	0.988281857	N/A	0.988281857	N/A	1	UNKNOWN: USER IMPORTED
N0105J15	1	42358357	1p34.1	1.055110825	N/A	1.055110825	N/A	1	UNKNOWN: USER IMPORTED
N0483I17	1	42518637	1p34.1	0.879886947	N/A	0.879886947	N/A	1	UNKNOWN: USER IMPORTED
N0336K05	1	42630262	1p34.1	1.018013717	N/A	1.018013717	N/A	1	UNKNOWN: USER IMPORTED
N0125O01	1	42781758	1p34.1	1.014044473	N/A	1.014044473	N/A	1	UNKNOWN: USER IMPORTED
N0281F19	1	42850740	1p34.1	0.909632424	N/A	0.909632424	N/A	1	UNKNOWN: USER IMPORTED
N0113C10	1	42973893	1p34.1	1.028363558	N/A	1.028363558	N/A	1	UNKNOWN: USER IMPORTED
N0035J13	1	42975321	1p34.1	1.120619576	N/A	1.120619576	N/A	1	UNKNOWN: USER IMPORTED
N0297L05	1	43107565	1p34.1	1.121276696	N/A	1.121276696	N/A	1	UNKNOWN: USER IMPORTED
N0339E04	1	43516164	1p34.1	0.906598191	N/A	0.906598191	N/A	1	UNKNOWN: USER IMPORTED
N0323B10	1	43604598	1p34.1	1.025435514	N/A	1.025435514	N/A	1	UNKNOWN: USER IMPORTED
F0542I22	1	43689900	1p34.1	1.036031874	N/A	1.036031874	N/A	1	UNKNOWN: USER IMPORTED
N0419A24	1	43789463	1p34.1	1.106590455	N/A	1.106590455	N/A	1	UNKNOWN: USER IMPORTED
N0445G20	1	43844091	1p34.1	1.119561652	N/A	1.119561652	N/A	1	UNKNOWN: USER IMPORTED
N0802K22	1	43934846	1p34.1	0.983576302	N/A	0.983576302	N/A	1	UNKNOWN: USER IMPORTED
N0076O14	1	43993499	1p34.1	1.035972199	N/A	1.035972199	N/A	1	UNKNOWN: USER IMPORTED
N0076I08	1	44149446	1p34.1	1.074665496	N/A	1.074665496	N/A	1	UNKNOWN: USER IMPORTED
N0761L18	1	44344387	1p34.1	1.191548974	N/A	1.191548974	N/A	1	UNKNOWN: USER IMPORTED
N0788F03	1	44587378	1p34.1	1.160916682	N/A	1.160916682	N/A	1	UNKNOWN: USER IMPORTED
N0154C15	1	44999567	1p34.1	0.98962552	N/A	0.98962552	N/A	1	UNKNOWN: USER IMPORTED
N0452L15	1	45150183	1p34.1	1.03936092	N/A	1.03936092	N/A	1	UNKNOWN: USER IMPORTED
N0782K14	1	45229185	1p34.1	0.887938649	N/A	0.887938649	N/A	1	UNKNOWN: USER IMPORTED
N0767N06	1	45522403	1p34.1	0.97340614	N/A	0.97340614	N/A	1	UNKNOWN: USER IMPORTED
N0743A18	1	45626511	1p34.1	0.905918804	N/A	0.905918804	N/A	1	UNKNOWN: USER IMPORTED
N0735A05	1	45683804	1p34.1	0.98863023	N/A	0.98863023	N/A	1	UNKNOWN: USER IMPORTED
N0200M07	1	45739354	1p34.1	0.921729671	N/A	0.921729671	N/A	1	UNKNOWN: USER IMPORTED
N0112C15	1	46013118	1p32.3	1.042709858	N/A	1.042709858	N/A	1	UNKNOWN: USER IMPORTED
M2270C03	1	46110962	1p32.3	1.05359648	N/A	1.05359648	N/A	1	UNKNOWN: USER IMPORTED
N0165O06	1	46218440	1p32.3	1.106182724	N/A	1.106182724	N/A	1	UNKNOWN: USER IMPORTED
N0004M03	1	46410792	1p32.3	0.990928488	N/A	0.990928488	N/A	1	UNKNOWN: USER IMPORTED
N0008J09	1	46498432	1p32.3	1.034214303	N/A	1.034214303	N/A	1	UNKNOWN: USER IMPORTED
N0384I18	1	46579538	1p32.3	1.060702483	N/A	1.060702483	N/A	1	UNKNOWN: USER IMPORTED
N0585B20	1	46700214	1p32.3	1.066337487	N/A	1.066337487	N/A	1	UNKNOWN: USER IMPORTED
N0705G19	1	46849357	1p32.3	0.972631549	N/A	0.972631549	N/A	1	UNKNOWN: USER IMPORTED
N0624P10	1	46919078	1p32.3	0.941047422	N/A	0.941047422	N/A	1	UNKNOWN: USER IMPORTED
N0178C19	1	47071876	1p32.3	0.980202861	N/A	0.980202861	N/A	1	UNKNOWN: USER IMPORTED
N0332M15	1	47102156	1p32.3	0.952767814	N/A	0.952767814	N/A	1	UNKNOWN: USER IMPORTED
N0801E19	1	47130356	1p32.3	0.997913834	N/A	0.997913834	N/A	1	UNKNOWN: USER IMPORTED
N0165I13	1	47244193	1p32.3	1.048814446	N/A	1.048814446	N/A	1	UNKNOWN: USER IMPORTED
N0458M05	1	47399523	1p32.3	0.988181903	N/A	0.988181903	N/A	1	UNKNOWN: USER IMPORTED
N0045M02	1	47457634	1p32.3	0.999982199	N/A	0.999982199	N/A	1	UNKNOWN: USER IMPORTED
N0797P21	1	47544062	1p32.3	1.223446025	N/A	1.223446025	N/A	1	UNKNOWN: USER IMPORTED
N0561A23	1	47577515	1p32.3	1.04109744	N/A	1.04109744	N/A	1	UNKNOWN: USER IMPORTED
N0119B02	1	47625173	1p32.3	0.959713892	N/A	0.959713892	N/A	1	UNKNOWN: USER IMPORTED
N0039A02	1	47693334	1p32.3	0.997042764	N/A	0.997042764	N/A	1	UNKNOWN: USER IMPORTED
N0655A01	1	47815779	1p32.3	1.095926106	N/A	1.095926106	N/A	1	UNKNOWN: USER IMPORTED
N0252A04	1	48105666	1p32.3	0.945549982	N/A	0.945549982	N/A	1	UNKNOWN: USER IMPORTED
N0026H15	1	48155553	1p32.3	0.921852881	N/A	0.921852881	N/A	1	UNKNOWN: USER IMPORTED
N0093C10	1	48430212	1p32.3	1.069182303	N/A	1.069182303	N/A	1	UNKNOWN: USER IMPORTED
N0715D13	1	48537391	1p32.3	1.09421601	N/A	1.09421601	N/A	1	UNKNOWN: USER IMPORTED
N0094O18	1	48866808	1p32.3	1.009306874	N/A	1.009306874	N/A	1	UNKNOWN: USER IMPORTED
N0421N22	1	49025728	1p32.3	0.911714921	N/A	0.911714921	N/A	1	UNKNOWN: USER IMPORTED
N0558D23	1	49262428	1p32.3	0.953770418	N/A	0.953770418	N/A	1	UNKNOWN: USER IMPORTED
N0145E23	1	49404648	1p32.3	1.057908238	N/A	1.057908238	N/A	1	UNKNOWN: USER IMPORTED
N0698L03	1	49487713	1p32.3	1.019547558	N/A	1.019547558	N/A	1	UNKNOWN: USER IMPORTED
N0266K13	1	49680565	1p32.3	1.039162795	N/A	1.039162795	N/A	1	UNKNOWN: USER IMPORTED
N0475I08	1	49769798	1p32.3	1.114171089	N/A	1.114171089	N/A	1	UNKNOWN: USER IMPORTED
N0680C11	1	49918345	1p32.3	1.035228782	N/A	1.035228782	N/A	1	UNKNOWN: USER IMPORTED
N0670L22	1	49977878	1p32.3	1.11391972	N/A	1.11391972	N/A	1	UNKNOWN: USER IMPORTED
N0183G22	1	50097329	1p32.3	1.034288823	N/A	1.034288823	N/A	1	UNKNOWN: USER IMPORTED
N0367O03	1	50202701	1p32.3	1.030288208	N/A	1.030288208	N/A	1	UNKNOWN: USER IMPORTED
N0670L05	1	50462000	1p32.3	1.074937449	N/A	1.074937449	N/A	1	UNKNOWN: USER IMPORTED
M2588P08	1	50490338	1p32.3	1.395934146	N/A	1.395934146	N/A	1	UNKNOWN: USER IMPORTED
N0480P12	1	50690954	1p32.3	0.992309569	N/A	0.992309569	N/A	1	UNKNOWN: USER IMPORTED
N0116M11	1	50708276	1p32.3	1.155542943	N/A	1.155542943	N/A	1	UNKNOWN: USER IMPORTED
N0278J17	1	50796307	1p32.3	1.039441279	N/A	1.039441279	N/A	1	UNKNOWN: USER IMPORTED
N0682P18	1	51090296	1p32.3	1.016592298	N/A	1.016592298	N/A	1	UNKNOWN: USER IMPORTED
N0088E11	1	51391345	1p32.3	1.08094525	N/A	1.08094525	N/A	1	UNKNOWN: USER IMPORTED
N0350N19	1	51543475	1p32.3	0.946586332	N/A	0.946586332	N/A	1	UNKNOWN: USER IMPORTED
N0469M21	1	51644851	1p32.3	1.055547652	N/A	1.055547652	N/A	1	UNKNOWN: USER IMPORTED
N0087O13	1	51677489	1p32.3	1.003467806	N/A	1.003467806	N/A	1	UNKNOWN: USER IMPORTED
N0091A18	1	51727145	1p32.3	1.055147046	N/A	1.055147046	N/A	1	UNKNOWN: USER IMPORTED
N0708I13	1	51864442	1p32.3	1.009579618	N/A	1.009579618	N/A	1	UNKNOWN: USER IMPORTED
N0601F17	1	52008201	1p32.3	1.026973709	N/A	1.026973709	N/A	1	UNKNOWN: USER IMPORTED
N0043F06	1	52249457	1p32.3	0.957186057	N/A	0.957186057	N/A	1	UNKNOWN: USER IMPORTED
N0537L08	1	52543738	1p32.3	1.128699977	N/A	1.128699977	N/A	1	UNKNOWN: USER IMPORTED
N0712H04	1	52646508	1p32.3	0.991418181	N/A	0.991418181	N/A	1	UNKNOWN: USER IMPORTED
M2235M04	1	52757235	1p32.3	0.824364247	N/A	0.824364247	N/A	1	UNKNOWN: USER IMPORTED
N0627G19	1	52766030	1p32.3	1.099336402	N/A	1.099336402	N/A	1	UNKNOWN: USER IMPORTED
N0562F12	1	52860464	1p32.3	1.16188059	N/A	1.16188059	N/A	1	UNKNOWN: USER IMPORTED
N0351E14	1	53057671	1p32.3	0.911457615	N/A	0.911457615	N/A	1	UNKNOWN: USER IMPORTED
N0029L06	1	53059180	1p32.3	1.013281165	N/A	1.013281165	N/A	1	UNKNOWN: USER IMPORTED
N0809G07	1	53186939	1p32.3	1.042054322	N/A	1.042054322	N/A	1	UNKNOWN: USER IMPORTED
N0096E15	1	53274199	1p32.3	1.130700037	N/A	1.130700037	N/A	1	UNKNOWN: USER IMPORTED
N0325F02	1	53365135	1p32.3	0.909772161	N/A	0.909772161	N/A	1	UNKNOWN: USER IMPORTED
N0789L03	1	53395635	1p32.3	1.421764711	N/A	1.421764711	N/A	1	UNKNOWN: USER IMPORTED
N0254L18	1	53488650	1p32.3	0.99826002	N/A	0.99826002	N/A	1	UNKNOWN: USER IMPORTED
N0323E04	1	53515496	1p32.3	1.062719367	N/A	1.062719367	N/A	1	UNKNOWN: USER IMPORTED
N0195G13	1	53685438	1p32.3	1.018751591	N/A	1.018751591	N/A	1	UNKNOWN: USER IMPORTED
N0323C05	1	53965532	1p32.3	1.110259046	N/A	1.110259046	N/A	1	UNKNOWN: USER IMPORTED
N0092H03	1	54106565	1p32.3	1.124560318	N/A	1.124560318	N/A	1	UNKNOWN: USER IMPORTED
N0433C03	1	54237330	1p32.3	1.098619903	N/A	1.098619903	N/A	1	UNKNOWN: USER IMPORTED
N0154H10	1	54371995	1p32.2	0.891100446	N/A	0.891100446	N/A	1	UNKNOWN: USER IMPORTED
N0425H22	1	54457718	1p32.2	1.108608329	N/A	1.108608329	N/A	1	UNKNOWN: USER IMPORTED
N0275N17	1	54560451	1p32.2	0.895258513	N/A	0.895258513	N/A	1	UNKNOWN: USER IMPORTED
N0012C17	1	54650958	1p32.2	1.059257214	N/A	1.059257214	N/A	1	UNKNOWN: USER IMPORTED
N0012C19	1	54653495	1p32.2	1.077203623	N/A	1.077203623	N/A	1	UNKNOWN: USER IMPORTED
N0627J09	1	54765583	1p32.2	0.953758344	N/A	0.953758344	N/A	1	UNKNOWN: USER IMPORTED
N0395E05	1	55269506	1p32.2	1.008539211	N/A	1.008539211	N/A	1	UNKNOWN: USER IMPORTED
N0365M18	1	55417676	1p32.2	0.996560592	N/A	0.996560592	N/A	1	UNKNOWN: USER IMPORTED
N0447E04	1	55584535	1p32.2	0.987326707	N/A	0.987326707	N/A	1	UNKNOWN: USER IMPORTED
N0769I07	1	55823387	1p32.2	1.0059518	N/A	1.0059518	N/A	1	UNKNOWN: USER IMPORTED
N0613A17	1	55937618	1p32.2	0.892571149	N/A	0.892571149	N/A	1	UNKNOWN: USER IMPORTED
N0606D16	1	56052919	1p32.2	0.98320687	N/A	0.98320687	N/A	1	UNKNOWN: USER IMPORTED
N0802D18	1	56177563	1p32.2	1.103886761	N/A	1.103886761	N/A	1	UNKNOWN: USER IMPORTED
N0798A22	1	56192831	1p32.2	1.124960132	N/A	1.124960132	N/A	1	UNKNOWN: USER IMPORTED
N0147B11	1	56271292	1p32.2	0.922531971	N/A	0.922531971	N/A	1	UNKNOWN: USER IMPORTED
N0347O14	1	56391178	1p32.2	1.075981815	N/A	1.075981815	N/A	1	UNKNOWN: USER IMPORTED
N0650C20	1	56531316	1p32.2	1.121283623	N/A	1.121283623	N/A	1	UNKNOWN: USER IMPORTED
N0367O01	1	56602424	1p32.2	0.906515754	N/A	0.906515754	N/A	1	UNKNOWN: USER IMPORTED
M2005O09	1	56772290	1p32.1	0.924706802	N/A	0.924706802	N/A	1	UNKNOWN: USER IMPORTED
N0367N23	1	56864625	1p32.1	0.946838789	N/A	0.946838789	N/A	1	UNKNOWN: USER IMPORTED
N0725A01	1	56993996	1p32.1	0.999712523	N/A	0.999712523	N/A	1	UNKNOWN: USER IMPORTED
N0711A19	1	57242156	1p32.1	1.015002542	N/A	1.015002542	N/A	1	UNKNOWN: USER IMPORTED
N0243M12	1	57299544	1p32.1	0.981664577	N/A	0.981664577	N/A	1	UNKNOWN: USER IMPORTED
N0145H07	1	57414575	1p32.1	0.946923997	N/A	0.946923997	N/A	1	UNKNOWN: USER IMPORTED
N0749L17	1	57454737	1p32.1	0.959268752	N/A	0.959268752	N/A	1	UNKNOWN: USER IMPORTED
N0208L07	1	57620161	1p32.1	0.907383569	N/A	0.907383569	N/A	1	UNKNOWN: USER IMPORTED
N0768B05	1	57691792	1p32.1	0.955239833	N/A	0.955239833	N/A	1	UNKNOWN: USER IMPORTED
N0684M24	1	57803888	1p32.1	0.827448951	N/A	0.827448951	N/A	1	UNKNOWN: USER IMPORTED
N0012L18	1	57844932	1p32.1	1.004094644	N/A	1.004094644	N/A	1	UNKNOWN: USER IMPORTED
N0636K17	1	58013413	1p32.1	1.101968841	N/A	1.101968841	N/A	1	UNKNOWN: USER IMPORTED
N0018M18	1	58161390	1p32.1	1.034958809	N/A	1.034958809	N/A	1	UNKNOWN: USER IMPORTED
N0588L12	1	58320441	1p32.1	0.997538207	N/A	0.997538207	N/A	1	UNKNOWN: USER IMPORTED
N0342F23	1	58327600	1p32.1	0.921378052	N/A	0.921378052	N/A	1	UNKNOWN: USER IMPORTED
N0454N17	1	58484249	1p32.1	1.002954976	N/A	1.002954976	N/A	1	UNKNOWN: USER IMPORTED
N0162J04	1	58510504	1p32.1	0.890476083	N/A	0.890476083	N/A	1	UNKNOWN: USER IMPORTED
N0045F22	1	58685011	1p32.1	0.976954193	N/A	0.976954193	N/A	1	UNKNOWN: USER IMPORTED
N0206P01	1	58698038	1p32.1	0.992653755	N/A	0.992653755	N/A	1	UNKNOWN: USER IMPORTED
N0592P11	1	59022574	1p32.1	1.061342977	N/A	1.061342977	N/A	1	UNKNOWN: USER IMPORTED
N0316F18	1	59224212	1p32.1	0.887033129	N/A	0.887033129	N/A	1	UNKNOWN: USER IMPORTED
N0242B09	1	59374848	1p32.1	1.017016458	N/A	1.017016458	N/A	1	UNKNOWN: USER IMPORTED
N0066M21	1	59406212	1p32.1	0.904142105	N/A	0.904142105	N/A	1	UNKNOWN: USER IMPORTED
N0354P07	1	59516285	1p32.1	0.900465399	N/A	0.900465399	N/A	1	UNKNOWN: USER IMPORTED
N0475B24	1	59623648	1p32.1	1.056145691	N/A	1.056145691	N/A	1	UNKNOWN: USER IMPORTED
N0479E21	1	59691402	1p32.1	1.025678173	N/A	1.025678173	N/A	1	UNKNOWN: USER IMPORTED
N0123H07	1	59807527	1p32.1	0.936375535	N/A	0.936375535	N/A	1	UNKNOWN: USER IMPORTED
N0541N13	1	59918849	1p32.1	1.013548961	N/A	1.013548961	N/A	1	UNKNOWN: USER IMPORTED
N0706N07	1	59972544	1p32.1	1.075688486	N/A	1.075688486	N/A	1	UNKNOWN: USER IMPORTED
N0363E22	1	60184996	1p32.1	1.029839308	N/A	1.029839308	N/A	1	UNKNOWN: USER IMPORTED
N0776H12	1	60356152	1p32.1	0.944490277	N/A	0.944490277	N/A	1	UNKNOWN: USER IMPORTED
N0025A21	1	60393064	1p32.1	0.982755189	N/A	0.982755189	N/A	1	UNKNOWN: USER IMPORTED
N0436K08	1	60505610	1p32.1	0.901048197	N/A	0.901048197	N/A	1	UNKNOWN: USER IMPORTED
N0364M11	1	60649316	1p32.1	1.056371031	N/A	1.056371031	N/A	1	UNKNOWN: USER IMPORTED
F0605A18	1	61498772	1p32.1	0.961926131	N/A	0.961926131	N/A	1	UNKNOWN: USER IMPORTED
N0138I13	1	61592413	1p32.1	1.074649761	N/A	1.074649761	N/A	1	UNKNOWN: USER IMPORTED
N0119G24	1	61649223	1p32.1	1.028321103	N/A	1.028321103	N/A	1	UNKNOWN: USER IMPORTED
N0055I04	1	61718625	1p32.1	1.034004698	N/A	1.034004698	N/A	1	UNKNOWN: USER IMPORTED
N0727C20	1	61830162	1p32.1	1.173312898	N/A	1.173312898	N/A	1	UNKNOWN: USER IMPORTED
N0185E18	1	62029857	1p31.3	0.955839653	N/A	0.955839653	N/A	1	UNKNOWN: USER IMPORTED
N0746E15	1	62098323	1p31.3	1.048229272	N/A	1.048229272	N/A	1	UNKNOWN: USER IMPORTED
N0293K19	1	62279623	1p31.3	0.894544983	N/A	0.894544983	N/A	1	UNKNOWN: USER IMPORTED
N0611A01	1	62388729	1p31.3	1.052246316	N/A	1.052246316	N/A	1	UNKNOWN: USER IMPORTED
N0637F13	1	62467606	1p31.3	0.85592581	N/A	0.85592581	N/A	1	UNKNOWN: USER IMPORTED
N0456A02	1	62603108	1p31.3	1.003298578	N/A	1.003298578	N/A	1	UNKNOWN: USER IMPORTED
N0818K02	1	62847815	1p31.3	1.058277472	N/A	1.058277472	N/A	1	UNKNOWN: USER IMPORTED
N0673C04	1	63097526	1p31.3	0.966755173	N/A	0.966755173	N/A	1	UNKNOWN: USER IMPORTED
N0445I18	1	63177287	1p31.3	0.834585237	N/A	0.834585237	N/A	1	UNKNOWN: USER IMPORTED
N0384L12	1	63357397	1p31.3	0.92027797	N/A	0.92027797	N/A	1	UNKNOWN: USER IMPORTED
N0425O10	1	63482941	1p31.3	1.037846377	N/A	1.037846377	N/A	1	UNKNOWN: USER IMPORTED
N0035C14	1	63629781	1p31.3	0.997076629	N/A	0.997076629	N/A	1	UNKNOWN: USER IMPORTED
N0522H23	1	63726476	1p31.3	0.995591241	N/A	0.995591241	N/A	1	UNKNOWN: USER IMPORTED
N0746P17	1	63906808	1p31.3	1.015088542	N/A	1.015088542	N/A	1	UNKNOWN: USER IMPORTED
N0105I06	1	64017905	1p31.3	1.031434111	N/A	1.031434111	N/A	1	UNKNOWN: USER IMPORTED
N0093F23	1	64351376	1p31.3	1.045719647	N/A	1.045719647	N/A	1	UNKNOWN: USER IMPORTED
N0442I03	1	64532292	1p31.3	0.869386878	N/A	0.869386878	N/A	1	UNKNOWN: USER IMPORTED
N0391L18	1	64635395	1p31.3	1.048691533	N/A	1.048691533	N/A	1	UNKNOWN: USER IMPORTED
N0034E08	1	64741438	1p31.3	1.015729234	N/A	1.015729234	N/A	1	UNKNOWN: USER IMPORTED
N0726F23	1	64965086	1p31.3	0.908770548	N/A	0.908770548	N/A	1	UNKNOWN: USER IMPORTED
N0469G08	1	65057302	1p31.3	1.008321688	N/A	1.008321688	N/A	1	UNKNOWN: USER IMPORTED
M2008P08	1	65157629	1p31.3	1.034954553	N/A	1.034954553	N/A	1	UNKNOWN: USER IMPORTED
N0410H13	1	65328270	1p31.3	1.023564106	N/A	1.023564106	N/A	1	UNKNOWN: USER IMPORTED
N0731H18	1	65399386	1p31.3	1.004397473	N/A	1.004397473	N/A	1	UNKNOWN: USER IMPORTED
N0808L20	1	65504495	1p31.3	1.087016783	N/A	1.087016783	N/A	1	UNKNOWN: USER IMPORTED
N0610F12	1	65624488	1p31.3	0.917204547	N/A	0.917204547	N/A	1	UNKNOWN: USER IMPORTED
N0018D17	1	65670061	1p31.3	0.901035332	N/A	0.901035332	N/A	1	UNKNOWN: USER IMPORTED
N0348H06	1	65815993	1p31.3	1.071185431	N/A	1.071185431	N/A	1	UNKNOWN: USER IMPORTED
N0607G09	1	66053717	1p31.2	0.986410608	N/A	0.986410608	N/A	1	UNKNOWN: USER IMPORTED
N0010D05	1	66251183	1p31.2	0.958314345	N/A	0.958314345	N/A	1	UNKNOWN: USER IMPORTED
N0097G08	1	66449797	1p31.2	0.875013965	N/A	0.875013965	N/A	1	UNKNOWN: USER IMPORTED
N0174B10	1	66460803	1p31.2	0.986511284	N/A	0.986511284	N/A	1	UNKNOWN: USER IMPORTED
N0266I14	1	66531301	1p31.2	1.16034467	N/A	1.16034467	N/A	1	UNKNOWN: USER IMPORTED
N0381L12	1	66572444	1p31.2	0.897868587	N/A	0.897868587	N/A	1	UNKNOWN: USER IMPORTED
N0253I21	1	66686423	1p31.2	0.992932804	N/A	0.992932804	N/A	1	UNKNOWN: USER IMPORTED
N0281L19	1	66868991	1p31.2	0.945415193	N/A	0.945415193	N/A	1	UNKNOWN: USER IMPORTED
N0384C24	1	67024674	1p31.2	1.00174722	N/A	1.00174722	N/A	1	UNKNOWN: USER IMPORTED
N0102M16	1	67103985	1p31.2	1.079290573	N/A	1.079290573	N/A	1	UNKNOWN: USER IMPORTED
N0746B05	1	67485540	1p31.2	1.026813091	N/A	1.026813091	N/A	1	UNKNOWN: USER IMPORTED
N0714F22	1	67516316	1p31.2	0.995509952	N/A	0.995509952	N/A	1	UNKNOWN: USER IMPORTED
N0422P08	1	67607111	1p31.2	1.147989029	N/A	1.147989029	N/A	1	UNKNOWN: USER IMPORTED
N0300N02	1	67783882	1p31.2	0.914582697	N/A	0.914582697	N/A	1	UNKNOWN: USER IMPORTED
N0112C05	1	67796524	1p31.2	0.987421752	N/A	0.987421752	N/A	1	UNKNOWN: USER IMPORTED
N0621B07	1	67874285	1p31.2	1.257567785	N/A	1.257567785	N/A	1	UNKNOWN: USER IMPORTED
N0518D03	1	67937249	1p31.2	1.068965572	N/A	1.068965572	N/A	1	UNKNOWN: USER IMPORTED
N0746A17	1	68067598	1p31.2	0.937780129	N/A	0.937780129	N/A	1	UNKNOWN: USER IMPORTED
M2220K05	1	68092535	1p31.2	1.198063767	N/A	1.198063767	N/A	1	UNKNOWN: USER IMPORTED
N0228O03	1	68171946	1p31.2	0.704336884	N/A	0.704336884	N/A	1	UNKNOWN: USER IMPORTED
N0358F02	1	68283723	1p31.2	1.002205918	N/A	1.002205918	N/A	1	UNKNOWN: USER IMPORTED
N0043E20	1	68388607	1p31.2	1.040565311	N/A	1.040565311	N/A	1	UNKNOWN: USER IMPORTED
N0769K08	1	68572989	1p31.2	0.964791432	N/A	0.964791432	N/A	1	UNKNOWN: USER IMPORTED
N0333N17	1	68661153	1p31.2	0.931176962	N/A	0.931176962	N/A	1	UNKNOWN: USER IMPORTED
N0272A13	1	68778358	1p31.2	0.941259304	N/A	0.941259304	N/A	1	UNKNOWN: USER IMPORTED
N0185G11	1	68978218	1p31.2	1.030745124	N/A	1.030745124	N/A	1	UNKNOWN: USER IMPORTED
N0124D12	1	69035339	1p31.2	0.999260515	N/A	0.999260515	N/A	1	UNKNOWN: USER IMPORTED
N0795A13	1	69235759	1p31.2	0.966894118	N/A	0.966894118	N/A	1	UNKNOWN: USER IMPORTED
N0493B12	1	69399603	1p31.2	0.874685405	N/A	0.874685405	N/A	1	UNKNOWN: USER IMPORTED
N0460H15	1	69484095	1p31.2	1.037193611	N/A	1.037193611	N/A	1	UNKNOWN: USER IMPORTED
N0423A18	1	69663766	1p31.2	1.051415019	N/A	1.051415019	N/A	1	UNKNOWN: USER IMPORTED
N0419I14	1	69790503	1p31.1	1.069177651	N/A	1.069177651	N/A	1	UNKNOWN: USER IMPORTED
N0768G20	1	69809895	1p31.1	0.95915534	N/A	0.95915534	N/A	1	UNKNOWN: USER IMPORTED
N0261C01	1	69874311	1p31.1	0.932455377	N/A	0.932455377	N/A	1	UNKNOWN: USER IMPORTED
N0521J17	1	70067347	1p31.1	0.878492546	N/A	0.878492546	N/A	1	UNKNOWN: USER IMPORTED
N0180O05	1	70150645	1p31.1	0.954657332	N/A	0.954657332	N/A	1	UNKNOWN: USER IMPORTED
M2011O01	1	70421362	1p31.1	0.972472019	N/A	0.972472019	N/A	1	UNKNOWN: USER IMPORTED
N0099H08	1	70503482	1p31.1	0.980765589	N/A	0.980765589	N/A	1	UNKNOWN: USER IMPORTED
N0202E21	1	70691309	1p31.1	1.010864466	N/A	1.010864466	N/A	1	UNKNOWN: USER IMPORTED
N0667C04	1	70850559	1p31.1	0.955829559	N/A	0.955829559	N/A	1	UNKNOWN: USER IMPORTED
N0437B07	1	71048049	1p31.1	0.958983439	N/A	0.958983439	N/A	1	UNKNOWN: USER IMPORTED
N0417C02	1	71150178	1p31.1	0.947143796	N/A	0.947143796	N/A	1	UNKNOWN: USER IMPORTED
N0739D05	1	71235398	1p31.1	1.113192336	N/A	1.113192336	N/A	1	UNKNOWN: USER IMPORTED
N0356O17	1	71340949	1p31.1	0.831245206	N/A	0.831245206	N/A	1	UNKNOWN: USER IMPORTED
N0650N17	1	71445765	1p31.1	0.956212549	N/A	0.956212549	N/A	1	UNKNOWN: USER IMPORTED
N0030O07	1	71540707	1p31.1	0.920304096	N/A	0.920304096	N/A	1	UNKNOWN: USER IMPORTED
N0603C14	1	71769608	1p31.1	0.974016747	N/A	0.974016747	N/A	1	UNKNOWN: USER IMPORTED
N0768N16	1	71840733	1p31.1	0.982056692	N/A	0.982056692	N/A	1	UNKNOWN: USER IMPORTED
N0145G22	1	72058081	1p31.1	1.041082892	N/A	1.041082892	N/A	1	UNKNOWN: USER IMPORTED
N0634D10	1	72132610	1p31.1	0.887072715	N/A	0.887072715	N/A	1	UNKNOWN: USER IMPORTED
N0367J02	1	72406807	1p31.1	0.987161833	N/A	0.987161833	N/A	1	UNKNOWN: USER IMPORTED
N0262K01	1	72614045	1p31.1	0.73780845	N/A	0.73780845	N/A	1	UNKNOWN: USER IMPORTED
N0560G21	1	72818449	1p31.1	0.901797651	N/A	0.901797651	N/A	1	UNKNOWN: USER IMPORTED
N0585N05	1	72967242	1p31.1	1.027580556	N/A	1.027580556	N/A	1	UNKNOWN: USER IMPORTED
N0706P19	1	73126787	1p31.1	0.89798863	N/A	0.89798863	N/A	1	UNKNOWN: USER IMPORTED
N0030N07	1	73296800	1p31.1	0.90951149	N/A	0.90951149	N/A	1	UNKNOWN: USER IMPORTED
N0747H09	1	73341948	1p31.1	0.943723307	N/A	0.943723307	N/A	1	UNKNOWN: USER IMPORTED
N0519H14	1	73450021	1p31.1	0.87856281	N/A	0.87856281	N/A	1	UNKNOWN: USER IMPORTED
N0616J10	1	73571700	1p31.1	0.877215912	N/A	0.877215912	N/A	1	UNKNOWN: USER IMPORTED
N0680L08	1	73655029	1p31.1	1.059817845	N/A	1.059817845	N/A	1	UNKNOWN: USER IMPORTED
N0699H03	1	73757696	1p31.1	0.950068376	N/A	0.950068376	N/A	1	UNKNOWN: USER IMPORTED
N0293C13	1	73884148	1p31.1	0.910373565	N/A	0.910373565	N/A	1	UNKNOWN: USER IMPORTED
N0060K15	1	73926980	1p31.1	0.9892639	N/A	0.9892639	N/A	1	UNKNOWN: USER IMPORTED
M2007A05	1	74027813	1p31.1	0.978680519	N/A	0.978680519	N/A	1	UNKNOWN: USER IMPORTED
N0016O20	1	74050157	1p31.1	0.807053483	N/A	0.807053483	N/A	1	UNKNOWN: USER IMPORTED
N0744P07	1	74072310	1p31.1	0.916627687	N/A	0.916627687	N/A	1	UNKNOWN: USER IMPORTED
N0235J11	1	74094125	1p31.1	0.973364773	N/A	0.973364773	N/A	1	UNKNOWN: USER IMPORTED
N0627I15	1	74214127	1p31.1	1.02570232	N/A	1.02570232	N/A	1	UNKNOWN: USER IMPORTED
N0585M16	1	74347134	1p31.1	0.965798093	N/A	0.965798093	N/A	1	UNKNOWN: USER IMPORTED
N0044I08	1	74452428	1p31.1	1.009011071	N/A	1.009011071	N/A	1	UNKNOWN: USER IMPORTED
N0794B20	1	74485337	1p31.1	0.940211573	N/A	0.940211573	N/A	1	UNKNOWN: USER IMPORTED
N0525A15	1	74596137	1p31.1	0.801732195	N/A	0.801732195	N/A	1	UNKNOWN: USER IMPORTED
N0538B11	1	74686798	1p31.1	1.036541043	N/A	1.036541043	N/A	1	UNKNOWN: USER IMPORTED
N0664F18	1	74720578	1p31.1	0.847961196	N/A	0.847961196	N/A	1	UNKNOWN: USER IMPORTED
N0026K06	1	74862247	1p31.1	0.93469592	N/A	0.93469592	N/A	1	UNKNOWN: USER IMPORTED
N0316M10	1	74883095	1p31.1	0.819086503	N/A	0.819086503	N/A	1	UNKNOWN: USER IMPORTED
N0631J12	1	75254618	1p31.1	0.917487584	N/A	0.917487584	N/A	1	UNKNOWN: USER IMPORTED
N0492C03	1	75351827	1p31.1	1.044238356	N/A	1.044238356	N/A	1	UNKNOWN: USER IMPORTED
N0103D01	1	75511205	1p31.1	0.937406936	N/A	0.937406936	N/A	1	UNKNOWN: USER IMPORTED
N0711D08	1	75668505	1p31.1	1.033394684	N/A	1.033394684	N/A	1	UNKNOWN: USER IMPORTED
N0550H02	1	75807178	1p31.1	0.98642952	N/A	0.98642952	N/A	1	UNKNOWN: USER IMPORTED
N0001M03	1	76026734	1p31.1	1.017367977	N/A	1.017367977	N/A	1	UNKNOWN: USER IMPORTED
N0806G12	1	76157471	1p31.1	0.831406517	N/A	0.831406517	N/A	1	UNKNOWN: USER IMPORTED
N0180M17	1	76349996	1p31.1	0.87672703	N/A	0.87672703	N/A	1	UNKNOWN: USER IMPORTED
N0465C20	1	76406485	1p31.1	0.849937505	N/A	0.849937505	N/A	1	UNKNOWN: USER IMPORTED
N0232A07	1	76501564	1p31.1	0.978506343	N/A	0.978506343	N/A	1	UNKNOWN: USER IMPORTED
N0794G09	1	76590160	1p31.1	1.071014718	N/A	1.071014718	N/A	1	UNKNOWN: USER IMPORTED
N0190F09	1	76690376	1p31.1	0.953415632	N/A	0.953415632	N/A	1	UNKNOWN: USER IMPORTED
M2013F12	1	76830542	1p31.1	0.895725623	N/A	0.895725623	N/A	1	UNKNOWN: USER IMPORTED
N0627E04	1	76883573	1p31.1	0.966447692	N/A	0.966447692	N/A	1	UNKNOWN: USER IMPORTED
N0754F04	1	77195406	1p31.1	1.04026644	N/A	1.04026644	N/A	1	UNKNOWN: USER IMPORTED
N0722L22	1	77318024	1p31.1	0.964098388	N/A	0.964098388	N/A	1	UNKNOWN: USER IMPORTED
N0607F18	1	77424106	1p31.1	0.965980483	N/A	0.965980483	N/A	1	UNKNOWN: USER IMPORTED
N0417K02	1	77485792	1p31.1	0.906152458	N/A	0.906152458	N/A	1	UNKNOWN: USER IMPORTED
N0553D01	1	77657642	1p31.1	1.092047711	N/A	1.092047711	N/A	1	UNKNOWN: USER IMPORTED
N0770L11	1	77774806	1p31.1	0.976615341	N/A	0.976615341	N/A	1	UNKNOWN: USER IMPORTED
N0630L23	1	78067126	1p31.1	1.023520265	N/A	1.023520265	N/A	1	UNKNOWN: USER IMPORTED
N0160E18	1	78181995	1p31.1	0.994722932	N/A	0.994722932	N/A	1	UNKNOWN: USER IMPORTED
N0034J10	1	78276455	1p31.1	0.897813365	N/A	0.897813365	N/A	1	UNKNOWN: USER IMPORTED
N0323I03	1	78356499	1p31.1	0.880293689	N/A	0.880293689	N/A	1	UNKNOWN: USER IMPORTED
N0348L16	1	78399503	1p31.1	1.403756252	N/A	1.403756252	N/A	1	UNKNOWN: USER IMPORTED
N0675A03	1	78543639	1p31.1	1.011625103	N/A	1.011625103	N/A	1	UNKNOWN: USER IMPORTED
N0484A08	1	78646533	1p31.1	0.950534397	N/A	0.950534397	N/A	1	UNKNOWN: USER IMPORTED
N0695I16	1	78781684	1p31.1	0.823845676	N/A	0.823845676	N/A	1	UNKNOWN: USER IMPORTED
N0702A04	1	78809150	1p31.1	0.997167607	N/A	0.997167607	N/A	1	UNKNOWN: USER IMPORTED
N0572C12	1	78964439	1p31.1	0.84129301	N/A	0.84129301	N/A	1	UNKNOWN: USER IMPORTED
N0293H14	1	79024165	1p31.1	0.949254102	N/A	0.949254102	N/A	1	UNKNOWN: USER IMPORTED
M2017D01	1	79182939	1p31.1	1.050558387	N/A	1.050558387	N/A	1	UNKNOWN: USER IMPORTED
N0693O17	1	79394882	1p31.1	0.999200444	N/A	0.999200444	N/A	1	UNKNOWN: USER IMPORTED
N0740C16	1	79457078	1p31.1	1.117955468	N/A	1.117955468	N/A	1	UNKNOWN: USER IMPORTED
N0316O02	1	79533489	1p31.1	0.803792623	N/A	0.803792623	N/A	1	UNKNOWN: USER IMPORTED
N0731A12	1	79596038	1p31.1	0.936376425	N/A	0.936376425	N/A	1	UNKNOWN: USER IMPORTED
N0449N05	1	79706966	1p31.1	1.005211352	N/A	1.005211352	N/A	1	UNKNOWN: USER IMPORTED
N0794A19	1	79791855	1p31.1	1.00316369	N/A	1.00316369	N/A	1	UNKNOWN: USER IMPORTED
N0389A08	1	79884842	1p31.1	0.903444806	N/A	0.903444806	N/A	1	UNKNOWN: USER IMPORTED
N0320E02	1	79970722	1p31.1	0.941488603	N/A	0.941488603	N/A	1	UNKNOWN: USER IMPORTED
N0144P10	1	80217374	1p31.1	0.94261026	N/A	0.94261026	N/A	1	UNKNOWN: USER IMPORTED
N0115A15	1	80234162	1p31.1	1.063695547	N/A	1.063695547	N/A	1	UNKNOWN: USER IMPORTED
N0258F23	1	80447373	1p31.1	0.947227717	N/A	0.947227717	N/A	1	UNKNOWN: USER IMPORTED
N0671A09	1	80597681	1p22.3	0.804302287	N/A	0.804302287	N/A	1	UNKNOWN: USER IMPORTED
N0733B02	1	80709596	1p22.3	0.794334644	N/A	0.794334644	N/A	1	UNKNOWN: USER IMPORTED
M2009D03	1	80866293	1p22.3	1.017533841	N/A	1.017533841	N/A	1	UNKNOWN: USER IMPORTED
N0675O09	1	80972797	1p22.3	0.867777726	N/A	0.867777726	N/A	1	UNKNOWN: USER IMPORTED
N0432D22	1	81043528	1p22.3	0.824297941	N/A	0.824297941	N/A	1	UNKNOWN: USER IMPORTED
N0669B21	1	81075849	1p22.3	0.938087016	N/A	0.938087016	N/A	1	UNKNOWN: USER IMPORTED
N0159J16	1	81182401	1p22.3	1.122123827	N/A	1.122123827	N/A	1	UNKNOWN: USER IMPORTED
N0262C23	1	81280614	1p22.3	1.076010514	N/A	1.076010514	N/A	1	UNKNOWN: USER IMPORTED
N0064D15	1	81363051	1p22.3	0.951783816	N/A	0.951783816	N/A	1	UNKNOWN: USER IMPORTED
N0622D09	1	81413499	1p22.3	1.140817116	N/A	1.140817116	N/A	1	UNKNOWN: USER IMPORTED
N0101O18	1	81498460	1p22.3	0.972315558	N/A	0.972315558	N/A	1	UNKNOWN: USER IMPORTED
N0403N19	1	81779450	1p22.3	0.937381503	N/A	0.937381503	N/A	1	UNKNOWN: USER IMPORTED
N0147G16	1	81851406	1p22.3	1.002828401	N/A	1.002828401	N/A	1	UNKNOWN: USER IMPORTED
N0738G20	1	81872920	1p22.3	0.848362	N/A	0.848362	N/A	1	UNKNOWN: USER IMPORTED
N0734P17	1	82002933	1p22.3	0.792115874	N/A	0.792115874	N/A	1	UNKNOWN: USER IMPORTED
N0014M11	1	82370074	1p22.3	0.797241214	N/A	0.797241214	N/A	1	UNKNOWN: USER IMPORTED
N0727N15	1	82371662	1p22.3	0.859740868	N/A	0.859740868	N/A	1	UNKNOWN: USER IMPORTED
N0767D16	1	82418942	1p22.3	1.016552812	N/A	1.016552812	N/A	1	UNKNOWN: USER IMPORTED
N0796B05	1	82476932	1p22.3	0.949492802	N/A	0.949492802	N/A	1	UNKNOWN: USER IMPORTED
N0170N11	1	82595761	1p22.3	0.978306337	N/A	0.978306337	N/A	1	UNKNOWN: USER IMPORTED
N0782O23	1	82798737	1p22.3	1.035216214	N/A	1.035216214	N/A	1	UNKNOWN: USER IMPORTED
N0685D16	1	82882020	1p22.3	1.024590362	N/A	1.024590362	N/A	1	UNKNOWN: USER IMPORTED
N0604I21	1	83112347	1p22.3	1.041365236	N/A	1.041365236	N/A	1	UNKNOWN: USER IMPORTED
N0019L22	1	83421518	1p22.3	0.982080176	N/A	0.982080176	N/A	1	UNKNOWN: USER IMPORTED
N0599I02	1	83499827	1p22.3	0.994310569	N/A	0.994310569	N/A	1	UNKNOWN: USER IMPORTED
N0196C01	1	83557217	1p22.3	1.073031107	N/A	1.073031107	N/A	1	UNKNOWN: USER IMPORTED
N0100A20	1	83625647	1p22.3	0.955067636	N/A	0.955067636	N/A	1	UNKNOWN: USER IMPORTED
N0742B06	1	83815957	1p22.3	0.914851681	N/A	0.914851681	N/A	1	UNKNOWN: USER IMPORTED
N0604O08	1	83924960	1p22.3	0.958454675	N/A	0.958454675	N/A	1	UNKNOWN: USER IMPORTED
N0030M11	1	84124568	1p22.3	0.98624808	N/A	0.98624808	N/A	1	UNKNOWN: USER IMPORTED
N0202N07	1	84241679	1p22.3	1.002460354	N/A	1.002460354	N/A	1	UNKNOWN: USER IMPORTED
N0747H21	1	84295248	1p22.3	0.973146458	N/A	0.973146458	N/A	1	UNKNOWN: USER IMPORTED
N0770F04	1	84410217	1p22.3	1.07154843	N/A	1.07154843	N/A	1	UNKNOWN: USER IMPORTED
N0792N06	1	84582461	1p22.3	0.907889373	N/A	0.907889373	N/A	1	UNKNOWN: USER IMPORTED
N0507C22	1	84732924	1p22.3	0.996731117	N/A	0.996731117	N/A	1	UNKNOWN: USER IMPORTED
N0679P24	1	84776358	1p22.3	0.933141197	N/A	0.933141197	N/A	1	UNKNOWN: USER IMPORTED
N0652J21	1	84877952	1p22.3	0.795895305	N/A	0.795895305	N/A	1	UNKNOWN: USER IMPORTED
N0232A18	1	84944745	1p22.3	0.953707773	N/A	0.953707773	N/A	1	UNKNOWN: USER IMPORTED
N0667K09	1	85090638	1p22.3	1.05275885	N/A	1.05275885	N/A	1	UNKNOWN: USER IMPORTED
N0693O19	1	85152618	1p22.3	1.070657162	N/A	1.070657162	N/A	1	UNKNOWN: USER IMPORTED
N0469D08	1	85210497	1p22.3	0.980107667	N/A	0.980107667	N/A	1	UNKNOWN: USER IMPORTED
N0680G03	1	85384149	1p22.3	0.915889713	N/A	0.915889713	N/A	1	UNKNOWN: USER IMPORTED
N0145E10	1	85626734	1p22.3	1.003795278	N/A	1.003795278	N/A	1	UNKNOWN: USER IMPORTED
N0771P04	1	85637407	1p22.3	0.926240742	N/A	0.926240742	N/A	1	UNKNOWN: USER IMPORTED
N0360L19	1	85842592	1p22.3	1.021189864	N/A	1.021189864	N/A	1	UNKNOWN: USER IMPORTED
N0268K17	1	86041198	1p22.3	0.999430674	N/A	0.999430674	N/A	1	UNKNOWN: USER IMPORTED
N0274D20	1	86081282	1p22.3	1.065874732	N/A	1.065874732	N/A	1	UNKNOWN: USER IMPORTED
N0769G03	1	86337231	1p22.3	0.93560995	N/A	0.93560995	N/A	1	UNKNOWN: USER IMPORTED
N0636L17	1	86514663	1p22.2	0.980001123	N/A	0.980001123	N/A	1	UNKNOWN: USER IMPORTED
N0562B23	1	86613804	1p22.2	1.001710505	N/A	1.001710505	N/A	1	UNKNOWN: USER IMPORTED
N0384B12	1	86700321	1p22.2	1.054075762	N/A	1.054075762	N/A	1	UNKNOWN: USER IMPORTED
N0527I03	1	86811427	1p22.2	1.081082117	N/A	1.081082117	N/A	1	UNKNOWN: USER IMPORTED
N0814L06	1	86910091	1p22.2	1.097554062	N/A	1.097554062	N/A	1	UNKNOWN: USER IMPORTED
N0627A12	1	87089098	1p22.2	1.080838764	N/A	1.080838764	N/A	1	UNKNOWN: USER IMPORTED
N0338K19	1	87246408	1p22.2	1.011187287	N/A	1.011187287	N/A	1	UNKNOWN: USER IMPORTED
N0121N20	1	87374494	1p22.2	1.176546049	N/A	1.176546049	N/A	1	UNKNOWN: USER IMPORTED
N0580H16	1	87528846	1p22.2	0.951051088	N/A	0.951051088	N/A	1	UNKNOWN: USER IMPORTED
N0060A14	1	87578191	1p22.2	0.940796153	N/A	0.940796153	N/A	1	UNKNOWN: USER IMPORTED
N0105O04	1	87656257	1p22.2	0.996095284	N/A	0.996095284	N/A	1	UNKNOWN: USER IMPORTED
N0364E18	1	87819168	1p22.2	0.969247677	N/A	0.969247677	N/A	1	UNKNOWN: USER IMPORTED
N0136D19	1	87905248	1p22.2	0.988091648	N/A	0.988091648	N/A	1	UNKNOWN: USER IMPORTED
N0410N03	1	87948257	1p22.2	0.948594903	N/A	0.948594903	N/A	1	UNKNOWN: USER IMPORTED
N0673G07	1	88036082	1p22.2	0.861312415	N/A	0.861312415	N/A	1	UNKNOWN: USER IMPORTED
N0681C21	1	88125070	1p22.2	0.987988132	N/A	0.987988132	N/A	1	UNKNOWN: USER IMPORTED
N0592L19	1	88228391	1p22.2	1.018220551	N/A	1.018220551	N/A	1	UNKNOWN: USER IMPORTED
N0082K18	1	88639472	1p22.2	0.811736454	N/A	0.811736454	N/A	1	UNKNOWN: USER IMPORTED
N0812K19	1	88751581	1p22.2	1.099626366	N/A	1.099626366	N/A	1	UNKNOWN: USER IMPORTED
F0511G19	1	89078521	1p22.2	0.965643313	N/A	0.965643313	N/A	1	UNKNOWN: USER IMPORTED
N0027A24	1	89238574	1p22.2	1.012395141	N/A	1.012395141	N/A	1	UNKNOWN: USER IMPORTED
N0259M08	1	89338044	1p22.2	1.144475811	N/A	1.144475811	N/A	1	UNKNOWN: USER IMPORTED
N0413E01	1	89437969	1p22.2	0.926392948	N/A	0.926392948	N/A	1	UNKNOWN: USER IMPORTED
N0302M06	1	89626298	1p22.2	1.008192738	N/A	1.008192738	N/A	1	UNKNOWN: USER IMPORTED
N0597D17	1	89712298	1p22.2	1.174015542	N/A	1.174015542	N/A	1	UNKNOWN: USER IMPORTED
N0056O02	1	89773134	1p22.2	1.037881311	N/A	1.037881311	N/A	1	UNKNOWN: USER IMPORTED
N0722F23	1	89836007	1p22.2	1.022295686	N/A	1.022295686	N/A	1	UNKNOWN: USER IMPORTED
N0298P09	1	89861853	1p22.2	0.951682972	N/A	0.951682972	N/A	1	UNKNOWN: USER IMPORTED
N0182K02	1	89970924	1p22.2	1.012105078	N/A	1.012105078	N/A	1	UNKNOWN: USER IMPORTED
N0259G03	1	90156630	1p22.2	0.922505152	N/A	0.922505152	N/A	1	UNKNOWN: USER IMPORTED
N0615L09	1	90252059	1p22.1	0.933844137	N/A	0.933844137	N/A	1	UNKNOWN: USER IMPORTED
N0549H06	1	90494751	1p22.1	0.772610091	N/A	0.772610091	N/A	1	UNKNOWN: USER IMPORTED
N0742K10	1	90635514	1p22.1	0.987425275	N/A	0.987425275	N/A	1	UNKNOWN: USER IMPORTED
N0699D18	1	90723627	1p22.1	1.02893171	N/A	1.02893171	N/A	1	UNKNOWN: USER IMPORTED
N0647O24	1	91138530	1p22.1	1.042937772	N/A	1.042937772	N/A	1	UNKNOWN: USER IMPORTED
N0043G06	1	91264527	1p22.1	1.003669693	N/A	1.003669693	N/A	1	UNKNOWN: USER IMPORTED
N0084P21	1	91512445	1p22.1	1.027729398	N/A	1.027729398	N/A	1	UNKNOWN: USER IMPORTED
N0762F06	1	91700844	1p22.1	0.92319879	N/A	0.92319879	N/A	1	UNKNOWN: USER IMPORTED
N0589L23	1	91742903	1p22.1	0.880762777	N/A	0.880762777	N/A	1	UNKNOWN: USER IMPORTED
N0723I06	1	91882865	1p22.1	0.985649616	N/A	0.985649616	N/A	1	UNKNOWN: USER IMPORTED
N0091I10	1	91964878	1p22.1	1.082442276	N/A	1.082442276	N/A	1	UNKNOWN: USER IMPORTED
N0062M16	1	91980488	1p22.1	0.936180081	N/A	0.936180081	N/A	1	UNKNOWN: USER IMPORTED
N0723P13	1	92009396	1p22.1	1.018907559	N/A	1.018907559	N/A	1	UNKNOWN: USER IMPORTED
N0545A09	1	92210291	1p22.1	1.098264623	N/A	1.098264623	N/A	1	UNKNOWN: USER IMPORTED
N0597G17	1	92341185	1p22.1	0.832016135	N/A	0.832016135	N/A	1	UNKNOWN: USER IMPORTED
N0799B22	1	92804408	1p22.1	1.180184951	N/A	1.180184951	N/A	1	UNKNOWN: USER IMPORTED
N0698E17	1	93212523	1p22.1	0.76937991	N/A	0.76937991	N/A	1	UNKNOWN: USER IMPORTED
N0455C19	1	93364898	1p22.1	1.057731884	N/A	1.057731884	N/A	1	UNKNOWN: USER IMPORTED
N0494N10	1	93562088	1p22.1	1.019854247	N/A	1.019854247	N/A	1	UNKNOWN: USER IMPORTED
N0488P03	1	93564399	1p22.1	0.888305805	N/A	0.888305805	N/A	1	UNKNOWN: USER IMPORTED
N0078O09	1	93820459	1p22.1	0.981209888	N/A	0.981209888	N/A	1	UNKNOWN: USER IMPORTED
N0396N03	1	93939335	1p22.1	1.017126901	N/A	1.017126901	N/A	1	UNKNOWN: USER IMPORTED
N0132E16	1	94242540	1p22.1	0.952288928	N/A	0.952288928	N/A	1	UNKNOWN: USER IMPORTED
N0272D15	1	94327364	1p22.1	1.07488094	N/A	1.07488094	N/A	1	UNKNOWN: USER IMPORTED
N0442E22	1	94521226	1p22.1	1.003523226	N/A	1.003523226	N/A	1	UNKNOWN: USER IMPORTED
N0376G06	1	94683060	1p22.1	1.048622654	N/A	1.048622654	N/A	1	UNKNOWN: USER IMPORTED
N0689I21	1	94955252	1p22.1	0.899739796	N/A	0.899739796	N/A	1	UNKNOWN: USER IMPORTED
N0761L07	1	95007501	1p22.1	1.013224359	N/A	1.013224359	N/A	1	UNKNOWN: USER IMPORTED
N0699F04	1	95043537	1p22.1	1.017544727	N/A	1.017544727	N/A	1	UNKNOWN: USER IMPORTED
N0308G08	1	95161524	1p22.1	0.883618875	N/A	0.883618875	N/A	1	UNKNOWN: USER IMPORTED
N0743I08	1	95236870	1p22.1	0.960160219	N/A	0.960160219	N/A	1	UNKNOWN: USER IMPORTED
N0004I24	1	95430070	1p21.3	0.95828228	N/A	0.95828228	N/A	1	UNKNOWN: USER IMPORTED
N0679I05	1	95546897	1p21.3	1.059188335	N/A	1.059188335	N/A	1	UNKNOWN: USER IMPORTED
N0033K03	1	95775213	1p21.3	0.988323679	N/A	0.988323679	N/A	1	UNKNOWN: USER IMPORTED
N0695B14	1	95943603	1p21.3	0.871332508	N/A	0.871332508	N/A	1	UNKNOWN: USER IMPORTED
N0309D02	1	96084792	1p21.3	0.786816358	N/A	0.786816358	N/A	1	UNKNOWN: USER IMPORTED
N0046H16	1	96168108	1p21.3	0.916393538	N/A	0.916393538	N/A	1	UNKNOWN: USER IMPORTED
N0777C02	1	96267951	1p21.3	0.747160538	N/A	0.747160538	N/A	1	UNKNOWN: USER IMPORTED
N0381O22	1	96377084	1p21.3	0.987031072	N/A	0.987031072	N/A	1	UNKNOWN: USER IMPORTED
N0122C09	1	96381128	1p21.3	0.960845247	N/A	0.960845247	N/A	1	UNKNOWN: USER IMPORTED
N0103N11	1	96451408	1p21.3	0.903760699	N/A	0.903760699	N/A	1	UNKNOWN: USER IMPORTED
N0643B10	1	96598743	1p21.3	0.914880776	N/A	0.914880776	N/A	1	UNKNOWN: USER IMPORTED
M2013E24	1	96787114	1p21.3	0.976101421	N/A	0.976101421	N/A	1	UNKNOWN: USER IMPORTED
N0322G03	1	96878572	1p21.3	0.927605553	N/A	0.927605553	N/A	1	UNKNOWN: USER IMPORTED
N0596B14	1	97053922	1p21.3	1.020664464	N/A	1.020664464	N/A	1	UNKNOWN: USER IMPORTED
N0626C12	1	97184452	1p21.3	0.944920374	N/A	0.944920374	N/A	1	UNKNOWN: USER IMPORTED
N0724I17	1	97316357	1p21.3	1.100099413	N/A	1.100099413	N/A	1	UNKNOWN: USER IMPORTED
N0342L24	1	97450158	1p21.3	0.957093823	N/A	0.957093823	N/A	1	UNKNOWN: USER IMPORTED
N0629D23	1	97475767	1p21.3	1.030644874	N/A	1.030644874	N/A	1	UNKNOWN: USER IMPORTED
N0312L22	1	97708099	1p21.3	0.923022832	N/A	0.923022832	N/A	1	UNKNOWN: USER IMPORTED
N0695D11	1	97798152	1p21.3	0.899590459	N/A	0.899590459	N/A	1	UNKNOWN: USER IMPORTED
N0724G09	1	97878197	1p21.3	0.978905068	N/A	0.978905068	N/A	1	UNKNOWN: USER IMPORTED
N0775F05	1	98045819	1p21.3	1.054274976	N/A	1.054274976	N/A	1	UNKNOWN: USER IMPORTED
N0158H02	1	98151124	1p21.3	0.824851149	N/A	0.824851149	N/A	1	UNKNOWN: USER IMPORTED
N0350G03	1	98202761	1p21.3	1.251008458	N/A	1.251008458	N/A	1	UNKNOWN: USER IMPORTED
N0190B09	1	98342781	1p21.3	0.978482393	N/A	0.978482393	N/A	1	UNKNOWN: USER IMPORTED
N0358K06	1	98491125	1p21.3	1.031320698	N/A	1.031320698	N/A	1	UNKNOWN: USER IMPORTED
N0076A15	1	98660172	1p21.3	0.941147475	N/A	0.941147475	N/A	1	UNKNOWN: USER IMPORTED
N0574H19	1	98731068	1p21.3	0.974697519	N/A	0.974697519	N/A	1	UNKNOWN: USER IMPORTED
N0472P01	1	98887414	1p21.2	1.000594192	N/A	1.000594192	N/A	1	UNKNOWN: USER IMPORTED
N0291M15	1	99082481	1p21.2	0.888380028	N/A	0.888380028	N/A	1	UNKNOWN: USER IMPORTED
N0304K14	1	99126942	1p21.2	1.091237197	N/A	1.091237197	N/A	1	UNKNOWN: USER IMPORTED
N0331P23	1	99299847	1p21.2	0.88999017	N/A	0.88999017	N/A	1	UNKNOWN: USER IMPORTED
N0316D08	1	99439979	1p21.2	1.11994959	N/A	1.11994959	N/A	1	UNKNOWN: USER IMPORTED
N0293L15	1	99522465	1p21.2	0.970455036	N/A	0.970455036	N/A	1	UNKNOWN: USER IMPORTED
F0491H01	1	99595608	1p21.2	0.965956336	N/A	0.965956336	N/A	1	UNKNOWN: USER IMPORTED
N0563H05	1	99627196	1p21.2	0.929561475	N/A	0.929561475	N/A	1	UNKNOWN: USER IMPORTED
N0172L12	1	99642508	1p21.2	1.031448757	N/A	1.031448757	N/A	1	UNKNOWN: USER IMPORTED
N0151G11	1	99742681	1p21.2	0.839444364	N/A	0.839444364	N/A	1	UNKNOWN: USER IMPORTED
N0473D14	1	99817623	1p21.2	0.908692267	N/A	0.908692267	N/A	1	UNKNOWN: USER IMPORTED
N0682I12	1	99864405	1p21.2	0.927620496	N/A	0.927620496	N/A	1	UNKNOWN: USER IMPORTED
N0004A07	1	100078013	1p21.1	1.014610645	N/A	1.014610645	N/A	1	UNKNOWN: USER IMPORTED
N0109M16	1	100201271	1p21.1	1.108063038	N/A	1.108063038	N/A	1	UNKNOWN: USER IMPORTED
N0100B11	1	100266206	1p21.1	1.038304382	N/A	1.038304382	N/A	1	UNKNOWN: USER IMPORTED
N0566E14	1	100369499	1p21.1	0.974814693	N/A	0.974814693	N/A	1	UNKNOWN: USER IMPORTED
N0024D05	1	100540031	1p21.1	1.017120865	N/A	1.017120865	N/A	1	UNKNOWN: USER IMPORTED
N0577E12	1	100996768	1p21.1	0.954742936	N/A	0.954742936	N/A	1	UNKNOWN: USER IMPORTED
N0097K09	1	101008169	1p21.1	0.912105631	N/A	0.912105631	N/A	1	UNKNOWN: USER IMPORTED
N0157N03	1	101109432	1p21.1	1.121176742	N/A	1.121176742	N/A	1	UNKNOWN: USER IMPORTED
N0260C11	1	101221484	1p21.1	0.999206916	N/A	0.999206916	N/A	1	UNKNOWN: USER IMPORTED
N0475P24	1	101334919	1p21.1	0.972108624	N/A	0.972108624	N/A	1	UNKNOWN: USER IMPORTED
N0585G23	1	101461970	1p21.1	0.887271632	N/A	0.887271632	N/A	1	UNKNOWN: USER IMPORTED
N0466I18	1	101573793	1p21.1	1.002775257	N/A	1.002775257	N/A	1	UNKNOWN: USER IMPORTED
N0158C05	1	101738254	1p21.1	0.894600007	N/A	0.894600007	N/A	1	UNKNOWN: USER IMPORTED
N0164H22	1	101871692	1p21.1	1.00821075	N/A	1.00821075	N/A	1	UNKNOWN: USER IMPORTED
N0609C21	1	101930372	1p21.1	0.922799372	N/A	0.922799372	N/A	1	UNKNOWN: USER IMPORTED
N0813L21	1	102096394	1p21.1	0.847973072	N/A	0.847973072	N/A	1	UNKNOWN: USER IMPORTED
N0678H23	1	102099094	1p21.1	0.963653347	N/A	0.963653347	N/A	1	UNKNOWN: USER IMPORTED
N0277J13	1	102195178	1p21.1	1.013169039	N/A	1.013169039	N/A	1	UNKNOWN: USER IMPORTED
N0721B18	1	102327797	1p21.1	0.818608507	N/A	0.818608507	N/A	1	UNKNOWN: USER IMPORTED
N0068D17	1	102483864	1p21.1	0.848037399	N/A	0.848037399	N/A	1	UNKNOWN: USER IMPORTED
N0553E12	1	102606252	1p21.1	0.945628164	N/A	0.945628164	N/A	1	UNKNOWN: USER IMPORTED
N0798D02	1	102749679	1p21.1	0.885165681	N/A	0.885165681	N/A	1	UNKNOWN: USER IMPORTED
N0483E05	1	102763101	1p21.1	0.801125546	N/A	0.801125546	N/A	1	UNKNOWN: USER IMPORTED
N0299H17	1	102774268	1p21.1	0.864589109	N/A	0.864589109	N/A	1	UNKNOWN: USER IMPORTED
N0005L02	1	102902574	1p21.1	0.89191769	N/A	0.89191769	N/A	1	UNKNOWN: USER IMPORTED
N0685L18	1	103125880	1p21.1	0.931622695	N/A	0.931622695	N/A	1	UNKNOWN: USER IMPORTED
N0107J08	1	103213909	1p21.1	0.848266005	N/A	0.848266005	N/A	1	UNKNOWN: USER IMPORTED
N0219M14	1	103402907	1p21.1	0.89977473	N/A	0.89977473	N/A	1	UNKNOWN: USER IMPORTED
N0712C22	1	103502317	1p21.1	1.077222822	N/A	1.077222822	N/A	1	UNKNOWN: USER IMPORTED
N0067E03	1	103583920	1p13.3	0.960270267	N/A	0.960270267	N/A	1	UNKNOWN: USER IMPORTED
N0151P07	1	103631623	1p13.3	0.91179528	N/A	0.91179528	N/A	1	UNKNOWN: USER IMPORTED
N0632M04	1	103801868	1p13.3	0.974870508	N/A	0.974870508	N/A	1	UNKNOWN: USER IMPORTED
N0175E01	1	103860432	1p13.3	0.933410577	N/A	0.933410577	N/A	1	UNKNOWN: USER IMPORTED
N0640J02	1	103884649	1p13.3	0.960382393	N/A	0.960382393	N/A	1	UNKNOWN: USER IMPORTED
N0668P10	1	104068758	1p13.3	0.979342093	N/A	0.979342093	N/A	1	UNKNOWN: USER IMPORTED
N0738K09	1	104095370	1p13.3	1.055473429	N/A	1.055473429	N/A	1	UNKNOWN: USER IMPORTED
N0341D24	1	104248654	1p13.3	0.98174644	N/A	0.98174644	N/A	1	UNKNOWN: USER IMPORTED
N0818O04	1	104408382	1p13.3	0.869306718	N/A	0.869306718	N/A	1	UNKNOWN: USER IMPORTED
N0130J13	1	104485401	1p13.3	0.88267278	N/A	0.88267278	N/A	1	UNKNOWN: USER IMPORTED
N0333H08	1	104567866	1p13.3	0.859526116	N/A	0.859526116	N/A	1	UNKNOWN: USER IMPORTED
N0352E23	1	104601308	1p13.3	1.122895745	N/A	1.122895745	N/A	1	UNKNOWN: USER IMPORTED
N0141J03	1	104604151	1p13.3	0.915863586	N/A	0.915863586	N/A	1	UNKNOWN: USER IMPORTED
N0726C20	1	104907188	1p13.3	0.859373712	N/A	0.859373712	N/A	1	UNKNOWN: USER IMPORTED
N0445O11	1	105062931	1p13.3	0.94138667	N/A	0.94138667	N/A	1	UNKNOWN: USER IMPORTED
N0750D07	1	105184360	1p13.3	1.005885296	N/A	1.005885296	N/A	1	UNKNOWN: USER IMPORTED
N0724D16	1	105274828	1p13.3	0.94471542	N/A	0.94471542	N/A	1	UNKNOWN: USER IMPORTED
N0039L19	1	105376930	1p13.3	0.780166974	N/A	0.780166974	N/A	1	UNKNOWN: USER IMPORTED
N0651I08	1	105469540	1p13.3	0.720958858	N/A	0.720958858	N/A	1	UNKNOWN: USER IMPORTED
N0411K01	1	105577431	1p13.3	0.999521077	N/A	0.999521077	N/A	1	UNKNOWN: USER IMPORTED
N0782P12	1	105624853	1p13.3	1.018737836	N/A	1.018737836	N/A	1	UNKNOWN: USER IMPORTED
N0805B07	1	105751962	1p13.3	0.938793421	N/A	0.938793421	N/A	1	UNKNOWN: USER IMPORTED
N0451I14	1	105861150	1p13.3	0.892686442	N/A	0.892686442	N/A	1	UNKNOWN: USER IMPORTED
N0401H08	1	106001105	1p13.3	0.857440947	N/A	0.857440947	N/A	1	UNKNOWN: USER IMPORTED
N0230E03	1	106027815	1p13.3	1.216326563	N/A	1.216326563	N/A	1	UNKNOWN: USER IMPORTED
N0734B08	1	106160130	1p13.3	0.928187164	N/A	0.928187164	N/A	1	UNKNOWN: USER IMPORTED
N0622I20	1	106306843	1p13.3	0.930326169	N/A	0.930326169	N/A	1	UNKNOWN: USER IMPORTED
N0483K20	1	106434588	1p13.3	0.970080359	N/A	0.970080359	N/A	1	UNKNOWN: USER IMPORTED
M2085I03	1	106495975	1p13.3	0.962398782	N/A	0.962398782	N/A	1	UNKNOWN: USER IMPORTED
N0601C04	1	106571574	1p13.3	1.047251707	N/A	1.047251707	N/A	1	UNKNOWN: USER IMPORTED
N0565P05	1	106612384	1p13.3	1.093745932	N/A	1.093745932	N/A	1	UNKNOWN: USER IMPORTED
N0237J03	1	106690667	1p13.3	1.339731564	N/A	1.339731564	N/A	1	UNKNOWN: USER IMPORTED
N0396N10	1	106834134	1p13.3	0.921759162	N/A	0.921759162	N/A	1	UNKNOWN: USER IMPORTED
N0367A03	1	106929729	1p13.3	0.906811557	N/A	0.906811557	N/A	1	UNKNOWN: USER IMPORTED
N0478M05	1	107141112	1p13.3	0.955854795	N/A	0.955854795	N/A	1	UNKNOWN: USER IMPORTED
N0347F17	1	107306218	1p13.2	1.003842088	N/A	1.003842088	N/A	1	UNKNOWN: USER IMPORTED
N0272G08	1	107570409	1p13.2	1.085006925	N/A	1.085006925	N/A	1	UNKNOWN: USER IMPORTED
N0252A16	1	107604996	1p13.2	0.984266852	N/A	0.984266852	N/A	1	UNKNOWN: USER IMPORTED
N0680B17	1	107732984	1p13.2	1.136028253	N/A	1.136028253	N/A	1	UNKNOWN: USER IMPORTED
N0483I13	1	107855683	1p13.2	1.015813354	N/A	1.015813354	N/A	1	UNKNOWN: USER IMPORTED
N0155D24	1	108023033	1p13.2	0.926782371	N/A	0.926782371	N/A	1	UNKNOWN: USER IMPORTED
N0412J15	1	108125501	1p13.2	0.96429117	N/A	0.96429117	N/A	1	UNKNOWN: USER IMPORTED
N0262H17	1	108186265	1p13.2	0.972275477	N/A	0.972275477	N/A	1	UNKNOWN: USER IMPORTED
N0719H07	1	108290174	1p13.2	0.903201652	N/A	0.903201652	N/A	1	UNKNOWN: USER IMPORTED
N0692G20	1	108429186	1p13.2	1.138032272	N/A	1.138032272	N/A	1	UNKNOWN: USER IMPORTED
N0594I24	1	108565326	1p13.2	0.929803046	N/A	0.929803046	N/A	1	UNKNOWN: USER IMPORTED
N0695F11	1	108727202	1p13.2	0.980393792	N/A	0.980393792	N/A	1	UNKNOWN: USER IMPORTED
N0321O03	1	108910421	1p13.2	0.998098936	N/A	0.998098936	N/A	1	UNKNOWN: USER IMPORTED
N0757F06	1	108959505	1p13.2	1.037718318	N/A	1.037718318	N/A	1	UNKNOWN: USER IMPORTED
N0015H05	1	109113731	1p13.2	0.847657377	N/A	0.847657377	N/A	1	UNKNOWN: USER IMPORTED
N0475M02	1	109189445	1p13.2	1.061016396	N/A	1.061016396	N/A	1	UNKNOWN: USER IMPORTED
N0293I24	1	109360481	1p13.2	0.951736809	N/A	0.951736809	N/A	1	UNKNOWN: USER IMPORTED
N0105A19	1	109512333	1p13.2	0.933591879	N/A	0.933591879	N/A	1	UNKNOWN: USER IMPORTED
N0354C07	1	109604958	1p13.2	1.029284813	N/A	1.029284813	N/A	1	UNKNOWN: USER IMPORTED
N0019H01	1	109730037	1p13.2	1.017070393	N/A	1.017070393	N/A	1	UNKNOWN: USER IMPORTED
N0142E15	1	109811617	1p13.2	1.052356561	N/A	1.052356561	N/A	1	UNKNOWN: USER IMPORTED
N0260A24	1	109926043	1p13.2	0.919572555	N/A	0.919572555	N/A	1	UNKNOWN: USER IMPORTED
N0791P03	1	109997938	1p13.2	0.979071426	N/A	0.979071426	N/A	1	UNKNOWN: USER IMPORTED
N0098N06	1	110035072	1p13.2	1.044099608	N/A	1.044099608	N/A	1	UNKNOWN: USER IMPORTED
N0813H10	1	110096478	1p13.2	0.978469924	N/A	0.978469924	N/A	1	UNKNOWN: USER IMPORTED
N0410J13	1	110415186	1p13.2	0.954380332	N/A	0.954380332	N/A	1	UNKNOWN: USER IMPORTED
N0544E20	1	110549566	1p13.1	0.905702865	N/A	0.905702865	N/A	1	UNKNOWN: USER IMPORTED
N0598G14	1	110589143	1p13.1	1.051093089	N/A	1.051093089	N/A	1	UNKNOWN: USER IMPORTED
N0434F18	1	110745784	1p13.1	1.062170909	N/A	1.062170909	N/A	1	UNKNOWN: USER IMPORTED
N0752P10	1	110882809	1p13.1	1.011732776	N/A	1.011732776	N/A	1	UNKNOWN: USER IMPORTED
N0793F14	1	111127397	1p13.1	1.071378509	N/A	1.071378509	N/A	1	UNKNOWN: USER IMPORTED
N0705K13	1	111166420	1p13.1	1.052430487	N/A	1.052430487	N/A	1	UNKNOWN: USER IMPORTED
N0659H14	1	111294775	1p13.1	1.107340601	N/A	1.107340601	N/A	1	UNKNOWN: USER IMPORTED
N0099M15	1	111431534	1p13.1	1.195880624	N/A	1.195880624	N/A	1	UNKNOWN: USER IMPORTED
N0023P09	1	111671170	1p13.1	0.818616424	N/A	0.818616424	N/A	1	UNKNOWN: USER IMPORTED
M2012K05	1	111867903	1p13.1	0.895771047	N/A	0.895771047	N/A	1	UNKNOWN: USER IMPORTED
N0213C07	1	111957365	1p13.1	0.902819948	N/A	0.902819948	N/A	1	UNKNOWN: USER IMPORTED
N0054J02	1	112037028	1p13.1	1.001570273	N/A	1.001570273	N/A	1	UNKNOWN: USER IMPORTED
N0676F24	1	112130417	1p13.1	1.035154856	N/A	1.035154856	N/A	1	UNKNOWN: USER IMPORTED
N0725G18	1	112407578	1p13.1	1.068852159	N/A	1.068852159	N/A	1	UNKNOWN: USER IMPORTED
N0615F19	1	112738913	1p13.1	0.976750327	N/A	0.976750327	N/A	1	UNKNOWN: USER IMPORTED
N0754G23	1	112927864	1p13.1	1.075804076	N/A	1.075804076	N/A	1	UNKNOWN: USER IMPORTED
N0512F24	1	113054577	1p13.1	0.834174537	N/A	0.834174537	N/A	1	UNKNOWN: USER IMPORTED
N0815O22	1	113129898	1p13.1	1.036482556	N/A	1.036482556	N/A	1	UNKNOWN: USER IMPORTED
N0626F04	1	113226233	1p13.1	1.017609251	N/A	1.017609251	N/A	1	UNKNOWN: USER IMPORTED
N0541A20	1	113343177	1p13.1	1.04189301	N/A	1.04189301	N/A	1	UNKNOWN: USER IMPORTED
N0555K17	1	113539559	1p13.1	0.999976855	N/A	0.999976855	N/A	1	UNKNOWN: USER IMPORTED
N0205J11	1	113612945	1p13.1	1.100418077	N/A	1.100418077	N/A	1	UNKNOWN: USER IMPORTED
N0372O23	1	113730535	1p13.1	0.910383956	N/A	0.910383956	N/A	1	UNKNOWN: USER IMPORTED
N0686O08	1	113854418	1p11.2	1.021336231	N/A	1.021336231	N/A	1	UNKNOWN: USER IMPORTED
N0252M06	1	113985371	1p11.2	0.933705885	N/A	0.933705885	N/A	1	UNKNOWN: USER IMPORTED
N0054A23	1	114105030	1p11.2	0.972647779	N/A	0.972647779	N/A	1	UNKNOWN: USER IMPORTED
N0763F22	1	114175753	1p11.2	1.004524741	N/A	1.004524741	N/A	1	UNKNOWN: USER IMPORTED
N0517B05	1	114364265	1p11.2	0.814796418	N/A	0.814796418	N/A	1	UNKNOWN: USER IMPORTED
N0109G04	1	114454177	1p11.2	1.079818249	N/A	1.079818249	N/A	1	UNKNOWN: USER IMPORTED
N0118F07	1	114645241	1p11.2	1.036434657	N/A	1.036434657	N/A	1	UNKNOWN: USER IMPORTED
N0316G18	1	114684639	1p11.2	1.034655385	N/A	1.034655385	N/A	1	UNKNOWN: USER IMPORTED
N0735A14	1	114881126	1p11.2	1.000511656	N/A	1.000511656	N/A	1	UNKNOWN: USER IMPORTED
N0512J21	1	115024160	1p11.2	0.948904858	N/A	0.948904858	N/A	1	UNKNOWN: USER IMPORTED
N0710N08	1	115232168	1p11.2	1.117469555	N/A	1.117469555	N/A	1	UNKNOWN: USER IMPORTED
N0305H05	1	115349602	1p11.2	0.964725522	N/A	0.964725522	N/A	1	UNKNOWN: USER IMPORTED
M2017F03	1	115594894	1p11.2	1.047096334	N/A	1.047096334	N/A	1	UNKNOWN: USER IMPORTED
N0633H22	1	115596508	1p11.2	1.083629942	N/A	1.083629942	N/A	1	UNKNOWN: USER IMPORTED
N0142L06	1	115864195	1p11.2	0.981242872	N/A	0.981242872	N/A	1	UNKNOWN: USER IMPORTED
N0378H22	1	116116794	1p11.2	0.906613531	N/A	0.906613531	N/A	1	UNKNOWN: USER IMPORTED
N0656J02	1	116274056	1p11.2	1.105056515	N/A	1.105056515	N/A	1	UNKNOWN: USER IMPORTED
N0216N17	1	116298983	1p11.2	0.846917127	N/A	0.846917127	N/A	1	UNKNOWN: USER IMPORTED
N0592H23	1	116427295	1p11.2	0.936485385	N/A	0.936485385	N/A	1	UNKNOWN: USER IMPORTED
N0557L23	1	116533656	1p11.2	0.975031226	N/A	0.975031226	N/A	1	UNKNOWN: USER IMPORTED
N0715G03	1	116692355	1p11.2	1.071141293	N/A	1.071141293	N/A	1	UNKNOWN: USER IMPORTED
N0229A19	1	116755310	1p11.2	1.156173342	N/A	1.156173342	N/A	1	UNKNOWN: USER IMPORTED
N0114N13	1	116856245	1p11.2	0.873184123	N/A	0.873184123	N/A	1	UNKNOWN: USER IMPORTED
N0730E16	1	116979207	1p11.2	1.094896882	N/A	1.094896882	N/A	1	UNKNOWN: USER IMPORTED
N0805M24	1	117126479	1p11.2	1.077653117	N/A	1.077653117	N/A	1	UNKNOWN: USER IMPORTED
N0016G18	1	117270861	1p11.2	0.935354227	N/A	0.935354227	N/A	1	UNKNOWN: USER IMPORTED
N0134N08	1	117348849	1p11.2	1.016044731	N/A	1.016044731	N/A	1	UNKNOWN: USER IMPORTED
N0278K12	1	117468085	1p11.2	1.102781335	N/A	1.102781335	N/A	1	UNKNOWN: USER IMPORTED
N0716A14	1	117537573	1p11.2	1.18361405	N/A	1.18361405	N/A	1	UNKNOWN: USER IMPORTED
N0417K20	1	117623628	1p11.2	1.05540455	N/A	1.05540455	N/A	1	UNKNOWN: USER IMPORTED
N0806J07	1	117714644	1p11.2	0.958707627	N/A	0.958707627	N/A	1	UNKNOWN: USER IMPORTED
N0659M08	1	117825486	1p11.2	1.052437514	N/A	1.052437514	N/A	1	UNKNOWN: USER IMPORTED
N0441H15	1	117999280	1p11.2	0.916407987	N/A	0.916407987	N/A	1	UNKNOWN: USER IMPORTED
N0561P10	1	118022258	1p11.2	0.927774088	N/A	0.927774088	N/A	1	UNKNOWN: USER IMPORTED
N0302K05	1	118167665	1p11.1	0.998780075	N/A	0.998780075	N/A	1	UNKNOWN: USER IMPORTED
N0689K07	1	118250439	1p11.1	0.946404436	N/A	0.946404436	N/A	1	UNKNOWN: USER IMPORTED
N0683G07	1	118409404	1p11.1	0.952484085	N/A	0.952484085	N/A	1	UNKNOWN: USER IMPORTED
N0050I04	1	118416753	1p11.1	1.002449567	N/A	1.002449567	N/A	1	UNKNOWN: USER IMPORTED
N0642B16	1	118489648	1p11.1	0.923064298	N/A	0.923064298	N/A	1	UNKNOWN: USER IMPORTED
N0735O22	1	118804457	1p11.1	1.021396302	N/A	1.021396302	N/A	1	UNKNOWN: USER IMPORTED
N0170P12	1	118899279	1p11.1	0.980414673	N/A	0.980414673	N/A	1	UNKNOWN: USER IMPORTED
N0715D07	1	119155582	1p11.1	1.057085848	N/A	1.057085848	N/A	1	UNKNOWN: USER IMPORTED
N0648D05	1	119273259	1p11.1	1.062161804	N/A	1.062161804	N/A	1	UNKNOWN: USER IMPORTED
N0136A14	1	119392903	1p11.1	1.104344964	N/A	1.104344964	N/A	1	UNKNOWN: USER IMPORTED
N0425C16	1	119413498	1p11.1	0.838129134	N/A	0.838129134	N/A	1	UNKNOWN: USER IMPORTED
N0385C11	1	119492235	1p11.1	1.037654981	N/A	1.037654981	N/A	1	UNKNOWN: USER IMPORTED
N0723D17	1	119595519	1p11.1	1.115738677	N/A	1.115738677	N/A	1	UNKNOWN: USER IMPORTED
N0641F02	1	119616226	1p11.1	1.021419856	N/A	1.021419856	N/A	1	UNKNOWN: USER IMPORTED
N0508K24	1	119642628	1p11.1	1.066665354	N/A	1.066665354	N/A	1	UNKNOWN: USER IMPORTED
N0063B18	1	119813654	1p11.1	1.054350288	N/A	1.054350288	N/A	1	UNKNOWN: USER IMPORTED
N0069P10	1	140919966	1q21.1	0.903134059	N/A	0.903134059	N/A	1	UNKNOWN: USER IMPORTED
N0134H02	1	140952698	1q21.1	0.942801557	N/A	0.942801557	N/A	1	UNKNOWN: USER IMPORTED
N0007J11	1	141056492	1q21.1	0.878962624	N/A	0.878962624	N/A	1	UNKNOWN: USER IMPORTED
N0036H19	1	141115617	1q21.1	0.916485278	N/A	0.916485278	N/A	1	UNKNOWN: USER IMPORTED
N0755G10	1	141513552	1q21.1	0.907987842	N/A	0.907987842	N/A	1	UNKNOWN: USER IMPORTED
N0205G17	1	141596429	1q21.1	0.883528818	N/A	0.883528818	N/A	1	UNKNOWN: USER IMPORTED
N0253M11	1	141630993	1q21.1	1.051355641	N/A	1.051355641	N/A	1	UNKNOWN: USER IMPORTED
N0464H08	1	141710780	1q21.1	0.79831893	N/A	0.79831893	N/A	1	UNKNOWN: USER IMPORTED
N0580L22	1	141733089	1q21.1	0.991164477	N/A	0.991164477	N/A	1	UNKNOWN: USER IMPORTED
N0026E04	1	142377357	1q21.1	0.948674866	N/A	0.948674866	N/A	1	UNKNOWN: USER IMPORTED
N0018A08	1	142401707	1q21.1	0.995309481	N/A	0.995309481	N/A	1	UNKNOWN: USER IMPORTED
N0778C16	1	142482153	1q21.1	0.872721961	N/A	0.872721961	N/A	1	UNKNOWN: USER IMPORTED
N0726F13	1	142697032	1q21.1	1.074020054	N/A	1.074020054	N/A	1	UNKNOWN: USER IMPORTED
N0270L07	1	142788550	1q21.1	1.011210147	N/A	1.011210147	N/A	1	UNKNOWN: USER IMPORTED
N0458D21	1	142916517	1q21.1	0.95249032	N/A	0.95249032	N/A	1	UNKNOWN: USER IMPORTED
N0706C10	1	143004097	1q21.1	0.97154166	N/A	0.97154166	N/A	1	UNKNOWN: USER IMPORTED
N0649M01	1	143022686	1q21.1	0.974117393	N/A	0.974117393	N/A	1	UNKNOWN: USER IMPORTED
N0698N18	1	143128450	1q21.1	1.002374948	N/A	1.002374948	N/A	1	UNKNOWN: USER IMPORTED
N0293J20	1	143201355	1q21.1	1.039489474	N/A	1.039489474	N/A	1	UNKNOWN: USER IMPORTED
N0258G05	1	143319100	1q21.1	1.020427644	N/A	1.020427644	N/A	1	UNKNOWN: USER IMPORTED
N0043N07	1	143494563	1q21.1	0.947665236	N/A	0.947665236	N/A	1	UNKNOWN: USER IMPORTED
N0399E17	1	143497602	1q21.1	1.044411641	N/A	1.044411641	N/A	1	UNKNOWN: USER IMPORTED
N0431D17	1	143622878	1q21.1	0.964312348	N/A	0.964312348	N/A	1	UNKNOWN: USER IMPORTED
N0294E05	1	143838201	1q21.1	1.062574385	N/A	1.062574385	N/A	1	UNKNOWN: USER IMPORTED
N0679H23	1	144020468	1q21.1	1.006129737	N/A	1.006129737	N/A	1	UNKNOWN: USER IMPORTED
N0035E08	1	144068957	1q21.1	0.782225423	N/A	0.782225423	N/A	1	UNKNOWN: USER IMPORTED
N0025A02	1	144213740	1q21.1	1.046608442	N/A	1.046608442	N/A	1	UNKNOWN: USER IMPORTED
N0525D19	1	144235016	1q21.1	0.946472128	N/A	0.946472128	N/A	1	UNKNOWN: USER IMPORTED
N0715D19	1	144303187	1q21.1	0.99451291	N/A	0.99451291	N/A	1	UNKNOWN: USER IMPORTED
N0533N14	1	144388746	1q21.1	1.028011939	N/A	1.028011939	N/A	1	UNKNOWN: USER IMPORTED
N0772D10	1	144578666	1q21.1	0.962586715	N/A	0.962586715	N/A	1	UNKNOWN: USER IMPORTED
N0115G11	1	145225900	1q21.1	1.060271099	N/A	1.060271099	N/A	1	UNKNOWN: USER IMPORTED
N0116O08	1	145225900	1q21.1	0.991827179	N/A	0.991827179	N/A	1	UNKNOWN: USER IMPORTED
N0138C21	1	145662470	1q21.1	0.985999997	N/A	0.985999997	N/A	1	UNKNOWN: USER IMPORTED
N0126O11	1	145742754	1q21.1	1.048782085	N/A	1.048782085	N/A	1	UNKNOWN: USER IMPORTED
N0121A12	1	145767799	1q21.1	0.977045537	N/A	0.977045537	N/A	1	UNKNOWN: USER IMPORTED
F0488D18	1	145787414	1q21.1	0.85113002	N/A	0.85113002	N/A	1	UNKNOWN: USER IMPORTED
N0768C06	1	145809677	1q21.1	1.086518599	N/A	1.086518599	N/A	1	UNKNOWN: USER IMPORTED
M2041A17	1	145817716	1q21.1	0.919036765	N/A	0.919036765	N/A	1	UNKNOWN: USER IMPORTED
N0264O15	1	145870278	1q21.1	0.999366396	N/A	0.999366396	N/A	1	UNKNOWN: USER IMPORTED
N0468N10	1	146098519	1q21.1	0.958785611	N/A	0.958785611	N/A	1	UNKNOWN: USER IMPORTED
F0573F13	1	146361511	1q21.1	1.07356957	N/A	1.07356957	N/A	1	UNKNOWN: USER IMPORTED
N0338I16	1	146415738	1q21.1	0.939570584	N/A	0.939570584	N/A	1	UNKNOWN: USER IMPORTED
N0437M17	1	146476632	1q21.1	1.124769132	N/A	1.124769132	N/A	1	UNKNOWN: USER IMPORTED
N0793H03	1	146623461	1q21.1	0.905954035	N/A	0.905954035	N/A	1	UNKNOWN: USER IMPORTED
N0035F14	1	146861479	1q21.1	0.999606433	N/A	0.999606433	N/A	1	UNKNOWN: USER IMPORTED
N0611H15	1	146967823	1q21.1	0.949791277	N/A	0.949791277	N/A	1	UNKNOWN: USER IMPORTED
N0125H17	1	147043793	1q21.2	1.009806345	N/A	1.009806345	N/A	1	UNKNOWN: USER IMPORTED
N0659I01	1	147043803	1q21.2	1.035903419	N/A	1.035903419	N/A	1	UNKNOWN: USER IMPORTED
N0713O15	1	147210822	1q21.2	1.078893926	N/A	1.078893926	N/A	1	UNKNOWN: USER IMPORTED
N0714N02	1	147227745	1q21.2	0.943180886	N/A	0.943180886	N/A	1	UNKNOWN: USER IMPORTED
M2021N04	1	147347646	1q21.2	0.981820544	N/A	0.981820544	N/A	1	UNKNOWN: USER IMPORTED
N0051H06	1	147433668	1q21.2	0.956196418	N/A	0.956196418	N/A	1	UNKNOWN: USER IMPORTED
N0724H12	1	147467127	1q21.2	1.021703387	N/A	1.021703387	N/A	1	UNKNOWN: USER IMPORTED
N0115I07	1	147637323	1q21.2	1.00304335	N/A	1.00304335	N/A	1	UNKNOWN: USER IMPORTED
N0068I18	1	147855469	1q21.2	1.033920974	N/A	1.033920974	N/A	1	UNKNOWN: USER IMPORTED
N0124I09	1	147904115	1q21.2	1.09747687	N/A	1.09747687	N/A	1	UNKNOWN: USER IMPORTED
N0806J18	1	148131974	1q21.2	1.09380432	N/A	1.09380432	N/A	1	UNKNOWN: USER IMPORTED
N0612G19	1	148150991	1q21.2	0.992171049	N/A	0.992171049	N/A	1	UNKNOWN: USER IMPORTED
N0505C18	1	148367441	1q21.2	1.111349628	N/A	1.111349628	N/A	1	UNKNOWN: USER IMPORTED
N0114B18	1	148396526	1q21.2	0.96120023	N/A	0.96120023	N/A	1	UNKNOWN: USER IMPORTED
N0139D23	1	148588586	1q21.2	1.014894969	N/A	1.014894969	N/A	1	UNKNOWN: USER IMPORTED
N0212D05	1	148737561	1q21.2	1.037515343	N/A	1.037515343	N/A	1	UNKNOWN: USER IMPORTED
N0243C14	1	148874299	1q21.2	1.013230198	N/A	1.013230198	N/A	1	UNKNOWN: USER IMPORTED
N0440D12	1	148998934	1q21.2	0.977893954	N/A	0.977893954	N/A	1	UNKNOWN: USER IMPORTED
N0157C12	1	149089159	1q21.2	0.953513012	N/A	0.953513012	N/A	1	UNKNOWN: USER IMPORTED
N0622C21	1	149195337	1q21.2	1.051398195	N/A	1.051398195	N/A	1	UNKNOWN: USER IMPORTED
N0076F01	1	149266982	1q21.2	0.999971511	N/A	0.999971511	N/A	1	UNKNOWN: USER IMPORTED
N0092M02	1	149291223	1q21.2	0.772207308	N/A	0.772207308	N/A	1	UNKNOWN: USER IMPORTED
N0425D18	1	149429825	1q21.2	0.863856776	N/A	0.863856776	N/A	1	UNKNOWN: USER IMPORTED
N0196A19	1	149523589	1q21.2	1.090949212	N/A	1.090949212	N/A	1	UNKNOWN: USER IMPORTED
N0048P22	1	149682654	1q21.2	0.884801494	N/A	0.884801494	N/A	1	UNKNOWN: USER IMPORTED
N0622P14	1	149834075	1q21.2	1.107783959	N/A	1.107783959	N/A	1	UNKNOWN: USER IMPORTED
N0035C22	1	149882700	1q21.2	0.965754846	N/A	0.965754846	N/A	1	UNKNOWN: USER IMPORTED
N0252O16	1	149984504	1q21.2	0.939092588	N/A	0.939092588	N/A	1	UNKNOWN: USER IMPORTED
N0068O15	1	150180939	1q21.2	0.987876214	N/A	0.987876214	N/A	1	UNKNOWN: USER IMPORTED
N0762F22	1	150648287	1q21.3	0.974167172	N/A	0.974167172	N/A	1	UNKNOWN: USER IMPORTED
N0120L12	1	150735864	1q21.3	1.161074034	N/A	1.161074034	N/A	1	UNKNOWN: USER IMPORTED
N0781A05	1	150842512	1q21.3	1.033966894	N/A	1.033966894	N/A	1	UNKNOWN: USER IMPORTED
N0044M13	1	150908668	1q21.3	0.979051535	N/A	0.979051535	N/A	1	UNKNOWN: USER IMPORTED
N0137P24	1	150976934	1q21.3	1.032783186	N/A	1.032783186	N/A	1	UNKNOWN: USER IMPORTED
N0749D14	1	151033418	1q21.3	1.065480954	N/A	1.065480954	N/A	1	UNKNOWN: USER IMPORTED
N0719O24	1	151188971	1q21.3	1.025046684	N/A	1.025046684	N/A	1	UNKNOWN: USER IMPORTED
N0436C16	1	151304636	1q21.3	0.849699002	N/A	0.849699002	N/A	1	UNKNOWN: USER IMPORTED
N0343L13	1	151347429	1q21.3	1.013156866	N/A	1.013156866	N/A	1	UNKNOWN: USER IMPORTED
N0196D04	1	151531785	1q21.3	1.083064759	N/A	1.083064759	N/A	1	UNKNOWN: USER IMPORTED
N0624P09	1	151588447	1q21.3	1.130111202	N/A	1.130111202	N/A	1	UNKNOWN: USER IMPORTED
F0628C05	1	151763059	1q21.3	0.800708908	N/A	0.800708908	N/A	1	UNKNOWN: USER IMPORTED
N0263K19	1	151870283	1q21.3	1.175761265	N/A	1.175761265	N/A	1	UNKNOWN: USER IMPORTED
N0459O03	1	151876780	1q21.3	1.062480963	N/A	1.062480963	N/A	1	UNKNOWN: USER IMPORTED
N0098F01	1	151919989	1q21.3	1.164379428	N/A	1.164379428	N/A	1	UNKNOWN: USER IMPORTED
N0653F24	1	152013967	1q21.3	0.90144148	N/A	0.90144148	N/A	1	UNKNOWN: USER IMPORTED
N0313J15	1	152112702	1q21.3	1.118282049	N/A	1.118282049	N/A	1	UNKNOWN: USER IMPORTED
N0388G18	1	152213043	1q21.3	1.025559515	N/A	1.025559515	N/A	1	UNKNOWN: USER IMPORTED
N0273B21	1	152396453	1q21.3	0.990193683	N/A	0.990193683	N/A	1	UNKNOWN: USER IMPORTED
N0702H12	1	152759069	1q21.3	0.983955403	N/A	0.983955403	N/A	1	UNKNOWN: USER IMPORTED
N0647N20	1	152859447	1q21.3	1.055880171	N/A	1.055880171	N/A	1	UNKNOWN: USER IMPORTED
N0139I14	1	153023702	1q21.3	1.023856941	N/A	1.023856941	N/A	1	UNKNOWN: USER IMPORTED
N0443G18	1	153024146	1q21.3	0.991011717	N/A	0.991011717	N/A	1	UNKNOWN: USER IMPORTED
N0214I06	1	153271914	1q21.3	1.07264594	N/A	1.07264594	N/A	1	UNKNOWN: USER IMPORTED
N0173A02	1	153541186	1q21.3	1.086408452	N/A	1.086408452	N/A	1	UNKNOWN: USER IMPORTED
N0341K05	1	153696318	1q21.3	1.079414476	N/A	1.079414476	N/A	1	UNKNOWN: USER IMPORTED
N0096J03	1	153826424	1q21.3	0.930043528	N/A	0.930043528	N/A	1	UNKNOWN: USER IMPORTED
N0077D16	1	153867613	1q21.3	1.060758793	N/A	1.060758793	N/A	1	UNKNOWN: USER IMPORTED
N0801K19	1	154010729	1q21.3	1.09317392	N/A	1.09317392	N/A	1	UNKNOWN: USER IMPORTED
M2012D08	1	154050473	1q21.3	0.875599831	N/A	0.875599831	N/A	1	UNKNOWN: USER IMPORTED
N0217A13	1	154172712	1q21.3	0.988591446	N/A	0.988591446	N/A	1	UNKNOWN: USER IMPORTED
N0454L22	1	154196432	1q21.3	1.053969277	N/A	1.053969277	N/A	1	UNKNOWN: USER IMPORTED
N0722H19	1	154285152	1q21.3	1.053548383	N/A	1.053548383	N/A	1	UNKNOWN: USER IMPORTED
N0367J07	1	154341266	1q21.3	1.161928093	N/A	1.161928093	N/A	1	UNKNOWN: USER IMPORTED
N0120D12	1	154466491	1q21.3	1.057318116	N/A	1.057318116	N/A	1	UNKNOWN: USER IMPORTED
N0756I02	1	154662950	1q21.3	1.086135015	N/A	1.086135015	N/A	1	UNKNOWN: USER IMPORTED
N0752B16	1	154849634	1q23.1	1.096944445	N/A	1.096944445	N/A	1	UNKNOWN: USER IMPORTED
N0101J08	1	155001250	1q23.1	1.00087327	N/A	1.00087327	N/A	1	UNKNOWN: USER IMPORTED
N0693A03	1	155160776	1q23.1	1.044443013	N/A	1.044443013	N/A	1	UNKNOWN: USER IMPORTED
N0317F09	1	155220715	1q23.1	1.055136061	N/A	1.055136061	N/A	1	UNKNOWN: USER IMPORTED
N0452O22	1	155331319	1q23.1	1.084493105	N/A	1.084493105	N/A	1	UNKNOWN: USER IMPORTED
N0265E04	1	155624708	1q23.1	1.076816773	N/A	1.076816773	N/A	1	UNKNOWN: USER IMPORTED
N0555K02	1	155629871	1q23.1	1.038856204	N/A	1.038856204	N/A	1	UNKNOWN: USER IMPORTED
N0670P22	1	155695112	1q23.1	1.051697363	N/A	1.051697363	N/A	1	UNKNOWN: USER IMPORTED
N0760B09	1	155843075	1q23.1	0.933982192	N/A	0.933982192	N/A	1	UNKNOWN: USER IMPORTED
N0674F22	1	155945201	1q23.1	0.899472	N/A	0.899472	N/A	1	UNKNOWN: USER IMPORTED
N0106F15	1	156092391	1q23.1	1.026921852	N/A	1.026921852	N/A	1	UNKNOWN: USER IMPORTED
N0715I08	1	156155230	1q23.1	0.950833169	N/A	0.950833169	N/A	1	UNKNOWN: USER IMPORTED
N0706A04	1	156521587	1q23.1	1.032759534	N/A	1.032759534	N/A	1	UNKNOWN: USER IMPORTED
N0196A16	1	156818296	1q23.1	1.119032195	N/A	1.119032195	N/A	1	UNKNOWN: USER IMPORTED
N0735D24	1	156963724	1q23.1	0.853114246	N/A	0.853114246	N/A	1	UNKNOWN: USER IMPORTED
N0761E01	1	157072538	1q23.1	1.043402902	N/A	1.043402902	N/A	1	UNKNOWN: USER IMPORTED
N0193E22	1	157100063	1q23.1	1.104635918	N/A	1.104635918	N/A	1	UNKNOWN: USER IMPORTED
N0010B12	1	157269975	1q23.1	0.963985569	N/A	0.963985569	N/A	1	UNKNOWN: USER IMPORTED
N0812N05	1	157581966	1q23.1	1.019867607	N/A	1.019867607	N/A	1	UNKNOWN: USER IMPORTED
N0297K08	1	157886156	1q23.1	1.139824508	N/A	1.139824508	N/A	1	UNKNOWN: USER IMPORTED
N0696E14	1	157998371	1q23.1	1.067348997	N/A	1.067348997	N/A	1	UNKNOWN: USER IMPORTED
N0005K23	1	158190572	1q23.1	0.999778927	N/A	0.999778927	N/A	1	UNKNOWN: USER IMPORTED
N0706D17	1	158413822	1q23.1	0.976212063	N/A	0.976212063	N/A	1	UNKNOWN: USER IMPORTED
N0456P18	1	158462995	1q23.1	0.941322344	N/A	0.941322344	N/A	1	UNKNOWN: USER IMPORTED
N0227F08	1	158672657	1q23.1	0.942396003	N/A	0.942396003	N/A	1	UNKNOWN: USER IMPORTED
N0596D14	1	158831416	1q23.1	1.207553414	N/A	1.207553414	N/A	1	UNKNOWN: USER IMPORTED
N0757O20	1	158902272	1q23.1	0.976804164	N/A	0.976804164	N/A	1	UNKNOWN: USER IMPORTED
F0486M11	1	159059746	1q23.1	1.016125189	N/A	1.016125189	N/A	1	UNKNOWN: USER IMPORTED
N0334O09	1	159081422	1q23.1	0.901598338	N/A	0.901598338	N/A	1	UNKNOWN: USER IMPORTED
N0130F05	1	159093487	1q23.1	0.964225853	N/A	0.964225853	N/A	1	UNKNOWN: USER IMPORTED
N0710P22	1	159164705	1q23.1	0.938258323	N/A	0.938258323	N/A	1	UNKNOWN: USER IMPORTED
N0646D10	1	159204808	1q23.1	1.080178279	N/A	1.080178279	N/A	1	UNKNOWN: USER IMPORTED
N0363F04	1	159297863	1q23.1	1.014343542	N/A	1.014343542	N/A	1	UNKNOWN: USER IMPORTED
N0620O19	1	159445877	1q23.1	0.908150935	N/A	0.908150935	N/A	1	UNKNOWN: USER IMPORTED
N0327O04	1	159506429	1q23.1	1.076270987	N/A	1.076270987	N/A	1	UNKNOWN: USER IMPORTED
N0153H12	1	159705293	1q23.1	1.071770802	N/A	1.071770802	N/A	1	UNKNOWN: USER IMPORTED
N0267N12	1	159856730	1q23.1	1.050325525	N/A	1.050325525	N/A	1	UNKNOWN: USER IMPORTED
N0789L16	1	159987439	1q23.1	0.930646515	N/A	0.930646515	N/A	1	UNKNOWN: USER IMPORTED
N0376O23	1	160056335	1q23.1	1.032711339	N/A	1.032711339	N/A	1	UNKNOWN: USER IMPORTED
N0421P17	1	160302023	1q23.1	1.042625145	N/A	1.042625145	N/A	1	UNKNOWN: USER IMPORTED
N0118H18	1	160346491	1q23.1	1.110636099	N/A	1.110636099	N/A	1	UNKNOWN: USER IMPORTED
N0752H01	1	160386898	1q23.1	0.861820099	N/A	0.861820099	N/A	1	UNKNOWN: USER IMPORTED
N0360A20	1	160487082	1q23.1	1.011371458	N/A	1.011371458	N/A	1	UNKNOWN: USER IMPORTED
N0034G19	1	160606010	1q23.1	1.004914263	N/A	1.004914263	N/A	1	UNKNOWN: USER IMPORTED
N0343F16	1	160702075	1q23.1	0.951815782	N/A	0.951815782	N/A	1	UNKNOWN: USER IMPORTED
N0578G06	1	160792154	1q23.1	0.996386099	N/A	0.996386099	N/A	1	UNKNOWN: USER IMPORTED
N0749O07	1	161063018	1q23.1	0.998354481	N/A	0.998354481	N/A	1	UNKNOWN: USER IMPORTED
N0134M03	1	161142901	1q23.1	0.842421198	N/A	0.842421198	N/A	1	UNKNOWN: USER IMPORTED
N0026N03	1	161316832	1q23.1	0.94470869	N/A	0.94470869	N/A	1	UNKNOWN: USER IMPORTED
N0048D03	1	161615633	1q23.1	0.922432908	N/A	0.922432908	N/A	1	UNKNOWN: USER IMPORTED
N0090H22	1	161945546	1q23.1	1.007171233	N/A	1.007171233	N/A	1	UNKNOWN: USER IMPORTED
N0421I21	1	162007580	1q23.1	0.975989493	N/A	0.975989493	N/A	1	UNKNOWN: USER IMPORTED
N0606E15	1	162114661	1q23.1	0.989258578	N/A	0.989258578	N/A	1	UNKNOWN: USER IMPORTED
N0113F16	1	162192464	1q23.1	0.598768145	N/A	0.598768145	N/A	1	UNKNOWN: USER IMPORTED
N0756D01	1	162278552	1q23.1	0.990721465	N/A	0.990721465	N/A	1	UNKNOWN: USER IMPORTED
N0762E01	1	162403003	1q23.1	0.998324406	N/A	0.998324406	N/A	1	UNKNOWN: USER IMPORTED
N0467G04	1	162511641	1q23.1	0.965010736	N/A	0.965010736	N/A	1	UNKNOWN: USER IMPORTED
N0375H19	1	162651476	1q23.1	0.877519731	N/A	0.877519731	N/A	1	UNKNOWN: USER IMPORTED
N0725H21	1	162990889	1q23.1	0.858943219	N/A	0.858943219	N/A	1	UNKNOWN: USER IMPORTED
N0453H11	1	163144957	1q23.1	0.985463078	N/A	0.985463078	N/A	1	UNKNOWN: USER IMPORTED
N0713G21	1	163426396	1q23.1	1.053115911	N/A	1.053115911	N/A	1	UNKNOWN: USER IMPORTED
N0797P09	1	163512781	1q23.1	1.076138969	N/A	1.076138969	N/A	1	UNKNOWN: USER IMPORTED
N0418J06	1	163585033	1q23.1	1.06024814	N/A	1.06024814	N/A	1	UNKNOWN: USER IMPORTED
M2017D09	1	163817849	1q23.1	1.090830456	N/A	1.090830456	N/A	1	UNKNOWN: USER IMPORTED
N0140J16	1	163912873	1q23.1	1.063364908	N/A	1.063364908	N/A	1	UNKNOWN: USER IMPORTED
N0717A20	1	164045866	1q23.2	1.091252042	N/A	1.091252042	N/A	1	UNKNOWN: USER IMPORTED
N0381N09	1	164098870	1q23.2	1.066682871	N/A	1.066682871	N/A	1	UNKNOWN: USER IMPORTED
N0813F21	1	164132506	1q23.2	0.975251321	N/A	0.975251321	N/A	1	UNKNOWN: USER IMPORTED
N0138P14	1	164282602	1q23.2	1.03903622	N/A	1.03903622	N/A	1	UNKNOWN: USER IMPORTED
M2180I05	1	164334261	1q23.2	0.959591177	N/A	0.959591177	N/A	1	UNKNOWN: USER IMPORTED
N0167M06	1	164488832	1q23.2	0.940903331	N/A	0.940903331	N/A	1	UNKNOWN: USER IMPORTED
N0249C05	1	164694128	1q23.2	0.972303979	N/A	0.972303979	N/A	1	UNKNOWN: USER IMPORTED
N0297C08	1	164802746	1q23.2	1.033999552	N/A	1.033999552	N/A	1	UNKNOWN: USER IMPORTED
N0692N22	1	164875207	1q23.2	1.048723003	N/A	1.048723003	N/A	1	UNKNOWN: USER IMPORTED
N0403G21	1	164967776	1q23.2	1.007945131	N/A	1.007945131	N/A	1	UNKNOWN: USER IMPORTED
N0168G01	1	165128817	1q23.2	1.052807936	N/A	1.052807936	N/A	1	UNKNOWN: USER IMPORTED
N0030K06	1	165280025	1q23.2	0.951966603	N/A	0.951966603	N/A	1	UNKNOWN: USER IMPORTED
N0455M21	1	165291969	1q23.2	1.031708142	N/A	1.031708142	N/A	1	UNKNOWN: USER IMPORTED
N0130E07	1	165376126	1q23.2	1.068836919	N/A	1.068836919	N/A	1	UNKNOWN: USER IMPORTED
N0738F02	1	165528700	1q23.2	0.984268753	N/A	0.984268753	N/A	1	UNKNOWN: USER IMPORTED
N0267L03	1	165652268	1q23.2	1.024879238	N/A	1.024879238	N/A	1	UNKNOWN: USER IMPORTED
N0101N07	1	165718415	1q23.2	0.924917397	N/A	0.924917397	N/A	1	UNKNOWN: USER IMPORTED
N0734F20	1	165840376	1q23.2	0.902958497	N/A	0.902958497	N/A	1	UNKNOWN: USER IMPORTED
N0068B21	1	165934043	1q23.2	0.997832545	N/A	0.997832545	N/A	1	UNKNOWN: USER IMPORTED
N0629E07	1	166016705	1q23.2	0.981882327	N/A	0.981882327	N/A	1	UNKNOWN: USER IMPORTED
N0137J06	1	166113653	1q23.2	1.079667131	N/A	1.079667131	N/A	1	UNKNOWN: USER IMPORTED
N0739J03	1	166267775	1q23.2	0.897231358	N/A	0.897231358	N/A	1	UNKNOWN: USER IMPORTED
N0621N08	1	166394171	1q23.2	1.013232573	N/A	1.013232573	N/A	1	UNKNOWN: USER IMPORTED
N0616K15	1	166486788	1q23.2	0.922397479	N/A	0.922397479	N/A	1	UNKNOWN: USER IMPORTED
N0785D08	1	166595703	1q23.2	0.927649988	N/A	0.927649988	N/A	1	UNKNOWN: USER IMPORTED
N0302L24	1	166706859	1q23.2	0.949087743	N/A	0.949087743	N/A	1	UNKNOWN: USER IMPORTED
N0754A18	1	166901295	1q23.2	0.949035688	N/A	0.949035688	N/A	1	UNKNOWN: USER IMPORTED
N0505H24	1	167069652	1q23.2	0.907884128	N/A	0.907884128	N/A	1	UNKNOWN: USER IMPORTED
N0501E19	1	167093507	1q23.2	0.928714839	N/A	0.928714839	N/A	1	UNKNOWN: USER IMPORTED
N0291O14	1	167270138	1q23.2	1.000365585	N/A	1.000365585	N/A	1	UNKNOWN: USER IMPORTED
N0270E17	1	167333930	1q23.2	0.983545515	N/A	0.983545515	N/A	1	UNKNOWN: USER IMPORTED
N0165A08	1	167440138	1q23.3	0.803681784	N/A	0.803681784	N/A	1	UNKNOWN: USER IMPORTED
N0601A03	1	167600797	1q23.3	0.99271155	N/A	0.99271155	N/A	1	UNKNOWN: USER IMPORTED
N0640J01	1	167747004	1q23.3	1.020038617	N/A	1.020038617	N/A	1	UNKNOWN: USER IMPORTED
N0562K10	1	167804582	1q23.3	1.029562407	N/A	1.029562407	N/A	1	UNKNOWN: USER IMPORTED
N0220H11	1	167965550	1q23.3	1.000081262	N/A	1.000081262	N/A	1	UNKNOWN: USER IMPORTED
N0502H08	1	168210707	1q23.3	1.026785381	N/A	1.026785381	N/A	1	UNKNOWN: USER IMPORTED
N0398I12	1	168363383	1q23.3	1.147459572	N/A	1.147459572	N/A	1	UNKNOWN: USER IMPORTED
N0776I22	1	168562444	1q23.3	0.955338203	N/A	0.955338203	N/A	1	UNKNOWN: USER IMPORTED
N0525H10	1	168687609	1q23.3	0.966741417	N/A	0.966741417	N/A	1	UNKNOWN: USER IMPORTED
N0023N17	1	169023145	1q23.3	1.008128016	N/A	1.008128016	N/A	1	UNKNOWN: USER IMPORTED
N0735M21	1	169128862	1q23.3	1.035145751	N/A	1.035145751	N/A	1	UNKNOWN: USER IMPORTED
N0448B23	1	169157867	1q23.3	1.001519999	N/A	1.001519999	N/A	1	UNKNOWN: USER IMPORTED
N0760K13	1	169305786	1q23.3	1.05357352	N/A	1.05357352	N/A	1	UNKNOWN: USER IMPORTED
N0157E07	1	169337316	1q23.3	0.920322899	N/A	0.920322899	N/A	1	UNKNOWN: USER IMPORTED
N0093H02	1	169492889	1q23.3	0.998494198	N/A	0.998494198	N/A	1	UNKNOWN: USER IMPORTED
M2012G02	1	169652465	1q23.3	1.071144955	N/A	1.071144955	N/A	1	UNKNOWN: USER IMPORTED
N0723L18	1	169684067	1q23.3	0.998586987	N/A	0.998586987	N/A	1	UNKNOWN: USER IMPORTED
N0354H16	1	169848107	1q23.3	0.860469242	N/A	0.860469242	N/A	1	UNKNOWN: USER IMPORTED
N0336I07	1	170054193	1q23.3	0.854480937	N/A	0.854480937	N/A	1	UNKNOWN: USER IMPORTED
N0339A06	1	170145600	1q23.3	0.80687139	N/A	0.80687139	N/A	1	UNKNOWN: USER IMPORTED
N0004A06	1	170335224	1q23.3	1.044426981	N/A	1.044426981	N/A	1	UNKNOWN: USER IMPORTED
N0788B11	1	170377047	1q23.3	1.006940647	N/A	1.006940647	N/A	1	UNKNOWN: USER IMPORTED
N0177C22	1	170486266	1q23.3	1.048212844	N/A	1.048212844	N/A	1	UNKNOWN: USER IMPORTED
N0625F21	1	170530241	1q23.3	0.844309429	N/A	0.844309429	N/A	1	UNKNOWN: USER IMPORTED
N0673B19	1	170618251	1q23.3	0.918624085	N/A	0.918624085	N/A	1	UNKNOWN: USER IMPORTED
N0146E14	1	170768634	1q23.3	1.120919436	N/A	1.120919436	N/A	1	UNKNOWN: USER IMPORTED
N0441C04	1	170948069	1q23.3	0.875448417	N/A	0.875448417	N/A	1	UNKNOWN: USER IMPORTED
N0009F08	1	171189854	1q23.3	0.978220733	N/A	0.978220733	N/A	1	UNKNOWN: USER IMPORTED
N0423K01	1	171309704	1q23.3	1.086679514	N/A	1.086679514	N/A	1	UNKNOWN: USER IMPORTED
N0642M09	1	171402237	1q23.3	0.961467829	N/A	0.961467829	N/A	1	UNKNOWN: USER IMPORTED
N0288P06	1	171632594	1q23.3	0.965245577	N/A	0.965245577	N/A	1	UNKNOWN: USER IMPORTED
N0365P17	1	171810499	1q23.3	0.961550563	N/A	0.961550563	N/A	1	UNKNOWN: USER IMPORTED
N0524L14	1	172157252	1q24.1	0.963872058	N/A	0.963872058	N/A	1	UNKNOWN: USER IMPORTED
N0605A14	1	172258464	1q24.1	1.035059752	N/A	1.035059752	N/A	1	UNKNOWN: USER IMPORTED
N0102E20	1	172355409	1q24.1	1.075508075	N/A	1.075508075	N/A	1	UNKNOWN: USER IMPORTED
N0501L15	1	172460643	1q24.1	0.974952154	N/A	0.974952154	N/A	1	UNKNOWN: USER IMPORTED
N0663B10	1	172619354	1q24.1	1.222133764	N/A	1.222133764	N/A	1	UNKNOWN: USER IMPORTED
N0195C07	1	172699101	1q24.1	0.866427858	N/A	0.866427858	N/A	1	UNKNOWN: USER IMPORTED
N0004A11	1	172808462	1q24.1	0.878194664	N/A	0.878194664	N/A	1	UNKNOWN: USER IMPORTED
M2016G18	1	172953296	1q24.1	1.027077522	N/A	1.027077522	N/A	1	UNKNOWN: USER IMPORTED
N0761K16	1	172978515	1q24.1	0.903765449	N/A	0.903765449	N/A	1	UNKNOWN: USER IMPORTED
N0655F10	1	173291277	1q24.1	1.037616385	N/A	1.037616385	N/A	1	UNKNOWN: USER IMPORTED
N0604C16	1	173451399	1q24.1	0.957393782	N/A	0.957393782	N/A	1	UNKNOWN: USER IMPORTED
N0195J04	1	173614792	1q24.1	1.029906306	N/A	1.029906306	N/A	1	UNKNOWN: USER IMPORTED
N0815I04	1	173844695	1q24.1	0.96811553	N/A	0.96811553	N/A	1	UNKNOWN: USER IMPORTED
N0524J18	1	173931269	1q24.1	0.913219964	N/A	0.913219964	N/A	1	UNKNOWN: USER IMPORTED
M2013D17	1	174066523	1q24.1	1.12479981	N/A	1.12479981	N/A	1	UNKNOWN: USER IMPORTED
N0063B19	1	174170115	1q24.1	0.972502896	N/A	0.972502896	N/A	1	UNKNOWN: USER IMPORTED
N0205L10	1	174217275	1q24.1	1.123671622	N/A	1.123671622	N/A	1	UNKNOWN: USER IMPORTED
N0033I15	1	174316438	1q24.1	0.996693837	N/A	0.996693837	N/A	1	UNKNOWN: USER IMPORTED
N0080P23	1	174337622	1q24.1	1.08739344	N/A	1.08739344	N/A	1	UNKNOWN: USER IMPORTED
N0142H13	1	174438972	1q24.1	0.928214379	N/A	0.928214379	N/A	1	UNKNOWN: USER IMPORTED
N0313B11	1	174508614	1q24.1	0.983319303	N/A	0.983319303	N/A	1	UNKNOWN: USER IMPORTED
N0301E09	1	174655374	1q24.2	0.863268931	N/A	0.863268931	N/A	1	UNKNOWN: USER IMPORTED
N0075F22	1	174659177	1q24.2	1.016625055	N/A	1.016625055	N/A	1	UNKNOWN: USER IMPORTED
N0258K09	1	174728815	1q24.2	0.848249181	N/A	0.848249181	N/A	1	UNKNOWN: USER IMPORTED
N0522G08	1	174771354	1q24.2	1.061836609	N/A	1.061836609	N/A	1	UNKNOWN: USER IMPORTED
N0162H11	1	174889166	1q24.2	1.054827195	N/A	1.054827195	N/A	1	UNKNOWN: USER IMPORTED
N0714G07	1	174994286	1q24.2	0.911644954	N/A	0.911644954	N/A	1	UNKNOWN: USER IMPORTED
N0642H09	1	175276193	1q24.2	0.999765765	N/A	0.999765765	N/A	1	UNKNOWN: USER IMPORTED
N0351I08	1	175408583	1q24.2	0.896289519	N/A	0.896289519	N/A	1	UNKNOWN: USER IMPORTED
N0177A02	1	175511104	1q24.2	1.04060361	N/A	1.04060361	N/A	1	UNKNOWN: USER IMPORTED
N0520H23	1	175752473	1q24.2	0.990257948	N/A	0.990257948	N/A	1	UNKNOWN: USER IMPORTED
N0145J19	1	175852539	1q24.2	1.063578769	N/A	1.063578769	N/A	1	UNKNOWN: USER IMPORTED
N0231P05	1	176018008	1q24.2	1.298394347	N/A	1.298394347	N/A	1	UNKNOWN: USER IMPORTED
N0427G13	1	176118598	1q24.2	0.999998627	N/A	0.999998627	N/A	1	UNKNOWN: USER IMPORTED
N0620B08	1	176199435	1q24.2	1.121246017	N/A	1.121246017	N/A	1	UNKNOWN: USER IMPORTED
M2026L10	1	176246844	1q24.2	0.92691904	N/A	0.92691904	N/A	1	UNKNOWN: USER IMPORTED
N0048O14	1	176365299	1q24.2	0.990259982	N/A	0.990259982	N/A	1	UNKNOWN: USER IMPORTED
N0656N11	1	176546858	1q24.2	1.121287582	N/A	1.121287582	N/A	1	UNKNOWN: USER IMPORTED
N0172P10	1	176583063	1q24.2	1.19599938	N/A	1.19599938	N/A	1	UNKNOWN: USER IMPORTED
N0796G10	1	176705808	1q24.2	0.984492866	N/A	0.984492866	N/A	1	UNKNOWN: USER IMPORTED
N0118D10	1	176724345	1q24.2	1.029939954	N/A	1.029939954	N/A	1	UNKNOWN: USER IMPORTED
N0291H10	1	176915074	1q24.2	1.060023195	N/A	1.060023195	N/A	1	UNKNOWN: USER IMPORTED
N0763L03	1	177065295	1q24.2	0.940739743	N/A	0.940739743	N/A	1	UNKNOWN: USER IMPORTED
N0471P08	1	177114752	1q24.2	0.973463935	N/A	0.973463935	N/A	1	UNKNOWN: USER IMPORTED
N0712J24	1	177169304	1q24.2	1.078299648	N/A	1.078299648	N/A	1	UNKNOWN: USER IMPORTED
N0514A12	1	177343649	1q24.3	1.067138896	N/A	1.067138896	N/A	1	UNKNOWN: USER IMPORTED
N0540K16	1	177668003	1q24.3	1.217264741	N/A	1.217264741	N/A	1	UNKNOWN: USER IMPORTED
N0380B22	1	177716178	1q24.3	0.938125909	N/A	0.938125909	N/A	1	UNKNOWN: USER IMPORTED
N0762A17	1	177893870	1q24.3	1.125475734	N/A	1.125475734	N/A	1	UNKNOWN: USER IMPORTED
N0814E19	1	178079522	1q24.3	1.026307385	N/A	1.026307385	N/A	1	UNKNOWN: USER IMPORTED
N0696J17	1	178245801	1q24.3	0.991798252	N/A	0.991798252	N/A	1	UNKNOWN: USER IMPORTED
N0021M14	1	178391541	1q24.3	0.978605999	N/A	0.978605999	N/A	1	UNKNOWN: USER IMPORTED
N0286G01	1	178501745	1q24.3	0.981080512	N/A	0.981080512	N/A	1	UNKNOWN: USER IMPORTED
N0675H14	1	178699573	1q24.3	1.106418258	N/A	1.106418258	N/A	1	UNKNOWN: USER IMPORTED
N0650D19	1	178913367	1q24.3	1.183689262	N/A	1.183689262	N/A	1	UNKNOWN: USER IMPORTED
N0183H04	1	178971654	1q24.3	0.955992949	N/A	0.955992949	N/A	1	UNKNOWN: USER IMPORTED
N0328I09	1	179132838	1q24.3	1.116213703	N/A	1.116213703	N/A	1	UNKNOWN: USER IMPORTED
N0249O06	1	179299769	1q24.3	1.047895962	N/A	1.047895962	N/A	1	UNKNOWN: USER IMPORTED
N0450F15	1	179324605	1q24.3	0.937914324	N/A	0.937914324	N/A	1	UNKNOWN: USER IMPORTED
N0444P14	1	179366505	1q24.3	0.821144951	N/A	0.821144951	N/A	1	UNKNOWN: USER IMPORTED
N0611M11	1	179546406	1q24.3	1.018245094	N/A	1.018245094	N/A	1	UNKNOWN: USER IMPORTED
N0175L01	1	179682894	1q24.3	1.012734884	N/A	1.012734884	N/A	1	UNKNOWN: USER IMPORTED
N0691F12	1	179886588	1q24.3	0.917848802	N/A	0.917848802	N/A	1	UNKNOWN: USER IMPORTED
N0299L22	1	180012894	1q24.3	0.989426807	N/A	0.989426807	N/A	1	UNKNOWN: USER IMPORTED
M2265D13	1	180025673	1q24.3	1.055388419	N/A	1.055388419	N/A	1	UNKNOWN: USER IMPORTED
N0293B07	1	180174682	1q24.3	0.827952677	N/A	0.827952677	N/A	1	UNKNOWN: USER IMPORTED
N0813I19	1	180191153	1q24.3	1.036443168	N/A	1.036443168	N/A	1	UNKNOWN: USER IMPORTED
N0444D13	1	180203022	1q24.3	1.034383433	N/A	1.034383433	N/A	1	UNKNOWN: USER IMPORTED
N0712M16	1	180290979	1q24.3	0.996953004	N/A	0.996953004	N/A	1	UNKNOWN: USER IMPORTED
N0316E13	1	180307127	1q24.3	0.956716671	N/A	0.956716671	N/A	1	UNKNOWN: USER IMPORTED
N0813H16	1	180472925	1q24.3	1.028436198	N/A	1.028436198	N/A	1	UNKNOWN: USER IMPORTED
N0789K21	1	180743463	1q25.1	0.889273672	N/A	0.889273672	N/A	1	UNKNOWN: USER IMPORTED
N0522B03	1	180966063	1q25.1	1.057875085	N/A	1.057875085	N/A	1	UNKNOWN: USER IMPORTED
N0703I24	1	181230872	1q25.1	0.88656503	N/A	0.88656503	N/A	1	UNKNOWN: USER IMPORTED
N0195E24	1	181316881	1q25.1	0.923356439	N/A	0.923356439	N/A	1	UNKNOWN: USER IMPORTED
N0169M10	1	181464361	1q25.1	1.071504985	N/A	1.071504985	N/A	1	UNKNOWN: USER IMPORTED
N0475E13	1	181616158	1q25.1	1.007029319	N/A	1.007029319	N/A	1	UNKNOWN: USER IMPORTED
N0464A18	1	181826586	1q25.1	1.189002633	N/A	1.189002633	N/A	1	UNKNOWN: USER IMPORTED
M2019N05	1	181976551	1q25.1	0.877253518	N/A	0.877253518	N/A	1	UNKNOWN: USER IMPORTED
N0298B16	1	182097212	1q25.1	0.912789075	N/A	0.912789075	N/A	1	UNKNOWN: USER IMPORTED
N0720P19	1	182206957	1q25.1	0.925970076	N/A	0.925970076	N/A	1	UNKNOWN: USER IMPORTED
N0203K08	1	182305413	1q25.1	1.007523841	N/A	1.007523841	N/A	1	UNKNOWN: USER IMPORTED
N0088K17	1	182376186	1q25.1	0.952944465	N/A	0.952944465	N/A	1	UNKNOWN: USER IMPORTED
N0523E21	1	182497371	1q25.1	0.934028705	N/A	0.934028705	N/A	1	UNKNOWN: USER IMPORTED
N0339I02	1	182764860	1q25.2	0.900716075	N/A	0.900716075	N/A	1	UNKNOWN: USER IMPORTED
N0717L04	1	182885983	1q25.2	0.974206856	N/A	0.974206856	N/A	1	UNKNOWN: USER IMPORTED
N0070N10	1	182984801	1q25.2	0.989612292	N/A	0.989612292	N/A	1	UNKNOWN: USER IMPORTED
N0809N05	1	183126574	1q25.2	0.828983881	N/A	0.828983881	N/A	1	UNKNOWN: USER IMPORTED
N0663B01	1	183323598	1q25.2	1.023693254	N/A	1.023693254	N/A	1	UNKNOWN: USER IMPORTED
N0629K23	1	183474123	1q25.2	1.009103404	N/A	1.009103404	N/A	1	UNKNOWN: USER IMPORTED
N0197C12	1	183617210	1q25.2	0.913005905	N/A	0.913005905	N/A	1	UNKNOWN: USER IMPORTED
N0108M21	1	183696640	1q25.2	0.955993048	N/A	0.955993048	N/A	1	UNKNOWN: USER IMPORTED
N0431K17	1	183867279	1q25.2	0.999706882	N/A	0.999706882	N/A	1	UNKNOWN: USER IMPORTED
M2245J12	1	183989280	1q25.2	1.13439337	N/A	1.13439337	N/A	1	UNKNOWN: USER IMPORTED
N0603E15	1	184198454	1q25.2	1.010687816	N/A	1.010687816	N/A	1	UNKNOWN: USER IMPORTED
N0478P15	1	184249547	1q25.2	1.070893289	N/A	1.070893289	N/A	1	UNKNOWN: USER IMPORTED
N0478K08	1	184329906	1q25.2	0.898289777	N/A	0.898289777	N/A	1	UNKNOWN: USER IMPORTED
N0076I10	1	184716977	1q25.2	0.935723858	N/A	0.935723858	N/A	1	UNKNOWN: USER IMPORTED
N0582N07	1	184798873	1q25.2	0.950304405	N/A	0.950304405	N/A	1	UNKNOWN: USER IMPORTED
N0681N21	1	184843224	1q25.2	0.892158964	N/A	0.892158964	N/A	1	UNKNOWN: USER IMPORTED
N0804A08	1	184943781	1q25.2	1.06916538	N/A	1.06916538	N/A	1	UNKNOWN: USER IMPORTED
N0279F07	1	185208734	1q25.2	1.099914351	N/A	1.099914351	N/A	1	UNKNOWN: USER IMPORTED
N0010L01	1	185287697	1q25.2	0.904631185	N/A	0.904631185	N/A	1	UNKNOWN: USER IMPORTED
N0191C15	1	185420818	1q25.2	0.942174522	N/A	0.942174522	N/A	1	UNKNOWN: USER IMPORTED
N0618P09	1	185559457	1q25.3	0.918880105	N/A	0.918880105	N/A	1	UNKNOWN: USER IMPORTED
N0417K10	1	185721926	1q25.3	0.876148091	N/A	0.876148091	N/A	1	UNKNOWN: USER IMPORTED
N0530J24	1	185824725	1q25.3	1.021302188	N/A	1.021302188	N/A	1	UNKNOWN: USER IMPORTED
N0666A19	1	186061046	1q25.3	0.862662282	N/A	0.862662282	N/A	1	UNKNOWN: USER IMPORTED
N0161M22	1	186210037	1q25.3	0.906274777	N/A	0.906274777	N/A	1	UNKNOWN: USER IMPORTED
N0597O22	1	186262261	1q25.3	0.977451388	N/A	0.977451388	N/A	1	UNKNOWN: USER IMPORTED
N0090I05	1	186417550	1q25.3	1.002387517	N/A	1.002387517	N/A	1	UNKNOWN: USER IMPORTED
N0147L21	1	186417949	1q25.3	1.024747418	N/A	1.024747418	N/A	1	UNKNOWN: USER IMPORTED
N0679G14	1	186456650	1q25.3	0.962253107	N/A	0.962253107	N/A	1	UNKNOWN: USER IMPORTED
N0437M12	1	186766935	1q25.3	1.037614999	N/A	1.037614999	N/A	1	UNKNOWN: USER IMPORTED
N0359I14	1	186922233	1q25.3	1.001157296	N/A	1.001157296	N/A	1	UNKNOWN: USER IMPORTED
N0689O03	1	187181127	1q25.3	0.978378184	N/A	0.978378184	N/A	1	UNKNOWN: USER IMPORTED
N0101D17	1	187262656	1q25.3	0.925513951	N/A	0.925513951	N/A	1	UNKNOWN: USER IMPORTED
N0385L01	1	187565629	1q25.3	0.983376573	N/A	0.983376573	N/A	1	UNKNOWN: USER IMPORTED
N0815D14	1	187644559	1q25.3	0.986607992	N/A	0.986607992	N/A	1	UNKNOWN: USER IMPORTED
N0350K10	1	187901836	1q25.3	1.145631709	N/A	1.145631709	N/A	1	UNKNOWN: USER IMPORTED
N0119C05	1	188020153	1q25.3	0.782882543	N/A	0.782882543	N/A	1	UNKNOWN: USER IMPORTED
N0434E18	1	188080378	1q25.3	0.882891491	N/A	0.882891491	N/A	1	UNKNOWN: USER IMPORTED
N0816L02	1	188221632	1q25.3	0.9945779	N/A	0.9945779	N/A	1	UNKNOWN: USER IMPORTED
N0167B22	1	188503888	1q25.3	0.913948239	N/A	0.913948239	N/A	1	UNKNOWN: USER IMPORTED
N0379M10	1	188696366	1q25.3	1.055241557	N/A	1.055241557	N/A	1	UNKNOWN: USER IMPORTED
N0768J17	1	188808208	1q25.3	0.893064879	N/A	0.893064879	N/A	1	UNKNOWN: USER IMPORTED
N0657K17	1	188870914	1q25.3	0.922630836	N/A	0.922630836	N/A	1	UNKNOWN: USER IMPORTED
N0013G05	1	188975639	1q25.3	0.830043784	N/A	0.830043784	N/A	1	UNKNOWN: USER IMPORTED
N0272B08	1	189157609	1q25.3	1.022669077	N/A	1.022669077	N/A	1	UNKNOWN: USER IMPORTED
N0577F07	1	189313984	1q25.3	1.021957428	N/A	1.021957428	N/A	1	UNKNOWN: USER IMPORTED
N0048A18	1	189409232	1q25.3	0.802200294	N/A	0.802200294	N/A	1	UNKNOWN: USER IMPORTED
N0230L10	1	189529262	1q25.3	1.06851113	N/A	1.06851113	N/A	1	UNKNOWN: USER IMPORTED
N0185C19	1	189610402	1q25.3	1.000342329	N/A	1.000342329	N/A	1	UNKNOWN: USER IMPORTED
N0452J13	1	189693790	1q25.3	0.938624687	N/A	0.938624687	N/A	1	UNKNOWN: USER IMPORTED
N0096D19	1	189808891	1q25.3	1.057573047	N/A	1.057573047	N/A	1	UNKNOWN: USER IMPORTED
N0751A22	1	190026989	1q25.3	1.219573568	N/A	1.219573568	N/A	1	UNKNOWN: USER IMPORTED
N0597D16	1	190188296	1q25.3	0.917659583	N/A	0.917659583	N/A	1	UNKNOWN: USER IMPORTED
N0358A09	1	190229520	1q25.3	1.004017353	N/A	1.004017353	N/A	1	UNKNOWN: USER IMPORTED
N0124P19	1	190323314	1q25.3	1.020659417	N/A	1.020659417	N/A	1	UNKNOWN: USER IMPORTED
N0448E13	1	190573720	1q25.3	0.986433241	N/A	0.986433241	N/A	1	UNKNOWN: USER IMPORTED
N0161D01	1	190663120	1q25.3	0.990456014	N/A	0.990456014	N/A	1	UNKNOWN: USER IMPORTED
N0737F07	1	190844375	1q25.3	0.968919018	N/A	0.968919018	N/A	1	UNKNOWN: USER IMPORTED
N0268N01	1	190939810	1q25.3	0.863446076	N/A	0.863446076	N/A	1	UNKNOWN: USER IMPORTED
N0623G14	1	191119345	1q25.3	0.841224724	N/A	0.841224724	N/A	1	UNKNOWN: USER IMPORTED
N0383P18	1	191143936	1q25.3	1.159583638	N/A	1.159583638	N/A	1	UNKNOWN: USER IMPORTED
N0115J20	1	191265026	1q25.3	1.026204265	N/A	1.026204265	N/A	1	UNKNOWN: USER IMPORTED
N0185F19	1	191281310	1q25.3	0.972115354	N/A	0.972115354	N/A	1	UNKNOWN: USER IMPORTED
N0756L05	1	191386805	1q25.3	0.683063606	N/A	0.683063606	N/A	1	UNKNOWN: USER IMPORTED
N0157J22	1	191510574	1q25.3	0.826610727	N/A	0.826610727	N/A	1	UNKNOWN: USER IMPORTED
N0157I23	1	191619615	1q25.3	0.978429052	N/A	0.978429052	N/A	1	UNKNOWN: USER IMPORTED
N0719L01	1	191713349	1q25.3	1.02446349	N/A	1.02446349	N/A	1	UNKNOWN: USER IMPORTED
N0173E24	1	191724384	1q25.3	0.798507951	N/A	0.798507951	N/A	1	UNKNOWN: USER IMPORTED
N0048M15	1	191785152	1q31.1	0.800082467	N/A	0.800082467	N/A	1	UNKNOWN: USER IMPORTED
N0784I08	1	192073025	1q31.1	0.835658006	N/A	0.835658006	N/A	1	UNKNOWN: USER IMPORTED
N0312N01	1	192153333	1q31.1	0.924703833	N/A	0.924703833	N/A	1	UNKNOWN: USER IMPORTED
N0473H17	1	192270221	1q31.1	0.82542514	N/A	0.82542514	N/A	1	UNKNOWN: USER IMPORTED
N0630N17	1	192388599	1q31.1	0.931665151	N/A	0.931665151	N/A	1	UNKNOWN: USER IMPORTED
N0058O13	1	192584742	1q31.1	0.931767677	N/A	0.931767677	N/A	1	UNKNOWN: USER IMPORTED
M2037O19	1	192672131	1q31.1	0.925797186	N/A	0.925797186	N/A	1	UNKNOWN: USER IMPORTED
N0179H02	1	192726304	1q31.1	1.058681541	N/A	1.058681541	N/A	1	UNKNOWN: USER IMPORTED
N0662E13	1	192880088	1q31.1	0.868677307	N/A	0.868677307	N/A	1	UNKNOWN: USER IMPORTED
N0726C24	1	193082756	1q31.1	0.962662026	N/A	0.962662026	N/A	1	UNKNOWN: USER IMPORTED
N0769K10	1	193381624	1q31.1	0.977400421	N/A	0.977400421	N/A	1	UNKNOWN: USER IMPORTED
N0558O15	1	193489390	1q31.1	0.99800975	N/A	0.99800975	N/A	1	UNKNOWN: USER IMPORTED
N0419B18	1	193655535	1q31.1	0.919274674	N/A	0.919274674	N/A	1	UNKNOWN: USER IMPORTED
N0108J17	1	193974922	1q31.1	1.046080568	N/A	1.046080568	N/A	1	UNKNOWN: USER IMPORTED
N0702O20	1	194089491	1q31.1	0.960989734	N/A	0.960989734	N/A	1	UNKNOWN: USER IMPORTED
N0141E20	1	194395319	1q31.1	0.737703548	N/A	0.737703548	N/A	1	UNKNOWN: USER IMPORTED
N0111B13	1	194467320	1q31.1	1.004125916	N/A	1.004125916	N/A	1	UNKNOWN: USER IMPORTED
N0111B12	1	194614333	1q31.1	1.025580298	N/A	1.025580298	N/A	1	UNKNOWN: USER IMPORTED
N0135A15	1	194642466	1q31.1	1.00573784	N/A	1.00573784	N/A	1	UNKNOWN: USER IMPORTED
N0390O06	1	194794192	1q31.1	0.95745514	N/A	0.95745514	N/A	1	UNKNOWN: USER IMPORTED
N0004N14	1	194856688	1q31.1	0.848007709	N/A	0.848007709	N/A	1	UNKNOWN: USER IMPORTED
N0199D04	1	194999343	1q31.1	0.940976168	N/A	0.940976168	N/A	1	UNKNOWN: USER IMPORTED
M2014H03	1	195109941	1q31.1	1.012327648	N/A	1.012327648	N/A	1	UNKNOWN: USER IMPORTED
N0106H07	1	195220185	1q31.1	1.03696253	N/A	1.03696253	N/A	1	UNKNOWN: USER IMPORTED
N0455F11	1	195241894	1q31.1	0.931776188	N/A	0.931776188	N/A	1	UNKNOWN: USER IMPORTED
N0369P21	1	195422769	1q31.2	0.964119467	N/A	0.964119467	N/A	1	UNKNOWN: USER IMPORTED
N0133P01	1	195502430	1q31.2	0.78379499	N/A	0.78379499	N/A	1	UNKNOWN: USER IMPORTED
N0109H10	1	195620097	1q31.2	0.98124978	N/A	0.98124978	N/A	1	UNKNOWN: USER IMPORTED
N0399A23	1	195779590	1q31.2	0.987477023	N/A	0.987477023	N/A	1	UNKNOWN: USER IMPORTED
N0282K14	1	195901098	1q31.2	1.007382521	N/A	1.007382521	N/A	1	UNKNOWN: USER IMPORTED
N0722B07	1	195954772	1q31.2	0.88601776	N/A	0.88601776	N/A	1	UNKNOWN: USER IMPORTED
N0346I06	1	196094014	1q31.2	1.035736863	N/A	1.035736863	N/A	1	UNKNOWN: USER IMPORTED
N0115O14	1	196137600	1q31.2	0.842093627	N/A	0.842093627	N/A	1	UNKNOWN: USER IMPORTED
N0771I05	1	196240302	1q31.2	0.940931733	N/A	0.940931733	N/A	1	UNKNOWN: USER IMPORTED
N0470G13	1	196352325	1q31.2	0.979838832	N/A	0.979838832	N/A	1	UNKNOWN: USER IMPORTED
N0526N03	1	196517760	1q31.2	0.958582933	N/A	0.958582933	N/A	1	UNKNOWN: USER IMPORTED
N0699J10	1	196534766	1q31.2	1.083677544	N/A	1.083677544	N/A	1	UNKNOWN: USER IMPORTED
N0133P06	1	196661361	1q31.2	1.005404431	N/A	1.005404431	N/A	1	UNKNOWN: USER IMPORTED
N0121P12	1	196882957	1q31.2	0.819684244	N/A	0.819684244	N/A	1	UNKNOWN: USER IMPORTED
N0728L19	1	197142120	1q31.2	1.095598536	N/A	1.095598536	N/A	1	UNKNOWN: USER IMPORTED
N0119D06	1	197415502	1q31.3	1.004641023	N/A	1.004641023	N/A	1	UNKNOWN: USER IMPORTED
N0178L18	1	197515553	1q31.3	1.084251732	N/A	1.084251732	N/A	1	UNKNOWN: USER IMPORTED
N0575O05	1	197586593	1q31.3	0.888801614	N/A	0.888801614	N/A	1	UNKNOWN: USER IMPORTED
M2022E07	1	197739691	1q31.3	0.920857403	N/A	0.920857403	N/A	1	UNKNOWN: USER IMPORTED
N0790I13	1	197800046	1q31.3	1.051898754	N/A	1.051898754	N/A	1	UNKNOWN: USER IMPORTED
M2073P18	1	197811303	1q31.3	1.155013486	N/A	1.155013486	N/A	1	UNKNOWN: USER IMPORTED
N0051H18	1	197895647	1q31.3	1.053783819	N/A	1.053783819	N/A	1	UNKNOWN: USER IMPORTED
M2315H22	1	197915017	1q31.3	0.968415094	N/A	0.968415094	N/A	1	UNKNOWN: USER IMPORTED
N0812F10	1	198030964	1q31.3	1.004038927	N/A	1.004038927	N/A	1	UNKNOWN: USER IMPORTED
M2016H18	1	198194968	1q31.3	1.037769284	N/A	1.037769284	N/A	1	UNKNOWN: USER IMPORTED
N0131N08	1	198261578	1q31.3	1.085720653	N/A	1.085720653	N/A	1	UNKNOWN: USER IMPORTED
N0802N20	1	198518883	1q31.3	0.967535899	N/A	0.967535899	N/A	1	UNKNOWN: USER IMPORTED
N0165E10	1	198560986	1q31.3	0.944485131	N/A	0.944485131	N/A	1	UNKNOWN: USER IMPORTED
N0684K15	1	198638841	1q31.3	1.070596002	N/A	1.070596002	N/A	1	UNKNOWN: USER IMPORTED
N0024J16	1	198736388	1q31.3	0.860382154	N/A	0.860382154	N/A	1	UNKNOWN: USER IMPORTED
N0624L09	1	198873655	1q31.3	0.783557477	N/A	0.783557477	N/A	1	UNKNOWN: USER IMPORTED
N0792C24	1	199170093	1q31.3	0.908790736	N/A	0.908790736	N/A	1	UNKNOWN: USER IMPORTED
N0038O14	1	199326430	1q31.3	1.054639064	N/A	1.054639064	N/A	1	UNKNOWN: USER IMPORTED
N0407E18	1	199441747	1q31.3	1.10542466	N/A	1.10542466	N/A	1	UNKNOWN: USER IMPORTED
N0134P09	1	199633458	1q31.3	1.046428525	N/A	1.046428525	N/A	1	UNKNOWN: USER IMPORTED
N0099A23	1	199683530	1q31.3	1.033481179	N/A	1.033481179	N/A	1	UNKNOWN: USER IMPORTED
N0783D13	1	199723869	1q31.3	1.030431508	N/A	1.030431508	N/A	1	UNKNOWN: USER IMPORTED
N0813P03	1	199846084	1q31.3	1.006148936	N/A	1.006148936	N/A	1	UNKNOWN: USER IMPORTED
N0317I07	1	199934195	1q31.3	0.963014832	N/A	0.963014832	N/A	1	UNKNOWN: USER IMPORTED
N0700B09	1	199997447	1q31.3	1.05185719	N/A	1.05185719	N/A	1	UNKNOWN: USER IMPORTED
N0559B21	1	200138911	1q31.3	0.931820326	N/A	0.931820326	N/A	1	UNKNOWN: USER IMPORTED
N0102D20	1	200349355	1q31.3	1.223656818	N/A	1.223656818	N/A	1	UNKNOWN: USER IMPORTED
N0617D19	1	200465760	1q31.3	1.10060314	N/A	1.10060314	N/A	1	UNKNOWN: USER IMPORTED
N0681D01	1	200619989	1q31.3	1.049029692	N/A	1.049029692	N/A	1	UNKNOWN: USER IMPORTED
N0433N15	1	200818286	1q32.1	1.00997488	N/A	1.00997488	N/A	1	UNKNOWN: USER IMPORTED
N0734H02	1	201010229	1q32.1	1.077860248	N/A	1.077860248	N/A	1	UNKNOWN: USER IMPORTED
N0621K12	1	201167255	1q32.1	1.109189247	N/A	1.109189247	N/A	1	UNKNOWN: USER IMPORTED
N0805B14	1	201278003	1q32.1	1.08827501	N/A	1.08827501	N/A	1	UNKNOWN: USER IMPORTED
N0121G04	1	201424320	1q32.1	1.135192998	N/A	1.135192998	N/A	1	UNKNOWN: USER IMPORTED
N0735C04	1	201761993	1q32.1	1.044642227	N/A	1.044642227	N/A	1	UNKNOWN: USER IMPORTED
N0580K21	1	201945448	1q32.1	0.980705508	N/A	0.980705508	N/A	1	UNKNOWN: USER IMPORTED
N0326J24	1	202031900	1q32.1	0.979877566	N/A	0.979877566	N/A	1	UNKNOWN: USER IMPORTED
N0024I04	1	202066963	1q32.1	1.066743437	N/A	1.066743437	N/A	1	UNKNOWN: USER IMPORTED
N0196O22	1	202212871	1q32.1	1.087866586	N/A	1.087866586	N/A	1	UNKNOWN: USER IMPORTED
N0115N23	1	202696445	1q32.1	1.040917919	N/A	1.040917919	N/A	1	UNKNOWN: USER IMPORTED
N0344P13	1	202728211	1q32.1	0.958118297	N/A	0.958118297	N/A	1	UNKNOWN: USER IMPORTED
N0106H10	1	202843882	1q32.1	0.924448605	N/A	0.924448605	N/A	1	UNKNOWN: USER IMPORTED
N0320J21	1	202890322	1q32.1	1.041301899	N/A	1.041301899	N/A	1	UNKNOWN: USER IMPORTED
N0510I18	1	202975887	1q32.1	0.988323105	N/A	0.988323105	N/A	1	UNKNOWN: USER IMPORTED
N0082K10	1	203012649	1q32.1	1.002603159	N/A	1.002603159	N/A	1	UNKNOWN: USER IMPORTED
M2118A08	1	203076858	1q32.1	0.870813938	N/A	0.870813938	N/A	1	UNKNOWN: USER IMPORTED
N0421E17	1	203134471	1q32.1	1.052424055	N/A	1.052424055	N/A	1	UNKNOWN: USER IMPORTED
M2003B03	1	203255171	1q32.1	1.095277893	N/A	1.095277893	N/A	1	UNKNOWN: USER IMPORTED
N0665L20	1	203323914	1q32.1	1.055314889	N/A	1.055314889	N/A	1	UNKNOWN: USER IMPORTED
N0595K11	1	203521456	1q32.1	0.903178692	N/A	0.903178692	N/A	1	UNKNOWN: USER IMPORTED
N0237C22	1	203578464	1q32.1	0.970587054	N/A	0.970587054	N/A	1	UNKNOWN: USER IMPORTED
N0615M18	1	203778945	1q32.1	0.997821758	N/A	0.997821758	N/A	1	UNKNOWN: USER IMPORTED
N0164O23	1	203859292	1q32.1	0.915960571	N/A	0.915960571	N/A	1	UNKNOWN: USER IMPORTED
N0288B01	1	203972277	1q32.1	1.07272996	N/A	1.07272996	N/A	1	UNKNOWN: USER IMPORTED
N0780P19	1	204053472	1q32.1	0.99213462	N/A	0.99213462	N/A	1	UNKNOWN: USER IMPORTED
N0357P18	1	204103886	1q32.1	0.907069556	N/A	0.907069556	N/A	1	UNKNOWN: USER IMPORTED
N0367L23	1	204394569	1q32.1	1.051472913	N/A	1.051472913	N/A	1	UNKNOWN: USER IMPORTED
N0512L01	1	204508595	1q32.1	1.054337324	N/A	1.054337324	N/A	1	UNKNOWN: USER IMPORTED
N0288K21	1	204569258	1q32.1	1.043582621	N/A	1.043582621	N/A	1	UNKNOWN: USER IMPORTED
N0393J13	1	204717959	1q32.1	0.858032751	N/A	0.858032751	N/A	1	UNKNOWN: USER IMPORTED
N0789J18	1	204809321	1q32.1	1.222642439	N/A	1.222642439	N/A	1	UNKNOWN: USER IMPORTED
N0718L09	1	204898267	1q32.1	1.092835464	N/A	1.092835464	N/A	1	UNKNOWN: USER IMPORTED
N0002P02	1	204942377	1q32.1	1.043011104	N/A	1.043011104	N/A	1	UNKNOWN: USER IMPORTED
N0045F21	1	205028043	1q32.1	0.982015602	N/A	0.982015602	N/A	1	UNKNOWN: USER IMPORTED
N0069A02	1	205058875	1q32.1	0.83887928	N/A	0.83887928	N/A	1	UNKNOWN: USER IMPORTED
N0500C15	1	205184204	1q32.1	0.993506111	N/A	0.993506111	N/A	1	UNKNOWN: USER IMPORTED
N0106M16	1	205330484	1q32.1	1.068234625	N/A	1.068234625	N/A	1	UNKNOWN: USER IMPORTED
N0603J09	1	205540905	1q32.1	0.960232562	N/A	0.960232562	N/A	1	UNKNOWN: USER IMPORTED
N0044B06	1	205633539	1q32.1	1.01987691	N/A	1.01987691	N/A	1	UNKNOWN: USER IMPORTED
N0818N18	1	205762104	1q32.1	0.799135383	N/A	0.799135383	N/A	1	UNKNOWN: USER IMPORTED
N0185G15	1	205837432	1q32.1	0.991115737	N/A	0.991115737	N/A	1	UNKNOWN: USER IMPORTED
N0192J14	1	205921413	1q32.1	0.964521854	N/A	0.964521854	N/A	1	UNKNOWN: USER IMPORTED
N0079M12	1	206010382	1q32.1	0.946560997	N/A	0.946560997	N/A	1	UNKNOWN: USER IMPORTED
N0649C13	1	206077649	1q32.1	0.955236271	N/A	0.955236271	N/A	1	UNKNOWN: USER IMPORTED
N0746B01	1	206128048	1q32.1	0.976521127	N/A	0.976521127	N/A	1	UNKNOWN: USER IMPORTED
N0167J02	1	206228567	1q32.1	1.041171564	N/A	1.041171564	N/A	1	UNKNOWN: USER IMPORTED
N0645A13	1	206319347	1q32.1	0.98964764	N/A	0.98964764	N/A	1	UNKNOWN: USER IMPORTED
N0266N24	1	206669632	1q32.1	1.019390106	N/A	1.019390106	N/A	1	UNKNOWN: USER IMPORTED
N0156H13	1	206858039	1q32.1	0.941100962	N/A	0.941100962	N/A	1	UNKNOWN: USER IMPORTED
N0262C19	1	207114185	1q32.1	1.034891711	N/A	1.034891711	N/A	1	UNKNOWN: USER IMPORTED
M2016A12	1	207211004	1q32.1	1.124770121	N/A	1.124770121	N/A	1	UNKNOWN: USER IMPORTED
N0320H18	1	207353869	1q32.1	1.099910392	N/A	1.099910392	N/A	1	UNKNOWN: USER IMPORTED
N0159M04	1	207497696	1q32.1	1.079889206	N/A	1.079889206	N/A	1	UNKNOWN: USER IMPORTED
N0137J15	1	207587866	1q32.1	0.999035352	N/A	0.999035352	N/A	1	UNKNOWN: USER IMPORTED
N0217A24	1	207779912	1q32.1	0.973804172	N/A	0.973804172	N/A	1	UNKNOWN: USER IMPORTED
N0543B16	1	207871536	1q32.2	0.913156429	N/A	0.913156429	N/A	1	UNKNOWN: USER IMPORTED
N0749E03	1	207907292	1q32.2	1.093510398	N/A	1.093510398	N/A	1	UNKNOWN: USER IMPORTED
N0318L16	1	208093182	1q32.2	0.968635783	N/A	0.968635783	N/A	1	UNKNOWN: USER IMPORTED
N0024B10	1	208172856	1q32.2	0.997910133	N/A	0.997910133	N/A	1	UNKNOWN: USER IMPORTED
N0359E08	1	208269353	1q32.2	1.051468756	N/A	1.051468756	N/A	1	UNKNOWN: USER IMPORTED
N0122M14	1	208477236	1q32.2	1.070093067	N/A	1.070093067	N/A	1	UNKNOWN: USER IMPORTED
N0685I19	1	208718081	1q32.2	1.035175243	N/A	1.035175243	N/A	1	UNKNOWN: USER IMPORTED
N0600E05	1	208910689	1q32.2	0.956103887	N/A	0.956103887	N/A	1	UNKNOWN: USER IMPORTED
N0365G10	1	209039277	1q32.2	1.119372631	N/A	1.119372631	N/A	1	UNKNOWN: USER IMPORTED
N0384C04	1	209073700	1q32.2	0.844539025	N/A	0.844539025	N/A	1	UNKNOWN: USER IMPORTED
N0061J19	1	209170886	1q32.2	0.994502381	N/A	0.994502381	N/A	1	UNKNOWN: USER IMPORTED
N0090A05	1	209321803	1q32.2	1.174690476	N/A	1.174690476	N/A	1	UNKNOWN: USER IMPORTED
N0460M21	1	209460805	1q32.2	1.047942574	N/A	1.047942574	N/A	1	UNKNOWN: USER IMPORTED
N0168K13	1	209585485	1q32.2	0.965268834	N/A	0.965268834	N/A	1	UNKNOWN: USER IMPORTED
N0275G03	1	209722115	1q32.2	0.908387557	N/A	0.908387557	N/A	1	UNKNOWN: USER IMPORTED
N0229M05	1	209853285	1q32.2	0.883697057	N/A	0.883697057	N/A	1	UNKNOWN: USER IMPORTED
N0770B01	1	209995011	1q32.2	1.02545976	N/A	1.02545976	N/A	1	UNKNOWN: USER IMPORTED
N0071C07	1	210091635	1q32.2	1.082542428	N/A	1.082542428	N/A	1	UNKNOWN: USER IMPORTED
N0142B08	1	210196691	1q32.2	1.052705706	N/A	1.052705706	N/A	1	UNKNOWN: USER IMPORTED
N0757D10	1	210402674	1q32.2	0.999725091	N/A	0.999725091	N/A	1	UNKNOWN: USER IMPORTED
N0164C02	1	210453873	1q32.2	1.012735676	N/A	1.012735676	N/A	1	UNKNOWN: USER IMPORTED
N0594F04	1	210578512	1q32.2	1.004434189	N/A	1.004434189	N/A	1	UNKNOWN: USER IMPORTED
N0503C11	1	210688723	1q32.2	1.146583742	N/A	1.146583742	N/A	1	UNKNOWN: USER IMPORTED
N0235A18	1	210957483	1q32.3	0.856874874	N/A	0.856874874	N/A	1	UNKNOWN: USER IMPORTED
N0379J09	1	211095411	1q32.3	0.997698993	N/A	0.997698993	N/A	1	UNKNOWN: USER IMPORTED
N0370I05	1	211206530	1q32.3	1.037067333	N/A	1.037067333	N/A	1	UNKNOWN: USER IMPORTED
N0105C24	1	211294592	1q32.3	0.993638515	N/A	0.993638515	N/A	1	UNKNOWN: USER IMPORTED
N0643F24	1	211436211	1q32.3	0.94667055	N/A	0.94667055	N/A	1	UNKNOWN: USER IMPORTED
N0281J12	1	211531329	1q32.3	1.023136879	N/A	1.023136879	N/A	1	UNKNOWN: USER IMPORTED
N0416E02	1	211692342	1q32.3	1.113150771	N/A	1.113150771	N/A	1	UNKNOWN: USER IMPORTED
N0081E23	1	211970575	1q32.3	0.935367489	N/A	0.935367489	N/A	1	UNKNOWN: USER IMPORTED
N0662B03	1	211973239	1q32.3	1.013659405	N/A	1.013659405	N/A	1	UNKNOWN: USER IMPORTED
N0664M17	1	212289793	1q32.3	1.007694356	N/A	1.007694356	N/A	1	UNKNOWN: USER IMPORTED
N0101K19	1	212400840	1q32.3	0.889715051	N/A	0.889715051	N/A	1	UNKNOWN: USER IMPORTED
N0794C09	1	212603883	1q32.3	1.009787244	N/A	1.009787244	N/A	1	UNKNOWN: USER IMPORTED
N0652O09	1	212722291	1q32.3	1.017961167	N/A	1.017961167	N/A	1	UNKNOWN: USER IMPORTED
N0713D04	1	212852663	1q32.3	0.978928918	N/A	0.978928918	N/A	1	UNKNOWN: USER IMPORTED
N0655C13	1	212917821	1q32.3	0.94706789	N/A	0.94706789	N/A	1	UNKNOWN: USER IMPORTED
N0114B04	1	212929353	1q32.3	1.018478451	N/A	1.018478451	N/A	1	UNKNOWN: USER IMPORTED
N0765H12	1	213048195	1q32.3	0.936179883	N/A	0.936179883	N/A	1	UNKNOWN: USER IMPORTED
N0118K21	1	213065376	1q32.3	0.938966211	N/A	0.938966211	N/A	1	UNKNOWN: USER IMPORTED
N0352M19	1	213236632	1q32.3	0.866146801	N/A	0.866146801	N/A	1	UNKNOWN: USER IMPORTED
N0121C09	1	213290169	1q32.3	0.91854719	N/A	0.91854719	N/A	1	UNKNOWN: USER IMPORTED
N0651L06	1	213389168	1q32.3	1.116132553	N/A	1.116132553	N/A	1	UNKNOWN: USER IMPORTED
N0493E22	1	213538996	1q32.3	0.825814068	N/A	0.825814068	N/A	1	UNKNOWN: USER IMPORTED
N0163I12	1	213642009	1q32.3	0.930620092	N/A	0.930620092	N/A	1	UNKNOWN: USER IMPORTED
N0241C09	1	213843145	1q32.3	1.00556782	N/A	1.00556782	N/A	1	UNKNOWN: USER IMPORTED
N0024I14	1	214010332	1q32.3	0.772139023	N/A	0.772139023	N/A	1	UNKNOWN: USER IMPORTED
N0044J17	1	214179532	1q32.3	0.95507971	N/A	0.95507971	N/A	1	UNKNOWN: USER IMPORTED
N0264D03	1	214238180	1q32.3	1.041088632	N/A	1.041088632	N/A	1	UNKNOWN: USER IMPORTED
N0157G15	1	214284389	1q32.3	0.845787949	N/A	0.845787949	N/A	1	UNKNOWN: USER IMPORTED
N0706N12	1	214378756	1q42.11	1.047588976	N/A	1.047588976	N/A	1	UNKNOWN: USER IMPORTED
N0265D08	1	214464040	1q42.11	0.996330798	N/A	0.996330798	N/A	1	UNKNOWN: USER IMPORTED
N0597O24	1	214694902	1q42.11	0.93291833	N/A	0.93291833	N/A	1	UNKNOWN: USER IMPORTED
N0434O18	1	214812605	1q42.11	1.13951871	N/A	1.13951871	N/A	1	UNKNOWN: USER IMPORTED
N0143N12	1	214954815	1q42.11	1.109717714	N/A	1.109717714	N/A	1	UNKNOWN: USER IMPORTED
N0680C18	1	215101633	1q42.11	1.064940612	N/A	1.064940612	N/A	1	UNKNOWN: USER IMPORTED
N0638K13	1	215141365	1q42.11	1.003918686	N/A	1.003918686	N/A	1	UNKNOWN: USER IMPORTED
N0196A20	1	215255161	1q42.11	0.82679381	N/A	0.82679381	N/A	1	UNKNOWN: USER IMPORTED
N0735M19	1	215465684	1q42.11	0.826861106	N/A	0.826861106	N/A	1	UNKNOWN: USER IMPORTED
F0642B20	1	215615782	1q42.11	0.956954482	N/A	0.956954482	N/A	1	UNKNOWN: USER IMPORTED
N0135J02	1	215809859	1q42.11	1.085037802	N/A	1.085037802	N/A	1	UNKNOWN: USER IMPORTED
N0474I21	1	215875639	1q42.11	0.98359184	N/A	0.98359184	N/A	1	UNKNOWN: USER IMPORTED
N0392O17	1	215961319	1q42.11	1.014935049	N/A	1.014935049	N/A	1	UNKNOWN: USER IMPORTED
N0282E08	1	216094332	1q42.11	0.849374401	N/A	0.849374401	N/A	1	UNKNOWN: USER IMPORTED
N0638I01	1	216180157	1q42.11	0.949139303	N/A	0.949139303	N/A	1	UNKNOWN: USER IMPORTED
N0144A07	1	216379732	1q42.11	0.910965468	N/A	0.910965468	N/A	1	UNKNOWN: USER IMPORTED
N0626A10	1	216572381	1q42.11	0.988047817	N/A	0.988047817	N/A	1	UNKNOWN: USER IMPORTED
N0252O01	1	216694325	1q42.11	1.022776156	N/A	1.022776156	N/A	1	UNKNOWN: USER IMPORTED
N0231P02	1	216753723	1q42.11	1.007520477	N/A	1.007520477	N/A	1	UNKNOWN: USER IMPORTED
N0637H05	1	216887139	1q42.11	0.869125614	N/A	0.869125614	N/A	1	UNKNOWN: USER IMPORTED
N0641C15	1	217066353	1q42.11	1.10652019	N/A	1.10652019	N/A	1	UNKNOWN: USER IMPORTED
N0578D17	1	217192482	1q42.11	0.918537987	N/A	0.918537987	N/A	1	UNKNOWN: USER IMPORTED
N0332J14	1	217238431	1q42.11	0.972772969	N/A	0.972772969	N/A	1	UNKNOWN: USER IMPORTED
N0322F10	1	217285969	1q42.11	1.021659052	N/A	1.021659052	N/A	1	UNKNOWN: USER IMPORTED
N0270A06	1	217497791	1q42.11	1.047058035	N/A	1.047058035	N/A	1	UNKNOWN: USER IMPORTED
N0324K19	1	217562977	1q42.11	0.926253508	N/A	0.926253508	N/A	1	UNKNOWN: USER IMPORTED
N0514C19	1	217709913	1q42.11	1.103931295	N/A	1.103931295	N/A	1	UNKNOWN: USER IMPORTED
N0421L10	1	217862764	1q42.11	0.934685034	N/A	0.934685034	N/A	1	UNKNOWN: USER IMPORTED
N0381O10	1	217984341	1q42.11	0.879437651	N/A	0.879437651	N/A	1	UNKNOWN: USER IMPORTED
N0638A13	1	218113994	1q42.11	1.017675854	N/A	1.017675854	N/A	1	UNKNOWN: USER IMPORTED
N0392D11	1	218261994	1q42.11	0.862275333	N/A	0.862275333	N/A	1	UNKNOWN: USER IMPORTED
N0049H01	1	218388039	1q42.11	0.86327091	N/A	0.86327091	N/A	1	UNKNOWN: USER IMPORTED
N0815M08	1	218548688	1q42.11	1.008721403	N/A	1.008721403	N/A	1	UNKNOWN: USER IMPORTED
N0356K06	1	218619980	1q42.11	1.034206287	N/A	1.034206287	N/A	1	UNKNOWN: USER IMPORTED
N0167K03	1	218921834	1q42.11	1.051322686	N/A	1.051322686	N/A	1	UNKNOWN: USER IMPORTED
N0095K08	1	219048482	1q42.11	1.00081122	N/A	1.00081122	N/A	1	UNKNOWN: USER IMPORTED
N0355C20	1	219095597	1q42.11	0.947489377	N/A	0.947489377	N/A	1	UNKNOWN: USER IMPORTED
N0351B05	1	219225834	1q42.11	1.012111411	N/A	1.012111411	N/A	1	UNKNOWN: USER IMPORTED
N0120E23	1	219388044	1q42.11	1.015089928	N/A	1.015089928	N/A	1	UNKNOWN: USER IMPORTED
N0092L09	1	219511071	1q42.11	0.881039876	N/A	0.881039876	N/A	1	UNKNOWN: USER IMPORTED
N0139E20	1	219567282	1q42.11	1.077881525	N/A	1.077881525	N/A	1	UNKNOWN: USER IMPORTED
N0614J11	1	219619535	1q42.11	1.003380619	N/A	1.003380619	N/A	1	UNKNOWN: USER IMPORTED
N0018A13	1	219890251	1q42.11	0.889599263	N/A	0.889599263	N/A	1	UNKNOWN: USER IMPORTED
N0466L16	1	219982832	1q42.11	1.052310345	N/A	1.052310345	N/A	1	UNKNOWN: USER IMPORTED
N0105I12	1	220324319	1q42.12	1.005696473	N/A	1.005696473	N/A	1	UNKNOWN: USER IMPORTED
N0619N08	1	220676041	1q42.12	1.133989597	N/A	1.133989597	N/A	1	UNKNOWN: USER IMPORTED
N0365O16	1	220767983	1q42.12	0.986612445	N/A	0.986612445	N/A	1	UNKNOWN: USER IMPORTED
N0367I04	1	220808713	1q42.12	1.018867973	N/A	1.018867973	N/A	1	UNKNOWN: USER IMPORTED
N0652O19	1	221113262	1q42.12	1.183830781	N/A	1.183830781	N/A	1	UNKNOWN: USER IMPORTED
N0003L21	1	221244747	1q42.12	0.975585324	N/A	0.975585324	N/A	1	UNKNOWN: USER IMPORTED
N0449J01	1	221344621	1q42.12	1.009171689	N/A	1.009171689	N/A	1	UNKNOWN: USER IMPORTED
N0398H19	1	221493046	1q42.12	1.006752121	N/A	1.006752121	N/A	1	UNKNOWN: USER IMPORTED
N0638F12	1	221559667	1q42.12	0.984115081	N/A	0.984115081	N/A	1	UNKNOWN: USER IMPORTED
N0474D15	1	221778778	1q42.12	1.01272667	N/A	1.01272667	N/A	1	UNKNOWN: USER IMPORTED
N0766K06	1	221877581	1q42.12	0.94795332	N/A	0.94795332	N/A	1	UNKNOWN: USER IMPORTED
N0223J24	1	222196314	1q42.12	1.064161271	N/A	1.064161271	N/A	1	UNKNOWN: USER IMPORTED
N0139K15	1	222334261	1q42.12	0.943436014	N/A	0.943436014	N/A	1	UNKNOWN: USER IMPORTED
N0202B24	1	222404230	1q42.12	0.974740767	N/A	0.974740767	N/A	1	UNKNOWN: USER IMPORTED
N0667I18	1	222543845	1q42.12	1.035194739	N/A	1.035194739	N/A	1	UNKNOWN: USER IMPORTED
N0702P21	1	222601581	1q42.12	0.962060524	N/A	0.962060524	N/A	1	UNKNOWN: USER IMPORTED
N0275I14	1	222724973	1q42.12	1.080696157	N/A	1.080696157	N/A	1	UNKNOWN: USER IMPORTED
N0449N09	1	222757612	1q42.12	1.125683558	N/A	1.125683558	N/A	1	UNKNOWN: USER IMPORTED
N0211C16	1	222883663	1q42.12	1.004603912	N/A	1.004603912	N/A	1	UNKNOWN: USER IMPORTED
N0031H17	1	222956442	1q42.12	1.027529293	N/A	1.027529293	N/A	1	UNKNOWN: USER IMPORTED
N0538C04	1	223110279	1q42.12	0.967528476	N/A	0.967528476	N/A	1	UNKNOWN: USER IMPORTED
M2016D17	1	223179955	1q42.12	1.095277893	N/A	1.095277893	N/A	1	UNKNOWN: USER IMPORTED
N0197I12	1	223455054	1q42.13	1.073236062	N/A	1.073236062	N/A	1	UNKNOWN: USER IMPORTED
N0381N03	1	223501135	1q42.13	1.051440749	N/A	1.051440749	N/A	1	UNKNOWN: USER IMPORTED
N0143H11	1	223596919	1q42.13	0.983228266	N/A	0.983228266	N/A	1	UNKNOWN: USER IMPORTED
N0274L11	1	223713028	1q42.13	0.94373162	N/A	0.94373162	N/A	1	UNKNOWN: USER IMPORTED
M2090I13	1	223904097	1q42.13	0.98353161	N/A	0.98353161	N/A	1	UNKNOWN: USER IMPORTED
M2063G05	1	223989948	1q42.13	0.946289044	N/A	0.946289044	N/A	1	UNKNOWN: USER IMPORTED
N0402H23	1	224394649	1q42.13	1.028222832	N/A	1.028222832	N/A	1	UNKNOWN: USER IMPORTED
N0709J16	1	224549122	1q42.13	1.05762144	N/A	1.05762144	N/A	1	UNKNOWN: USER IMPORTED
N0191J14	1	224650362	1q42.13	0.912941183	N/A	0.912941183	N/A	1	UNKNOWN: USER IMPORTED
N0661B12	1	224830731	1q42.13	1.041820965	N/A	1.041820965	N/A	1	UNKNOWN: USER IMPORTED
N0772H23	1	225302470	1q42.13	1.149586306	N/A	1.149586306	N/A	1	UNKNOWN: USER IMPORTED
N0184E11	1	225606600	1q42.13	1.075625149	N/A	1.075625149	N/A	1	UNKNOWN: USER IMPORTED
N0075K08	1	225691938	1q42.13	0.854379994	N/A	0.854379994	N/A	1	UNKNOWN: USER IMPORTED
N0315I22	1	225864481	1q42.13	0.995921642	N/A	0.995921642	N/A	1	UNKNOWN: USER IMPORTED
N0709B15	1	226004300	1q42.13	1.044948421	N/A	1.044948421	N/A	1	UNKNOWN: USER IMPORTED
N0262F21	1	226199510	1q42.13	1.168066823	N/A	1.168066823	N/A	1	UNKNOWN: USER IMPORTED
N0297G21	1	226301784	1q42.13	0.999276102	N/A	0.999276102	N/A	1	UNKNOWN: USER IMPORTED
N0063J05	1	226316494	1q42.13	0.911268891	N/A	0.911268891	N/A	1	UNKNOWN: USER IMPORTED
F0633M09	1	226414958	1q42.13	0.923094878	N/A	0.923094878	N/A	1	UNKNOWN: USER IMPORTED
M2005K20	1	226612511	1q42.13	0.920466496	N/A	0.920466496	N/A	1	UNKNOWN: USER IMPORTED
N0138M22	1	226744634	1q42.13	1.094969125	N/A	1.094969125	N/A	1	UNKNOWN: USER IMPORTED
N0541F13	1	226790001	1q42.13	0.959379592	N/A	0.959379592	N/A	1	UNKNOWN: USER IMPORTED
N0265G13	1	226910909	1q42.13	1.007771251	N/A	1.007771251	N/A	1	UNKNOWN: USER IMPORTED
N0063G03	1	226958747	1q42.13	1.133710519	N/A	1.133710519	N/A	1	UNKNOWN: USER IMPORTED
N0794B17	1	226980168	1q42.13	0.984958551	N/A	0.984958551	N/A	1	UNKNOWN: USER IMPORTED
N0112C09	1	227173598	1q42.13	1.080672703	N/A	1.080672703	N/A	1	UNKNOWN: USER IMPORTED
N0288C23	1	227299793	1q42.13	1.044178285	N/A	1.044178285	N/A	1	UNKNOWN: USER IMPORTED
N0099J16	1	227364298	1q42.13	1.052558844	N/A	1.052558844	N/A	1	UNKNOWN: USER IMPORTED
N0680C16	1	227483790	1q42.13	1.018504281	N/A	1.018504281	N/A	1	UNKNOWN: USER IMPORTED
N0815G19	1	227580854	1q42.13	0.995764883	N/A	0.995764883	N/A	1	UNKNOWN: USER IMPORTED
M2009N22	1	227748463	1q42.13	1.209760309	N/A	1.209760309	N/A	1	UNKNOWN: USER IMPORTED
N0428N18	1	227876517	1q42.13	1.05601397	N/A	1.05601397	N/A	1	UNKNOWN: USER IMPORTED
N0401H15	1	228028377	1q42.13	1.03199009	N/A	1.03199009	N/A	1	UNKNOWN: USER IMPORTED
N0668C24	1	228138394	1q42.13	1.035292713	N/A	1.035292713	N/A	1	UNKNOWN: USER IMPORTED
N0252C18	1	228161275	1q42.13	0.956151885	N/A	0.956151885	N/A	1	UNKNOWN: USER IMPORTED
N0712H24	1	228290404	1q42.13	0.988969981	N/A	0.988969981	N/A	1	UNKNOWN: USER IMPORTED
N0800J05	1	228502275	1q42.13	0.946937357	N/A	0.946937357	N/A	1	UNKNOWN: USER IMPORTED
N0472H20	1	228621517	1q42.13	1.019546173	N/A	1.019546173	N/A	1	UNKNOWN: USER IMPORTED
N0399B22	1	228846532	1q42.13	1.079968971	N/A	1.079968971	N/A	1	UNKNOWN: USER IMPORTED
N0098M05	1	228856761	1q42.13	0.931618736	N/A	0.931618736	N/A	1	UNKNOWN: USER IMPORTED
N0793I02	1	228974065	1q42.13	1.01064922	N/A	1.01064922	N/A	1	UNKNOWN: USER IMPORTED
N0676L08	1	229240834	1q42.2	1.071246788	N/A	1.071246788	N/A	1	UNKNOWN: USER IMPORTED
N0474C10	1	229379762	1q42.2	1.024320191	N/A	1.024320191	N/A	1	UNKNOWN: USER IMPORTED
N0125H16	1	229442227	1q42.2	1.012435023	N/A	1.012435023	N/A	1	UNKNOWN: USER IMPORTED
N0575P21	1	229548463	1q42.2	0.959823049	N/A	0.959823049	N/A	1	UNKNOWN: USER IMPORTED
N0659N02	1	229583930	1q42.2	1.009452054	N/A	1.009452054	N/A	1	UNKNOWN: USER IMPORTED
N0710E06	1	229666087	1q42.2	0.927023249	N/A	0.927023249	N/A	1	UNKNOWN: USER IMPORTED
N0757N18	1	229747655	1q42.2	1.027600843	N/A	1.027600843	N/A	1	UNKNOWN: USER IMPORTED
N0050C04	1	229796366	1q42.2	1.06518149	N/A	1.06518149	N/A	1	UNKNOWN: USER IMPORTED
N0400N14	1	229930036	1q42.2	0.929709822	N/A	0.929709822	N/A	1	UNKNOWN: USER IMPORTED
N0419J08	1	230060107	1q42.2	1.119532952	N/A	1.119532952	N/A	1	UNKNOWN: USER IMPORTED
N0301G21	1	230157862	1q42.2	0.900796928	N/A	0.900796928	N/A	1	UNKNOWN: USER IMPORTED
N0759I12	1	230247671	1q42.2	0.960046707	N/A	0.960046707	N/A	1	UNKNOWN: USER IMPORTED
N0622N07	1	230398922	1q42.2	0.980125016	N/A	0.980125016	N/A	1	UNKNOWN: USER IMPORTED
N0653J10	1	230558505	1q42.2	1.2557706	N/A	1.2557706	N/A	1	UNKNOWN: USER IMPORTED
N0109G24	1	230639606	1q42.2	1.06154041	N/A	1.06154041	N/A	1	UNKNOWN: USER IMPORTED
N0683N11	1	230745330	1q42.2	1.041637881	N/A	1.041637881	N/A	1	UNKNOWN: USER IMPORTED
N0347H11	1	230900436	1q42.2	0.964999652	N/A	0.964999652	N/A	1	UNKNOWN: USER IMPORTED
N0557K05	1	231036313	1q42.2	1.109747403	N/A	1.109747403	N/A	1	UNKNOWN: USER IMPORTED
F0539L11	1	231451925	1q42.2	0.856297914	N/A	0.856297914	N/A	1	UNKNOWN: USER IMPORTED
N0739C15	1	231476002	1q42.2	1.038496669	N/A	1.038496669	N/A	1	UNKNOWN: USER IMPORTED
N0675D08	1	231520331	1q42.2	1.16977395	N/A	1.16977395	N/A	1	UNKNOWN: USER IMPORTED
N0039F23	1	231711423	1q42.2	1.01228064	N/A	1.01228064	N/A	1	UNKNOWN: USER IMPORTED
N0032A20	1	231819147	1q42.2	0.99998784	N/A	0.99998784	N/A	1	UNKNOWN: USER IMPORTED
N0097E17	1	231902382	1q42.2	0.868978157	N/A	0.868978157	N/A	1	UNKNOWN: USER IMPORTED
N0259C11	1	232064148	1q42.3	1.022387426	N/A	1.022387426	N/A	1	UNKNOWN: USER IMPORTED
N0509I01	1	232103740	1q42.3	1.175467342	N/A	1.175467342	N/A	1	UNKNOWN: USER IMPORTED
N0045L02	1	232104185	1q42.3	0.964259798	N/A	0.964259798	N/A	1	UNKNOWN: USER IMPORTED
N0027F05	1	232267362	1q42.3	1.041746643	N/A	1.041746643	N/A	1	UNKNOWN: USER IMPORTED
N0641H04	1	232380508	1q42.3	0.957459395	N/A	0.957459395	N/A	1	UNKNOWN: USER IMPORTED
N0068D10	1	232570899	1q42.3	0.968389462	N/A	0.968389462	N/A	1	UNKNOWN: USER IMPORTED
N0073E09	1	232751253	1q42.3	0.990433278	N/A	0.990433278	N/A	1	UNKNOWN: USER IMPORTED
N0014E08	1	232786744	1q42.3	0.944448514	N/A	0.944448514	N/A	1	UNKNOWN: USER IMPORTED
N0593P14	1	232895455	1q42.3	1.059841992	N/A	1.059841992	N/A	1	UNKNOWN: USER IMPORTED
N0470L20	1	233044934	1q42.3	0.955803037	N/A	0.955803037	N/A	1	UNKNOWN: USER IMPORTED
N0382M15	1	233187633	1q42.3	1.008855499	N/A	1.008855499	N/A	1	UNKNOWN: USER IMPORTED
N0770H06	1	233234061	1q42.3	1.054122374	N/A	1.054122374	N/A	1	UNKNOWN: USER IMPORTED
N0474O16	1	233429726	1q42.3	1.029198912	N/A	1.029198912	N/A	1	UNKNOWN: USER IMPORTED
N0147E13	1	233463717	1q42.3	0.984730597	N/A	0.984730597	N/A	1	UNKNOWN: USER IMPORTED
N0766C19	1	233580227	1q42.3	1.060613613	N/A	1.060613613	N/A	1	UNKNOWN: USER IMPORTED
N0114N24	1	233580233	1q42.3	0.983323341	N/A	0.983323341	N/A	1	UNKNOWN: USER IMPORTED
N0730K06	1	233726585	1q42.3	0.991217908	N/A	0.991217908	N/A	1	UNKNOWN: USER IMPORTED
N0635N13	1	233870984	1q42.3	0.956913808	N/A	0.956913808	N/A	1	UNKNOWN: USER IMPORTED
N0419H16	1	233957675	1q42.3	0.93232326	N/A	0.93232326	N/A	1	UNKNOWN: USER IMPORTED
N0652F18	1	234108749	1q42.3	1.066194979	N/A	1.066194979	N/A	1	UNKNOWN: USER IMPORTED
M2026O09	1	234185656	1q42.3	1.200939658	N/A	1.200939658	N/A	1	UNKNOWN: USER IMPORTED
N0484B19	1	234242265	1q42.3	0.939926854	N/A	0.939926854	N/A	1	UNKNOWN: USER IMPORTED
N0038P16	1	234499610	1q42.3	0.96077241	N/A	0.96077241	N/A	1	UNKNOWN: USER IMPORTED
N0236L13	1	234642173	1q42.3	0.990245563	N/A	0.990245563	N/A	1	UNKNOWN: USER IMPORTED
N0136B18	1	234720106	1q42.3	0.972746347	N/A	0.972746347	N/A	1	UNKNOWN: USER IMPORTED
N0102F13	1	234776565	1q42.3	0.847177402	N/A	0.847177402	N/A	1	UNKNOWN: USER IMPORTED
N0080I06	1	234988012	1q42.3	0.887265695	N/A	0.887265695	N/A	1	UNKNOWN: USER IMPORTED
M2015B17	1	235102707	1q42.3	0.88341501	N/A	0.88341501	N/A	1	UNKNOWN: USER IMPORTED
N0113H16	1	235167417	1q42.3	1.02287512	N/A	1.02287512	N/A	1	UNKNOWN: USER IMPORTED
N0463N08	1	235300243	1q42.3	0.851939545	N/A	0.851939545	N/A	1	UNKNOWN: USER IMPORTED
N0086G16	1	235360821	1q42.3	0.961700394	N/A	0.961700394	N/A	1	UNKNOWN: USER IMPORTED
N0063B15	1	235362798	1q42.3	0.83501474	N/A	0.83501474	N/A	1	UNKNOWN: USER IMPORTED
N0541F14	1	235428800	1q42.3	0.903080817	N/A	0.903080817	N/A	1	UNKNOWN: USER IMPORTED
N0313M24	1	235524646	1q42.3	0.883628772	N/A	0.883628772	N/A	1	UNKNOWN: USER IMPORTED
N0716O04	1	235580917	1q42.3	0.917786455	N/A	0.917786455	N/A	1	UNKNOWN: USER IMPORTED
N0158M03	1	235742051	1q42.3	0.787971266	N/A	0.787971266	N/A	1	UNKNOWN: USER IMPORTED
N0119L07	1	235818755	1q42.3	1.031851936	N/A	1.031851936	N/A	1	UNKNOWN: USER IMPORTED
N0528E16	1	235963983	1q42.3	0.886412626	N/A	0.886412626	N/A	1	UNKNOWN: USER IMPORTED
N0034C07	1	235984471	1q42.3	0.963487781	N/A	0.963487781	N/A	1	UNKNOWN: USER IMPORTED
N0115K06	1	236174908	1q42.3	0.907125471	N/A	0.907125471	N/A	1	UNKNOWN: USER IMPORTED
N0052B06	1	236260391	1q42.3	0.961098001	N/A	0.961098001	N/A	1	UNKNOWN: USER IMPORTED
N0035L17	1	236344735	1q42.3	0.97491524	N/A	0.97491524	N/A	1	UNKNOWN: USER IMPORTED
N0598J17	1	236385625	1q42.3	0.934336681	N/A	0.934336681	N/A	1	UNKNOWN: USER IMPORTED
N0184J08	1	236590769	1q42.3	0.965030529	N/A	0.965030529	N/A	1	UNKNOWN: USER IMPORTED
N0177F11	1	236813200	1q42.3	0.975743964	N/A	0.975743964	N/A	1	UNKNOWN: USER IMPORTED
N0636E14	1	236813209	1q42.3	0.947704129	N/A	0.947704129	N/A	1	UNKNOWN: USER IMPORTED
N0467I20	1	236935903	1q42.3	0.903943089	N/A	0.903943089	N/A	1	UNKNOWN: USER IMPORTED
N0586K14	1	237051937	1q42.3	0.950108655	N/A	0.950108655	N/A	1	UNKNOWN: USER IMPORTED
N0184G22	1	237228665	1q42.3	0.987222251	N/A	0.987222251	N/A	1	UNKNOWN: USER IMPORTED
N0025B04	1	237296091	1q42.3	1.091401477	N/A	1.091401477	N/A	1	UNKNOWN: USER IMPORTED
N0755E14	1	237446178	1q42.3	0.992682098	N/A	0.992682098	N/A	1	UNKNOWN: USER IMPORTED
M2003B13	1	237451332	1q42.3	0.961695446	N/A	0.961695446	N/A	1	UNKNOWN: USER IMPORTED
N0124K15	1	237500940	1q42.3	0.874421171	N/A	0.874421171	N/A	1	UNKNOWN: USER IMPORTED
N0735I20	1	237626747	1q42.3	0.933195429	N/A	0.933195429	N/A	1	UNKNOWN: USER IMPORTED
N0081A24	1	237643376	1q42.3	0.996180917	N/A	0.996180917	N/A	1	UNKNOWN: USER IMPORTED
N0795D04	1	237788980	1q42.3	1.034452212	N/A	1.034452212	N/A	1	UNKNOWN: USER IMPORTED
N0069J06	1	237811198	1q42.3	1.014175501	N/A	1.014175501	N/A	1	UNKNOWN: USER IMPORTED
N0140P07	1	237837267	1q42.3	1.020948887	N/A	1.020948887	N/A	1	UNKNOWN: USER IMPORTED
N0409K12	1	237959569	1q42.3	1.075108359	N/A	1.075108359	N/A	1	UNKNOWN: USER IMPORTED
N0265K22	1	238173594	1q42.3	0.849096312	N/A	0.849096312	N/A	1	UNKNOWN: USER IMPORTED
N0644D07	1	238254239	1q42.3	0.97190179	N/A	0.97190179	N/A	1	UNKNOWN: USER IMPORTED
N0384I06	1	238374280	1q42.3	0.985098881	N/A	0.985098881	N/A	1	UNKNOWN: USER IMPORTED
N0748N03	1	238477105	1q42.3	0.969758727	N/A	0.969758727	N/A	1	UNKNOWN: USER IMPORTED
N0167H08	1	238609051	1q42.3	1.087929131	N/A	1.087929131	N/A	1	UNKNOWN: USER IMPORTED
N0099F04	1	238754073	1q42.3	1.013995783	N/A	1.013995783	N/A	1	UNKNOWN: USER IMPORTED
N0435I03	1	238917662	1q42.3	0.929923881	N/A	0.929923881	N/A	1	UNKNOWN: USER IMPORTED
N0139N20	1	238984469	1q42.3	1.033805286	N/A	1.033805286	N/A	1	UNKNOWN: USER IMPORTED
N0440F10	1	239075425	1q42.3	0.838010377	N/A	0.838010377	N/A	1	UNKNOWN: USER IMPORTED
N0782J20	1	239170142	1q42.3	0.798036883	N/A	0.798036883	N/A	1	UNKNOWN: USER IMPORTED
N0331N16	1	239319815	1q42.3	0.909999085	N/A	0.909999085	N/A	1	UNKNOWN: USER IMPORTED
N0094G02	1	239372455	1q42.3	1.196253718	N/A	1.196253718	N/A	1	UNKNOWN: USER IMPORTED
N0657I23	1	239383874	1q42.3	0.917154273	N/A	0.917154273	N/A	1	UNKNOWN: USER IMPORTED
N0145E19	1	239534900	1q42.3	1.034606398	N/A	1.034606398	N/A	1	UNKNOWN: USER IMPORTED
N0113O11	1	239705273	1q42.3	0.945083169	N/A	0.945083169	N/A	1	UNKNOWN: USER IMPORTED
N0794A13	1	239750530	1q42.3	0.991270299	N/A	0.991270299	N/A	1	UNKNOWN: USER IMPORTED
M2205B10	1	239902148	1q42.3	0.95598612	N/A	0.95598612	N/A	1	UNKNOWN: USER IMPORTED
N0370K11	1	239989295	1q42.3	0.832024052	N/A	0.832024052	N/A	1	UNKNOWN: USER IMPORTED
N0535H01	1	239989395	1q42.3	0.928782036	N/A	0.928782036	N/A	1	UNKNOWN: USER IMPORTED
N0350J07	1	240144910	1q42.3	0.958742165	N/A	0.958742165	N/A	1	UNKNOWN: USER IMPORTED
N0655L13	1	240236987	1q42.3	0.982367498	N/A	0.982367498	N/A	1	UNKNOWN: USER IMPORTED
N0110E19	1	240293635	1q42.3	1.11668774	N/A	1.11668774	N/A	1	UNKNOWN: USER IMPORTED
N0705K21	1	240429756	1q42.3	1.036682265	N/A	1.036682265	N/A	1	UNKNOWN: USER IMPORTED
N0165N04	1	240612232	1q42.3	0.955821741	N/A	0.955821741	N/A	1	UNKNOWN: USER IMPORTED
N0053C22	1	240626918	1q42.3	0.958013197	N/A	0.958013197	N/A	1	UNKNOWN: USER IMPORTED
N0097P13	1	240924477	1q42.3	0.905643388	N/A	0.905643388	N/A	1	UNKNOWN: USER IMPORTED
N0351H17	1	241011928	1q42.3	0.935071092	N/A	0.935071092	N/A	1	UNKNOWN: USER IMPORTED
N0468I08	1	241236789	1q42.3	1.10054673	N/A	1.10054673	N/A	1	UNKNOWN: USER IMPORTED
M2185D21	1	241296366	1q42.3	0.885092448	N/A	0.885092448	N/A	1	UNKNOWN: USER IMPORTED
N0399B15	1	241358694	1q42.3	1.040901689	N/A	1.040901689	N/A	1	UNKNOWN: USER IMPORTED
M2325H09	1	241389275	1q42.3	1.018996725	N/A	1.018996725	N/A	1	UNKNOWN: USER IMPORTED
N0420O04	1	241623253	1q42.3	0.959976245	N/A	0.959976245	N/A	1	UNKNOWN: USER IMPORTED
N0795M07	1	241652651	1q42.3	1.112932061	N/A	1.112932061	N/A	1	UNKNOWN: USER IMPORTED
N0484J08	1	241738100	1q42.3	0.99522075	N/A	0.99522075	N/A	1	UNKNOWN: USER IMPORTED
N0337P07	1	241857175	1q42.3	0.95751719	N/A	0.95751719	N/A	1	UNKNOWN: USER IMPORTED
N0678C24	1	242016015	1q42.3	0.988905493	N/A	0.988905493	N/A	1	UNKNOWN: USER IMPORTED
N0727O20	1	242099643	1q42.3	0.952855991	N/A	0.952855991	N/A	1	UNKNOWN: USER IMPORTED
N0261H03	1	242163115	1q42.3	1.003895429	N/A	1.003895429	N/A	1	UNKNOWN: USER IMPORTED
N0744G19	1	242377378	1q42.3	0.981110112	N/A	0.981110112	N/A	1	UNKNOWN: USER IMPORTED
N0088N11	1	242396706	1q42.3	0.967951646	N/A	0.967951646	N/A	1	UNKNOWN: USER IMPORTED
N0778E23	1	242462547	1q42.3	0.937776072	N/A	0.937776072	N/A	1	UNKNOWN: USER IMPORTED
N0690C23	1	242632461	1q42.3	0.896503182	N/A	0.896503182	N/A	1	UNKNOWN: USER IMPORTED
N0314P17	1	242696014	1q42.3	0.942469236	N/A	0.942469236	N/A	1	UNKNOWN: USER IMPORTED
N0452J06	1	242773808	1q42.3	0.971664672	N/A	0.971664672	N/A	1	UNKNOWN: USER IMPORTED
N0439E19	1	242928283	1q42.3	1.0095145	N/A	1.0095145	N/A	1	UNKNOWN: USER IMPORTED
N0807B20	1	243018902	1q42.3	1.029752516	N/A	1.029752516	N/A	1	UNKNOWN: USER IMPORTED
N0644F10	1	243074315	1q42.3	1.038058061	N/A	1.038058061	N/A	1	UNKNOWN: USER IMPORTED
N0412P13	1	243220400	1q42.3	0.982365232	N/A	0.982365232	N/A	1	UNKNOWN: USER IMPORTED
N0362C18	1	243284157	1q42.3	1.486398026	N/A	1.486398026	N/A	1	UNKNOWN: USER IMPORTED
N0488L18	1	243370194	1q42.3	1.150491826	N/A	1.150491826	N/A	1	UNKNOWN: USER IMPORTED
N0642C09	1	243466562	1q42.3	1.007067024	N/A	1.007067024	N/A	1	UNKNOWN: USER IMPORTED
N0505A17	1	243531987	1q42.3	1.110423326	N/A	1.110423326	N/A	1	UNKNOWN: USER IMPORTED
N0332D17	1	243578651	1q42.3	0.951778373	N/A	0.951778373	N/A	1	UNKNOWN: USER IMPORTED
N0555I22	1	243755019	1q42.3	0.987528435	N/A	0.987528435	N/A	1	UNKNOWN: USER IMPORTED
N0077I18	1	243839973	1q42.3	0.84858269	N/A	0.84858269	N/A	1	UNKNOWN: USER IMPORTED
N0224C03	1	243931097	1q42.3	0.944227231	N/A	0.944227231	N/A	1	UNKNOWN: USER IMPORTED
N0071K05	1	244023607	1q42.3	1.034899826	N/A	1.034899826	N/A	1	UNKNOWN: USER IMPORTED
N0694B09	1	244262481	1q42.3	1.176334266	N/A	1.176334266	N/A	1	UNKNOWN: USER IMPORTED
N0462C05	1	244394145	1q42.3	1.155524139	N/A	1.155524139	N/A	1	UNKNOWN: USER IMPORTED
N0068F13	1	244656710	1q42.3	0.826193099	N/A	0.826193099	N/A	1	UNKNOWN: USER IMPORTED
N0445G08	2	0	2p25.3	0.90529355	N/A	0.90529355	N/A	1	UNKNOWN: USER IMPORTED
N0288D21	2	0	2p25.3	1.51464232	N/A	1.51464232	N/A	1	UNKNOWN: USER IMPORTED
N0371D08	2	148491	2p25.3	0.950433751	N/A	0.950433751	N/A	1	UNKNOWN: USER IMPORTED
N0420M07	2	277293	2p25.3	1.016016428	N/A	1.016016428	N/A	1	UNKNOWN: USER IMPORTED
N0041I08	2	321034	2p25.3	1.011744354	N/A	1.011744354	N/A	1	UNKNOWN: USER IMPORTED
N0314C15	2	366293	2p25.3	1.123586513	N/A	1.123586513	N/A	1	UNKNOWN: USER IMPORTED
N0354J21	2	554442	2p25.3	1.026002676	N/A	1.026002676	N/A	1	UNKNOWN: USER IMPORTED
N0186N17	2	640765	2p25.3	0.85488471	N/A	0.85488471	N/A	1	UNKNOWN: USER IMPORTED
N0100K14	2	714656	2p25.3	1.029339738	N/A	1.029339738	N/A	1	UNKNOWN: USER IMPORTED
N0132I06	2	784603	2p25.3	0.957368547	N/A	0.957368547	N/A	1	UNKNOWN: USER IMPORTED
M2112M14	2	910447	2p25.3	1.032375356	N/A	1.032375356	N/A	1	UNKNOWN: USER IMPORTED
N0171F22	2	925973	2p25.3	1.03511725	N/A	1.03511725	N/A	1	UNKNOWN: USER IMPORTED
N0578K03	2	1009815	2p25.3	1.074068348	N/A	1.074068348	N/A	1	UNKNOWN: USER IMPORTED
N0509D07	2	1369449	2p25.3	1.012487969	N/A	1.012487969	N/A	1	UNKNOWN: USER IMPORTED
N0647P14	2	1382050	2p25.3	0.062966764	N/A	0.062966764	N/A	1	UNKNOWN: USER IMPORTED
F0589O06	2	1532923	2p25.3	1.052572204	N/A	1.052572204	N/A	1	UNKNOWN: USER IMPORTED
N0068D09	2	1564258	2p25.3	0.7916402535	0.196066423330516	0.7916402535	0.196066423330516	2	UNKNOWN: USER IMPORTED
N0095F18	2	1564258	2p25.3	1.072821601	N/A	1.072821601	N/A	1	UNKNOWN: USER IMPORTED
F0536G18	2	1573262	2p25.3	0.936388994	N/A	0.936388994	N/A	1	UNKNOWN: USER IMPORTED
N0410L09	2	1720281	2p25.3	1.040255554	N/A	1.040255554	N/A	1	UNKNOWN: USER IMPORTED
N0163G21	2	1842728	2p25.3	0.998116958	N/A	0.998116958	N/A	1	UNKNOWN: USER IMPORTED
N0479L05	2	1859657	2p25.3	1.061684601	N/A	1.061684601	N/A	1	UNKNOWN: USER IMPORTED
N0186B10	2	1940072	2p25.3	1.021951787	N/A	1.021951787	N/A	1	UNKNOWN: USER IMPORTED
N0736F19	2	2070760	2p25.3	1.002037679	N/A	1.002037679	N/A	1	UNKNOWN: USER IMPORTED
N0141G05	2	2219810	2p25.3	0.898920969	N/A	0.898920969	N/A	1	UNKNOWN: USER IMPORTED
N0673G16	2	2366132	2p25.3	0.852424468	N/A	0.852424468	N/A	1	UNKNOWN: USER IMPORTED
N0083A04	2	2418207	2p25.3	0.94434668	N/A	0.94434668	N/A	1	UNKNOWN: USER IMPORTED
N0393E22	2	2555778	2p25.3	1.031522881	N/A	1.031522881	N/A	1	UNKNOWN: USER IMPORTED
N0749D11	2	2647171	2p25.3	0.897757153	N/A	0.897757153	N/A	1	UNKNOWN: USER IMPORTED
N0755H23	2	2835799	2p25.3	0.901123014	N/A	0.901123014	N/A	1	UNKNOWN: USER IMPORTED
N0665M08	2	2910586	2p25.3	0.899016469	N/A	0.899016469	N/A	1	UNKNOWN: USER IMPORTED
N0031F20	2	2916514	2p25.3	1.033771143	N/A	1.033771143	N/A	1	UNKNOWN: USER IMPORTED
N0544M21	2	3109448	2p25.3	0.823554722	N/A	0.823554722	N/A	1	UNKNOWN: USER IMPORTED
N0479M03	2	3269221	2p25.3	0.818769818	N/A	0.818769818	N/A	1	UNKNOWN: USER IMPORTED
N0350N11	2	3300117	2p25.3	0.935936531	N/A	0.935936531	N/A	1	UNKNOWN: USER IMPORTED
N0671D16	2	3380279	2p25.3	1.023201404	N/A	1.023201404	N/A	1	UNKNOWN: USER IMPORTED
N0447O15	2	3446709	2p25.3	0.722519519	N/A	0.722519519	N/A	1	UNKNOWN: USER IMPORTED
N0086A21	2	3695371	2p25.3	0.92478627	N/A	0.92478627	N/A	1	UNKNOWN: USER IMPORTED
N0607M20	2	3809559	2p25.3	0.980850055	N/A	0.980850055	N/A	1	UNKNOWN: USER IMPORTED
F0558K04	2	3869938	2p25.3	0.975029246	N/A	0.975029246	N/A	1	UNKNOWN: USER IMPORTED
N0337M10	2	4008413	2p25.3	1.186015903	N/A	1.186015903	N/A	1	UNKNOWN: USER IMPORTED
N0174F11	2	4014580	2p25.3	0.935653593	N/A	0.935653593	N/A	1	UNKNOWN: USER IMPORTED
N0168C14	2	4129180	2p25.3	0.948934646	N/A	0.948934646	N/A	1	UNKNOWN: USER IMPORTED
N0146M24	2	4219631	2p25.3	0.919276059	N/A	0.919276059	N/A	1	UNKNOWN: USER IMPORTED
N0672M20	2	4420738	2p25.3	0.847569299	N/A	0.847569299	N/A	1	UNKNOWN: USER IMPORTED
N0067I17	2	4495531	2p25.3	0.995285561	N/A	0.995285561	N/A	1	UNKNOWN: USER IMPORTED
N0513H07	2	4712036	2p25.3	1.178839042	N/A	1.178839042	N/A	1	UNKNOWN: USER IMPORTED
F0620F11	2	4998615	2p25.3	0.890994951	N/A	0.890994951	N/A	1	UNKNOWN: USER IMPORTED
N0129I01	2	5181081	2p25.3	1.016666323	N/A	1.016666323	N/A	1	UNKNOWN: USER IMPORTED
N0801O02	2	5426787	2p25.3	0.942271605	N/A	0.942271605	N/A	1	UNKNOWN: USER IMPORTED
N0696C04	2	5541031	2p25.3	0.869032588	N/A	0.869032588	N/A	1	UNKNOWN: USER IMPORTED
N0052L08	2	5629341	2p25.3	0.958192619	N/A	0.958192619	N/A	1	UNKNOWN: USER IMPORTED
N0554B04	2	5671270	2p25.3	0.929745647	N/A	0.929745647	N/A	1	UNKNOWN: USER IMPORTED
M2037E22	2	5833807	2p25.3	0.896256168	N/A	0.896256168	N/A	1	UNKNOWN: USER IMPORTED
N0305F08	2	6009163	2p25.3	0.862496023	N/A	0.862496023	N/A	1	UNKNOWN: USER IMPORTED
N0749J12	2	6120988	2p25.3	0.847351579	N/A	0.847351579	N/A	1	UNKNOWN: USER IMPORTED
N0772P15	2	6289575	2p25.3	1.144322417	N/A	1.144322417	N/A	1	UNKNOWN: USER IMPORTED
N0108P11	2	6459556	2p25.2	0.951631412	N/A	0.951631412	N/A	1	UNKNOWN: USER IMPORTED
N0541D12	2	6568564	2p25.2	1.478102873	N/A	1.478102873	N/A	1	UNKNOWN: USER IMPORTED
N0485O17	2	6735732	2p25.2	0.871743209	N/A	0.871743209	N/A	1	UNKNOWN: USER IMPORTED
N0608G07	2	7009414	2p25.2	0.961383413	N/A	0.961383413	N/A	1	UNKNOWN: USER IMPORTED
N0465O16	2	7182013	2p25.2	0.882972641	N/A	0.882972641	N/A	1	UNKNOWN: USER IMPORTED
N0609K18	2	7354640	2p25.2	0.882397661	N/A	0.882397661	N/A	1	UNKNOWN: USER IMPORTED
N0657A06	2	7629732	2p25.2	0.96664938	N/A	0.96664938	N/A	1	UNKNOWN: USER IMPORTED
N0016D24	2	7797026	2p25.2	1.032416228	N/A	1.032416228	N/A	1	UNKNOWN: USER IMPORTED
N0007J16	2	7930077	2p25.2	1.079258014	N/A	1.079258014	N/A	1	UNKNOWN: USER IMPORTED
N0093D24	2	8083822	2p25.2	1.014728215	N/A	1.014728215	N/A	1	UNKNOWN: USER IMPORTED
N0482I14	2	8210586	2p25.2	0.973263137	N/A	0.973263137	N/A	1	UNKNOWN: USER IMPORTED
N0258I15	2	8382688	2p25.2	1.088409304	N/A	1.088409304	N/A	1	UNKNOWN: USER IMPORTED
N0196M03	2	8553170	2p25.2	1.125476723	N/A	1.125476723	N/A	1	UNKNOWN: USER IMPORTED
N0434B12	2	8693401	2p25.2	1.219028277	N/A	1.219028277	N/A	1	UNKNOWN: USER IMPORTED
N0424F11	2	8765316	2p25.2	1.152925348	N/A	1.152925348	N/A	1	UNKNOWN: USER IMPORTED
N0642E24	2	8955239	2p25.2	1.160109136	N/A	1.160109136	N/A	1	UNKNOWN: USER IMPORTED
N0346C23	2	9061621	2p25.2	1.034023006	N/A	1.034023006	N/A	1	UNKNOWN: USER IMPORTED
N0517E08	2	9152569	2p25.2	0.996654232	N/A	0.996654232	N/A	1	UNKNOWN: USER IMPORTED
N0090A01	2	9166088	2p25.2	0.97950568	N/A	0.97950568	N/A	1	UNKNOWN: USER IMPORTED
N0119K02	2	9336734	2p25.1	0.894995368	N/A	0.894995368	N/A	1	UNKNOWN: USER IMPORTED
N0360P14	2	9470164	2p25.1	0.894497976	N/A	0.894497976	N/A	1	UNKNOWN: USER IMPORTED
N0658E08	2	9600044	2p25.1	0.993841015	N/A	0.993841015	N/A	1	UNKNOWN: USER IMPORTED
N0382L02	2	9704344	2p25.1	0.963050855	N/A	0.963050855	N/A	1	UNKNOWN: USER IMPORTED
N0814J03	2	9787728	2p25.1	1.046382408	N/A	1.046382408	N/A	1	UNKNOWN: USER IMPORTED
N0155E19	2	9970453	2p25.1	1.064844913	N/A	1.064844913	N/A	1	UNKNOWN: USER IMPORTED
N0686G09	2	10003763	2p25.1	1.069510863	N/A	1.069510863	N/A	1	UNKNOWN: USER IMPORTED
N0648N08	2	10228447	2p25.1	1.001299211	N/A	1.001299211	N/A	1	UNKNOWN: USER IMPORTED
N0736B08	2	10273443	2p25.1	1.062918581	N/A	1.062918581	N/A	1	UNKNOWN: USER IMPORTED
N0097N02	2	10359762	2p25.1	0.768669349	N/A	0.768669349	N/A	1	UNKNOWN: USER IMPORTED
N0114M24	2	10630064	2p25.1	1.012421366	N/A	1.012421366	N/A	1	UNKNOWN: USER IMPORTED
N0124A15	2	10735460	2p25.1	0.842781426	N/A	0.842781426	N/A	1	UNKNOWN: USER IMPORTED
N0748B05	2	10916200	2p25.1	1.103228652	N/A	1.103228652	N/A	1	UNKNOWN: USER IMPORTED
N0004K20	2	11056969	2p25.1	0.934359739	N/A	0.934359739	N/A	1	UNKNOWN: USER IMPORTED
N0345J13	2	11209537	2p25.1	1.056677325	N/A	1.056677325	N/A	1	UNKNOWN: USER IMPORTED
N0812N02	2	11360480	2p25.1	1.014881708	N/A	1.014881708	N/A	1	UNKNOWN: USER IMPORTED
N0487B06	2	11524254	2p25.1	0.901063339	N/A	0.901063339	N/A	1	UNKNOWN: USER IMPORTED
N0641J22	2	11692147	2p25.1	1.11877192	N/A	1.11877192	N/A	1	UNKNOWN: USER IMPORTED
N0005H04	2	11837589	2p25.1	1.090703782	N/A	1.090703782	N/A	1	UNKNOWN: USER IMPORTED
N0428H23	2	11864352	2p25.1	0.824393936	N/A	0.824393936	N/A	1	UNKNOWN: USER IMPORTED
N0715P05	2	11937378	2p25.1	0.98999655	N/A	0.98999655	N/A	1	UNKNOWN: USER IMPORTED
N0708B15	2	12151154	2p25.1	0.881309058	N/A	0.881309058	N/A	1	UNKNOWN: USER IMPORTED
N0358H19	2	12217084	2p25.1	1.013627241	N/A	1.013627241	N/A	1	UNKNOWN: USER IMPORTED
N0375P12	2	12343901	2p25.1	0.779088268	N/A	0.779088268	N/A	1	UNKNOWN: USER IMPORTED
N0228G11	2	12721079	2p25.1	0.839908505	N/A	0.839908505	N/A	1	UNKNOWN: USER IMPORTED
N0760H09	2	13016153	2p25.1	0.915656851	N/A	0.915656851	N/A	1	UNKNOWN: USER IMPORTED
N0196C08	2	13208022	2p25.1	1.032489759	N/A	1.032489759	N/A	1	UNKNOWN: USER IMPORTED
N0220H05	2	13208705	2p25.1	1.446687776	N/A	1.446687776	N/A	1	UNKNOWN: USER IMPORTED
N0766E01	2	13241876	2p25.1	1.080301391	N/A	1.080301391	N/A	1	UNKNOWN: USER IMPORTED
M2127D13	2	13357375	2p25.1	1.07628979	N/A	1.07628979	N/A	1	UNKNOWN: USER IMPORTED
N0005N22	2	13476748	2p25.1	0.94931635	N/A	0.94931635	N/A	1	UNKNOWN: USER IMPORTED
N0612M17	2	13626720	2p25.1	1.032446115	N/A	1.032446115	N/A	1	UNKNOWN: USER IMPORTED
N0302F07	2	13945201	2p25.1	0.947512634	N/A	0.947512634	N/A	1	UNKNOWN: USER IMPORTED
N0598F15	2	13982272	2p25.1	0.95796134	N/A	0.95796134	N/A	1	UNKNOWN: USER IMPORTED
N0091E09	2	14139324	2p25.1	0.99074966	N/A	0.99074966	N/A	1	UNKNOWN: USER IMPORTED
N0775D05	2	14383523	2p25.1	0.938034961	N/A	0.938034961	N/A	1	UNKNOWN: USER IMPORTED
N0231J10	2	14497793	2p25.1	0.779859196	N/A	0.779859196	N/A	1	UNKNOWN: USER IMPORTED
N0316B08	2	14555832	2p25.1	0.849530764	N/A	0.849530764	N/A	1	UNKNOWN: USER IMPORTED
N0571E19	2	14653134	2p25.1	0.857549808	N/A	0.857549808	N/A	1	UNKNOWN: USER IMPORTED
N0592G02	2	14802542	2p25.1	1.074807509	N/A	1.074807509	N/A	1	UNKNOWN: USER IMPORTED
N0535O11	2	14897641	2p25.1	0.999462124	N/A	0.999462124	N/A	1	UNKNOWN: USER IMPORTED
N0723F23	2	15066082	2p25.1	0.985225011	N/A	0.985225011	N/A	1	UNKNOWN: USER IMPORTED
N0351F04	2	15146094	2p25.1	0.989343561	N/A	0.989343561	N/A	1	UNKNOWN: USER IMPORTED
N0619O15	2	15270347	2p25.1	1.038595237	N/A	1.038595237	N/A	1	UNKNOWN: USER IMPORTED
N0788G01	2	15307880	2p25.1	0.810661707	N/A	0.810661707	N/A	1	UNKNOWN: USER IMPORTED
N0615N11	2	15468577	2p25.1	0.998052987	N/A	0.998052987	N/A	1	UNKNOWN: USER IMPORTED
N0541K19	2	15554874	2p24.3	0.830588086	N/A	0.830588086	N/A	1	UNKNOWN: USER IMPORTED
N0451A14	2	15804047	2p24.3	1.069784795	N/A	1.069784795	N/A	1	UNKNOWN: USER IMPORTED
N0674F13	2	16018412	2p24.3	1.030219824	N/A	1.030219824	N/A	1	UNKNOWN: USER IMPORTED
N0463P22	2	16088841	2p24.3	1.009024035	N/A	1.009024035	N/A	1	UNKNOWN: USER IMPORTED
N0062M03	2	16373072	2p24.3	0.898883065	N/A	0.898883065	N/A	1	UNKNOWN: USER IMPORTED
N0282G06	2	16465701	2p24.3	1.015566043	N/A	1.015566043	N/A	1	UNKNOWN: USER IMPORTED
N0116C07	2	16534467	2p24.3	1.018959812	N/A	1.018959812	N/A	1	UNKNOWN: USER IMPORTED
N0542H15	2	16655282	2p24.3	1.134843656	N/A	1.134843656	N/A	1	UNKNOWN: USER IMPORTED
N0278P06	2	16949913	2p24.3	0.94286618	N/A	0.94286618	N/A	1	UNKNOWN: USER IMPORTED
N1007E02	2	17056473	2p24.3	0.93843527	N/A	0.93843527	N/A	1	UNKNOWN: USER IMPORTED
N0102G08	2	17234738	2p24.3	0.887914898	N/A	0.887914898	N/A	1	UNKNOWN: USER IMPORTED
N0522L14	2	17445324	2p24.3	0.95684097	N/A	0.95684097	N/A	1	UNKNOWN: USER IMPORTED
N0149C19	2	17521515	2p24.3	1.035282421	N/A	1.035282421	N/A	1	UNKNOWN: USER IMPORTED
N0281C13	2	17628782	2p24.3	0.913486375	N/A	0.913486375	N/A	1	UNKNOWN: USER IMPORTED
N0325P07	2	17668722	2p24.3	1.003761135	N/A	1.003761135	N/A	1	UNKNOWN: USER IMPORTED
N0597A05	2	17904819	2p24.3	0.995655577	N/A	0.995655577	N/A	1	UNKNOWN: USER IMPORTED
M2123N14	2	17994823	2p24.3	0.887542793	N/A	0.887542793	N/A	1	UNKNOWN: USER IMPORTED
N0723P04	2	18108967	2p24.3	1.015465595	N/A	1.015465595	N/A	1	UNKNOWN: USER IMPORTED
N0354B21	2	18407772	2p24.3	0.874070839	N/A	0.874070839	N/A	1	UNKNOWN: USER IMPORTED
N0030H15	2	18744029	2p24.3	0.854343378	N/A	0.854343378	N/A	1	UNKNOWN: USER IMPORTED
N0356M07	2	18876267	2p24.3	0.966831474	N/A	0.966831474	N/A	1	UNKNOWN: USER IMPORTED
N0424F04	2	19050808	2p24.3	1.028107934	N/A	1.028107934	N/A	1	UNKNOWN: USER IMPORTED
N0548I08	2	19210523	2p24.3	0.768891028	N/A	0.768891028	N/A	1	UNKNOWN: USER IMPORTED
M2001H01	2	19238905	2p24.3	0.992732649	N/A	0.992732649	N/A	1	UNKNOWN: USER IMPORTED
N0784O02	2	19348733	2p24.3	0.975418273	N/A	0.975418273	N/A	1	UNKNOWN: USER IMPORTED
N0440C21	2	19457744	2p24.2	1.127066083	N/A	1.127066083	N/A	1	UNKNOWN: USER IMPORTED
N0118G07	2	19551271	2p24.2	1.047159671	N/A	1.047159671	N/A	1	UNKNOWN: USER IMPORTED
N0427G11	2	19636032	2p24.2	0.970553407	N/A	0.970553407	N/A	1	UNKNOWN: USER IMPORTED
N0671H22	2	19794835	2p24.2	0.998941307	N/A	0.998941307	N/A	1	UNKNOWN: USER IMPORTED
N0013P09	2	19945535	2p24.2	0.947719765	N/A	0.947719765	N/A	1	UNKNOWN: USER IMPORTED
N0192O14	2	19994967	2p24.2	1.016222569	N/A	1.016222569	N/A	1	UNKNOWN: USER IMPORTED
N0624N20	2	20158843	2p24.2	1.073080292	N/A	1.073080292	N/A	1	UNKNOWN: USER IMPORTED
N0794H05	2	20269267	2p24.2	1.035790402	N/A	1.035790402	N/A	1	UNKNOWN: USER IMPORTED
N0639L07	2	20440569	2p24.2	1.090636486	N/A	1.090636486	N/A	1	UNKNOWN: USER IMPORTED
N0024C12	2	20597779	2p24.2	0.876048138	N/A	0.876048138	N/A	1	UNKNOWN: USER IMPORTED
N0143B03	2	20649760	2p24.2	1.099390832	N/A	1.099390832	N/A	1	UNKNOWN: USER IMPORTED
N0149C16	2	20763734	2p24.2	1.076369753	N/A	1.076369753	N/A	1	UNKNOWN: USER IMPORTED
N0732O05	2	20843299	2p24.2	1.062408521	N/A	1.062408521	N/A	1	UNKNOWN: USER IMPORTED
N0452B12	2	20946679	2p24.2	1.032824256	N/A	1.032824256	N/A	1	UNKNOWN: USER IMPORTED
N0033C24	2	21249524	2p24.2	0.915795994	N/A	0.915795994	N/A	1	UNKNOWN: USER IMPORTED
N0343F23	2	21338956	2p24.1	1.062060663	N/A	1.062060663	N/A	1	UNKNOWN: USER IMPORTED
N0597D07	2	21473868	2p24.1	0.826695836	N/A	0.826695836	N/A	1	UNKNOWN: USER IMPORTED
N0137M21	2	21557733	2p24.1	1.022396827	N/A	1.022396827	N/A	1	UNKNOWN: USER IMPORTED
N0292N08	2	21688333	2p24.1	0.973734799	N/A	0.973734799	N/A	1	UNKNOWN: USER IMPORTED
N0247B03	2	21809521	2p24.1	0.964013279	N/A	0.964013279	N/A	1	UNKNOWN: USER IMPORTED
N0065F14	2	21952567	2p24.1	1.04187678	N/A	1.04187678	N/A	1	UNKNOWN: USER IMPORTED
N0789K07	2	22034560	2p24.1	0.685598071	N/A	0.685598071	N/A	1	UNKNOWN: USER IMPORTED
N0714P18	2	22108892	2p24.1	0.91161002	N/A	0.91161002	N/A	1	UNKNOWN: USER IMPORTED
N0413N15	2	22214504	2p24.1	1.005584248	N/A	1.005584248	N/A	1	UNKNOWN: USER IMPORTED
N0473C20	2	22472677	2p24.1	0.889811046	N/A	0.889811046	N/A	1	UNKNOWN: USER IMPORTED
N0715E18	2	22573146	2p24.1	1.076968188	N/A	1.076968188	N/A	1	UNKNOWN: USER IMPORTED
N0610F15	2	22648152	2p24.1	1.063376091	N/A	1.063376091	N/A	1	UNKNOWN: USER IMPORTED
N0426D16	2	22771843	2p24.1	1.086247537	N/A	1.086247537	N/A	1	UNKNOWN: USER IMPORTED
N0608P22	2	22983650	2p24.1	0.992284165	N/A	0.992284165	N/A	1	UNKNOWN: USER IMPORTED
N0709L24	2	23077730	2p24.1	1.091033332	N/A	1.091033332	N/A	1	UNKNOWN: USER IMPORTED
N0037N13	2	23265637	2p24.1	0.830673195	N/A	0.830673195	N/A	1	UNKNOWN: USER IMPORTED
N0752M03	2	23338147	2p24.1	1.133228565	N/A	1.133228565	N/A	1	UNKNOWN: USER IMPORTED
N0606B24	2	23466171	2p24.1	1.018985641	N/A	1.018985641	N/A	1	UNKNOWN: USER IMPORTED
N0428A24	2	23616248	2p24.1	0.974164203	N/A	0.974164203	N/A	1	UNKNOWN: USER IMPORTED
N0275H09	2	23774379	2p24.1	1.11150995	N/A	1.11150995	N/A	1	UNKNOWN: USER IMPORTED
N0606O24	2	23932763	2p24.1	0.971050898	N/A	0.971050898	N/A	1	UNKNOWN: USER IMPORTED
N0087N12	2	24170889	2p24.1	1.004460513	N/A	1.004460513	N/A	1	UNKNOWN: USER IMPORTED
N0294L17	2	24318445	2p24.1	0.89789313	N/A	0.89789313	N/A	1	UNKNOWN: USER IMPORTED
N0734H12	2	24378253	2p24.1	0.990884093	N/A	0.990884093	N/A	1	UNKNOWN: USER IMPORTED
N0382E04	2	24513542	2p24.1	0.87456071	N/A	0.87456071	N/A	1	UNKNOWN: USER IMPORTED
N0796K12	2	24695277	2p24.1	1.111580214	N/A	1.111580214	N/A	1	UNKNOWN: USER IMPORTED
N0169L20	2	24809183	2p24.1	1.011052597	N/A	1.011052597	N/A	1	UNKNOWN: USER IMPORTED
N0507H10	2	24964429	2p24.1	0.96085742	N/A	0.96085742	N/A	1	UNKNOWN: USER IMPORTED
N0816N22	2	24996846	2p24.1	0.943589705	N/A	0.943589705	N/A	1	UNKNOWN: USER IMPORTED
N0561C12	2	25078546	2p24.1	1.123501404	N/A	1.123501404	N/A	1	UNKNOWN: USER IMPORTED
N0344E06	2	25242778	2p24.1	1.059098377	N/A	1.059098377	N/A	1	UNKNOWN: USER IMPORTED
N0124K07	2	25268385	2p24.1	1.108500458	N/A	1.108500458	N/A	1	UNKNOWN: USER IMPORTED
N0736N19	2	25377971	2p24.1	1.04773376	N/A	1.04773376	N/A	1	UNKNOWN: USER IMPORTED
N0659F23	2	25486655	2p23.3	1.113493186	N/A	1.113493186	N/A	1	UNKNOWN: USER IMPORTED
N0089G05	2	25627454	2p23.3	1.095705417	N/A	1.095705417	N/A	1	UNKNOWN: USER IMPORTED
N0117O04	2	25738363	2p23.3	0.937451173	N/A	0.937451173	N/A	1	UNKNOWN: USER IMPORTED
N0472N02	2	25824928	2p23.3	1.090608776	N/A	1.090608776	N/A	1	UNKNOWN: USER IMPORTED
N0755G12	2	25896791	2p23.3	1.024437562	N/A	1.024437562	N/A	1	UNKNOWN: USER IMPORTED
N0063C02	2	25969360	2p23.3	0.979768677	N/A	0.979768677	N/A	1	UNKNOWN: USER IMPORTED
N0791D16	2	26026939	2p23.3	0.986837647	N/A	0.986837647	N/A	1	UNKNOWN: USER IMPORTED
N0268P14	2	26222680	2p23.3	0.886059325	N/A	0.886059325	N/A	1	UNKNOWN: USER IMPORTED
N0214J09	2	26230791	2p23.3	0.845529654	N/A	0.845529654	N/A	1	UNKNOWN: USER IMPORTED
N0296O15	2	26454509	2p23.3	0.986155588	N/A	0.986155588	N/A	1	UNKNOWN: USER IMPORTED
N0187O18	2	26682187	2p23.3	1.088333894	N/A	1.088333894	N/A	1	UNKNOWN: USER IMPORTED
N0730L21	2	26818490	2p23.3	1.104832856	N/A	1.104832856	N/A	1	UNKNOWN: USER IMPORTED
N0106G13	2	26925424	2p23.3	0.997915042	N/A	0.997915042	N/A	1	UNKNOWN: USER IMPORTED
N0155B11	2	26957304	2p23.3	1.009960728	N/A	1.009960728	N/A	1	UNKNOWN: USER IMPORTED
N0330H21	2	27083094	2p23.3	1.082883358	N/A	1.082883358	N/A	1	UNKNOWN: USER IMPORTED
N0622L13	2	27238721	2p23.3	1.008020442	N/A	1.008020442	N/A	1	UNKNOWN: USER IMPORTED
N0755H20	2	27347744	2p23.3	0.910926872	N/A	0.910926872	N/A	1	UNKNOWN: USER IMPORTED
N0354O17	2	27444137	2p23.3	0.916311002	N/A	0.916311002	N/A	1	UNKNOWN: USER IMPORTED
N0385I17	2	27620102	2p23.3	1.089976397	N/A	1.089976397	N/A	1	UNKNOWN: USER IMPORTED
N0052A04	2	27796962	2p23.3	1.04586166	N/A	1.04586166	N/A	1	UNKNOWN: USER IMPORTED
M2026K23	2	28011156	2p23.3	0.890679949	N/A	0.890679949	N/A	1	UNKNOWN: USER IMPORTED
N0674I16	2	28041135	2p23.3	1.155406372	N/A	1.155406372	N/A	1	UNKNOWN: USER IMPORTED
N0674J24	2	28171716	2p23.3	0.951878525	N/A	0.951878525	N/A	1	UNKNOWN: USER IMPORTED
N0474I22	2	28233678	2p23.3	1.034239737	N/A	1.034239737	N/A	1	UNKNOWN: USER IMPORTED
N0731I19	2	28319196	2p23.3	1.068420281	N/A	1.068420281	N/A	1	UNKNOWN: USER IMPORTED
N0057F09	2	28456685	2p23.3	1.080308912	N/A	1.080308912	N/A	1	UNKNOWN: USER IMPORTED
N0651P03	2	28577643	2p23.3	1.086756112	N/A	1.086756112	N/A	1	UNKNOWN: USER IMPORTED
N0034M06	2	28812978	2p23.3	1.076991741	N/A	1.076991741	N/A	1	UNKNOWN: USER IMPORTED
N0605K19	2	28948914	2p23.3	0.99164366	N/A	0.99164366	N/A	1	UNKNOWN: USER IMPORTED
N0489B17	2	28968449	2p23.3	0.919822538	N/A	0.919822538	N/A	1	UNKNOWN: USER IMPORTED
N0131B07	2	29177970	2p23.2	1.007686538	N/A	1.007686538	N/A	1	UNKNOWN: USER IMPORTED
N0062B19	2	29311977	2p23.2	0.961830136	N/A	0.961830136	N/A	1	UNKNOWN: USER IMPORTED
N0672C24	2	29386965	2p23.2	1.022311916	N/A	1.022311916	N/A	1	UNKNOWN: USER IMPORTED
N0423G03	2	29507565	2p23.2	1.155854679	N/A	1.155854679	N/A	1	UNKNOWN: USER IMPORTED
N0644H08	2	29579739	2p23.2	1.173814645	N/A	1.173814645	N/A	1	UNKNOWN: USER IMPORTED
N0717M03	2	29602608	2p23.2	1.043137283	N/A	1.043137283	N/A	1	UNKNOWN: USER IMPORTED
N0056A01	2	29820896	2p23.2	1.064307144	N/A	1.064307144	N/A	1	UNKNOWN: USER IMPORTED
N0223F18	2	29976969	2p23.2	1.023154396	N/A	1.023154396	N/A	1	UNKNOWN: USER IMPORTED
N0549I08	2	30149459	2p23.2	0.94219758	N/A	0.94219758	N/A	1	UNKNOWN: USER IMPORTED
N0517F01	2	30381970	2p23.2	0.980166779	N/A	0.980166779	N/A	1	UNKNOWN: USER IMPORTED
N0776F05	2	30495142	2p23.2	1.086697031	N/A	1.086697031	N/A	1	UNKNOWN: USER IMPORTED
N0177E08	2	30608678	2p23.2	0.98930401	N/A	0.98930401	N/A	1	UNKNOWN: USER IMPORTED
N0023B13	2	30769787	2p23.2	0.970098569	N/A	0.970098569	N/A	1	UNKNOWN: USER IMPORTED
N0659P07	2	30778110	2p23.2	1.079455843	N/A	1.079455843	N/A	1	UNKNOWN: USER IMPORTED
M2024L07	2	30868273	2p23.2	0.986099317	N/A	0.986099317	N/A	1	UNKNOWN: USER IMPORTED
M2270C11	2	30978282	2p23.2	1.015039159	N/A	1.015039159	N/A	1	UNKNOWN: USER IMPORTED
N0633D18	2	31096414	2p23.1	0.935622815	N/A	0.935622815	N/A	1	UNKNOWN: USER IMPORTED
N0680M18	2	31167615	2p23.1	1.067927935	N/A	1.067927935	N/A	1	UNKNOWN: USER IMPORTED
N0354I21	2	31342568	2p23.1	1.015833047	N/A	1.015833047	N/A	1	UNKNOWN: USER IMPORTED
N0450L18	2	31397197	2p23.1	1.138835859	N/A	1.138835859	N/A	1	UNKNOWN: USER IMPORTED
N0766G23	2	31510811	2p23.1	0.905526511	N/A	0.905526511	N/A	1	UNKNOWN: USER IMPORTED
N0597P02	2	31830627	2p23.1	0.912449926	N/A	0.912449926	N/A	1	UNKNOWN: USER IMPORTED
N0172A22	2	32020865	2p23.1	1.004009931	N/A	1.004009931	N/A	1	UNKNOWN: USER IMPORTED
N0297B02	2	32118110	2p23.1	0.926645999	N/A	0.926645999	N/A	1	UNKNOWN: USER IMPORTED
N0093O02	2	32426142	2p23.1	0.933615036	N/A	0.933615036	N/A	1	UNKNOWN: USER IMPORTED
N0575N22	2	32439568	2p23.1	1.068684119	N/A	1.068684119	N/A	1	UNKNOWN: USER IMPORTED
N0107A08	2	32622987	2p23.1	0.939799982	N/A	0.939799982	N/A	1	UNKNOWN: USER IMPORTED
N0078G06	2	32636124	2p23.1	0.956717661	N/A	0.956717661	N/A	1	UNKNOWN: USER IMPORTED
N0003J07	2	32777764	2p23.1	0.921982524	N/A	0.921982524	N/A	1	UNKNOWN: USER IMPORTED
N0597E14	2	32880022	2p23.1	0.964883963	N/A	0.964883963	N/A	1	UNKNOWN: USER IMPORTED
N0115D20	2	33104526	2p22.3	1.017352935	N/A	1.017352935	N/A	1	UNKNOWN: USER IMPORTED
N0049F22	2	33195217	2p22.3	0.899989977	N/A	0.899989977	N/A	1	UNKNOWN: USER IMPORTED
N0730E08	2	33404946	2p22.3	0.93637217	N/A	0.93637217	N/A	1	UNKNOWN: USER IMPORTED
N0614G08	2	33464819	2p22.3	1.030903862	N/A	1.030903862	N/A	1	UNKNOWN: USER IMPORTED
N0382F15	2	33557860	2p22.3	1.030734337	N/A	1.030734337	N/A	1	UNKNOWN: USER IMPORTED
N0170F15	2	33649963	2p22.3	0.860079325	N/A	0.860079325	N/A	1	UNKNOWN: USER IMPORTED
N0752B01	2	33762394	2p22.3	1.055189304	N/A	1.055189304	N/A	1	UNKNOWN: USER IMPORTED
N0702B22	2	33810128	2p22.3	1.006599222	N/A	1.006599222	N/A	1	UNKNOWN: USER IMPORTED
N0716C23	2	33954832	2p22.3	0.860054584	N/A	0.860054584	N/A	1	UNKNOWN: USER IMPORTED
N0366P06	2	34097255	2p22.3	0.910497764	N/A	0.910497764	N/A	1	UNKNOWN: USER IMPORTED
N0600A15	2	34186778	2p22.3	1.215363644	N/A	1.215363644	N/A	1	UNKNOWN: USER IMPORTED
N0358M23	2	34459519	2p22.3	0.917695408	N/A	0.917695408	N/A	1	UNKNOWN: USER IMPORTED
N0683C09	2	34614156	2p22.3	0.90052072	N/A	0.90052072	N/A	1	UNKNOWN: USER IMPORTED
N0367I07	2	34663632	2p22.3	0.96333221	N/A	0.96333221	N/A	1	UNKNOWN: USER IMPORTED
N0818G02	2	34907191	2p22.3	0.956365647	N/A	0.956365647	N/A	1	UNKNOWN: USER IMPORTED
N0628K14	2	35009553	2p22.3	0.90899381	N/A	0.90899381	N/A	1	UNKNOWN: USER IMPORTED
N0617K14	2	35112965	2p22.3	0.939412341	N/A	0.939412341	N/A	1	UNKNOWN: USER IMPORTED
N0745N18	2	35125830	2p22.3	0.922589172	N/A	0.922589172	N/A	1	UNKNOWN: USER IMPORTED
N0915C24	2	35215425	2p22.3	0.846684562	N/A	0.846684562	N/A	1	UNKNOWN: USER IMPORTED
N0585H11	2	35346343	2p22.3	0.965929121	N/A	0.965929121	N/A	1	UNKNOWN: USER IMPORTED
N0215M06	2	35451178	2p22.3	0.938767591	N/A	0.938767591	N/A	1	UNKNOWN: USER IMPORTED
N0657F19	2	35549143	2p22.3	0.914675723	N/A	0.914675723	N/A	1	UNKNOWN: USER IMPORTED
N0325I23	2	35675751	2p22.3	0.861376741	N/A	0.861376741	N/A	1	UNKNOWN: USER IMPORTED
N0588E02	2	35744702	2p22.3	0.814339205	N/A	0.814339205	N/A	1	UNKNOWN: USER IMPORTED
N0138P18	2	35779070	2p22.3	0.833163126	N/A	0.833163126	N/A	1	UNKNOWN: USER IMPORTED
N0119B15	2	35821778	2p22.3	0.947583591	N/A	0.947583591	N/A	1	UNKNOWN: USER IMPORTED
N0606A14	2	35916697	2p22.3	0.831242237	N/A	0.831242237	N/A	1	UNKNOWN: USER IMPORTED
N0071H02	2	36040182	2p22.3	1.054487155	N/A	1.054487155	N/A	1	UNKNOWN: USER IMPORTED
N0351D19	2	36328118	2p22.3	0.895628044	N/A	0.895628044	N/A	1	UNKNOWN: USER IMPORTED
N0044J19	2	36475728	2p22.3	1.020384595	N/A	1.020384595	N/A	1	UNKNOWN: USER IMPORTED
F0593C22	2	36546775	2p22.3	0.903339014	N/A	0.903339014	N/A	1	UNKNOWN: USER IMPORTED
M2010E09	2	36607340	2p22.3	0.993997378	N/A	0.993997378	N/A	1	UNKNOWN: USER IMPORTED
M2019E22	2	36642418	2p22.3	1.023362814	N/A	1.023362814	N/A	1	UNKNOWN: USER IMPORTED
N0734D08	2	36685141	2p22.3	1.045349126	N/A	1.045349126	N/A	1	UNKNOWN: USER IMPORTED
N0484P01	2	36754328	2p22.3	1.004902981	N/A	1.004902981	N/A	1	UNKNOWN: USER IMPORTED
N0316D17	2	36876980	2p22.3	1.022382873	N/A	1.022382873	N/A	1	UNKNOWN: USER IMPORTED
N0412M19	2	36947451	2p22.3	0.977136781	N/A	0.977136781	N/A	1	UNKNOWN: USER IMPORTED
N0168J15	2	37040545	2p22.3	0.896716647	N/A	0.896716647	N/A	1	UNKNOWN: USER IMPORTED
N0269P23	2	37169278	2p22.3	1.040619741	N/A	1.040619741	N/A	1	UNKNOWN: USER IMPORTED
N0417B21	2	37296402	2p22.3	0.981193262	N/A	0.981193262	N/A	1	UNKNOWN: USER IMPORTED
N0423P10	2	37375858	2p22.2	0.951784311	N/A	0.951784311	N/A	1	UNKNOWN: USER IMPORTED
N0422M03	2	37537683	2p22.2	0.99797824	N/A	0.99797824	N/A	1	UNKNOWN: USER IMPORTED
N0381P16	2	37600842	2p22.2	0.999985069	N/A	0.999985069	N/A	1	UNKNOWN: USER IMPORTED
N0022E09	2	37765879	2p22.2	1.015447088	N/A	1.015447088	N/A	1	UNKNOWN: USER IMPORTED
N0092F03	2	38025221	2p22.2	1.019918178	N/A	1.019918178	N/A	1	UNKNOWN: USER IMPORTED
N0597L23	2	38132645	2p22.2	0.927897199	N/A	0.927897199	N/A	1	UNKNOWN: USER IMPORTED
N0789M10	2	38219725	2p22.2	1.010871295	N/A	1.010871295	N/A	1	UNKNOWN: USER IMPORTED
N0585L18	2	38416562	2p22.2	1.224870116	N/A	1.224870116	N/A	1	UNKNOWN: USER IMPORTED
N0155J04	2	38549586	2p22.2	0.85891254	N/A	0.85891254	N/A	1	UNKNOWN: USER IMPORTED
N0620G21	2	38883103	2p22.2	1.01512407	N/A	1.01512407	N/A	1	UNKNOWN: USER IMPORTED
N0136C17	2	38945557	2p22.2	0.927892845	N/A	0.927892845	N/A	1	UNKNOWN: USER IMPORTED
N0332G17	2	38979646	2p22.2	0.925107803	N/A	0.925107803	N/A	1	UNKNOWN: USER IMPORTED
N0052J22	2	39046501	2p22.2	1.041320306	N/A	1.041320306	N/A	1	UNKNOWN: USER IMPORTED
N0065P17	2	39128868	2p22.2	1.057471213	N/A	1.057471213	N/A	1	UNKNOWN: USER IMPORTED
N0594N24	2	39140060	2p22.2	1.106238143	N/A	1.106238143	N/A	1	UNKNOWN: USER IMPORTED
N0603F24	2	39254907	2p22.2	0.978941487	N/A	0.978941487	N/A	1	UNKNOWN: USER IMPORTED
N0157N23	2	39481330	2p22.1	0.825590409	N/A	0.825590409	N/A	1	UNKNOWN: USER IMPORTED
N0567L16	2	39585715	2p22.1	0.906734168	N/A	0.906734168	N/A	1	UNKNOWN: USER IMPORTED
N0109N19	2	39642193	2p22.1	1.038442041	N/A	1.038442041	N/A	1	UNKNOWN: USER IMPORTED
N0030N03	2	39872268	2p22.1	0.892044661	N/A	0.892044661	N/A	1	UNKNOWN: USER IMPORTED
N0454P05	2	39944900	2p22.1	0.957853371	N/A	0.957853371	N/A	1	UNKNOWN: USER IMPORTED
N0693D10	2	40171547	2p22.1	1.058395635	N/A	1.058395635	N/A	1	UNKNOWN: USER IMPORTED
N0258I01	2	40248630	2p22.1	1.082493639	N/A	1.082493639	N/A	1	UNKNOWN: USER IMPORTED
N0622P19	2	40361717	2p22.1	1.014495155	N/A	1.014495155	N/A	1	UNKNOWN: USER IMPORTED
N0598L05	2	40458791	2p22.1	0.968543054	N/A	0.968543054	N/A	1	UNKNOWN: USER IMPORTED
N0780N10	2	40550781	2p22.1	1.082741147	N/A	1.082741147	N/A	1	UNKNOWN: USER IMPORTED
N0206M19	2	40636842	2p22.1	1.021764547	N/A	1.021764547	N/A	1	UNKNOWN: USER IMPORTED
N0417C15	2	40736280	2p22.1	1.002481928	N/A	1.002481928	N/A	1	UNKNOWN: USER IMPORTED
N0414K07	2	40780014	2p22.1	0.989942738	N/A	0.989942738	N/A	1	UNKNOWN: USER IMPORTED
N0749I02	2	40926590	2p22.1	0.827378687	N/A	0.827378687	N/A	1	UNKNOWN: USER IMPORTED
N0805G23	2	41009681	2p22.1	0.967526992	N/A	0.967526992	N/A	1	UNKNOWN: USER IMPORTED
N0052A21	2	41179160	2p22.1	0.916840756	N/A	0.916840756	N/A	1	UNKNOWN: USER IMPORTED
N0325M16	2	41282975	2p22.1	0.936011744	N/A	0.936011744	N/A	1	UNKNOWN: USER IMPORTED
N0318A19	2	41379184	2p22.1	0.872663573	N/A	0.872663573	N/A	1	UNKNOWN: USER IMPORTED
N0730A18	2	41481862	2p22.1	0.975316044	N/A	0.975316044	N/A	1	UNKNOWN: USER IMPORTED
N0042L15	2	41707992	2p22.1	0.970300257	N/A	0.970300257	N/A	1	UNKNOWN: USER IMPORTED
N0173M07	2	41810345	2p22.1	0.872418142	N/A	0.872418142	N/A	1	UNKNOWN: USER IMPORTED
N0044F22	2	41984452	2p22.1	0.962655494	N/A	0.962655494	N/A	1	UNKNOWN: USER IMPORTED
N0798D22	2	42086787	2p22.1	1.027583723	N/A	1.027583723	N/A	1	UNKNOWN: USER IMPORTED
N0034L01	2	42137640	2p22.1	1.049027812	N/A	1.049027812	N/A	1	UNKNOWN: USER IMPORTED
N0084G17	2	42258491	2p22.1	1.074650948	N/A	1.074650948	N/A	1	UNKNOWN: USER IMPORTED
N0090I20	2	42357368	2p22.1	1.007308199	N/A	1.007308199	N/A	1	UNKNOWN: USER IMPORTED
N0746K03	2	42438017	2p16.3	0.984885525	N/A	0.984885525	N/A	1	UNKNOWN: USER IMPORTED
N0413N09	2	42508290	2p16.3	1.182705561	N/A	1.182705561	N/A	1	UNKNOWN: USER IMPORTED
N0318A23	2	42793242	2p16.3	0.967581026	N/A	0.967581026	N/A	1	UNKNOWN: USER IMPORTED
N0103D04	2	42831294	2p16.3	0.956552292	N/A	0.956552292	N/A	1	UNKNOWN: USER IMPORTED
N0560I12	2	42875214	2p16.3	1.127389695	N/A	1.127389695	N/A	1	UNKNOWN: USER IMPORTED
N0505M07	2	42956749	2p16.3	1.063709699	N/A	1.063709699	N/A	1	UNKNOWN: USER IMPORTED
N0044B17	2	43103431	2p16.3	1.040431809	N/A	1.040431809	N/A	1	UNKNOWN: USER IMPORTED
N0476G18	2	43104072	2p16.3	0.985205644	N/A	0.985205644	N/A	1	UNKNOWN: USER IMPORTED
N0808M07	2	43301652	2p16.3	1.234738795	N/A	1.234738795	N/A	1	UNKNOWN: USER IMPORTED
N0525B14	2	43653353	2p16.3	0.875842293	N/A	0.875842293	N/A	1	UNKNOWN: USER IMPORTED
N0704K20	2	43833945	2p16.3	0.913834629	N/A	0.913834629	N/A	1	UNKNOWN: USER IMPORTED
N1249D23	2	43868817	2p16.3	1.247667437	N/A	1.247667437	N/A	1	UNKNOWN: USER IMPORTED
N0760A10	2	44053593	2p16.3	1.023148161	N/A	1.023148161	N/A	1	UNKNOWN: USER IMPORTED
N0559M23	2	44207297	2p16.3	0.997318467	N/A	0.997318467	N/A	1	UNKNOWN: USER IMPORTED
N0072C11	2	44329413	2p16.3	0.959262221	N/A	0.959262221	N/A	1	UNKNOWN: USER IMPORTED
N0784E11	2	44425844	2p16.3	1.077759602	N/A	1.077759602	N/A	1	UNKNOWN: USER IMPORTED
N0194L01	2	44554982	2p16.3	0.979915123	N/A	0.979915123	N/A	1	UNKNOWN: USER IMPORTED
N0764D02	2	44562399	2p16.3	1.154804672	N/A	1.154804672	N/A	1	UNKNOWN: USER IMPORTED
N0092L13	2	44668199	2p16.3	1.049929769	N/A	1.049929769	N/A	1	UNKNOWN: USER IMPORTED
N0040I22	2	44765361	2p16.3	0.926861344	N/A	0.926861344	N/A	1	UNKNOWN: USER IMPORTED
N0111K07	2	44806798	2p16.3	1.083786107	N/A	1.083786107	N/A	1	UNKNOWN: USER IMPORTED
N0769M04	2	44928280	2p16.3	1.096799957	N/A	1.096799957	N/A	1	UNKNOWN: USER IMPORTED
N0117H06	2	45243514	2p16.3	0.944284333	N/A	0.944284333	N/A	1	UNKNOWN: USER IMPORTED
N0346E19	2	45386887	2p16.3	1.050622714	N/A	1.050622714	N/A	1	UNKNOWN: USER IMPORTED
N0478M23	2	45522894	2p16.3	0.997120183	N/A	0.997120183	N/A	1	UNKNOWN: USER IMPORTED
N0478H15	2	45617724	2p16.3	1.094596032	N/A	1.094596032	N/A	1	UNKNOWN: USER IMPORTED
N0601M20	2	45756404	2p16.3	1.036338068	N/A	1.036338068	N/A	1	UNKNOWN: USER IMPORTED
N0435N01	2	45846023	2p16.3	1.061221549	N/A	1.061221549	N/A	1	UNKNOWN: USER IMPORTED
N0027C22	2	45998029	2p16.3	0.984347389	N/A	0.984347389	N/A	1	UNKNOWN: USER IMPORTED
N0183P21	2	46185913	2p16.3	1.030939489	N/A	1.030939489	N/A	1	UNKNOWN: USER IMPORTED
N0620E07	2	46239022	2p16.3	1.062408027	N/A	1.062408027	N/A	1	UNKNOWN: USER IMPORTED
N0125F15	2	46392089	2p16.3	1.066403397	N/A	1.066403397	N/A	1	UNKNOWN: USER IMPORTED
N0199L05	2	46456210	2p16.3	0.849793018	N/A	0.849793018	N/A	1	UNKNOWN: USER IMPORTED
N0749C14	2	46510485	2p16.3	1.056784898	N/A	1.056784898	N/A	1	UNKNOWN: USER IMPORTED
N0536C12	2	46831661	2p16.3	1.077095851	N/A	1.077095851	N/A	1	UNKNOWN: USER IMPORTED
N0771L03	2	46863256	2p16.3	1.073742361	N/A	1.073742361	N/A	1	UNKNOWN: USER IMPORTED
N0715E22	2	47249257	2p16.3	0.988529999	N/A	0.988529999	N/A	1	UNKNOWN: USER IMPORTED
N0319O14	2	47412461	2p16.3	1.081431756	N/A	1.081431756	N/A	1	UNKNOWN: USER IMPORTED
N0133M22	2	47483320	2p16.3	1.020123825	N/A	1.020123825	N/A	1	UNKNOWN: USER IMPORTED
N0436K12	2	47583605	2p16.3	1.08086875	N/A	1.08086875	N/A	1	UNKNOWN: USER IMPORTED
N0607E01	2	47881093	2p16.3	1.107401959	N/A	1.107401959	N/A	1	UNKNOWN: USER IMPORTED
N0101E12	2	48057108	2p16.3	1.033853481	N/A	1.033853481	N/A	1	UNKNOWN: USER IMPORTED
M2204J09	2	48178636	2p16.3	0.910292117	N/A	0.910292117	N/A	1	UNKNOWN: USER IMPORTED
N0716F19	2	48180814	2p16.3	1.046964613	N/A	1.046964613	N/A	1	UNKNOWN: USER IMPORTED
N0640G11	2	48269833	2p16.3	1.03121352	N/A	1.03121352	N/A	1	UNKNOWN: USER IMPORTED
N0772E08	2	48409180	2p16.3	0.828197118	N/A	0.828197118	N/A	1	UNKNOWN: USER IMPORTED
N0006C12	2	48542218	2p16.3	0.930285099	N/A	0.930285099	N/A	1	UNKNOWN: USER IMPORTED
N0685C04	2	48685631	2p16.3	1.09698403	N/A	1.09698403	N/A	1	UNKNOWN: USER IMPORTED
N0281B24	2	48788782	2p16.3	0.990468416	N/A	0.990468416	N/A	1	UNKNOWN: USER IMPORTED
N0400A23	2	48951822	2p16.3	0.899619357	N/A	0.899619357	N/A	1	UNKNOWN: USER IMPORTED
N0413F04	2	49007552	2p16.3	0.99738322	N/A	0.99738322	N/A	1	UNKNOWN: USER IMPORTED
N0771A11	2	49091156	2p16.3	0.845901758	N/A	0.845901758	N/A	1	UNKNOWN: USER IMPORTED
N0057I10	2	49207083	2p16.3	0.950726189	N/A	0.950726189	N/A	1	UNKNOWN: USER IMPORTED
N0460M02	2	49406768	2p16.3	1.096233884	N/A	1.096233884	N/A	1	UNKNOWN: USER IMPORTED
N0089G16	2	49557249	2p16.3	0.90436042	N/A	0.90436042	N/A	1	UNKNOWN: USER IMPORTED
N0716H19	2	49752233	2p16.3	0.902315925	N/A	0.902315925	N/A	1	UNKNOWN: USER IMPORTED
N0635P07	2	49870808	2p16.3	0.996834851	N/A	0.996834851	N/A	1	UNKNOWN: USER IMPORTED
N0692O22	2	50078566	2p16.3	1.591783682	N/A	1.591783682	N/A	1	UNKNOWN: USER IMPORTED
N0313C17	2	50189782	2p16.3	0.962071805	N/A	0.962071805	N/A	1	UNKNOWN: USER IMPORTED
N0737H13	2	50371274	2p16.3	1.081836419	N/A	1.081836419	N/A	1	UNKNOWN: USER IMPORTED
N0354K14	2	50553057	2p16.3	1.337473208	N/A	1.337473208	N/A	1	UNKNOWN: USER IMPORTED
N0631J24	2	50785879	2p16.3	0.984101989	N/A	0.984101989	N/A	1	UNKNOWN: USER IMPORTED
N0463P12	2	50872109	2p16.3	0.936409479	N/A	0.936409479	N/A	1	UNKNOWN: USER IMPORTED
M2026D10	2	51048808	2p16.3	0.98261368	N/A	0.98261368	N/A	1	UNKNOWN: USER IMPORTED
N0518D15	2	51139555	2p16.3	1.059190414	N/A	1.059190414	N/A	1	UNKNOWN: USER IMPORTED
N0269M14	2	51148437	2p16.3	0.939113173	N/A	0.939113173	N/A	1	UNKNOWN: USER IMPORTED
N0082P15	2	51243675	2p16.3	0.940329934	N/A	0.940329934	N/A	1	UNKNOWN: USER IMPORTED
N0354L14	2	51323399	2p16.3	0.957976086	N/A	0.957976086	N/A	1	UNKNOWN: USER IMPORTED
N0484P23	2	51468751	2p16.3	1.017335913	N/A	1.017335913	N/A	1	UNKNOWN: USER IMPORTED
N0676I16	2	51810485	2p16.3	0.988427849	N/A	0.988427849	N/A	1	UNKNOWN: USER IMPORTED
N0367N17	2	51965775	2p16.3	0.784578784	N/A	0.784578784	N/A	1	UNKNOWN: USER IMPORTED
N0339M04	2	52116600	2p16.3	0.992293061	N/A	0.992293061	N/A	1	UNKNOWN: USER IMPORTED
N0563C18	2	52228523	2p16.3	0.935729004	N/A	0.935729004	N/A	1	UNKNOWN: USER IMPORTED
N0747C04	2	52398619	2p16.2	0.929111091	N/A	0.929111091	N/A	1	UNKNOWN: USER IMPORTED
N0625I18	2	52472668	2p16.2	0.864059652	N/A	0.864059652	N/A	1	UNKNOWN: USER IMPORTED
N0466B22	2	52576841	2p16.2	0.962541092	N/A	0.962541092	N/A	1	UNKNOWN: USER IMPORTED
N0517M05	2	52768253	2p16.2	1.03166816	N/A	1.03166816	N/A	1	UNKNOWN: USER IMPORTED
N0627G13	2	52799345	2p16.2	0.989683874	N/A	0.989683874	N/A	1	UNKNOWN: USER IMPORTED
N0075E10	2	52823064	2p16.2	1.048821076	N/A	1.048821076	N/A	1	UNKNOWN: USER IMPORTED
N0351H12	2	52941580	2p16.2	0.925279209	N/A	0.925279209	N/A	1	UNKNOWN: USER IMPORTED
N0020L18	2	53018257	2p16.2	1.019972509	N/A	1.019972509	N/A	1	UNKNOWN: USER IMPORTED
N0165M13	2	53168070	2p16.2	0.845629607	N/A	0.845629607	N/A	1	UNKNOWN: USER IMPORTED
N0351H15	2	53304470	2p16.2	0.909275164	N/A	0.909275164	N/A	1	UNKNOWN: USER IMPORTED
N0281B14	2	53373232	2p16.2	0.94382138	N/A	0.94382138	N/A	1	UNKNOWN: USER IMPORTED
N0024L01	2	53455716	2p16.2	0.82767162	N/A	0.82767162	N/A	1	UNKNOWN: USER IMPORTED
N0665E20	2	53587332	2p16.1	1.00664623	N/A	1.00664623	N/A	1	UNKNOWN: USER IMPORTED
N0265O11	2	53661176	2p16.1	1.023768071	N/A	1.023768071	N/A	1	UNKNOWN: USER IMPORTED
N0178E24	2	53725583	2p16.1	0.948058024	N/A	0.948058024	N/A	1	UNKNOWN: USER IMPORTED
N0200G18	2	53755064	2p16.1	0.966592674	N/A	0.966592674	N/A	1	UNKNOWN: USER IMPORTED
N0805M12	2	53869159	2p16.1	0.905696828	N/A	0.905696828	N/A	1	UNKNOWN: USER IMPORTED
N0099L19	2	53950625	2p16.1	1.031416594	N/A	1.031416594	N/A	1	UNKNOWN: USER IMPORTED
N0334F17	2	54010951	2p16.1	0.928446053	N/A	0.928446053	N/A	1	UNKNOWN: USER IMPORTED
N0111B23	2	54135756	2p16.1	1.023522344	N/A	1.023522344	N/A	1	UNKNOWN: USER IMPORTED
N0254O14	2	54343382	2p16.1	1.018206201	N/A	1.018206201	N/A	1	UNKNOWN: USER IMPORTED
N0752K22	2	54360913	2p16.1	1.022868786	N/A	1.022868786	N/A	1	UNKNOWN: USER IMPORTED
N0564H16	2	54746817	2p16.1	1.02826499	N/A	1.02826499	N/A	1	UNKNOWN: USER IMPORTED
N0726C12	2	54880946	2p16.1	1.050156	N/A	1.050156	N/A	1	UNKNOWN: USER IMPORTED
N0720E01	2	55054306	2p16.1	1.006022757	N/A	1.006022757	N/A	1	UNKNOWN: USER IMPORTED
N0779D07	2	55155811	2p16.1	1.163695588	N/A	1.163695588	N/A	1	UNKNOWN: USER IMPORTED
N0628H24	2	55293291	2p16.1	1.104607219	N/A	1.104607219	N/A	1	UNKNOWN: USER IMPORTED
N0116L19	2	55493986	2p16.1	1.014724157	N/A	1.014724157	N/A	1	UNKNOWN: USER IMPORTED
N0065O13	2	55672607	2p16.1	1.035063809	N/A	1.035063809	N/A	1	UNKNOWN: USER IMPORTED
N0121H21	2	55693728	2p16.1	1.072025535	N/A	1.072025535	N/A	1	UNKNOWN: USER IMPORTED
N0622L20	2	55803386	2p16.1	1.021449941	N/A	1.021449941	N/A	1	UNKNOWN: USER IMPORTED
N0158N16	2	55940577	2p16.1	1.02861552	N/A	1.02861552	N/A	1	UNKNOWN: USER IMPORTED
N0351H09	2	56056232	2p16.1	0.972300119	N/A	0.972300119	N/A	1	UNKNOWN: USER IMPORTED
N0693L07	2	56306265	2p16.1	0.986519845	N/A	0.986519845	N/A	1	UNKNOWN: USER IMPORTED
N0745D12	2	56426482	2p16.1	0.935035168	N/A	0.935035168	N/A	1	UNKNOWN: USER IMPORTED
N0761J14	2	56495806	2p16.1	1.035083305	N/A	1.035083305	N/A	1	UNKNOWN: USER IMPORTED
N0543L11	2	56646909	2p16.1	0.926316251	N/A	0.926316251	N/A	1	UNKNOWN: USER IMPORTED
N0174F09	2	56692696	2p16.1	0.915641215	N/A	0.915641215	N/A	1	UNKNOWN: USER IMPORTED
N0326B06	2	56834432	2p16.1	0.97995364	N/A	0.97995364	N/A	1	UNKNOWN: USER IMPORTED
N0147F08	2	56982852	2p16.1	0.924415848	N/A	0.924415848	N/A	1	UNKNOWN: USER IMPORTED
N0149K15	2	57109320	2p16.1	0.855710069	N/A	0.855710069	N/A	1	UNKNOWN: USER IMPORTED
N0764A15	2	57203166	2p16.1	0.826638437	N/A	0.826638437	N/A	1	UNKNOWN: USER IMPORTED
N0369F24	2	57343046	2p16.1	1.002607414	N/A	1.002607414	N/A	1	UNKNOWN: USER IMPORTED
N0111G13	2	57432022	2p16.1	0.906564741	N/A	0.906564741	N/A	1	UNKNOWN: USER IMPORTED
N0728F15	2	57512612	2p16.1	0.972827201	N/A	0.972827201	N/A	1	UNKNOWN: USER IMPORTED
N0426N08	2	57641358	2p16.1	0.901944414	N/A	0.901944414	N/A	1	UNKNOWN: USER IMPORTED
N0781B18	2	57823416	2p13.3	0.987233988	N/A	0.987233988	N/A	1	UNKNOWN: USER IMPORTED
M2026C07	2	57937370	2p13.3	0.899691501	N/A	0.899691501	N/A	1	UNKNOWN: USER IMPORTED
N0326O17	2	58058971	2p13.3	0.937378732	N/A	0.937378732	N/A	1	UNKNOWN: USER IMPORTED
N0338K04	2	58230673	2p13.3	0.97614833	N/A	0.97614833	N/A	1	UNKNOWN: USER IMPORTED
N0027O22	2	58355667	2p13.3	1.024345921	N/A	1.024345921	N/A	1	UNKNOWN: USER IMPORTED
N0019M18	2	58519009	2p13.3	0.938823703	N/A	0.938823703	N/A	1	UNKNOWN: USER IMPORTED
N0474I02	2	58743271	2p13.3	1.03479057	N/A	1.03479057	N/A	1	UNKNOWN: USER IMPORTED
N0463A04	2	58779827	2p13.3	0.981849758	N/A	0.981849758	N/A	1	UNKNOWN: USER IMPORTED
N0289G02	2	58962621	2p13.3	1.054089221	N/A	1.054089221	N/A	1	UNKNOWN: USER IMPORTED
N0260K08	2	59063533	2p13.3	1.082521645	N/A	1.082521645	N/A	1	UNKNOWN: USER IMPORTED
N0090D01	2	59230181	2p13.3	0.944728483	N/A	0.944728483	N/A	1	UNKNOWN: USER IMPORTED
N0604J13	2	59252034	2p13.3	1.037973348	N/A	1.037973348	N/A	1	UNKNOWN: USER IMPORTED
N0785E21	2	59393245	2p13.3	0.902832714	N/A	0.902832714	N/A	1	UNKNOWN: USER IMPORTED
N0734E23	2	59492406	2p13.3	1.038311903	N/A	1.038311903	N/A	1	UNKNOWN: USER IMPORTED
N0732L20	2	59675768	2p13.3	0.917432362	N/A	0.917432362	N/A	1	UNKNOWN: USER IMPORTED
M2333M14	2	59802816	2p13.3	0.959791875	N/A	0.959791875	N/A	1	UNKNOWN: USER IMPORTED
N0001F06	2	59837845	2p13.3	0.972906669	N/A	0.972906669	N/A	1	UNKNOWN: USER IMPORTED
N0426D14	2	60018071	2p13.3	1.0151499	N/A	1.0151499	N/A	1	UNKNOWN: USER IMPORTED
N0133H05	2	60117559	2p13.3	0.840178676	N/A	0.840178676	N/A	1	UNKNOWN: USER IMPORTED
N0144H11	2	60216914	2p13.3	0.992150108	N/A	0.992150108	N/A	1	UNKNOWN: USER IMPORTED
N0401G22	2	60320744	2p13.3	0.956465501	N/A	0.956465501	N/A	1	UNKNOWN: USER IMPORTED
N0119H15	2	60339334	2p13.3	0.96165111	N/A	0.96165111	N/A	1	UNKNOWN: USER IMPORTED
N0137E03	2	60480968	2p13.3	1.078513311	N/A	1.078513311	N/A	1	UNKNOWN: USER IMPORTED
N0158I21	2	60488587	2p13.3	1.037503566	N/A	1.037503566	N/A	1	UNKNOWN: USER IMPORTED
N0426O16	2	60707358	2p13.3	1.076041787	N/A	1.076041787	N/A	1	UNKNOWN: USER IMPORTED
N0416L21	2	60792308	2p13.3	1.0129244	N/A	1.0129244	N/A	1	UNKNOWN: USER IMPORTED
N0776D11	2	60901657	2p13.3	0.969874415	N/A	0.969874415	N/A	1	UNKNOWN: USER IMPORTED
N0505E04	2	60986655	2p13.3	1.044700418	N/A	1.044700418	N/A	1	UNKNOWN: USER IMPORTED
N0493E12	2	61240444	2p13.3	1.046305018	N/A	1.046305018	N/A	1	UNKNOWN: USER IMPORTED
N0418N22	2	61252828	2p13.3	1.061230752	N/A	1.061230752	N/A	1	UNKNOWN: USER IMPORTED
N0607B19	2	61312801	2p13.3	0.918664759	N/A	0.918664759	N/A	1	UNKNOWN: USER IMPORTED
N0803E10	2	61407007	2p13.3	0.942582847	N/A	0.942582847	N/A	1	UNKNOWN: USER IMPORTED
N0564K18	2	61634585	2p13.3	0.864322896	N/A	0.864322896	N/A	1	UNKNOWN: USER IMPORTED
N0476F02	2	61799040	2p13.3	1.061858579	N/A	1.061858579	N/A	1	UNKNOWN: USER IMPORTED
N0664A24	2	61890892	2p13.3	1.091581591	N/A	1.091581591	N/A	1	UNKNOWN: USER IMPORTED
N0655H04	2	61965672	2p13.3	1.087704285	N/A	1.087704285	N/A	1	UNKNOWN: USER IMPORTED
N0772D22	2	62125536	2p13.3	1.036300165	N/A	1.036300165	N/A	1	UNKNOWN: USER IMPORTED
N0270B14	2	62215937	2p13.3	1.042697983	N/A	1.042697983	N/A	1	UNKNOWN: USER IMPORTED
N0093M19	2	62342118	2p13.3	1.20205597	N/A	1.20205597	N/A	1	UNKNOWN: USER IMPORTED
N0598I11	2	62617779	2p13.3	1.011966231	N/A	1.011966231	N/A	1	UNKNOWN: USER IMPORTED
N0017L22	2	62696356	2p13.3	1.044812445	N/A	1.044812445	N/A	1	UNKNOWN: USER IMPORTED
M2010B19	2	62868735	2p13.3	1.183545765	N/A	1.183545765	N/A	1	UNKNOWN: USER IMPORTED
N0527J02	2	62985656	2p13.3	1.069573408	N/A	1.069573408	N/A	1	UNKNOWN: USER IMPORTED
N0257N14	2	63054722	2p13.3	1.083360661	N/A	1.083360661	N/A	1	UNKNOWN: USER IMPORTED
N0511J10	2	63176325	2p13.3	0.830566314	N/A	0.830566314	N/A	1	UNKNOWN: USER IMPORTED
M2013I22	2	63300729	2p13.3	1.11427797	N/A	1.11427797	N/A	1	UNKNOWN: USER IMPORTED
N0261A24	2	63343673	2p13.3	0.969163459	N/A	0.969163459	N/A	1	UNKNOWN: USER IMPORTED
N0281E09	2	63395565	2p13.3	0.949707752	N/A	0.949707752	N/A	1	UNKNOWN: USER IMPORTED
N0253E24	2	63443778	2p13.3	0.928805094	N/A	0.928805094	N/A	1	UNKNOWN: USER IMPORTED
N0344B13	2	63534790	2p13.3	1.007125314	N/A	1.007125314	N/A	1	UNKNOWN: USER IMPORTED
N0694A22	2	63693179	2p13.3	0.921345295	N/A	0.921345295	N/A	1	UNKNOWN: USER IMPORTED
N0240J03	2	63786161	2p13.3	0.801654013	N/A	0.801654013	N/A	1	UNKNOWN: USER IMPORTED
N0269K24	2	63848958	2p13.3	1.004735534	N/A	1.004735534	N/A	1	UNKNOWN: USER IMPORTED
N0164A18	2	63901596	2p13.3	0.952238358	N/A	0.952238358	N/A	1	UNKNOWN: USER IMPORTED
N0051N05	2	64098698	2p13.3	0.787054861	N/A	0.787054861	N/A	1	UNKNOWN: USER IMPORTED
N0603F08	2	64149736	2p13.3	0.960506889	N/A	0.960506889	N/A	1	UNKNOWN: USER IMPORTED
N0045L18	2	64274223	2p13.3	0.94447662	N/A	0.94447662	N/A	1	UNKNOWN: USER IMPORTED
N0207O24	2	64404920	2p13.3	1.055464027	N/A	1.055464027	N/A	1	UNKNOWN: USER IMPORTED
N0039D15	2	64454942	2p13.3	1.149441819	N/A	1.149441819	N/A	1	UNKNOWN: USER IMPORTED
N0568N06	2	64582475	2p13.3	0.932417573	N/A	0.932417573	N/A	1	UNKNOWN: USER IMPORTED
N0620H23	2	64684049	2p13.3	1.147774277	N/A	1.147774277	N/A	1	UNKNOWN: USER IMPORTED
N0451M22	2	64780362	2p13.3	0.966466594	N/A	0.966466594	N/A	1	UNKNOWN: USER IMPORTED
N0485P02	2	64928955	2p13.3	0.9868116	N/A	0.9868116	N/A	1	UNKNOWN: USER IMPORTED
N0587I24	2	64979923	2p13.3	1.027733158	N/A	1.027733158	N/A	1	UNKNOWN: USER IMPORTED
N0359K10	2	65086502	2p13.3	1.089455847	N/A	1.089455847	N/A	1	UNKNOWN: USER IMPORTED
N0692A11	2	65317037	2p13.3	1.087872326	N/A	1.087872326	N/A	1	UNKNOWN: USER IMPORTED
N0356P04	2	65426337	2p13.3	0.964112639	N/A	0.964112639	N/A	1	UNKNOWN: USER IMPORTED
N0418F23	2	65656366	2p13.3	0.987507692	N/A	0.987507692	N/A	1	UNKNOWN: USER IMPORTED
N0061N06	2	65749785	2p13.3	1.013846248	N/A	1.013846248	N/A	1	UNKNOWN: USER IMPORTED
N0072G10	2	65910376	2p13.3	0.915139072	N/A	0.915139072	N/A	1	UNKNOWN: USER IMPORTED
N0747B14	2	65982582	2p13.3	1.017728503	N/A	1.017728503	N/A	1	UNKNOWN: USER IMPORTED
N0637J20	2	66084084	2p13.3	1.065079062	N/A	1.065079062	N/A	1	UNKNOWN: USER IMPORTED
N0642G11	2	66206196	2p13.3	0.962868762	N/A	0.962868762	N/A	1	UNKNOWN: USER IMPORTED
N0320H05	2	66417320	2p13.3	0.981312167	N/A	0.981312167	N/A	1	UNKNOWN: USER IMPORTED
N0678O18	2	66596666	2p13.3	0.954011593	N/A	0.954011593	N/A	1	UNKNOWN: USER IMPORTED
N0799O19	2	66710489	2p13.3	0.972266669	N/A	0.972266669	N/A	1	UNKNOWN: USER IMPORTED
N0179G23	2	66895118	2p13.3	1.084919837	N/A	1.084919837	N/A	1	UNKNOWN: USER IMPORTED
N0613B18	2	66987602	2p13.2	0.937575175	N/A	0.937575175	N/A	1	UNKNOWN: USER IMPORTED
M2168O11	2	67170917	2p13.2	0.79086497	N/A	0.79086497	N/A	1	UNKNOWN: USER IMPORTED
N0180O03	2	67343893	2p13.2	1.001363636	N/A	1.001363636	N/A	1	UNKNOWN: USER IMPORTED
N0269A16	2	67405622	2p13.2	1.08098533	N/A	1.08098533	N/A	1	UNKNOWN: USER IMPORTED
N0703F19	2	67473180	2p13.2	1.015548526	N/A	1.015548526	N/A	1	UNKNOWN: USER IMPORTED
N0812M06	2	67533188	2p13.2	0.986996979	N/A	0.986996979	N/A	1	UNKNOWN: USER IMPORTED
N0064F20	2	67664429	2p13.2	0.966424534	N/A	0.966424534	N/A	1	UNKNOWN: USER IMPORTED
N0262N23	2	67750166	2p13.2	1.024505748	N/A	1.024505748	N/A	1	UNKNOWN: USER IMPORTED
N0628F06	2	67896966	2p13.2	0.869754034	N/A	0.869754034	N/A	1	UNKNOWN: USER IMPORTED
N0677B16	2	68079973	2p13.2	0.917086384	N/A	0.917086384	N/A	1	UNKNOWN: USER IMPORTED
N0720H14	2	68202914	2p13.2	0.912979581	N/A	0.912979581	N/A	1	UNKNOWN: USER IMPORTED
N0474G23	2	68265331	2p13.2	1.181357673	N/A	1.181357673	N/A	1	UNKNOWN: USER IMPORTED
N0471H19	2	68428326	2p13.2	1.007164306	N/A	1.007164306	N/A	1	UNKNOWN: USER IMPORTED
F0602P20	2	68653397	2p13.2	1.002793466	N/A	1.002793466	N/A	1	UNKNOWN: USER IMPORTED
F0539L20	2	68705145	2p13.2	0.998988602	N/A	0.998988602	N/A	1	UNKNOWN: USER IMPORTED
N0088N13	2	69042753	2p13.2	1.060267339	N/A	1.060267339	N/A	1	UNKNOWN: USER IMPORTED
N0626I02	2	69107927	2p13.1	1.092912656	N/A	1.092912656	N/A	1	UNKNOWN: USER IMPORTED
N0189C01	2	69231172	2p13.1	0.887565555	N/A	0.887565555	N/A	1	UNKNOWN: USER IMPORTED
N0710H14	2	69373878	2p13.1	1.055908375	N/A	1.055908375	N/A	1	UNKNOWN: USER IMPORTED
N0018J11	2	69521302	2p13.1	0.945825794	N/A	0.945825794	N/A	1	UNKNOWN: USER IMPORTED
N0538A19	2	69658804	2p13.1	1.084955959	N/A	1.084955959	N/A	1	UNKNOWN: USER IMPORTED
N0345C16	2	69717696	2p13.1	0.908419127	N/A	0.908419127	N/A	1	UNKNOWN: USER IMPORTED
N0630B07	2	69804569	2p13.1	1.037809167	N/A	1.037809167	N/A	1	UNKNOWN: USER IMPORTED
N0388C11	2	69941402	2p13.1	1.090623621	N/A	1.090623621	N/A	1	UNKNOWN: USER IMPORTED
N0091E19	2	70024059	2p13.1	1.022246303	N/A	1.022246303	N/A	1	UNKNOWN: USER IMPORTED
N0343L16	2	70072259	2p13.1	1.044932884	N/A	1.044932884	N/A	1	UNKNOWN: USER IMPORTED
N0506F04	2	70152618	2p13.1	1.109093252	N/A	1.109093252	N/A	1	UNKNOWN: USER IMPORTED
N0717K17	2	70268501	2p13.1	1.040957406	N/A	1.040957406	N/A	1	UNKNOWN: USER IMPORTED
N0480F01	2	70596915	2p13.1	0.955976718	N/A	0.955976718	N/A	1	UNKNOWN: USER IMPORTED
N0108K19	2	70698461	2p13.1	1.020803707	N/A	1.020803707	N/A	1	UNKNOWN: USER IMPORTED
N0482J04	2	70788635	2p13.1	0.902468923	N/A	0.902468923	N/A	1	UNKNOWN: USER IMPORTED
N0467P09	2	71218139	2p11.2	1.003405459	N/A	1.003405459	N/A	1	UNKNOWN: USER IMPORTED
N0593E04	2	71348974	2p11.2	1.064644907	N/A	1.064644907	N/A	1	UNKNOWN: USER IMPORTED
N0707E17	2	71715929	2p11.2	1.062865042	N/A	1.062865042	N/A	1	UNKNOWN: USER IMPORTED
N0045O14	2	71814357	2p11.2	1.019490159	N/A	1.019490159	N/A	1	UNKNOWN: USER IMPORTED
N0024G22	2	71930858	2p11.2	1.009459773	N/A	1.009459773	N/A	1	UNKNOWN: USER IMPORTED
N0375B23	2	72109892	2p11.2	1.097263108	N/A	1.097263108	N/A	1	UNKNOWN: USER IMPORTED
N0642I19	2	72217214	2p11.2	0.969952993	N/A	0.969952993	N/A	1	UNKNOWN: USER IMPORTED
N0722C04	2	72386875	2p11.2	0.993287807	N/A	0.993287807	N/A	1	UNKNOWN: USER IMPORTED
N0619O04	2	72500255	2p11.2	0.912687044	N/A	0.912687044	N/A	1	UNKNOWN: USER IMPORTED
N0114L09	2	72658792	2p11.2	0.999045942	N/A	0.999045942	N/A	1	UNKNOWN: USER IMPORTED
N0767C09	2	72693788	2p11.2	0.950391592	N/A	0.950391592	N/A	1	UNKNOWN: USER IMPORTED
N0696A04	2	72898827	2p11.2	0.836250799	N/A	0.836250799	N/A	1	UNKNOWN: USER IMPORTED
N0466M21	2	73074797	2p11.2	1.069863669	N/A	1.069863669	N/A	1	UNKNOWN: USER IMPORTED
N0538P01	2	73213450	2p11.2	1.143339705	N/A	1.143339705	N/A	1	UNKNOWN: USER IMPORTED
N0809K02	2	73301525	2p11.2	1.109326806	N/A	1.109326806	N/A	1	UNKNOWN: USER IMPORTED
N0712A18	2	73470396	2p11.2	1.074282803	N/A	1.074282803	N/A	1	UNKNOWN: USER IMPORTED
N0525I20	2	73632704	2p11.2	0.833555023	N/A	0.833555023	N/A	1	UNKNOWN: USER IMPORTED
N0434P11	2	73774704	2p11.2	1.13762751	N/A	1.13762751	N/A	1	UNKNOWN: USER IMPORTED
N0281M01	2	73863815	2p11.2	1.045953103	N/A	1.045953103	N/A	1	UNKNOWN: USER IMPORTED
N0087A07	2	74003141	2p11.2	1.066727108	N/A	1.066727108	N/A	1	UNKNOWN: USER IMPORTED
N0115H09	2	74219611	2p11.2	1.063006758	N/A	1.063006758	N/A	1	UNKNOWN: USER IMPORTED
N0812J07	2	74359057	2p11.2	0.899397084	N/A	0.899397084	N/A	1	UNKNOWN: USER IMPORTED
N0033B03	2	74557983	2p11.2	1.078621083	N/A	1.078621083	N/A	1	UNKNOWN: USER IMPORTED
N0140K04	2	74668229	2p11.2	1.009554382	N/A	1.009554382	N/A	1	UNKNOWN: USER IMPORTED
N0627M04	2	74892743	2p11.2	1.029837625	N/A	1.029837625	N/A	1	UNKNOWN: USER IMPORTED
N0259N19	2	74904864	2p11.2	0.924020289	N/A	0.924020289	N/A	1	UNKNOWN: USER IMPORTED
N0588I04	2	75062065	2p11.2	1.024695561	N/A	1.024695561	N/A	1	UNKNOWN: USER IMPORTED
N0015G04	2	75092727	2p11.2	0.984363154	N/A	0.984363154	N/A	1	UNKNOWN: USER IMPORTED
N0124P05	2	75219603	2p11.2	1.010749075	N/A	1.010749075	N/A	1	UNKNOWN: USER IMPORTED
N0723H01	2	75326694	2p11.2	1.056799446	N/A	1.056799446	N/A	1	UNKNOWN: USER IMPORTED
N0069O19	2	75573566	2p11.2	0.997972549	N/A	0.997972549	N/A	1	UNKNOWN: USER IMPORTED
N0629D15	2	75651965	2p11.2	1.059774894	N/A	1.059774894	N/A	1	UNKNOWN: USER IMPORTED
N0590D16	2	75689810	2p11.2	1.039289073	N/A	1.039289073	N/A	1	UNKNOWN: USER IMPORTED
N0075E12	2	75778494	2p11.2	0.924380023	N/A	0.924380023	N/A	1	UNKNOWN: USER IMPORTED
N0258E09	2	75802408	2p11.2	0.920844637	N/A	0.920844637	N/A	1	UNKNOWN: USER IMPORTED
N0602P08	2	75961709	2p11.2	0.96447356	N/A	0.96447356	N/A	1	UNKNOWN: USER IMPORTED
N0453D22	2	75962906	2p11.2	1.142454968	N/A	1.142454968	N/A	1	UNKNOWN: USER IMPORTED
N0001A19	2	76247400	2p11.2	0.895361337	N/A	0.895361337	N/A	1	UNKNOWN: USER IMPORTED
N0730I20	2	76401891	2p11.2	0.979978648	N/A	0.979978648	N/A	1	UNKNOWN: USER IMPORTED
N0613G12	2	76499622	2p11.2	1.000653966	N/A	1.000653966	N/A	1	UNKNOWN: USER IMPORTED
N0731N13	2	76664962	2p11.2	0.911037711	N/A	0.911037711	N/A	1	UNKNOWN: USER IMPORTED
N0755D19	2	76850502	2p11.2	0.991489583	N/A	0.991489583	N/A	1	UNKNOWN: USER IMPORTED
N0307C17	2	76937426	2p11.2	0.926671829	N/A	0.926671829	N/A	1	UNKNOWN: USER IMPORTED
N0109D07	2	76987674	2p11.2	1.067541383	N/A	1.067541383	N/A	1	UNKNOWN: USER IMPORTED
N0050B15	2	77077944	2p11.2	1.073395492	N/A	1.073395492	N/A	1	UNKNOWN: USER IMPORTED
N0535E19	2	77237745	2p11.2	0.944686621	N/A	0.944686621	N/A	1	UNKNOWN: USER IMPORTED
N0799N16	2	77256357	2p11.2	1.135682869	N/A	1.135682869	N/A	1	UNKNOWN: USER IMPORTED
N0331K02	2	77395181	2p11.2	0.983529581	N/A	0.983529581	N/A	1	UNKNOWN: USER IMPORTED
N0265P02	2	77688320	2p11.2	1.010390133	N/A	1.010390133	N/A	1	UNKNOWN: USER IMPORTED
N0098N09	2	77743910	2p11.2	0.958409251	N/A	0.958409251	N/A	1	UNKNOWN: USER IMPORTED
N0221F12	2	77824591	2p11.2	1.063095331	N/A	1.063095331	N/A	1	UNKNOWN: USER IMPORTED
N0715P07	2	77886830	2p11.2	0.890014911	N/A	0.890014911	N/A	1	UNKNOWN: USER IMPORTED
N0319M18	2	77916562	2p11.2	0.99417679	N/A	0.99417679	N/A	1	UNKNOWN: USER IMPORTED
N0719N15	2	78130855	2p11.2	0.865641095	N/A	0.865641095	N/A	1	UNKNOWN: USER IMPORTED
N0814E03	2	78163033	2p11.2	1.000597953	N/A	1.000597953	N/A	1	UNKNOWN: USER IMPORTED
N0312P13	2	78245108	2p11.2	0.967199817	N/A	0.967199817	N/A	1	UNKNOWN: USER IMPORTED
N0002D08	2	78361338	2p11.2	0.922884085	N/A	0.922884085	N/A	1	UNKNOWN: USER IMPORTED
N0137H04	2	78588615	2p11.2	0.858071347	N/A	0.858071347	N/A	1	UNKNOWN: USER IMPORTED
N0751G09	2	78768303	2p11.2	0.93820221	N/A	0.93820221	N/A	1	UNKNOWN: USER IMPORTED
N0358K07	2	79014598	2p11.2	0.967644759	N/A	0.967644759	N/A	1	UNKNOWN: USER IMPORTED
N0426B10	2	79051814	2p11.2	0.88832065	N/A	0.88832065	N/A	1	UNKNOWN: USER IMPORTED
N0505D20	2	79270595	2p11.2	1.022868786	N/A	1.022868786	N/A	1	UNKNOWN: USER IMPORTED
N0157G11	2	79322987	2p11.2	0.907789618	N/A	0.907789618	N/A	1	UNKNOWN: USER IMPORTED
N0424I16	2	79396764	2p11.2	0.996038241	N/A	0.996038241	N/A	1	UNKNOWN: USER IMPORTED
N0195K05	2	79498700	2p11.2	0.938535719	N/A	0.938535719	N/A	1	UNKNOWN: USER IMPORTED
N0632M20	2	79560376	2p11.2	1.017633596	N/A	1.017633596	N/A	1	UNKNOWN: USER IMPORTED
N0191H23	2	79659739	2p11.2	1.126371357	N/A	1.126371357	N/A	1	UNKNOWN: USER IMPORTED
N0768O23	2	79910385	2p11.2	1.000825668	N/A	1.000825668	N/A	1	UNKNOWN: USER IMPORTED
N0146A20	2	80006979	2p11.2	0.963690162	N/A	0.963690162	N/A	1	UNKNOWN: USER IMPORTED
N0543B23	2	80162760	2p11.2	0.99327506	N/A	0.99327506	N/A	1	UNKNOWN: USER IMPORTED
N0672B06	2	80239051	2p11.2	0.944097687	N/A	0.944097687	N/A	1	UNKNOWN: USER IMPORTED
N0011K06	2	80359029	2p11.2	0.826208934	N/A	0.826208934	N/A	1	UNKNOWN: USER IMPORTED
N0732G23	2	80539091	2p11.2	0.933277767	N/A	0.933277767	N/A	1	UNKNOWN: USER IMPORTED
N0734O18	2	80641383	2p11.2	0.980825472	N/A	0.980825472	N/A	1	UNKNOWN: USER IMPORTED
N0644L13	2	80712854	2p11.2	0.876550874	N/A	0.876550874	N/A	1	UNKNOWN: USER IMPORTED
N0627E03	2	80799856	2p11.2	0.88209879	N/A	0.88209879	N/A	1	UNKNOWN: USER IMPORTED
N0001A11	2	80933115	2p11.2	0.943464813	N/A	0.943464813	N/A	1	UNKNOWN: USER IMPORTED
N0693H02	2	81021616	2p11.2	1.063306421	N/A	1.063306421	N/A	1	UNKNOWN: USER IMPORTED
N0328G01	2	81131751	2p11.2	0.945881115	N/A	0.945881115	N/A	1	UNKNOWN: USER IMPORTED
N0282I07	2	81232114	2p11.2	0.895189733	N/A	0.895189733	N/A	1	UNKNOWN: USER IMPORTED
N0089C12	2	81691122	2p11.2	0.969109326	N/A	0.969109326	N/A	1	UNKNOWN: USER IMPORTED
N0676E08	2	81835326	2p11.2	0.894628212	N/A	0.894628212	N/A	1	UNKNOWN: USER IMPORTED
N0236I09	2	82077222	2p11.2	1.054290019	N/A	1.054290019	N/A	1	UNKNOWN: USER IMPORTED
N0715K09	2	82224228	2p11.2	1.053365102	N/A	1.053365102	N/A	1	UNKNOWN: USER IMPORTED
N0391C16	2	82329011	2p11.2	1.016560234	N/A	1.016560234	N/A	1	UNKNOWN: USER IMPORTED
N0753N04	2	82470392	2p11.2	0.986097427	N/A	0.986097427	N/A	1	UNKNOWN: USER IMPORTED
N0506P19	2	82590630	2p11.2	1.018094174	N/A	1.018094174	N/A	1	UNKNOWN: USER IMPORTED
N0465M06	2	82660589	2p11.2	0.924422082	N/A	0.924422082	N/A	1	UNKNOWN: USER IMPORTED
N0495B16	2	82715879	2p11.2	1.076287118	N/A	1.076287118	N/A	1	UNKNOWN: USER IMPORTED
N0804K16	2	82882842	2p11.2	1.104519141	N/A	1.104519141	N/A	1	UNKNOWN: USER IMPORTED
N0317M17	2	82888996	2p11.2	0.961147186	N/A	0.961147186	N/A	1	UNKNOWN: USER IMPORTED
N0567K22	2	83016935	2p11.2	0.959395327	N/A	0.959395327	N/A	1	UNKNOWN: USER IMPORTED
N0270E05	2	83141235	2p11.2	0.884770815	N/A	0.884770815	N/A	1	UNKNOWN: USER IMPORTED
N0813L05	2	83262292	2p11.2	0.974877733	N/A	0.974877733	N/A	1	UNKNOWN: USER IMPORTED
N0184A03	2	83725091	2p11.2	0.947089959	N/A	0.947089959	N/A	1	UNKNOWN: USER IMPORTED
N0264J03	2	83839620	2p11.2	0.875321743	N/A	0.875321743	N/A	1	UNKNOWN: USER IMPORTED
N0482L05	2	83886007	2p11.2	1.01114493	N/A	1.01114493	N/A	1	UNKNOWN: USER IMPORTED
N0027D19	2	83972445	2p11.2	0.889081682	N/A	0.889081682	N/A	1	UNKNOWN: USER IMPORTED
N0747D16	2	84004375	2p11.2	0.960416041	N/A	0.960416041	N/A	1	UNKNOWN: USER IMPORTED
N0036M12	2	84140388	2p11.2	0.852956894	N/A	0.852956894	N/A	1	UNKNOWN: USER IMPORTED
N0147C20	2	84212740	2p11.2	0.869030608	N/A	0.869030608	N/A	1	UNKNOWN: USER IMPORTED
N0259F12	2	84316439	2p11.2	1.085404068	N/A	1.085404068	N/A	1	UNKNOWN: USER IMPORTED
N0316H06	2	84480733	2p11.2	1.008449649	N/A	1.008449649	N/A	1	UNKNOWN: USER IMPORTED
N0469I07	2	84527135	2p11.2	0.915974426	N/A	0.915974426	N/A	1	UNKNOWN: USER IMPORTED
N0787F22	2	84726925	2p11.2	1.000123718	N/A	1.000123718	N/A	1	UNKNOWN: USER IMPORTED
M2023C19	2	84825336	2p11.2	1.109222894	N/A	1.109222894	N/A	1	UNKNOWN: USER IMPORTED
N0600J05	2	84967248	2p11.2	1.014678733	N/A	1.014678733	N/A	1	UNKNOWN: USER IMPORTED
N0738M12	2	85083384	2p11.2	1.057378682	N/A	1.057378682	N/A	1	UNKNOWN: USER IMPORTED
N0385E08	2	85170265	2p11.2	1.030515132	N/A	1.030515132	N/A	1	UNKNOWN: USER IMPORTED
N0092L11	2	85296247	2p11.2	1.022941228	N/A	1.022941228	N/A	1	UNKNOWN: USER IMPORTED
M2006H20	2	85358002	2p11.2	1.080878845	N/A	1.080878845	N/A	1	UNKNOWN: USER IMPORTED
N0029A14	2	85431166	2p11.2	1.007113537	N/A	1.007113537	N/A	1	UNKNOWN: USER IMPORTED
M2034M24	2	85567211	2p11.2	1.113526834	N/A	1.113526834	N/A	1	UNKNOWN: USER IMPORTED
N0123E03	2	85576763	2p11.2	0.915691488	N/A	0.915691488	N/A	1	UNKNOWN: USER IMPORTED
N0662P04	2	85727367	2p11.2	1.142745922	N/A	1.142745922	N/A	1	UNKNOWN: USER IMPORTED
N0613B16	2	85797890	2p11.2	1.029565178	N/A	1.029565178	N/A	1	UNKNOWN: USER IMPORTED
N0789F08	2	85984796	2p11.2	1.053695345	N/A	1.053695345	N/A	1	UNKNOWN: USER IMPORTED
N0400I07	2	86103840	2p11.2	0.992217087	N/A	0.992217087	N/A	1	UNKNOWN: USER IMPORTED
N0301O19	2	86236687	2p11.2	1.072738471	N/A	1.072738471	N/A	1	UNKNOWN: USER IMPORTED
N0555P20	2	86405675	2p11.1	1.082800724	N/A	1.082800724	N/A	1	UNKNOWN: USER IMPORTED
N0490F05	2	86541715	2p11.1	1.087805723	N/A	1.087805723	N/A	1	UNKNOWN: USER IMPORTED
N0699L10	2	86600243	2p11.1	0.959001055	N/A	0.959001055	N/A	1	UNKNOWN: USER IMPORTED
N0722G17	2	86726837	2p11.1	1.049444153	N/A	1.049444153	N/A	1	UNKNOWN: USER IMPORTED
N0081F03	2	86824929	2p11.1	1.07437375	N/A	1.07437375	N/A	1	UNKNOWN: USER IMPORTED
F0502G23	2	87007557	2p11.1	1.046359746	N/A	1.046359746	N/A	1	UNKNOWN: USER IMPORTED
N0117N23	2	87152549	2p11.1	1.013014853	N/A	1.013014853	N/A	1	UNKNOWN: USER IMPORTED
M2003J17	2	87566955	2p11.1	0.864216015	N/A	0.864216015	N/A	1	UNKNOWN: USER IMPORTED
N0532O20	2	87616269	2p11.1	1.101492825	N/A	1.101492825	N/A	1	UNKNOWN: USER IMPORTED
N0655P13	2	87733884	2p11.1	1.100569492	N/A	1.100569492	N/A	1	UNKNOWN: USER IMPORTED
N0517A04	2	87841013	2p11.1	1.089655754	N/A	1.089655754	N/A	1	UNKNOWN: USER IMPORTED
N0086I02	2	87932544	2p11.1	1.009980026	N/A	1.009980026	N/A	1	UNKNOWN: USER IMPORTED
N0363L04	2	88094994	2p11.1	0.979552094	N/A	0.979552094	N/A	1	UNKNOWN: USER IMPORTED
N0762A11	2	88267910	2p11.1	1.195025576	N/A	1.195025576	N/A	1	UNKNOWN: USER IMPORTED
N0554H10	2	88478153	2p11.1	0.927228204	N/A	0.927228204	N/A	1	UNKNOWN: USER IMPORTED
N0685K23	2	88725158	2p11.1	1.023868618	N/A	1.023868618	N/A	1	UNKNOWN: USER IMPORTED
N0433P11	2	88871537	2p11.1	1.013386066	N/A	1.013386066	N/A	1	UNKNOWN: USER IMPORTED
N0157D12	2	88876121	2p11.1	1.027285742	N/A	1.027285742	N/A	1	UNKNOWN: USER IMPORTED
N0015J07	2	89025646	2p11.1	0.899836681	N/A	0.899836681	N/A	1	UNKNOWN: USER IMPORTED
N0294I20	2	89043572	2p11.1	1.081580103	N/A	1.081580103	N/A	1	UNKNOWN: USER IMPORTED
N0685C07	2	89273950	2p11.1	0.938537995	N/A	0.938537995	N/A	1	UNKNOWN: USER IMPORTED
N0631O12	2	89407029	2p11.1	1.052620399	N/A	1.052620399	N/A	1	UNKNOWN: USER IMPORTED
M2190N17	2	89509515	2p11.1	0.905432199	N/A	0.905432199	N/A	1	UNKNOWN: USER IMPORTED
N0136K15	2	89838910	2p11.1	1.079191016	N/A	1.079191016	N/A	1	UNKNOWN: USER IMPORTED
N0447F08	2	89855728	2p11.1	0.998912429	N/A	0.998912429	N/A	1	UNKNOWN: USER IMPORTED
N0575H03	2	91063031	2q11.1	0.909077929	N/A	0.909077929	N/A	1	UNKNOWN: USER IMPORTED
N0728I18	2	91097816	2q11.1	0.962309616	N/A	0.962309616	N/A	1	UNKNOWN: USER IMPORTED
N0577B06	2	91108965	2q11.1	0.87212224	N/A	0.87212224	N/A	1	UNKNOWN: USER IMPORTED
F0598F07	2	91109134	2q11.1	0.937446819	N/A	0.937446819	N/A	1	UNKNOWN: USER IMPORTED
N0494J22	2	91109134	2q11.1	1.047290204	N/A	1.047290204	N/A	1	UNKNOWN: USER IMPORTED
F0570C17	2	91109134	2q11.1	1.056788857	N/A	1.056788857	N/A	1	UNKNOWN: USER IMPORTED
N0707D04	2	91111024	2q11.1	1.065727177	N/A	1.065727177	N/A	1	UNKNOWN: USER IMPORTED
N0761K20	2	91256082	2q11.1	0.985768313	N/A	0.985768313	N/A	1	UNKNOWN: USER IMPORTED
N0205B04	2	91344619	2q11.1	1.089608252	N/A	1.089608252	N/A	1	UNKNOWN: USER IMPORTED
M2057P20	2	91367204	2q11.1	0.79067397	N/A	0.79067397	N/A	1	UNKNOWN: USER IMPORTED
N0034O12	2	91407416	2q11.1	0.917298563	N/A	0.917298563	N/A	1	UNKNOWN: USER IMPORTED
M2276L22	2	91451795	2q11.1	0.914178627	N/A	0.914178627	N/A	1	UNKNOWN: USER IMPORTED
N0271A22	2	91563761	2q11.1	0.890947745	N/A	0.890947745	N/A	1	UNKNOWN: USER IMPORTED
N0168J01	2	91568215	2q11.1	0.994243452	N/A	0.994243452	N/A	1	UNKNOWN: USER IMPORTED
N0739C22	2	91762056	2q11.1	1.090457362	N/A	1.090457362	N/A	1	UNKNOWN: USER IMPORTED
N0395M21	2	91771604	2q11.1	0.938628547	N/A	0.938628547	N/A	1	UNKNOWN: USER IMPORTED
N0655L04	2	94794627	2q11.1	0.852008819	N/A	0.852008819	N/A	1	UNKNOWN: USER IMPORTED
N0251O17	2	94794627	2q11.1	1.082597551	N/A	1.082597551	N/A	1	UNKNOWN: USER IMPORTED
N0641L06	2	94847894	2q11.1	0.89750153	N/A	0.89750153	N/A	1	UNKNOWN: USER IMPORTED
N0327M19	2	94946975	2q11.1	0.920294497	N/A	0.920294497	N/A	1	UNKNOWN: USER IMPORTED
N0645D10	2	95090458	2q11.1	1.03406279	N/A	1.03406279	N/A	1	UNKNOWN: USER IMPORTED
N0715J06	2	95124031	2q11.1	1.180765869	N/A	1.180765869	N/A	1	UNKNOWN: USER IMPORTED
N0203K11	2	95504178	2q11.1	0.975630551	N/A	0.975630551	N/A	1	UNKNOWN: USER IMPORTED
N0440D17	2	95610059	2q11.1	0.948669126	N/A	0.948669126	N/A	1	UNKNOWN: USER IMPORTED
N0213I21	2	95790453	2q11.1	1.072959359	N/A	1.072959359	N/A	1	UNKNOWN: USER IMPORTED
M2215J23	2	95926309	2q11.1	1.078729349	N/A	1.078729349	N/A	1	UNKNOWN: USER IMPORTED
N0625O03	2	95982104	2q11.1	0.956718651	N/A	0.956718651	N/A	1	UNKNOWN: USER IMPORTED
N0035H01	2	96178437	2q11.2	1.043453374	N/A	1.043453374	N/A	1	UNKNOWN: USER IMPORTED
N0763O01	2	96314760	2q11.2	1.01726555	N/A	1.01726555	N/A	1	UNKNOWN: USER IMPORTED
N0793A22	2	96409685	2q11.2	0.968181143	N/A	0.968181143	N/A	1	UNKNOWN: USER IMPORTED
N0070O14	2	96737452	2q11.2	1.078684222	N/A	1.078684222	N/A	1	UNKNOWN: USER IMPORTED
N0200I04	2	96793460	2q11.2	1.077086845	N/A	1.077086845	N/A	1	UNKNOWN: USER IMPORTED
N0061O17	2	96887894	2q11.2	0.900338033	N/A	0.900338033	N/A	1	UNKNOWN: USER IMPORTED
N0281I18	2	96889807	2q11.2	0.90575779	N/A	0.90575779	N/A	1	UNKNOWN: USER IMPORTED
N0739A15	2	96891928	2q11.2	0.807196981	N/A	0.807196981	N/A	1	UNKNOWN: USER IMPORTED
N0723A11	2	97040382	2q11.2	0.981979243	N/A	0.981979243	N/A	1	UNKNOWN: USER IMPORTED
N0219H23	2	97078140	2q11.2	1.025663328	N/A	1.025663328	N/A	1	UNKNOWN: USER IMPORTED
N0297M15	2	97148899	2q11.2	1.058113093	N/A	1.058113093	N/A	1	UNKNOWN: USER IMPORTED
N0173F12	2	97171847	2q11.2	1.023261673	N/A	1.023261673	N/A	1	UNKNOWN: USER IMPORTED
N0196D08	2	97487707	2q11.2	1.152935244	N/A	1.152935244	N/A	1	UNKNOWN: USER IMPORTED
N0474M15	2	97577687	2q11.2	1.141340635	N/A	1.141340635	N/A	1	UNKNOWN: USER IMPORTED
N0014L05	2	97716587	2q11.2	0.958326715	N/A	0.958326715	N/A	1	UNKNOWN: USER IMPORTED
N0462C12	2	97753819	2q11.2	0.857035195	N/A	0.857035195	N/A	1	UNKNOWN: USER IMPORTED
N0762L12	2	97851212	2q11.2	1.119317211	N/A	1.119317211	N/A	1	UNKNOWN: USER IMPORTED
N0173M04	2	97939079	2q11.2	1.01546411	N/A	1.01546411	N/A	1	UNKNOWN: USER IMPORTED
N0629A22	2	98482711	2q11.2	0.858985774	N/A	0.858985774	N/A	1	UNKNOWN: USER IMPORTED
N0284J08	2	98572210	2q11.2	0.917050658	N/A	0.917050658	N/A	1	UNKNOWN: USER IMPORTED
N0692C08	2	98869941	2q11.2	0.942583045	N/A	0.942583045	N/A	1	UNKNOWN: USER IMPORTED
N0625L21	2	99138405	2q11.2	0.95793848	N/A	0.95793848	N/A	1	UNKNOWN: USER IMPORTED
N0587L17	2	99246267	2q11.2	1.135339465	N/A	1.135339465	N/A	1	UNKNOWN: USER IMPORTED
N0038C17	2	99350181	2q11.2	0.977926612	N/A	0.977926612	N/A	1	UNKNOWN: USER IMPORTED
N0342P21	2	99418457	2q11.2	0.876651817	N/A	0.876651817	N/A	1	UNKNOWN: USER IMPORTED
M2323N20	2	99498422	2q11.2	0.972548024	N/A	0.972548024	N/A	1	UNKNOWN: USER IMPORTED
N0063E01	2	99519051	2q11.2	0.902248827	N/A	0.902248827	N/A	1	UNKNOWN: USER IMPORTED
N0622B21	2	99641154	2q11.2	1.051710723	N/A	1.051710723	N/A	1	UNKNOWN: USER IMPORTED
N0609J13	2	99877869	2q11.2	1.106601341	N/A	1.106601341	N/A	1	UNKNOWN: USER IMPORTED
N0513F02	2	100062171	2q11.2	1.032407223	N/A	1.032407223	N/A	1	UNKNOWN: USER IMPORTED
N0285I04	2	100432705	2q11.2	1.040071085	N/A	1.040071085	N/A	1	UNKNOWN: USER IMPORTED
N0580J12	2	100659436	2q11.2	1.117701131	N/A	1.117701131	N/A	1	UNKNOWN: USER IMPORTED
N0473B22	2	100873773	2q11.2	1.16928111	N/A	1.16928111	N/A	1	UNKNOWN: USER IMPORTED
N0018I19	2	100989067	2q11.2	0.941166575	N/A	0.941166575	N/A	1	UNKNOWN: USER IMPORTED
N0115H21	2	101285671	2q12.1	0.948706435	N/A	0.948706435	N/A	1	UNKNOWN: USER IMPORTED
N0735I05	2	101399494	2q12.1	0.951080777	N/A	0.951080777	N/A	1	UNKNOWN: USER IMPORTED
N0144C22	2	101523361	2q12.1	1.166053897	N/A	1.166053897	N/A	1	UNKNOWN: USER IMPORTED
N0067E20	2	101557797	2q12.1	1.049396749	N/A	1.049396749	N/A	1	UNKNOWN: USER IMPORTED
N0068P02	2	101646903	2q12.1	1.053173706	N/A	1.053173706	N/A	1	UNKNOWN: USER IMPORTED
N0795H17	2	101836161	2q12.1	0.904184066	N/A	0.904184066	N/A	1	UNKNOWN: USER IMPORTED
N0702I10	2	101929688	2q12.1	1.028327139	N/A	1.028327139	N/A	1	UNKNOWN: USER IMPORTED
N0353P23	2	102029456	2q12.1	1.105163396	N/A	1.105163396	N/A	1	UNKNOWN: USER IMPORTED
N0803D20	2	102053496	2q12.1	0.927228599	N/A	0.927228599	N/A	1	UNKNOWN: USER IMPORTED
N0445H21	2	102318492	2q12.1	1.064309222	N/A	1.064309222	N/A	1	UNKNOWN: USER IMPORTED
N0315O22	2	102448272	2q12.1	1.067511495	N/A	1.067511495	N/A	1	UNKNOWN: USER IMPORTED
N0308G20	2	102649607	2q12.1	1.035381681	N/A	1.035381681	N/A	1	UNKNOWN: USER IMPORTED
N0083A12	2	102811915	2q12.1	0.937714417	N/A	0.937714417	N/A	1	UNKNOWN: USER IMPORTED
N0681C10	2	102895284	2q12.1	0.991849792	N/A	0.991849792	N/A	1	UNKNOWN: USER IMPORTED
N0084E21	2	103019936	2q12.1	0.978923871	N/A	0.978923871	N/A	1	UNKNOWN: USER IMPORTED
N0733J22	2	103154321	2q12.1	0.98600541	N/A	0.98600541	N/A	1	UNKNOWN: USER IMPORTED
N0019F20	2	103310811	2q12.1	0.962442425	N/A	0.962442425	N/A	1	UNKNOWN: USER IMPORTED
N0801D07	2	103597623	2q12.1	0.846026452	N/A	0.846026452	N/A	1	UNKNOWN: USER IMPORTED
N0336P15	2	103731306	2q12.1	0.974388257	N/A	0.974388257	N/A	1	UNKNOWN: USER IMPORTED
N0254B06	2	103915406	2q12.1	0.979334472	N/A	0.979334472	N/A	1	UNKNOWN: USER IMPORTED
N0681N04	2	104058007	2q12.1	0.980720254	N/A	0.980720254	N/A	1	UNKNOWN: USER IMPORTED
N0792O24	2	104148545	2q12.1	1.017335319	N/A	1.017335319	N/A	1	UNKNOWN: USER IMPORTED
N0668C17	2	104261084	2q12.1	1.007504049	N/A	1.007504049	N/A	1	UNKNOWN: USER IMPORTED
N0435C14	2	104528070	2q12.1	0.875954122	N/A	0.875954122	N/A	1	UNKNOWN: USER IMPORTED
N0489N08	2	105222996	2q12.2	1.068309045	N/A	1.068309045	N/A	1	UNKNOWN: USER IMPORTED
N0379J23	2	105395159	2q12.2	1.020966601	N/A	1.020966601	N/A	1	UNKNOWN: USER IMPORTED
N0787P05	2	105584270	2q12.2	1.066385385	N/A	1.066385385	N/A	1	UNKNOWN: USER IMPORTED
N0642H05	2	105779161	2q12.2	1.060806296	N/A	1.060806296	N/A	1	UNKNOWN: USER IMPORTED
N0510L05	2	105889751	2q12.2	0.975903889	N/A	0.975903889	N/A	1	UNKNOWN: USER IMPORTED
N0512K10	2	106032238	2q12.2	1.020124715	N/A	1.020124715	N/A	1	UNKNOWN: USER IMPORTED
N0441E13	2	106431708	2q12.2	0.932855983	N/A	0.932855983	N/A	1	UNKNOWN: USER IMPORTED
N0119I04	2	106516285	2q12.2	1.05749061	N/A	1.05749061	N/A	1	UNKNOWN: USER IMPORTED
N0448J14	2	106695335	2q12.2	1.054863712	N/A	1.054863712	N/A	1	UNKNOWN: USER IMPORTED
N0789I02	2	106806397	2q12.2	1.167864936	N/A	1.167864936	N/A	1	UNKNOWN: USER IMPORTED
N0560L15	2	106927570	2q12.2	0.796167455	N/A	0.796167455	N/A	1	UNKNOWN: USER IMPORTED
N0725A12	2	107002050	2q12.2	0.840206386	N/A	0.840206386	N/A	1	UNKNOWN: USER IMPORTED
N0732M02	2	107273424	2q12.2	0.989813335	N/A	0.989813335	N/A	1	UNKNOWN: USER IMPORTED
N0787P08	2	107328980	2q12.2	0.863921103	N/A	0.863921103	N/A	1	UNKNOWN: USER IMPORTED
N0650E14	2	107503296	2q12.3	0.894684127	N/A	0.894684127	N/A	1	UNKNOWN: USER IMPORTED
N0380G16	2	107583993	2q12.3	0.92805762	N/A	0.92805762	N/A	1	UNKNOWN: USER IMPORTED
N0572A01	2	107727928	2q12.3	0.970089563	N/A	0.970089563	N/A	1	UNKNOWN: USER IMPORTED
N0642E23	2	107844095	2q12.3	1.027297816	N/A	1.027297816	N/A	1	UNKNOWN: USER IMPORTED
N0620M19	2	107940966	2q12.3	0.913582172	N/A	0.913582172	N/A	1	UNKNOWN: USER IMPORTED
N0603A19	2	108051366	2q12.3	0.869151344	N/A	0.869151344	N/A	1	UNKNOWN: USER IMPORTED
N0499I20	2	108242491	2q12.3	0.906717443	N/A	0.906717443	N/A	1	UNKNOWN: USER IMPORTED
N0388D19	2	108332924	2q12.3	1.122027832	N/A	1.122027832	N/A	1	UNKNOWN: USER IMPORTED
N0785G23	2	108685453	2q12.3	1.08142275	N/A	1.08142275	N/A	1	UNKNOWN: USER IMPORTED
N0694C03	2	108761567	2q12.3	1.071216011	N/A	1.071216011	N/A	1	UNKNOWN: USER IMPORTED
N0715B14	2	108835928	2q12.3	1.000934628	N/A	1.000934628	N/A	1	UNKNOWN: USER IMPORTED
M2007P15	2	108999529	2q12.3	0.912047341	N/A	0.912047341	N/A	1	UNKNOWN: USER IMPORTED
N0471N11	2	109183107	2q12.3	1.042302325	N/A	1.042302325	N/A	1	UNKNOWN: USER IMPORTED
N0760O01	2	109251177	2q12.3	1.047590757	N/A	1.047590757	N/A	1	UNKNOWN: USER IMPORTED
N0540O03	2	109999863	2q12.3	1.161508486	N/A	1.161508486	N/A	1	UNKNOWN: USER IMPORTED
N0173N10	2	110039909	2q12.3	0.924705911	N/A	0.924705911	N/A	1	UNKNOWN: USER IMPORTED
N0640F24	2	110185744	2q14.1	1.046102736	N/A	1.046102736	N/A	1	UNKNOWN: USER IMPORTED
N0635B10	2	110281568	2q14.1	0.947479877	N/A	0.947479877	N/A	1	UNKNOWN: USER IMPORTED
N0180L04	2	110323175	2q14.1	1.05297182	N/A	1.05297182	N/A	1	UNKNOWN: USER IMPORTED
N0194I02	2	110365595	2q14.1	0.90722394	N/A	0.90722394	N/A	1	UNKNOWN: USER IMPORTED
N0385C23	2	110753793	2q14.1	1.023787171	N/A	1.023787171	N/A	1	UNKNOWN: USER IMPORTED
N0611D21	2	111215215	2q14.1	0.887488363	N/A	0.887488363	N/A	1	UNKNOWN: USER IMPORTED
N0167H02	2	111419849	2q14.1	1.080407579	N/A	1.080407579	N/A	1	UNKNOWN: USER IMPORTED
N0554O09	2	111501259	2q14.1	1.075893044	N/A	1.075893044	N/A	1	UNKNOWN: USER IMPORTED
N0137L18	2	111641137	2q14.1	1.062509465	N/A	1.062509465	N/A	1	UNKNOWN: USER IMPORTED
N0418P24	2	111731032	2q14.1	1.078059364	N/A	1.078059364	N/A	1	UNKNOWN: USER IMPORTED
N0726P14	2	112401517	2q14.1	1.002367625	N/A	1.002367625	N/A	1	UNKNOWN: USER IMPORTED
N0809E17	2	112482029	2q14.1	1.009917085	N/A	1.009917085	N/A	1	UNKNOWN: USER IMPORTED
N0628B07	2	112670584	2q14.1	1.102336987	N/A	1.102336987	N/A	1	UNKNOWN: USER IMPORTED
N0543D12	2	112858187	2q14.1	1.022178018	N/A	1.022178018	N/A	1	UNKNOWN: USER IMPORTED
N0119B10	2	112948447	2q14.1	0.974246343	N/A	0.974246343	N/A	1	UNKNOWN: USER IMPORTED
N0477F18	2	113072800	2q14.1	1.123620161	N/A	1.123620161	N/A	1	UNKNOWN: USER IMPORTED
N0297B14	2	113333911	2q14.1	1.126497041	N/A	1.126497041	N/A	1	UNKNOWN: USER IMPORTED
N0725J03	2	113601197	2q14.1	1.003478099	N/A	1.003478099	N/A	1	UNKNOWN: USER IMPORTED
N0072B09	2	113791359	2q14.1	1.060152838	N/A	1.060152838	N/A	1	UNKNOWN: USER IMPORTED
N0793H14	2	113796244	2q14.1	0.89159012	N/A	0.89159012	N/A	1	UNKNOWN: USER IMPORTED
N0065I12	2	113827137	2q14.1	1.01569331	N/A	1.01569331	N/A	1	UNKNOWN: USER IMPORTED
N0395L14	2	114158759	2q14.1	0.950213853	N/A	0.950213853	N/A	1	UNKNOWN: USER IMPORTED
N0702P07	2	114227010	2q14.1	0.959955265	N/A	0.959955265	N/A	1	UNKNOWN: USER IMPORTED
N0023J23	2	114300131	2q14.1	0.900194832	N/A	0.900194832	N/A	1	UNKNOWN: USER IMPORTED
N0033I22	2	114302586	2q14.1	0.811921517	N/A	0.811921517	N/A	1	UNKNOWN: USER IMPORTED
N0380K17	2	114581251	2q14.1	0.96083545	N/A	0.96083545	N/A	1	UNKNOWN: USER IMPORTED
N0691N10	2	114581335	2q14.1	1.008270623	N/A	1.008270623	N/A	1	UNKNOWN: USER IMPORTED
N0627I08	2	114743079	2q14.1	1.017304542	N/A	1.017304542	N/A	1	UNKNOWN: USER IMPORTED
N0106G23	2	114828806	2q14.1	0.985868118	N/A	0.985868118	N/A	1	UNKNOWN: USER IMPORTED
N0269A18	2	115099758	2q14.1	0.982349981	N/A	0.982349981	N/A	1	UNKNOWN: USER IMPORTED
N0026P24	2	115148795	2q14.1	1.000226541	N/A	1.000226541	N/A	1	UNKNOWN: USER IMPORTED
N0142H08	2	115226999	2q14.1	0.806491368	N/A	0.806491368	N/A	1	UNKNOWN: USER IMPORTED
N0608N13	2	115388182	2q14.1	1.0495543	N/A	1.0495543	N/A	1	UNKNOWN: USER IMPORTED
N0509C02	2	115612201	2q14.1	0.993733441	N/A	0.993733441	N/A	1	UNKNOWN: USER IMPORTED
N0062D24	2	115717021	2q14.1	0.888367163	N/A	0.888367163	N/A	1	UNKNOWN: USER IMPORTED
N0639D07	2	115740755	2q14.1	0.830145717	N/A	0.830145717	N/A	1	UNKNOWN: USER IMPORTED
N0115F20	2	115860112	2q14.1	0.966582481	N/A	0.966582481	N/A	1	UNKNOWN: USER IMPORTED
N0784M11	2	115989009	2q14.1	0.931605178	N/A	0.931605178	N/A	1	UNKNOWN: USER IMPORTED
N0281F09	2	116097521	2q14.1	0.911644459	N/A	0.911644459	N/A	1	UNKNOWN: USER IMPORTED
N0261I22	2	116278477	2q14.1	1.000177554	N/A	1.000177554	N/A	1	UNKNOWN: USER IMPORTED
N0154L10	2	116387706	2q14.1	1.040582728	N/A	1.040582728	N/A	1	UNKNOWN: USER IMPORTED
N0672O18	2	116509191	2q14.1	1.068700151	N/A	1.068700151	N/A	1	UNKNOWN: USER IMPORTED
N0701B12	2	116610679	2q14.1	0.855172695	N/A	0.855172695	N/A	1	UNKNOWN: USER IMPORTED
N0681G14	2	116687476	2q14.1	0.984909781	N/A	0.984909781	N/A	1	UNKNOWN: USER IMPORTED
N0731K11	2	116779771	2q14.1	0.835177041	N/A	0.835177041	N/A	1	UNKNOWN: USER IMPORTED
N0479M06	2	116857719	2q14.1	0.930371693	N/A	0.930371693	N/A	1	UNKNOWN: USER IMPORTED
N0699E08	2	116995003	2q14.1	1.059594285	N/A	1.059594285	N/A	1	UNKNOWN: USER IMPORTED
N0009D06	2	117053302	2q14.1	0.861639985	N/A	0.861639985	N/A	1	UNKNOWN: USER IMPORTED
N0583K02	2	117139064	2q14.1	0.860698839	N/A	0.860698839	N/A	1	UNKNOWN: USER IMPORTED
N0150F12	2	117190015	2q14.1	0.93710094	N/A	0.93710094	N/A	1	UNKNOWN: USER IMPORTED
N0625P17	2	117240482	2q14.1	1.029840495	N/A	1.029840495	N/A	1	UNKNOWN: USER IMPORTED
N0321K13	2	117489744	2q14.1	0.834411061	N/A	0.834411061	N/A	1	UNKNOWN: USER IMPORTED
N0716B12	2	117511131	2q14.1	0.999903424	N/A	0.999903424	N/A	1	UNKNOWN: USER IMPORTED
N0814G20	2	117832088	2q14.1	0.975566224	N/A	0.975566224	N/A	1	UNKNOWN: USER IMPORTED
N0121A01	2	117855312	2q14.1	1.088808623	N/A	1.088808623	N/A	1	UNKNOWN: USER IMPORTED
N0584P12	2	117988482	2q14.1	0.924978556	N/A	0.924978556	N/A	1	UNKNOWN: USER IMPORTED
N0264N11	2	118157843	2q14.2	0.98800367	N/A	0.98800367	N/A	1	UNKNOWN: USER IMPORTED
N0744C15	2	118212166	2q14.2	0.991729462	N/A	0.991729462	N/A	1	UNKNOWN: USER IMPORTED
N0307O02	2	118377384	2q14.2	0.901464539	N/A	0.901464539	N/A	1	UNKNOWN: USER IMPORTED
N0456F08	2	118538073	2q14.2	1.032216816	N/A	1.032216816	N/A	1	UNKNOWN: USER IMPORTED
N0098C01	2	118594724	2q14.2	0.901410207	N/A	0.901410207	N/A	1	UNKNOWN: USER IMPORTED
N0730J04	2	118791353	2q14.2	0.917998237	N/A	0.917998237	N/A	1	UNKNOWN: USER IMPORTED
N0041C17	2	119072861	2q14.2	1.143453514	N/A	1.143453514	N/A	1	UNKNOWN: USER IMPORTED
N0553P02	2	119198455	2q14.2	0.995272874	N/A	0.995272874	N/A	1	UNKNOWN: USER IMPORTED
N0093F22	2	119368879	2q14.2	1.010814688	N/A	1.010814688	N/A	1	UNKNOWN: USER IMPORTED
N0577C20	2	119555728	2q14.2	1.076944041	N/A	1.076944041	N/A	1	UNKNOWN: USER IMPORTED
N0077A13	2	119596632	2q14.2	1.035559717	N/A	1.035559717	N/A	1	UNKNOWN: USER IMPORTED
N0713C14	2	119788521	2q14.2	1.002316757	N/A	1.002316757	N/A	1	UNKNOWN: USER IMPORTED
N0222B01	2	119894595	2q14.2	0.944831504	N/A	0.944831504	N/A	1	UNKNOWN: USER IMPORTED
N0141F06	2	119974866	2q14.2	1.116846083	N/A	1.116846083	N/A	1	UNKNOWN: USER IMPORTED
N0646F20	2	120071112	2q14.2	0.986779457	N/A	0.986779457	N/A	1	UNKNOWN: USER IMPORTED
N0709H17	2	120273199	2q14.2	0.88527652	N/A	0.88527652	N/A	1	UNKNOWN: USER IMPORTED
N0733E21	2	120359380	2q14.2	0.934794191	N/A	0.934794191	N/A	1	UNKNOWN: USER IMPORTED
N0116A14	2	120410773	2q14.2	0.902210924	N/A	0.902210924	N/A	1	UNKNOWN: USER IMPORTED
N0700D19	2	120457675	2q14.2	1.069333025	N/A	1.069333025	N/A	1	UNKNOWN: USER IMPORTED
N0152C04	2	120618239	2q14.2	0.965710411	N/A	0.965710411	N/A	1	UNKNOWN: USER IMPORTED
N0190D23	2	120816769	2q14.2	1.018925867	N/A	1.018925867	N/A	1	UNKNOWN: USER IMPORTED
N0438O12	2	120819666	2q14.2	1.222030842	N/A	1.222030842	N/A	1	UNKNOWN: USER IMPORTED
N0213H22	2	121124538	2q14.2	1.138865548	N/A	1.138865548	N/A	1	UNKNOWN: USER IMPORTED
N0152B18	2	121231360	2q14.2	0.920871357	N/A	0.920871357	N/A	1	UNKNOWN: USER IMPORTED
N0297L15	2	121337964	2q14.2	0.859938796	N/A	0.859938796	N/A	1	UNKNOWN: USER IMPORTED
N0716M19	2	121565532	2q14.2	1.010657929	N/A	1.010657929	N/A	1	UNKNOWN: USER IMPORTED
N0598J08	2	121627361	2q14.2	1.073332353	N/A	1.073332353	N/A	1	UNKNOWN: USER IMPORTED
N0795C01	2	121854904	2q14.2	1.016733421	N/A	1.016733421	N/A	1	UNKNOWN: USER IMPORTED
N0102E15	2	121874941	2q14.2	1.088070452	N/A	1.088070452	N/A	1	UNKNOWN: USER IMPORTED
N0385C15	2	122055541	2q14.2	0.854169201	N/A	0.854169201	N/A	1	UNKNOWN: USER IMPORTED
N0282H16	2	122224071	2q14.2	0.931602308	N/A	0.931602308	N/A	1	UNKNOWN: USER IMPORTED
N0360O17	2	122353484	2q14.2	0.883564445	N/A	0.883564445	N/A	1	UNKNOWN: USER IMPORTED
N0211O15	2	122532802	2q14.2	0.967345888	N/A	0.967345888	N/A	1	UNKNOWN: USER IMPORTED
M2022K06	2	122656563	2q14.2	1.036148256	N/A	1.036148256	N/A	1	UNKNOWN: USER IMPORTED
N0679P12	2	122842409	2q14.2	1.039937088	N/A	1.039937088	N/A	1	UNKNOWN: USER IMPORTED
N0649K01	2	122947677	2q14.2	0.914543111	N/A	0.914543111	N/A	1	UNKNOWN: USER IMPORTED
N0166P16	2	123169040	2q14.3	0.947031472	N/A	0.947031472	N/A	1	UNKNOWN: USER IMPORTED
N0664H20	2	123325730	2q14.3	1.012529039	N/A	1.012529039	N/A	1	UNKNOWN: USER IMPORTED
N0640F22	2	123481555	2q14.3	1.009552205	N/A	1.009552205	N/A	1	UNKNOWN: USER IMPORTED
N0054O05	2	123562667	2q14.3	1.060708124	N/A	1.060708124	N/A	1	UNKNOWN: USER IMPORTED
N0154O23	2	123704031	2q14.3	0.82194458	N/A	0.82194458	N/A	1	UNKNOWN: USER IMPORTED
N0805D14	2	123720307	2q14.3	1.040462289	N/A	1.040462289	N/A	1	UNKNOWN: USER IMPORTED
N0423F22	2	123808410	2q14.3	0.96038457	N/A	0.96038457	N/A	1	UNKNOWN: USER IMPORTED
N0017O09	2	123959120	2q14.3	0.909149282	N/A	0.909149282	N/A	1	UNKNOWN: USER IMPORTED
N0730G16	2	124064048	2q14.3	0.835658995	N/A	0.835658995	N/A	1	UNKNOWN: USER IMPORTED
N0476H02	2	124170010	2q14.3	0.985561755	N/A	0.985561755	N/A	1	UNKNOWN: USER IMPORTED
N0171G18	2	124421451	2q14.3	0.973922335	N/A	0.973922335	N/A	1	UNKNOWN: USER IMPORTED
F0502C08	2	124452194	2q14.3	0.917054914	N/A	0.917054914	N/A	1	UNKNOWN: USER IMPORTED
N0643A11	2	124470046	2q14.3	0.946570003	N/A	0.946570003	N/A	1	UNKNOWN: USER IMPORTED
N0314E14	2	124565714	2q14.3	0.940189999	N/A	0.940189999	N/A	1	UNKNOWN: USER IMPORTED
N0544J22	2	124961137	2q14.3	0.95968351	N/A	0.95968351	N/A	1	UNKNOWN: USER IMPORTED
N0009P06	2	125048308	2q14.3	0.904333996	N/A	0.904333996	N/A	1	UNKNOWN: USER IMPORTED
N0045D04	2	125052943	2q14.3	0.950294707	N/A	0.950294707	N/A	1	UNKNOWN: USER IMPORTED
N0666M02	2	125164971	2q14.3	1.030927515	N/A	1.030927515	N/A	1	UNKNOWN: USER IMPORTED
N0605O05	2	125283263	2q14.3	0.957312335	N/A	0.957312335	N/A	1	UNKNOWN: USER IMPORTED
N0732A07	2	125399499	2q14.3	0.946159798	N/A	0.946159798	N/A	1	UNKNOWN: USER IMPORTED
N0343D12	2	125507895	2q14.3	0.988484812	N/A	0.988484812	N/A	1	UNKNOWN: USER IMPORTED
N0027C04	2	125640735	2q14.3	0.978920704	N/A	0.978920704	N/A	1	UNKNOWN: USER IMPORTED
N0465G21	2	125864560	2q14.3	0.909150767	N/A	0.909150767	N/A	1	UNKNOWN: USER IMPORTED
N0514O01	2	125995559	2q14.3	0.949377312	N/A	0.949377312	N/A	1	UNKNOWN: USER IMPORTED
N0046G12	2	126151170	2q14.3	0.880608394	N/A	0.880608394	N/A	1	UNKNOWN: USER IMPORTED
N0195F23	2	126194485	2q14.3	0.992929845	N/A	0.992929845	N/A	1	UNKNOWN: USER IMPORTED
N0433P03	2	126365092	2q14.3	1.014199747	N/A	1.014199747	N/A	1	UNKNOWN: USER IMPORTED
N0704N17	2	126623616	2q14.3	1.010795884	N/A	1.010795884	N/A	1	UNKNOWN: USER IMPORTED
N0466M18	2	126664740	2q14.3	1.085298077	N/A	1.085298077	N/A	1	UNKNOWN: USER IMPORTED
N0732K11	2	126907142	2q14.3	0.972087446	N/A	0.972087446	N/A	1	UNKNOWN: USER IMPORTED
N0027K19	2	127095552	2q14.3	1.079419523	N/A	1.079419523	N/A	1	UNKNOWN: USER IMPORTED
N0167B08	2	127186473	2q14.3	0.965274475	N/A	0.965274475	N/A	1	UNKNOWN: USER IMPORTED
N0048K07	2	127277664	2q14.3	1.079349655	N/A	1.079349655	N/A	1	UNKNOWN: USER IMPORTED
M2148L21	2	127539199	2q21.1	0.887857499	N/A	0.887857499	N/A	1	UNKNOWN: USER IMPORTED
N0437K23	2	127665027	2q21.1	0.888542329	N/A	0.888542329	N/A	1	UNKNOWN: USER IMPORTED
N0019E24	2	127763523	2q21.1	0.946809199	N/A	0.946809199	N/A	1	UNKNOWN: USER IMPORTED
N0420J17	2	127927995	2q21.1	1.130941509	N/A	1.130941509	N/A	1	UNKNOWN: USER IMPORTED
N0048B11	2	128124726	2q21.1	0.989079506	N/A	0.989079506	N/A	1	UNKNOWN: USER IMPORTED
M2503P13	2	128162839	2q21.1	0.489755463	N/A	0.489755463	N/A	1	UNKNOWN: USER IMPORTED
N0744H24	2	128219160	2q21.1	1.008915175	N/A	1.008915175	N/A	1	UNKNOWN: USER IMPORTED
N0140B20	2	128322252	2q21.1	1.004126411	N/A	1.004126411	N/A	1	UNKNOWN: USER IMPORTED
N0395A13	2	128513311	2q21.1	0.88788224	N/A	0.88788224	N/A	1	UNKNOWN: USER IMPORTED
N0037M21	2	128618501	2q21.1	0.958504652	N/A	0.958504652	N/A	1	UNKNOWN: USER IMPORTED
N0631J09	2	128782323	2q21.1	0.975060222	N/A	0.975060222	N/A	1	UNKNOWN: USER IMPORTED
N0495E11	2	128904772	2q21.1	0.92086918	N/A	0.92086918	N/A	1	UNKNOWN: USER IMPORTED
N0535F09	2	128986159	2q21.1	1.187426139	N/A	1.187426139	N/A	1	UNKNOWN: USER IMPORTED
N0620L16	2	129129228	2q21.1	1.075245919	N/A	1.075245919	N/A	1	UNKNOWN: USER IMPORTED
N0519F14	2	129330550	2q21.1	0.988294109	N/A	0.988294109	N/A	1	UNKNOWN: USER IMPORTED
N0136I05	2	129509320	2q21.1	1.033925329	N/A	1.033925329	N/A	1	UNKNOWN: USER IMPORTED
N0440C08	2	129743885	2q21.1	0.986260054	N/A	0.986260054	N/A	1	UNKNOWN: USER IMPORTED
N0631F11	2	129839842	2q21.1	1.106389558	N/A	1.106389558	N/A	1	UNKNOWN: USER IMPORTED
N0081H07	2	129916550	2q21.1	1.062079763	N/A	1.062079763	N/A	1	UNKNOWN: USER IMPORTED
N0092K14	2	130041508	2q21.1	1.02491338	N/A	1.02491338	N/A	1	UNKNOWN: USER IMPORTED
N0652K09	2	130119667	2q21.1	0.870578404	N/A	0.870578404	N/A	1	UNKNOWN: USER IMPORTED
N0065C16	2	130168186	2q21.1	0.988917514	N/A	0.988917514	N/A	1	UNKNOWN: USER IMPORTED
N0744I06	2	130189391	2q21.1	0.841779912	N/A	0.841779912	N/A	1	UNKNOWN: USER IMPORTED
N0346O09	2	130196747	2q21.1	1.046149546	N/A	1.046149546	N/A	1	UNKNOWN: USER IMPORTED
N0794M07	2	130452346	2q21.1	0.985163109	N/A	0.985163109	N/A	1	UNKNOWN: USER IMPORTED
N0070H09	2	130481531	2q21.1	0.956539427	N/A	0.956539427	N/A	1	UNKNOWN: USER IMPORTED
N0313B01	2	130589943	2q21.1	1.109183309	N/A	1.109183309	N/A	1	UNKNOWN: USER IMPORTED
N0468B05	2	130700896	2q21.1	0.992850169	N/A	0.992850169	N/A	1	UNKNOWN: USER IMPORTED
N0637N07	2	130874146	2q21.1	0.998903127	N/A	0.998903127	N/A	1	UNKNOWN: USER IMPORTED
N0583B15	2	131085949	2q21.1	1.016184666	N/A	1.016184666	N/A	1	UNKNOWN: USER IMPORTED
N0134G21	2	131413429	2q21.2	0.869959879	N/A	0.869959879	N/A	1	UNKNOWN: USER IMPORTED
N0814N19	2	131472538	2q21.2	1.000929581	N/A	1.000929581	N/A	1	UNKNOWN: USER IMPORTED
N0135O12	2	131628496	2q21.2	1.068429781	N/A	1.068429781	N/A	1	UNKNOWN: USER IMPORTED
N0195H18	2	131796389	2q21.2	1.03416205	N/A	1.03416205	N/A	1	UNKNOWN: USER IMPORTED
N0129L24	2	131926399	2q21.2	0.865007726	N/A	0.865007726	N/A	1	UNKNOWN: USER IMPORTED
N0487E11	2	132021842	2q21.2	0.87650832	N/A	0.87650832	N/A	1	UNKNOWN: USER IMPORTED
N0024O13	2	132202266	2q21.2	0.949782767	N/A	0.949782767	N/A	1	UNKNOWN: USER IMPORTED
N0611E16	2	132391333	2q21.2	0.907716879	N/A	0.907716879	N/A	1	UNKNOWN: USER IMPORTED
N0784L11	2	132477665	2q21.2	0.894319148	N/A	0.894319148	N/A	1	UNKNOWN: USER IMPORTED
N0641A19	2	132600228	2q21.2	0.91528633	N/A	0.91528633	N/A	1	UNKNOWN: USER IMPORTED
N0184H16	2	132612286	2q21.2	1.128976087	N/A	1.128976087	N/A	1	UNKNOWN: USER IMPORTED
N0785J20	2	132737510	2q21.2	1.119536911	N/A	1.119536911	N/A	1	UNKNOWN: USER IMPORTED
N0629P16	2	132856625	2q21.2	0.975043695	N/A	0.975043695	N/A	1	UNKNOWN: USER IMPORTED
N0790H07	2	132867233	2q21.2	0.898973321	N/A	0.898973321	N/A	1	UNKNOWN: USER IMPORTED
N0725P16	2	132974742	2q21.2	0.998344476	N/A	0.998344476	N/A	1	UNKNOWN: USER IMPORTED
N0258B17	2	133305445	2q21.2	1.022876208	N/A	1.022876208	N/A	1	UNKNOWN: USER IMPORTED
N0351L15	2	133438767	2q21.2	1.064045186	N/A	1.064045186	N/A	1	UNKNOWN: USER IMPORTED
N0393D01	2	133584356	2q21.2	0.812718176	N/A	0.812718176	N/A	1	UNKNOWN: USER IMPORTED
N0666E22	2	133744999	2q21.2	0.805641269	N/A	0.805641269	N/A	1	UNKNOWN: USER IMPORTED
N0033E16	2	133748488	2q21.2	0.903937052	N/A	0.903937052	N/A	1	UNKNOWN: USER IMPORTED
N0788B24	2	133828881	2q21.2	1.037556908	N/A	1.037556908	N/A	1	UNKNOWN: USER IMPORTED
N0736B01	2	133912469	2q21.2	0.931026735	N/A	0.931026735	N/A	1	UNKNOWN: USER IMPORTED
N0789J19	2	134027557	2q21.2	0.97155502	N/A	0.97155502	N/A	1	UNKNOWN: USER IMPORTED
N0279O20	2	134144100	2q21.2	0.882518397	N/A	0.882518397	N/A	1	UNKNOWN: USER IMPORTED
N0640C01	2	134202471	2q21.2	1.095737085	N/A	1.095737085	N/A	1	UNKNOWN: USER IMPORTED
N0295K01	2	134312083	2q21.2	0.971134819	N/A	0.971134819	N/A	1	UNKNOWN: USER IMPORTED
N0024I08	2	134376795	2q21.2	0.943240462	N/A	0.943240462	N/A	1	UNKNOWN: USER IMPORTED
N0261F18	2	134485847	2q21.2	0.954964714	N/A	0.954964714	N/A	1	UNKNOWN: USER IMPORTED
N0260E12	2	134730665	2q21.2	0.907438494	N/A	0.907438494	N/A	1	UNKNOWN: USER IMPORTED
N0588E23	2	134901009	2q21.2	0.996528835	N/A	0.996528835	N/A	1	UNKNOWN: USER IMPORTED
N0436E24	2	134960168	2q21.3	1.028294382	N/A	1.028294382	N/A	1	UNKNOWN: USER IMPORTED
N0114N04	2	135090575	2q21.3	1.056610128	N/A	1.056610128	N/A	1	UNKNOWN: USER IMPORTED
M2012O08	2	135181527	2q21.3	1.017422704	N/A	1.017422704	N/A	1	UNKNOWN: USER IMPORTED
N0078E03	2	135251654	2q21.3	0.968635091	N/A	0.968635091	N/A	1	UNKNOWN: USER IMPORTED
N0726P03	2	135528781	2q21.3	0.911028805	N/A	0.911028805	N/A	1	UNKNOWN: USER IMPORTED
N0818A07	2	135635370	2q21.3	0.849564411	N/A	0.849564411	N/A	1	UNKNOWN: USER IMPORTED
N0245L20	2	135771618	2q21.3	0.989134497	N/A	0.989134497	N/A	1	UNKNOWN: USER IMPORTED
N0255F21	2	135871556	2q21.3	0.952541682	N/A	0.952541682	N/A	1	UNKNOWN: USER IMPORTED
N0375P16	2	135992329	2q21.3	0.956714296	N/A	0.956714296	N/A	1	UNKNOWN: USER IMPORTED
N0117H09	2	136278579	2q21.3	0.923983574	N/A	0.923983574	N/A	1	UNKNOWN: USER IMPORTED
N0564I23	2	136464069	2q21.3	0.874235119	N/A	0.874235119	N/A	1	UNKNOWN: USER IMPORTED
N0073G13	2	136534114	2q21.3	0.953116464	N/A	0.953116464	N/A	1	UNKNOWN: USER IMPORTED
N0318L13	2	136664321	2q21.3	1.03629779	N/A	1.03629779	N/A	1	UNKNOWN: USER IMPORTED
N0726H03	2	136704657	2q21.3	1.006000787	N/A	1.006000787	N/A	1	UNKNOWN: USER IMPORTED
N0798L22	2	136708149	2q21.3	0.992333765	N/A	0.992333765	N/A	1	UNKNOWN: USER IMPORTED
N0493L21	2	136891341	2q22.1	1.037690905	N/A	1.037690905	N/A	1	UNKNOWN: USER IMPORTED
N0064J23	2	137132615	2q22.1	0.942563648	N/A	0.942563648	N/A	1	UNKNOWN: USER IMPORTED
N0739B07	2	137276327	2q22.1	1.008468452	N/A	1.008468452	N/A	1	UNKNOWN: USER IMPORTED
N0630A15	2	137417648	2q22.1	0.866884082	N/A	0.866884082	N/A	1	UNKNOWN: USER IMPORTED
N0470B05	2	137738482	2q22.1	0.953106172	N/A	0.953106172	N/A	1	UNKNOWN: USER IMPORTED
N0349H23	2	137787695	2q22.1	0.853099402	N/A	0.853099402	N/A	1	UNKNOWN: USER IMPORTED
N0123N10	2	137952250	2q22.1	1.007904951	N/A	1.007904951	N/A	1	UNKNOWN: USER IMPORTED
N0291P01	2	138106890	2q22.1	0.844902223	N/A	0.844902223	N/A	1	UNKNOWN: USER IMPORTED
N0666A06	2	138183463	2q22.1	0.988583073	N/A	0.988583073	N/A	1	UNKNOWN: USER IMPORTED
N0809L21	2	138296894	2q22.1	0.932504364	N/A	0.932504364	N/A	1	UNKNOWN: USER IMPORTED
N0723N08	2	138389036	2q22.1	0.959233719	N/A	0.959233719	N/A	1	UNKNOWN: USER IMPORTED
N0164L11	2	138456792	2q22.1	1.05896824	N/A	1.05896824	N/A	1	UNKNOWN: USER IMPORTED
N0125M21	2	138581841	2q22.1	0.883345735	N/A	0.883345735	N/A	1	UNKNOWN: USER IMPORTED
N0611J13	2	138865787	2q22.1	0.89838498	N/A	0.89838498	N/A	1	UNKNOWN: USER IMPORTED
N0814D20	2	139008517	2q22.1	0.946916772	N/A	0.946916772	N/A	1	UNKNOWN: USER IMPORTED
N0453M11	2	139135615	2q22.1	1.069138759	N/A	1.069138759	N/A	1	UNKNOWN: USER IMPORTED
N0062M14	2	139201958	2q22.1	1.028047764	N/A	1.028047764	N/A	1	UNKNOWN: USER IMPORTED
N0112L20	2	139273126	2q22.1	0.937630892	N/A	0.937630892	N/A	1	UNKNOWN: USER IMPORTED
N0720M18	2	139470425	2q22.1	0.942848466	N/A	0.942848466	N/A	1	UNKNOWN: USER IMPORTED
N0730C07	2	139519133	2q22.1	1.008444997	N/A	1.008444997	N/A	1	UNKNOWN: USER IMPORTED
N0381H18	2	139562806	2q22.1	1.00346652	N/A	1.00346652	N/A	1	UNKNOWN: USER IMPORTED
N0432O12	2	139631194	2q22.1	0.865320452	N/A	0.865320452	N/A	1	UNKNOWN: USER IMPORTED
N0641H14	2	139879239	2q22.1	1.058848889	N/A	1.058848889	N/A	1	UNKNOWN: USER IMPORTED
N0280H24	2	139889410	2q22.1	0.949534763	N/A	0.949534763	N/A	1	UNKNOWN: USER IMPORTED
N0197H03	2	140001620	2q22.1	0.995466338	N/A	0.995466338	N/A	1	UNKNOWN: USER IMPORTED
N0700P17	2	140027342	2q22.1	1.039535295	N/A	1.039535295	N/A	1	UNKNOWN: USER IMPORTED
N0343N24	2	140096486	2q22.1	0.901481362	N/A	0.901481362	N/A	1	UNKNOWN: USER IMPORTED
N0171N08	2	140121652	2q22.1	0.946069048	0.00107416308287336	0.946069048	0.00107416308287336	2	UNKNOWN: USER IMPORTED
N0157J03	2	140181718	2q22.1	0.95628321	N/A	0.95628321	N/A	1	UNKNOWN: USER IMPORTED
N0606L09	2	140238393	2q22.1	0.952313966	N/A	0.952313966	N/A	1	UNKNOWN: USER IMPORTED
N0349I07	2	140326486	2q22.1	0.936004618	N/A	0.936004618	N/A	1	UNKNOWN: USER IMPORTED
N0760M12	2	140554183	2q22.1	0.942210149	N/A	0.942210149	N/A	1	UNKNOWN: USER IMPORTED
N0350N01	2	140570901	2q22.1	0.789996067	N/A	0.789996067	N/A	1	UNKNOWN: USER IMPORTED
N0745P09	2	140777800	2q22.1	0.959166226	N/A	0.959166226	N/A	1	UNKNOWN: USER IMPORTED
N0738L06	2	140967852	2q22.1	0.927889777	N/A	0.927889777	N/A	1	UNKNOWN: USER IMPORTED
N0763L10	2	141014744	2q22.1	1.052362598	N/A	1.052362598	N/A	1	UNKNOWN: USER IMPORTED
N0419E18	2	141058429	2q22.1	0.980614798	N/A	0.980614798	N/A	1	UNKNOWN: USER IMPORTED
N0379K06	2	141134639	2q22.1	0.935379859	N/A	0.935379859	N/A	1	UNKNOWN: USER IMPORTED
N0615B21	2	141290444	2q22.1	0.941542637	N/A	0.941542637	N/A	1	UNKNOWN: USER IMPORTED
N0605O14	2	141406553	2q22.2	1.030680006	N/A	1.030680006	N/A	1	UNKNOWN: USER IMPORTED
N0664P07	2	141605023	2q22.2	0.929537625	N/A	0.929537625	N/A	1	UNKNOWN: USER IMPORTED
N0593I12	2	141805098	2q22.2	0.975370573	N/A	0.975370573	N/A	1	UNKNOWN: USER IMPORTED
N0713N09	2	142146615	2q22.2	0.767014673	N/A	0.767014673	N/A	1	UNKNOWN: USER IMPORTED
N0538A07	2	142288491	2q22.2	0.993480638	N/A	0.993480638	N/A	1	UNKNOWN: USER IMPORTED
N0620A03	2	142341741	2q22.2	0.954402599	N/A	0.954402599	N/A	1	UNKNOWN: USER IMPORTED
N0679C10	2	142447495	2q22.3	0.993229131	N/A	0.993229131	N/A	1	UNKNOWN: USER IMPORTED
N0177E14	2	142562192	2q22.3	0.984443978	N/A	0.984443978	N/A	1	UNKNOWN: USER IMPORTED
N0628A18	2	142786417	2q22.3	0.965149483	N/A	0.965149483	N/A	1	UNKNOWN: USER IMPORTED
N0767I04	2	142911935	2q22.3	0.966398309	N/A	0.966398309	N/A	1	UNKNOWN: USER IMPORTED
N0662F15	2	143028518	2q22.3	0.928872588	N/A	0.928872588	N/A	1	UNKNOWN: USER IMPORTED
N0253K09	2	143184517	2q22.3	0.777978882	N/A	0.777978882	N/A	1	UNKNOWN: USER IMPORTED
M2130L12	2	143235709	2q22.3	0.926649067	N/A	0.926649067	N/A	1	UNKNOWN: USER IMPORTED
N0510J20	2	143364804	2q22.3	1.011641135	N/A	1.011641135	N/A	1	UNKNOWN: USER IMPORTED
N0734C21	2	143399859	2q22.3	1.003021578	N/A	1.003021578	N/A	1	UNKNOWN: USER IMPORTED
N0592N03	2	143508005	2q22.3	0.989485294	N/A	0.989485294	N/A	1	UNKNOWN: USER IMPORTED
N0799C14	2	143557526	2q22.3	1.041544559	N/A	1.041544559	N/A	1	UNKNOWN: USER IMPORTED
M2110I08	2	143699272	2q22.3	0.940644342	N/A	0.940644342	N/A	1	UNKNOWN: USER IMPORTED
N0794O15	2	143835693	2q22.3	0.898607946	N/A	0.898607946	N/A	1	UNKNOWN: USER IMPORTED
M2010L10	2	144002359	2q22.3	1.003771725	N/A	1.003771725	N/A	1	UNKNOWN: USER IMPORTED
N0186C15	2	144049426	2q22.3	1.046199919	N/A	1.046199919	N/A	1	UNKNOWN: USER IMPORTED
N0664H01	2	144126807	2q22.3	1.003132517	N/A	1.003132517	N/A	1	UNKNOWN: USER IMPORTED
N0393I07	2	144248282	2q22.3	0.971219137	N/A	0.971219137	N/A	1	UNKNOWN: USER IMPORTED
N0434H14	2	144379841	2q22.3	0.987913286	N/A	0.987913286	N/A	1	UNKNOWN: USER IMPORTED
N0067P22	2	144430983	2q22.3	0.997199285	N/A	0.997199285	N/A	1	UNKNOWN: USER IMPORTED
N0718D07	2	144514768	2q22.3	0.97320079	N/A	0.97320079	N/A	1	UNKNOWN: USER IMPORTED
N0606F10	2	144609507	2q22.3	1.080351367	N/A	1.080351367	N/A	1	UNKNOWN: USER IMPORTED
N0158G12	2	144736051	2q22.3	0.991008639	N/A	0.991008639	N/A	1	UNKNOWN: USER IMPORTED
N0684M13	2	144864515	2q23.1	0.941486525	N/A	0.941486525	N/A	1	UNKNOWN: USER IMPORTED
N0473E22	2	144940269	2q23.1	1.01172476	N/A	1.01172476	N/A	1	UNKNOWN: USER IMPORTED
N0095O09	2	145039672	2q23.1	0.789436921	N/A	0.789436921	N/A	1	UNKNOWN: USER IMPORTED
N0328C22	2	145052917	2q23.1	0.850239345	N/A	0.850239345	N/A	1	UNKNOWN: USER IMPORTED
N0107E05	2	145186865	2q23.1	1.082855747	N/A	1.082855747	N/A	1	UNKNOWN: USER IMPORTED
M2006I07	2	145344088	2q23.1	1.094807814	N/A	1.094807814	N/A	1	UNKNOWN: USER IMPORTED
N0357J09	2	145461854	2q23.1	0.94326164	N/A	0.94326164	N/A	1	UNKNOWN: USER IMPORTED
N0752P04	2	145681747	2q23.1	0.998014718	N/A	0.998014718	N/A	1	UNKNOWN: USER IMPORTED
N0206I11	2	145792729	2q23.1	1.005002637	N/A	1.005002637	N/A	1	UNKNOWN: USER IMPORTED
N0123K15	2	145871567	2q23.1	1.105442474	N/A	1.105442474	N/A	1	UNKNOWN: USER IMPORTED
N0337O08	2	145979665	2q23.1	1.006975581	N/A	1.006975581	N/A	1	UNKNOWN: USER IMPORTED
N0624D15	2	146032753	2q23.1	0.886248346	N/A	0.886248346	N/A	1	UNKNOWN: USER IMPORTED
N0707K03	2	146376576	2q23.2	1.014938216	N/A	1.014938216	N/A	1	UNKNOWN: USER IMPORTED
N0077P13	2	146439446	2q23.2	0.96672865	N/A	0.96672865	N/A	1	UNKNOWN: USER IMPORTED
N0320H11	2	146546347	2q23.2	0.985190314	N/A	0.985190314	N/A	1	UNKNOWN: USER IMPORTED
N0319G15	2	146586374	2q23.2	0.905955916	N/A	0.905955916	N/A	1	UNKNOWN: USER IMPORTED
N0015I03	2	146729599	2q23.2	0.91895789	N/A	0.91895789	N/A	1	UNKNOWN: USER IMPORTED
N0033H10	2	146812555	2q23.2	0.865031478	N/A	0.865031478	N/A	1	UNKNOWN: USER IMPORTED
N0558O21	2	146998867	2q23.2	1.019974785	N/A	1.019974785	N/A	1	UNKNOWN: USER IMPORTED
N0439K17	2	147115984	2q23.2	1.001434593	N/A	1.001434593	N/A	1	UNKNOWN: USER IMPORTED
N0636B20	2	147260148	2q23.2	1.078803374	N/A	1.078803374	N/A	1	UNKNOWN: USER IMPORTED
N0432B13	2	147391455	2q23.3	1.042178818	N/A	1.042178818	N/A	1	UNKNOWN: USER IMPORTED
N0583I16	2	147451245	2q23.3	0.944590725	N/A	0.944590725	N/A	1	UNKNOWN: USER IMPORTED
N0597B11	2	147526705	2q23.3	0.940972506	N/A	0.940972506	N/A	1	UNKNOWN: USER IMPORTED
N0451O08	2	147730139	2q23.3	1.080804622	N/A	1.080804622	N/A	1	UNKNOWN: USER IMPORTED
N0259M09	2	147827877	2q23.3	0.971803123	N/A	0.971803123	N/A	1	UNKNOWN: USER IMPORTED
N0100I09	2	148060566	2q23.3	1.013118765	N/A	1.013118765	N/A	1	UNKNOWN: USER IMPORTED
N0593F02	2	148148669	2q23.3	0.996127269	N/A	0.996127269	N/A	1	UNKNOWN: USER IMPORTED
M2011N05	2	148418905	2q23.3	0.962523378	N/A	0.962523378	N/A	1	UNKNOWN: USER IMPORTED
N0769B13	2	148494336	2q23.3	1.04542424	N/A	1.04542424	N/A	1	UNKNOWN: USER IMPORTED
N0107H08	2	148562306	2q23.3	0.929662022	N/A	0.929662022	N/A	1	UNKNOWN: USER IMPORTED
N0063M21	2	148665039	2q23.3	1.022626226	N/A	1.022626226	N/A	1	UNKNOWN: USER IMPORTED
N0626B14	2	148731653	2q23.3	0.934177547	N/A	0.934177547	N/A	1	UNKNOWN: USER IMPORTED
N0072H23	2	148824886	2q23.3	0.895982632	N/A	0.895982632	N/A	1	UNKNOWN: USER IMPORTED
N0617E18	2	148914476	2q23.3	0.941697912	N/A	0.941697912	N/A	1	UNKNOWN: USER IMPORTED
N0599E12	2	149036156	2q23.3	1.12460782	N/A	1.12460782	N/A	1	UNKNOWN: USER IMPORTED
N0780J17	2	149084404	2q23.3	1.00009393	N/A	1.00009393	N/A	1	UNKNOWN: USER IMPORTED
N0659J19	2	149269717	2q23.3	1.092659308	N/A	1.092659308	N/A	1	UNKNOWN: USER IMPORTED
N0469G04	2	149314143	2q23.3	0.962692804	N/A	0.962692804	N/A	1	UNKNOWN: USER IMPORTED
N0785J16	2	149457860	2q23.3	1.077193726	N/A	1.077193726	N/A	1	UNKNOWN: USER IMPORTED
F0562G05	2	149807986	2q23.3	0.883032019	N/A	0.883032019	N/A	1	UNKNOWN: USER IMPORTED
N0541O14	2	149878857	2q23.3	1.054946347	N/A	1.054946347	N/A	1	UNKNOWN: USER IMPORTED
N0343B21	2	149994797	2q23.3	0.973285997	N/A	0.973285997	N/A	1	UNKNOWN: USER IMPORTED
N0621O06	2	150036787	2q23.3	0.910494004	N/A	0.910494004	N/A	1	UNKNOWN: USER IMPORTED
N0489G12	2	150170418	2q23.3	1.194158652	N/A	1.194158652	N/A	1	UNKNOWN: USER IMPORTED
N0585A11	2	150237578	2q23.3	0.947358151	N/A	0.947358151	N/A	1	UNKNOWN: USER IMPORTED
N0269L24	2	150309569	2q23.3	1.02788299	N/A	1.02788299	N/A	1	UNKNOWN: USER IMPORTED
N0687M13	2	150456156	2q23.3	0.788819387	N/A	0.788819387	N/A	1	UNKNOWN: USER IMPORTED
N0068G05	2	150498520	2q23.3	0.977791329	N/A	0.977791329	N/A	1	UNKNOWN: USER IMPORTED
N0279C03	2	150611765	2q23.3	0.89860854	N/A	0.89860854	N/A	1	UNKNOWN: USER IMPORTED
N0714M08	2	150679575	2q23.3	1.127892432	N/A	1.127892432	N/A	1	UNKNOWN: USER IMPORTED
N0062P16	2	150858927	2q23.3	0.716155151	N/A	0.716155151	N/A	1	UNKNOWN: USER IMPORTED
M2055D13	2	150978295	2q23.3	0.948658042	N/A	0.948658042	N/A	1	UNKNOWN: USER IMPORTED
F0618I23	2	150997435	2q23.3	0.92365729	N/A	0.92365729	N/A	1	UNKNOWN: USER IMPORTED
N0021M18	2	151120793	2q23.3	0.987899055	N/A	0.987899055	N/A	1	UNKNOWN: USER IMPORTED
N0454F04	2	151184209	2q23.3	0.915478914	N/A	0.915478914	N/A	1	UNKNOWN: USER IMPORTED
N0096L08	2	151296491	2q23.3	0.776648808	N/A	0.776648808	N/A	1	UNKNOWN: USER IMPORTED
N0022J23	2	151338279	2q23.3	1.001526333	N/A	1.001526333	N/A	1	UNKNOWN: USER IMPORTED
N0720N12	2	151490418	2q23.3	0.955534548	N/A	0.955534548	N/A	1	UNKNOWN: USER IMPORTED
N0147I08	2	151600649	2q23.3	1.093657854	N/A	1.093657854	N/A	1	UNKNOWN: USER IMPORTED
N0681M13	2	151798917	2q23.3	1.004520683	N/A	1.004520683	N/A	1	UNKNOWN: USER IMPORTED
N0407E14	2	151932553	2q23.3	1.053298599	N/A	1.053298599	N/A	1	UNKNOWN: USER IMPORTED
N0619C24	2	152201325	2q24.1	0.984941954	N/A	0.984941954	N/A	1	UNKNOWN: USER IMPORTED
N0600C17	2	152253779	2q24.1	1.270042183	N/A	1.270042183	N/A	1	UNKNOWN: USER IMPORTED
N0624O01	2	152368455	2q24.1	1.058269654	N/A	1.058269654	N/A	1	UNKNOWN: USER IMPORTED
N0346A19	2	152427059	2q24.1	0.928794307	N/A	0.928794307	N/A	1	UNKNOWN: USER IMPORTED
N0347O02	2	152445491	2q24.1	1.058614543	N/A	1.058614543	N/A	1	UNKNOWN: USER IMPORTED
N0115H05	2	152571783	2q24.1	1.506305602	N/A	1.506305602	N/A	1	UNKNOWN: USER IMPORTED
N0185M22	2	152626905	2q24.1	0.889413211	N/A	0.889413211	N/A	1	UNKNOWN: USER IMPORTED
N0764F09	2	152867995	2q24.1	0.986436537	N/A	0.986436537	N/A	1	UNKNOWN: USER IMPORTED
N0804I20	2	152995322	2q24.1	1.071957349	N/A	1.071957349	N/A	1	UNKNOWN: USER IMPORTED
N0352J13	2	153033562	2q24.1	0.940596147	N/A	0.940596147	N/A	1	UNKNOWN: USER IMPORTED
N0447P16	2	153158381	2q24.1	1.055676998	N/A	1.055676998	N/A	1	UNKNOWN: USER IMPORTED
N0056I19	2	153303671	2q24.1	0.869757993	N/A	0.869757993	N/A	1	UNKNOWN: USER IMPORTED
N0150L12	2	153434134	2q24.1	1.057644697	N/A	1.057644697	N/A	1	UNKNOWN: USER IMPORTED
N0058K07	2	153553473	2q24.1	0.985767778	N/A	0.985767778	N/A	1	UNKNOWN: USER IMPORTED
N0712M08	2	153698244	2q24.1	1.004788282	N/A	1.004788282	N/A	1	UNKNOWN: USER IMPORTED
N0107D18	2	153793272	2q24.1	0.834754465	N/A	0.834754465	N/A	1	UNKNOWN: USER IMPORTED
N0005G15	2	153861210	2q24.1	0.91810977	N/A	0.91810977	N/A	1	UNKNOWN: USER IMPORTED
N0410A14	2	153977896	2q24.1	0.913620867	N/A	0.913620867	N/A	1	UNKNOWN: USER IMPORTED
N0454A19	2	154064489	2q24.1	0.789812984	N/A	0.789812984	N/A	1	UNKNOWN: USER IMPORTED
N0074P18	2	154176547	2q24.1	1.042498966	N/A	1.042498966	N/A	1	UNKNOWN: USER IMPORTED
N0440F15	2	154180456	2q24.1	0.973348543	N/A	0.973348543	N/A	1	UNKNOWN: USER IMPORTED
N0745F05	2	154395294	2q24.1	1.013561628	N/A	1.013561628	N/A	1	UNKNOWN: USER IMPORTED
N0343H02	2	154500510	2q24.1	1.007302855	N/A	1.007302855	N/A	1	UNKNOWN: USER IMPORTED
N0261E11	2	154603623	2q24.1	0.966205131	N/A	0.966205131	N/A	1	UNKNOWN: USER IMPORTED
N0326C07	2	154875347	2q24.1	0.909644696	N/A	0.909644696	N/A	1	UNKNOWN: USER IMPORTED
N0223F06	2	154984593	2q24.1	0.916271021	N/A	0.916271021	N/A	1	UNKNOWN: USER IMPORTED
N0196C20	2	155040906	2q24.1	0.918071075	N/A	0.918071075	N/A	1	UNKNOWN: USER IMPORTED
N0187G20	2	155143595	2q24.1	1.003942635	N/A	1.003942635	N/A	1	UNKNOWN: USER IMPORTED
N0633H24	2	155147020	2q24.1	0.794556323	N/A	0.794556323	N/A	1	UNKNOWN: USER IMPORTED
N0357O18	2	155296108	2q24.1	0.954594094	N/A	0.954594094	N/A	1	UNKNOWN: USER IMPORTED
N0155D01	2	155483621	2q24.1	0.991588656	N/A	0.991588656	N/A	1	UNKNOWN: USER IMPORTED
N0621K10	2	155634080	2q24.1	1.124972008	N/A	1.124972008	N/A	1	UNKNOWN: USER IMPORTED
N0266L10	2	155783350	2q24.1	0.793623094	N/A	0.793623094	N/A	1	UNKNOWN: USER IMPORTED
N0325I24	2	155841659	2q24.1	0.957070269	N/A	0.957070269	N/A	1	UNKNOWN: USER IMPORTED
N0569P21	2	155995702	2q24.1	0.96421952	N/A	0.96421952	N/A	1	UNKNOWN: USER IMPORTED
N0280K06	2	156050161	2q24.1	1.024377491	N/A	1.024377491	N/A	1	UNKNOWN: USER IMPORTED
N0631C11	2	156249210	2q24.1	0.953138335	N/A	0.953138335	N/A	1	UNKNOWN: USER IMPORTED
N0611G01	2	156308604	2q24.1	0.980987437	N/A	0.980987437	N/A	1	UNKNOWN: USER IMPORTED
N0039F13	2	156387230	2q24.1	1.057389271	N/A	1.057389271	N/A	1	UNKNOWN: USER IMPORTED
N0655P12	2	156504711	2q24.1	0.948226955	N/A	0.948226955	N/A	1	UNKNOWN: USER IMPORTED
N0183E18	2	156524741	2q24.1	0.969047968	N/A	0.969047968	N/A	1	UNKNOWN: USER IMPORTED
N0777J01	2	156533276	2q24.1	0.86036533	N/A	0.86036533	N/A	1	UNKNOWN: USER IMPORTED
N0737D07	2	156699489	2q24.1	0.916655693	N/A	0.916655693	N/A	1	UNKNOWN: USER IMPORTED
N0079L12	2	156723670	2q24.1	0.981360808	N/A	0.981360808	N/A	1	UNKNOWN: USER IMPORTED
N0815O15	2	156982739	2q24.2	0.919579878	N/A	0.919579878	N/A	1	UNKNOWN: USER IMPORTED
N0264P17	2	157102619	2q24.2	0.878195654	N/A	0.878195654	N/A	1	UNKNOWN: USER IMPORTED
N0678M15	2	157281054	2q24.2	0.935120673	N/A	0.935120673	N/A	1	UNKNOWN: USER IMPORTED
N0300B13	2	157391233	2q24.2	1.07011672	N/A	1.07011672	N/A	1	UNKNOWN: USER IMPORTED
N0771G02	2	157586453	2q24.2	0.862262468	N/A	0.862262468	N/A	1	UNKNOWN: USER IMPORTED
N0098J07	2	157762482	2q24.2	0.986825307	N/A	0.986825307	N/A	1	UNKNOWN: USER IMPORTED
M2015J08	2	157828878	2q24.2	0.930447697	N/A	0.930447697	N/A	1	UNKNOWN: USER IMPORTED
N0346F16	2	157886385	2q24.2	1.05004526	N/A	1.05004526	N/A	1	UNKNOWN: USER IMPORTED
N0715G20	2	157951256	2q24.2	0.831061133	N/A	0.831061133	N/A	1	UNKNOWN: USER IMPORTED
N0736C14	2	157984523	2q24.2	1.149893094	N/A	1.149893094	N/A	1	UNKNOWN: USER IMPORTED
N0023J04	2	158117566	2q24.2	1.009696	N/A	1.009696	N/A	1	UNKNOWN: USER IMPORTED
N0368O12	2	158233776	2q24.2	0.767312554	N/A	0.767312554	N/A	1	UNKNOWN: USER IMPORTED
N0149E11	2	158256537	2q24.2	1.050676946	N/A	1.050676946	N/A	1	UNKNOWN: USER IMPORTED
M2025I01	2	158474911	2q24.2	0.962775736	N/A	0.962775736	N/A	1	UNKNOWN: USER IMPORTED
N0081P01	2	158643906	2q24.2	0.984916372	N/A	0.984916372	N/A	1	UNKNOWN: USER IMPORTED
N1152H14	2	158735828	2q24.2	0.919954853	N/A	0.919954853	N/A	1	UNKNOWN: USER IMPORTED
N0379B20	2	158790442	2q24.2	0.823361743	N/A	0.823361743	N/A	1	UNKNOWN: USER IMPORTED
N0286M12	2	158984066	2q24.2	1.044667661	N/A	1.044667661	N/A	1	UNKNOWN: USER IMPORTED
N0135A22	2	159148202	2q24.2	1.001450526	N/A	1.001450526	N/A	1	UNKNOWN: USER IMPORTED
N0275B11	2	159288942	2q24.2	0.920452146	N/A	0.920452146	N/A	1	UNKNOWN: USER IMPORTED
N0613G20	2	159453413	2q24.2	1.091464814	N/A	1.091464814	N/A	1	UNKNOWN: USER IMPORTED
N0797D23	2	159602020	2q24.2	0.991149266	N/A	0.991149266	N/A	1	UNKNOWN: USER IMPORTED
N0720M21	2	159735146	2q24.2	0.925005079	N/A	0.925005079	N/A	1	UNKNOWN: USER IMPORTED
N0015B15	2	159821027	2q24.2	0.964996089	N/A	0.964996089	N/A	1	UNKNOWN: USER IMPORTED
N0137B08	2	159878914	2q24.2	1.114417509	N/A	1.114417509	N/A	1	UNKNOWN: USER IMPORTED
N0706G02	2	159984328	2q24.2	1.030086618	N/A	1.030086618	N/A	1	UNKNOWN: USER IMPORTED
N0252I24	2	160052290	2q24.2	1.129724254	N/A	1.129724254	N/A	1	UNKNOWN: USER IMPORTED
N0434E04	2	160146781	2q24.2	1.183237987	N/A	1.183237987	N/A	1	UNKNOWN: USER IMPORTED
N0383M20	2	160197666	2q24.2	0.981864306	N/A	0.981864306	N/A	1	UNKNOWN: USER IMPORTED
N0610B06	2	160341448	2q24.2	0.934175765	N/A	0.934175765	N/A	1	UNKNOWN: USER IMPORTED
N0703K10	2	160396031	2q24.2	1.023466231	N/A	1.023466231	N/A	1	UNKNOWN: USER IMPORTED
N0050J20	2	160512585	2q24.3	1.001892103	N/A	1.001892103	N/A	1	UNKNOWN: USER IMPORTED
N0662D15	2	160586365	2q24.3	1.050508411	N/A	1.050508411	N/A	1	UNKNOWN: USER IMPORTED
N0626C09	2	160783870	2q24.3	0.971601236	N/A	0.971601236	N/A	1	UNKNOWN: USER IMPORTED
N0099D08	2	160820922	2q24.3	0.894113897	N/A	0.894113897	N/A	1	UNKNOWN: USER IMPORTED
N0252K07	2	160965026	2q24.3	0.896096737	N/A	0.896096737	N/A	1	UNKNOWN: USER IMPORTED
N0076K03	2	161001967	2q24.3	0.988469057	N/A	0.988469057	N/A	1	UNKNOWN: USER IMPORTED
N0182K03	2	161113662	2q24.3	1.004616183	N/A	1.004616183	N/A	1	UNKNOWN: USER IMPORTED
N0280B22	2	161186250	2q24.3	1.020724635	N/A	1.020724635	N/A	1	UNKNOWN: USER IMPORTED
N0131M04	2	161300485	2q24.3	1.029315294	N/A	1.029315294	N/A	1	UNKNOWN: USER IMPORTED
N0630J13	2	161505288	2q24.3	1.006185355	N/A	1.006185355	N/A	1	UNKNOWN: USER IMPORTED
N0717C22	2	161536982	2q24.3	0.978315936	N/A	0.978315936	N/A	1	UNKNOWN: USER IMPORTED
N0020D08	2	161547412	2q24.3	1.152175449	0.204605633617635	1.152175449	0.204605633617635	2	UNKNOWN: USER IMPORTED
N0350H05	2	161810630	2q24.3	1.005417098	N/A	1.005417098	N/A	1	UNKNOWN: USER IMPORTED
N0606C11	2	161896309	2q24.3	0.919532277	N/A	0.919532277	N/A	1	UNKNOWN: USER IMPORTED
N0742E18	2	162135691	2q24.3	1.148528382	N/A	1.148528382	N/A	1	UNKNOWN: USER IMPORTED
N0408O15	2	162221989	2q24.3	0.934729468	N/A	0.934729468	N/A	1	UNKNOWN: USER IMPORTED
N0279F04	2	162638277	2q24.3	1.057923676	N/A	1.057923676	N/A	1	UNKNOWN: USER IMPORTED
N0345J09	2	162771844	2q24.3	1.008769005	N/A	1.008769005	N/A	1	UNKNOWN: USER IMPORTED
N0067G13	2	162876665	2q24.3	0.835000886	N/A	0.835000886	N/A	1	UNKNOWN: USER IMPORTED
N0656P17	2	163173880	2q24.3	0.922355716	N/A	0.922355716	N/A	1	UNKNOWN: USER IMPORTED
N0641G08	2	163195181	2q24.3	0.925892884	N/A	0.925892884	N/A	1	UNKNOWN: USER IMPORTED
N0789O17	2	163223138	2q24.3	0.981678165	N/A	0.981678165	N/A	1	UNKNOWN: USER IMPORTED
N0141N05	2	163384948	2q24.3	0.965198767	N/A	0.965198767	N/A	1	UNKNOWN: USER IMPORTED
N0629M23	2	163426326	2q24.3	0.990495135	N/A	0.990495135	N/A	1	UNKNOWN: USER IMPORTED
N0815G20	2	163651530	2q24.3	0.971651312	N/A	0.971651312	N/A	1	UNKNOWN: USER IMPORTED
N0738N19	2	163749673	2q24.3	0.954406458	N/A	0.954406458	N/A	1	UNKNOWN: USER IMPORTED
N0650A08	2	163850221	2q24.3	0.813842406	N/A	0.813842406	N/A	1	UNKNOWN: USER IMPORTED
N0072N22	2	163897011	2q24.3	1.047913775	N/A	1.047913775	N/A	1	UNKNOWN: USER IMPORTED
N0075N07	2	164111062	2q24.3	0.979179693	N/A	0.979179693	N/A	1	UNKNOWN: USER IMPORTED
N0603H03	2	164294945	2q24.3	0.861964587	N/A	0.861964587	N/A	1	UNKNOWN: USER IMPORTED
N0132J19	2	164412760	2q24.3	0.729210468	N/A	0.729210468	N/A	1	UNKNOWN: USER IMPORTED
N0252L06	2	164467672	2q24.3	0.993394341	N/A	0.993394341	N/A	1	UNKNOWN: USER IMPORTED
N0043N02	2	164654183	2q24.3	0.950302525	N/A	0.950302525	N/A	1	UNKNOWN: USER IMPORTED
N0690D01	2	164679565	2q24.3	0.906044785	N/A	0.906044785	N/A	1	UNKNOWN: USER IMPORTED
N0760O07	2	164835297	2q24.3	1.03263672	N/A	1.03263672	N/A	1	UNKNOWN: USER IMPORTED
N0637J07	2	164976796	2q24.3	1.015912416	N/A	1.015912416	N/A	1	UNKNOWN: USER IMPORTED
N0721B14	2	165107852	2q24.3	0.957669694	N/A	0.957669694	N/A	1	UNKNOWN: USER IMPORTED
N0794G22	2	165134345	2q24.3	0.983742146	N/A	0.983742146	N/A	1	UNKNOWN: USER IMPORTED
N0624F04	2	165201077	2q24.3	0.830018054	N/A	0.830018054	N/A	1	UNKNOWN: USER IMPORTED
N0743K19	2	165513711	2q24.3	1.031073288	N/A	1.031073288	N/A	1	UNKNOWN: USER IMPORTED
N0640F17	2	165784086	2q24.3	0.966547546	N/A	0.966547546	N/A	1	UNKNOWN: USER IMPORTED
N0719O01	2	165917587	2q24.3	0.89651486	N/A	0.89651486	N/A	1	UNKNOWN: USER IMPORTED
N0422D18	2	166091773	2q24.3	1.007848443	N/A	1.007848443	N/A	1	UNKNOWN: USER IMPORTED
N0071B17	2	166413770	2q31.1	0.950201483	N/A	0.950201483	N/A	1	UNKNOWN: USER IMPORTED
N0603P03	2	166489423	2q31.1	0.901832783	N/A	0.901832783	N/A	1	UNKNOWN: USER IMPORTED
N0652L22	2	166563014	2q31.1	0.959702214	N/A	0.959702214	N/A	1	UNKNOWN: USER IMPORTED
N0760C21	2	166620921	2q31.1	1.033457922	N/A	1.033457922	N/A	1	UNKNOWN: USER IMPORTED
N0346O12	2	166636013	2q31.1	1.027366497	N/A	1.027366497	N/A	1	UNKNOWN: USER IMPORTED
N0584A12	2	166887039	2q31.1	1.049628721	N/A	1.049628721	N/A	1	UNKNOWN: USER IMPORTED
N0019B22	2	167306419	2q31.1	0.868481359	N/A	0.868481359	N/A	1	UNKNOWN: USER IMPORTED
N0509I17	2	167338097	2q31.1	0.967264738	N/A	0.967264738	N/A	1	UNKNOWN: USER IMPORTED
N0604J02	2	167549957	2q31.1	1.019000189	N/A	1.019000189	N/A	1	UNKNOWN: USER IMPORTED
N0625D18	2	167659749	2q31.1	0.974056728	N/A	0.974056728	N/A	1	UNKNOWN: USER IMPORTED
N0773K07	2	167784961	2q31.1	0.990539882	N/A	0.990539882	N/A	1	UNKNOWN: USER IMPORTED
N0786A06	2	167913092	2q31.1	0.896827684	N/A	0.896827684	N/A	1	UNKNOWN: USER IMPORTED
N0460N09	2	168167960	2q31.1	0.87982361	N/A	0.87982361	N/A	1	UNKNOWN: USER IMPORTED
N0799J14	2	168390804	2q31.1	0.967588943	N/A	0.967588943	N/A	1	UNKNOWN: USER IMPORTED
M2032L03	2	168495273	2q31.1	0.915903667	N/A	0.915903667	N/A	1	UNKNOWN: USER IMPORTED
N0043I18	2	168588919	2q31.1	0.942747424	N/A	0.942747424	N/A	1	UNKNOWN: USER IMPORTED
N0185A03	2	168748114	2q31.1	0.931029308	N/A	0.931029308	N/A	1	UNKNOWN: USER IMPORTED
N0434H02	2	168813219	2q31.1	1.015376527	N/A	1.015376527	N/A	1	UNKNOWN: USER IMPORTED
N0771E18	2	168972902	2q31.1	0.946914793	N/A	0.946914793	N/A	1	UNKNOWN: USER IMPORTED
N0241K21	2	169122246	2q31.1	0.9908796	N/A	0.9908796	N/A	1	UNKNOWN: USER IMPORTED
N0001N14	2	169314507	2q31.1	0.916929329	N/A	0.916929329	N/A	1	UNKNOWN: USER IMPORTED
N0601D05	2	169324058	2q31.1	1.063097211	N/A	1.063097211	N/A	1	UNKNOWN: USER IMPORTED
N0656M07	2	169537398	2q31.1	0.944946104	N/A	0.944946104	N/A	1	UNKNOWN: USER IMPORTED
N0341C21	2	169737977	2q31.1	1.062536977	N/A	1.062536977	N/A	1	UNKNOWN: USER IMPORTED
N0166N08	2	169839279	2q31.1	1.02208905	N/A	1.02208905	N/A	1	UNKNOWN: USER IMPORTED
N0113I11	2	169981144	2q31.1	0.984460653	N/A	0.984460653	N/A	1	UNKNOWN: USER IMPORTED
N0807C18	2	170079900	2q31.1	1.149507135	N/A	1.149507135	N/A	1	UNKNOWN: USER IMPORTED
N0112M13	2	170345541	2q31.1	0.919656674	N/A	0.919656674	N/A	1	UNKNOWN: USER IMPORTED
N0762D11	2	170435083	2q31.1	0.960950347	N/A	0.960950347	N/A	1	UNKNOWN: USER IMPORTED
N0619P07	2	170563732	2q31.1	1.031015296	N/A	1.031015296	N/A	1	UNKNOWN: USER IMPORTED
N0389F18	2	170726864	2q31.1	0.872849625	N/A	0.872849625	N/A	1	UNKNOWN: USER IMPORTED
N0718H11	2	170948343	2q31.1	0.858033741	N/A	0.858033741	N/A	1	UNKNOWN: USER IMPORTED
N0730I24	2	171010315	2q31.1	0.944895534	N/A	0.944895534	N/A	1	UNKNOWN: USER IMPORTED
N0642I08	2	171148037	2q31.1	1.090998694	N/A	1.090998694	N/A	1	UNKNOWN: USER IMPORTED
N0121K19	2	171232453	2q31.1	1.097069139	N/A	1.097069139	N/A	1	UNKNOWN: USER IMPORTED
N0081F17	2	171370708	2q31.1	0.969865311	N/A	0.969865311	N/A	1	UNKNOWN: USER IMPORTED
N0164H08	2	171558400	2q31.1	0.942196888	N/A	0.942196888	N/A	1	UNKNOWN: USER IMPORTED
N0608P21	2	171681353	2q31.1	1.010837251	N/A	1.010837251	N/A	1	UNKNOWN: USER IMPORTED
M2245O19	2	171772366	2q31.1	1.07927563	N/A	1.07927563	N/A	1	UNKNOWN: USER IMPORTED
M2028M05	2	171838234	2q31.1	0.892234671	N/A	0.892234671	N/A	1	UNKNOWN: USER IMPORTED
N0787D17	2	171963009	2q31.1	0.986978315	N/A	0.986978315	N/A	1	UNKNOWN: USER IMPORTED
N0465K11	2	172069585	2q31.1	0.994029383	N/A	0.994029383	N/A	1	UNKNOWN: USER IMPORTED
N0181J06	2	172157740	2q31.1	0.95437479	N/A	0.95437479	N/A	1	UNKNOWN: USER IMPORTED
N0742P17	2	172214760	2q31.1	0.972986434	N/A	0.972986434	N/A	1	UNKNOWN: USER IMPORTED
N0793M13	2	172311296	2q31.1	0.829959665	N/A	0.829959665	N/A	1	UNKNOWN: USER IMPORTED
N0561E03	2	172431848	2q31.1	0.909998788	N/A	0.909998788	N/A	1	UNKNOWN: USER IMPORTED
N0703L16	2	172525176	2q31.1	0.896926549	N/A	0.896926549	N/A	1	UNKNOWN: USER IMPORTED
N0435J05	2	172612050	2q31.1	1.029471756	N/A	1.029471756	N/A	1	UNKNOWN: USER IMPORTED
N0157F18	2	172711440	2q31.1	0.873018853	N/A	0.873018853	N/A	1	UNKNOWN: USER IMPORTED
M2335E10	2	172805169	2q31.1	0.881344685	N/A	0.881344685	N/A	1	UNKNOWN: USER IMPORTED
N0099O03	2	172873572	2q31.1	1.096011215	N/A	1.096011215	N/A	1	UNKNOWN: USER IMPORTED
N0744C22	2	173053881	2q31.1	1.062916602	N/A	1.062916602	N/A	1	UNKNOWN: USER IMPORTED
N0366L15	2	173380212	2q31.1	1.05392692	N/A	1.05392692	N/A	1	UNKNOWN: USER IMPORTED
N0184N02	2	173466253	2q31.1	1.113403129	N/A	1.113403129	N/A	1	UNKNOWN: USER IMPORTED
N0605G05	2	173747556	2q31.1	0.95828703	N/A	0.95828703	N/A	1	UNKNOWN: USER IMPORTED
N0170N21	2	173795213	2q31.1	1.149556617	N/A	1.149556617	N/A	1	UNKNOWN: USER IMPORTED
N0003K18	2	173883488	2q31.1	0.99330471	N/A	0.99330471	N/A	1	UNKNOWN: USER IMPORTED
N0723F22	2	174162594	2q31.1	0.790963934	N/A	0.790963934	N/A	1	UNKNOWN: USER IMPORTED
N0385D01	2	174241511	2q31.1	0.927995767	N/A	0.927995767	N/A	1	UNKNOWN: USER IMPORTED
N0158L08	2	174250984	2q31.1	0.999431881	N/A	0.999431881	N/A	1	UNKNOWN: USER IMPORTED
N0289G08	2	174308775	2q31.1	0.733272935	N/A	0.733272935	N/A	1	UNKNOWN: USER IMPORTED
N0509J10	2	174311849	2q31.1	0.912237055	N/A	0.912237055	N/A	1	UNKNOWN: USER IMPORTED
N0114P04	2	174386594	2q31.1	0.879041795	N/A	0.879041795	N/A	1	UNKNOWN: USER IMPORTED
N0357M16	2	174487778	2q31.1	0.930890164	N/A	0.930890164	N/A	1	UNKNOWN: USER IMPORTED
N0368N06	2	174620647	2q31.1	1.172641923	N/A	1.172641923	N/A	1	UNKNOWN: USER IMPORTED
N0135M14	2	174951216	2q31.2	0.902105627	N/A	0.902105627	N/A	1	UNKNOWN: USER IMPORTED
N0451F14	2	174954709	2q31.2	1.0640725	N/A	1.0640725	N/A	1	UNKNOWN: USER IMPORTED
M2008B06	2	175092841	2q31.2	0.991021613	N/A	0.991021613	N/A	1	UNKNOWN: USER IMPORTED
N0572N21	2	175133108	2q31.2	0.900403844	N/A	0.900403844	N/A	1	UNKNOWN: USER IMPORTED
N0664H24	2	175297258	2q31.2	1.008757822	N/A	1.008757822	N/A	1	UNKNOWN: USER IMPORTED
N0388J07	2	175532809	2q31.2	1.146870737	N/A	1.146870737	N/A	1	UNKNOWN: USER IMPORTED
N0762M22	2	175557431	2q31.2	1.014249526	N/A	1.014249526	N/A	1	UNKNOWN: USER IMPORTED
N0153D03	2	175703393	2q31.2	0.966036398	N/A	0.966036398	N/A	1	UNKNOWN: USER IMPORTED
N0062O19	2	175939960	2q31.2	0.325947465	N/A	0.325947465	N/A	1	UNKNOWN: USER IMPORTED
N0205B19	2	176234179	2q31.2	1.038713301	N/A	1.038713301	N/A	1	UNKNOWN: USER IMPORTED
N0102C23	2	176431924	2q31.2	0.930175051	N/A	0.930175051	N/A	1	UNKNOWN: USER IMPORTED
N0538A12	2	176481860	2q31.2	0.990664373	N/A	0.990664373	N/A	1	UNKNOWN: USER IMPORTED
N0736I20	2	176615746	2q31.2	0.914906012	N/A	0.914906012	N/A	1	UNKNOWN: USER IMPORTED
N0118L09	2	176683837	2q31.2	0.981419711	N/A	0.981419711	N/A	1	UNKNOWN: USER IMPORTED
N0203K19	2	176887709	2q31.2	0.855447815	N/A	0.855447815	N/A	1	UNKNOWN: USER IMPORTED
N0144H07	2	177017575	2q31.2	0.877968037	N/A	0.877968037	N/A	1	UNKNOWN: USER IMPORTED
M2135J08	2	177134302	2q31.2	1.01063586	N/A	1.01063586	N/A	1	UNKNOWN: USER IMPORTED
N0163B03	2	177192960	2q31.2	0.989610066	N/A	0.989610066	N/A	1	UNKNOWN: USER IMPORTED
N0324L17	2	177314725	2q31.2	1.015447781	N/A	1.015447781	N/A	1	UNKNOWN: USER IMPORTED
N0017C10	2	177339767	2q31.2	1.045189498	N/A	1.045189498	N/A	1	UNKNOWN: USER IMPORTED
N0632P05	2	177507955	2q31.3	1.067736836	N/A	1.067736836	N/A	1	UNKNOWN: USER IMPORTED
N0278E08	2	177518844	2q31.3	0.94614238	N/A	0.94614238	N/A	1	UNKNOWN: USER IMPORTED
N0332M03	2	177834692	2q31.3	0.937529355	N/A	0.937529355	N/A	1	UNKNOWN: USER IMPORTED
N0483K11	2	177934652	2q31.3	1.035578224	N/A	1.035578224	N/A	1	UNKNOWN: USER IMPORTED
N0114B16	2	178049688	2q31.3	0.891349241	N/A	0.891349241	N/A	1	UNKNOWN: USER IMPORTED
N0582F20	2	178175625	2q31.3	0.983809352	N/A	0.983809352	N/A	1	UNKNOWN: USER IMPORTED
N0599C07	2	178325960	2q31.3	0.981491143	N/A	0.981491143	N/A	1	UNKNOWN: USER IMPORTED
N0091J18	2	178429736	2q31.3	0.967966293	N/A	0.967966293	N/A	1	UNKNOWN: USER IMPORTED
N0100I14	2	178509642	2q31.3	0.77277734	N/A	0.77277734	N/A	1	UNKNOWN: USER IMPORTED
N0696G20	2	178648257	2q31.3	1.089642889	N/A	1.089642889	N/A	1	UNKNOWN: USER IMPORTED
N0318F05	2	178780161	2q31.3	0.883016185	N/A	0.883016185	N/A	1	UNKNOWN: USER IMPORTED
N0374C05	2	178933858	2q31.3	1.032663539	N/A	1.032663539	N/A	1	UNKNOWN: USER IMPORTED
N0585M08	2	178956475	2q31.3	1.04395334	N/A	1.04395334	N/A	1	UNKNOWN: USER IMPORTED
M2008F12	2	179104816	2q31.3	1.008844613	N/A	1.008844613	N/A	1	UNKNOWN: USER IMPORTED
N0166L08	2	179143097	2q31.3	1.029481058	N/A	1.029481058	N/A	1	UNKNOWN: USER IMPORTED
N0065L03	2	179222164	2q31.3	0.907110329	N/A	0.907110329	N/A	1	UNKNOWN: USER IMPORTED
N0702K16	2	179315140	2q31.3	0.976036798	N/A	0.976036798	N/A	1	UNKNOWN: USER IMPORTED
N0210A07	2	179441886	2q31.3	1.101666012	N/A	1.101666012	N/A	1	UNKNOWN: USER IMPORTED
N0095I17	2	179519175	2q31.3	1.014416379	N/A	1.014416379	N/A	1	UNKNOWN: USER IMPORTED
N0592D06	2	179591647	2q31.3	1.09153112	N/A	1.09153112	N/A	1	UNKNOWN: USER IMPORTED
N0681H05	2	179705707	2q32.1	1.078692535	N/A	1.078692535	N/A	1	UNKNOWN: USER IMPORTED
N0149A09	2	179938326	2q32.1	1.011363541	N/A	1.011363541	N/A	1	UNKNOWN: USER IMPORTED
N0213O07	2	180015775	2q32.1	1.093155117	N/A	1.093155117	N/A	1	UNKNOWN: USER IMPORTED
N0535B12	2	180201131	2q32.1	0.974669117	N/A	0.974669117	N/A	1	UNKNOWN: USER IMPORTED
N0519M06	2	180305150	2q32.1	0.96183261	N/A	0.96183261	N/A	1	UNKNOWN: USER IMPORTED
N0637E03	2	180361161	2q32.1	1.069471772	N/A	1.069471772	N/A	1	UNKNOWN: USER IMPORTED
N0030N09	2	180641177	2q32.1	0.973090148	N/A	0.973090148	N/A	1	UNKNOWN: USER IMPORTED
N0113L22	2	180828279	2q32.1	0.46928973	N/A	0.46928973	N/A	1	UNKNOWN: USER IMPORTED
N0662N14	2	180911990	2q32.1	1.096422905	N/A	1.096422905	N/A	1	UNKNOWN: USER IMPORTED
N0178E11	2	181187828	2q32.1	1.006066103	N/A	1.006066103	N/A	1	UNKNOWN: USER IMPORTED
N0742J19	2	181331704	2q32.1	0.918880204	N/A	0.918880204	N/A	1	UNKNOWN: USER IMPORTED
N0813F19	2	181388164	2q32.1	0.945823221	N/A	0.945823221	N/A	1	UNKNOWN: USER IMPORTED
N0035H22	2	181501486	2q32.1	0.931226147	N/A	0.931226147	N/A	1	UNKNOWN: USER IMPORTED
N0397C02	2	181729222	2q32.1	0.983930573	N/A	0.983930573	N/A	1	UNKNOWN: USER IMPORTED
N0802M18	2	181856508	2q32.1	0.956780503	N/A	0.956780503	N/A	1	UNKNOWN: USER IMPORTED
N0444D21	2	182152632	2q32.1	0.979313195	N/A	0.979313195	N/A	1	UNKNOWN: USER IMPORTED
N0358M09	2	182243483	2q32.1	1.010261183	N/A	1.010261183	N/A	1	UNKNOWN: USER IMPORTED
N0794H19	2	182431808	2q32.1	0.950878099	N/A	0.950878099	N/A	1	UNKNOWN: USER IMPORTED
N0614B23	2	182607116	2q32.1	1.065902837	N/A	1.065902837	N/A	1	UNKNOWN: USER IMPORTED
N0366L05	2	182658757	2q32.1	1.09761344	N/A	1.09761344	N/A	1	UNKNOWN: USER IMPORTED
N0061N13	2	182702506	2q32.1	1.017569666	N/A	1.017569666	N/A	1	UNKNOWN: USER IMPORTED
N0101O07	2	182770207	2q32.1	1.005009268	N/A	1.005009268	N/A	1	UNKNOWN: USER IMPORTED
N0120D08	2	183078112	2q32.1	1.059517885	N/A	1.059517885	N/A	1	UNKNOWN: USER IMPORTED
N0163C12	2	183153781	2q32.1	1.003202781	N/A	1.003202781	N/A	1	UNKNOWN: USER IMPORTED
N0188I14	2	183348813	2q32.1	0.940457201	N/A	0.940457201	N/A	1	UNKNOWN: USER IMPORTED
N0475K05	2	183441102	2q32.1	1.09435357	N/A	1.09435357	N/A	1	UNKNOWN: USER IMPORTED
N0443A24	2	183826991	2q32.1	1.078732219	N/A	1.078732219	N/A	1	UNKNOWN: USER IMPORTED
N0398A17	2	183977693	2q32.1	0.883106242	N/A	0.883106242	N/A	1	UNKNOWN: USER IMPORTED
N0024P01	2	184120915	2q32.1	0.826667136	N/A	0.826667136	N/A	1	UNKNOWN: USER IMPORTED
N0762C03	2	184268947	2q32.1	0.990942095	N/A	0.990942095	N/A	1	UNKNOWN: USER IMPORTED
N0596J02	2	184671415	2q32.1	0.869921283	N/A	0.869921283	N/A	1	UNKNOWN: USER IMPORTED
N0696G02	2	184816440	2q32.1	0.946983969	N/A	0.946983969	N/A	1	UNKNOWN: USER IMPORTED
N0078N15	2	184874070	2q32.1	0.981748152	N/A	0.981748152	N/A	1	UNKNOWN: USER IMPORTED
N0140F05	2	185058056	2q32.1	0.970159629	N/A	0.970159629	N/A	1	UNKNOWN: USER IMPORTED
N0147B05	2	185139091	2q32.1	0.839325607	N/A	0.839325607	N/A	1	UNKNOWN: USER IMPORTED
N0114I18	2	185309437	2q32.1	0.967622789	N/A	0.967622789	N/A	1	UNKNOWN: USER IMPORTED
N0138O23	2	185462220	2q32.1	0.917670865	N/A	0.917670865	N/A	1	UNKNOWN: USER IMPORTED
N0696L06	2	185588347	2q32.2	1.079457031	N/A	1.079457031	N/A	1	UNKNOWN: USER IMPORTED
N0740F11	2	185793281	2q32.2	0.9765237	N/A	0.9765237	N/A	1	UNKNOWN: USER IMPORTED
N0263B22	2	185941636	2q32.2	0.939965648	N/A	0.939965648	N/A	1	UNKNOWN: USER IMPORTED
N0029E04	2	186051879	2q32.2	0.859334127	N/A	0.859334127	N/A	1	UNKNOWN: USER IMPORTED
N0466K09	2	186136078	2q32.2	0.978688337	N/A	0.978688337	N/A	1	UNKNOWN: USER IMPORTED
N0051O14	2	186165766	2q32.2	0.835841089	N/A	0.835841089	N/A	1	UNKNOWN: USER IMPORTED
N0442A16	2	186325939	2q32.2	1.042529447	N/A	1.042529447	N/A	1	UNKNOWN: USER IMPORTED
N0175O15	2	186333865	2q32.2	0.96694449	N/A	0.96694449	N/A	1	UNKNOWN: USER IMPORTED
N0346D09	2	186575022	2q32.2	0.898831703	N/A	0.898831703	N/A	1	UNKNOWN: USER IMPORTED
N0335G13	2	186745791	2q32.2	0.991666076	N/A	0.991666076	N/A	1	UNKNOWN: USER IMPORTED
N0654M09	2	186897661	2q32.2	0.99533147	N/A	0.99533147	N/A	1	UNKNOWN: USER IMPORTED
M2130H04	2	186993786	2q32.2	0.868337861	N/A	0.868337861	N/A	1	UNKNOWN: USER IMPORTED
N0639N24	2	187072788	2q32.2	0.95002414	N/A	0.95002414	N/A	1	UNKNOWN: USER IMPORTED
N0321O17	2	187295495	2q32.2	0.929191845	N/A	0.929191845	N/A	1	UNKNOWN: USER IMPORTED
N0761I13	2	187800128	2q32.3	0.953235122	N/A	0.953235122	N/A	1	UNKNOWN: USER IMPORTED
N0284I09	2	187842780	2q32.3	0.882942952	N/A	0.882942952	N/A	1	UNKNOWN: USER IMPORTED
N0147A23	2	188043203	2q32.3	1.080654494	N/A	1.080654494	N/A	1	UNKNOWN: USER IMPORTED
N0483I19	2	188146579	2q32.3	0.922633409	N/A	0.922633409	N/A	1	UNKNOWN: USER IMPORTED
N0104A23	2	188232457	2q32.3	0.934609722	N/A	0.934609722	N/A	1	UNKNOWN: USER IMPORTED
M2026G23	2	188276032	2q32.3	1.019829308	N/A	1.019829308	N/A	1	UNKNOWN: USER IMPORTED
M2055F07	2	188374385	2q32.3	0.913193244	N/A	0.913193244	N/A	1	UNKNOWN: USER IMPORTED
N0619M03	2	188441699	2q32.3	0.884995463	N/A	0.884995463	N/A	1	UNKNOWN: USER IMPORTED
N0090C05	2	188598830	2q32.3	1.01443449	N/A	1.01443449	N/A	1	UNKNOWN: USER IMPORTED
N0224E23	2	188612965	2q32.3	1.013969656	N/A	1.013969656	N/A	1	UNKNOWN: USER IMPORTED
N0212B07	2	188688843	2q32.3	0.990096325	N/A	0.990096325	N/A	1	UNKNOWN: USER IMPORTED
N0480D05	2	188817059	2q32.3	0.927855338	N/A	0.927855338	N/A	1	UNKNOWN: USER IMPORTED
N0489J10	2	188871256	2q32.3	1.005177704	N/A	1.005177704	N/A	1	UNKNOWN: USER IMPORTED
N0324H23	2	189028517	2q32.3	0.968578879	N/A	0.968578879	N/A	1	UNKNOWN: USER IMPORTED
N0004B16	2	189171797	2q32.3	0.940108651	N/A	0.940108651	N/A	1	UNKNOWN: USER IMPORTED
N0069M14	2	189293050	2q32.3	1.045510239	N/A	1.045510239	N/A	1	UNKNOWN: USER IMPORTED
N0089E07	2	189429133	2q32.3	0.940271743	N/A	0.940271743	N/A	1	UNKNOWN: USER IMPORTED
N0325O22	2	189561382	2q32.3	0.989753389	N/A	0.989753389	N/A	1	UNKNOWN: USER IMPORTED
M2005F03	2	189670162	2q32.3	0.860425698	N/A	0.860425698	N/A	1	UNKNOWN: USER IMPORTED
N0680K20	2	189901794	2q32.3	0.229677373	N/A	0.229677373	N/A	1	UNKNOWN: USER IMPORTED
N0258I06	2	190035024	2q32.3	0.881454535	N/A	0.881454535	N/A	1	UNKNOWN: USER IMPORTED
N0370B09	2	190115523	2q32.3	0.988628082	N/A	0.988628082	N/A	1	UNKNOWN: USER IMPORTED
N0720A21	2	190238732	2q32.3	0.960162297	N/A	0.960162297	N/A	1	UNKNOWN: USER IMPORTED
N0746M15	2	190281452	2q32.3	1.006769143	N/A	1.006769143	N/A	1	UNKNOWN: USER IMPORTED
N0088L20	2	190411689	2q32.3	1.018629866	N/A	1.018629866	N/A	1	UNKNOWN: USER IMPORTED
N0455J20	2	190555302	2q32.3	0.984584131	N/A	0.984584131	N/A	1	UNKNOWN: USER IMPORTED
N0204O22	2	190558041	2q32.3	1.004404104	N/A	1.004404104	N/A	1	UNKNOWN: USER IMPORTED
N0009F05	2	190604587	2q32.3	1.0279011	N/A	1.0279011	N/A	1	UNKNOWN: USER IMPORTED
N0718H07	2	190894780	2q32.3	0.960841189	N/A	0.960841189	N/A	1	UNKNOWN: USER IMPORTED
N0627I23	2	191084417	2q32.3	1.038783169	N/A	1.038783169	N/A	1	UNKNOWN: USER IMPORTED
N0458H06	2	191219619	2q32.3	1.121222266	N/A	1.121222266	N/A	1	UNKNOWN: USER IMPORTED
M2010B16	2	191266287	2q32.3	1.09092744	N/A	1.09092744	N/A	1	UNKNOWN: USER IMPORTED
N0432O10	2	191402887	2q32.3	0.891445335	N/A	0.891445335	N/A	1	UNKNOWN: USER IMPORTED
N0109O15	2	191537171	2q32.3	1.048932609	N/A	1.048932609	N/A	1	UNKNOWN: USER IMPORTED
N0413B20	2	191606931	2q32.3	1.113954358	N/A	1.113954358	N/A	1	UNKNOWN: USER IMPORTED
N0207H22	2	191732787	2q32.3	1.108168929	N/A	1.108168929	N/A	1	UNKNOWN: USER IMPORTED
N0100E08	2	191775396	2q32.3	1.156332674	N/A	1.156332674	N/A	1	UNKNOWN: USER IMPORTED
N0655H02	2	191831614	2q32.3	1.113414015	N/A	1.113414015	N/A	1	UNKNOWN: USER IMPORTED
N0466C01	2	192211120	2q32.3	1.037944846	N/A	1.037944846	N/A	1	UNKNOWN: USER IMPORTED
N0461O24	2	192365233	2q32.3	1.018121192	N/A	1.018121192	N/A	1	UNKNOWN: USER IMPORTED
N0109P24	2	192503364	2q32.3	1.023037421	N/A	1.023037421	N/A	1	UNKNOWN: USER IMPORTED
N0314N09	2	192690195	2q32.3	0.876037252	N/A	0.876037252	N/A	1	UNKNOWN: USER IMPORTED
N0776K15	2	192839797	2q32.3	0.930658589	N/A	0.930658589	N/A	1	UNKNOWN: USER IMPORTED
N0439G23	2	193044649	2q33.1	0.875751246	N/A	0.875751246	N/A	1	UNKNOWN: USER IMPORTED
N0059L22	2	193170697	2q33.1	0.906550194	N/A	0.906550194	N/A	1	UNKNOWN: USER IMPORTED
N0163C15	2	193540483	2q33.1	0.966171681	N/A	0.966171681	N/A	1	UNKNOWN: USER IMPORTED
N0714G24	2	193618363	2q33.1	0.934600914	N/A	0.934600914	N/A	1	UNKNOWN: USER IMPORTED
N0716O07	2	193683312	2q33.1	0.945587885	N/A	0.945587885	N/A	1	UNKNOWN: USER IMPORTED
N0312O03	2	194235459	2q33.1	0.885412101	N/A	0.885412101	N/A	1	UNKNOWN: USER IMPORTED
N0111C09	2	194316980	2q33.1	1.076775307	N/A	1.076775307	N/A	1	UNKNOWN: USER IMPORTED
N0720C14	2	194506812	2q33.1	0.912147097	N/A	0.912147097	N/A	1	UNKNOWN: USER IMPORTED
N0745B11	2	194562427	2q33.1	0.915102059	N/A	0.915102059	N/A	1	UNKNOWN: USER IMPORTED
N0654K22	2	194681446	2q33.1	0.957277401	N/A	0.957277401	N/A	1	UNKNOWN: USER IMPORTED
N0318O13	2	194837891	2q33.1	0.986621411	N/A	0.986621411	N/A	1	UNKNOWN: USER IMPORTED
N0320M13	2	195023026	2q33.1	0.999002843	N/A	0.999002843	N/A	1	UNKNOWN: USER IMPORTED
N0125N08	2	195128381	2q33.1	0.928962744	N/A	0.928962744	N/A	1	UNKNOWN: USER IMPORTED
N0401C14	2	195416840	2q33.1	0.950387139	N/A	0.950387139	N/A	1	UNKNOWN: USER IMPORTED
N0465F22	2	195480045	2q33.1	0.813780059	N/A	0.813780059	N/A	1	UNKNOWN: USER IMPORTED
N0047K18	2	195602368	2q33.1	0.96866379	N/A	0.96866379	N/A	1	UNKNOWN: USER IMPORTED
N0430G22	2	195665816	2q33.1	0.945322167	N/A	0.945322167	N/A	1	UNKNOWN: USER IMPORTED
N0792P12	2	195968199	2q33.1	0.941434272	N/A	0.941434272	N/A	1	UNKNOWN: USER IMPORTED
N0149P12	2	196082691	2q33.1	1.002452536	N/A	1.002452536	N/A	1	UNKNOWN: USER IMPORTED
N0753O08	2	196165853	2q33.1	1.028887473	N/A	1.028887473	N/A	1	UNKNOWN: USER IMPORTED
N0144O17	2	196244721	2q33.1	0.99347183	N/A	0.99347183	N/A	1	UNKNOWN: USER IMPORTED
N0613B19	2	196343122	2q33.1	1.018840659	N/A	1.018840659	N/A	1	UNKNOWN: USER IMPORTED
M2008H15	2	196637679	2q33.1	0.947578742	N/A	0.947578742	N/A	1	UNKNOWN: USER IMPORTED
N0641O13	2	196687079	2q33.1	0.936875401	N/A	0.936875401	N/A	1	UNKNOWN: USER IMPORTED
N0709C07	2	196895577	2q33.1	0.931908107	N/A	0.931908107	N/A	1	UNKNOWN: USER IMPORTED
N0595C23	2	197034217	2q33.1	0.886639253	N/A	0.886639253	N/A	1	UNKNOWN: USER IMPORTED
N0111K22	2	197228905	2q33.1	1.096170547	N/A	1.096170547	N/A	1	UNKNOWN: USER IMPORTED
N0308G19	2	197410832	2q33.1	0.970082141	N/A	0.970082141	N/A	1	UNKNOWN: USER IMPORTED
N0555H24	2	197488369	2q33.1	0.955620448	N/A	0.955620448	N/A	1	UNKNOWN: USER IMPORTED
N0735G17	2	197570425	2q33.1	0.970659496	N/A	0.970659496	N/A	1	UNKNOWN: USER IMPORTED
N0654I17	2	197751368	2q33.1	1.001423806	N/A	1.001423806	N/A	1	UNKNOWN: USER IMPORTED
N0679G22	2	197765545	2q33.1	0.831612362	N/A	0.831612362	N/A	1	UNKNOWN: USER IMPORTED
N0037P07	2	197793251	2q33.1	0.995856325	N/A	0.995856325	N/A	1	UNKNOWN: USER IMPORTED
F0551K20	2	197893204	2q33.1	1.060220826	N/A	1.060220826	N/A	1	UNKNOWN: USER IMPORTED
N0496K22	2	197956175	2q33.1	1.081772192	N/A	1.081772192	N/A	1	UNKNOWN: USER IMPORTED
N0577G17	2	197999313	2q33.1	0.884896499	N/A	0.884896499	N/A	1	UNKNOWN: USER IMPORTED
N0314C24	2	198253613	2q33.1	1.006951434	N/A	1.006951434	N/A	1	UNKNOWN: USER IMPORTED
N0370D13	2	198327207	2q33.1	0.971954735	N/A	0.971954735	N/A	1	UNKNOWN: USER IMPORTED
N0272M16	2	198443162	2q33.1	1.094122984	N/A	1.094122984	N/A	1	UNKNOWN: USER IMPORTED
N0002C13	2	198552157	2q33.1	0.930123095	N/A	0.930123095	N/A	1	UNKNOWN: USER IMPORTED
N0293N10	2	198666745	2q33.1	1.012907279	N/A	1.012907279	N/A	1	UNKNOWN: USER IMPORTED
N0118B07	2	198748490	2q33.1	1.324815726	N/A	1.324815726	N/A	1	UNKNOWN: USER IMPORTED
N0774M02	2	198830499	2q33.1	1.135858035	N/A	1.135858035	N/A	1	UNKNOWN: USER IMPORTED
N0723N18	2	199020083	2q33.1	0.742580489	N/A	0.742580489	N/A	1	UNKNOWN: USER IMPORTED
N0488O13	2	199184585	2q33.1	0.925069702	N/A	0.925069702	N/A	1	UNKNOWN: USER IMPORTED
N0818G12	2	199287972	2q33.1	1.074840563	N/A	1.074840563	N/A	1	UNKNOWN: USER IMPORTED
N0205N08	2	199389227	2q33.1	1.107711716	N/A	1.107711716	N/A	1	UNKNOWN: USER IMPORTED
N0087H17	2	199517053	2q33.2	0.781747427	N/A	0.781747427	N/A	1	UNKNOWN: USER IMPORTED
N0654A24	2	199592751	2q33.2	0.933820782	N/A	0.933820782	N/A	1	UNKNOWN: USER IMPORTED
N0472L21	2	199719580	2q33.2	0.988068055	N/A	0.988068055	N/A	1	UNKNOWN: USER IMPORTED
N0786O18	2	199785993	2q33.2	0.939639661	N/A	0.939639661	N/A	1	UNKNOWN: USER IMPORTED
N0342I17	2	200023080	2q33.2	1.028373949	N/A	1.028373949	N/A	1	UNKNOWN: USER IMPORTED
N0404F23	2	200101556	2q33.2	1.041238958	N/A	1.041238958	N/A	1	UNKNOWN: USER IMPORTED
N0023F11	2	200267824	2q33.2	0.971494355	N/A	0.971494355	N/A	1	UNKNOWN: USER IMPORTED
N0640C12	2	200395521	2q33.2	0.944711065	N/A	0.944711065	N/A	1	UNKNOWN: USER IMPORTED
N0403D18	2	200539231	2q33.2	1.084592168	N/A	1.084592168	N/A	1	UNKNOWN: USER IMPORTED
N0594K12	2	200631089	2q33.2	0.988345006	N/A	0.988345006	N/A	1	UNKNOWN: USER IMPORTED
N0579D19	2	200690567	2q33.2	0.994092829	N/A	0.994092829	N/A	1	UNKNOWN: USER IMPORTED
N0598A08	2	200697693	2q33.2	1.03911836	N/A	1.03911836	N/A	1	UNKNOWN: USER IMPORTED
N0451N12	2	200796954	2q33.2	1.040724742	N/A	1.040724742	N/A	1	UNKNOWN: USER IMPORTED
N0782K18	2	200933969	2q33.2	0.923842352	N/A	0.923842352	N/A	1	UNKNOWN: USER IMPORTED
N0707M15	2	201008558	2q33.2	0.927207817	N/A	0.927207817	N/A	1	UNKNOWN: USER IMPORTED
N0743P15	2	201181451	2q33.2	1.056942944	N/A	1.056942944	N/A	1	UNKNOWN: USER IMPORTED
N0574P18	2	201366121	2q33.2	1.040576098	N/A	1.040576098	N/A	1	UNKNOWN: USER IMPORTED
N0003D01	2	201440670	2q33.2	1.031971584	N/A	1.031971584	N/A	1	UNKNOWN: USER IMPORTED
N0663N02	2	201532123	2q33.2	0.93251436	N/A	0.93251436	N/A	1	UNKNOWN: USER IMPORTED
N0109J10	2	201674997	2q33.2	0.966526665	N/A	0.966526665	N/A	1	UNKNOWN: USER IMPORTED
N0155P18	2	202015058	2q33.3	0.930557646	N/A	0.930557646	N/A	1	UNKNOWN: USER IMPORTED
N0790H05	2	202127402	2q33.3	0.859060986	N/A	0.859060986	N/A	1	UNKNOWN: USER IMPORTED
N0666O20	2	202259567	2q33.3	1.008907851	N/A	1.008907851	N/A	1	UNKNOWN: USER IMPORTED
N0742N23	2	202456607	2q33.3	1.064552178	N/A	1.064552178	N/A	1	UNKNOWN: USER IMPORTED
N0396E09	2	202562041	2q33.3	1.04338786	N/A	1.04338786	N/A	1	UNKNOWN: USER IMPORTED
N0059N16	2	202606086	2q33.3	0.9196735975	0.114393376859244	0.9196735975	0.114393376859244	2	UNKNOWN: USER IMPORTED
N0304I20	2	202660225	2q33.3	0.9658261	N/A	0.9658261	N/A	1	UNKNOWN: USER IMPORTED
N0588N21	2	202755034	2q33.3	0.908320856	N/A	0.908320856	N/A	1	UNKNOWN: USER IMPORTED
N1145F21	2	202929464	2q33.3	1.017732461	N/A	1.017732461	N/A	1	UNKNOWN: USER IMPORTED
N0686O06	2	203090013	2q33.3	0.928558179	N/A	0.928558179	N/A	1	UNKNOWN: USER IMPORTED
N0154B13	2	203143147	2q33.3	0.923779708	N/A	0.923779708	N/A	1	UNKNOWN: USER IMPORTED
N0368D01	2	203277641	2q33.3	1.007737504	N/A	1.007737504	N/A	1	UNKNOWN: USER IMPORTED
N0140M07	2	203596865	2q33.3	1.021709721	N/A	1.021709721	N/A	1	UNKNOWN: USER IMPORTED
N0605K11	2	203717965	2q33.3	0.939863913	N/A	0.939863913	N/A	1	UNKNOWN: USER IMPORTED
N0299K04	2	203883684	2q33.3	0.881693038	N/A	0.881693038	N/A	1	UNKNOWN: USER IMPORTED
N0033N04	2	203946655	2q33.3	0.943857205	N/A	0.943857205	N/A	1	UNKNOWN: USER IMPORTED
N0711B14	2	204281159	2q33.3	0.895942353	N/A	0.895942353	N/A	1	UNKNOWN: USER IMPORTED
N0350L16	2	204862602	2q33.3	0.933807818	N/A	0.933807818	N/A	1	UNKNOWN: USER IMPORTED
N0628O12	2	204966701	2q33.3	0.969701822	N/A	0.969701822	N/A	1	UNKNOWN: USER IMPORTED
N0458E09	2	205167379	2q33.3	0.90057129	N/A	0.90057129	N/A	1	UNKNOWN: USER IMPORTED
N0259I20	2	205258291	2q33.3	0.805840186	N/A	0.805840186	N/A	1	UNKNOWN: USER IMPORTED
N0071J22	2	205361997	2q33.3	1.042153087	N/A	1.042153087	N/A	1	UNKNOWN: USER IMPORTED
N0291P02	2	205578770	2q36.1	0.977634867	N/A	0.977634867	N/A	1	UNKNOWN: USER IMPORTED
N0178F07	2	205602874	2q36.1	0.937726293	N/A	0.937726293	N/A	1	UNKNOWN: USER IMPORTED
N0466L03	2	205750110	2q36.1	1.100844611	N/A	1.100844611	N/A	1	UNKNOWN: USER IMPORTED
N0458C09	2	205847047	2q36.1	0.841557243	N/A	0.841557243	N/A	1	UNKNOWN: USER IMPORTED
N0313P19	2	205992552	2q36.1	1.007613107	N/A	1.007613107	N/A	1	UNKNOWN: USER IMPORTED
N0707P09	2	206123134	2q36.1	1.023105805	N/A	1.023105805	N/A	1	UNKNOWN: USER IMPORTED
N0312E05	2	206154726	2q36.1	1.04471358	N/A	1.04471358	N/A	1	UNKNOWN: USER IMPORTED
N0001I13	2	206211441	2q36.1	0.886886663	N/A	0.886886663	N/A	1	UNKNOWN: USER IMPORTED
N0475D24	2	206308290	2q36.1	0.975035976	N/A	0.975035976	N/A	1	UNKNOWN: USER IMPORTED
N0048O16	2	206404725	2q36.1	0.917144476	N/A	0.917144476	N/A	1	UNKNOWN: USER IMPORTED
N0058D11	2	206487635	2q36.1	0.925680408	N/A	0.925680408	N/A	1	UNKNOWN: USER IMPORTED
N0691I06	2	206605883	2q36.1	1.068446803	N/A	1.068446803	N/A	1	UNKNOWN: USER IMPORTED
M2011E17	2	206666068	2q36.1	1.047777997	N/A	1.047777997	N/A	1	UNKNOWN: USER IMPORTED
N0572M02	2	206766519	2q36.1	1.032446808	N/A	1.032446808	N/A	1	UNKNOWN: USER IMPORTED
N0682F13	2	206888418	2q36.1	1.122576092	N/A	1.122576092	N/A	1	UNKNOWN: USER IMPORTED
N0777E09	2	207010984	2q36.1	1.019367048	N/A	1.019367048	N/A	1	UNKNOWN: USER IMPORTED
N0101I10	2	207110840	2q36.1	0.933095377	N/A	0.933095377	N/A	1	UNKNOWN: USER IMPORTED
N0698O13	2	207218704	2q36.1	0.818386828	N/A	0.818386828	N/A	1	UNKNOWN: USER IMPORTED
N0696F14	2	207302036	2q36.1	0.924259485	N/A	0.924259485	N/A	1	UNKNOWN: USER IMPORTED
N0220E19	2	207452239	2q36.1	0.958199546	N/A	0.958199546	N/A	1	UNKNOWN: USER IMPORTED
N0655B14	2	207535834	2q36.1	0.857885295	N/A	0.857885295	N/A	1	UNKNOWN: USER IMPORTED
N0380E13	2	207597522	2q36.1	1.03405705	N/A	1.03405705	N/A	1	UNKNOWN: USER IMPORTED
N0594M01	2	207732067	2q36.1	0.993662672	N/A	0.993662672	N/A	1	UNKNOWN: USER IMPORTED
N0795C22	2	207840762	2q36.1	1.022378321	N/A	1.022378321	N/A	1	UNKNOWN: USER IMPORTED
N0810D03	2	208033349	2q36.1	1.074900436	N/A	1.074900436	N/A	1	UNKNOWN: USER IMPORTED
N0703O08	2	208140770	2q36.1	0.91705907	N/A	0.91705907	N/A	1	UNKNOWN: USER IMPORTED
N0747P08	2	208305915	2q36.1	1.031828581	N/A	1.031828581	N/A	1	UNKNOWN: USER IMPORTED
N0135B21	2	208461254	2q36.1	0.909902596	N/A	0.909902596	N/A	1	UNKNOWN: USER IMPORTED
N0267J20	2	208592626	2q36.1	1.024909422	N/A	1.024909422	N/A	1	UNKNOWN: USER IMPORTED
N0349E15	2	208761223	2q36.1	1.034094953	N/A	1.034094953	N/A	1	UNKNOWN: USER IMPORTED
N0140C04	2	208970820	2q36.1	1.088518065	N/A	1.088518065	N/A	1	UNKNOWN: USER IMPORTED
N0630N06	2	209058470	2q36.1	1.074734771	N/A	1.074734771	N/A	1	UNKNOWN: USER IMPORTED
N0611J23	2	209210132	2q36.1	1.134461655	N/A	1.134461655	N/A	1	UNKNOWN: USER IMPORTED
N0689D19	2	209341438	2q36.1	1.017984918	N/A	1.017984918	N/A	1	UNKNOWN: USER IMPORTED
N0707O14	2	209539698	2q36.1	0.977625762	N/A	0.977625762	N/A	1	UNKNOWN: USER IMPORTED
N0343H20	2	209586325	2q36.1	0.943565162	N/A	0.943565162	N/A	1	UNKNOWN: USER IMPORTED
N0735P12	2	209817998	2q36.1	0.978435089	N/A	0.978435089	N/A	1	UNKNOWN: USER IMPORTED
N0095K02	2	209819491	2q36.1	0.842331141	N/A	0.842331141	N/A	1	UNKNOWN: USER IMPORTED
N0679E21	2	209974512	2q36.1	1.110214512	N/A	1.110214512	N/A	1	UNKNOWN: USER IMPORTED
M2170O12	2	210006938	2q36.1	0.99510033	N/A	0.99510033	N/A	1	UNKNOWN: USER IMPORTED
N0731K24	2	210036825	2q36.1	0.984458298	N/A	0.984458298	N/A	1	UNKNOWN: USER IMPORTED
N0614P20	2	210168981	2q36.1	0.842834867	N/A	0.842834867	N/A	1	UNKNOWN: USER IMPORTED
M2293J14	2	210235040	2q36.1	0.878183778	N/A	0.878183778	N/A	1	UNKNOWN: USER IMPORTED
N0595K07	2	210472752	2q36.1	0.833444184	N/A	0.833444184	N/A	1	UNKNOWN: USER IMPORTED
N0197H04	2	210536565	2q36.1	0.874925887	N/A	0.874925887	N/A	1	UNKNOWN: USER IMPORTED
N0613L06	2	210638436	2q36.1	0.851862353	N/A	0.851862353	N/A	1	UNKNOWN: USER IMPORTED
N0186D21	2	210698718	2q36.1	0.932606396	N/A	0.932606396	N/A	1	UNKNOWN: USER IMPORTED
N0572D20	2	210819305	2q36.1	0.954612996	N/A	0.954612996	N/A	1	UNKNOWN: USER IMPORTED
N0466H22	2	210881874	2q36.1	0.967980345	N/A	0.967980345	N/A	1	UNKNOWN: USER IMPORTED
N0159B07	2	210963274	2q36.1	1.108636038	N/A	1.108636038	N/A	1	UNKNOWN: USER IMPORTED
N0129I05	2	211099929	2q36.1	0.903614727	N/A	0.903614727	N/A	1	UNKNOWN: USER IMPORTED
N0162O19	2	211201190	2q36.1	0.892483368	N/A	0.892483368	N/A	1	UNKNOWN: USER IMPORTED
N0118C14	2	211274272	2q36.1	1.014826882	N/A	1.014826882	N/A	1	UNKNOWN: USER IMPORTED
M2015M13	2	211399981	2q36.1	0.950439986	N/A	0.950439986	N/A	1	UNKNOWN: USER IMPORTED
N0030K03	2	211451409	2q36.1	0.942531485	N/A	0.942531485	N/A	1	UNKNOWN: USER IMPORTED
N0624E24	2	211454361	2q36.1	-0.407454124	N/A	-0.407454124	N/A	1	UNKNOWN: USER IMPORTED
N0795I06	2	211628228	2q36.1	0.902610243	N/A	0.902610243	N/A	1	UNKNOWN: USER IMPORTED
N0169I13	2	211645778	2q36.1	0.66644559	N/A	0.66644559	N/A	1	UNKNOWN: USER IMPORTED
N0159H13	2	211755626	2q36.1	0.931478703	N/A	0.931478703	N/A	1	UNKNOWN: USER IMPORTED
N0651G12	2	211879346	2q36.1	0.714698403	N/A	0.714698403	N/A	1	UNKNOWN: USER IMPORTED
N0212J19	2	211891489	2q36.1	0.89735724	N/A	0.89735724	N/A	1	UNKNOWN: USER IMPORTED
N0043M04	2	211906507	2q36.1	0.947175167	N/A	0.947175167	N/A	1	UNKNOWN: USER IMPORTED
N0039H18	2	212030464	2q36.1	0.992588864	N/A	0.992588864	N/A	1	UNKNOWN: USER IMPORTED
N0300D24	2	212127258	2q36.1	0.85965378	N/A	0.85965378	N/A	1	UNKNOWN: USER IMPORTED
N0342B02	2	212198424	2q36.1	0.937591603	N/A	0.937591603	N/A	1	UNKNOWN: USER IMPORTED
N0500L17	2	212366294	2q36.1	0.9027863	N/A	0.9027863	N/A	1	UNKNOWN: USER IMPORTED
N0541F21	2	212456759	2q36.1	0.993700407	N/A	0.993700407	N/A	1	UNKNOWN: USER IMPORTED
N0135I03	2	212601256	2q36.1	0.962091301	N/A	0.962091301	N/A	1	UNKNOWN: USER IMPORTED
N0258O11	2	212795863	2q36.1	0.836607069	N/A	0.836607069	N/A	1	UNKNOWN: USER IMPORTED
N0641C18	2	212957567	2q36.1	0.97285214	N/A	0.97285214	N/A	1	UNKNOWN: USER IMPORTED
M2323B17	2	213050911	2q36.1	0.898262562	N/A	0.898262562	N/A	1	UNKNOWN: USER IMPORTED
N0694B12	2	213086413	2q36.1	1.026954906	N/A	1.026954906	N/A	1	UNKNOWN: USER IMPORTED
N0609G05	2	213192270	2q36.1	1.074067259	N/A	1.074067259	N/A	1	UNKNOWN: USER IMPORTED
N0678F16	2	213287059	2q36.1	1.109086324	N/A	1.109086324	N/A	1	UNKNOWN: USER IMPORTED
N0329G09	2	213458895	2q36.1	0.953308949	N/A	0.953308949	N/A	1	UNKNOWN: USER IMPORTED
N0059D12	2	213551735	2q36.1	0.873531486	N/A	0.873531486	N/A	1	UNKNOWN: USER IMPORTED
N0679N03	2	213628210	2q36.1	1.019750533	N/A	1.019750533	N/A	1	UNKNOWN: USER IMPORTED
N0521H05	2	213720753	2q36.1	0.84893896	N/A	0.84893896	N/A	1	UNKNOWN: USER IMPORTED
N0105N14	2	213968938	2q36.1	0.945431423	N/A	0.945431423	N/A	1	UNKNOWN: USER IMPORTED
N0734G04	2	214050881	2q36.1	0.941127286	N/A	0.941127286	N/A	1	UNKNOWN: USER IMPORTED
N0038N08	2	214102638	2q36.1	0.939333961	N/A	0.939333961	N/A	1	UNKNOWN: USER IMPORTED
N0585E06	2	214155299	2q36.1	0.957037512	N/A	0.957037512	N/A	1	UNKNOWN: USER IMPORTED
N0746K13	2	214290997	2q36.1	0.984182031	N/A	0.984182031	N/A	1	UNKNOWN: USER IMPORTED
M2015A10	2	214398348	2q36.1	0.980013869	N/A	0.980013869	N/A	1	UNKNOWN: USER IMPORTED
N0034F05	2	214444135	2q36.1	1.012637899	N/A	1.012637899	N/A	1	UNKNOWN: USER IMPORTED
N0044J16	2	214498385	2q36.1	0.943118538	N/A	0.943118538	N/A	1	UNKNOWN: USER IMPORTED
N0387G23	2	214541844	2q36.1	0.96520421	N/A	0.96520421	N/A	1	UNKNOWN: USER IMPORTED
N0719I16	2	214798264	2q36.1	0.981293581	N/A	0.981293581	N/A	1	UNKNOWN: USER IMPORTED
N0319N19	2	214864288	2q36.1	0.933823949	N/A	0.933823949	N/A	1	UNKNOWN: USER IMPORTED
N0093G07	2	214913516	2q36.1	1.086391628	N/A	1.086391628	N/A	1	UNKNOWN: USER IMPORTED
N0395M03	2	215161250	2q36.1	0.931804987	N/A	0.931804987	N/A	1	UNKNOWN: USER IMPORTED
N0400C16	2	215163545	2q36.1	0.99372595	N/A	0.99372595	N/A	1	UNKNOWN: USER IMPORTED
N0347G15	2	215311060	2q36.1	1.036168741	N/A	1.036168741	N/A	1	UNKNOWN: USER IMPORTED
N0655J22	2	215685048	2q36.1	0.93511424	N/A	0.93511424	N/A	1	UNKNOWN: USER IMPORTED
N0352A24	2	215834072	2q36.1	0.972266768	N/A	0.972266768	N/A	1	UNKNOWN: USER IMPORTED
N0358L15	2	215999763	2q36.1	0.890163357	N/A	0.890163357	N/A	1	UNKNOWN: USER IMPORTED
N0458B08	2	216026382	2q36.1	0.929696957	N/A	0.929696957	N/A	1	UNKNOWN: USER IMPORTED
N0593J14	2	216178785	2q36.1	0.973551617	N/A	0.973551617	N/A	1	UNKNOWN: USER IMPORTED
N0640F19	2	216334097	2q36.1	0.889548791	N/A	0.889548791	N/A	1	UNKNOWN: USER IMPORTED
N0458D08	2	216336228	2q36.1	0.960685618	N/A	0.960685618	N/A	1	UNKNOWN: USER IMPORTED
M2010B02	2	216441648	2q36.1	0.993760498	N/A	0.993760498	N/A	1	UNKNOWN: USER IMPORTED
N0798J19	2	216525228	2q36.1	1.080761672	N/A	1.080761672	N/A	1	UNKNOWN: USER IMPORTED
N0605C08	2	216618345	2q36.1	1.004784323	N/A	1.004784323	N/A	1	UNKNOWN: USER IMPORTED
N0476D14	2	216729922	2q36.1	0.929466173	N/A	0.929466173	N/A	1	UNKNOWN: USER IMPORTED
N0504L12	2	216774055	2q36.1	0.956065885	N/A	0.956065885	N/A	1	UNKNOWN: USER IMPORTED
N0589D23	2	216827980	2q36.1	1.04681201	N/A	1.04681201	N/A	1	UNKNOWN: USER IMPORTED
N0685D20	2	217094919	2q36.1	0.922208359	N/A	0.922208359	N/A	1	UNKNOWN: USER IMPORTED
N0042I14	2	217183086	2q36.1	0.847980989	N/A	0.847980989	N/A	1	UNKNOWN: USER IMPORTED
N0743P03	2	217270803	2q36.1	1.142679616	N/A	1.142679616	N/A	1	UNKNOWN: USER IMPORTED
N0384M03	2	217379797	2q36.1	0.962604033	N/A	0.962604033	N/A	1	UNKNOWN: USER IMPORTED
M2031K20	2	217405438	2q36.1	0.981886118	N/A	0.981886118	N/A	1	UNKNOWN: USER IMPORTED
N0813M04	2	217527295	2q36.1	1.015132878	N/A	1.015132878	N/A	1	UNKNOWN: USER IMPORTED
N0744O18	2	217559229	2q36.1	0.941631309	N/A	0.941631309	N/A	1	UNKNOWN: USER IMPORTED
N0152A06	2	217661031	2q36.1	1.108068975	N/A	1.108068975	N/A	1	UNKNOWN: USER IMPORTED
N0661C11	2	217750977	2q36.1	1.089121349	N/A	1.089121349	N/A	1	UNKNOWN: USER IMPORTED
N0798J05	2	217876908	2q36.1	1.039521539	N/A	1.039521539	N/A	1	UNKNOWN: USER IMPORTED
N0464F23	2	218013445	2q36.1	1.190069464	N/A	1.190069464	N/A	1	UNKNOWN: USER IMPORTED
N0512M22	2	218193264	2q36.1	0.891563201	N/A	0.891563201	N/A	1	UNKNOWN: USER IMPORTED
N0751B04	2	218606382	2q36.1	1.125022479	N/A	1.125022479	N/A	1	UNKNOWN: USER IMPORTED
N0129D02	2	218776624	2q36.1	0.968501588	N/A	0.968501588	N/A	1	UNKNOWN: USER IMPORTED
N0050E04	2	218866491	2q36.1	1.084491324	N/A	1.084491324	N/A	1	UNKNOWN: USER IMPORTED
M2360L09	2	219004302	2q36.1	1.015152374	N/A	1.015152374	N/A	1	UNKNOWN: USER IMPORTED
N0360O03	2	219130142	2q36.1	1.099310671	N/A	1.099310671	N/A	1	UNKNOWN: USER IMPORTED
N0361I04	2	219285141	2q36.1	0.942214107	N/A	0.942214107	N/A	1	UNKNOWN: USER IMPORTED
N0635M12	2	219379533	2q36.1	1.01561978	N/A	1.01561978	N/A	1	UNKNOWN: USER IMPORTED
N0459I19	2	219490660	2q36.1	1.042368235	N/A	1.042368235	N/A	1	UNKNOWN: USER IMPORTED
N0096D18	2	219594391	2q36.1	1.099071179	N/A	1.099071179	N/A	1	UNKNOWN: USER IMPORTED
N0792H10	2	219670022	2q36.1	1.171944228	N/A	1.171944228	N/A	1	UNKNOWN: USER IMPORTED
N0112J19	2	219753772	2q36.1	0.964693953	N/A	0.964693953	N/A	1	UNKNOWN: USER IMPORTED
N0663D11	2	219811901	2q36.1	1.002692028	N/A	1.002692028	N/A	1	UNKNOWN: USER IMPORTED
N0739J05	2	219970641	2q36.1	1.034876965	N/A	1.034876965	N/A	1	UNKNOWN: USER IMPORTED
N0157G04	2	220180856	2q36.1	1.056051081	N/A	1.056051081	N/A	1	UNKNOWN: USER IMPORTED
N0015P22	2	220275544	2q36.1	0.960507879	N/A	0.960507879	N/A	1	UNKNOWN: USER IMPORTED
N0338C18	2	220404903	2q36.1	1.004852311	N/A	1.004852311	N/A	1	UNKNOWN: USER IMPORTED
N0204A16	2	220424111	2q36.1	1.07812082	N/A	1.07812082	N/A	1	UNKNOWN: USER IMPORTED
N0660N10	2	220499196	2q36.1	1.080450628	N/A	1.080450628	N/A	1	UNKNOWN: USER IMPORTED
N0755P04	2	220688810	2q36.1	1.029202178	N/A	1.029202178	N/A	1	UNKNOWN: USER IMPORTED
N0790K07	2	220779940	2q36.1	1.081251444	N/A	1.081251444	N/A	1	UNKNOWN: USER IMPORTED
N0465J22	2	220820420	2q36.1	1.065045513	N/A	1.065045513	N/A	1	UNKNOWN: USER IMPORTED
M2145F20	2	220934565	2q36.1	0.954324714	N/A	0.954324714	N/A	1	UNKNOWN: USER IMPORTED
N0487G11	2	221014901	2q36.1	0.981007655	N/A	0.981007655	N/A	1	UNKNOWN: USER IMPORTED
N0100C18	2	221091616	2q36.1	1.024662606	N/A	1.024662606	N/A	1	UNKNOWN: USER IMPORTED
N0109A16	2	221180219	2q36.1	0.992556869	N/A	0.992556869	N/A	1	UNKNOWN: USER IMPORTED
M2262F03	2	221307089	2q36.1	0.765201655	N/A	0.765201655	N/A	1	UNKNOWN: USER IMPORTED
N0037L08	2	221319145	2q36.1	0.830842423	N/A	0.830842423	N/A	1	UNKNOWN: USER IMPORTED
N0737A08	2	221391297	2q36.2	0.876722082	N/A	0.876722082	N/A	1	UNKNOWN: USER IMPORTED
N0780O10	2	221552506	2q36.2	0.959424225	N/A	0.959424225	N/A	1	UNKNOWN: USER IMPORTED
N0582N16	2	221560997	2q36.2	1.004502474	N/A	1.004502474	N/A	1	UNKNOWN: USER IMPORTED
N0349M01	2	221599090	2q36.2	0.940225329	N/A	0.940225329	N/A	1	UNKNOWN: USER IMPORTED
N0728P11	2	221690648	2q36.2	1.004777	N/A	1.004777	N/A	1	UNKNOWN: USER IMPORTED
N0671A03	2	221902042	2q36.2	1.058343085	N/A	1.058343085	N/A	1	UNKNOWN: USER IMPORTED
N0105F19	2	221982902	2q36.2	0.978898042	N/A	0.978898042	N/A	1	UNKNOWN: USER IMPORTED
N0101G06	2	222146389	2q36.2	0.992945679	N/A	0.992945679	N/A	1	UNKNOWN: USER IMPORTED
N0120F19	2	222241648	2q36.2	1.105362313	N/A	1.105362313	N/A	1	UNKNOWN: USER IMPORTED
N0724C03	2	222454505	2q36.3	0.986215392	N/A	0.986215392	N/A	1	UNKNOWN: USER IMPORTED
N0798H12	2	222496517	2q36.3	0.923975557	N/A	0.923975557	N/A	1	UNKNOWN: USER IMPORTED
N0350I24	2	222621870	2q36.3	1.038414034	N/A	1.038414034	N/A	1	UNKNOWN: USER IMPORTED
N0002P13	2	222821723	2q36.3	0.857938736	N/A	0.857938736	N/A	1	UNKNOWN: USER IMPORTED
N0296A19	2	222882067	2q36.3	0.960202872	N/A	0.960202872	N/A	1	UNKNOWN: USER IMPORTED
N0085J04	2	222921566	2q36.3	0.947652371	N/A	0.947652371	N/A	1	UNKNOWN: USER IMPORTED
N0593D17	2	223011683	2q36.3	1.00082933	N/A	1.00082933	N/A	1	UNKNOWN: USER IMPORTED
N0612G06	2	223142956	2q36.3	0.856601734	N/A	0.856601734	N/A	1	UNKNOWN: USER IMPORTED
N0003I22	2	223435986	2q36.3	0.974077907	N/A	0.974077907	N/A	1	UNKNOWN: USER IMPORTED
N0081I08	2	223441378	2q36.3	1.013803496	N/A	1.013803496	N/A	1	UNKNOWN: USER IMPORTED
N0266F17	2	223549604	2q36.3	0.994822677	N/A	0.994822677	N/A	1	UNKNOWN: USER IMPORTED
N0247E23	2	223641581	2q36.3	0.980756504	N/A	0.980756504	N/A	1	UNKNOWN: USER IMPORTED
N0151H19	2	223704697	2q36.3	1.017341752	N/A	1.017341752	N/A	1	UNKNOWN: USER IMPORTED
N0033F23	2	223769913	2q36.3	0.984892027	N/A	0.984892027	N/A	1	UNKNOWN: USER IMPORTED
N0267H19	2	223861334	2q36.3	1.07050159	N/A	1.07050159	N/A	1	UNKNOWN: USER IMPORTED
N0613O17	2	223985841	2q36.3	0.837131578	N/A	0.837131578	N/A	1	UNKNOWN: USER IMPORTED
N0804M13	2	224098598	2q36.3	0.98462623	N/A	0.98462623	N/A	1	UNKNOWN: USER IMPORTED
N0328C12	2	224187159	2q36.3	1.012925093	N/A	1.012925093	N/A	1	UNKNOWN: USER IMPORTED
N0567J08	2	224285621	2q36.3	1.002362182	N/A	1.002362182	N/A	1	UNKNOWN: USER IMPORTED
N0060D20	2	224367497	2q36.3	0.794541479	N/A	0.794541479	N/A	1	UNKNOWN: USER IMPORTED
N0183N07	2	224556867	2q36.3	0.897931825	N/A	0.897931825	N/A	1	UNKNOWN: USER IMPORTED
N0231P21	2	224725527	2q36.3	0.971168962	N/A	0.971168962	N/A	1	UNKNOWN: USER IMPORTED
N0318E04	2	224753717	2q36.3	1.046529765	N/A	1.046529765	N/A	1	UNKNOWN: USER IMPORTED
N0008L07	2	224881444	2q36.3	0.868956385	N/A	0.868956385	N/A	1	UNKNOWN: USER IMPORTED
N0368F16	2	225083549	2q36.3	0.943150998	N/A	0.943150998	N/A	1	UNKNOWN: USER IMPORTED
N0092F20	2	225250995	2q36.3	1.070879237	N/A	1.070879237	N/A	1	UNKNOWN: USER IMPORTED
N0345I08	2	225376255	2q36.3	0.953908868	N/A	0.953908868	N/A	1	UNKNOWN: USER IMPORTED
N0068H19	2	225556277	2q36.3	0.995910003	N/A	0.995910003	N/A	1	UNKNOWN: USER IMPORTED
N0585C06	2	225679521	2q36.3	0.96516601	N/A	0.96516601	N/A	1	UNKNOWN: USER IMPORTED
N0723I23	2	225813206	2q36.3	0.849644572	N/A	0.849644572	N/A	1	UNKNOWN: USER IMPORTED
N0467A18	2	225995164	2q36.3	0.989253946	N/A	0.989253946	N/A	1	UNKNOWN: USER IMPORTED
N0346N09	2	226122058	2q36.3	1.004148381	N/A	1.004148381	N/A	1	UNKNOWN: USER IMPORTED
N0667C16	2	226163519	2q36.3	0.953908868	N/A	0.953908868	N/A	1	UNKNOWN: USER IMPORTED
N0647F17	2	226265753	2q36.3	1.031006092	N/A	1.031006092	N/A	1	UNKNOWN: USER IMPORTED
N0732D18	2	226352749	2q36.3	0.843679029	N/A	0.843679029	N/A	1	UNKNOWN: USER IMPORTED
N0365F10	2	226635854	2q36.3	0.848147249	N/A	0.848147249	N/A	1	UNKNOWN: USER IMPORTED
N0081F04	2	226639119	2q36.3	1.027024082	N/A	1.027024082	N/A	1	UNKNOWN: USER IMPORTED
N0562N18	2	226661798	2q36.3	1.077203821	N/A	1.077203821	N/A	1	UNKNOWN: USER IMPORTED
N0520I14	2	226791510	2q36.3	1.05739412	N/A	1.05739412	N/A	1	UNKNOWN: USER IMPORTED
N0709C15	2	227013918	2q36.3	0.767061186	N/A	0.767061186	N/A	1	UNKNOWN: USER IMPORTED
N0536J07	2	227148904	2q36.3	1.068432552	N/A	1.068432552	N/A	1	UNKNOWN: USER IMPORTED
N0628L13	2	227214374	2q36.3	1.020118382	N/A	1.020118382	N/A	1	UNKNOWN: USER IMPORTED
N0211K17	2	227295563	2q37.1	0.889721978	N/A	0.889721978	N/A	1	UNKNOWN: USER IMPORTED
N0597E15	2	227398641	2q37.1	1.018899839	N/A	1.018899839	N/A	1	UNKNOWN: USER IMPORTED
N0121J02	2	227502080	2q37.1	0.974851804	N/A	0.974851804	N/A	1	UNKNOWN: USER IMPORTED
N0091J17	2	227600518	2q37.1	1.068558335	N/A	1.068558335	N/A	1	UNKNOWN: USER IMPORTED
N0081G06	2	227672617	2q37.1	1.004386983	N/A	1.004386983	N/A	1	UNKNOWN: USER IMPORTED
N0365O06	2	227736713	2q37.1	1.150634334	N/A	1.150634334	N/A	1	UNKNOWN: USER IMPORTED
N0793C01	2	227935381	2q37.1	0.985417436	N/A	0.985417436	N/A	1	UNKNOWN: USER IMPORTED
N0335I21	2	228124132	2q37.1	0.867178994	N/A	0.867178994	N/A	1	UNKNOWN: USER IMPORTED
N0107L21	2	228323193	2q37.1	1.038295772	N/A	1.038295772	N/A	1	UNKNOWN: USER IMPORTED
N0101D15	2	228379127	2q37.1	1.019700952	N/A	1.019700952	N/A	1	UNKNOWN: USER IMPORTED
N0185H21	2	228411499	2q37.1	1.055392279	N/A	1.055392279	N/A	1	UNKNOWN: USER IMPORTED
N0090L09	2	228539510	2q37.1	1.113912793	N/A	1.113912793	N/A	1	UNKNOWN: USER IMPORTED
N0092H14	2	228581246	2q37.1	0.896767415	N/A	0.896767415	N/A	1	UNKNOWN: USER IMPORTED
N0122A07	2	228710046	2q37.1	1.05134901	N/A	1.05134901	N/A	1	UNKNOWN: USER IMPORTED
N0102E02	2	228815669	2q37.1	0.854946068	N/A	0.854946068	N/A	1	UNKNOWN: USER IMPORTED
N0277H16	2	228816500	2q37.1	0.930549926	N/A	0.930549926	N/A	1	UNKNOWN: USER IMPORTED
N0271M11	2	229072626	2q37.1	1.083320185	N/A	1.083320185	N/A	1	UNKNOWN: USER IMPORTED
N0674L01	2	229535572	2q37.1	1.080138298	N/A	1.080138298	N/A	1	UNKNOWN: USER IMPORTED
N0070L16	2	229572356	2q37.1	0.968467446	N/A	0.968467446	N/A	1	UNKNOWN: USER IMPORTED
N0034N06	2	229693032	2q37.1	0.98678963	N/A	0.98678963	N/A	1	UNKNOWN: USER IMPORTED
N0811J08	2	229693162	2q37.1	0.996609975	N/A	0.996609975	N/A	1	UNKNOWN: USER IMPORTED
N0640A12	2	229803317	2q37.1	1.039613971	N/A	1.039613971	N/A	1	UNKNOWN: USER IMPORTED
N0108G02	2	229898404	2q37.1	1.000850113	N/A	1.000850113	N/A	1	UNKNOWN: USER IMPORTED
N0811M10	2	230035758	2q37.1	1.040820737	N/A	1.040820737	N/A	1	UNKNOWN: USER IMPORTED
N0121F15	2	230166133	2q37.1	1.050610245	N/A	1.050610245	N/A	1	UNKNOWN: USER IMPORTED
N0449N13	2	230188587	2q37.1	1.092580137	N/A	1.092580137	N/A	1	UNKNOWN: USER IMPORTED
N0167O04	2	230254650	2q37.1	0.965337515	N/A	0.965337515	N/A	1	UNKNOWN: USER IMPORTED
N0765L06	2	230317336	2q37.1	0.968583827	N/A	0.968583827	N/A	1	UNKNOWN: USER IMPORTED
N0707F22	2	230415707	2q37.1	0.983086243	N/A	0.983086243	N/A	1	UNKNOWN: USER IMPORTED
N0002B20	2	230637326	2q37.1	1.019123399	N/A	1.019123399	N/A	1	UNKNOWN: USER IMPORTED
N0350F14	2	230680304	2q37.1	0.844450947	N/A	0.844450947	N/A	1	UNKNOWN: USER IMPORTED
N0067G10	2	230823120	2q37.1	1.029806946	N/A	1.029806946	N/A	1	UNKNOWN: USER IMPORTED
N0098F19	2	230958515	2q37.1	1.064027175	N/A	1.064027175	N/A	1	UNKNOWN: USER IMPORTED
N0023P08	2	231050032	2q37.1	1.024234785	N/A	1.024234785	N/A	1	UNKNOWN: USER IMPORTED
N0380H20	2	231181516	2q37.1	1.058743493	N/A	1.058743493	N/A	1	UNKNOWN: USER IMPORTED
N0398C11	2	231201820	2q37.1	0.951344912	N/A	0.951344912	N/A	1	UNKNOWN: USER IMPORTED
N0666B09	2	231287592	2q37.1	1.117507161	N/A	1.117507161	N/A	1	UNKNOWN: USER IMPORTED
N0420E18	2	231424723	2q37.1	0.974494841	N/A	0.974494841	N/A	1	UNKNOWN: USER IMPORTED
N0415N16	2	231595539	2q37.1	1.031062204	N/A	1.031062204	N/A	1	UNKNOWN: USER IMPORTED
N0166K19	2	231605764	2q37.1	1.04740619	N/A	1.04740619	N/A	1	UNKNOWN: USER IMPORTED
N0193L24	2	231635690	2q37.1	1.091652845	N/A	1.091652845	N/A	1	UNKNOWN: USER IMPORTED
M2107P02	2	231758391	2q37.1	0.993097074	N/A	0.993097074	N/A	1	UNKNOWN: USER IMPORTED
N0419H23	2	232043674	2q37.1	1.09950563	N/A	1.09950563	N/A	1	UNKNOWN: USER IMPORTED
N0562I05	2	232201740	2q37.1	1.119783331	N/A	1.119783331	N/A	1	UNKNOWN: USER IMPORTED
N0154A07	2	232361415	2q37.2	1.029831984	N/A	1.029831984	N/A	1	UNKNOWN: USER IMPORTED
F0616P13	2	232361415	2q37.2	0.937333505	N/A	0.937333505	N/A	1	UNKNOWN: USER IMPORTED
F0506P09	2	232454097	2q37.2	1.063791047	N/A	1.063791047	N/A	1	UNKNOWN: USER IMPORTED
N0310M15	2	232472246	2q37.2	1.247118188	N/A	1.247118188	N/A	1	UNKNOWN: USER IMPORTED
N0690I21	2	232500844	2q37.2	1.077889245	N/A	1.077889245	N/A	1	UNKNOWN: USER IMPORTED
N0802E07	2	232581643	2q37.2	0.99277748	N/A	0.99277748	N/A	1	UNKNOWN: USER IMPORTED
N0763N15	2	232711861	2q37.2	0.946079043	N/A	0.946079043	N/A	1	UNKNOWN: USER IMPORTED
N0701I12	2	232797682	2q37.2	1.002403054	N/A	1.002403054	N/A	1	UNKNOWN: USER IMPORTED
N0662H04	2	232932162	2q37.2	0.897689165	N/A	0.897689165	N/A	1	UNKNOWN: USER IMPORTED
N0095H14	2	232945332	2q37.2	1.005888859	N/A	1.005888859	N/A	1	UNKNOWN: USER IMPORTED
N0680D09	2	233039621	2q37.2	1.14409381	N/A	1.14409381	N/A	1	UNKNOWN: USER IMPORTED
N0341G20	2	233222815	2q37.2	0.929436385	N/A	0.929436385	N/A	1	UNKNOWN: USER IMPORTED
N0485D07	2	233397683	2q37.2	1.104084689	N/A	1.104084689	N/A	1	UNKNOWN: USER IMPORTED
N0317J22	2	233398237	2q37.2	0.952548214	N/A	0.952548214	N/A	1	UNKNOWN: USER IMPORTED
N0606K03	2	233481216	2q37.2	0.863364926	N/A	0.863364926	N/A	1	UNKNOWN: USER IMPORTED
N0353O06	2	233603179	2q37.2	0.978727725	N/A	0.978727725	N/A	1	UNKNOWN: USER IMPORTED
N0093E22	2	233618605	2q37.2	0.968991064	N/A	0.968991064	N/A	1	UNKNOWN: USER IMPORTED
N0512N09	2	233769087	2q37.2	0.98970092	N/A	0.98970092	N/A	1	UNKNOWN: USER IMPORTED
N0707E03	2	234106419	2q37.3	1.085497885	N/A	1.085497885	N/A	1	UNKNOWN: USER IMPORTED
N0794P07	2	234155722	2q37.3	1.138005552	N/A	1.138005552	N/A	1	UNKNOWN: USER IMPORTED
N0079G02	2	234281153	2q37.3	1.040807179	N/A	1.040807179	N/A	1	UNKNOWN: USER IMPORTED
N0432J20	2	234662268	2q37.3	0.896229844	N/A	0.896229844	N/A	1	UNKNOWN: USER IMPORTED
N0337O24	2	234723165	2q37.3	0.937695218	N/A	0.937695218	N/A	1	UNKNOWN: USER IMPORTED
N0699O15	2	234834448	2q37.3	1.081522209	N/A	1.081522209	N/A	1	UNKNOWN: USER IMPORTED
M2034J19	2	234915094	2q37.3	1.845380627	N/A	1.845380627	N/A	1	UNKNOWN: USER IMPORTED
N0094I20	2	234945566	2q37.3	0.935555421	N/A	0.935555421	N/A	1	UNKNOWN: USER IMPORTED
N0793P14	2	235029803	2q37.3	1.07977797	N/A	1.07977797	N/A	1	UNKNOWN: USER IMPORTED
N0096J06	2	235162582	2q37.3	1.06090051	N/A	1.06090051	N/A	1	UNKNOWN: USER IMPORTED
N0345K01	2	235249641	2q37.3	1.067426386	N/A	1.067426386	N/A	1	UNKNOWN: USER IMPORTED
N0652L24	2	235347358	2q37.3	1.036401207	N/A	1.036401207	N/A	1	UNKNOWN: USER IMPORTED
N0599F11	2	235551348	2q37.3	0.86924635	N/A	0.86924635	N/A	1	UNKNOWN: USER IMPORTED
F1056D20	2	235581042	2q37.3	0.975733078	N/A	0.975733078	N/A	1	UNKNOWN: USER IMPORTED
N0021O07	2	236099361	2q37.3	0.939030637	N/A	0.939030637	N/A	1	UNKNOWN: USER IMPORTED
N0007N16	2	236108932	2q37.3	0.919193919	N/A	0.919193919	N/A	1	UNKNOWN: USER IMPORTED
N0734G06	2	236195864	2q37.3	0.842631001	N/A	0.842631001	N/A	1	UNKNOWN: USER IMPORTED
N0093C24	2	236309251	2q37.3	0.943203647	N/A	0.943203647	N/A	1	UNKNOWN: USER IMPORTED
N0473L20	2	236514738	2q37.3	1.084077754	N/A	1.084077754	N/A	1	UNKNOWN: USER IMPORTED
N0598N18	2	236611318	2q37.3	0.96462062	N/A	0.96462062	N/A	1	UNKNOWN: USER IMPORTED
N0485M18	2	236783095	2q37.3	0.979137435	N/A	0.979137435	N/A	1	UNKNOWN: USER IMPORTED
N0093B20	2	237026650	2q37.3	1.010443078	N/A	1.010443078	N/A	1	UNKNOWN: USER IMPORTED
N0155J06	2	237231355	2q37.3	1.048535269	N/A	1.048535269	N/A	1	UNKNOWN: USER IMPORTED
N0205L13	2	237525151	2q37.3	1.027961468	N/A	1.027961468	N/A	1	UNKNOWN: USER IMPORTED
N0067N02	2	237533259	2q37.3	0.994246025	N/A	0.994246025	N/A	1	UNKNOWN: USER IMPORTED
N0522G12	2	237731731	2q37.3	0.990212102	N/A	0.990212102	N/A	1	UNKNOWN: USER IMPORTED
N0315L20	2	237841527	2q37.3	1.053177566	N/A	1.053177566	N/A	1	UNKNOWN: USER IMPORTED
N0585E12	2	237959354	2q37.3	1.062839806	N/A	1.062839806	N/A	1	UNKNOWN: USER IMPORTED
N0370L10	2	238167875	2q37.3	1.049354492	N/A	1.049354492	N/A	1	UNKNOWN: USER IMPORTED
M2195M21	2	238245775	2q37.3	1.079333623	N/A	1.079333623	N/A	1	UNKNOWN: USER IMPORTED
N0096N17	2	238597316	2q37.3	0.961359562	N/A	0.961359562	N/A	1	UNKNOWN: USER IMPORTED
N0515L05	2	238686015	2q37.3	1.03393097	N/A	1.03393097	N/A	1	UNKNOWN: USER IMPORTED
N0609L07	2	238787561	2q37.3	0.961394695	N/A	0.961394695	N/A	1	UNKNOWN: USER IMPORTED
N0526L08	2	239012701	2q37.3	0.98594052	N/A	0.98594052	N/A	1	UNKNOWN: USER IMPORTED
N0005O24	2	239166871	2q37.3	1.160818707	N/A	1.160818707	N/A	1	UNKNOWN: USER IMPORTED
N0771C19	2	239255284	2q37.3	1.097851943	N/A	1.097851943	N/A	1	UNKNOWN: USER IMPORTED
N0040B20	2	239333609	2q37.3	1.047771366	N/A	1.047771366	N/A	1	UNKNOWN: USER IMPORTED
N0121O17	2	239345936	2q37.3	1.054726054	N/A	1.054726054	N/A	1	UNKNOWN: USER IMPORTED
N0717F15	2	239431381	2q37.3	1.044025385	N/A	1.044025385	N/A	1	UNKNOWN: USER IMPORTED
N0621A19	2	239533074	2q37.3	1.016362801	N/A	1.016362801	N/A	1	UNKNOWN: USER IMPORTED
N0136O17	2	239574637	2q37.3	1.000951452	N/A	1.000951452	N/A	1	UNKNOWN: USER IMPORTED
N0320G01	2	239778015	2q37.3	0.912526524	N/A	0.912526524	N/A	1	UNKNOWN: USER IMPORTED
N0275G07	2	239870391	2q37.3	0.967989153	N/A	0.967989153	N/A	1	UNKNOWN: USER IMPORTED
M2103D15	2	240017562	2q37.3	0.989674492	N/A	0.989674492	N/A	1	UNKNOWN: USER IMPORTED
N0746A19	2	240048141	2q37.3	1.052631285	N/A	1.052631285	N/A	1	UNKNOWN: USER IMPORTED
N0546M08	2	240248586	2q37.3	1.075848312	N/A	1.075848312	N/A	1	UNKNOWN: USER IMPORTED
N0251L10	2	240333098	2q37.3	1.119546807	N/A	1.119546807	N/A	1	UNKNOWN: USER IMPORTED
N0315F22	2	240534296	2q37.3	1.020983227	N/A	1.020983227	N/A	1	UNKNOWN: USER IMPORTED
N0603E16	2	240849834	2q37.3	0.906767222	N/A	0.906767222	N/A	1	UNKNOWN: USER IMPORTED
N0695D07	2	241015208	2q37.3	0.961854184	N/A	0.961854184	N/A	1	UNKNOWN: USER IMPORTED
N0649N20	2	241275123	2q37.3	0.907502028	N/A	0.907502028	N/A	1	UNKNOWN: USER IMPORTED
N0027M15	2	241434523	2q37.3	1.053001311	N/A	1.053001311	N/A	1	UNKNOWN: USER IMPORTED
N0412D12	2	241498366	2q37.3	0.985117447	N/A	0.985117447	N/A	1	UNKNOWN: USER IMPORTED
N0370D20	2	241613746	2q37.3	0.978417671	N/A	0.978417671	N/A	1	UNKNOWN: USER IMPORTED
F0555N08	2	241766855	2q37.3	1.287475661	N/A	1.287475661	N/A	1	UNKNOWN: USER IMPORTED
N0637O03	2	241797461	2q37.3	0.93051707	N/A	0.93051707	N/A	1	UNKNOWN: USER IMPORTED
N0143H14	2	241860629	2q37.3	1.047661517	N/A	1.047661517	N/A	1	UNKNOWN: USER IMPORTED
N0772H24	2	242085286	2q37.3	1.267800651	N/A	1.267800651	N/A	1	UNKNOWN: USER IMPORTED
N0031D01	2	242151118	2q37.3	1.022139224	N/A	1.022139224	N/A	1	UNKNOWN: USER IMPORTED
N0343P10	2	242384576	2q37.3	0.988275701	N/A	0.988275701	N/A	1	UNKNOWN: USER IMPORTED
N0321A15	2	242542029	2q37.3	0.8555161	N/A	0.8555161	N/A	1	UNKNOWN: USER IMPORTED
N0363G24	2	242942334	2q37.3	0.972083091	N/A	0.972083091	N/A	1	UNKNOWN: USER IMPORTED
N0115G09	3	0	3p26.3	1.133983659	N/A	1.133983659	N/A	1	UNKNOWN: USER IMPORTED
N0350G17	3	0	3p26.3	0.903859564	N/A	0.903859564	N/A	1	UNKNOWN: USER IMPORTED
N0385A18	3	63001	3p26.3	0.822428513	N/A	0.822428513	N/A	1	UNKNOWN: USER IMPORTED
M2014I04	3	67042	3p26.3	0.949487656	N/A	0.949487656	N/A	1	UNKNOWN: USER IMPORTED
N0739I20	3	181785	3p26.3	0.814880537	N/A	0.814880537	N/A	1	UNKNOWN: USER IMPORTED
N0716K09	3	255144	3p26.3	0.996542947	N/A	0.996542947	N/A	1	UNKNOWN: USER IMPORTED
N0771F14	3	384728	3p26.3	0.963431173	N/A	0.963431173	N/A	1	UNKNOWN: USER IMPORTED
N0767N09	3	518061	3p26.3	0.939813837	N/A	0.939813837	N/A	1	UNKNOWN: USER IMPORTED
N0151A04	3	653017	3p26.3	0.884055306	N/A	0.884055306	N/A	1	UNKNOWN: USER IMPORTED
N0440C20	3	750640	3p26.3	1.037267537	N/A	1.037267537	N/A	1	UNKNOWN: USER IMPORTED
N0203L11	3	863085	3p26.3	0.910883724	N/A	0.910883724	N/A	1	UNKNOWN: USER IMPORTED
N0558M07	3	1008552	3p26.3	0.957761037	N/A	0.957761037	N/A	1	UNKNOWN: USER IMPORTED
N0655O17	3	1162399	3p26.3	0.957702847	N/A	0.957702847	N/A	1	UNKNOWN: USER IMPORTED
N0064P24	3	1396534	3p26.3	0.751722773	N/A	0.751722773	N/A	1	UNKNOWN: USER IMPORTED
N0279B12	3	1502587	3p26.3	0.859792329	N/A	0.859792329	N/A	1	UNKNOWN: USER IMPORTED
N0611C04	3	1595316	3p26.3	1.077686666	N/A	1.077686666	N/A	1	UNKNOWN: USER IMPORTED
N0275P21	3	1723327	3p26.3	0.874340021	N/A	0.874340021	N/A	1	UNKNOWN: USER IMPORTED
N0477E08	3	2016287	3p26.3	0.994196196	N/A	0.994196196	N/A	1	UNKNOWN: USER IMPORTED
N0499E07	3	2214176	3p26.3	0.945392036	N/A	0.945392036	N/A	1	UNKNOWN: USER IMPORTED
N0512D08	3	2386959	3p26.3	1.062654843	N/A	1.062654843	N/A	1	UNKNOWN: USER IMPORTED
N0129L14	3	2575066	3p26.3	0.902491289	N/A	0.902491289	N/A	1	UNKNOWN: USER IMPORTED
N0502F06	3	2686689	3p26.3	0.960447313	N/A	0.960447313	N/A	1	UNKNOWN: USER IMPORTED
N0094M09	3	2821194	3p26.2	1.090682999	N/A	1.090682999	N/A	1	UNKNOWN: USER IMPORTED
N0499N06	3	2926902	3p26.2	0.990148013	N/A	0.990148013	N/A	1	UNKNOWN: USER IMPORTED
N0640K12	3	3085109	3p26.2	0.996521244	N/A	0.996521244	N/A	1	UNKNOWN: USER IMPORTED
N0529G19	3	3196111	3p26.2	1.032588426	N/A	1.032588426	N/A	1	UNKNOWN: USER IMPORTED
N0673F20	3	3469089	3p26.2	0.997059469	N/A	0.997059469	N/A	1	UNKNOWN: USER IMPORTED
N0512O18	3	3476427	3p26.2	0.887519042	N/A	0.887519042	N/A	1	UNKNOWN: USER IMPORTED
N0282K21	3	3508804	3p26.2	1.010070578	N/A	1.010070578	N/A	1	UNKNOWN: USER IMPORTED
N0065J23	3	3590063	3p26.2	1.058107848	N/A	1.058107848	N/A	1	UNKNOWN: USER IMPORTED
N0367B01	3	3676755	3p26.2	1.126764244	N/A	1.126764244	N/A	1	UNKNOWN: USER IMPORTED
N0083D12	3	3807902	3p26.2	1.000818939	N/A	1.000818939	N/A	1	UNKNOWN: USER IMPORTED
N0629L24	3	3914620	3p26.2	1.098016224	N/A	1.098016224	N/A	1	UNKNOWN: USER IMPORTED
N0032F23	3	4033637	3p26.2	0.948244868	N/A	0.948244868	N/A	1	UNKNOWN: USER IMPORTED
N0723E10	3	4373167	3p26.1	0.937080455	N/A	0.937080455	N/A	1	UNKNOWN: USER IMPORTED
N0447C23	3	4539235	3p26.1	0.961130263	N/A	0.961130263	N/A	1	UNKNOWN: USER IMPORTED
N0608N16	3	4707859	3p26.1	1.222203039	N/A	1.222203039	N/A	1	UNKNOWN: USER IMPORTED
N0640D07	3	4841188	3p26.1	1.042543995	N/A	1.042543995	N/A	1	UNKNOWN: USER IMPORTED
N0675H18	3	5103153	3p26.1	0.954574796	N/A	0.954574796	N/A	1	UNKNOWN: USER IMPORTED
N0155E14	3	5363827	3p26.1	1.017529585	N/A	1.017529585	N/A	1	UNKNOWN: USER IMPORTED
N0430J07	3	5641865	3p26.1	1.029419206	N/A	1.029419206	N/A	1	UNKNOWN: USER IMPORTED
N0161L03	3	5761707	3p26.1	0.966211663	N/A	0.966211663	N/A	1	UNKNOWN: USER IMPORTED
N0559N12	3	5914760	3p26.1	0.787011316	N/A	0.787011316	N/A	1	UNKNOWN: USER IMPORTED
N0255K15	3	6332721	3p26.1	1.008605319	N/A	1.008605319	N/A	1	UNKNOWN: USER IMPORTED
N0277D17	3	6612550	3p25.3	0.950469675	N/A	0.950469675	N/A	1	UNKNOWN: USER IMPORTED
N0659L12	3	6636477	3p25.3	0.789242952	N/A	0.789242952	N/A	1	UNKNOWN: USER IMPORTED
N0077I05	3	6825036	3p25.3	0.95460686	N/A	0.95460686	N/A	1	UNKNOWN: USER IMPORTED
N0812I02	3	6992923	3p25.3	0.970226331	N/A	0.970226331	N/A	1	UNKNOWN: USER IMPORTED
N0776H03	3	7201011	3p25.3	0.951254063	N/A	0.951254063	N/A	1	UNKNOWN: USER IMPORTED
N0618J11	3	7322893	3p25.3	0.965081396	N/A	0.965081396	N/A	1	UNKNOWN: USER IMPORTED
N0419E23	3	7485791	3p25.3	1.113876176	N/A	1.113876176	N/A	1	UNKNOWN: USER IMPORTED
N0329A02	3	7651147	3p25.3	1.154073329	N/A	1.154073329	N/A	1	UNKNOWN: USER IMPORTED
N0794G03	3	7762436	3p25.3	1.257464862	N/A	1.257464862	N/A	1	UNKNOWN: USER IMPORTED
N0404E14	3	7848780	3p25.3	0.819486317	N/A	0.819486317	N/A	1	UNKNOWN: USER IMPORTED
N0810H01	3	7976491	3p25.3	0.954207244	N/A	0.954207244	N/A	1	UNKNOWN: USER IMPORTED
N0381P21	3	8303317	3p25.3	0.917159716	N/A	0.917159716	N/A	1	UNKNOWN: USER IMPORTED
N0502A11	3	8507344	3p25.3	1.045872744	N/A	1.045872744	N/A	1	UNKNOWN: USER IMPORTED
F0530D13	3	8568094	3p25.3	1.006136467	N/A	1.006136467	N/A	1	UNKNOWN: USER IMPORTED
N0212O10	3	8665234	3p25.3	0.962701414	N/A	0.962701414	N/A	1	UNKNOWN: USER IMPORTED
N0562C08	3	8765479	3p25.3	1.046222186	N/A	1.046222186	N/A	1	UNKNOWN: USER IMPORTED
N0019E08	3	8933995	3p25.3	0.939842042	N/A	0.939842042	N/A	1	UNKNOWN: USER IMPORTED
N0489E18	3	8936904	3p25.3	1.02815989	N/A	1.02815989	N/A	1	UNKNOWN: USER IMPORTED
N0796O13	3	9248935	3p25.3	1.235032717	N/A	1.235032717	N/A	1	UNKNOWN: USER IMPORTED
N0810I07	3	9411868	3p25.3	1.059787958	N/A	1.059787958	N/A	1	UNKNOWN: USER IMPORTED
N0045B16	3	9457930	3p25.3	1.055636225	N/A	1.055636225	N/A	1	UNKNOWN: USER IMPORTED
N0728O11	3	9529218	3p25.3	1.209490138	N/A	1.209490138	N/A	1	UNKNOWN: USER IMPORTED
N0170H19	3	9632658	3p25.3	1.049919773	N/A	1.049919773	N/A	1	UNKNOWN: USER IMPORTED
N0439F04	3	9835441	3p25.3	1.075857615	N/A	1.075857615	N/A	1	UNKNOWN: USER IMPORTED
F0571H06	3	9936253	3p25.3	1.084691033	N/A	1.084691033	N/A	1	UNKNOWN: USER IMPORTED
N0445D09	3	10042559	3p25.3	0.888967873	N/A	0.888967873	N/A	1	UNKNOWN: USER IMPORTED
N0412A07	3	10043045	3p25.3	1.110307539	N/A	1.110307539	N/A	1	UNKNOWN: USER IMPORTED
F0635L13	3	10200639	3p25.3	1.009768342	N/A	1.009768342	N/A	1	UNKNOWN: USER IMPORTED
N0642E22	3	10202846	3p25.3	0.943487179	N/A	0.943487179	N/A	1	UNKNOWN: USER IMPORTED
N0525N21	3	10427284	3p25.2	0.933145749	N/A	0.933145749	N/A	1	UNKNOWN: USER IMPORTED
N0443M10	3	10566544	3p25.2	1.034523763	N/A	1.034523763	N/A	1	UNKNOWN: USER IMPORTED
N0321P01	3	10631982	3p25.2	1.007743739	N/A	1.007743739	N/A	1	UNKNOWN: USER IMPORTED
N0020D21	3	10964265	3p25.2	1.077415307	N/A	1.077415307	N/A	1	UNKNOWN: USER IMPORTED
N0380A22	3	10981030	3p25.2	1.0149397	N/A	1.0149397	N/A	1	UNKNOWN: USER IMPORTED
N0412L15	3	11035466	3p25.2	1.143316944	N/A	1.143316944	N/A	1	UNKNOWN: USER IMPORTED
N0622I12	3	11157328	3p25.2	0.97359615	N/A	0.97359615	N/A	1	UNKNOWN: USER IMPORTED
N0211M09	3	11217381	3p25.2	0.992510851	N/A	0.992510851	N/A	1	UNKNOWN: USER IMPORTED
N0399G10	3	11325469	3p25.2	0.788956947	N/A	0.788956947	N/A	1	UNKNOWN: USER IMPORTED
N0718C20	3	11330313	3p25.2	0.991485397	N/A	0.991485397	N/A	1	UNKNOWN: USER IMPORTED
N0604C14	3	11454734	3p25.2	0.977001498	N/A	0.977001498	N/A	1	UNKNOWN: USER IMPORTED
N0095H20	3	11554024	3p25.2	0.971738004	N/A	0.971738004	N/A	1	UNKNOWN: USER IMPORTED
N0127I14	3	11705596	3p25.2	0.996510942	N/A	0.996510942	N/A	1	UNKNOWN: USER IMPORTED
N0450M15	3	11812737	3p25.2	0.838210284	N/A	0.838210284	N/A	1	UNKNOWN: USER IMPORTED
N0064E16	3	11928851	3p25.2	1.022653441	N/A	1.022653441	N/A	1	UNKNOWN: USER IMPORTED
N0136B07	3	12123599	3p25.2	1.120262316	N/A	1.120262316	N/A	1	UNKNOWN: USER IMPORTED
N0738A02	3	12352223	3p25.1	1.010131342	N/A	1.010131342	N/A	1	UNKNOWN: USER IMPORTED
N0732C09	3	12458605	3p25.1	1.051013225	N/A	1.051013225	N/A	1	UNKNOWN: USER IMPORTED
N0079P19	3	12637886	3p25.1	0.922857859	N/A	0.922857859	N/A	1	UNKNOWN: USER IMPORTED
N0548H07	3	12781777	3p25.1	1.019834454	N/A	1.019834454	N/A	1	UNKNOWN: USER IMPORTED
N0715I04	3	12993342	3p25.1	1.086553533	N/A	1.086553533	N/A	1	UNKNOWN: USER IMPORTED
N0764F12	3	13189875	3p25.1	1.117385436	N/A	1.117385436	N/A	1	UNKNOWN: USER IMPORTED
N0430I06	3	13354692	3p25.1	0.990598232	N/A	0.990598232	N/A	1	UNKNOWN: USER IMPORTED
N0449E21	3	13357109	3p25.1	1.144635143	N/A	1.144635143	N/A	1	UNKNOWN: USER IMPORTED
N0540A02	3	13516819	3p25.1	0.907846027	N/A	0.907846027	N/A	1	UNKNOWN: USER IMPORTED
N0789M04	3	13701981	3p25.1	1.083267734	N/A	1.083267734	N/A	1	UNKNOWN: USER IMPORTED
N0271E02	3	13949632	3p25.1	0.95980771	N/A	0.95980771	N/A	1	UNKNOWN: USER IMPORTED
N0262H19	3	14026633	3p25.1	0.933421562	N/A	0.933421562	N/A	1	UNKNOWN: USER IMPORTED
N0340G21	3	14125555	3p25.1	0.896675775	N/A	0.896675775	N/A	1	UNKNOWN: USER IMPORTED
N0536I06	3	14293494	3p25.1	1.06196259	N/A	1.06196259	N/A	1	UNKNOWN: USER IMPORTED
N0119J14	3	14387679	3p25.1	1.072387842	N/A	1.072387842	N/A	1	UNKNOWN: USER IMPORTED
N0706N17	3	14437166	3p25.1	1.00153999	N/A	1.00153999	N/A	1	UNKNOWN: USER IMPORTED
N0464P04	3	14558279	3p25.1	1.044038943	N/A	1.044038943	N/A	1	UNKNOWN: USER IMPORTED
N0647G10	3	14752513	3p25.1	1.034655979	N/A	1.034655979	N/A	1	UNKNOWN: USER IMPORTED
N0115K05	3	14856203	3p25.1	1.045834346	N/A	1.045834346	N/A	1	UNKNOWN: USER IMPORTED
N0060M01	3	14945522	3p25.1	1.000531647	N/A	1.000531647	N/A	1	UNKNOWN: USER IMPORTED
N0719E17	3	15152633	3p25.1	0.988995878	N/A	0.988995878	N/A	1	UNKNOWN: USER IMPORTED
N0715B01	3	15215385	3p25.1	0.861683529	N/A	0.861683529	N/A	1	UNKNOWN: USER IMPORTED
N0093C22	3	15372484	3p25.1	1.019508467	N/A	1.019508467	N/A	1	UNKNOWN: USER IMPORTED
N0467M10	3	15542927	3p24.3	1.029564386	N/A	1.029564386	N/A	1	UNKNOWN: USER IMPORTED
N0598B18	3	15595798	3p24.3	0.988818237	N/A	0.988818237	N/A	1	UNKNOWN: USER IMPORTED
N0674N12	3	15688737	3p24.3	0.987148681	N/A	0.987148681	N/A	1	UNKNOWN: USER IMPORTED
N0657N03	3	15797122	3p24.3	0.972593745	N/A	0.972593745	N/A	1	UNKNOWN: USER IMPORTED
N0805B20	3	15914752	3p24.3	1.134219193	N/A	1.134219193	N/A	1	UNKNOWN: USER IMPORTED
N0713B22	3	16116890	3p24.3	1.010469798	N/A	1.010469798	N/A	1	UNKNOWN: USER IMPORTED
N0661I14	3	16278248	3p24.3	0.903676777	N/A	0.903676777	N/A	1	UNKNOWN: USER IMPORTED
N0553G03	3	16446148	3p24.3	0.988410263	N/A	0.988410263	N/A	1	UNKNOWN: USER IMPORTED
N0717P07	3	16593426	3p24.3	0.878478691	N/A	0.878478691	N/A	1	UNKNOWN: USER IMPORTED
N0762E05	3	16639440	3p24.3	1.029763105	N/A	1.029763105	N/A	1	UNKNOWN: USER IMPORTED
N0478F21	3	16686049	3p24.3	1.060159171	N/A	1.060159171	N/A	1	UNKNOWN: USER IMPORTED
N0765H07	3	16705107	3p24.3	0.985996118	N/A	0.985996118	N/A	1	UNKNOWN: USER IMPORTED
N0740C22	3	17069937	3p24.3	1.13836776	N/A	1.13836776	N/A	1	UNKNOWN: USER IMPORTED
N0653H01	3	17247662	3p24.3	1.002239665	N/A	1.002239665	N/A	1	UNKNOWN: USER IMPORTED
N0162F18	3	17316389	3p24.3	1.037007658	N/A	1.037007658	N/A	1	UNKNOWN: USER IMPORTED
N0272B02	3	17359724	3p24.3	1.194482264	N/A	1.194482264	N/A	1	UNKNOWN: USER IMPORTED
N0812L13	3	17542461	3p24.3	0.902592826	N/A	0.902592826	N/A	1	UNKNOWN: USER IMPORTED
N0072I12	3	17890853	3p24.3	0.938883478	N/A	0.938883478	N/A	1	UNKNOWN: USER IMPORTED
N0554B20	3	18041489	3p24.3	1.001375215	N/A	1.001375215	N/A	1	UNKNOWN: USER IMPORTED
N0320G10	3	18116465	3p24.3	0.982491945	N/A	0.982491945	N/A	1	UNKNOWN: USER IMPORTED
N0014K04	3	18210732	3p24.3	0.856683874	N/A	0.856683874	N/A	1	UNKNOWN: USER IMPORTED
N0707D24	3	18762428	3p24.3	0.882177961	N/A	0.882177961	N/A	1	UNKNOWN: USER IMPORTED
N0464H02	3	18788827	3p24.3	0.928329474	N/A	0.928329474	N/A	1	UNKNOWN: USER IMPORTED
N0254E06	3	18909103	3p24.3	1.06431892	N/A	1.06431892	N/A	1	UNKNOWN: USER IMPORTED
N0055K12	3	19002516	3p24.3	0.845385166	N/A	0.845385166	N/A	1	UNKNOWN: USER IMPORTED
N0719B11	3	19185057	3p24.3	0.885860407	N/A	0.885860407	N/A	1	UNKNOWN: USER IMPORTED
N0641E06	3	19341471	3p24.3	0.921169832	N/A	0.921169832	N/A	1	UNKNOWN: USER IMPORTED
N0165J18	3	19710296	3p24.3	1.043518393	N/A	1.043518393	N/A	1	UNKNOWN: USER IMPORTED
N0263O21	3	19750063	3p24.3	1.03427101	N/A	1.03427101	N/A	1	UNKNOWN: USER IMPORTED
N0171P06	3	19824178	3p24.3	0.935856964	N/A	0.935856964	N/A	1	UNKNOWN: USER IMPORTED
N0809O24	3	19888385	3p24.3	0.970973805	N/A	0.970973805	N/A	1	UNKNOWN: USER IMPORTED
N0655N11	3	19916506	3p24.3	1.13685856	N/A	1.13685856	N/A	1	UNKNOWN: USER IMPORTED
N0338N24	3	20033957	3p24.3	1.034831541	N/A	1.034831541	N/A	1	UNKNOWN: USER IMPORTED
N0638F19	3	20115659	3p24.3	0.973311728	N/A	0.973311728	N/A	1	UNKNOWN: USER IMPORTED
N0636F24	3	20234387	3p24.3	0.950054422	N/A	0.950054422	N/A	1	UNKNOWN: USER IMPORTED
N0632N21	3	20364252	3p24.2	0.979890076	N/A	0.979890076	N/A	1	UNKNOWN: USER IMPORTED
N0719M04	3	20543997	3p24.2	0.95297069	N/A	0.95297069	N/A	1	UNKNOWN: USER IMPORTED
N0332M19	3	20696042	3p24.2	0.914434251	N/A	0.914434251	N/A	1	UNKNOWN: USER IMPORTED
N0357P11	3	20728702	3p24.2	0.996759658	N/A	0.996759658	N/A	1	UNKNOWN: USER IMPORTED
N0343H03	3	20765119	3p24.2	0.992288479	N/A	0.992288479	N/A	1	UNKNOWN: USER IMPORTED
N0466A13	3	20854233	3p24.2	0.915292367	N/A	0.915292367	N/A	1	UNKNOWN: USER IMPORTED
N0165N20	3	20965748	3p24.2	0.912329883	N/A	0.912329883	N/A	1	UNKNOWN: USER IMPORTED
N0489L06	3	21078396	3p24.2	1.002693711	N/A	1.002693711	N/A	1	UNKNOWN: USER IMPORTED
N0637M19	3	21161419	3p24.2	0.732032918	N/A	0.732032918	N/A	1	UNKNOWN: USER IMPORTED
N0628D01	3	21250472	3p24.2	1.028129014	N/A	1.028129014	N/A	1	UNKNOWN: USER IMPORTED
N0495G14	3	21312852	3p24.2	1.047953163	N/A	1.047953163	N/A	1	UNKNOWN: USER IMPORTED
N0554J06	3	21431436	3p24.2	0.995073303	N/A	0.995073303	N/A	1	UNKNOWN: USER IMPORTED
M2341E19	3	21437880	3p24.2	0.951439521	N/A	0.951439521	N/A	1	UNKNOWN: USER IMPORTED
N0625I09	3	21462083	3p24.2	0.81375037	N/A	0.81375037	N/A	1	UNKNOWN: USER IMPORTED
N0598P02	3	21534901	3p24.2	1.009879281	N/A	1.009879281	N/A	1	UNKNOWN: USER IMPORTED
N0203N02	3	21593362	3p24.2	1.006260567	N/A	1.006260567	N/A	1	UNKNOWN: USER IMPORTED
N0722G12	3	21677508	3p24.2	0.96741061	N/A	0.96741061	N/A	1	UNKNOWN: USER IMPORTED
N0587M06	3	21768064	3p24.2	1.125025448	N/A	1.125025448	N/A	1	UNKNOWN: USER IMPORTED
N0642A02	3	21837184	3p24.1	0.986094795	N/A	0.986094795	N/A	1	UNKNOWN: USER IMPORTED
N0125I11	3	21973138	3p24.1	0.93989667	N/A	0.93989667	N/A	1	UNKNOWN: USER IMPORTED
N0320M06	3	22084101	3p24.1	0.920696389	N/A	0.920696389	N/A	1	UNKNOWN: USER IMPORTED
N0641G07	3	22171687	3p24.1	0.85822771	N/A	0.85822771	N/A	1	UNKNOWN: USER IMPORTED
N0057G02	3	22269853	3p24.1	0.977819137	N/A	0.977819137	N/A	1	UNKNOWN: USER IMPORTED
N0600C09	3	22434776	3p24.1	1.022065991	N/A	1.022065991	N/A	1	UNKNOWN: USER IMPORTED
N0026F24	3	22455763	3p24.1	0.947800421	N/A	0.947800421	N/A	1	UNKNOWN: USER IMPORTED
N0424H11	3	22713933	3p24.1	1.024497732	N/A	1.024497732	N/A	1	UNKNOWN: USER IMPORTED
N0770L23	3	22728886	3p24.1	0.949572963	N/A	0.949572963	N/A	1	UNKNOWN: USER IMPORTED
N0740J03	3	22947541	3p24.1	0.987292535	N/A	0.987292535	N/A	1	UNKNOWN: USER IMPORTED
N0094D03	3	22988453	3p24.1	0.990931892	N/A	0.990931892	N/A	1	UNKNOWN: USER IMPORTED
N0501H08	3	23152483	3p24.1	0.873158392	N/A	0.873158392	N/A	1	UNKNOWN: USER IMPORTED
N0612M05	3	23275051	3p24.1	0.851638695	N/A	0.851638695	N/A	1	UNKNOWN: USER IMPORTED
N0676H14	3	23553728	3p24.1	1.005321301	N/A	1.005321301	N/A	1	UNKNOWN: USER IMPORTED
N0158K04	3	23813660	3p24.1	0.767362036	N/A	0.767362036	N/A	1	UNKNOWN: USER IMPORTED
N0081O14	3	24017466	3p24.1	0.977139354	N/A	0.977139354	N/A	1	UNKNOWN: USER IMPORTED
N0003C18	3	24315662	3p24.1	0.826086218	N/A	0.826086218	N/A	1	UNKNOWN: USER IMPORTED
N0638G08	3	24325358	3p24.1	0.937250475	N/A	0.937250475	N/A	1	UNKNOWN: USER IMPORTED
N0646L10	3	24420807	3p24.1	0.923972193	N/A	0.923972193	N/A	1	UNKNOWN: USER IMPORTED
N0434O03	3	24467266	3p24.1	0.923546846	N/A	0.923546846	N/A	1	UNKNOWN: USER IMPORTED
N0695H09	3	24533009	3p24.1	0.940667698	N/A	0.940667698	N/A	1	UNKNOWN: USER IMPORTED
N0102C20	3	24629427	3p24.1	0.980847185	N/A	0.980847185	N/A	1	UNKNOWN: USER IMPORTED
N0711F20	3	24757791	3p24.1	1.004676551	N/A	1.004676551	N/A	1	UNKNOWN: USER IMPORTED
N0298O10	3	24786787	3p24.1	1.152036652	N/A	1.152036652	N/A	1	UNKNOWN: USER IMPORTED
N0196E18	3	24869615	3p24.1	0.861727073	N/A	0.861727073	N/A	1	UNKNOWN: USER IMPORTED
N0022F17	3	24962248	3p24.1	0.914430688	N/A	0.914430688	N/A	1	UNKNOWN: USER IMPORTED
N0651N05	3	25226396	3p22.3	0.990847783	N/A	0.990847783	N/A	1	UNKNOWN: USER IMPORTED
N0186L03	3	25479249	3p22.3	0.884822276	N/A	0.884822276	N/A	1	UNKNOWN: USER IMPORTED
N0164A23	3	25487783	3p22.3	0.951073157	N/A	0.951073157	N/A	1	UNKNOWN: USER IMPORTED
N0451C04	3	25572406	3p22.3	0.929091595	N/A	0.929091595	N/A	1	UNKNOWN: USER IMPORTED
N0571P22	3	25680715	3p22.3	0.857010454	N/A	0.857010454	N/A	1	UNKNOWN: USER IMPORTED
M2005J19	3	25883945	3p22.3	1.005155932	N/A	1.005155932	N/A	1	UNKNOWN: USER IMPORTED
N0750L09	3	26118258	3p22.3	0.992654309	N/A	0.992654309	N/A	1	UNKNOWN: USER IMPORTED
N0563G02	3	26357201	3p22.3	0.93663957	N/A	0.93663957	N/A	1	UNKNOWN: USER IMPORTED
N0266L12	3	26442214	3p22.3	0.948260306	N/A	0.948260306	N/A	1	UNKNOWN: USER IMPORTED
N0666G20	3	26639759	3p22.3	0.823782339	N/A	0.823782339	N/A	1	UNKNOWN: USER IMPORTED
N0701P04	3	26735856	3p22.3	1.040486041	N/A	1.040486041	N/A	1	UNKNOWN: USER IMPORTED
N0645J14	3	26882039	3p22.3	0.864608902	N/A	0.864608902	N/A	1	UNKNOWN: USER IMPORTED
N0261I16	3	26982781	3p22.3	1.161868714	N/A	1.161868714	N/A	1	UNKNOWN: USER IMPORTED
N0093G11	3	27065426	3p22.3	0.875029799	N/A	0.875029799	N/A	1	UNKNOWN: USER IMPORTED
N0742E08	3	27266582	3p22.3	1.108096685	N/A	1.108096685	N/A	1	UNKNOWN: USER IMPORTED
N0630B16	3	27317451	3p22.3	0.917630488	N/A	0.917630488	N/A	1	UNKNOWN: USER IMPORTED
N0586F17	3	27349675	3p22.3	1.062407433	N/A	1.062407433	N/A	1	UNKNOWN: USER IMPORTED
N0695F19	3	27427713	3p22.3	0.927945494	N/A	0.927945494	N/A	1	UNKNOWN: USER IMPORTED
N0626E24	3	27515825	3p22.3	1.065304205	N/A	1.065304205	N/A	1	UNKNOWN: USER IMPORTED
N0512B06	3	27640908	3p22.3	1.114967748	N/A	1.114967748	N/A	1	UNKNOWN: USER IMPORTED
N0568O15	3	27905992	3p22.3	0.930158425	N/A	0.930158425	N/A	1	UNKNOWN: USER IMPORTED
N0313O18	3	28062489	3p22.3	1.011957226	N/A	1.011957226	N/A	1	UNKNOWN: USER IMPORTED
N0313O24	3	28122886	3p22.3	0.908731358	N/A	0.908731358	N/A	1	UNKNOWN: USER IMPORTED
N0219G04	3	28301657	3p22.3	1.058355752	N/A	1.058355752	N/A	1	UNKNOWN: USER IMPORTED
N0628K24	3	28534517	3p22.3	0.930798326	N/A	0.930798326	N/A	1	UNKNOWN: USER IMPORTED
N0115F11	3	28705155	3p22.3	0.971833999	N/A	0.971833999	N/A	1	UNKNOWN: USER IMPORTED
N0330I17	3	28820372	3p22.3	0.968546122	N/A	0.968546122	N/A	1	UNKNOWN: USER IMPORTED
N0684D11	3	28920124	3p22.3	0.917872454	N/A	0.917872454	N/A	1	UNKNOWN: USER IMPORTED
N0775F14	3	29151613	3p22.3	0.977651493	N/A	0.977651493	N/A	1	UNKNOWN: USER IMPORTED
N0762C19	3	29360854	3p22.3	0.9281359	N/A	0.9281359	N/A	1	UNKNOWN: USER IMPORTED
N0792N23	3	29595152	3p22.3	0.942455975	N/A	0.942455975	N/A	1	UNKNOWN: USER IMPORTED
M2341B07	3	29812188	3p22.3	0.885872283	N/A	0.885872283	N/A	1	UNKNOWN: USER IMPORTED
N0626H14	3	29913423	3p22.3	1.016495908	N/A	1.016495908	N/A	1	UNKNOWN: USER IMPORTED
N0272K09	3	29943305	3p22.3	1.042498966	N/A	1.042498966	N/A	1	UNKNOWN: USER IMPORTED
N0018A10	3	30011264	3p22.3	0.94189485	N/A	0.94189485	N/A	1	UNKNOWN: USER IMPORTED
N0781D12	3	30204800	3p22.3	1.025934885	N/A	1.025934885	N/A	1	UNKNOWN: USER IMPORTED
N0624K03	3	30328878	3p22.3	0.968900413	N/A	0.968900413	N/A	1	UNKNOWN: USER IMPORTED
N0775G14	3	30473477	3p22.3	1.131828226	N/A	1.131828226	N/A	1	UNKNOWN: USER IMPORTED
N0167C09	3	30597163	3p22.3	0.9637056	N/A	0.9637056	N/A	1	UNKNOWN: USER IMPORTED
N0345F19	3	30723635	3p22.3	0.965739605	N/A	0.965739605	N/A	1	UNKNOWN: USER IMPORTED
N0308A14	3	30831655	3p22.3	0.862935422	N/A	0.862935422	N/A	1	UNKNOWN: USER IMPORTED
N0353D04	3	31201466	3p22.2	0.998872349	N/A	0.998872349	N/A	1	UNKNOWN: USER IMPORTED
N0356I04	3	31358080	3p22.2	1.006540437	N/A	1.006540437	N/A	1	UNKNOWN: USER IMPORTED
N0048E16	3	31506423	3p22.2	0.880090813	N/A	0.880090813	N/A	1	UNKNOWN: USER IMPORTED
N0230N21	3	31722845	3p22.2	1.03138453	N/A	1.03138453	N/A	1	UNKNOWN: USER IMPORTED
N0636N11	3	31819746	3p22.2	1.058426412	N/A	1.058426412	N/A	1	UNKNOWN: USER IMPORTED
N0793O10	3	31912369	3p22.2	0.802976171	N/A	0.802976171	N/A	1	UNKNOWN: USER IMPORTED
N0384L08	3	32014021	3p22.2	1.073654382	N/A	1.073654382	N/A	1	UNKNOWN: USER IMPORTED
N0758M20	3	32161973	3p22.2	1.066100963	N/A	1.066100963	N/A	1	UNKNOWN: USER IMPORTED
N0066P20	3	32263887	3p22.2	1.024608769	N/A	1.024608769	N/A	1	UNKNOWN: USER IMPORTED
N0129E24	3	32379363	3p22.1	1.046442677	N/A	1.046442677	N/A	1	UNKNOWN: USER IMPORTED
N0459C18	3	32858673	3p22.1	1.081049854	N/A	1.081049854	N/A	1	UNKNOWN: USER IMPORTED
N0705C20	3	32900849	3p22.1	0.956305081	N/A	0.956305081	N/A	1	UNKNOWN: USER IMPORTED
N0421B02	3	33036495	3p22.1	0.996809971	N/A	0.996809971	N/A	1	UNKNOWN: USER IMPORTED
N0039H17	3	33113741	3p22.1	0.969097747	N/A	0.969097747	N/A	1	UNKNOWN: USER IMPORTED
N0294O18	3	33167554	3p22.1	0.920372678	N/A	0.920372678	N/A	1	UNKNOWN: USER IMPORTED
N0357O05	3	33276936	3p22.1	0.979984833	N/A	0.979984833	N/A	1	UNKNOWN: USER IMPORTED
N0692F18	3	33318152	3p22.1	1.024204502	N/A	1.024204502	N/A	1	UNKNOWN: USER IMPORTED
N0033O01	3	33461024	3p22.1	0.958958896	N/A	0.958958896	N/A	1	UNKNOWN: USER IMPORTED
N0514O06	3	33510244	3p22.1	0.775727454	N/A	0.775727454	N/A	1	UNKNOWN: USER IMPORTED
N0637B24	3	33714220	3p22.1	1.058875412	N/A	1.058875412	N/A	1	UNKNOWN: USER IMPORTED
N0586O10	3	33895499	3p22.1	0.913380088	N/A	0.913380088	N/A	1	UNKNOWN: USER IMPORTED
N0455G17	3	34009465	3p22.1	0.980880328	N/A	0.980880328	N/A	1	UNKNOWN: USER IMPORTED
N0151D03	3	34167815	3p22.1	0.899897544	N/A	0.899897544	N/A	1	UNKNOWN: USER IMPORTED
N0359G11	3	34205267	3p22.1	0.957899488	N/A	0.957899488	N/A	1	UNKNOWN: USER IMPORTED
N0640M05	3	34234839	3p22.1	1.086794312	N/A	1.086794312	N/A	1	UNKNOWN: USER IMPORTED
N0035C18	3	34367106	3p22.1	0.894085296	N/A	0.894085296	N/A	1	UNKNOWN: USER IMPORTED
M2015F03	3	34487327	3p22.1	0.891220588	N/A	0.891220588	N/A	1	UNKNOWN: USER IMPORTED
N0318H08	3	34487694	3p22.1	0.953854834	N/A	0.953854834	N/A	1	UNKNOWN: USER IMPORTED
N0092D18	3	34506198	3p22.1	0.960019492	N/A	0.960019492	N/A	1	UNKNOWN: USER IMPORTED
N0059J13	3	34594405	3p22.1	0.940359821	N/A	0.940359821	N/A	1	UNKNOWN: USER IMPORTED
N0316L20	3	34677606	3p22.1	0.949147319	N/A	0.949147319	N/A	1	UNKNOWN: USER IMPORTED
N0413C20	3	34789371	3p22.1	0.971487824	N/A	0.971487824	N/A	1	UNKNOWN: USER IMPORTED
N0006G11	3	34839607	3p22.1	0.937047698	N/A	0.937047698	N/A	1	UNKNOWN: USER IMPORTED
N0056P22	3	34852801	3p22.1	0.937381602	N/A	0.937381602	N/A	1	UNKNOWN: USER IMPORTED
N0652D10	3	34926643	3p22.1	0.968379368	N/A	0.968379368	N/A	1	UNKNOWN: USER IMPORTED
N0092I24	3	35102995	3p22.1	0.956588711	N/A	0.956588711	N/A	1	UNKNOWN: USER IMPORTED
N0210J03	3	35285096	3p21.33	0.799960741	N/A	0.799960741	N/A	1	UNKNOWN: USER IMPORTED
N0346E13	3	35345100	3p21.33	1.061603747	N/A	1.061603747	N/A	1	UNKNOWN: USER IMPORTED
N0380G10	3	35450605	3p21.33	0.870255781	N/A	0.870255781	N/A	1	UNKNOWN: USER IMPORTED
N0774G17	3	35526812	3p21.33	0.976544779	N/A	0.976544779	N/A	1	UNKNOWN: USER IMPORTED
N0419M06	3	35655635	3p21.33	0.954242178	N/A	0.954242178	N/A	1	UNKNOWN: USER IMPORTED
N0411K24	3	35725860	3p21.33	0.99067896	N/A	0.99067896	N/A	1	UNKNOWN: USER IMPORTED
N0382A06	3	35788236	3p21.33	1.192221929	N/A	1.192221929	N/A	1	UNKNOWN: USER IMPORTED
N0329B14	3	35895391	3p21.33	0.917209297	N/A	0.917209297	N/A	1	UNKNOWN: USER IMPORTED
N0812M13	3	36074256	3p21.33	0.982979609	N/A	0.982979609	N/A	1	UNKNOWN: USER IMPORTED
N0606K24	3	36205556	3p21.33	0.886308714	N/A	0.886308714	N/A	1	UNKNOWN: USER IMPORTED
N0629I19	3	36311143	3p21.33	0.92730975	N/A	0.92730975	N/A	1	UNKNOWN: USER IMPORTED
N0546P07	3	36685355	3p21.33	1.002535468	N/A	1.002535468	N/A	1	UNKNOWN: USER IMPORTED
N0129K12	3	36714555	3p21.33	1.033536796	N/A	1.033536796	N/A	1	UNKNOWN: USER IMPORTED
N0170E06	3	36859093	3p21.33	0.986149294	N/A	0.986149294	N/A	1	UNKNOWN: USER IMPORTED
N0418P10	3	36923143	3p21.33	0.986651348	N/A	0.986651348	N/A	1	UNKNOWN: USER IMPORTED
N0259K05	3	37035735	3p21.33	1.11356345	N/A	1.11356345	N/A	1	UNKNOWN: USER IMPORTED
N0467K09	3	37184756	3p21.33	1.070130476	N/A	1.070130476	N/A	1	UNKNOWN: USER IMPORTED
N0411D17	3	37261334	3p21.33	1.165152336	N/A	1.165152336	N/A	1	UNKNOWN: USER IMPORTED
N0305C24	3	37319793	3p21.33	1.082475528	N/A	1.082475528	N/A	1	UNKNOWN: USER IMPORTED
N0802A21	3	37457676	3p21.33	1.061589793	N/A	1.061589793	N/A	1	UNKNOWN: USER IMPORTED
N0721J12	3	37571921	3p21.33	1.010411509	N/A	1.010411509	N/A	1	UNKNOWN: USER IMPORTED
N0667H18	3	37643940	3p21.33	0.973472841	N/A	0.973472841	N/A	1	UNKNOWN: USER IMPORTED
N0091E04	3	37821793	3p21.33	1.028941606	N/A	1.028941606	N/A	1	UNKNOWN: USER IMPORTED
N0370K13	3	37972326	3p21.33	0.992685631	N/A	0.992685631	N/A	1	UNKNOWN: USER IMPORTED
N0284F22	3	38295311	3p21.33	0.943821083	N/A	0.943821083	N/A	1	UNKNOWN: USER IMPORTED
N0687G04	3	38326376	3p21.33	1.095551033	N/A	1.095551033	N/A	1	UNKNOWN: USER IMPORTED
N0542O07	3	38522883	3p21.33	0.937609614	N/A	0.937609614	N/A	1	UNKNOWN: USER IMPORTED
N0140P20	3	38525233	3p21.33	0.991761012	N/A	0.991761012	N/A	1	UNKNOWN: USER IMPORTED
N0160D11	3	38686796	3p21.33	1.012933504	N/A	1.012933504	N/A	1	UNKNOWN: USER IMPORTED
N0223G01	3	38770429	3p21.33	0.993288529	N/A	0.993288529	N/A	1	UNKNOWN: USER IMPORTED
N0575L21	3	38812476	3p21.33	1.035892929	N/A	1.035892929	N/A	1	UNKNOWN: USER IMPORTED
N0018J13	3	38891249	3p21.33	1.011753459	N/A	1.011753459	N/A	1	UNKNOWN: USER IMPORTED
N0173E06	3	39009723	3p21.33	1.124651365	N/A	1.124651365	N/A	1	UNKNOWN: USER IMPORTED
N0369L02	3	39237187	3p21.33	1.138486516	N/A	1.138486516	N/A	1	UNKNOWN: USER IMPORTED
N0379N04	3	39349396	3p21.32	0.983004726	N/A	0.983004726	N/A	1	UNKNOWN: USER IMPORTED
N0365B07	3	39406691	3p21.32	1.143837494	N/A	1.143837494	N/A	1	UNKNOWN: USER IMPORTED
N0057G12	3	39551303	3p21.32	1.097425409	N/A	1.097425409	N/A	1	UNKNOWN: USER IMPORTED
N0110B04	3	39644318	3p21.32	1.00377885	N/A	1.00377885	N/A	1	UNKNOWN: USER IMPORTED
N0635M10	3	39800350	3p21.32	0.884957857	N/A	0.884957857	N/A	1	UNKNOWN: USER IMPORTED
N0502F10	3	40003760	3p21.32	0.941915038	N/A	0.941915038	N/A	1	UNKNOWN: USER IMPORTED
N0723K10	3	40098720	3p21.32	0.876814118	N/A	0.876814118	N/A	1	UNKNOWN: USER IMPORTED
N0809O09	3	40213585	3p21.32	0.954056918	N/A	0.954056918	N/A	1	UNKNOWN: USER IMPORTED
N0276G07	3	40291625	3p21.32	1.153015405	N/A	1.153015405	N/A	1	UNKNOWN: USER IMPORTED
N0506C01	3	40441277	3p21.32	0.985252275	N/A	0.985252275	N/A	1	UNKNOWN: USER IMPORTED
N0761N21	3	40602017	3p21.32	0.977033364	N/A	0.977033364	N/A	1	UNKNOWN: USER IMPORTED
N0282N03	3	40609891	3p21.32	0.931168946	N/A	0.931168946	N/A	1	UNKNOWN: USER IMPORTED
N0465K13	3	40772301	3p21.32	1.081881844	N/A	1.081881844	N/A	1	UNKNOWN: USER IMPORTED
N0117G17	3	40877926	3p21.32	0.938072568	N/A	0.938072568	N/A	1	UNKNOWN: USER IMPORTED
N0527M19	3	41026676	3p21.32	1.077024201	N/A	1.077024201	N/A	1	UNKNOWN: USER IMPORTED
N0107K23	3	41152370	3p21.32	0.867505575	N/A	0.867505575	N/A	1	UNKNOWN: USER IMPORTED
N0815K13	3	41203884	3p21.32	0.96688531	N/A	0.96688531	N/A	1	UNKNOWN: USER IMPORTED
N0153P11	3	41332070	3p21.32	0.956998916	N/A	0.956998916	N/A	1	UNKNOWN: USER IMPORTED
N0780I03	3	41332070	3p21.32	0.977021093	N/A	0.977021093	N/A	1	UNKNOWN: USER IMPORTED
N0523D22	3	41586970	3p21.32	0.9075525	N/A	0.9075525	N/A	1	UNKNOWN: USER IMPORTED
N0487B24	3	41669217	3p21.32	0.902974431	N/A	0.902974431	N/A	1	UNKNOWN: USER IMPORTED
N0736P14	3	41853373	3p21.32	1.008620559	N/A	1.008620559	N/A	1	UNKNOWN: USER IMPORTED
N0299L23	3	41935167	3p21.32	0.905137286	N/A	0.905137286	N/A	1	UNKNOWN: USER IMPORTED
N0805E04	3	42006350	3p21.32	1.140108534	N/A	1.140108534	N/A	1	UNKNOWN: USER IMPORTED
N0747D13	3	42225222	3p21.31	1.033676237	N/A	1.033676237	N/A	1	UNKNOWN: USER IMPORTED
N0519D03	3	42285880	3p21.31	0.945007858	N/A	0.945007858	N/A	1	UNKNOWN: USER IMPORTED
N0603D09	3	42572314	3p21.31	0.90417991	N/A	0.90417991	N/A	1	UNKNOWN: USER IMPORTED
N0736F16	3	42664906	3p21.31	0.968580759	N/A	0.968580759	N/A	1	UNKNOWN: USER IMPORTED
N0289C11	3	42780379	3p21.31	1.074344853	N/A	1.074344853	N/A	1	UNKNOWN: USER IMPORTED
N0740P15	3	42904585	3p21.31	0.90963282	N/A	0.90963282	N/A	1	UNKNOWN: USER IMPORTED
N0044M19	3	42963115	3p21.31	0.987127948	N/A	0.987127948	N/A	1	UNKNOWN: USER IMPORTED
N0625B23	3	42979579	3p21.31	1.060046748	N/A	1.060046748	N/A	1	UNKNOWN: USER IMPORTED
N0507O10	3	43062486	3p21.31	1.133191948	N/A	1.133191948	N/A	1	UNKNOWN: USER IMPORTED
N0188P20	3	43172320	3p21.31	0.94885597	N/A	0.94885597	N/A	1	UNKNOWN: USER IMPORTED
N0498I14	3	43335835	3p21.31	1.032018097	N/A	1.032018097	N/A	1	UNKNOWN: USER IMPORTED
N0723E20	3	43516191	3p21.31	1.053675453	N/A	1.053675453	N/A	1	UNKNOWN: USER IMPORTED
N0475N04	3	43619166	3p21.31	1.010460397	N/A	1.010460397	N/A	1	UNKNOWN: USER IMPORTED
N0077N11	3	43733865	3p21.31	1.063318791	N/A	1.063318791	N/A	1	UNKNOWN: USER IMPORTED
N0147A10	3	43846679	3p21.31	1.028653423	N/A	1.028653423	N/A	1	UNKNOWN: USER IMPORTED
N0745O08	3	43928673	3p21.31	1.042326076	N/A	1.042326076	N/A	1	UNKNOWN: USER IMPORTED
N0587K16	3	44047267	3p21.31	0.962734666	N/A	0.962734666	N/A	1	UNKNOWN: USER IMPORTED
N0448P22	3	44157396	3p21.31	0.963087769	N/A	0.963087769	N/A	1	UNKNOWN: USER IMPORTED
N0428H21	3	44210806	3p21.31	1.003449201	N/A	1.003449201	N/A	1	UNKNOWN: USER IMPORTED
N0753N24	3	44308290	3p21.31	1.061223627	N/A	1.061223627	N/A	1	UNKNOWN: USER IMPORTED
N0075E19	3	44512112	3p21.31	0.9965331	N/A	0.9965331	N/A	1	UNKNOWN: USER IMPORTED
N0263C19	3	44514123	3p21.31	0.899921296	N/A	0.899921296	N/A	1	UNKNOWN: USER IMPORTED
N0195F22	3	44665945	3p21.31	1.010593998	N/A	1.010593998	N/A	1	UNKNOWN: USER IMPORTED
N0067G04	3	44996887	3p21.31	1.007409538	N/A	1.007409538	N/A	1	UNKNOWN: USER IMPORTED
N0101M08	3	45090970	3p21.31	1.029014147	N/A	1.029014147	N/A	1	UNKNOWN: USER IMPORTED
N0047O06	3	45226657	3p21.31	1.034449738	N/A	1.034449738	N/A	1	UNKNOWN: USER IMPORTED
N0797D20	3	45378350	3p21.31	1.024445875	N/A	1.024445875	N/A	1	UNKNOWN: USER IMPORTED
N0565H07	3	45521109	3p21.31	0.923510823	N/A	0.923510823	N/A	1	UNKNOWN: USER IMPORTED
N0020E14	3	45617354	3p21.31	1.104611177	N/A	1.104611177	N/A	1	UNKNOWN: USER IMPORTED
N0307M13	3	45630681	3p21.31	1.028391367	N/A	1.028391367	N/A	1	UNKNOWN: USER IMPORTED
N0275I06	3	45733988	3p21.31	1.153380582	N/A	1.153380582	N/A	1	UNKNOWN: USER IMPORTED
N0527M10	3	45792653	3p21.31	1.125780543	N/A	1.125780543	N/A	1	UNKNOWN: USER IMPORTED
N0808A02	3	45888673	3p21.31	0.805305781	N/A	0.805305781	N/A	1	UNKNOWN: USER IMPORTED
N0793E15	3	45935701	3p21.31	1.041844815	N/A	1.041844815	N/A	1	UNKNOWN: USER IMPORTED
N0798J12	3	46095296	3p21.31	1.004398958	N/A	1.004398958	N/A	1	UNKNOWN: USER IMPORTED
N0029H14	3	46133007	3p21.31	1.055839793	N/A	1.055839793	N/A	1	UNKNOWN: USER IMPORTED
N0024F11	3	46204198	3p21.31	1.007099088	N/A	1.007099088	N/A	1	UNKNOWN: USER IMPORTED
N0494P19	3	46269516	3p21.31	1.168051978	N/A	1.168051978	N/A	1	UNKNOWN: USER IMPORTED
N0336G16	3	46380435	3p21.31	1.053103046	N/A	1.053103046	N/A	1	UNKNOWN: USER IMPORTED
N0538M22	3	46447668	3p21.31	1.061437488	N/A	1.061437488	N/A	1	UNKNOWN: USER IMPORTED
N0380M12	3	46877702	3p21.31	0.995446773	N/A	0.995446773	N/A	1	UNKNOWN: USER IMPORTED
N0294D03	3	47040096	3p21.31	1.180167137	N/A	1.180167137	N/A	1	UNKNOWN: USER IMPORTED
N0008D02	3	47201481	3p21.31	1.044897158	N/A	1.044897158	N/A	1	UNKNOWN: USER IMPORTED
N0395P16	3	47417487	3p21.31	1.024562652	N/A	1.024562652	N/A	1	UNKNOWN: USER IMPORTED
N0717D12	3	47428982	3p21.31	1.0464596	N/A	1.0464596	N/A	1	UNKNOWN: USER IMPORTED
N0647K09	3	47559800	3p21.31	0.954152616	N/A	0.954152616	N/A	1	UNKNOWN: USER IMPORTED
M2112N22	3	47686132	3p21.31	1.137891743	N/A	1.137891743	N/A	1	UNKNOWN: USER IMPORTED
N0386C11	3	47724017	3p21.31	0.983830392	N/A	0.983830392	N/A	1	UNKNOWN: USER IMPORTED
N0073K16	3	47855340	3p21.31	0.990166743	N/A	0.990166743	N/A	1	UNKNOWN: USER IMPORTED
N0095N04	3	47858704	3p21.31	1.084948537	N/A	1.084948537	N/A	1	UNKNOWN: USER IMPORTED
N0069L02	3	47978981	3p21.31	1.076989861	N/A	1.076989861	N/A	1	UNKNOWN: USER IMPORTED
N0808N18	3	48019635	3p21.31	1.117123182	N/A	1.117123182	N/A	1	UNKNOWN: USER IMPORTED
N0352L13	3	48120737	3p21.31	0.954913253	N/A	0.954913253	N/A	1	UNKNOWN: USER IMPORTED
N0047K17	3	48241316	3p21.31	1.028491716	N/A	1.028491716	N/A	1	UNKNOWN: USER IMPORTED
N0083C15	3	48381120	3p21.31	0.930420482	N/A	0.930420482	N/A	1	UNKNOWN: USER IMPORTED
N0703O20	3	48575664	3p21.31	0.961650021	N/A	0.961650021	N/A	1	UNKNOWN: USER IMPORTED
N0316M24	3	48744616	3p21.31	0.998517771	N/A	0.998517771	N/A	1	UNKNOWN: USER IMPORTED
N0607J23	3	48753130	3p21.31	1.085585369	N/A	1.085585369	N/A	1	UNKNOWN: USER IMPORTED
N0694I15	3	48960456	3p21.31	0.746451956	N/A	0.746451956	N/A	1	UNKNOWN: USER IMPORTED
N0390L05	3	49049084	3p21.31	0.985482654	N/A	0.985482654	N/A	1	UNKNOWN: USER IMPORTED
N0806I14	3	49198433	3p21.31	1.178581736	N/A	1.178581736	N/A	1	UNKNOWN: USER IMPORTED
N0171C03	3	49490770	3p21.31	0.956945971	N/A	0.956945971	N/A	1	UNKNOWN: USER IMPORTED
M2013A09	3	49558474	3p21.31	1.047463688	N/A	1.047463688	N/A	1	UNKNOWN: USER IMPORTED
N0078O10	3	49723329	3p21.31	1.020160738	N/A	1.020160738	N/A	1	UNKNOWN: USER IMPORTED
F0520J09	3	49747469	3p21.31	1.132133035	N/A	1.132133035	N/A	1	UNKNOWN: USER IMPORTED
N0460G14	3	49817346	3p21.31	1.020334717	N/A	1.020334717	N/A	1	UNKNOWN: USER IMPORTED
N0797P18	3	49982796	3p21.31	1.191425269	N/A	1.191425269	N/A	1	UNKNOWN: USER IMPORTED
N0787O14	3	50052901	3p21.31	1.036015347	N/A	1.036015347	N/A	1	UNKNOWN: USER IMPORTED
F0487A19	3	50187489	3p21.31	0.977815476	N/A	0.977815476	N/A	1	UNKNOWN: USER IMPORTED
N0798M15	3	50330088	3p21.31	1.239978933	N/A	1.239978933	N/A	1	UNKNOWN: USER IMPORTED
N0804H08	3	50413085	3p21.31	0.975153248	N/A	0.975153248	N/A	1	UNKNOWN: USER IMPORTED
M2006O12	3	50550230	3p21.31	1.191577674	N/A	1.191577674	N/A	1	UNKNOWN: USER IMPORTED
N0646D13	3	50587672	3p21.31	1.06057858	N/A	1.06057858	N/A	1	UNKNOWN: USER IMPORTED
N0073I17	3	50635668	3p21.31	1.024891509	N/A	1.024891509	N/A	1	UNKNOWN: USER IMPORTED
N0294G01	3	50939123	3p21.31	1.069346484	N/A	1.069346484	N/A	1	UNKNOWN: USER IMPORTED
N0151D23	3	51109558	3p21.31	1.0101258	N/A	1.0101258	N/A	1	UNKNOWN: USER IMPORTED
N0089F17	3	51272117	3p21.31	1.189234209	N/A	1.189234209	N/A	1	UNKNOWN: USER IMPORTED
N0314A05	3	51673471	3p21.31	1.040155501	N/A	1.040155501	N/A	1	UNKNOWN: USER IMPORTED
N0185J05	3	52034959	3p21.2	1.161300662	N/A	1.161300662	N/A	1	UNKNOWN: USER IMPORTED
N0758M15	3	52059557	3p21.2	1.07971493	N/A	1.07971493	N/A	1	UNKNOWN: USER IMPORTED
N0258D04	3	52173454	3p21.2	1.193321417	N/A	1.193321417	N/A	1	UNKNOWN: USER IMPORTED
N0474I07	3	52240614	3p21.2	0.905608948	N/A	0.905608948	N/A	1	UNKNOWN: USER IMPORTED
N0620K19	3	52348445	3p21.2	0.945161549	N/A	0.945161549	N/A	1	UNKNOWN: USER IMPORTED
N0011A03	3	52550936	3p21.2	0.950545679	N/A	0.950545679	N/A	1	UNKNOWN: USER IMPORTED
M2288N02	3	52644477	3p21.2	0.907872054	N/A	0.907872054	N/A	1	UNKNOWN: USER IMPORTED
N0613E24	3	52651919	3p21.2	1.036823981	N/A	1.036823981	N/A	1	UNKNOWN: USER IMPORTED
N0582N24	3	52738328	3p21.2	0.986587348	N/A	0.986587348	N/A	1	UNKNOWN: USER IMPORTED
N0440B16	3	52826181	3p21.2	0.999469695	N/A	0.999469695	N/A	1	UNKNOWN: USER IMPORTED
N0103O10	3	52880183	3p21.2	1.078555865	N/A	1.078555865	N/A	1	UNKNOWN: USER IMPORTED
M2245P23	3	53014147	3p21.2	1.201251394	N/A	1.201251394	N/A	1	UNKNOWN: USER IMPORTED
N0557M05	3	53167567	3p21.2	0.970556375	N/A	0.970556375	N/A	1	UNKNOWN: USER IMPORTED
N0409A01	3	53499314	3p21.2	1.032208503	N/A	1.032208503	N/A	1	UNKNOWN: USER IMPORTED
N0206M13	3	53585610	3p21.2	1.035787037	N/A	1.035787037	N/A	1	UNKNOWN: USER IMPORTED
N0786G02	3	53754268	3p21.2	1.014427463	N/A	1.014427463	N/A	1	UNKNOWN: USER IMPORTED
N0739J04	3	53804978	3p21.2	0.986702532	N/A	0.986702532	N/A	1	UNKNOWN: USER IMPORTED
N0296C15	3	53887203	3p21.2	1.076167372	N/A	1.076167372	N/A	1	UNKNOWN: USER IMPORTED
N0124O02	3	54238294	3p21.2	0.953244227	N/A	0.953244227	N/A	1	UNKNOWN: USER IMPORTED
N0594F16	3	54314724	3p21.1	0.856794713	N/A	0.856794713	N/A	1	UNKNOWN: USER IMPORTED
N0554O01	3	54492229	3p21.1	0.974189439	N/A	0.974189439	N/A	1	UNKNOWN: USER IMPORTED
N0674P14	3	54658752	3p21.1	0.950878792	N/A	0.950878792	N/A	1	UNKNOWN: USER IMPORTED
N0652P22	3	54891964	3p21.1	1.125195666	N/A	1.125195666	N/A	1	UNKNOWN: USER IMPORTED
N0622H14	3	55165367	3p21.1	0.87527523	N/A	0.87527523	N/A	1	UNKNOWN: USER IMPORTED
N0297E08	3	55270441	3p21.1	1.019087475	N/A	1.019087475	N/A	1	UNKNOWN: USER IMPORTED
N0567P18	3	55385775	3p21.1	1.089168852	N/A	1.089168852	N/A	1	UNKNOWN: USER IMPORTED
N0809A10	3	55552163	3p21.1	0.957971929	N/A	0.957971929	N/A	1	UNKNOWN: USER IMPORTED
N0379L20	3	55704518	3p21.1	1.009599609	N/A	1.009599609	N/A	1	UNKNOWN: USER IMPORTED
N0044P16	3	55889586	3p21.1	0.985354871	N/A	0.985354871	N/A	1	UNKNOWN: USER IMPORTED
N0669E05	3	56042778	3p21.1	0.895420517	N/A	0.895420517	N/A	1	UNKNOWN: USER IMPORTED
N0328N16	3	56091382	3p21.1	0.99316426	N/A	0.99316426	N/A	1	UNKNOWN: USER IMPORTED
N0666E15	3	56376088	3p21.1	1.013317286	N/A	1.013317286	N/A	1	UNKNOWN: USER IMPORTED
N0174B06	3	56561972	3p21.1	0.990507614	N/A	0.990507614	N/A	1	UNKNOWN: USER IMPORTED
N0127G12	3	56708292	3p21.1	0.905342636	N/A	0.905342636	N/A	1	UNKNOWN: USER IMPORTED
N0560H24	3	56885669	3p21.1	1.098973204	N/A	1.098973204	N/A	1	UNKNOWN: USER IMPORTED
N0241K03	3	57059264	3p21.1	1.068297862	N/A	1.068297862	N/A	1	UNKNOWN: USER IMPORTED
N0255C05	3	57309324	3p21.1	0.849882085	N/A	0.849882085	N/A	1	UNKNOWN: USER IMPORTED
N0694H05	3	57403453	3p21.1	0.976794267	N/A	0.976794267	N/A	1	UNKNOWN: USER IMPORTED
N0585L05	3	57481479	3p21.1	0.842010498	N/A	0.842010498	N/A	1	UNKNOWN: USER IMPORTED
N0306G04	3	57664872	3p21.1	1.087161864	N/A	1.087161864	N/A	1	UNKNOWN: USER IMPORTED
N0358P22	3	57913373	3p21.1	1.093070998	N/A	1.093070998	N/A	1	UNKNOWN: USER IMPORTED
N0320F10	3	58236746	3p21.1	0.767124523	N/A	0.767124523	N/A	1	UNKNOWN: USER IMPORTED
N0475O23	3	58405823	3p21.1	1.13102266	N/A	1.13102266	N/A	1	UNKNOWN: USER IMPORTED
N0693O21	3	58549856	3p21.1	0.956149806	N/A	0.956149806	N/A	1	UNKNOWN: USER IMPORTED
N0019B12	3	58672203	3p21.1	0.991294664	N/A	0.991294664	N/A	1	UNKNOWN: USER IMPORTED
N0665G23	3	58928229	3p21.1	0.975669444	N/A	0.975669444	N/A	1	UNKNOWN: USER IMPORTED
N0115I11	3	59096342	3p14.3	1.000187945	N/A	1.000187945	N/A	1	UNKNOWN: USER IMPORTED
N0107G01	3	59115452	3p14.3	0.925015569	N/A	0.925015569	N/A	1	UNKNOWN: USER IMPORTED
N0218K21	3	59121042	3p14.3	1.236007512	N/A	1.236007512	N/A	1	UNKNOWN: USER IMPORTED
N0460E05	3	59278568	3p14.3	0.898259692	N/A	0.898259692	N/A	1	UNKNOWN: USER IMPORTED
N0791J23	3	59408368	3p14.3	0.923969224	N/A	0.923969224	N/A	1	UNKNOWN: USER IMPORTED
N0638K20	3	59474126	3p14.3	0.870055874	N/A	0.870055874	N/A	1	UNKNOWN: USER IMPORTED
N0205N19	3	59664564	3p14.3	1.05328603	N/A	1.05328603	N/A	1	UNKNOWN: USER IMPORTED
N0739L07	3	59717277	3p14.3	0.549412874	N/A	0.549412874	N/A	1	UNKNOWN: USER IMPORTED
N0769M23	3	59732022	3p14.3	1.013905231	N/A	1.013905231	N/A	1	UNKNOWN: USER IMPORTED
N0812I04	3	59860521	3p14.3	1.040558284	N/A	1.040558284	N/A	1	UNKNOWN: USER IMPORTED
N0182G24	3	60015769	3p14.3	0.970164281	N/A	0.970164281	N/A	1	UNKNOWN: USER IMPORTED
N0348K14	3	60274372	3p14.3	1.032870077	N/A	1.032870077	N/A	1	UNKNOWN: USER IMPORTED
N0641C17	3	60387329	3p14.3	1.112308588	N/A	1.112308588	N/A	1	UNKNOWN: USER IMPORTED
N0553J07	3	60588911	3p14.3	0.875586966	N/A	0.875586966	N/A	1	UNKNOWN: USER IMPORTED
N0468L11	3	60621567	3p14.3	0.997301901	N/A	0.997301901	N/A	1	UNKNOWN: USER IMPORTED
N0155I04	3	60795439	3p14.3	0.858760136	N/A	0.858760136	N/A	1	UNKNOWN: USER IMPORTED
N0027N17	3	60850538	3p14.3	0.822370124	N/A	0.822370124	N/A	1	UNKNOWN: USER IMPORTED
N0767B20	3	61086900	3p14.3	0.927389515	N/A	0.927389515	N/A	1	UNKNOWN: USER IMPORTED
N0640B05	3	61316574	3p14.3	0.906599478	N/A	0.906599478	N/A	1	UNKNOWN: USER IMPORTED
N0669F02	3	61632702	3p14.3	0.956337739	N/A	0.956337739	N/A	1	UNKNOWN: USER IMPORTED
N0058L09	3	61764681	3p14.3	0.98745253	N/A	0.98745253	N/A	1	UNKNOWN: USER IMPORTED
N0472H16	3	61899338	3p14.3	1.02054165	N/A	1.02054165	N/A	1	UNKNOWN: USER IMPORTED
N0006O23	3	62061842	3p14.3	1.008267654	N/A	1.008267654	N/A	1	UNKNOWN: USER IMPORTED
N0429L01	3	62077884	3p14.3	0.705314647	N/A	0.705314647	N/A	1	UNKNOWN: USER IMPORTED
N0126N04	3	62213685	3p14.3	0.937628517	N/A	0.937628517	N/A	1	UNKNOWN: USER IMPORTED
N0114P15	3	62353166	3p14.3	0.934952434	N/A	0.934952434	N/A	1	UNKNOWN: USER IMPORTED
N0081E16	3	62486450	3p14.3	0.915744731	N/A	0.915744731	N/A	1	UNKNOWN: USER IMPORTED
N0796G21	3	62656127	3p14.3	0.90214254	N/A	0.90214254	N/A	1	UNKNOWN: USER IMPORTED
N0766M01	3	62747566	3p14.2	1.079494241	N/A	1.079494241	N/A	1	UNKNOWN: USER IMPORTED
N0129K20	3	62864769	3p14.2	1.100763461	N/A	1.100763461	N/A	1	UNKNOWN: USER IMPORTED
N0413M19	3	62905262	3p14.2	1.06940794	N/A	1.06940794	N/A	1	UNKNOWN: USER IMPORTED
N0224F06	3	63099946	3p14.2	0.876089703	N/A	0.876089703	N/A	1	UNKNOWN: USER IMPORTED
N0177C11	3	63187677	3p14.2	0.985006479	N/A	0.985006479	N/A	1	UNKNOWN: USER IMPORTED
N0809P22	3	63198818	3p14.2	0.946221749	N/A	0.946221749	N/A	1	UNKNOWN: USER IMPORTED
N0672O06	3	63341732	3p14.2	0.973597338	N/A	0.973597338	N/A	1	UNKNOWN: USER IMPORTED
N0693P22	3	63429438	3p14.2	1.03049336	N/A	1.03049336	N/A	1	UNKNOWN: USER IMPORTED
N0572I09	3	63614199	3p14.2	0.992947064	N/A	0.992947064	N/A	1	UNKNOWN: USER IMPORTED
N0601L11	3	63791594	3p14.2	1.050868738	N/A	1.050868738	N/A	1	UNKNOWN: USER IMPORTED
N0159M08	3	63927483	3p14.2	1.029823869	N/A	1.029823869	N/A	1	UNKNOWN: USER IMPORTED
N0795J19	3	64065527	3p14.2	0.992359605	N/A	0.992359605	N/A	1	UNKNOWN: USER IMPORTED
N0282F19	3	64448978	3p14.2	0.999293678	N/A	0.999293678	N/A	1	UNKNOWN: USER IMPORTED
N0589G04	3	64607050	3p14.2	0.984524188	N/A	0.984524188	N/A	1	UNKNOWN: USER IMPORTED
N0752E08	3	64654763	3p14.2	1.007797773	N/A	1.007797773	N/A	1	UNKNOWN: USER IMPORTED
N0745N03	3	64864629	3p14.2	0.987597185	N/A	0.987597185	N/A	1	UNKNOWN: USER IMPORTED
N0597N04	3	65007998	3p14.2	0.798945372	N/A	0.798945372	N/A	1	UNKNOWN: USER IMPORTED
N0725H13	3	65170969	3p14.2	1.018864014	N/A	1.018864014	N/A	1	UNKNOWN: USER IMPORTED
N0169J09	3	65293954	3p14.2	1.111282333	N/A	1.111282333	N/A	1	UNKNOWN: USER IMPORTED
N0487G09	3	65394018	3p14.2	0.9212684	N/A	0.9212684	N/A	1	UNKNOWN: USER IMPORTED
N0175F09	3	65681220	3p14.2	0.922385999	N/A	0.922385999	N/A	1	UNKNOWN: USER IMPORTED
N0583I22	3	65729036	3p14.2	0.851140906	N/A	0.851140906	N/A	1	UNKNOWN: USER IMPORTED
N0440A11	3	65794542	3p14.2	1.028175725	N/A	1.028175725	N/A	1	UNKNOWN: USER IMPORTED
N0780K19	3	66127441	3p14.2	1.038140498	N/A	1.038140498	N/A	1	UNKNOWN: USER IMPORTED
N0207P04	3	66250472	3p14.2	1.007493361	N/A	1.007493361	N/A	1	UNKNOWN: USER IMPORTED
N0792B19	3	66281307	3p14.2	1.0112815	N/A	1.0112815	N/A	1	UNKNOWN: USER IMPORTED
N0814M22	3	66469924	3p14.2	0.926658864	N/A	0.926658864	N/A	1	UNKNOWN: USER IMPORTED
N0798M01	3	66703323	3p14.1	1.087373845	N/A	1.087373845	N/A	1	UNKNOWN: USER IMPORTED
N0367N10	3	66854320	3p14.1	1.007909603	N/A	1.007909603	N/A	1	UNKNOWN: USER IMPORTED
N0097M18	3	67009452	3p14.1	0.950585661	N/A	0.950585661	N/A	1	UNKNOWN: USER IMPORTED
N0697B05	3	67025622	3p14.1	0.906991573	N/A	0.906991573	N/A	1	UNKNOWN: USER IMPORTED
N0413B03	3	67141801	3p14.1	0.989933845	N/A	0.989933845	N/A	1	UNKNOWN: USER IMPORTED
N0443N13	3	67248783	3p14.1	0.884633255	N/A	0.884633255	N/A	1	UNKNOWN: USER IMPORTED
N0629O13	3	67497077	3p14.1	0.877471238	N/A	0.877471238	N/A	1	UNKNOWN: USER IMPORTED
N0324P19	3	67551834	3p14.1	1.017068711	N/A	1.017068711	N/A	1	UNKNOWN: USER IMPORTED
N0140J03	3	67812186	3p14.1	0.961285537	N/A	0.961285537	N/A	1	UNKNOWN: USER IMPORTED
N0365L22	3	67896272	3p14.1	0.907821781	N/A	0.907821781	N/A	1	UNKNOWN: USER IMPORTED
N0607B07	3	68019261	3p14.1	0.998425656	N/A	0.998425656	N/A	1	UNKNOWN: USER IMPORTED
N0692D04	3	68189678	3p14.1	1.013787761	N/A	1.013787761	N/A	1	UNKNOWN: USER IMPORTED
N0259O22	3	68352549	3p14.1	0.995950015	N/A	0.995950015	N/A	1	UNKNOWN: USER IMPORTED
N0349M17	3	68508802	3p14.1	0.975781867	N/A	0.975781867	N/A	1	UNKNOWN: USER IMPORTED
N0129L10	3	68598751	3p14.1	1.030268712	N/A	1.030268712	N/A	1	UNKNOWN: USER IMPORTED
N0236P22	3	68773502	3p14.1	0.955633413	N/A	0.955633413	N/A	1	UNKNOWN: USER IMPORTED
N0421M06	3	68777158	3p14.1	0.990025496	N/A	0.990025496	N/A	1	UNKNOWN: USER IMPORTED
N0582M04	3	68933775	3p14.1	0.900357924	N/A	0.900357924	N/A	1	UNKNOWN: USER IMPORTED
N0784N03	3	68973720	3p14.1	1.066807862	N/A	1.066807862	N/A	1	UNKNOWN: USER IMPORTED
N0100N16	3	68991891	3p14.1	0.91359385	N/A	0.91359385	N/A	1	UNKNOWN: USER IMPORTED
N0152N21	3	69124547	3p14.1	0.999410564	N/A	0.999410564	N/A	1	UNKNOWN: USER IMPORTED
N0141F10	3	69224830	3p14.1	1.049104509	N/A	1.049104509	N/A	1	UNKNOWN: USER IMPORTED
N0298P19	3	69373998	3p14.1	1.025707961	N/A	1.025707961	N/A	1	UNKNOWN: USER IMPORTED
N0384B24	3	69467356	3p14.1	0.995872783	N/A	0.995872783	N/A	1	UNKNOWN: USER IMPORTED
N0714A10	3	69641507	3p14.1	1.055075495	N/A	1.055075495	N/A	1	UNKNOWN: USER IMPORTED
N0162G21	3	69827560	3p14.1	0.937333703	N/A	0.937333703	N/A	1	UNKNOWN: USER IMPORTED
N0767D18	3	70028502	3p12.3	1.03645346	N/A	1.03645346	N/A	1	UNKNOWN: USER IMPORTED
N0476N13	3	70097885	3p12.3	0.968329589	N/A	0.968329589	N/A	1	UNKNOWN: USER IMPORTED
N0679P15	3	70274699	3p12.3	1.002017392	N/A	1.002017392	N/A	1	UNKNOWN: USER IMPORTED
N0118O11	3	70368038	3p12.3	0.959362471	N/A	0.959362471	N/A	1	UNKNOWN: USER IMPORTED
N0806H15	3	70453930	3p12.3	1.065039081	N/A	1.065039081	N/A	1	UNKNOWN: USER IMPORTED
N0111L13	3	70625017	3p12.3	0.877171378	N/A	0.877171378	N/A	1	UNKNOWN: USER IMPORTED
N0079P21	3	70739027	3p12.3	0.963294801	N/A	0.963294801	N/A	1	UNKNOWN: USER IMPORTED
N0649C03	3	70885726	3p12.3	1.024112861	N/A	1.024112861	N/A	1	UNKNOWN: USER IMPORTED
N0135M05	3	70985443	3p12.3	1.059524813	N/A	1.059524813	N/A	1	UNKNOWN: USER IMPORTED
N0049E03	3	71260705	3p12.3	0.984503584	N/A	0.984503584	N/A	1	UNKNOWN: USER IMPORTED
N0713J07	3	71394153	3p12.3	1.075143492	N/A	1.075143492	N/A	1	UNKNOWN: USER IMPORTED
N0705L22	3	71539002	3p12.3	1.032425135	N/A	1.032425135	N/A	1	UNKNOWN: USER IMPORTED
N0237B10	3	71877042	3p12.3	0.928371039	N/A	0.928371039	N/A	1	UNKNOWN: USER IMPORTED
N0447M04	3	72113221	3p12.3	1.160525774	N/A	1.160525774	N/A	1	UNKNOWN: USER IMPORTED
N0654C22	3	72325298	3p12.3	1.038975258	N/A	1.038975258	N/A	1	UNKNOWN: USER IMPORTED
N0624D20	3	72474089	3p12.3	1.077388487	N/A	1.077388487	N/A	1	UNKNOWN: USER IMPORTED
N0728B21	3	72635429	3p12.3	1.027366992	N/A	1.027366992	N/A	1	UNKNOWN: USER IMPORTED
N0349E16	3	72676347	3p12.3	1.043117689	N/A	1.043117689	N/A	1	UNKNOWN: USER IMPORTED
M2230M16	3	72866568	3p12.3	1.188974923	N/A	1.188974923	N/A	1	UNKNOWN: USER IMPORTED
N0046N01	3	72956181	3p12.3	0.963056694	N/A	0.963056694	N/A	1	UNKNOWN: USER IMPORTED
N0268J14	3	73074534	3p12.3	1.024498523	N/A	1.024498523	N/A	1	UNKNOWN: USER IMPORTED
N0606P16	3	73194120	3p12.3	0.903671136	N/A	0.903671136	N/A	1	UNKNOWN: USER IMPORTED
N0470O16	3	73284054	3p12.3	0.953508262	N/A	0.953508262	N/A	1	UNKNOWN: USER IMPORTED
N0137M15	3	73488193	3p12.3	1.151497299	N/A	1.151497299	N/A	1	UNKNOWN: USER IMPORTED
N0020B07	3	73577888	3p12.3	0.927249778	N/A	0.927249778	N/A	1	UNKNOWN: USER IMPORTED
N0744B04	3	73684252	3p12.3	0.895760062	N/A	0.895760062	N/A	1	UNKNOWN: USER IMPORTED
N0345M04	3	73957022	3p12.3	0.917792591	N/A	0.917792591	N/A	1	UNKNOWN: USER IMPORTED
N0804F19	3	73964367	3p12.3	0.985005846	N/A	0.985005846	N/A	1	UNKNOWN: USER IMPORTED
M2365C16	3	74210294	3p12.3	0.778550894	N/A	0.778550894	N/A	1	UNKNOWN: USER IMPORTED
N0282J12	3	74215475	3p12.3	0.968899225	N/A	0.968899225	N/A	1	UNKNOWN: USER IMPORTED
N0238A07	3	74323615	3p12.3	1.002893915	N/A	1.002893915	N/A	1	UNKNOWN: USER IMPORTED
N0030K05	3	74412442	3p12.3	0.823103447	N/A	0.823103447	N/A	1	UNKNOWN: USER IMPORTED
N0451P02	3	74729483	3p12.3	1.042529744	N/A	1.042529744	N/A	1	UNKNOWN: USER IMPORTED
N0473O09	3	74851892	3p12.3	0.7481957	N/A	0.7481957	N/A	1	UNKNOWN: USER IMPORTED
N0147O10	3	75085463	3p12.3	0.879858247	N/A	0.879858247	N/A	1	UNKNOWN: USER IMPORTED
N0475J14	3	75235582	3p12.3	1.05213221	N/A	1.05213221	N/A	1	UNKNOWN: USER IMPORTED
M2026G06	3	75363871	3p12.3	0.889061889	N/A	0.889061889	N/A	1	UNKNOWN: USER IMPORTED
N0666K17	3	75519627	3p12.3	1.056236836	N/A	1.056236836	N/A	1	UNKNOWN: USER IMPORTED
N0089H10	3	75827405	3p12.3	0.942942086	N/A	0.942942086	N/A	1	UNKNOWN: USER IMPORTED
N0033G18	3	75946560	3p12.3	0.960855143	N/A	0.960855143	N/A	1	UNKNOWN: USER IMPORTED
N0264B09	3	76211198	3p12.3	0.950266205	N/A	0.950266205	N/A	1	UNKNOWN: USER IMPORTED
N0111E19	3	76405167	3p12.3	1.023598546	N/A	1.023598546	N/A	1	UNKNOWN: USER IMPORTED
N0141J18	3	76580542	3p12.3	1.050186283	N/A	1.050186283	N/A	1	UNKNOWN: USER IMPORTED
N0269B11	3	76659692	3p12.3	0.819236928	N/A	0.819236928	N/A	1	UNKNOWN: USER IMPORTED
N0473M17	3	76951200	3p12.3	0.993776995	N/A	0.993776995	N/A	1	UNKNOWN: USER IMPORTED
N0021G05	3	77049353	3p12.3	0.896102378	N/A	0.896102378	N/A	1	UNKNOWN: USER IMPORTED
M2342H15	3	77241717	3p12.3	0.803455156	N/A	0.803455156	N/A	1	UNKNOWN: USER IMPORTED
N0585H12	3	77286741	3p12.2	0.927834852	N/A	0.927834852	N/A	1	UNKNOWN: USER IMPORTED
N0342C02	3	77400412	3p12.2	0.965043196	N/A	0.965043196	N/A	1	UNKNOWN: USER IMPORTED
N0568F24	3	77466741	3p12.2	1.010993021	N/A	1.010993021	N/A	1	UNKNOWN: USER IMPORTED
N0265K16	3	77643412	3p12.2	0.92340414	N/A	0.92340414	N/A	1	UNKNOWN: USER IMPORTED
N0198O02	3	77657470	3p12.2	0.883901912	N/A	0.883901912	N/A	1	UNKNOWN: USER IMPORTED
N0264E24	3	77663952	3p12.2	0.986574532	N/A	0.986574532	N/A	1	UNKNOWN: USER IMPORTED
N0025P24	3	78032278	3p12.2	0.977739669	N/A	0.977739669	N/A	1	UNKNOWN: USER IMPORTED
M2200K23	3	78117907	3p12.2	0.865403582	N/A	0.865403582	N/A	1	UNKNOWN: USER IMPORTED
N0347G18	3	78243442	3p12.2	1.058509245	N/A	1.058509245	N/A	1	UNKNOWN: USER IMPORTED
N0362A13	3	78299883	3p12.2	1.061232237	N/A	1.061232237	N/A	1	UNKNOWN: USER IMPORTED
N0779I04	3	78334027	3p12.2	1.102100463	N/A	1.102100463	N/A	1	UNKNOWN: USER IMPORTED
N0297G13	3	78533735	3p12.2	0.864434725	N/A	0.864434725	N/A	1	UNKNOWN: USER IMPORTED
N0599E11	3	78669591	3p12.2	1.096934548	N/A	1.096934548	N/A	1	UNKNOWN: USER IMPORTED
N0104L22	3	78717165	3p12.2	0.902004881	N/A	0.902004881	N/A	1	UNKNOWN: USER IMPORTED
N0619L10	3	78856907	3p12.2	1.138653765	N/A	1.138653765	N/A	1	UNKNOWN: USER IMPORTED
N0206A03	3	79014660	3p12.2	0.750214563	N/A	0.750214563	N/A	1	UNKNOWN: USER IMPORTED
N0377E04	3	79181651	3p12.2	0.96226053	N/A	0.96226053	N/A	1	UNKNOWN: USER IMPORTED
N0143B12	3	79246831	3p12.2	1.168086615	N/A	1.168086615	N/A	1	UNKNOWN: USER IMPORTED
N0168E23	3	79305808	3p12.2	0.939576225	N/A	0.939576225	N/A	1	UNKNOWN: USER IMPORTED
N0032K02	3	79634288	3p12.1	0.944452275	N/A	0.944452275	N/A	1	UNKNOWN: USER IMPORTED
N0695G06	3	79660773	3p12.1	0.933296669	N/A	0.933296669	N/A	1	UNKNOWN: USER IMPORTED
N0791H07	3	79840318	3p12.1	0.951882187	N/A	0.951882187	N/A	1	UNKNOWN: USER IMPORTED
N0619J02	3	80066387	3p12.1	0.933142582	N/A	0.933142582	N/A	1	UNKNOWN: USER IMPORTED
N0036C14	3	80127325	3p12.1	0.783433772	N/A	0.783433772	N/A	1	UNKNOWN: USER IMPORTED
N0046H02	3	80353018	3p12.1	0.906174032	N/A	0.906174032	N/A	1	UNKNOWN: USER IMPORTED
N0067G12	3	80498129	3p12.1	0.944430503	N/A	0.944430503	N/A	1	UNKNOWN: USER IMPORTED
N0124L15	3	80641364	3p12.1	1.075238893	N/A	1.075238893	N/A	1	UNKNOWN: USER IMPORTED
N0455B21	3	80693227	3p12.1	0.979622062	N/A	0.979622062	N/A	1	UNKNOWN: USER IMPORTED
N0089C19	3	81041569	3p12.1	0.98332722	N/A	0.98332722	N/A	1	UNKNOWN: USER IMPORTED
N0775M08	3	81047803	3p12.1	1.018454106	N/A	1.018454106	N/A	1	UNKNOWN: USER IMPORTED
N0291P10	3	81283427	3p12.1	1.06481275	N/A	1.06481275	N/A	1	UNKNOWN: USER IMPORTED
N0782K05	3	81405760	3p12.1	0.89949585	N/A	0.89949585	N/A	1	UNKNOWN: USER IMPORTED
N0142L01	3	81460997	3p11.2	1.012714497	N/A	1.012714497	N/A	1	UNKNOWN: USER IMPORTED
N0083J04	3	81677508	3p11.2	1.020725723	N/A	1.020725723	N/A	1	UNKNOWN: USER IMPORTED
N0787F15	3	81840712	3p11.2	0.979848897	N/A	0.979848897	N/A	1	UNKNOWN: USER IMPORTED
N0789K03	3	82000884	3p11.2	0.994986383	N/A	0.994986383	N/A	1	UNKNOWN: USER IMPORTED
N0026G10	3	82137294	3p11.2	0.99273163	N/A	0.99273163	N/A	1	UNKNOWN: USER IMPORTED
N0735G06	3	82265248	3p11.2	1.090704771	N/A	1.090704771	N/A	1	UNKNOWN: USER IMPORTED
N0318G19	3	82307382	3p11.2	0.911973118	N/A	0.911973118	N/A	1	UNKNOWN: USER IMPORTED
N0001E05	3	82450645	3p11.1	0.891064225	N/A	0.891064225	N/A	1	UNKNOWN: USER IMPORTED
N0746I01	3	82462773	3p11.1	0.849113136	N/A	0.849113136	N/A	1	UNKNOWN: USER IMPORTED
N0657G02	3	82626391	3p11.1	0.942538016	N/A	0.942538016	N/A	1	UNKNOWN: USER IMPORTED
N0563O22	3	82646674	3p11.1	1.080660333	N/A	1.080660333	N/A	1	UNKNOWN: USER IMPORTED
N0619K09	3	82807794	3p11.1	0.917282234	N/A	0.917282234	N/A	1	UNKNOWN: USER IMPORTED
N0293J15	3	82987840	3p11.1	0.980252016	N/A	0.980252016	N/A	1	UNKNOWN: USER IMPORTED
N0154G17	3	83184452	3p11.1	0.944261472	N/A	0.944261472	N/A	1	UNKNOWN: USER IMPORTED
N0672D20	3	83200184	3p11.1	1.259797441	N/A	1.259797441	N/A	1	UNKNOWN: USER IMPORTED
M2107H08	3	83460644	3p11.1	0.864808809	N/A	0.864808809	N/A	1	UNKNOWN: USER IMPORTED
N0171G07	3	83644981	3p11.1	0.864547544	N/A	0.864547544	N/A	1	UNKNOWN: USER IMPORTED
N0079F05	3	83692092	3p11.1	1.000593499	N/A	1.000593499	N/A	1	UNKNOWN: USER IMPORTED
N0761P18	3	83805023	3p11.1	0.89980343	N/A	0.89980343	N/A	1	UNKNOWN: USER IMPORTED
N0472I03	3	83860550	3p11.1	0.731319388	N/A	0.731319388	N/A	1	UNKNOWN: USER IMPORTED
N0109I04	3	84005749	3p11.1	0.910704401	N/A	0.910704401	N/A	1	UNKNOWN: USER IMPORTED
N0125K01	3	84077286	3p11.1	0.934048102	N/A	0.934048102	N/A	1	UNKNOWN: USER IMPORTED
N0146M06	3	84161513	3p11.1	0.879480205	N/A	0.879480205	N/A	1	UNKNOWN: USER IMPORTED
N0072B20	3	84325476	3p11.1	0.839794696	N/A	0.839794696	N/A	1	UNKNOWN: USER IMPORTED
N0788E22	3	84499342	3q11.1	1.113471414	N/A	1.113471414	N/A	1	UNKNOWN: USER IMPORTED
N0482K02	3	84662748	3q11.1	0.962574542	N/A	0.962574542	N/A	1	UNKNOWN: USER IMPORTED
N0268H24	3	84874789	3q11.1	1.058108936	N/A	1.058108936	N/A	1	UNKNOWN: USER IMPORTED
M2120G08	3	85028667	3q11.1	0.94285282	N/A	0.94285282	N/A	1	UNKNOWN: USER IMPORTED
N0639P09	3	85169861	3q11.1	0.888221686	N/A	0.888221686	N/A	1	UNKNOWN: USER IMPORTED
N0041O13	3	85327983	3q11.1	0.963332407	N/A	0.963332407	N/A	1	UNKNOWN: USER IMPORTED
N0036I16	3	85442297	3q11.1	1.018137323	N/A	1.018137323	N/A	1	UNKNOWN: USER IMPORTED
N0706M10	3	85596712	3q11.1	1.036699287	N/A	1.036699287	N/A	1	UNKNOWN: USER IMPORTED
N0259G06	3	85716952	3q11.1	0.907015126	N/A	0.907015126	N/A	1	UNKNOWN: USER IMPORTED
N0488K01	3	85761464	3q11.1	1.075968455	N/A	1.075968455	N/A	1	UNKNOWN: USER IMPORTED
N0639H15	3	85866704	3q11.1	1.001072484	N/A	1.001072484	N/A	1	UNKNOWN: USER IMPORTED
N0144C05	3	86021304	3q11.1	0.833867749	N/A	0.833867749	N/A	1	UNKNOWN: USER IMPORTED
N0321C11	3	86077339	3q11.1	0.940570812	N/A	0.940570812	N/A	1	UNKNOWN: USER IMPORTED
N0570H17	3	86192331	3q11.1	0.873255377	N/A	0.873255377	N/A	1	UNKNOWN: USER IMPORTED
N0325N23	3	86352121	3q11.1	0.891696902	N/A	0.891696902	N/A	1	UNKNOWN: USER IMPORTED
N0223F17	3	86428678	3q11.1	1.009537855	N/A	1.009537855	N/A	1	UNKNOWN: USER IMPORTED
N0582G24	3	86514246	3q11.1	1.050601833	N/A	1.050601833	N/A	1	UNKNOWN: USER IMPORTED
N0473N10	3	86795591	3q11.1	0.856554231	N/A	0.856554231	N/A	1	UNKNOWN: USER IMPORTED
N0660O09	3	86935149	3q11.1	1.041643127	N/A	1.041643127	N/A	1	UNKNOWN: USER IMPORTED
N0491D12	3	87173568	3q11.1	0.982199804	N/A	0.982199804	N/A	1	UNKNOWN: USER IMPORTED
N0280J06	3	87398427	3q11.1	1.104002549	N/A	1.104002549	N/A	1	UNKNOWN: USER IMPORTED
N0288B15	3	87527558	3q11.1	0.943097063	N/A	0.943097063	N/A	1	UNKNOWN: USER IMPORTED
N0715B23	3	87643781	3q11.1	1.022237594	N/A	1.022237594	N/A	1	UNKNOWN: USER IMPORTED
N0153H10	3	87855039	3q11.1	0.97842826	N/A	0.97842826	N/A	1	UNKNOWN: USER IMPORTED
N0570I07	3	88024256	3q11.1	0.927669583	N/A	0.927669583	N/A	1	UNKNOWN: USER IMPORTED
N0416P02	3	88134953	3q11.1	0.94990756	N/A	0.94990756	N/A	1	UNKNOWN: USER IMPORTED
M2297P10	3	88275566	3q11.1	0.997060676	N/A	0.997060676	N/A	1	UNKNOWN: USER IMPORTED
N0583E01	3	88353945	3q11.1	1.252872938	N/A	1.252872938	N/A	1	UNKNOWN: USER IMPORTED
N0264F21	3	88506419	3q11.1	0.847084376	N/A	0.847084376	N/A	1	UNKNOWN: USER IMPORTED
N0438K06	3	88642791	3q11.1	1.080788887	N/A	1.080788887	N/A	1	UNKNOWN: USER IMPORTED
N0535I05	3	88800734	3q11.1	0.943847012	N/A	0.943847012	N/A	1	UNKNOWN: USER IMPORTED
N0598N21	3	88969174	3q11.1	0.954923644	N/A	0.954923644	N/A	1	UNKNOWN: USER IMPORTED
N0784B09	3	89164079	3q11.1	0.936757832	N/A	0.936757832	N/A	1	UNKNOWN: USER IMPORTED
F0647I24	3	89336012	3q11.1	0.880853824	N/A	0.880853824	N/A	1	UNKNOWN: USER IMPORTED
N0084M14	3	89605390	3q11.1	0.946840867	N/A	0.946840867	N/A	1	UNKNOWN: USER IMPORTED
N0714D16	3	89859265	3q11.1	0.814037365	N/A	0.814037365	N/A	1	UNKNOWN: USER IMPORTED
N0439O20	3	89885458	3q11.1	1.004600349	N/A	1.004600349	N/A	1	UNKNOWN: USER IMPORTED
M2005P05	3	94890805	3q12.1	1.014161844	N/A	1.014161844	N/A	1	UNKNOWN: USER IMPORTED
N0586O12	3	94974046	3q12.1	1.02690394	N/A	1.02690394	N/A	1	UNKNOWN: USER IMPORTED
N0631O04	3	95106292	3q12.1	1.040162627	N/A	1.040162627	N/A	1	UNKNOWN: USER IMPORTED
N0612G22	3	95280584	3q12.1	0.973049672	N/A	0.973049672	N/A	1	UNKNOWN: USER IMPORTED
N0818I19	3	95294533	3q12.1	1.035598709	N/A	1.035598709	N/A	1	UNKNOWN: USER IMPORTED
N0752K18	3	95397815	3q12.1	1.020768673	N/A	1.020768673	N/A	1	UNKNOWN: USER IMPORTED
N0071I09	3	95421133	3q12.1	0.933963389	N/A	0.933963389	N/A	1	UNKNOWN: USER IMPORTED
N0325C07	3	95513756	3q12.1	0.888147463	N/A	0.888147463	N/A	1	UNKNOWN: USER IMPORTED
N0513A06	3	95550613	3q12.1	0.976084696	N/A	0.976084696	N/A	1	UNKNOWN: USER IMPORTED
N0021I16	3	95642816	3q12.1	0.906114852	N/A	0.906114852	N/A	1	UNKNOWN: USER IMPORTED
N0239D13	3	95747304	3q12.1	0.955837872	N/A	0.955837872	N/A	1	UNKNOWN: USER IMPORTED
N0565L19	3	95821750	3q12.2	0.812585565	N/A	0.812585565	N/A	1	UNKNOWN: USER IMPORTED
N0182F06	3	95883450	3q12.2	1.006347062	N/A	1.006347062	N/A	1	UNKNOWN: USER IMPORTED
N0734G18	3	95984003	3q12.2	0.926986336	N/A	0.926986336	N/A	1	UNKNOWN: USER IMPORTED
N0184F03	3	95997711	3q12.2	1.01363021	N/A	1.01363021	N/A	1	UNKNOWN: USER IMPORTED
N0596M19	3	96014636	3q12.2	0.846820143	N/A	0.846820143	N/A	1	UNKNOWN: USER IMPORTED
N0475K20	3	96223871	3q12.2	0.878531142	N/A	0.878531142	N/A	1	UNKNOWN: USER IMPORTED
N0719P04	3	96246189	3q12.2	1.022103597	N/A	1.022103597	N/A	1	UNKNOWN: USER IMPORTED
N0125B22	3	96311275	3q12.2	1.31225424	N/A	1.31225424	N/A	1	UNKNOWN: USER IMPORTED
M2008E17	3	96315699	3q12.2	0.894612774	N/A	0.894612774	N/A	1	UNKNOWN: USER IMPORTED
N0002F04	3	96322178	3q12.2	0.93475223	N/A	0.93475223	N/A	1	UNKNOWN: USER IMPORTED
N0219E24	3	96495493	3q12.2	1.030342044	N/A	1.030342044	N/A	1	UNKNOWN: USER IMPORTED
N0519B15	3	96718331	3q12.2	0.949403438	N/A	0.949403438	N/A	1	UNKNOWN: USER IMPORTED
N0740B07	3	96938693	3q12.2	0.977062459	N/A	0.977062459	N/A	1	UNKNOWN: USER IMPORTED
N0096O13	3	96978391	3q12.2	0.747610823	N/A	0.747610823	N/A	1	UNKNOWN: USER IMPORTED
N0606G02	3	97071489	3q12.2	1.039273733	N/A	1.039273733	N/A	1	UNKNOWN: USER IMPORTED
N0124D09	3	97426035	3q12.3	0.943216117	N/A	0.943216117	N/A	1	UNKNOWN: USER IMPORTED
N0215L17	3	97582309	3q12.3	0.862961153	N/A	0.862961153	N/A	1	UNKNOWN: USER IMPORTED
N0723N22	3	97699621	3q12.3	0.929274777	N/A	0.929274777	N/A	1	UNKNOWN: USER IMPORTED
N0603F02	3	97857420	3q12.3	0.888133608	N/A	0.888133608	N/A	1	UNKNOWN: USER IMPORTED
N0271J08	3	98091628	3q12.3	0.954831113	N/A	0.954831113	N/A	1	UNKNOWN: USER IMPORTED
N0419H08	3	98244924	3q12.3	0.842724027	N/A	0.842724027	N/A	1	UNKNOWN: USER IMPORTED
N0529P09	3	98327588	3q12.3	0.85875024	N/A	0.85875024	N/A	1	UNKNOWN: USER IMPORTED
N0092L17	3	98448267	3q12.3	0.870829772	N/A	0.870829772	N/A	1	UNKNOWN: USER IMPORTED
N0543E07	3	98673703	3q12.3	0.961789264	N/A	0.961789264	N/A	1	UNKNOWN: USER IMPORTED
N0389G06	3	98757211	3q12.3	0.900126448	N/A	0.900126448	N/A	1	UNKNOWN: USER IMPORTED
N0565P24	3	99017083	3q12.3	0.954750358	N/A	0.954750358	N/A	1	UNKNOWN: USER IMPORTED
N0544E19	3	99047439	3q12.3	0.87324647	N/A	0.87324647	N/A	1	UNKNOWN: USER IMPORTED
N0292M02	3	99139518	3q12.3	1.110881529	N/A	1.110881529	N/A	1	UNKNOWN: USER IMPORTED
N0624E15	3	99266527	3q12.3	1.022620882	N/A	1.022620882	N/A	1	UNKNOWN: USER IMPORTED
N0641F04	3	99389652	3q12.3	1.007690398	N/A	1.007690398	N/A	1	UNKNOWN: USER IMPORTED
N0310M06	3	99470357	3q12.3	0.966517263	N/A	0.966517263	N/A	1	UNKNOWN: USER IMPORTED
N0629I20	3	99504861	3q12.3	0.955088023	N/A	0.955088023	N/A	1	UNKNOWN: USER IMPORTED
N0569H14	3	99656962	3q12.3	0.985481426	N/A	0.985481426	N/A	1	UNKNOWN: USER IMPORTED
N0594P08	3	99827825	3q13.11	1.100183533	N/A	1.100183533	N/A	1	UNKNOWN: USER IMPORTED
N0710B03	3	99912448	3q13.11	0.879292174	N/A	0.879292174	N/A	1	UNKNOWN: USER IMPORTED
N0190F17	3	100088876	3q13.11	1.030318491	N/A	1.030318491	N/A	1	UNKNOWN: USER IMPORTED
N0779P15	3	100342138	3q13.11	1.000367367	N/A	1.000367367	N/A	1	UNKNOWN: USER IMPORTED
N0077N05	3	100504458	3q13.11	0.977967979	N/A	0.977967979	N/A	1	UNKNOWN: USER IMPORTED
N0433D21	3	100580484	3q13.11	0.988317652	N/A	0.988317652	N/A	1	UNKNOWN: USER IMPORTED
N0383I23	3	100752823	3q13.11	1.078887295	N/A	1.078887295	N/A	1	UNKNOWN: USER IMPORTED
M2014B13	3	100773647	3q13.11	0.90132688	N/A	0.90132688	N/A	1	UNKNOWN: USER IMPORTED
N0560A22	3	100986369	3q13.11	1.018023613	N/A	1.018023613	N/A	1	UNKNOWN: USER IMPORTED
N0320C17	3	101247476	3q13.11	1.087659158	N/A	1.087659158	N/A	1	UNKNOWN: USER IMPORTED
N0423M09	3	101326653	3q13.11	1.010360443	N/A	1.010360443	N/A	1	UNKNOWN: USER IMPORTED
N0527F18	3	101593815	3q13.11	1.011998494	N/A	1.011998494	N/A	1	UNKNOWN: USER IMPORTED
N0259H19	3	101602532	3q13.11	0.892868931	N/A	0.892868931	N/A	1	UNKNOWN: USER IMPORTED
N0049H03	3	101790403	3q13.11	0.885792122	N/A	0.885792122	N/A	1	UNKNOWN: USER IMPORTED
N0168G07	3	101916305	3q13.11	1.011382938	N/A	1.011382938	N/A	1	UNKNOWN: USER IMPORTED
N0354H13	3	102097499	3q13.11	0.964623193	N/A	0.964623193	N/A	1	UNKNOWN: USER IMPORTED
N0657N05	3	102196673	3q13.11	0.999628106	N/A	0.999628106	N/A	1	UNKNOWN: USER IMPORTED
N0424J06	3	102540619	3q13.11	1.022633054	N/A	1.022633054	N/A	1	UNKNOWN: USER IMPORTED
N0730D03	3	102944058	3q13.11	1.037727719	N/A	1.037727719	N/A	1	UNKNOWN: USER IMPORTED
N0496M12	3	103092706	3q13.11	1.133175124	N/A	1.133175124	N/A	1	UNKNOWN: USER IMPORTED
N0108D10	3	103242966	3q13.11	1.119624989	N/A	1.119624989	N/A	1	UNKNOWN: USER IMPORTED
N0332I03	3	103391425	3q13.11	0.924951044	N/A	0.924951044	N/A	1	UNKNOWN: USER IMPORTED
N0365D11	3	103491072	3q13.11	0.964325213	N/A	0.964325213	N/A	1	UNKNOWN: USER IMPORTED
N0138B23	3	103632056	3q13.12	1.0385605	N/A	1.0385605	N/A	1	UNKNOWN: USER IMPORTED
N0690C10	3	103748667	3q13.12	0.907621973	N/A	0.907621973	N/A	1	UNKNOWN: USER IMPORTED
N0114B13	3	103870270	3q13.12	0.989996799	N/A	0.989996799	N/A	1	UNKNOWN: USER IMPORTED
N0033J11	3	104010063	3q13.12	0.965291002	N/A	0.965291002	N/A	1	UNKNOWN: USER IMPORTED
N0592K22	3	104162223	3q13.12	0.93702741	N/A	0.93702741	N/A	1	UNKNOWN: USER IMPORTED
N0798N05	3	104191207	3q13.12	0.888107877	N/A	0.888107877	N/A	1	UNKNOWN: USER IMPORTED
N0150B01	3	104389076	3q13.12	0.950742716	N/A	0.950742716	N/A	1	UNKNOWN: USER IMPORTED
N0490H13	3	104444255	3q13.12	1.007809946	N/A	1.007809946	N/A	1	UNKNOWN: USER IMPORTED
N0680F06	3	104586726	3q13.12	0.959088539	N/A	0.959088539	N/A	1	UNKNOWN: USER IMPORTED
N0355B08	3	104760653	3q13.12	1.038536452	N/A	1.038536452	N/A	1	UNKNOWN: USER IMPORTED
N0445N04	3	104928060	3q13.12	0.948863293	N/A	0.948863293	N/A	1	UNKNOWN: USER IMPORTED
N0432P16	3	105016545	3q13.12	0.892229426	N/A	0.892229426	N/A	1	UNKNOWN: USER IMPORTED
N0335K06	3	105152811	3q13.12	0.855572509	N/A	0.855572509	N/A	1	UNKNOWN: USER IMPORTED
N0725A20	3	105476447	3q13.12	0.88705985	N/A	0.88705985	N/A	1	UNKNOWN: USER IMPORTED
N0756B22	3	105554461	3q13.12	0.844912119	N/A	0.844912119	N/A	1	UNKNOWN: USER IMPORTED
N0320P01	3	105764676	3q13.12	0.930627514	N/A	0.930627514	N/A	1	UNKNOWN: USER IMPORTED
N0675I21	3	105907837	3q13.13	0.873651232	N/A	0.873651232	N/A	1	UNKNOWN: USER IMPORTED
N0606P18	3	105960791	3q13.13	0.953118344	N/A	0.953118344	N/A	1	UNKNOWN: USER IMPORTED
N0721C11	3	106105926	3q13.13	0.965461813	N/A	0.965461813	N/A	1	UNKNOWN: USER IMPORTED
N0434O06	3	106116379	3q13.13	1.051650355	N/A	1.051650355	N/A	1	UNKNOWN: USER IMPORTED
N0320N17	3	106191017	3q13.13	0.787793131	N/A	0.787793131	N/A	1	UNKNOWN: USER IMPORTED
N0666O15	3	106191017	3q13.13	0.944885736	N/A	0.944885736	N/A	1	UNKNOWN: USER IMPORTED
N0061E16	3	106352122	3q13.13	0.889555719	N/A	0.889555719	N/A	1	UNKNOWN: USER IMPORTED
M2014C21	3	106550785	3q13.13	1.229285884	N/A	1.229285884	N/A	1	UNKNOWN: USER IMPORTED
N0690B13	3	106826180	3q13.13	1.042591201	N/A	1.042591201	N/A	1	UNKNOWN: USER IMPORTED
N0554J17	3	107251214	3q13.13	0.996681595	N/A	0.996681595	N/A	1	UNKNOWN: USER IMPORTED
N0020F09	3	107302162	3q13.13	0.923788219	N/A	0.923788219	N/A	1	UNKNOWN: USER IMPORTED
N0727J08	3	107385834	3q13.13	0.921333914	N/A	0.921333914	N/A	1	UNKNOWN: USER IMPORTED
N0020N07	3	107432063	3q13.13	0.904443747	N/A	0.904443747	N/A	1	UNKNOWN: USER IMPORTED
N0164I11	3	107449931	3q13.13	1.043229716	N/A	1.043229716	N/A	1	UNKNOWN: USER IMPORTED
N0378P09	3	107470720	3q13.13	0.83959281	N/A	0.83959281	N/A	1	UNKNOWN: USER IMPORTED
N0465M21	3	107585279	3q13.13	1.113833622	N/A	1.113833622	N/A	1	UNKNOWN: USER IMPORTED
N0715O12	3	107706068	3q13.13	1.012303896	N/A	1.012303896	N/A	1	UNKNOWN: USER IMPORTED
N0003J16	3	107828668	3q13.13	0.957206246	N/A	0.957206246	N/A	1	UNKNOWN: USER IMPORTED
M2025N16	3	107938733	3q13.13	0.800766307	N/A	0.800766307	N/A	1	UNKNOWN: USER IMPORTED
N0257K23	3	107973447	3q13.13	1.010900984	N/A	1.010900984	N/A	1	UNKNOWN: USER IMPORTED
N0393P24	3	108047369	3q13.13	1.020038815	N/A	1.020038815	N/A	1	UNKNOWN: USER IMPORTED
N0312P19	3	108156882	3q13.13	1.029608326	N/A	1.029608326	N/A	1	UNKNOWN: USER IMPORTED
N0524E20	3	108267834	3q13.13	1.015621265	N/A	1.015621265	N/A	1	UNKNOWN: USER IMPORTED
N0436C11	3	108293707	3q13.13	1.018156522	N/A	1.018156522	N/A	1	UNKNOWN: USER IMPORTED
N0796A11	3	108403406	3q13.13	0.932281992	N/A	0.932281992	N/A	1	UNKNOWN: USER IMPORTED
N0147N11	3	108440175	3q13.13	0.938864576	N/A	0.938864576	N/A	1	UNKNOWN: USER IMPORTED
N0396E07	3	108457630	3q13.13	0.911161614	N/A	0.911161614	N/A	1	UNKNOWN: USER IMPORTED
N0325C16	3	108624505	3q13.13	0.992588478	N/A	0.992588478	N/A	1	UNKNOWN: USER IMPORTED
N0692B02	3	108651415	3q13.13	1.012820191	N/A	1.012820191	N/A	1	UNKNOWN: USER IMPORTED
N0630L05	3	108819505	3q13.13	1.1019728	N/A	1.1019728	N/A	1	UNKNOWN: USER IMPORTED
N0374K15	3	108885381	3q13.13	1.01952925	N/A	1.01952925	N/A	1	UNKNOWN: USER IMPORTED
N0121A09	3	108958067	3q13.13	1.116176097	N/A	1.116176097	N/A	1	UNKNOWN: USER IMPORTED
N0025F15	3	109034845	3q13.13	0.879959191	N/A	0.879959191	N/A	1	UNKNOWN: USER IMPORTED
N0057P12	3	109056290	3q13.13	1.000188539	N/A	1.000188539	N/A	1	UNKNOWN: USER IMPORTED
N0590C16	3	109077221	3q13.13	0.921108376	N/A	0.921108376	N/A	1	UNKNOWN: USER IMPORTED
N0599H01	3	109234989	3q13.13	0.98106546	N/A	0.98106546	N/A	1	UNKNOWN: USER IMPORTED
N0539H11	3	109239442	3q13.13	0.915864279	N/A	0.915864279	N/A	1	UNKNOWN: USER IMPORTED
N0753G01	3	109289951	3q13.13	1.038146534	N/A	1.038146534	N/A	1	UNKNOWN: USER IMPORTED
N0161J09	3	109484484	3q13.13	0.940728659	N/A	0.940728659	N/A	1	UNKNOWN: USER IMPORTED
N0148O07	3	109604163	3q13.13	1.018379289	N/A	1.018379289	N/A	1	UNKNOWN: USER IMPORTED
N0141D19	3	109654964	3q13.13	1.038479845	N/A	1.038479845	N/A	1	UNKNOWN: USER IMPORTED
N0678B23	3	109741344	3q13.2	0.956172964	N/A	0.956172964	N/A	1	UNKNOWN: USER IMPORTED
N0401B16	3	109820192	3q13.2	0.912321273	N/A	0.912321273	N/A	1	UNKNOWN: USER IMPORTED
N0093N14	3	109916621	3q13.2	0.898575684	N/A	0.898575684	N/A	1	UNKNOWN: USER IMPORTED
N0436D03	3	109969738	3q13.2	0.935125522	N/A	0.935125522	N/A	1	UNKNOWN: USER IMPORTED
N0234I11	3	110045164	3q13.2	0.846927024	N/A	0.846927024	N/A	1	UNKNOWN: USER IMPORTED
N0292A22	3	110131641	3q13.2	1.107463316	N/A	1.107463316	N/A	1	UNKNOWN: USER IMPORTED
N0708A05	3	110266419	3q13.2	0.929680133	N/A	0.929680133	N/A	1	UNKNOWN: USER IMPORTED
N0050B22	3	110396518	3q13.2	1.032259272	N/A	1.032259272	N/A	1	UNKNOWN: USER IMPORTED
N0085N05	3	110501822	3q13.2	0.843623609	N/A	0.843623609	N/A	1	UNKNOWN: USER IMPORTED
N0424I03	3	110638011	3q13.2	1.026975689	N/A	1.026975689	N/A	1	UNKNOWN: USER IMPORTED
N0204G14	3	110729105	3q13.2	0.979668575	N/A	0.979668575	N/A	1	UNKNOWN: USER IMPORTED
N0696F10	3	110974019	3q13.2	1.003918488	N/A	1.003918488	N/A	1	UNKNOWN: USER IMPORTED
N0787E04	3	111005052	3q13.2	0.947414759	N/A	0.947414759	N/A	1	UNKNOWN: USER IMPORTED
N0202P01	3	111230361	3q13.31	0.962413924	N/A	0.962413924	N/A	1	UNKNOWN: USER IMPORTED
N0143I10	3	111237632	3q13.31	1.086840528	N/A	1.086840528	N/A	1	UNKNOWN: USER IMPORTED
N0139A22	3	111303953	3q13.31	1.019576455	N/A	1.019576455	N/A	1	UNKNOWN: USER IMPORTED
N0119D18	3	111487922	3q13.31	0.961083651	N/A	0.961083651	N/A	1	UNKNOWN: USER IMPORTED
N0429F03	3	111529478	3q13.31	0.911405956	N/A	0.911405956	N/A	1	UNKNOWN: USER IMPORTED
N0640M19	3	111739858	3q13.31	0.847700921	N/A	0.847700921	N/A	1	UNKNOWN: USER IMPORTED
N0553A10	3	111859235	3q13.31	1.014652111	N/A	1.014652111	N/A	1	UNKNOWN: USER IMPORTED
N0012L17	3	111897485	3q13.31	1.02909411	N/A	1.02909411	N/A	1	UNKNOWN: USER IMPORTED
N0633E20	3	112318219	3q13.31	0.895891882	N/A	0.895891882	N/A	1	UNKNOWN: USER IMPORTED
N0587I11	3	112338426	3q13.31	0.899772157	N/A	0.899772157	N/A	1	UNKNOWN: USER IMPORTED
N0615J04	3	112394667	3q13.31	0.996198216	N/A	0.996198216	N/A	1	UNKNOWN: USER IMPORTED
N0489M05	3	112460495	3q13.31	0.831314481	N/A	0.831314481	N/A	1	UNKNOWN: USER IMPORTED
N0252J17	3	112536102	3q13.31	0.994230537	N/A	0.994230537	N/A	1	UNKNOWN: USER IMPORTED
N0187D14	3	112670701	3q13.31	0.92483684	N/A	0.92483684	N/A	1	UNKNOWN: USER IMPORTED
N0043K09	3	112743396	3q13.31	0.99067712	N/A	0.99067712	N/A	1	UNKNOWN: USER IMPORTED
N0669G17	3	112810016	3q13.31	1.029421977	N/A	1.029421977	N/A	1	UNKNOWN: USER IMPORTED
N0002I11	3	112931870	3q13.31	0.948980664	N/A	0.948980664	N/A	1	UNKNOWN: USER IMPORTED
N0795F24	3	113006940	3q13.31	1.057934166	N/A	1.057934166	N/A	1	UNKNOWN: USER IMPORTED
N0662C19	3	113116783	3q13.31	0.89144583	N/A	0.89144583	N/A	1	UNKNOWN: USER IMPORTED
N0165F08	3	113166268	3q13.31	1.010927605	N/A	1.010927605	N/A	1	UNKNOWN: USER IMPORTED
N0090K06	3	113300463	3q13.31	1.053335215	N/A	1.053335215	N/A	1	UNKNOWN: USER IMPORTED
N0123M07	3	113372061	3q13.31	0.957957679	N/A	0.957957679	N/A	1	UNKNOWN: USER IMPORTED
N0698P05	3	113463750	3q13.31	0.936342283	N/A	0.936342283	N/A	1	UNKNOWN: USER IMPORTED
N0147G07	3	113504398	3q13.31	1.054318026	N/A	1.054318026	N/A	1	UNKNOWN: USER IMPORTED
N0180K07	3	113670890	3q13.31	0.955368585	N/A	0.955368585	N/A	1	UNKNOWN: USER IMPORTED
N0745C16	3	113704112	3q13.31	0.974678221	N/A	0.974678221	N/A	1	UNKNOWN: USER IMPORTED
N0032I10	3	113941320	3q13.31	0.949887668	N/A	0.949887668	N/A	1	UNKNOWN: USER IMPORTED
N0520G13	3	114027491	3q13.31	0.917314001	N/A	0.917314001	N/A	1	UNKNOWN: USER IMPORTED
N0339M22	3	114095659	3q13.31	0.957869601	N/A	0.957869601	N/A	1	UNKNOWN: USER IMPORTED
N0120C11	3	114138304	3q13.31	1.05640458	N/A	1.05640458	N/A	1	UNKNOWN: USER IMPORTED
N0633G15	3	114240783	3q13.31	0.996100855	N/A	0.996100855	N/A	1	UNKNOWN: USER IMPORTED
N0143H10	3	114354198	3q13.32	0.928455158	N/A	0.928455158	N/A	1	UNKNOWN: USER IMPORTED
N0577L08	3	114459614	3q13.32	1.020466042	N/A	1.020466042	N/A	1	UNKNOWN: USER IMPORTED
N0018M20	3	114613462	3q13.32	0.845279275	N/A	0.845279275	N/A	1	UNKNOWN: USER IMPORTED
N0435F17	3	114792037	3q13.32	0.812427222	N/A	0.812427222	N/A	1	UNKNOWN: USER IMPORTED
N0737D08	3	114922044	3q13.32	0.967021385	N/A	0.967021385	N/A	1	UNKNOWN: USER IMPORTED
N0681B14	3	114973596	3q13.32	0.997225204	N/A	0.997225204	N/A	1	UNKNOWN: USER IMPORTED
N0248E13	3	115058324	3q13.32	1.022479066	N/A	1.022479066	N/A	1	UNKNOWN: USER IMPORTED
N0708N22	3	115214738	3q13.32	1.010718198	N/A	1.010718198	N/A	1	UNKNOWN: USER IMPORTED
N0745G16	3	115332441	3q13.32	0.966682533	N/A	0.966682533	N/A	1	UNKNOWN: USER IMPORTED
N0666G15	3	115409751	3q13.32	0.863974543	N/A	0.863974543	N/A	1	UNKNOWN: USER IMPORTED
N0757K23	3	115535858	3q13.32	0.91965519	N/A	0.91965519	N/A	1	UNKNOWN: USER IMPORTED
N0331F01	3	115651493	3q13.32	0.892865665	N/A	0.892865665	N/A	1	UNKNOWN: USER IMPORTED
N0340L04	3	115801164	3q13.32	0.884662944	N/A	0.884662944	N/A	1	UNKNOWN: USER IMPORTED
N0585F20	3	115902098	3q13.32	0.749113095	N/A	0.749113095	N/A	1	UNKNOWN: USER IMPORTED
N0230I15	3	116055836	3q13.33	0.919031322	N/A	0.919031322	N/A	1	UNKNOWN: USER IMPORTED
N0217O03	3	116161634	3q13.33	1.029976571	N/A	1.029976571	N/A	1	UNKNOWN: USER IMPORTED
N0505D22	3	116272401	3q13.33	1.055161594	N/A	1.055161594	N/A	1	UNKNOWN: USER IMPORTED
N0416B23	3	116409131	3q13.33	0.91373517	N/A	0.91373517	N/A	1	UNKNOWN: USER IMPORTED
N0326J18	3	116497041	3q13.33	0.974363714	N/A	0.974363714	N/A	1	UNKNOWN: USER IMPORTED
N0752G11	3	116582943	3q13.33	0.982600083	N/A	0.982600083	N/A	1	UNKNOWN: USER IMPORTED
N0643A03	3	116600827	3q13.33	1.017864776	N/A	1.017864776	N/A	1	UNKNOWN: USER IMPORTED
N0170O17	3	116739249	3q13.33	0.909253887	N/A	0.909253887	N/A	1	UNKNOWN: USER IMPORTED
N0140J15	3	116779142	3q13.33	0.933655413	N/A	0.933655413	N/A	1	UNKNOWN: USER IMPORTED
N0122J16	3	116924750	3q13.33	0.526537371	N/A	0.526537371	N/A	1	UNKNOWN: USER IMPORTED
N0763C12	3	117058493	3q13.33	0.940570317	N/A	0.940570317	N/A	1	UNKNOWN: USER IMPORTED
M2016D24	3	117058498	3q13.33	1.115938584	N/A	1.115938584	N/A	1	UNKNOWN: USER IMPORTED
N0523B21	3	117112169	3q13.33	1.013933436	N/A	1.013933436	N/A	1	UNKNOWN: USER IMPORTED
N0114M23	3	117236865	3q13.33	1.051936855	N/A	1.051936855	N/A	1	UNKNOWN: USER IMPORTED
N0033E19	3	117258377	3q13.33	0.988528356	N/A	0.988528356	N/A	1	UNKNOWN: USER IMPORTED
N0346C06	3	117324765	3q13.33	0.939300413	N/A	0.939300413	N/A	1	UNKNOWN: USER IMPORTED
N0339N21	3	117606851	3q13.33	0.977845066	N/A	0.977845066	N/A	1	UNKNOWN: USER IMPORTED
N0184B08	3	117815046	3q13.33	0.936815726	N/A	0.936815726	N/A	1	UNKNOWN: USER IMPORTED
N0362H11	3	117967673	3q13.33	0.912693179	N/A	0.912693179	N/A	1	UNKNOWN: USER IMPORTED
N0653A21	3	118049222	3q13.33	0.965212721	N/A	0.965212721	N/A	1	UNKNOWN: USER IMPORTED
N0804O03	3	118184562	3q13.33	1.017009728	N/A	1.017009728	N/A	1	UNKNOWN: USER IMPORTED
N0501K05	3	118377767	3q13.33	0.916775935	N/A	0.916775935	N/A	1	UNKNOWN: USER IMPORTED
N0220G20	3	118431641	3q13.33	0.93216096	N/A	0.93216096	N/A	1	UNKNOWN: USER IMPORTED
N0696H04	3	118515044	3q13.33	1.024798186	N/A	1.024798186	N/A	1	UNKNOWN: USER IMPORTED
N0602C13	3	118656498	3q13.33	1.020290282	N/A	1.020290282	N/A	1	UNKNOWN: USER IMPORTED
N0076G18	3	118711803	3q13.33	0.982838952	N/A	0.982838952	N/A	1	UNKNOWN: USER IMPORTED
N0165B13	3	118882982	3q13.33	0.818111708	N/A	0.818111708	N/A	1	UNKNOWN: USER IMPORTED
N0117E04	3	118904731	3q13.33	1.026032662	N/A	1.026032662	N/A	1	UNKNOWN: USER IMPORTED
N0384F07	3	118955003	3q21.1	0.975425696	N/A	0.975425696	N/A	1	UNKNOWN: USER IMPORTED
N0608O10	3	119069236	3q21.1	1.027164611	N/A	1.027164611	N/A	1	UNKNOWN: USER IMPORTED
N0059E08	3	119302960	3q21.1	0.962756537	N/A	0.962756537	N/A	1	UNKNOWN: USER IMPORTED
N0263M05	3	119486590	3q21.1	0.965975139	N/A	0.965975139	N/A	1	UNKNOWN: USER IMPORTED
N0722H21	3	119604185	3q21.1	0.873542372	N/A	0.873542372	N/A	1	UNKNOWN: USER IMPORTED
N0113P18	3	119675195	3q21.1	1.048496079	N/A	1.048496079	N/A	1	UNKNOWN: USER IMPORTED
N0636J10	3	119767394	3q21.1	1.021738718	N/A	1.021738718	N/A	1	UNKNOWN: USER IMPORTED
N0266C13	3	119927664	3q21.1	0.916703592	N/A	0.916703592	N/A	1	UNKNOWN: USER IMPORTED
N0634P22	3	120009001	3q21.1	0.864657394	N/A	0.864657394	N/A	1	UNKNOWN: USER IMPORTED
N0646G14	3	120132028	3q21.1	0.955326031	N/A	0.955326031	N/A	1	UNKNOWN: USER IMPORTED
M2008P10	3	120292717	3q21.1	0.929045774	N/A	0.929045774	N/A	1	UNKNOWN: USER IMPORTED
N0026I10	3	120565889	3q21.1	1.051849371	N/A	1.051849371	N/A	1	UNKNOWN: USER IMPORTED
N0691N21	3	120724408	3q21.1	1.171250491	N/A	1.171250491	N/A	1	UNKNOWN: USER IMPORTED
M2280B02	3	120824274	3q21.1	0.912336217	N/A	0.912336217	N/A	1	UNKNOWN: USER IMPORTED
N0073F12	3	120890112	3q21.1	0.950488577	N/A	0.950488577	N/A	1	UNKNOWN: USER IMPORTED
N0767L07	3	121003637	3q21.1	1.061906972	N/A	1.061906972	N/A	1	UNKNOWN: USER IMPORTED
N0018H07	3	121062326	3q21.1	0.963272435	N/A	0.963272435	N/A	1	UNKNOWN: USER IMPORTED
N0292P02	3	121142567	3q21.1	0.986173629	N/A	0.986173629	N/A	1	UNKNOWN: USER IMPORTED
N0620C03	3	121197591	3q21.1	1.049747873	N/A	1.049747873	N/A	1	UNKNOWN: USER IMPORTED
N0174O03	3	121267575	3q21.1	1.000314124	N/A	1.000314124	N/A	1	UNKNOWN: USER IMPORTED
N0486O23	3	121354629	3q21.1	1.030102849	N/A	1.030102849	N/A	1	UNKNOWN: USER IMPORTED
N0359H03	3	121449703	3q21.2	0.980595559	N/A	0.980595559	N/A	1	UNKNOWN: USER IMPORTED
N0750O03	3	121669506	3q21.2	1.010173006	N/A	1.010173006	N/A	1	UNKNOWN: USER IMPORTED
N0517L09	3	121780670	3q21.2	0.976069456	N/A	0.976069456	N/A	1	UNKNOWN: USER IMPORTED
N0663P21	3	121895377	3q21.2	0.983165365	N/A	0.983165365	N/A	1	UNKNOWN: USER IMPORTED
N0151F11	3	122004613	3q21.2	0.915808266	N/A	0.915808266	N/A	1	UNKNOWN: USER IMPORTED
N0106F20	3	122027147	3q21.2	0.697244142	N/A	0.697244142	N/A	1	UNKNOWN: USER IMPORTED
N0029A22	3	122075609	3q21.2	0.971355509	N/A	0.971355509	N/A	1	UNKNOWN: USER IMPORTED
N0668A21	3	122108941	3q21.2	1.004381936	N/A	1.004381936	N/A	1	UNKNOWN: USER IMPORTED
N0450M12	3	122117501	3q21.2	0.948305632	N/A	0.948305632	N/A	1	UNKNOWN: USER IMPORTED
N0374L03	3	122334230	3q21.2	0.911470085	N/A	0.911470085	N/A	1	UNKNOWN: USER IMPORTED
N0685P21	3	122339780	3q21.2	0.925588273	N/A	0.925588273	N/A	1	UNKNOWN: USER IMPORTED
N0654G16	3	122403273	3q21.2	1.053554024	N/A	1.053554024	N/A	1	UNKNOWN: USER IMPORTED
M2275N03	3	122541479	3q21.2	0.964446147	N/A	0.964446147	N/A	1	UNKNOWN: USER IMPORTED
N0713E16	3	122603323	3q21.2	1.02064774	N/A	1.02064774	N/A	1	UNKNOWN: USER IMPORTED
N0134G09	3	122643950	3q21.2	1.003010197	N/A	1.003010197	N/A	1	UNKNOWN: USER IMPORTED
N0030F05	3	122664519	3q21.2	0.97300593	N/A	0.97300593	N/A	1	UNKNOWN: USER IMPORTED
N0151F18	3	122703578	3q21.2	1.060642016	N/A	1.060642016	N/A	1	UNKNOWN: USER IMPORTED
N0719N04	3	122880894	3q21.2	1.080319798	N/A	1.080319798	N/A	1	UNKNOWN: USER IMPORTED
N0341I03	3	122969101	3q21.2	0.938666846	N/A	0.938666846	N/A	1	UNKNOWN: USER IMPORTED
N0135M07	3	123080097	3q21.2	0.907167629	N/A	0.907167629	N/A	1	UNKNOWN: USER IMPORTED
N0675J07	3	123155402	3q21.2	1.033980748	N/A	1.033980748	N/A	1	UNKNOWN: USER IMPORTED
N0186L19	3	123248715	3q21.2	1.151733822	N/A	1.151733822	N/A	1	UNKNOWN: USER IMPORTED
N0111C15	3	123278598	3q21.2	1.123574637	N/A	1.123574637	N/A	1	UNKNOWN: USER IMPORTED
N0555K21	3	123328172	3q21.2	1.010662283	N/A	1.010662283	N/A	1	UNKNOWN: USER IMPORTED
N0090P23	3	123526080	3q21.2	0.981784056	N/A	0.981784056	N/A	1	UNKNOWN: USER IMPORTED
M2016B20	3	123595273	3q21.2	0.947225738	N/A	0.947225738	N/A	1	UNKNOWN: USER IMPORTED
N0276F11	3	123703661	3q21.2	1.087336634	N/A	1.087336634	N/A	1	UNKNOWN: USER IMPORTED
N0067L02	3	123797148	3q21.3	0.97824676	N/A	0.97824676	N/A	1	UNKNOWN: USER IMPORTED
N0652E03	3	123797300	3q21.3	1.096539682	N/A	1.096539682	N/A	1	UNKNOWN: USER IMPORTED
N0174G19	3	123905335	3q21.3	1.168503253	N/A	1.168503253	N/A	1	UNKNOWN: USER IMPORTED
N0114A06	3	124018154	3q21.3	1.044748317	N/A	1.044748317	N/A	1	UNKNOWN: USER IMPORTED
N0747M17	3	124116041	3q21.3	1.043012985	N/A	1.043012985	N/A	1	UNKNOWN: USER IMPORTED
N0570H22	3	124253413	3q21.3	0.954923446	N/A	0.954923446	N/A	1	UNKNOWN: USER IMPORTED
N0112I23	3	124519665	3q21.3	1.043532347	N/A	1.043532347	N/A	1	UNKNOWN: USER IMPORTED
N0738O09	3	124588981	3q21.3	1.053918904	N/A	1.053918904	N/A	1	UNKNOWN: USER IMPORTED
N0197C19	3	124644543	3q21.3	1.105777961	N/A	1.105777961	N/A	1	UNKNOWN: USER IMPORTED
N0783D03	3	124833148	3q21.3	0.937834263	N/A	0.937834263	N/A	1	UNKNOWN: USER IMPORTED
N0584N17	3	125016705	3q21.3	0.923531407	N/A	0.923531407	N/A	1	UNKNOWN: USER IMPORTED
N0422L08	3	125145338	3q21.3	1.048015906	N/A	1.048015906	N/A	1	UNKNOWN: USER IMPORTED
N0729M04	3	125293087	3q21.3	0.950167835	N/A	0.950167835	N/A	1	UNKNOWN: USER IMPORTED
N0062N20	3	125596266	3q21.3	0.986870008	N/A	0.986870008	N/A	1	UNKNOWN: USER IMPORTED
N0507A11	3	125734345	3q21.3	0.902460412	N/A	0.902460412	N/A	1	UNKNOWN: USER IMPORTED
N0158P20	3	125870777	3q21.3	0.947563996	N/A	0.947563996	N/A	1	UNKNOWN: USER IMPORTED
N0559L12	3	125875462	3q21.3	1.002821176	N/A	1.002821176	N/A	1	UNKNOWN: USER IMPORTED
N0717C03	3	125982947	3q21.3	0.921139054	N/A	0.921139054	N/A	1	UNKNOWN: USER IMPORTED
N0489E12	3	126038721	3q21.3	0.948249915	N/A	0.948249915	N/A	1	UNKNOWN: USER IMPORTED
N0109J01	3	126118314	3q21.3	1.02960506	N/A	1.02960506	N/A	1	UNKNOWN: USER IMPORTED
N0775J23	3	126201278	3q21.3	0.980360352	N/A	0.980360352	N/A	1	UNKNOWN: USER IMPORTED
N0009M09	3	126358782	3q21.3	1.034239935	N/A	1.034239935	N/A	1	UNKNOWN: USER IMPORTED
N0103M17	3	126448844	3q21.3	1.059686619	N/A	1.059686619	N/A	1	UNKNOWN: USER IMPORTED
N0493H22	3	126569133	3q21.3	0.795325273	N/A	0.795325273	N/A	1	UNKNOWN: USER IMPORTED
N0766E07	3	126618089	3q21.3	0.978071396	N/A	0.978071396	N/A	1	UNKNOWN: USER IMPORTED
N0379B18	3	126708412	3q21.3	1.004480405	N/A	1.004480405	N/A	1	UNKNOWN: USER IMPORTED
N0151H16	3	126759945	3q21.3	0.998882334	N/A	0.998882334	N/A	1	UNKNOWN: USER IMPORTED
N0183O11	3	126779860	3q21.3	0.986359672	N/A	0.986359672	N/A	1	UNKNOWN: USER IMPORTED
N0645I20	3	126930670	3q21.3	1.041839669	N/A	1.041839669	N/A	1	UNKNOWN: USER IMPORTED
N0311P09	3	127117431	3q21.3	0.965031617	N/A	0.965031617	N/A	1	UNKNOWN: USER IMPORTED
N0319C18	3	127140750	3q21.3	1.047116225	N/A	1.047116225	N/A	1	UNKNOWN: USER IMPORTED
N0287L03	3	127312973	3q21.3	1.03046466	N/A	1.03046466	N/A	1	UNKNOWN: USER IMPORTED
N0648P07	3	127397644	3q21.3	1.057293276	N/A	1.057293276	N/A	1	UNKNOWN: USER IMPORTED
N0320O06	3	127496172	3q21.3	0.909398177	N/A	0.909398177	N/A	1	UNKNOWN: USER IMPORTED
N0068O03	3	127630365	3q21.3	0.884553094	N/A	0.884553094	N/A	1	UNKNOWN: USER IMPORTED
N0619C05	3	127813376	3q22.1	1.057393922	N/A	1.057393922	N/A	1	UNKNOWN: USER IMPORTED
N0061K12	3	127907542	3q22.1	0.891317672	N/A	0.891317672	N/A	1	UNKNOWN: USER IMPORTED
N0452E03	3	127922436	3q22.1	0.952943673	N/A	0.952943673	N/A	1	UNKNOWN: USER IMPORTED
N0118K09	3	128019682	3q22.1	0.947064229	N/A	0.947064229	N/A	1	UNKNOWN: USER IMPORTED
N0129E01	3	128057363	3q22.1	1.013121833	N/A	1.013121833	N/A	1	UNKNOWN: USER IMPORTED
N0784G10	3	128131969	3q22.1	1.036740159	N/A	1.036740159	N/A	1	UNKNOWN: USER IMPORTED
N0600B08	3	128180306	3q22.1	1.021641238	N/A	1.021641238	N/A	1	UNKNOWN: USER IMPORTED
N0358B24	3	128261066	3q22.1	0.903695382	N/A	0.903695382	N/A	1	UNKNOWN: USER IMPORTED
N0482I08	3	128400446	3q22.1	0.929091595	N/A	0.929091595	N/A	1	UNKNOWN: USER IMPORTED
N0636K10	3	128609602	3q22.1	1.156842338	N/A	1.156842338	N/A	1	UNKNOWN: USER IMPORTED
N0757G16	3	128777968	3q22.1	1.066003484	N/A	1.066003484	N/A	1	UNKNOWN: USER IMPORTED
N0043P06	3	128877373	3q22.1	1.039363493	N/A	1.039363493	N/A	1	UNKNOWN: USER IMPORTED
N0769F17	3	128910959	3q22.1	1.059865941	N/A	1.059865941	N/A	1	UNKNOWN: USER IMPORTED
M2087N05	3	129129242	3q22.1	0.934388835	N/A	0.934388835	N/A	1	UNKNOWN: USER IMPORTED
N0732J12	3	129184259	3q22.1	1.05604544	N/A	1.05604544	N/A	1	UNKNOWN: USER IMPORTED
M2215L01	3	129264272	3q22.1	1.249225129	N/A	1.249225129	N/A	1	UNKNOWN: USER IMPORTED
N0383K18	3	129325452	3q22.1	1.0668138	N/A	1.0668138	N/A	1	UNKNOWN: USER IMPORTED
N0715M11	3	129371589	3q22.1	0.948657943	N/A	0.948657943	N/A	1	UNKNOWN: USER IMPORTED
N0722C17	3	129616309	3q22.1	0.975653906	N/A	0.975653906	N/A	1	UNKNOWN: USER IMPORTED
N0452H12	3	129815840	3q22.1	1.013549456	N/A	1.013549456	N/A	1	UNKNOWN: USER IMPORTED
N0026M12	3	129888263	3q22.1	1.029479277	N/A	1.029479277	N/A	1	UNKNOWN: USER IMPORTED
N0814L21	3	130022544	3q22.1	0.967179134	N/A	0.967179134	N/A	1	UNKNOWN: USER IMPORTED
N0372B12	3	130162736	3q22.1	1.11841664	N/A	1.11841664	N/A	1	UNKNOWN: USER IMPORTED
N0471B08	3	130628674	3q22.1	1.016171207	N/A	1.016171207	N/A	1	UNKNOWN: USER IMPORTED
N0332M02	3	130687189	3q22.1	0.907133784	N/A	0.907133784	N/A	1	UNKNOWN: USER IMPORTED
M2204E19	3	130825818	3q22.1	0.954191806	N/A	0.954191806	N/A	1	UNKNOWN: USER IMPORTED
N0060C05	3	130970326	3q22.1	0.985552829	N/A	0.985552829	N/A	1	UNKNOWN: USER IMPORTED
N0687B08	3	131221594	3q22.1	1.119324138	N/A	1.119324138	N/A	1	UNKNOWN: USER IMPORTED
N0715A09	3	131376870	3q22.1	1.054543168	N/A	1.054543168	N/A	1	UNKNOWN: USER IMPORTED
N0026L01	3	131522474	3q22.1	1.018435501	N/A	1.018435501	N/A	1	UNKNOWN: USER IMPORTED
N0229C17	3	131620711	3q22.1	0.472882119	N/A	0.472882119	N/A	1	UNKNOWN: USER IMPORTED
N0642K15	3	131951461	3q22.1	1.013558956	N/A	1.013558956	N/A	1	UNKNOWN: USER IMPORTED
N0322E14	3	132102402	3q22.2	1.045774473	N/A	1.045774473	N/A	1	UNKNOWN: USER IMPORTED
N0099L14	3	132185697	3q22.2	0.982672218	N/A	0.982672218	N/A	1	UNKNOWN: USER IMPORTED
N0655F24	3	132407550	3q22.2	0.850792553	N/A	0.850792553	N/A	1	UNKNOWN: USER IMPORTED
N0086E06	3	132461155	3q22.2	0.942324848	N/A	0.942324848	N/A	1	UNKNOWN: USER IMPORTED
N0005D22	3	132687517	3q22.2	0.908340154	N/A	0.908340154	N/A	1	UNKNOWN: USER IMPORTED
N0585M20	3	132801532	3q22.2	0.852359152	N/A	0.852359152	N/A	1	UNKNOWN: USER IMPORTED
N0006P09	3	132926193	3q22.2	0.942434995	N/A	0.942434995	N/A	1	UNKNOWN: USER IMPORTED
N0529E20	3	133067953	3q22.2	0.856089101	N/A	0.856089101	N/A	1	UNKNOWN: USER IMPORTED
N0223H18	3	133250862	3q22.2	0.959757832	N/A	0.959757832	N/A	1	UNKNOWN: USER IMPORTED
N0098N14	3	133360172	3q22.2	0.924659002	N/A	0.924659002	N/A	1	UNKNOWN: USER IMPORTED
N0724F12	3	133486930	3q22.2	0.985343263	N/A	0.985343263	N/A	1	UNKNOWN: USER IMPORTED
M2021M02	3	133619439	3q22.2	0.9495312	N/A	0.9495312	N/A	1	UNKNOWN: USER IMPORTED
N0633D02	3	133711078	3q22.2	0.946632647	N/A	0.946632647	N/A	1	UNKNOWN: USER IMPORTED
N0717J02	3	133867548	3q22.2	1.042081833	N/A	1.042081833	N/A	1	UNKNOWN: USER IMPORTED
N0050K07	3	134125607	3q22.3	0.985700285	N/A	0.985700285	N/A	1	UNKNOWN: USER IMPORTED
N0542F06	3	134216744	3q22.3	1.150739235	N/A	1.150739235	N/A	1	UNKNOWN: USER IMPORTED
N0792I08	3	134367668	3q22.3	0.972434017	N/A	0.972434017	N/A	1	UNKNOWN: USER IMPORTED
N0439H18	3	134543181	3q22.3	1.000462174	N/A	1.000462174	N/A	1	UNKNOWN: USER IMPORTED
N0681O22	3	134743755	3q22.3	0.854932213	N/A	0.854932213	N/A	1	UNKNOWN: USER IMPORTED
N0404G16	3	134760256	3q22.3	1.048926968	N/A	1.048926968	N/A	1	UNKNOWN: USER IMPORTED
N0795N14	3	134917250	3q22.3	1.159664788	N/A	1.159664788	N/A	1	UNKNOWN: USER IMPORTED
N0636N23	3	135075706	3q22.3	0.845474234	N/A	0.845474234	N/A	1	UNKNOWN: USER IMPORTED
N0010I16	3	135230476	3q22.3	1.034566021	N/A	1.034566021	N/A	1	UNKNOWN: USER IMPORTED
N0454D11	3	135244868	3q22.3	0.941497807	N/A	0.941497807	N/A	1	UNKNOWN: USER IMPORTED
N0681E02	3	135364656	3q22.3	1.068292518	N/A	1.068292518	N/A	1	UNKNOWN: USER IMPORTED
N0511D11	3	135617621	3q22.3	0.884315581	N/A	0.884315581	N/A	1	UNKNOWN: USER IMPORTED
N0062P02	3	135701052	3q22.3	1.009583973	N/A	1.009583973	N/A	1	UNKNOWN: USER IMPORTED
N0248P16	3	135901562	3q22.3	0.982483721	N/A	0.982483721	N/A	1	UNKNOWN: USER IMPORTED
N0121O07	3	135993324	3q22.3	0.94826476	N/A	0.94826476	N/A	1	UNKNOWN: USER IMPORTED
N0636P10	3	136083576	3q22.3	0.976067971	N/A	0.976067971	N/A	1	UNKNOWN: USER IMPORTED
N0657O09	3	136345783	3q22.3	1.115501163	N/A	1.115501163	N/A	1	UNKNOWN: USER IMPORTED
N0083A09	3	136551236	3q22.3	1.014299404	N/A	1.014299404	N/A	1	UNKNOWN: USER IMPORTED
N0709D19	3	136690750	3q22.3	1.026612194	N/A	1.026612194	N/A	1	UNKNOWN: USER IMPORTED
N0401F07	3	136850939	3q22.3	0.994157185	N/A	0.994157185	N/A	1	UNKNOWN: USER IMPORTED
M2001D12	3	136919403	3q22.3	1.019423457	N/A	1.019423457	N/A	1	UNKNOWN: USER IMPORTED
N0463H24	3	137095271	3q25.1	0.825182678	N/A	0.825182678	N/A	1	UNKNOWN: USER IMPORTED
N0629K10	3	137186519	3q25.1	1.032411874	N/A	1.032411874	N/A	1	UNKNOWN: USER IMPORTED
N0760C10	3	137321710	3q25.1	0.962250138	N/A	0.962250138	N/A	1	UNKNOWN: USER IMPORTED
N0497L23	3	137405802	3q25.1	0.940512225	N/A	0.940512225	N/A	1	UNKNOWN: USER IMPORTED
N0102M11	3	137600190	3q25.1	1.01379835	N/A	1.01379835	N/A	1	UNKNOWN: USER IMPORTED
N0308A22	3	137754170	3q25.1	0.944030985	N/A	0.944030985	N/A	1	UNKNOWN: USER IMPORTED
N0013B11	3	137852379	3q25.1	0.868945499	N/A	0.868945499	N/A	1	UNKNOWN: USER IMPORTED
N0528K06	3	138065903	3q25.1	0.88697573	N/A	0.88697573	N/A	1	UNKNOWN: USER IMPORTED
N0600B23	3	138164187	3q25.1	0.980047834	N/A	0.980047834	N/A	1	UNKNOWN: USER IMPORTED
N0044K24	3	138215859	3q25.1	1.043045643	N/A	1.043045643	N/A	1	UNKNOWN: USER IMPORTED
N0092J15	3	138238360	3q25.1	0.9509413865	0.136211339026305	0.9509413865	0.136211339026305	2	UNKNOWN: USER IMPORTED
N0622E24	3	138243921	3q25.1	1.096769279	N/A	1.096769279	N/A	1	UNKNOWN: USER IMPORTED
M2070N04	3	138340456	3q25.1	0.925696243	N/A	0.925696243	N/A	1	UNKNOWN: USER IMPORTED
N0221J01	3	138442396	3q25.1	1.115724822	N/A	1.115724822	N/A	1	UNKNOWN: USER IMPORTED
N0811L13	3	138527473	3q25.1	0.847772175	N/A	0.847772175	N/A	1	UNKNOWN: USER IMPORTED
N0296L19	3	138593662	3q25.1	0.95158955	N/A	0.95158955	N/A	1	UNKNOWN: USER IMPORTED
N0598P12	3	138818324	3q25.1	1.168312253	N/A	1.168312253	N/A	1	UNKNOWN: USER IMPORTED
N0161D09	3	138847066	3q25.1	0.762771102	N/A	0.762771102	N/A	1	UNKNOWN: USER IMPORTED
N0683J05	3	138938612	3q25.1	1.139099103	N/A	1.139099103	N/A	1	UNKNOWN: USER IMPORTED
N0512P06	3	139108053	3q25.1	1.012784762	N/A	1.012784762	N/A	1	UNKNOWN: USER IMPORTED
N0394K22	3	139219055	3q25.1	1.089150049	N/A	1.089150049	N/A	1	UNKNOWN: USER IMPORTED
N0085A03	3	139507501	3q25.1	1.102514132	N/A	1.102514132	N/A	1	UNKNOWN: USER IMPORTED
N0107B03	3	139672969	3q25.1	0.855072741	N/A	0.855072741	N/A	1	UNKNOWN: USER IMPORTED
N0607A04	3	139776845	3q25.1	1.187717092	N/A	1.187717092	N/A	1	UNKNOWN: USER IMPORTED
N0034M23	3	139973114	3q25.1	1.040384999	N/A	1.040384999	N/A	1	UNKNOWN: USER IMPORTED
N0690B22	3	140069166	3q25.1	0.92336693	N/A	0.92336693	N/A	1	UNKNOWN: USER IMPORTED
N0323M13	3	140104179	3q25.1	0.941712558	N/A	0.941712558	N/A	1	UNKNOWN: USER IMPORTED
N0674B13	3	140213077	3q25.1	0.986915067	N/A	0.986915067	N/A	1	UNKNOWN: USER IMPORTED
N0135A14	3	140323495	3q25.1	1.145329869	N/A	1.145329869	N/A	1	UNKNOWN: USER IMPORTED
N0359C11	3	140352342	3q25.1	1.022828211	N/A	1.022828211	N/A	1	UNKNOWN: USER IMPORTED
N0713O10	3	140467904	3q25.1	0.988139725	N/A	0.988139725	N/A	1	UNKNOWN: USER IMPORTED
N0467I07	3	140571784	3q25.1	1.019615546	N/A	1.019615546	N/A	1	UNKNOWN: USER IMPORTED
N0560D08	3	140681394	3q25.1	1.084534076	N/A	1.084534076	N/A	1	UNKNOWN: USER IMPORTED
N0687D04	3	140768219	3q25.1	0.526799625	N/A	0.526799625	N/A	1	UNKNOWN: USER IMPORTED
N0313L21	3	140814701	3q25.1	1.047647167	N/A	1.047647167	N/A	1	UNKNOWN: USER IMPORTED
N0790J06	3	140950678	3q25.1	1.20877067	N/A	1.20877067	N/A	1	UNKNOWN: USER IMPORTED
N0591A20	3	141070952	3q25.1	0.957073238	N/A	0.957073238	N/A	1	UNKNOWN: USER IMPORTED
N0343B15	3	141207378	3q25.1	1.057334643	N/A	1.057334643	N/A	1	UNKNOWN: USER IMPORTED
N0642A24	3	141302674	3q25.1	0.875958081	N/A	0.875958081	N/A	1	UNKNOWN: USER IMPORTED
N0003C20	3	141378176	3q25.1	0.770841607	N/A	0.770841607	N/A	1	UNKNOWN: USER IMPORTED
N0050I17	3	141486334	3q25.1	0.90139368	N/A	0.90139368	N/A	1	UNKNOWN: USER IMPORTED
N0101H08	3	141578527	3q25.1	1.068349027	N/A	1.068349027	N/A	1	UNKNOWN: USER IMPORTED
N0739B15	3	141665857	3q25.1	1.058442148	N/A	1.058442148	N/A	1	UNKNOWN: USER IMPORTED
N0697I18	3	141776300	3q25.1	0.957335889	N/A	0.957335889	N/A	1	UNKNOWN: USER IMPORTED
N0115P18	3	141813112	3q25.1	0.994396618	N/A	0.994396618	N/A	1	UNKNOWN: USER IMPORTED
N0438L02	3	141896546	3q25.1	1.102506215	N/A	1.102506215	N/A	1	UNKNOWN: USER IMPORTED
N0711B17	3	141923457	3q25.1	0.993755985	N/A	0.993755985	N/A	1	UNKNOWN: USER IMPORTED
N0718H02	3	142032119	3q25.1	1.053321558	N/A	1.053321558	N/A	1	UNKNOWN: USER IMPORTED
N0149C06	3	142144892	3q25.1	1.000156079	N/A	1.000156079	N/A	1	UNKNOWN: USER IMPORTED
N0453M09	3	142217772	3q25.1	1.109983927	N/A	1.109983927	N/A	1	UNKNOWN: USER IMPORTED
N0417C18	3	142294735	3q25.1	1.113672311	N/A	1.113672311	N/A	1	UNKNOWN: USER IMPORTED
N0115D02	3	142390617	3q25.1	1.046021685	N/A	1.046021685	N/A	1	UNKNOWN: USER IMPORTED
M2017H01	3	142391895	3q25.1	1.091015518	N/A	1.091015518	N/A	1	UNKNOWN: USER IMPORTED
N0792P06	3	142456174	3q25.1	1.057480417	N/A	1.057480417	N/A	1	UNKNOWN: USER IMPORTED
N0607F20	3	142521603	3q25.1	1.040318891	N/A	1.040318891	N/A	1	UNKNOWN: USER IMPORTED
N0144C09	3	142713299	3q25.1	1.027581447	N/A	1.027581447	N/A	1	UNKNOWN: USER IMPORTED
N0297M21	3	142716535	3q25.1	0.979781037	N/A	0.979781037	N/A	1	UNKNOWN: USER IMPORTED
N0550E19	3	142854333	3q25.1	1.106337107	N/A	1.106337107	N/A	1	UNKNOWN: USER IMPORTED
N0094E10	3	142904803	3q25.1	1.030559171	N/A	1.030559171	N/A	1	UNKNOWN: USER IMPORTED
N0454K23	3	142972989	3q25.1	0.958092665	N/A	0.958092665	N/A	1	UNKNOWN: USER IMPORTED
[truncated: 1,511,566 more chars]
