# Supplementary material for: Large scale copy number variation (CNV) at 14q12 is associated with the presence of genomic abnormalities in neoplasia
Source: BMC Genomics. 2006 Jun 6;7:138. doi: 10.1186/1471-2164-7-138 (PMC1550726; doi:10.1186/1471-2164-7-138)
Supplement: Additional file 2 — List of samples used on Spectral Genomics and SMRT arrays. [file 1471-2164-7-138-S2.zip › SMRT Project Files/313.proj]

SOFTWARE VERSION	v2.4 BETA (build SEPTEMBER 24, 2004) - (c) Ben Beheshti 2001-2004
TIME/DATE	09:40:51 ; 2004/12/18 (Saturday)
FILE TYPE	PROJECT FILE
PROJECT TYPE	SINGLE PROJECT
SEEK SETTINGS	N/A-15381 1-12 2-1324 3-2752 4-3865 5-4922 6-6075 7-7081 8-7950 9-8703 10-9352 11-10132 12-10821 13-11581 14-12122 15-12580 16-13047 17-13513 18-13952 19-14334 20-14637 21-15002 22-15192 X-15382 Y-16081 D=9afcc8df838c2a96e7c49a9601548423
NOISE FILTER	0.25	(Norm F532, non background-subtracted)
GENELIST	UNKNOWN: USER IMPORTED	1	(TOTAL = 1 genelist)
INPUT FILE	C:\Documents and Settings\Ilan Braude\Desktop\SMRT-arrays\91-313 (N).txt.norm	(TOTAL = 1 file)
OUTPUT FILE	C:\Documents and Settings\Ilan Braude\Desktop\SMRT-arrays\91-313.proj
// BEGIN DATA //
Accession	Chromosome	Megabase	Cytoband	Avg NormF Ratio	STD NormF Ratio	Avg NormFB Ratio	STD NormFB Ratio	Num Expts	Genelist
N0442N24	1	0	1p36.33	0.821288017	N/A	0.821288017	N/A	1	UNKNOWN: USER IMPORTED
N0149G23	1	0	1p36.33	0.830713502	N/A	0.830713502	N/A	1	UNKNOWN: USER IMPORTED
N0465B22	1	0	1p36.33	0.915135693	N/A	0.915135693	N/A	1	UNKNOWN: USER IMPORTED
N0054O07	1	899476	1p36.33	1.020870254	N/A	1.020870254	N/A	1	UNKNOWN: USER IMPORTED
N0798H13	1	1613932	1p36.33	0.880421005	N/A	0.880421005	N/A	1	UNKNOWN: USER IMPORTED
N0427H21	1	2496932	1p36.32	0.740470635	N/A	0.740470635	N/A	1	UNKNOWN: USER IMPORTED
N0351B02	1	2640190	1p36.32	0.887481252	N/A	0.887481252	N/A	1	UNKNOWN: USER IMPORTED
N0736G09	1	2788808	1p36.32	0.932353292	N/A	0.932353292	N/A	1	UNKNOWN: USER IMPORTED
N0168F09	1	2862721	1p36.32	0.814477062	N/A	0.814477062	N/A	1	UNKNOWN: USER IMPORTED
N0151F10	1	2936721	1p36.32	0.710388329	N/A	0.710388329	N/A	1	UNKNOWN: USER IMPORTED
N0738K22	1	3848320	1p36.32	1.037745237	N/A	1.037745237	N/A	1	UNKNOWN: USER IMPORTED
N0058I24	1	4283263	1p36.31	0.773910284	N/A	0.773910284	N/A	1	UNKNOWN: USER IMPORTED
N0135B10	1	4485541	1p36.31	0.727493239	N/A	0.727493239	N/A	1	UNKNOWN: USER IMPORTED
N0230F23	1	5004054	1p36.31	1.223091769	N/A	1.223091769	N/A	1	UNKNOWN: USER IMPORTED
N0154H17	1	5096701	1p36.31	1.07573873	N/A	1.07573873	N/A	1	UNKNOWN: USER IMPORTED
M2276P04	1	5398236	1p36.31	0.877303836	N/A	0.877303836	N/A	1	UNKNOWN: USER IMPORTED
N0033M12	1	5469674	1p36.31	1.268790324	N/A	1.268790324	N/A	1	UNKNOWN: USER IMPORTED
N0668O13	1	5713634	1p36.31	0.803398747	N/A	0.803398747	N/A	1	UNKNOWN: USER IMPORTED
N0421D07	1	5905866	1p36.23	0.960579585	N/A	0.960579585	N/A	1	UNKNOWN: USER IMPORTED
N0058A11	1	6086118	1p36.23	1.119729632	N/A	1.119729632	N/A	1	UNKNOWN: USER IMPORTED
N0036K18	1	6265246	1p36.23	1.028101469	N/A	1.028101469	N/A	1	UNKNOWN: USER IMPORTED
N0593O14	1	6361633	1p36.23	0.816265685	N/A	0.816265685	N/A	1	UNKNOWN: USER IMPORTED
N0492B24	1	6634439	1p36.23	0.983481661	N/A	0.983481661	N/A	1	UNKNOWN: USER IMPORTED
N0185M23	1	6761744	1p36.23	0.976729584	N/A	0.976729584	N/A	1	UNKNOWN: USER IMPORTED
N0063P06	1	6982423	1p36.23	0.914975072	N/A	0.914975072	N/A	1	UNKNOWN: USER IMPORTED
N0092O17	1	7212540	1p36.23	0.982699733	N/A	0.982699733	N/A	1	UNKNOWN: USER IMPORTED
N0442P22	1	7219210	1p36.23	0.818840694	N/A	0.818840694	N/A	1	UNKNOWN: USER IMPORTED
N0780N18	1	7315100	1p36.23	0.882135651	N/A	0.882135651	N/A	1	UNKNOWN: USER IMPORTED
N0620C09	1	7452597	1p36.23	0.906591649	N/A	0.906591649	N/A	1	UNKNOWN: USER IMPORTED
N0767K22	1	7537504	1p36.23	0.946129539	N/A	0.946129539	N/A	1	UNKNOWN: USER IMPORTED
N0478I22	1	7658026	1p36.22	0.953282612	N/A	0.953282612	N/A	1	UNKNOWN: USER IMPORTED
N0065A16	1	7801150	1p36.22	1.016412104	N/A	1.016412104	N/A	1	UNKNOWN: USER IMPORTED
N0126I06	1	7920886	1p36.22	0.712470833	N/A	0.712470833	N/A	1	UNKNOWN: USER IMPORTED
N0327P18	1	8051060	1p36.22	0.949506641	N/A	0.949506641	N/A	1	UNKNOWN: USER IMPORTED
N0811K04	1	8531511	1p36.22	0.939136885	N/A	0.939136885	N/A	1	UNKNOWN: USER IMPORTED
N0315O13	1	8787914	1p36.22	0.825802643	N/A	0.825802643	N/A	1	UNKNOWN: USER IMPORTED
N0371H14	1	8800445	1p36.22	1.067478433	N/A	1.067478433	N/A	1	UNKNOWN: USER IMPORTED
N0806N23	1	9295827	1p36.22	0.922854843	N/A	0.922854843	N/A	1	UNKNOWN: USER IMPORTED
N0813J05	1	9308898	1p36.22	0.913584912	N/A	0.913584912	N/A	1	UNKNOWN: USER IMPORTED
N0428A21	1	9782614	1p36.22	0.925734171	N/A	0.925734171	N/A	1	UNKNOWN: USER IMPORTED
N0468C03	1	9824896	1p36.22	1.017297842	N/A	1.017297842	N/A	1	UNKNOWN: USER IMPORTED
N0473K14	1	9986764	1p36.22	0.805369779	N/A	0.805369779	N/A	1	UNKNOWN: USER IMPORTED
N0027K11	1	10513260	1p36.22	0.785214583	N/A	0.785214583	N/A	1	UNKNOWN: USER IMPORTED
N0663A20	1	10696643	1p36.22	0.822338896	N/A	0.822338896	N/A	1	UNKNOWN: USER IMPORTED
N0720E09	1	11122810	1p36.21	0.898594022	N/A	0.898594022	N/A	1	UNKNOWN: USER IMPORTED
N0505J17	1	11277438	1p36.21	0.920042803	N/A	0.920042803	N/A	1	UNKNOWN: USER IMPORTED
N0196P05	1	11465351	1p36.21	1.219189227	N/A	1.219189227	N/A	1	UNKNOWN: USER IMPORTED
N0613L05	1	11583607	1p36.21	1.326771095	N/A	1.326771095	N/A	1	UNKNOWN: USER IMPORTED
N0456P13	1	11911171	1p36.21	0.898168401	N/A	0.898168401	N/A	1	UNKNOWN: USER IMPORTED
N0333P22	1	12001652	1p36.21	1.197573744	N/A	1.197573744	N/A	1	UNKNOWN: USER IMPORTED
N0610K11	1	12101751	1p36.21	0.947765648	N/A	0.947765648	N/A	1	UNKNOWN: USER IMPORTED
N0583G23	1	12382804	1p36.21	0.983820334	N/A	0.983820334	N/A	1	UNKNOWN: USER IMPORTED
N0150L14	1	12546256	1p36.21	1.156912721	N/A	1.156912721	N/A	1	UNKNOWN: USER IMPORTED
N0707I05	1	12645912	1p36.21	0.797371139	N/A	0.797371139	N/A	1	UNKNOWN: USER IMPORTED
N0615K04	1	12953625	1p36.21	1.026069634	N/A	1.026069634	N/A	1	UNKNOWN: USER IMPORTED
N0649J06	1	13224368	1p36.21	1.020419298	N/A	1.020419298	N/A	1	UNKNOWN: USER IMPORTED
N0470E02	1	13352285	1p36.21	1.030731201	N/A	1.030731201	N/A	1	UNKNOWN: USER IMPORTED
N0181N12	1	13682578	1p36.21	0.935648411	N/A	0.935648411	N/A	1	UNKNOWN: USER IMPORTED
N0399N04	1	13882460	1p36.21	1.182354742	N/A	1.182354742	N/A	1	UNKNOWN: USER IMPORTED
N0086F11	1	14044012	1p36.21	0.9312788	N/A	0.9312788	N/A	1	UNKNOWN: USER IMPORTED
N0739P13	1	14236376	1p36.21	0.827574038	N/A	0.827574038	N/A	1	UNKNOWN: USER IMPORTED
N0164M05	1	14560815	1p36.13	1.277194319	N/A	1.277194319	N/A	1	UNKNOWN: USER IMPORTED
N0293E07	1	14677742	1p36.13	0.945058088	N/A	0.945058088	N/A	1	UNKNOWN: USER IMPORTED
N0486C01	1	14823650	1p36.13	0.970360465	N/A	0.970360465	N/A	1	UNKNOWN: USER IMPORTED
N0797I16	1	14917917	1p36.13	0.914999697	N/A	0.914999697	N/A	1	UNKNOWN: USER IMPORTED
N0796I08	1	15148047	1p36.13	0.788954984	N/A	0.788954984	N/A	1	UNKNOWN: USER IMPORTED
N0054H23	1	15803795	1p36.13	1.218947028	N/A	1.218947028	N/A	1	UNKNOWN: USER IMPORTED
N0219J07	1	15995055	1p36.13	0.95227622	N/A	0.95227622	N/A	1	UNKNOWN: USER IMPORTED
N0045I03	1	16016801	1p36.13	0.924016687	N/A	0.924016687	N/A	1	UNKNOWN: USER IMPORTED
N0615L15	1	16167327	1p36.13	1.234245074	N/A	1.234245074	N/A	1	UNKNOWN: USER IMPORTED
N0346C15	1	16319466	1p36.13	1.116857701	N/A	1.116857701	N/A	1	UNKNOWN: USER IMPORTED
N0185G12	1	16368322	1p36.13	0.758398413	N/A	0.758398413	N/A	1	UNKNOWN: USER IMPORTED
N0034K18	1	16479879	1p36.13	1.076211372	N/A	1.076211372	N/A	1	UNKNOWN: USER IMPORTED
N0800F16	1	16810809	1p36.13	1.075550645	N/A	1.075550645	N/A	1	UNKNOWN: USER IMPORTED
N0213M02	1	16933126	1p36.13	0.862107128	N/A	0.862107128	N/A	1	UNKNOWN: USER IMPORTED
N0468N09	1	17111001	1p36.13	0.743160157	N/A	0.743160157	N/A	1	UNKNOWN: USER IMPORTED
N0711N17	1	17232318	1p36.13	0.809620926	N/A	0.809620926	N/A	1	UNKNOWN: USER IMPORTED
N0121A23	1	17736439	1p36.13	0.977090551	N/A	0.977090551	N/A	1	UNKNOWN: USER IMPORTED
N0168M06	1	17817795	1p36.13	0.893941576	N/A	0.893941576	N/A	1	UNKNOWN: USER IMPORTED
N0164D21	1	18002488	1p36.13	0.967085511	N/A	0.967085511	N/A	1	UNKNOWN: USER IMPORTED
N0466K16	1	18107683	1p36.13	0.880658137	N/A	0.880658137	N/A	1	UNKNOWN: USER IMPORTED
N0813E02	1	18434806	1p36.13	1.015220212	N/A	1.015220212	N/A	1	UNKNOWN: USER IMPORTED
N0644J10	1	18570690	1p36.13	1.067770389	N/A	1.067770389	N/A	1	UNKNOWN: USER IMPORTED
N0657C12	1	18674688	1p36.13	0.873423588	N/A	0.873423588	N/A	1	UNKNOWN: USER IMPORTED
N0371H15	1	18732838	1p36.13	0.697156572	N/A	0.697156572	N/A	1	UNKNOWN: USER IMPORTED
N0800L04	1	18873845	1p36.13	0.88072198	N/A	0.88072198	N/A	1	UNKNOWN: USER IMPORTED
N0746L12	1	19143445	1p36.13	0.909642949	N/A	0.909642949	N/A	1	UNKNOWN: USER IMPORTED
N0460G22	1	19286670	1p36.13	0.833722239	N/A	0.833722239	N/A	1	UNKNOWN: USER IMPORTED
N0023N11	1	19296642	1p36.13	1.31867517	N/A	1.31867517	N/A	1	UNKNOWN: USER IMPORTED
N0066M04	1	19385585	1p36.13	0.795901732	N/A	0.795901732	N/A	1	UNKNOWN: USER IMPORTED
N0805F05	1	19521792	1p36.13	0.912459143	N/A	0.912459143	N/A	1	UNKNOWN: USER IMPORTED
N0457M03	1	19568818	1p36.13	1.043737276	N/A	1.043737276	N/A	1	UNKNOWN: USER IMPORTED
M2014J23	1	19643499	1p36.13	1.058109393	N/A	1.058109393	N/A	1	UNKNOWN: USER IMPORTED
N0186K03	1	19726157	1p36.13	0.930699246	N/A	0.930699246	N/A	1	UNKNOWN: USER IMPORTED
N0242F23	1	19891951	1p36.13	1.246840425	N/A	1.246840425	N/A	1	UNKNOWN: USER IMPORTED
N0367G13	1	19943047	1p36.13	0.890259951	N/A	0.890259951	N/A	1	UNKNOWN: USER IMPORTED
N0293H01	1	20148056	1p36.12	0.805229932	N/A	0.805229932	N/A	1	UNKNOWN: USER IMPORTED
N0474I18	1	20580912	1p36.12	1.054720434	N/A	1.054720434	N/A	1	UNKNOWN: USER IMPORTED
N0702G12	1	20886221	1p36.12	0.915502437	N/A	0.915502437	N/A	1	UNKNOWN: USER IMPORTED
N0521N09	1	21150152	1p36.12	0.75027918	N/A	0.75027918	N/A	1	UNKNOWN: USER IMPORTED
N0598I15	1	21281212	1p36.12	0.826251572	N/A	0.826251572	N/A	1	UNKNOWN: USER IMPORTED
N0026H16	1	21408575	1p36.12	1.184874015	N/A	1.184874015	N/A	1	UNKNOWN: USER IMPORTED
N0456M04	1	21469271	1p36.12	1.061148025	N/A	1.061148025	N/A	1	UNKNOWN: USER IMPORTED
N0415K20	1	21717587	1p36.12	0.754389466	N/A	0.754389466	N/A	1	UNKNOWN: USER IMPORTED
N0134M09	1	21733086	1p36.12	1.041331401	N/A	1.041331401	N/A	1	UNKNOWN: USER IMPORTED
N0466J21	1	21802567	1p36.12	1.091661324	N/A	1.091661324	N/A	1	UNKNOWN: USER IMPORTED
N0277F18	1	21963014	1p36.11	1.041366464	N/A	1.041366464	N/A	1	UNKNOWN: USER IMPORTED
N0410J10	1	22066918	1p36.11	0.857512444	N/A	0.857512444	N/A	1	UNKNOWN: USER IMPORTED
N0431G10	1	22282628	1p36.11	1.280101718	N/A	1.280101718	N/A	1	UNKNOWN: USER IMPORTED
N0109P19	1	22415675	1p36.11	1.143270544	N/A	1.143270544	N/A	1	UNKNOWN: USER IMPORTED
N0513J16	1	22512331	1p36.11	1.01970089	N/A	1.01970089	N/A	1	UNKNOWN: USER IMPORTED
N0043I13	1	22685738	1p36.11	1.297571446	N/A	1.297571446	N/A	1	UNKNOWN: USER IMPORTED
N0561B17	1	23045877	1p36.11	0.831754247	N/A	0.831754247	N/A	1	UNKNOWN: USER IMPORTED
N0008D09	1	23149151	1p36.11	0.859425714	N/A	0.859425714	N/A	1	UNKNOWN: USER IMPORTED
N0674O22	1	23371293	1p36.11	0.907219947	N/A	0.907219947	N/A	1	UNKNOWN: USER IMPORTED
N0384H10	1	23521126	1p36.11	0.954672874	N/A	0.954672874	N/A	1	UNKNOWN: USER IMPORTED
N0100A07	1	23610213	1p36.11	1.059645683	N/A	1.059645683	N/A	1	UNKNOWN: USER IMPORTED
M2160K14	1	23659763	1p36.11	0.833468893	N/A	0.833468893	N/A	1	UNKNOWN: USER IMPORTED
N0043N09	1	23708695	1p36.11	0.977132404	N/A	0.977132404	N/A	1	UNKNOWN: USER IMPORTED
N0595I07	1	23838771	1p36.11	1.004113634	N/A	1.004113634	N/A	1	UNKNOWN: USER IMPORTED
N0295F15	1	24024397	1p36.11	0.89369431	N/A	0.89369431	N/A	1	UNKNOWN: USER IMPORTED
N0550K07	1	24090633	1p36.11	1.170863979	N/A	1.170863979	N/A	1	UNKNOWN: USER IMPORTED
N0597I07	1	24372982	1p36.11	0.872254143	N/A	0.872254143	N/A	1	UNKNOWN: USER IMPORTED
N0157K08	1	24546257	1p36.11	0.826953847	N/A	0.826953847	N/A	1	UNKNOWN: USER IMPORTED
N0335G20	1	24687098	1p36.11	1.118489249	N/A	1.118489249	N/A	1	UNKNOWN: USER IMPORTED
N0065E18	1	25285950	1p35.3	1.117515387	N/A	1.117515387	N/A	1	UNKNOWN: USER IMPORTED
N0016E09	1	25302992	1p35.3	1.051778073	N/A	1.051778073	N/A	1	UNKNOWN: USER IMPORTED
N0039G19	1	25389490	1p35.3	0.855931565	N/A	0.855931565	N/A	1	UNKNOWN: USER IMPORTED
N0050L24	1	25546964	1p35.3	0.828461763	N/A	0.828461763	N/A	1	UNKNOWN: USER IMPORTED
N0758G19	1	25975866	1p35.3	0.90095622	N/A	0.90095622	N/A	1	UNKNOWN: USER IMPORTED
N0492E20	1	26410037	1p35.3	1.045386559	N/A	1.045386559	N/A	1	UNKNOWN: USER IMPORTED
N0668B03	1	26496432	1p35.3	0.829354554	N/A	0.829354554	N/A	1	UNKNOWN: USER IMPORTED
N0621I13	1	26850771	1p35.3	0.983676129	N/A	0.983676129	N/A	1	UNKNOWN: USER IMPORTED
N0582D15	1	27073221	1p35.3	0.887410315	N/A	0.887410315	N/A	1	UNKNOWN: USER IMPORTED
N0553K16	1	27124334	1p35.3	1.054564373	N/A	1.054564373	N/A	1	UNKNOWN: USER IMPORTED
N0758C04	1	27481437	1p35.2	0.897863372	N/A	0.897863372	N/A	1	UNKNOWN: USER IMPORTED
N0559B09	1	27586835	1p35.2	0.805543068	N/A	0.805543068	N/A	1	UNKNOWN: USER IMPORTED
N0667P18	1	27617745	1p35.2	1.01900663	N/A	1.01900663	N/A	1	UNKNOWN: USER IMPORTED
N0318E23	1	28488064	1p35.2	0.968727802	N/A	0.968727802	N/A	1	UNKNOWN: USER IMPORTED
N0245H18	1	28623148	1p35.2	0.967783936	N/A	0.967783936	N/A	1	UNKNOWN: USER IMPORTED
N0265A07	1	28657841	1p35.2	0.947214164	N/A	0.947214164	N/A	1	UNKNOWN: USER IMPORTED
N0026P17	1	28911820	1p35.2	1.025840001	N/A	1.025840001	N/A	1	UNKNOWN: USER IMPORTED
N0081K03	1	29077433	1p35.2	0.813574137	N/A	0.813574137	N/A	1	UNKNOWN: USER IMPORTED
N0501K07	1	29205622	1p35.2	0.674918872	N/A	0.674918872	N/A	1	UNKNOWN: USER IMPORTED
N0651G24	1	29283677	1p35.2	0.900131326	N/A	0.900131326	N/A	1	UNKNOWN: USER IMPORTED
N0793P02	1	29349949	1p35.2	0.888041653	N/A	0.888041653	N/A	1	UNKNOWN: USER IMPORTED
N0168D14	1	29730745	1p35.1	0.891758746	N/A	0.891758746	N/A	1	UNKNOWN: USER IMPORTED
N0262L08	1	29870385	1p35.1	0.937406835	N/A	0.937406835	N/A	1	UNKNOWN: USER IMPORTED
N0201L04	1	30028616	1p35.1	0.883279762	N/A	0.883279762	N/A	1	UNKNOWN: USER IMPORTED
N0639P11	1	30221480	1p35.1	0.981366728	N/A	0.981366728	N/A	1	UNKNOWN: USER IMPORTED
N0282M04	1	30337165	1p35.1	1.011737079	N/A	1.011737079	N/A	1	UNKNOWN: USER IMPORTED
N0051C12	1	30658615	1p35.1	0.950810563	N/A	0.950810563	N/A	1	UNKNOWN: USER IMPORTED
N0638H12	1	30710715	1p35.1	0.836293195	N/A	0.836293195	N/A	1	UNKNOWN: USER IMPORTED
N0201O14	1	30898598	1p35.1	1.120922385	N/A	1.120922385	N/A	1	UNKNOWN: USER IMPORTED
N0490K07	1	31003302	1p35.1	0.895054271	N/A	0.895054271	N/A	1	UNKNOWN: USER IMPORTED
N0297M13	1	31157824	1p35.1	0.968101834	N/A	0.968101834	N/A	1	UNKNOWN: USER IMPORTED
N0135H23	1	31344583	1p35.1	0.909230501	N/A	0.909230501	N/A	1	UNKNOWN: USER IMPORTED
N0629A12	1	31366074	1p35.1	1.051747469	N/A	1.051747469	N/A	1	UNKNOWN: USER IMPORTED
N0580L17	1	31501766	1p34.3	0.936307618	N/A	0.936307618	N/A	1	UNKNOWN: USER IMPORTED
N0467H18	1	31798097	1p34.3	1.040008225	N/A	1.040008225	N/A	1	UNKNOWN: USER IMPORTED
N0318L19	1	31899895	1p34.3	0.910061476	N/A	0.910061476	N/A	1	UNKNOWN: USER IMPORTED
N0358I24	1	32121101	1p34.3	1.059264448	N/A	1.059264448	N/A	1	UNKNOWN: USER IMPORTED
N0425I15	1	32397520	1p34.3	0.749218167	N/A	0.749218167	N/A	1	UNKNOWN: USER IMPORTED
N0014L10	1	32502241	1p34.3	1.161755683	N/A	1.161755683	N/A	1	UNKNOWN: USER IMPORTED
N0276H09	1	32816132	1p34.3	1.256801991	N/A	1.256801991	N/A	1	UNKNOWN: USER IMPORTED
N0133F09	1	32839935	1p34.3	0.828462776	N/A	0.828462776	N/A	1	UNKNOWN: USER IMPORTED
N0573P06	1	32905348	1p34.3	0.764707743	N/A	0.764707743	N/A	1	UNKNOWN: USER IMPORTED
N0433N19	1	33245020	1p34.3	1.009400205	N/A	1.009400205	N/A	1	UNKNOWN: USER IMPORTED
N0396A06	1	33387808	1p34.3	1.100741347	N/A	1.100741347	N/A	1	UNKNOWN: USER IMPORTED
N0051A20	1	33548328	1p34.3	0.751945183	N/A	0.751945183	N/A	1	UNKNOWN: USER IMPORTED
N0125D21	1	33655465	1p34.3	1.263615985	N/A	1.263615985	N/A	1	UNKNOWN: USER IMPORTED
N0114D07	1	33732317	1p34.3	1.215053606	N/A	1.215053606	N/A	1	UNKNOWN: USER IMPORTED
N0207N22	1	33908026	1p34.3	1.018269292	N/A	1.018269292	N/A	1	UNKNOWN: USER IMPORTED
N0026F12	1	33940810	1p34.3	0.96995278	N/A	0.96995278	N/A	1	UNKNOWN: USER IMPORTED
N0489I06	1	34007494	1p34.3	1.092406466	N/A	1.092406466	N/A	1	UNKNOWN: USER IMPORTED
N0076N20	1	34201037	1p34.3	0.981082676	N/A	0.981082676	N/A	1	UNKNOWN: USER IMPORTED
N0428M11	1	34438753	1p34.3	0.979423564	N/A	0.979423564	N/A	1	UNKNOWN: USER IMPORTED
N0460N05	1	34546960	1p34.3	0.884411712	N/A	0.884411712	N/A	1	UNKNOWN: USER IMPORTED
N0612O20	1	34684669	1p34.3	1.014427979	N/A	1.014427979	N/A	1	UNKNOWN: USER IMPORTED
N0144M09	1	34802914	1p34.3	1.005960911	N/A	1.005960911	N/A	1	UNKNOWN: USER IMPORTED
N0563C02	1	34930477	1p34.3	0.946741724	N/A	0.946741724	N/A	1	UNKNOWN: USER IMPORTED
N0010D24	1	34975796	1p34.3	0.765852867	N/A	0.765852867	N/A	1	UNKNOWN: USER IMPORTED
N0158E15	1	35080481	1p34.3	0.789403913	N/A	0.789403913	N/A	1	UNKNOWN: USER IMPORTED
N0809M04	1	35365838	1p34.3	0.958164083	N/A	0.958164083	N/A	1	UNKNOWN: USER IMPORTED
N0776D13	1	35873145	1p34.3	1.018904066	N/A	1.018904066	N/A	1	UNKNOWN: USER IMPORTED
N0519P05	1	36082840	1p34.3	1.268216749	N/A	1.268216749	N/A	1	UNKNOWN: USER IMPORTED
N0593A21	1	36358633	1p34.3	1.304118921	N/A	1.304118921	N/A	1	UNKNOWN: USER IMPORTED
M2013G23	1	36492241	1p34.3	0.876140471	N/A	0.876140471	N/A	1	UNKNOWN: USER IMPORTED
N0005J09	1	36626334	1p34.3	1.167547173	N/A	1.167547173	N/A	1	UNKNOWN: USER IMPORTED
N0266M12	1	36771141	1p34.2	1.103059565	N/A	1.103059565	N/A	1	UNKNOWN: USER IMPORTED
N0730E03	1	36824382	1p34.2	1.32094515	N/A	1.32094515	N/A	1	UNKNOWN: USER IMPORTED
N0345F04	1	37048904	1p34.2	0.819565264	N/A	0.819565264	N/A	1	UNKNOWN: USER IMPORTED
N0460H23	1	37178480	1p34.2	0.835191646	N/A	0.835191646	N/A	1	UNKNOWN: USER IMPORTED
N0508M23	1	37291580	1p34.2	0.941502022	N/A	0.941502022	N/A	1	UNKNOWN: USER IMPORTED
N0100D11	1	37557948	1p34.2	0.809414195	N/A	0.809414195	N/A	1	UNKNOWN: USER IMPORTED
N0109P14	1	37596827	1p34.2	0.949083858	N/A	0.949083858	N/A	1	UNKNOWN: USER IMPORTED
N0410H14	1	37736919	1p34.2	1.007041939	N/A	1.007041939	N/A	1	UNKNOWN: USER IMPORTED
N0368J17	1	38399832	1p34.2	1.043331922	N/A	1.043331922	N/A	1	UNKNOWN: USER IMPORTED
N0165L19	1	38543175	1p34.2	1.059964798	N/A	1.059964798	N/A	1	UNKNOWN: USER IMPORTED
N0679G09	1	38597690	1p34.2	1.11359126	N/A	1.11359126	N/A	1	UNKNOWN: USER IMPORTED
N0445L12	1	38754395	1p34.2	0.79906653	N/A	0.79906653	N/A	1	UNKNOWN: USER IMPORTED
N0345N12	1	38921696	1p34.2	0.872212594	N/A	0.872212594	N/A	1	UNKNOWN: USER IMPORTED
N0528I12	1	39060869	1p34.2	1.291566132	N/A	1.291566132	N/A	1	UNKNOWN: USER IMPORTED
N0659O09	1	39092991	1p34.2	0.795674734	N/A	0.795674734	N/A	1	UNKNOWN: USER IMPORTED
N0069E11	1	39334929	1p34.2	0.936259077	N/A	0.936259077	N/A	1	UNKNOWN: USER IMPORTED
N0428O04	1	39576027	1p34.2	1.124460109	N/A	1.124460109	N/A	1	UNKNOWN: USER IMPORTED
N0419E08	1	39821070	1p34.2	0.981994215	N/A	0.981994215	N/A	1	UNKNOWN: USER IMPORTED
N0122E09	1	40172910	1p34.1	1.004513404	N/A	1.004513404	N/A	1	UNKNOWN: USER IMPORTED
N0656D10	1	40396185	1p34.1	1.194190054	N/A	1.194190054	N/A	1	UNKNOWN: USER IMPORTED
N0717E06	1	40398077	1p34.1	1.088158056	N/A	1.088158056	N/A	1	UNKNOWN: USER IMPORTED
N0652O05	1	40735931	1p34.1	0.915120695	N/A	0.915120695	N/A	1	UNKNOWN: USER IMPORTED
N0348A07	1	40859790	1p34.1	1.121935769	N/A	1.121935769	N/A	1	UNKNOWN: USER IMPORTED
N0316O06	1	41007003	1p34.1	1.023062264	N/A	1.023062264	N/A	1	UNKNOWN: USER IMPORTED
N0399E06	1	41179538	1p34.1	0.86281447	N/A	0.86281447	N/A	1	UNKNOWN: USER IMPORTED
N0595K03	1	41388724	1p34.1	0.930494036	N/A	0.930494036	N/A	1	UNKNOWN: USER IMPORTED
N0092H18	1	41579147	1p34.1	0.923231011	N/A	0.923231011	N/A	1	UNKNOWN: USER IMPORTED
N0499B14	1	41757289	1p34.1	0.972518669	N/A	0.972518669	N/A	1	UNKNOWN: USER IMPORTED
N0045C15	1	41884583	1p34.1	0.928397243	N/A	0.928397243	N/A	1	UNKNOWN: USER IMPORTED
N0799L22	1	41974022	1p34.1	1.173988243	N/A	1.173988243	N/A	1	UNKNOWN: USER IMPORTED
N0096H10	1	42247054	1p34.1	0.972529107	N/A	0.972529107	N/A	1	UNKNOWN: USER IMPORTED
N0336K05	1	42630262	1p34.1	1.270077322	N/A	1.270077322	N/A	1	UNKNOWN: USER IMPORTED
N0125O01	1	42781758	1p34.1	1.130156341	N/A	1.130156341	N/A	1	UNKNOWN: USER IMPORTED
N0281F19	1	42850740	1p34.1	0.788287164	N/A	0.788287164	N/A	1	UNKNOWN: USER IMPORTED
N0113C10	1	42973893	1p34.1	0.727151728	N/A	0.727151728	N/A	1	UNKNOWN: USER IMPORTED
N0035J13	1	42975321	1p34.1	0.969772601	N/A	0.969772601	N/A	1	UNKNOWN: USER IMPORTED
N0297L05	1	43107565	1p34.1	1.019952594	N/A	1.019952594	N/A	1	UNKNOWN: USER IMPORTED
N0090B12	1	43253844	1p34.1	0.980841288	N/A	0.980841288	N/A	1	UNKNOWN: USER IMPORTED
N0150L19	1	43412121	1p34.1	0.884464408	N/A	0.884464408	N/A	1	UNKNOWN: USER IMPORTED
N0323B10	1	43604598	1p34.1	0.833738454	N/A	0.833738454	N/A	1	UNKNOWN: USER IMPORTED
N0076O14	1	43993499	1p34.1	1.152956469	N/A	1.152956469	N/A	1	UNKNOWN: USER IMPORTED
N0076I08	1	44149446	1p34.1	0.853840954	N/A	0.853840954	N/A	1	UNKNOWN: USER IMPORTED
N0788F03	1	44587378	1p34.1	1.021721983	N/A	1.021721983	N/A	1	UNKNOWN: USER IMPORTED
N0154C15	1	44999567	1p34.1	0.891717198	N/A	0.891717198	N/A	1	UNKNOWN: USER IMPORTED
N0452L15	1	45150183	1p34.1	0.977164528	N/A	0.977164528	N/A	1	UNKNOWN: USER IMPORTED
N0782K14	1	45229185	1p34.1	0.93171334	N/A	0.93171334	N/A	1	UNKNOWN: USER IMPORTED
N0001J21	1	45384326	1p34.1	1.042141196	N/A	1.042141196	N/A	1	UNKNOWN: USER IMPORTED
N0767N06	1	45522403	1p34.1	0.967558863	N/A	0.967558863	N/A	1	UNKNOWN: USER IMPORTED
N0743A18	1	45626511	1p34.1	0.908907232	N/A	0.908907232	N/A	1	UNKNOWN: USER IMPORTED
N0112C15	1	46013118	1p32.3	1.192189634	N/A	1.192189634	N/A	1	UNKNOWN: USER IMPORTED
N0165O06	1	46218440	1p32.3	0.95557965	N/A	0.95557965	N/A	1	UNKNOWN: USER IMPORTED
N0004M03	1	46410792	1p32.3	1.077094739	N/A	1.077094739	N/A	1	UNKNOWN: USER IMPORTED
N0008J09	1	46498432	1p32.3	1.422525758	N/A	1.422525758	N/A	1	UNKNOWN: USER IMPORTED
N0384I18	1	46579538	1p32.3	0.855666059	N/A	0.855666059	N/A	1	UNKNOWN: USER IMPORTED
N0585B20	1	46700214	1p32.3	1.049032309	N/A	1.049032309	N/A	1	UNKNOWN: USER IMPORTED
N0705G19	1	46849357	1p32.3	0.906233925	N/A	0.906233925	N/A	1	UNKNOWN: USER IMPORTED
N0624P10	1	46919078	1p32.3	0.808597408	N/A	0.808597408	N/A	1	UNKNOWN: USER IMPORTED
N0178C19	1	47071876	1p32.3	0.779524431	N/A	0.779524431	N/A	1	UNKNOWN: USER IMPORTED
N0332M15	1	47102156	1p32.3	1.195553056	N/A	1.195553056	N/A	1	UNKNOWN: USER IMPORTED
N0801E19	1	47130356	1p32.3	1.072485564	N/A	1.072485564	N/A	1	UNKNOWN: USER IMPORTED
N0165I13	1	47244193	1p32.3	0.745102814	N/A	0.745102814	N/A	1	UNKNOWN: USER IMPORTED
N0458M05	1	47399523	1p32.3	1.007681121	N/A	1.007681121	N/A	1	UNKNOWN: USER IMPORTED
N0045M02	1	47457634	1p32.3	0.905470846	N/A	0.905470846	N/A	1	UNKNOWN: USER IMPORTED
N0119B02	1	47625173	1p32.3	0.903030618	N/A	0.903030618	N/A	1	UNKNOWN: USER IMPORTED
N0039A02	1	47693334	1p32.3	1.189344052	N/A	1.189344052	N/A	1	UNKNOWN: USER IMPORTED
N0655A01	1	47815779	1p32.3	0.99599513	N/A	0.99599513	N/A	1	UNKNOWN: USER IMPORTED
N0026H15	1	48155553	1p32.3	1.064323363	N/A	1.064323363	N/A	1	UNKNOWN: USER IMPORTED
N0430G23	1	48225928	1p32.3	1.027994151	N/A	1.027994151	N/A	1	UNKNOWN: USER IMPORTED
N0093C10	1	48430212	1p32.3	1.105699227	N/A	1.105699227	N/A	1	UNKNOWN: USER IMPORTED
N0353J23	1	48781920	1p32.3	1.197720685	N/A	1.197720685	N/A	1	UNKNOWN: USER IMPORTED
N0421N22	1	49025728	1p32.3	0.873713416	N/A	0.873713416	N/A	1	UNKNOWN: USER IMPORTED
N0558D23	1	49262428	1p32.3	1.030530449	N/A	1.030530449	N/A	1	UNKNOWN: USER IMPORTED
N0266K13	1	49680565	1p32.3	1.050101227	N/A	1.050101227	N/A	1	UNKNOWN: USER IMPORTED
N0475I08	1	49769798	1p32.3	0.842447476	N/A	0.842447476	N/A	1	UNKNOWN: USER IMPORTED
N0680C11	1	49918345	1p32.3	1.275994472	N/A	1.275994472	N/A	1	UNKNOWN: USER IMPORTED
N0670L22	1	49977878	1p32.3	0.985371419	N/A	0.985371419	N/A	1	UNKNOWN: USER IMPORTED
N0367O03	1	50202701	1p32.3	1.128320089	N/A	1.128320089	N/A	1	UNKNOWN: USER IMPORTED
N0116M11	1	50708276	1p32.3	0.953556226	N/A	0.953556226	N/A	1	UNKNOWN: USER IMPORTED
N0278J17	1	50796307	1p32.3	0.884305306	N/A	0.884305306	N/A	1	UNKNOWN: USER IMPORTED
N0186C18	1	50927968	1p32.3	1.107154852	N/A	1.107154852	N/A	1	UNKNOWN: USER IMPORTED
N0682P18	1	51090296	1p32.3	1.020553926	N/A	1.020553926	N/A	1	UNKNOWN: USER IMPORTED
N0088E11	1	51391345	1p32.3	1.073074745	N/A	1.073074745	N/A	1	UNKNOWN: USER IMPORTED
N0350N19	1	51543475	1p32.3	0.99871333	N/A	0.99871333	N/A	1	UNKNOWN: USER IMPORTED
N0469M21	1	51644851	1p32.3	1.10972672	N/A	1.10972672	N/A	1	UNKNOWN: USER IMPORTED
N0091A18	1	51727145	1p32.3	1.296304716	N/A	1.296304716	N/A	1	UNKNOWN: USER IMPORTED
N0066G13	1	51771392	1p32.3	1.049932904	N/A	1.049932904	N/A	1	UNKNOWN: USER IMPORTED
N0708I13	1	51864442	1p32.3	0.828356371	N/A	0.828356371	N/A	1	UNKNOWN: USER IMPORTED
N0155O18	1	52114805	1p32.3	1.088773686	N/A	1.088773686	N/A	1	UNKNOWN: USER IMPORTED
N0043F06	1	52249457	1p32.3	0.841738108	N/A	0.841738108	N/A	1	UNKNOWN: USER IMPORTED
M2130O01	1	52357594	1p32.3	1.071369423	N/A	1.071369423	N/A	1	UNKNOWN: USER IMPORTED
N0452I17	1	52409287	1p32.3	1.154529241	N/A	1.154529241	N/A	1	UNKNOWN: USER IMPORTED
N0537L08	1	52543738	1p32.3	1.053910639	N/A	1.053910639	N/A	1	UNKNOWN: USER IMPORTED
M2235M04	1	52757235	1p32.3	0.904598323	N/A	0.904598323	N/A	1	UNKNOWN: USER IMPORTED
N0562F12	1	52860464	1p32.3	0.943284869	N/A	0.943284869	N/A	1	UNKNOWN: USER IMPORTED
N0351E14	1	53057671	1p32.3	0.948959718	N/A	0.948959718	N/A	1	UNKNOWN: USER IMPORTED
N0029L06	1	53059180	1p32.3	0.78688464	N/A	0.78688464	N/A	1	UNKNOWN: USER IMPORTED
N0809G07	1	53186939	1p32.3	0.890422093	N/A	0.890422093	N/A	1	UNKNOWN: USER IMPORTED
N0096E15	1	53274199	1p32.3	0.982477701	N/A	0.982477701	N/A	1	UNKNOWN: USER IMPORTED
N0048C04	1	53498408	1p32.3	0.856603439	N/A	0.856603439	N/A	1	UNKNOWN: USER IMPORTED
N0323E04	1	53515496	1p32.3	1.121588178	N/A	1.121588178	N/A	1	UNKNOWN: USER IMPORTED
N0195G13	1	53685438	1p32.3	0.85103388	N/A	0.85103388	N/A	1	UNKNOWN: USER IMPORTED
N0323C05	1	53965532	1p32.3	1.042182643	N/A	1.042182643	N/A	1	UNKNOWN: USER IMPORTED
N0092H03	1	54106565	1p32.3	1.18279455	N/A	1.18279455	N/A	1	UNKNOWN: USER IMPORTED
N0425H22	1	54457718	1p32.2	1.012772524	N/A	1.012772524	N/A	1	UNKNOWN: USER IMPORTED
N0275N17	1	54560451	1p32.2	0.966729205	N/A	0.966729205	N/A	1	UNKNOWN: USER IMPORTED
N0012C17	1	54650958	1p32.2	0.788728999	N/A	0.788728999	N/A	1	UNKNOWN: USER IMPORTED
N0627J09	1	54765583	1p32.2	0.995612882	N/A	0.995612882	N/A	1	UNKNOWN: USER IMPORTED
N0387E03	1	55067008	1p32.2	0.991571607	N/A	0.991571607	N/A	1	UNKNOWN: USER IMPORTED
N0791G04	1	55175675	1p32.2	1.057890908	N/A	1.057890908	N/A	1	UNKNOWN: USER IMPORTED
N0395E05	1	55269506	1p32.2	1.140277007	N/A	1.140277007	N/A	1	UNKNOWN: USER IMPORTED
N0365M18	1	55417676	1p32.2	1.034932691	N/A	1.034932691	N/A	1	UNKNOWN: USER IMPORTED
N0447E04	1	55584535	1p32.2	1.284748084	N/A	1.284748084	N/A	1	UNKNOWN: USER IMPORTED
N0306P02	1	55768135	1p32.2	0.993562299	N/A	0.993562299	N/A	1	UNKNOWN: USER IMPORTED
N0613A17	1	55937618	1p32.2	0.992169301	N/A	0.992169301	N/A	1	UNKNOWN: USER IMPORTED
N0802D18	1	56177563	1p32.2	0.9391986	N/A	0.9391986	N/A	1	UNKNOWN: USER IMPORTED
N0798A22	1	56192831	1p32.2	0.844711376	N/A	0.844711376	N/A	1	UNKNOWN: USER IMPORTED
N0147B11	1	56271292	1p32.2	0.94709803	N/A	0.94709803	N/A	1	UNKNOWN: USER IMPORTED
N0650C20	1	56531316	1p32.2	0.840923347	N/A	0.840923347	N/A	1	UNKNOWN: USER IMPORTED
N0367O01	1	56602424	1p32.2	1.015464508	N/A	1.015464508	N/A	1	UNKNOWN: USER IMPORTED
N0123K23	1	56677921	1p32.1	1.309418919	N/A	1.309418919	N/A	1	UNKNOWN: USER IMPORTED
N0367N23	1	56864625	1p32.1	0.948346114	N/A	0.948346114	N/A	1	UNKNOWN: USER IMPORTED
N0725A01	1	56993996	1p32.1	1.183072218	N/A	1.183072218	N/A	1	UNKNOWN: USER IMPORTED
N0711A19	1	57242156	1p32.1	1.27322084	N/A	1.27322084	N/A	1	UNKNOWN: USER IMPORTED
N0749L17	1	57454737	1p32.1	1.201819823	N/A	1.201819823	N/A	1	UNKNOWN: USER IMPORTED
N0208L07	1	57620161	1p32.1	0.807762379	N/A	0.807762379	N/A	1	UNKNOWN: USER IMPORTED
N0768B05	1	57691792	1p32.1	0.920877527	N/A	0.920877527	N/A	1	UNKNOWN: USER IMPORTED
N0684M24	1	57803888	1p32.1	0.847544798	N/A	0.847544798	N/A	1	UNKNOWN: USER IMPORTED
N0012L18	1	57844932	1p32.1	1.088625124	N/A	1.088625124	N/A	1	UNKNOWN: USER IMPORTED
N0636K17	1	58013413	1p32.1	1.06402178	N/A	1.06402178	N/A	1	UNKNOWN: USER IMPORTED
N0018M18	1	58161390	1p32.1	1.262135431	N/A	1.262135431	N/A	1	UNKNOWN: USER IMPORTED
N0342F23	1	58327600	1p32.1	0.810144845	N/A	0.810144845	N/A	1	UNKNOWN: USER IMPORTED
N0010A17	1	58904810	1p32.1	1.21631831	N/A	1.21631831	N/A	1	UNKNOWN: USER IMPORTED
N0592P11	1	59022574	1p32.1	1.109212022	N/A	1.109212022	N/A	1	UNKNOWN: USER IMPORTED
N0467C18	1	59102770	1p32.1	1.001289048	N/A	1.001289048	N/A	1	UNKNOWN: USER IMPORTED
N0316F18	1	59224212	1p32.1	0.978121061	N/A	0.978121061	N/A	1	UNKNOWN: USER IMPORTED
N0242B09	1	59374848	1p32.1	0.769967206	N/A	0.769967206	N/A	1	UNKNOWN: USER IMPORTED
N0066M21	1	59406212	1p32.1	0.936687434	N/A	0.936687434	N/A	1	UNKNOWN: USER IMPORTED
N0475B24	1	59623648	1p32.1	1.153950599	N/A	1.153950599	N/A	1	UNKNOWN: USER IMPORTED
N0123H07	1	59807527	1p32.1	1.071929013	N/A	1.071929013	N/A	1	UNKNOWN: USER IMPORTED
N0706N07	1	59972544	1p32.1	0.940700942	N/A	0.940700942	N/A	1	UNKNOWN: USER IMPORTED
N0363E22	1	60184996	1p32.1	1.08741788	N/A	1.08741788	N/A	1	UNKNOWN: USER IMPORTED
N0025A21	1	60393064	1p32.1	0.761316959	N/A	0.761316959	N/A	1	UNKNOWN: USER IMPORTED
N0436K08	1	60505610	1p32.1	0.909842585	N/A	0.909842585	N/A	1	UNKNOWN: USER IMPORTED
N0364M11	1	60649316	1p32.1	1.126306494	N/A	1.126306494	N/A	1	UNKNOWN: USER IMPORTED
N0032I17	1	60776381	1p32.1	0.897001996	N/A	0.897001996	N/A	1	UNKNOWN: USER IMPORTED
N0108D17	1	60976421	1p32.1	1.093892695	N/A	1.093892695	N/A	1	UNKNOWN: USER IMPORTED
N0232E07	1	61117054	1p32.1	0.906106238	N/A	0.906106238	N/A	1	UNKNOWN: USER IMPORTED
F0605A18	1	61498772	1p32.1	0.876635002	N/A	0.876635002	N/A	1	UNKNOWN: USER IMPORTED
N0055I04	1	61718625	1p32.1	1.12322378	N/A	1.12322378	N/A	1	UNKNOWN: USER IMPORTED
N0727C20	1	61830162	1p32.1	0.942288509	N/A	0.942288509	N/A	1	UNKNOWN: USER IMPORTED
N0624D22	1	61951566	1p31.3	0.993082461	N/A	0.993082461	N/A	1	UNKNOWN: USER IMPORTED
N0185E18	1	62029857	1p31.3	0.923525804	N/A	0.923525804	N/A	1	UNKNOWN: USER IMPORTED
N0293K19	1	62279623	1p31.3	0.856058238	N/A	0.856058238	N/A	1	UNKNOWN: USER IMPORTED
N0611A01	1	62388729	1p31.3	0.854740839	N/A	0.854740839	N/A	1	UNKNOWN: USER IMPORTED
N0637F13	1	62467606	1p31.3	0.961958294	N/A	0.961958294	N/A	1	UNKNOWN: USER IMPORTED
N0456A02	1	62603108	1p31.3	1.410522223	N/A	1.410522223	N/A	1	UNKNOWN: USER IMPORTED
N0013M04	1	62618851	1p31.3	1.180262104	N/A	1.180262104	N/A	1	UNKNOWN: USER IMPORTED
N0005P04	1	62780606	1p31.3	0.994897128	N/A	0.994897128	N/A	1	UNKNOWN: USER IMPORTED
N0818K02	1	62847815	1p31.3	0.802365095	N/A	0.802365095	N/A	1	UNKNOWN: USER IMPORTED
N0673C04	1	63097526	1p31.3	0.990862238	N/A	0.990862238	N/A	1	UNKNOWN: USER IMPORTED
N0445I18	1	63177287	1p31.3	0.845321434	N/A	0.845321434	N/A	1	UNKNOWN: USER IMPORTED
N0384L12	1	63357397	1p31.3	1.176663577	N/A	1.176663577	N/A	1	UNKNOWN: USER IMPORTED
N0425O10	1	63482941	1p31.3	1.060615492	N/A	1.060615492	N/A	1	UNKNOWN: USER IMPORTED
N0522H23	1	63726476	1p31.3	1.23515408	N/A	1.23515408	N/A	1	UNKNOWN: USER IMPORTED
N0746P17	1	63906808	1p31.3	1.148455017	N/A	1.148455017	N/A	1	UNKNOWN: USER IMPORTED
N0105I06	1	64017905	1p31.3	1.205955444	N/A	1.205955444	N/A	1	UNKNOWN: USER IMPORTED
N0093F23	1	64351376	1p31.3	1.019723214	N/A	1.019723214	N/A	1	UNKNOWN: USER IMPORTED
N0442I03	1	64532292	1p31.3	0.798183873	N/A	0.798183873	N/A	1	UNKNOWN: USER IMPORTED
N0034E08	1	64741438	1p31.3	0.944315683	N/A	0.944315683	N/A	1	UNKNOWN: USER IMPORTED
N0726F23	1	64965086	1p31.3	0.847321854	N/A	0.847321854	N/A	1	UNKNOWN: USER IMPORTED
N0469G08	1	65057302	1p31.3	1.072391421	N/A	1.072391421	N/A	1	UNKNOWN: USER IMPORTED
N0410H13	1	65328270	1p31.3	1.206963761	N/A	1.206963761	N/A	1	UNKNOWN: USER IMPORTED
N0731H18	1	65399386	1p31.3	0.941685343	N/A	0.941685343	N/A	1	UNKNOWN: USER IMPORTED
N0610F12	1	65624488	1p31.3	0.975736265	N/A	0.975736265	N/A	1	UNKNOWN: USER IMPORTED
N0018D17	1	65670061	1p31.3	0.948800718	N/A	0.948800718	N/A	1	UNKNOWN: USER IMPORTED
N0348H06	1	65815993	1p31.3	1.062914455	N/A	1.062914455	N/A	1	UNKNOWN: USER IMPORTED
N0607G09	1	66053717	1p31.2	1.011174945	N/A	1.011174945	N/A	1	UNKNOWN: USER IMPORTED
N0010D05	1	66251183	1p31.2	0.738677959	N/A	0.738677959	N/A	1	UNKNOWN: USER IMPORTED
N0097G08	1	66449797	1p31.2	0.911578512	N/A	0.911578512	N/A	1	UNKNOWN: USER IMPORTED
N0266I14	1	66531301	1p31.2	1.138105325	N/A	1.138105325	N/A	1	UNKNOWN: USER IMPORTED
N0253I21	1	66686423	1p31.2	1.277040284	N/A	1.277040284	N/A	1	UNKNOWN: USER IMPORTED
N0281L19	1	66868991	1p31.2	0.920943397	N/A	0.920943397	N/A	1	UNKNOWN: USER IMPORTED
N0384C24	1	67024674	1p31.2	1.036974457	N/A	1.036974457	N/A	1	UNKNOWN: USER IMPORTED
N0102M16	1	67103985	1p31.2	0.962876319	N/A	0.962876319	N/A	1	UNKNOWN: USER IMPORTED
N0764P11	1	67359130	1p31.2	1.220323203	N/A	1.220323203	N/A	1	UNKNOWN: USER IMPORTED
N0746B05	1	67485540	1p31.2	1.152638267	N/A	1.152638267	N/A	1	UNKNOWN: USER IMPORTED
N0422P08	1	67607111	1p31.2	0.928075493	N/A	0.928075493	N/A	1	UNKNOWN: USER IMPORTED
N0300N02	1	67783882	1p31.2	1.092041749	N/A	1.092041749	N/A	1	UNKNOWN: USER IMPORTED
N0112C05	1	67796524	1p31.2	1.049384663	N/A	1.049384663	N/A	1	UNKNOWN: USER IMPORTED
N0621B07	1	67874285	1p31.2	1.002107052	N/A	1.002107052	N/A	1	UNKNOWN: USER IMPORTED
N0518D03	1	67937249	1p31.2	0.902145933	N/A	0.902145933	N/A	1	UNKNOWN: USER IMPORTED
N0746A17	1	68067598	1p31.2	1.00620235	N/A	1.00620235	N/A	1	UNKNOWN: USER IMPORTED
N0228O03	1	68171946	1p31.2	0.659676562	N/A	0.659676562	N/A	1	UNKNOWN: USER IMPORTED
N0358F02	1	68283723	1p31.2	1.008774613	N/A	1.008774613	N/A	1	UNKNOWN: USER IMPORTED
N0043E20	1	68388607	1p31.2	1.128654505	N/A	1.128654505	N/A	1	UNKNOWN: USER IMPORTED
N0272A13	1	68778358	1p31.2	1.026484513	N/A	1.026484513	N/A	1	UNKNOWN: USER IMPORTED
N0185G11	1	68978218	1p31.2	1.383675652	N/A	1.383675652	N/A	1	UNKNOWN: USER IMPORTED
N0124D12	1	69035339	1p31.2	0.974185787	N/A	0.974185787	N/A	1	UNKNOWN: USER IMPORTED
N0460H15	1	69484095	1p31.2	1.05049219	N/A	1.05049219	N/A	1	UNKNOWN: USER IMPORTED
N0505J08	1	69565322	1p31.2	1.32814119	N/A	1.32814119	N/A	1	UNKNOWN: USER IMPORTED
N0261C01	1	69874311	1p31.1	1.047921843	N/A	1.047921843	N/A	1	UNKNOWN: USER IMPORTED
N0521J17	1	70067347	1p31.1	0.977892543	N/A	0.977892543	N/A	1	UNKNOWN: USER IMPORTED
N0180O05	1	70150645	1p31.1	0.934089117	N/A	0.934089117	N/A	1	UNKNOWN: USER IMPORTED
N0170O09	1	70274038	1p31.1	0.832664266	N/A	0.832664266	N/A	1	UNKNOWN: USER IMPORTED
N0099H08	1	70503482	1p31.1	1.155994595	N/A	1.155994595	N/A	1	UNKNOWN: USER IMPORTED
N0069F02	1	70572338	1p31.1	1.194886249	N/A	1.194886249	N/A	1	UNKNOWN: USER IMPORTED
N0417C02	1	71150178	1p31.1	1.335882432	N/A	1.335882432	N/A	1	UNKNOWN: USER IMPORTED
N0739D05	1	71235398	1p31.1	1.033844418	N/A	1.033844418	N/A	1	UNKNOWN: USER IMPORTED
N0356O17	1	71340949	1p31.1	0.919942073	N/A	0.919942073	N/A	1	UNKNOWN: USER IMPORTED
N0650N17	1	71445765	1p31.1	1.136652133	N/A	1.136652133	N/A	1	UNKNOWN: USER IMPORTED
N0030O07	1	71540707	1p31.1	0.887171157	N/A	0.887171157	N/A	1	UNKNOWN: USER IMPORTED
N0021C01	1	71647038	1p31.1	0.766756805	N/A	0.766756805	N/A	1	UNKNOWN: USER IMPORTED
N0603C14	1	71769608	1p31.1	1.206584755	N/A	1.206584755	N/A	1	UNKNOWN: USER IMPORTED
N0634D10	1	72132610	1p31.1	0.941971016	N/A	0.941971016	N/A	1	UNKNOWN: USER IMPORTED
N0010G06	1	72253773	1p31.1	1.219935077	N/A	1.219935077	N/A	1	UNKNOWN: USER IMPORTED
N0367J02	1	72406807	1p31.1	0.928900489	N/A	0.928900489	N/A	1	UNKNOWN: USER IMPORTED
N0006C24	1	72585228	1p31.1	1.017840651	N/A	1.017840651	N/A	1	UNKNOWN: USER IMPORTED
N0262K01	1	72614045	1p31.1	0.88218328	N/A	0.88218328	N/A	1	UNKNOWN: USER IMPORTED
N0585N05	1	72967242	1p31.1	0.864042691	N/A	0.864042691	N/A	1	UNKNOWN: USER IMPORTED
N0030N07	1	73296800	1p31.1	1.029536522	N/A	1.029536522	N/A	1	UNKNOWN: USER IMPORTED
N0616J10	1	73571700	1p31.1	1.00531196	N/A	1.00531196	N/A	1	UNKNOWN: USER IMPORTED
N0293C13	1	73884148	1p31.1	1.304919494	N/A	1.304919494	N/A	1	UNKNOWN: USER IMPORTED
N0016O20	1	74050157	1p31.1	0.918009144	N/A	0.918009144	N/A	1	UNKNOWN: USER IMPORTED
N0744P07	1	74072310	1p31.1	1.007465756	N/A	1.007465756	N/A	1	UNKNOWN: USER IMPORTED
N0235J11	1	74094125	1p31.1	1.066258724	N/A	1.066258724	N/A	1	UNKNOWN: USER IMPORTED
N0627I15	1	74214127	1p31.1	1.044771333	N/A	1.044771333	N/A	1	UNKNOWN: USER IMPORTED
N0585M16	1	74347134	1p31.1	1.27835363	N/A	1.27835363	N/A	1	UNKNOWN: USER IMPORTED
N0044I08	1	74452428	1p31.1	1.13174634	N/A	1.13174634	N/A	1	UNKNOWN: USER IMPORTED
N0664F18	1	74720578	1p31.1	0.9219052	N/A	0.9219052	N/A	1	UNKNOWN: USER IMPORTED
N0026K06	1	74862247	1p31.1	1.105036981	N/A	1.105036981	N/A	1	UNKNOWN: USER IMPORTED
N0316M10	1	74883095	1p31.1	0.806087255	N/A	0.806087255	N/A	1	UNKNOWN: USER IMPORTED
N0047B07	1	75031143	1p31.1	0.8716755	N/A	0.8716755	N/A	1	UNKNOWN: USER IMPORTED
N0114K16	1	75128963	1p31.1	0.922697869	N/A	0.922697869	N/A	1	UNKNOWN: USER IMPORTED
N0631J12	1	75254618	1p31.1	0.907222988	N/A	0.907222988	N/A	1	UNKNOWN: USER IMPORTED
N0492C03	1	75351827	1p31.1	1.161963427	N/A	1.161963427	N/A	1	UNKNOWN: USER IMPORTED
N0297N06	1	75462133	1p31.1	1.004820824	N/A	1.004820824	N/A	1	UNKNOWN: USER IMPORTED
N0103D01	1	75511205	1p31.1	1.143211768	N/A	1.143211768	N/A	1	UNKNOWN: USER IMPORTED
N0711D08	1	75668505	1p31.1	0.85603189	N/A	0.85603189	N/A	1	UNKNOWN: USER IMPORTED
N0013J14	1	75962496	1p31.1	1.005346567	N/A	1.005346567	N/A	1	UNKNOWN: USER IMPORTED
N0001M03	1	76026734	1p31.1	1.113291704	N/A	1.113291704	N/A	1	UNKNOWN: USER IMPORTED
N0806G12	1	76157471	1p31.1	0.870584086	N/A	0.870584086	N/A	1	UNKNOWN: USER IMPORTED
N0180M17	1	76349996	1p31.1	0.76792321	N/A	0.76792321	N/A	1	UNKNOWN: USER IMPORTED
N0465C20	1	76406485	1p31.1	0.857329022	N/A	0.857329022	N/A	1	UNKNOWN: USER IMPORTED
N0232A07	1	76501564	1p31.1	1.010650255	N/A	1.010650255	N/A	1	UNKNOWN: USER IMPORTED
N0190F09	1	76690376	1p31.1	1.050100517	N/A	1.050100517	N/A	1	UNKNOWN: USER IMPORTED
N0064N03	1	76715088	1p31.1	0.787736896	N/A	0.787736896	N/A	1	UNKNOWN: USER IMPORTED
M2013F12	1	76830542	1p31.1	0.80937062	N/A	0.80937062	N/A	1	UNKNOWN: USER IMPORTED
N0627E04	1	76883573	1p31.1	1.228579244	N/A	1.228579244	N/A	1	UNKNOWN: USER IMPORTED
N0162L20	1	77071408	1p31.1	1.049241269	N/A	1.049241269	N/A	1	UNKNOWN: USER IMPORTED
N0754F04	1	77195406	1p31.1	0.882725441	N/A	0.882725441	N/A	1	UNKNOWN: USER IMPORTED
N0016C06	1	77686295	1p31.1	1.024015707	N/A	1.024015707	N/A	1	UNKNOWN: USER IMPORTED
N0770L11	1	77774806	1p31.1	1.072738606	N/A	1.072738606	N/A	1	UNKNOWN: USER IMPORTED
N0280I18	1	77956488	1p31.1	0.807334731	N/A	0.807334731	N/A	1	UNKNOWN: USER IMPORTED
N0034J10	1	78276455	1p31.1	0.95188779	N/A	0.95188779	N/A	1	UNKNOWN: USER IMPORTED
N0323I03	1	78356499	1p31.1	0.893322398	N/A	0.893322398	N/A	1	UNKNOWN: USER IMPORTED
N0675A03	1	78543639	1p31.1	1.05665164	N/A	1.05665164	N/A	1	UNKNOWN: USER IMPORTED
N0740C16	1	79457078	1p31.1	0.950073731	N/A	0.950073731	N/A	1	UNKNOWN: USER IMPORTED
N0316O02	1	79533489	1p31.1	0.837355221	N/A	0.837355221	N/A	1	UNKNOWN: USER IMPORTED
N0449N05	1	79706966	1p31.1	0.876578253	N/A	0.876578253	N/A	1	UNKNOWN: USER IMPORTED
N0389A08	1	79884842	1p31.1	0.984809498	N/A	0.984809498	N/A	1	UNKNOWN: USER IMPORTED
N0320E02	1	79970722	1p31.1	1.218305556	N/A	1.218305556	N/A	1	UNKNOWN: USER IMPORTED
N0115A15	1	80234162	1p31.1	0.850281949	N/A	0.850281949	N/A	1	UNKNOWN: USER IMPORTED
N0258F23	1	80447373	1p31.1	1.241661019	N/A	1.241661019	N/A	1	UNKNOWN: USER IMPORTED
N0671A09	1	80597681	1p22.3	0.90574142	N/A	0.90574142	N/A	1	UNKNOWN: USER IMPORTED
N0733B02	1	80709596	1p22.3	0.98843042	N/A	0.98843042	N/A	1	UNKNOWN: USER IMPORTED
N0002B19	1	80840864	1p22.3	0.976332844	N/A	0.976332844	N/A	1	UNKNOWN: USER IMPORTED
N0262C23	1	81280614	1p22.3	0.84943476	N/A	0.84943476	N/A	1	UNKNOWN: USER IMPORTED
N0101O18	1	81498460	1p22.3	0.964186726	N/A	0.964186726	N/A	1	UNKNOWN: USER IMPORTED
N0645A21	1	81619260	1p22.3	1.198744203	N/A	1.198744203	N/A	1	UNKNOWN: USER IMPORTED
N0403N19	1	81779450	1p22.3	1.129553377	N/A	1.129553377	N/A	1	UNKNOWN: USER IMPORTED
N0147G16	1	81851406	1p22.3	1.035861153	N/A	1.035861153	N/A	1	UNKNOWN: USER IMPORTED
N0752E17	1	82153026	1p22.3	0.813349166	N/A	0.813349166	N/A	1	UNKNOWN: USER IMPORTED
N0014M11	1	82370074	1p22.3	0.880731101	N/A	0.880731101	N/A	1	UNKNOWN: USER IMPORTED
N0727N15	1	82371662	1p22.3	0.854741852	N/A	0.854741852	N/A	1	UNKNOWN: USER IMPORTED
N0685D16	1	82882020	1p22.3	0.749907268	N/A	0.749907268	N/A	1	UNKNOWN: USER IMPORTED
N0604I21	1	83112347	1p22.3	0.928581071	N/A	0.928581071	N/A	1	UNKNOWN: USER IMPORTED
N0454L06	1	83213816	1p22.3	1.017210174	N/A	1.017210174	N/A	1	UNKNOWN: USER IMPORTED
N0019L22	1	83421518	1p22.3	1.171736503	N/A	1.171736503	N/A	1	UNKNOWN: USER IMPORTED
N0196C01	1	83557217	1p22.3	1.0339869	N/A	1.0339869	N/A	1	UNKNOWN: USER IMPORTED
N0100A20	1	83625647	1p22.3	0.908289068	N/A	0.908289068	N/A	1	UNKNOWN: USER IMPORTED
N0604O08	1	83924960	1p22.3	1.383985748	N/A	1.383985748	N/A	1	UNKNOWN: USER IMPORTED
N0025E12	1	83996696	1p22.3	1.042900525	N/A	1.042900525	N/A	1	UNKNOWN: USER IMPORTED
N0030M11	1	84124568	1p22.3	1.268436653	N/A	1.268436653	N/A	1	UNKNOWN: USER IMPORTED
N0202N07	1	84241679	1p22.3	0.990108686	N/A	0.990108686	N/A	1	UNKNOWN: USER IMPORTED
N0770F04	1	84410217	1p22.3	0.838086885	N/A	0.838086885	N/A	1	UNKNOWN: USER IMPORTED
N0792N06	1	84582461	1p22.3	0.869109612	N/A	0.869109612	N/A	1	UNKNOWN: USER IMPORTED
N0507C22	1	84732924	1p22.3	1.144077198	N/A	1.144077198	N/A	1	UNKNOWN: USER IMPORTED
N0679P24	1	84776358	1p22.3	0.968985302	N/A	0.968985302	N/A	1	UNKNOWN: USER IMPORTED
N0232A18	1	84944745	1p22.3	1.112243763	N/A	1.112243763	N/A	1	UNKNOWN: USER IMPORTED
N0469D08	1	85210497	1p22.3	1.146674501	N/A	1.146674501	N/A	1	UNKNOWN: USER IMPORTED
N0036L04	1	85294392	1p22.3	1.255140041	N/A	1.255140041	N/A	1	UNKNOWN: USER IMPORTED
N0680G03	1	85384149	1p22.3	0.927106901	N/A	0.927106901	N/A	1	UNKNOWN: USER IMPORTED
N0192G04	1	85819597	1p22.3	0.934879861	N/A	0.934879861	N/A	1	UNKNOWN: USER IMPORTED
N0274D20	1	86081282	1p22.3	1.003617998	N/A	1.003617998	N/A	1	UNKNOWN: USER IMPORTED
N0646G03	1	86245256	1p22.3	0.923681663	N/A	0.923681663	N/A	1	UNKNOWN: USER IMPORTED
N0636L17	1	86514663	1p22.2	1.135343854	N/A	1.135343854	N/A	1	UNKNOWN: USER IMPORTED
N0527I03	1	86811427	1p22.2	1.026153846	N/A	1.026153846	N/A	1	UNKNOWN: USER IMPORTED
N0814L06	1	86910091	1p22.2	0.955753344	N/A	0.955753344	N/A	1	UNKNOWN: USER IMPORTED
N0627A12	1	87089098	1p22.2	1.035849094	N/A	1.035849094	N/A	1	UNKNOWN: USER IMPORTED
N0121N20	1	87374494	1p22.2	0.758628451	N/A	0.758628451	N/A	1	UNKNOWN: USER IMPORTED
N0060A14	1	87578191	1p22.2	1.062740964	N/A	1.062740964	N/A	1	UNKNOWN: USER IMPORTED
N0105O04	1	87656257	1p22.2	1.259097306	N/A	1.259097306	N/A	1	UNKNOWN: USER IMPORTED
N0364E18	1	87819168	1p22.2	1.066797642	N/A	1.066797642	N/A	1	UNKNOWN: USER IMPORTED
N0592L19	1	88228391	1p22.2	0.849737762	N/A	0.849737762	N/A	1	UNKNOWN: USER IMPORTED
N0382A02	1	88376707	1p22.2	0.92801013	N/A	0.92801013	N/A	1	UNKNOWN: USER IMPORTED
N0044G21	1	88506364	1p22.2	1.025276154	N/A	1.025276154	N/A	1	UNKNOWN: USER IMPORTED
N0004H04	1	88957854	1p22.2	0.841016578	N/A	0.841016578	N/A	1	UNKNOWN: USER IMPORTED
N0259M08	1	89338044	1p22.2	0.942130928	N/A	0.942130928	N/A	1	UNKNOWN: USER IMPORTED
N0413E01	1	89437969	1p22.2	0.89655408	N/A	0.89655408	N/A	1	UNKNOWN: USER IMPORTED
N0056O02	1	89773134	1p22.2	1.023001765	N/A	1.023001765	N/A	1	UNKNOWN: USER IMPORTED
N0182K02	1	89970924	1p22.2	1.175357325	N/A	1.175357325	N/A	1	UNKNOWN: USER IMPORTED
N0615L09	1	90252059	1p22.1	0.974299286	N/A	0.974299286	N/A	1	UNKNOWN: USER IMPORTED
N0742K10	1	90635514	1p22.1	1.250838225	N/A	1.250838225	N/A	1	UNKNOWN: USER IMPORTED
N0699D18	1	90723627	1p22.1	1.238644174	N/A	1.238644174	N/A	1	UNKNOWN: USER IMPORTED
N0637F23	1	90902727	1p22.1	1.120246457	N/A	1.120246457	N/A	1	UNKNOWN: USER IMPORTED
N0647O24	1	91138530	1p22.1	1.029076648	N/A	1.029076648	N/A	1	UNKNOWN: USER IMPORTED
N0043G06	1	91264527	1p22.1	0.816653811	N/A	0.816653811	N/A	1	UNKNOWN: USER IMPORTED
N0504G14	1	91379008	1p22.1	1.156070598	N/A	1.156070598	N/A	1	UNKNOWN: USER IMPORTED
N0084P21	1	91512445	1p22.1	0.963488606	N/A	0.963488606	N/A	1	UNKNOWN: USER IMPORTED
N0589L23	1	91742903	1p22.1	0.692380493	N/A	0.692380493	N/A	1	UNKNOWN: USER IMPORTED
N0062M16	1	91980488	1p22.1	1.183879885	N/A	1.183879885	N/A	1	UNKNOWN: USER IMPORTED
N0597G17	1	92341185	1p22.1	0.827686524	N/A	0.827686524	N/A	1	UNKNOWN: USER IMPORTED
N0334K24	1	92709566	1p22.1	1.73420825	N/A	1.73420825	N/A	1	UNKNOWN: USER IMPORTED
N0799B22	1	92804408	1p22.1	0.970205822	N/A	0.970205822	N/A	1	UNKNOWN: USER IMPORTED
N0698E17	1	93212523	1p22.1	0.879345805	N/A	0.879345805	N/A	1	UNKNOWN: USER IMPORTED
N0455C19	1	93364898	1p22.1	1.159074269	N/A	1.159074269	N/A	1	UNKNOWN: USER IMPORTED
N0488P03	1	93564399	1p22.1	0.799709016	N/A	0.799709016	N/A	1	UNKNOWN: USER IMPORTED
N0502E10	1	93673732	1p22.1	1.008609411	N/A	1.008609411	N/A	1	UNKNOWN: USER IMPORTED
N0078O09	1	93820459	1p22.1	0.740310521	N/A	0.740310521	N/A	1	UNKNOWN: USER IMPORTED
N0006J23	1	94089167	1p22.1	1.11876489	N/A	1.11876489	N/A	1	UNKNOWN: USER IMPORTED
N0272D15	1	94327364	1p22.1	1.130105671	N/A	1.130105671	N/A	1	UNKNOWN: USER IMPORTED
N0442E22	1	94521226	1p22.1	1.036396119	N/A	1.036396119	N/A	1	UNKNOWN: USER IMPORTED
N0376G06	1	94683060	1p22.1	0.917888754	N/A	0.917888754	N/A	1	UNKNOWN: USER IMPORTED
N0676M03	1	94745618	1p22.1	0.931627405	N/A	0.931627405	N/A	1	UNKNOWN: USER IMPORTED
N0689I21	1	94955252	1p22.1	0.803191003	N/A	0.803191003	N/A	1	UNKNOWN: USER IMPORTED
N0308G08	1	95161524	1p22.1	0.842591377	N/A	0.842591377	N/A	1	UNKNOWN: USER IMPORTED
N0004I24	1	95430070	1p21.3	1.06003462	N/A	1.06003462	N/A	1	UNKNOWN: USER IMPORTED
N0679I05	1	95546897	1p21.3	0.921896891	N/A	0.921896891	N/A	1	UNKNOWN: USER IMPORTED
N0049A24	1	95678252	1p21.3	0.901864212	N/A	0.901864212	N/A	1	UNKNOWN: USER IMPORTED
N0636F05	1	95886270	1p21.3	0.942116031	N/A	0.942116031	N/A	1	UNKNOWN: USER IMPORTED
N0309D02	1	96084792	1p21.3	0.83340201	N/A	0.83340201	N/A	1	UNKNOWN: USER IMPORTED
N0046H16	1	96168108	1p21.3	1.072177191	N/A	1.072177191	N/A	1	UNKNOWN: USER IMPORTED
N0777C02	1	96267951	1p21.3	0.891847924	N/A	0.891847924	N/A	1	UNKNOWN: USER IMPORTED
N0381O22	1	96377084	1p21.3	0.83885807	N/A	0.83885807	N/A	1	UNKNOWN: USER IMPORTED
N0643B10	1	96598743	1p21.3	0.887320124	N/A	0.887320124	N/A	1	UNKNOWN: USER IMPORTED
N0322G03	1	96878572	1p21.3	1.036412333	N/A	1.036412333	N/A	1	UNKNOWN: USER IMPORTED
N0596B14	1	97053922	1p21.3	0.972823089	N/A	0.972823089	N/A	1	UNKNOWN: USER IMPORTED
N0626C12	1	97184452	1p21.3	1.463751236	N/A	1.463751236	N/A	1	UNKNOWN: USER IMPORTED
N0342L24	1	97450158	1p21.3	1.091679261	N/A	1.091679261	N/A	1	UNKNOWN: USER IMPORTED
N0629D23	1	97475767	1p21.3	1.132978615	N/A	1.132978615	N/A	1	UNKNOWN: USER IMPORTED
N0312L22	1	97708099	1p21.3	1.13820261	N/A	1.13820261	N/A	1	UNKNOWN: USER IMPORTED
N0695D11	1	97798152	1p21.3	0.938787065	N/A	0.938787065	N/A	1	UNKNOWN: USER IMPORTED
N0358K06	1	98491125	1p21.3	0.97640976	N/A	0.97640976	N/A	1	UNKNOWN: USER IMPORTED
N0076A15	1	98660172	1p21.3	0.980505351	N/A	0.980505351	N/A	1	UNKNOWN: USER IMPORTED
N0291M15	1	99082481	1p21.2	0.827429124	N/A	0.827429124	N/A	1	UNKNOWN: USER IMPORTED
N0304K14	1	99126942	1p21.2	0.956538514	N/A	0.956538514	N/A	1	UNKNOWN: USER IMPORTED
N0316D08	1	99439979	1p21.2	1.029190249	N/A	1.029190249	N/A	1	UNKNOWN: USER IMPORTED
N0293L15	1	99522465	1p21.2	1.038702074	N/A	1.038702074	N/A	1	UNKNOWN: USER IMPORTED
N0563H05	1	99627196	1p21.2	1.049639732	N/A	1.049639732	N/A	1	UNKNOWN: USER IMPORTED
N0151G11	1	99742681	1p21.2	0.803140334	N/A	0.803140334	N/A	1	UNKNOWN: USER IMPORTED
N0473D14	1	99817623	1p21.2	1.028128729	N/A	1.028128729	N/A	1	UNKNOWN: USER IMPORTED
N0004A07	1	100078013	1p21.1	1.293072021	N/A	1.293072021	N/A	1	UNKNOWN: USER IMPORTED
N0109M16	1	100201271	1p21.1	0.863141793	N/A	0.863141793	N/A	1	UNKNOWN: USER IMPORTED
N0100B11	1	100266206	1p21.1	1.218586263	N/A	1.218586263	N/A	1	UNKNOWN: USER IMPORTED
N0003D14	1	100313489	1p21.1	1.042078265	N/A	1.042078265	N/A	1	UNKNOWN: USER IMPORTED
N0024D05	1	100540031	1p21.1	1.040079567	N/A	1.040079567	N/A	1	UNKNOWN: USER IMPORTED
N0376O20	1	100667120	1p21.1	0.937298302	N/A	0.937298302	N/A	1	UNKNOWN: USER IMPORTED
N0182H02	1	100893495	1p21.1	0.941182401	N/A	0.941182401	N/A	1	UNKNOWN: USER IMPORTED
N0097K09	1	101008169	1p21.1	0.97804374	N/A	0.97804374	N/A	1	UNKNOWN: USER IMPORTED
N0157N03	1	101109432	1p21.1	0.953734885	N/A	0.953734885	N/A	1	UNKNOWN: USER IMPORTED
N0260C11	1	101221484	1p21.1	1.094793391	N/A	1.094793391	N/A	1	UNKNOWN: USER IMPORTED
N0475P24	1	101334919	1p21.1	1.245929393	N/A	1.245929393	N/A	1	UNKNOWN: USER IMPORTED
N0466I18	1	101573793	1p21.1	1.122854908	N/A	1.122854908	N/A	1	UNKNOWN: USER IMPORTED
N0158C05	1	101738254	1p21.1	0.861130226	N/A	0.861130226	N/A	1	UNKNOWN: USER IMPORTED
N0164H22	1	101871692	1p21.1	1.313580888	N/A	1.313580888	N/A	1	UNKNOWN: USER IMPORTED
N0609C21	1	101930372	1p21.1	0.880007544	N/A	0.880007544	N/A	1	UNKNOWN: USER IMPORTED
N0813L21	1	102096394	1p21.1	0.809415209	N/A	0.809415209	N/A	1	UNKNOWN: USER IMPORTED
N0678H23	1	102099094	1p21.1	1.404985093	N/A	1.404985093	N/A	1	UNKNOWN: USER IMPORTED
N0721B18	1	102327797	1p21.1	0.799246913	N/A	0.799246913	N/A	1	UNKNOWN: USER IMPORTED
N0553E12	1	102606252	1p21.1	0.715024561	N/A	0.715024561	N/A	1	UNKNOWN: USER IMPORTED
N0299H17	1	102774268	1p21.1	1.108979653	N/A	1.108979653	N/A	1	UNKNOWN: USER IMPORTED
N0005L02	1	102902574	1p21.1	0.829838952	N/A	0.829838952	N/A	1	UNKNOWN: USER IMPORTED
N0107J08	1	103213909	1p21.1	1.167211743	N/A	1.167211743	N/A	1	UNKNOWN: USER IMPORTED
N0219M14	1	103402907	1p21.1	0.834249199	N/A	0.834249199	N/A	1	UNKNOWN: USER IMPORTED
N0712C22	1	103502317	1p21.1	1.05742921	N/A	1.05742921	N/A	1	UNKNOWN: USER IMPORTED
N0067E03	1	103583920	1p13.3	0.865532366	N/A	0.865532366	N/A	1	UNKNOWN: USER IMPORTED
N0151P07	1	103631623	1p13.3	0.975015242	N/A	0.975015242	N/A	1	UNKNOWN: USER IMPORTED
N0632M04	1	103801868	1p13.3	0.846859751	N/A	0.846859751	N/A	1	UNKNOWN: USER IMPORTED
N0640J02	1	103884649	1p13.3	1.226098479	N/A	1.226098479	N/A	1	UNKNOWN: USER IMPORTED
N0738K09	1	104095370	1p13.3	0.903862606	N/A	0.903862606	N/A	1	UNKNOWN: USER IMPORTED
N0726C20	1	104907188	1p13.3	0.718097141	N/A	0.718097141	N/A	1	UNKNOWN: USER IMPORTED
N0445O11	1	105062931	1p13.3	1.079170859	N/A	1.079170859	N/A	1	UNKNOWN: USER IMPORTED
N0750D07	1	105184360	1p13.3	1.108757317	N/A	1.108757317	N/A	1	UNKNOWN: USER IMPORTED
N0724D16	1	105274828	1p13.3	0.796244256	N/A	0.796244256	N/A	1	UNKNOWN: USER IMPORTED
N0039L19	1	105376930	1p13.3	0.923832556	N/A	0.923832556	N/A	1	UNKNOWN: USER IMPORTED
N0651I08	1	105469540	1p13.3	0.914812424	N/A	0.914812424	N/A	1	UNKNOWN: USER IMPORTED
N0411K01	1	105577431	1p13.3	1.003918385	N/A	1.003918385	N/A	1	UNKNOWN: USER IMPORTED
N0361I06	1	105602863	1p13.3	1.400433985	N/A	1.400433985	N/A	1	UNKNOWN: USER IMPORTED
N0805B07	1	105751962	1p13.3	0.832291341	N/A	0.832291341	N/A	1	UNKNOWN: USER IMPORTED
N0451I14	1	105861150	1p13.3	0.885023796	N/A	0.885023796	N/A	1	UNKNOWN: USER IMPORTED
N0230E03	1	106027815	1p13.3	1.241245531	N/A	1.241245531	N/A	1	UNKNOWN: USER IMPORTED
N0734B08	1	106160130	1p13.3	1.288520913	N/A	1.288520913	N/A	1	UNKNOWN: USER IMPORTED
N0065C20	1	106216203	1p13.3	0.994231335	N/A	0.994231335	N/A	1	UNKNOWN: USER IMPORTED
N0622I20	1	106306843	1p13.3	0.929860873	N/A	0.929860873	N/A	1	UNKNOWN: USER IMPORTED
N0483K20	1	106434588	1p13.3	1.284349824	N/A	1.284349824	N/A	1	UNKNOWN: USER IMPORTED
M2085I03	1	106495975	1p13.3	1.054840419	N/A	1.054840419	N/A	1	UNKNOWN: USER IMPORTED
N0565P05	1	106612384	1p13.3	0.998850238	N/A	0.998850238	N/A	1	UNKNOWN: USER IMPORTED
N0237J03	1	106690667	1p13.3	1.13912479	N/A	1.13912479	N/A	1	UNKNOWN: USER IMPORTED
N0367A03	1	106929729	1p13.3	0.937753818	N/A	0.937753818	N/A	1	UNKNOWN: USER IMPORTED
N0228E23	1	107002625	1p13.3	1.169410787	N/A	1.169410787	N/A	1	UNKNOWN: USER IMPORTED
N0478M05	1	107141112	1p13.3	0.993208121	N/A	0.993208121	N/A	1	UNKNOWN: USER IMPORTED
N0347F17	1	107306218	1p13.2	1.119760033	N/A	1.119760033	N/A	1	UNKNOWN: USER IMPORTED
N0272G08	1	107570409	1p13.2	0.883946568	N/A	0.883946568	N/A	1	UNKNOWN: USER IMPORTED
N0252A16	1	107604996	1p13.2	1.035799844	N/A	1.035799844	N/A	1	UNKNOWN: USER IMPORTED
N0680B17	1	107732984	1p13.2	1.030072906	N/A	1.030072906	N/A	1	UNKNOWN: USER IMPORTED
N0155D24	1	108023033	1p13.2	0.750199123	N/A	0.750199123	N/A	1	UNKNOWN: USER IMPORTED
N0412J15	1	108125501	1p13.2	1.05758598	N/A	1.05758598	N/A	1	UNKNOWN: USER IMPORTED
N0262H17	1	108186265	1p13.2	0.993058951	N/A	0.993058951	N/A	1	UNKNOWN: USER IMPORTED
N0719H07	1	108290174	1p13.2	0.867488197	N/A	0.867488197	N/A	1	UNKNOWN: USER IMPORTED
N0594I24	1	108565326	1p13.2	0.836944801	N/A	0.836944801	N/A	1	UNKNOWN: USER IMPORTED
N0321O03	1	108910421	1p13.2	1.281600513	N/A	1.281600513	N/A	1	UNKNOWN: USER IMPORTED
N0757F06	1	108959505	1p13.2	0.951657549	N/A	0.951657549	N/A	1	UNKNOWN: USER IMPORTED
N0015H05	1	109113731	1p13.2	0.825849258	N/A	0.825849258	N/A	1	UNKNOWN: USER IMPORTED
N0293I24	1	109360481	1p13.2	0.924848777	N/A	0.924848777	N/A	1	UNKNOWN: USER IMPORTED
N0105A19	1	109512333	1p13.2	0.701149306	N/A	0.701149306	N/A	1	UNKNOWN: USER IMPORTED
N0260A24	1	109926043	1p13.2	0.906099145	N/A	0.906099145	N/A	1	UNKNOWN: USER IMPORTED
N0791P03	1	109997938	1p13.2	0.931242623	N/A	0.931242623	N/A	1	UNKNOWN: USER IMPORTED
N0098N06	1	110035072	1p13.2	1.19995621	N/A	1.19995621	N/A	1	UNKNOWN: USER IMPORTED
N0813H10	1	110096478	1p13.2	1.123566304	N/A	1.123566304	N/A	1	UNKNOWN: USER IMPORTED
N0756D02	1	110279140	1p13.2	1.168880787	N/A	1.168880787	N/A	1	UNKNOWN: USER IMPORTED
N0410J13	1	110415186	1p13.2	1.010835512	N/A	1.010835512	N/A	1	UNKNOWN: USER IMPORTED
N0544E20	1	110549566	1p13.1	0.993379079	N/A	0.993379079	N/A	1	UNKNOWN: USER IMPORTED
N0598G14	1	110589143	1p13.1	1.108513496	N/A	1.108513496	N/A	1	UNKNOWN: USER IMPORTED
N0434F18	1	110745784	1p13.1	1.037345254	N/A	1.037345254	N/A	1	UNKNOWN: USER IMPORTED
N0717K08	1	111010025	1p13.1	1.027916932	N/A	1.027916932	N/A	1	UNKNOWN: USER IMPORTED
N0659H14	1	111294775	1p13.1	0.926585515	N/A	0.926585515	N/A	1	UNKNOWN: USER IMPORTED
N0099M15	1	111431534	1p13.1	0.957803014	N/A	0.957803014	N/A	1	UNKNOWN: USER IMPORTED
N0023P09	1	111671170	1p13.1	0.810201595	N/A	0.810201595	N/A	1	UNKNOWN: USER IMPORTED
N0002K19	1	111696766	1p13.1	0.983307257	N/A	0.983307257	N/A	1	UNKNOWN: USER IMPORTED
M2012K05	1	111867903	1p13.1	0.874311312	N/A	0.874311312	N/A	1	UNKNOWN: USER IMPORTED
N0213C07	1	111957365	1p13.1	0.856612559	N/A	0.856612559	N/A	1	UNKNOWN: USER IMPORTED
N0054J02	1	112037028	1p13.1	1.033625324	N/A	1.033625324	N/A	1	UNKNOWN: USER IMPORTED
N0725G18	1	112407578	1p13.1	0.847939005	N/A	0.847939005	N/A	1	UNKNOWN: USER IMPORTED
N0578G14	1	112452864	1p13.1	1.300960202	N/A	1.300960202	N/A	1	UNKNOWN: USER IMPORTED
N0615F19	1	112738913	1p13.1	0.773761316	N/A	0.773761316	N/A	1	UNKNOWN: USER IMPORTED
N0754G23	1	112927864	1p13.1	1.122598522	N/A	1.122598522	N/A	1	UNKNOWN: USER IMPORTED
N0512F24	1	113054577	1p13.1	0.845357916	N/A	0.845357916	N/A	1	UNKNOWN: USER IMPORTED
N0815O22	1	113129898	1p13.1	0.826490731	N/A	0.826490731	N/A	1	UNKNOWN: USER IMPORTED
N0626F04	1	113226233	1p13.1	0.981427734	N/A	0.981427734	N/A	1	UNKNOWN: USER IMPORTED
N0555K17	1	113539559	1p13.1	0.976968641	N/A	0.976968641	N/A	1	UNKNOWN: USER IMPORTED
N0205J11	1	113612945	1p13.1	1.122254985	N/A	1.122254985	N/A	1	UNKNOWN: USER IMPORTED
N0372O23	1	113730535	1p13.1	0.711957047	N/A	0.711957047	N/A	1	UNKNOWN: USER IMPORTED
N0252M06	1	113985371	1p11.2	1.018444952	N/A	1.018444952	N/A	1	UNKNOWN: USER IMPORTED
N0054A23	1	114105030	1p11.2	0.832826408	N/A	0.832826408	N/A	1	UNKNOWN: USER IMPORTED
N0763F22	1	114175753	1p11.2	0.881805288	N/A	0.881805288	N/A	1	UNKNOWN: USER IMPORTED
N0118F07	1	114645241	1p11.2	1.018257942	N/A	1.018257942	N/A	1	UNKNOWN: USER IMPORTED
N0316G18	1	114684639	1p11.2	1.02258191	N/A	1.02258191	N/A	1	UNKNOWN: USER IMPORTED
N0735A14	1	114881126	1p11.2	1.246151324	N/A	1.246151324	N/A	1	UNKNOWN: USER IMPORTED
N0512J21	1	115024160	1p11.2	1.093495448	N/A	1.093495448	N/A	1	UNKNOWN: USER IMPORTED
N0305H05	1	115349602	1p11.2	0.882194427	N/A	0.882194427	N/A	1	UNKNOWN: USER IMPORTED
N0069C10	1	115423978	1p11.2	0.925013047	N/A	0.925013047	N/A	1	UNKNOWN: USER IMPORTED
N0234O07	1	115774378	1p11.2	0.978634442	N/A	0.978634442	N/A	1	UNKNOWN: USER IMPORTED
N0448O16	1	116011018	1p11.2	0.998013082	N/A	0.998013082	N/A	1	UNKNOWN: USER IMPORTED
N0656J02	1	116274056	1p11.2	0.791551274	N/A	0.791551274	N/A	1	UNKNOWN: USER IMPORTED
N0592H23	1	116427295	1p11.2	0.988430116	N/A	0.988430116	N/A	1	UNKNOWN: USER IMPORTED
N0715G03	1	116692355	1p11.2	0.95961383	N/A	0.95961383	N/A	1	UNKNOWN: USER IMPORTED
N0229A19	1	116755310	1p11.2	1.054084637	N/A	1.054084637	N/A	1	UNKNOWN: USER IMPORTED
N0114N13	1	116856245	1p11.2	0.755880154	N/A	0.755880154	N/A	1	UNKNOWN: USER IMPORTED
N0730E16	1	116979207	1p11.2	0.916431507	N/A	0.916431507	N/A	1	UNKNOWN: USER IMPORTED
N0016G18	1	117270861	1p11.2	0.982378693	N/A	0.982378693	N/A	1	UNKNOWN: USER IMPORTED
N0134N08	1	117348849	1p11.2	1.22399064	N/A	1.22399064	N/A	1	UNKNOWN: USER IMPORTED
N0278K12	1	117468085	1p11.2	0.933506827	N/A	0.933506827	N/A	1	UNKNOWN: USER IMPORTED
N0716A14	1	117537573	1p11.2	0.927276643	N/A	0.927276643	N/A	1	UNKNOWN: USER IMPORTED
N0417K20	1	117623628	1p11.2	1.065369783	N/A	1.065369783	N/A	1	UNKNOWN: USER IMPORTED
N0806J07	1	117714644	1p11.2	0.811428803	N/A	0.811428803	N/A	1	UNKNOWN: USER IMPORTED
N0561P10	1	118022258	1p11.2	1.081991411	N/A	1.081991411	N/A	1	UNKNOWN: USER IMPORTED
N0302K05	1	118167665	1p11.1	1.110825938	N/A	1.110825938	N/A	1	UNKNOWN: USER IMPORTED
N0015O01	1	118592613	1p11.1	0.809658421	N/A	0.809658421	N/A	1	UNKNOWN: USER IMPORTED
N0170P12	1	118899279	1p11.1	1.179127113	N/A	1.179127113	N/A	1	UNKNOWN: USER IMPORTED
M2025H04	1	118986907	1p11.1	1.006833617	N/A	1.006833617	N/A	1	UNKNOWN: USER IMPORTED
N0010P20	1	119021392	1p11.1	0.810590734	N/A	0.810590734	N/A	1	UNKNOWN: USER IMPORTED
N0715D07	1	119155582	1p11.1	0.804548938	N/A	0.804548938	N/A	1	UNKNOWN: USER IMPORTED
N0648D05	1	119273259	1p11.1	1.018501033	N/A	1.018501033	N/A	1	UNKNOWN: USER IMPORTED
N0136A14	1	119392903	1p11.1	0.989830208	N/A	0.989830208	N/A	1	UNKNOWN: USER IMPORTED
N0425C16	1	119413498	1p11.1	1.126073416	N/A	1.126073416	N/A	1	UNKNOWN: USER IMPORTED
N0385C11	1	119492235	1p11.1	1.09151864	N/A	1.09151864	N/A	1	UNKNOWN: USER IMPORTED
N0641F02	1	119616226	1p11.1	1.064553604	N/A	1.064553604	N/A	1	UNKNOWN: USER IMPORTED
N0508K24	1	119642628	1p11.1	1.407684748	N/A	1.407684748	N/A	1	UNKNOWN: USER IMPORTED
N0754O09	1	119668359	1p11.1	1.29413202	N/A	1.29413202	N/A	1	UNKNOWN: USER IMPORTED
N0069P10	1	140919966	1q21.1	0.797341751	N/A	0.797341751	N/A	1	UNKNOWN: USER IMPORTED
N0036H19	1	141115617	1q21.1	0.798664217	N/A	0.798664217	N/A	1	UNKNOWN: USER IMPORTED
N0023B24	1	141437203	1q21.1	1.188564759	N/A	1.188564759	N/A	1	UNKNOWN: USER IMPORTED
N0755G10	1	141513552	1q21.1	0.818410006	N/A	0.818410006	N/A	1	UNKNOWN: USER IMPORTED
N0205G17	1	141596429	1q21.1	1.26026067	N/A	1.26026067	N/A	1	UNKNOWN: USER IMPORTED
N0253M11	1	141630993	1q21.1	0.8422448	N/A	0.8422448	N/A	1	UNKNOWN: USER IMPORTED
N0464H08	1	141710780	1q21.1	0.974796756	N/A	0.974796756	N/A	1	UNKNOWN: USER IMPORTED
N0018A08	1	142401707	1q21.1	1.203241601	N/A	1.203241601	N/A	1	UNKNOWN: USER IMPORTED
N0778C16	1	142482153	1q21.1	0.909098762	N/A	0.909098762	N/A	1	UNKNOWN: USER IMPORTED
N0726F13	1	142697032	1q21.1	1.206722576	N/A	1.206722576	N/A	1	UNKNOWN: USER IMPORTED
N0270L07	1	142788550	1q21.1	1.321753831	N/A	1.321753831	N/A	1	UNKNOWN: USER IMPORTED
N0458D21	1	142916517	1q21.1	1.230378	N/A	1.230378	N/A	1	UNKNOWN: USER IMPORTED
N0706C10	1	143004097	1q21.1	0.93725726	N/A	0.93725726	N/A	1	UNKNOWN: USER IMPORTED
N0649M01	1	143022686	1q21.1	1.083723689	N/A	1.083723689	N/A	1	UNKNOWN: USER IMPORTED
N0698N18	1	143128450	1q21.1	1.28926271	N/A	1.28926271	N/A	1	UNKNOWN: USER IMPORTED
N0293J20	1	143201355	1q21.1	1.308511941	N/A	1.308511941	N/A	1	UNKNOWN: USER IMPORTED
N0043N07	1	143494563	1q21.1	0.792183625	N/A	0.792183625	N/A	1	UNKNOWN: USER IMPORTED
N0399E17	1	143497602	1q21.1	1.144118747	N/A	1.144118747	N/A	1	UNKNOWN: USER IMPORTED
N0431D17	1	143622878	1q21.1	1.179302429	N/A	1.179302429	N/A	1	UNKNOWN: USER IMPORTED
N0294E05	1	143838201	1q21.1	1.026606423	N/A	1.026606423	N/A	1	UNKNOWN: USER IMPORTED
N0679H23	1	144020468	1q21.1	0.877495365	N/A	0.877495365	N/A	1	UNKNOWN: USER IMPORTED
N0035E08	1	144068957	1q21.1	0.942606813	N/A	0.942606813	N/A	1	UNKNOWN: USER IMPORTED
N0044M15	1	144461596	1q21.1	1.01154941	N/A	1.01154941	N/A	1	UNKNOWN: USER IMPORTED
N0115G11	1	145225900	1q21.1	1.081386826	N/A	1.081386826	N/A	1	UNKNOWN: USER IMPORTED
N0126O11	1	145742754	1q21.1	1.420586141	N/A	1.420586141	N/A	1	UNKNOWN: USER IMPORTED
N0121A12	1	145767799	1q21.1	1.183438049	N/A	1.183438049	N/A	1	UNKNOWN: USER IMPORTED
N0768C06	1	145809677	1q21.1	1.066165999	N/A	1.066165999	N/A	1	UNKNOWN: USER IMPORTED
N0264O15	1	145870278	1q21.1	1.172514782	N/A	1.172514782	N/A	1	UNKNOWN: USER IMPORTED
N0468N10	1	146098519	1q21.1	1.111196735	N/A	1.111196735	N/A	1	UNKNOWN: USER IMPORTED
N0338I16	1	146415738	1q21.1	0.821515015	N/A	0.821515015	N/A	1	UNKNOWN: USER IMPORTED
N0437M17	1	146476632	1q21.1	1.077456112	N/A	1.077456112	N/A	1	UNKNOWN: USER IMPORTED
N0793H03	1	146623461	1q21.1	0.832385586	N/A	0.832385586	N/A	1	UNKNOWN: USER IMPORTED
N0035F14	1	146861479	1q21.1	1.158310177	N/A	1.158310177	N/A	1	UNKNOWN: USER IMPORTED
N0611H15	1	146967823	1q21.1	0.989112833	N/A	0.989112833	N/A	1	UNKNOWN: USER IMPORTED
N0125H17	1	147043793	1q21.2	0.988105529	N/A	0.988105529	N/A	1	UNKNOWN: USER IMPORTED
N0713O15	1	147210822	1q21.2	0.972464453	N/A	0.972464453	N/A	1	UNKNOWN: USER IMPORTED
N0051H06	1	147433668	1q21.2	1.003495652	N/A	1.003495652	N/A	1	UNKNOWN: USER IMPORTED
N0724H12	1	147467127	1q21.2	0.827732126	N/A	0.827732126	N/A	1	UNKNOWN: USER IMPORTED
N0115I07	1	147637323	1q21.2	1.047858	N/A	1.047858	N/A	1	UNKNOWN: USER IMPORTED
N0612G19	1	148150991	1q21.2	0.933988792	N/A	0.933988792	N/A	1	UNKNOWN: USER IMPORTED
N0074C01	1	148256465	1q21.2	0.9670392	N/A	0.9670392	N/A	1	UNKNOWN: USER IMPORTED
N0114B18	1	148396526	1q21.2	0.680766098	N/A	0.680766098	N/A	1	UNKNOWN: USER IMPORTED
N0212D05	1	148737561	1q21.2	0.875051083	N/A	0.875051083	N/A	1	UNKNOWN: USER IMPORTED
N0801K22	1	148819357	1q21.2	0.94992446	N/A	0.94992446	N/A	1	UNKNOWN: USER IMPORTED
N0440D12	1	148998934	1q21.2	1.220204637	N/A	1.220204637	N/A	1	UNKNOWN: USER IMPORTED
N0157C12	1	149089159	1q21.2	0.751748587	N/A	0.751748587	N/A	1	UNKNOWN: USER IMPORTED
N0622C21	1	149195337	1q21.2	0.825426677	N/A	0.825426677	N/A	1	UNKNOWN: USER IMPORTED
N0076F01	1	149266982	1q21.2	1.305615689	N/A	1.305615689	N/A	1	UNKNOWN: USER IMPORTED
N0092M02	1	149291223	1q21.2	1.075316047	N/A	1.075316047	N/A	1	UNKNOWN: USER IMPORTED
N0425D18	1	149429825	1q21.2	0.752001933	N/A	0.752001933	N/A	1	UNKNOWN: USER IMPORTED
N0196A19	1	149523589	1q21.2	0.836585049	N/A	0.836585049	N/A	1	UNKNOWN: USER IMPORTED
N0352B17	1	149590149	1q21.2	0.956991395	N/A	0.956991395	N/A	1	UNKNOWN: USER IMPORTED
N0048P22	1	149682654	1q21.2	0.781787318	N/A	0.781787318	N/A	1	UNKNOWN: USER IMPORTED
N0622P14	1	149834075	1q21.2	0.959667134	N/A	0.959667134	N/A	1	UNKNOWN: USER IMPORTED
N0035C22	1	149882700	1q21.2	1.009737581	N/A	1.009737581	N/A	1	UNKNOWN: USER IMPORTED
N0252O16	1	149984504	1q21.2	0.920889992	N/A	0.920889992	N/A	1	UNKNOWN: USER IMPORTED
N0068O15	1	150180939	1q21.2	0.741389775	N/A	0.741389775	N/A	1	UNKNOWN: USER IMPORTED
N0759F05	1	150491681	1q21.3	0.857873209	N/A	0.857873209	N/A	1	UNKNOWN: USER IMPORTED
N0120L12	1	150735864	1q21.3	1.114721893	N/A	1.114721893	N/A	1	UNKNOWN: USER IMPORTED
N0044M13	1	150908668	1q21.3	0.935652161	N/A	0.935652161	N/A	1	UNKNOWN: USER IMPORTED
N0137P24	1	150976934	1q21.3	1.246907308	N/A	1.246907308	N/A	1	UNKNOWN: USER IMPORTED
N0749D14	1	151033418	1q21.3	0.868301945	N/A	0.868301945	N/A	1	UNKNOWN: USER IMPORTED
N0719O24	1	151188971	1q21.3	1.276637971	N/A	1.276637971	N/A	1	UNKNOWN: USER IMPORTED
N0436C16	1	151304636	1q21.3	0.771970666	N/A	0.771970666	N/A	1	UNKNOWN: USER IMPORTED
N0343L13	1	151347429	1q21.3	1.013403012	N/A	1.013403012	N/A	1	UNKNOWN: USER IMPORTED
N0196D04	1	151531785	1q21.3	1.061793855	N/A	1.061793855	N/A	1	UNKNOWN: USER IMPORTED
F0628C05	1	151763059	1q21.3	0.948897598	N/A	0.948897598	N/A	1	UNKNOWN: USER IMPORTED
N0098F01	1	151919989	1q21.3	0.958057374	N/A	0.958057374	N/A	1	UNKNOWN: USER IMPORTED
N0653F24	1	152013967	1q21.3	0.901909815	N/A	0.901909815	N/A	1	UNKNOWN: USER IMPORTED
N0313J15	1	152112702	1q21.3	0.896454768	N/A	0.896454768	N/A	1	UNKNOWN: USER IMPORTED
N0388G18	1	152213043	1q21.3	1.227575993	N/A	1.227575993	N/A	1	UNKNOWN: USER IMPORTED
N0062I13	1	152361065	1q21.3	0.833729333	N/A	0.833729333	N/A	1	UNKNOWN: USER IMPORTED
N0273B21	1	152396453	1q21.3	1.047693223	N/A	1.047693223	N/A	1	UNKNOWN: USER IMPORTED
N0016E22	1	152563734	1q21.3	1.025899284	N/A	1.025899284	N/A	1	UNKNOWN: USER IMPORTED
N0552H07	1	152647445	1q21.3	1.072043323	N/A	1.072043323	N/A	1	UNKNOWN: USER IMPORTED
N0702H12	1	152759069	1q21.3	1.126658139	N/A	1.126658139	N/A	1	UNKNOWN: USER IMPORTED
N0139I14	1	153023702	1q21.3	0.933476223	N/A	0.933476223	N/A	1	UNKNOWN: USER IMPORTED
N0443G18	1	153024146	1q21.3	1.065443254	N/A	1.065443254	N/A	1	UNKNOWN: USER IMPORTED
N0214I06	1	153271914	1q21.3	1.139169379	N/A	1.139169379	N/A	1	UNKNOWN: USER IMPORTED
N0173A02	1	153541186	1q21.3	1.312446911	N/A	1.312446911	N/A	1	UNKNOWN: USER IMPORTED
N0077D16	1	153867613	1q21.3	1.089220589	N/A	1.089220589	N/A	1	UNKNOWN: USER IMPORTED
N0801K19	1	154010729	1q21.3	0.926315144	N/A	0.926315144	N/A	1	UNKNOWN: USER IMPORTED
M2012D08	1	154050473	1q21.3	0.852167857	N/A	0.852167857	N/A	1	UNKNOWN: USER IMPORTED
N0454L22	1	154196432	1q21.3	1.199259002	N/A	1.199259002	N/A	1	UNKNOWN: USER IMPORTED
N0367J07	1	154341266	1q21.3	1.028097517	N/A	1.028097517	N/A	1	UNKNOWN: USER IMPORTED
N0285L14	1	154530835	1q21.3	0.997002839	N/A	0.997002839	N/A	1	UNKNOWN: USER IMPORTED
N0752B16	1	154849634	1q23.1	1.052302905	N/A	1.052302905	N/A	1	UNKNOWN: USER IMPORTED
N0693A03	1	155160776	1q23.1	1.08759431	N/A	1.08759431	N/A	1	UNKNOWN: USER IMPORTED
N0265E04	1	155624708	1q23.1	1.014806366	N/A	1.014806366	N/A	1	UNKNOWN: USER IMPORTED
N0555K02	1	155629871	1q23.1	1.339243827	N/A	1.339243827	N/A	1	UNKNOWN: USER IMPORTED
N0760B09	1	155843075	1q23.1	1.007020465	N/A	1.007020465	N/A	1	UNKNOWN: USER IMPORTED
N0674F22	1	155945201	1q23.1	0.897762034	N/A	0.897762034	N/A	1	UNKNOWN: USER IMPORTED
N0106F15	1	156092391	1q23.1	1.222116893	N/A	1.222116893	N/A	1	UNKNOWN: USER IMPORTED
N0715I08	1	156155230	1q23.1	0.859869576	N/A	0.859869576	N/A	1	UNKNOWN: USER IMPORTED
N0010P13	1	156277403	1q23.1	1.006487415	N/A	1.006487415	N/A	1	UNKNOWN: USER IMPORTED
N0706A04	1	156521587	1q23.1	0.817395608	N/A	0.817395608	N/A	1	UNKNOWN: USER IMPORTED
N0048O20	1	156569890	1q23.1	0.968888018	N/A	0.968888018	N/A	1	UNKNOWN: USER IMPORTED
N0735D24	1	156963724	1q23.1	0.891500333	N/A	0.891500333	N/A	1	UNKNOWN: USER IMPORTED
N0761E01	1	157072538	1q23.1	0.873450949	N/A	0.873450949	N/A	1	UNKNOWN: USER IMPORTED
N0193E22	1	157100063	1q23.1	1.329780846	N/A	1.329780846	N/A	1	UNKNOWN: USER IMPORTED
N0812N05	1	157581966	1q23.1	1.116009499	N/A	1.116009499	N/A	1	UNKNOWN: USER IMPORTED
N0297K08	1	157886156	1q23.1	0.842434302	N/A	0.842434302	N/A	1	UNKNOWN: USER IMPORTED
N0696E14	1	157998371	1q23.1	1.063833493	N/A	1.063833493	N/A	1	UNKNOWN: USER IMPORTED
N0005K23	1	158190572	1q23.1	0.826191782	N/A	0.826191782	N/A	1	UNKNOWN: USER IMPORTED
N0706D17	1	158413822	1q23.1	0.956269359	N/A	0.956269359	N/A	1	UNKNOWN: USER IMPORTED
N0456P18	1	158462995	1q23.1	1.04942611	N/A	1.04942611	N/A	1	UNKNOWN: USER IMPORTED
N0227F08	1	158672657	1q23.1	1.242801076	N/A	1.242801076	N/A	1	UNKNOWN: USER IMPORTED
M2001E11	1	158768139	1q23.1	0.901068706	N/A	0.901068706	N/A	1	UNKNOWN: USER IMPORTED
N0596D14	1	158831416	1q23.1	0.884601214	N/A	0.884601214	N/A	1	UNKNOWN: USER IMPORTED
N0334O09	1	159081422	1q23.1	1.308978097	N/A	1.308978097	N/A	1	UNKNOWN: USER IMPORTED
N0130F05	1	159093487	1q23.1	0.742863235	N/A	0.742863235	N/A	1	UNKNOWN: USER IMPORTED
N0710P22	1	159164705	1q23.1	1.007223061	N/A	1.007223061	N/A	1	UNKNOWN: USER IMPORTED
N0646D10	1	159204808	1q23.1	1.101691597	N/A	1.101691597	N/A	1	UNKNOWN: USER IMPORTED
N0620O19	1	159445877	1q23.1	0.90946358	N/A	0.90946358	N/A	1	UNKNOWN: USER IMPORTED
N0327O04	1	159506429	1q23.1	0.86827965	N/A	0.86827965	N/A	1	UNKNOWN: USER IMPORTED
N0267N12	1	159856730	1q23.1	1.202652825	N/A	1.202652825	N/A	1	UNKNOWN: USER IMPORTED
N0361M09	1	160219311	1q23.1	0.70849026	N/A	0.70849026	N/A	1	UNKNOWN: USER IMPORTED
N0118H18	1	160346491	1q23.1	0.924780576	N/A	0.924780576	N/A	1	UNKNOWN: USER IMPORTED
N0343F16	1	160702075	1q23.1	0.814782091	N/A	0.814782091	N/A	1	UNKNOWN: USER IMPORTED
N0578G06	1	160792154	1q23.1	1.038706736	N/A	1.038706736	N/A	1	UNKNOWN: USER IMPORTED
N0480N10	1	160976853	1q23.1	0.991696152	N/A	0.991696152	N/A	1	UNKNOWN: USER IMPORTED
N0749O07	1	161063018	1q23.1	1.26511478	N/A	1.26511478	N/A	1	UNKNOWN: USER IMPORTED
N0134M03	1	161142901	1q23.1	0.925675901	N/A	0.925675901	N/A	1	UNKNOWN: USER IMPORTED
N0026N03	1	161316832	1q23.1	0.864969938	N/A	0.864969938	N/A	1	UNKNOWN: USER IMPORTED
N0048D03	1	161615633	1q23.1	0.959242932	N/A	0.959242932	N/A	1	UNKNOWN: USER IMPORTED
N0002A06	1	161695726	1q23.1	0.772288869	N/A	0.772288869	N/A	1	UNKNOWN: USER IMPORTED
N0180L13	1	161813621	1q23.1	1.273050591	N/A	1.273050591	N/A	1	UNKNOWN: USER IMPORTED
N0090H22	1	161945546	1q23.1	0.946477738	N/A	0.946477738	N/A	1	UNKNOWN: USER IMPORTED
N0421I21	1	162007580	1q23.1	0.879957889	N/A	0.879957889	N/A	1	UNKNOWN: USER IMPORTED
N0606E15	1	162114661	1q23.1	0.802506969	N/A	0.802506969	N/A	1	UNKNOWN: USER IMPORTED
N0080B20	1	162167753	1q23.1	1.095512285	N/A	1.095512285	N/A	1	UNKNOWN: USER IMPORTED
N0113F16	1	162192464	1q23.1	1.06138009	N/A	1.06138009	N/A	1	UNKNOWN: USER IMPORTED
N0762E01	1	162403003	1q23.1	0.847023919	N/A	0.847023919	N/A	1	UNKNOWN: USER IMPORTED
N0007G12	1	162552896	1q23.1	0.910267193	N/A	0.910267193	N/A	1	UNKNOWN: USER IMPORTED
N0009L18	1	162785282	1q23.1	0.926792549	N/A	0.926792549	N/A	1	UNKNOWN: USER IMPORTED
N0725H21	1	162990889	1q23.1	0.881621865	N/A	0.881621865	N/A	1	UNKNOWN: USER IMPORTED
N0453H11	1	163144957	1q23.1	0.999569032	N/A	0.999569032	N/A	1	UNKNOWN: USER IMPORTED
N0713G21	1	163426396	1q23.1	0.924392552	N/A	0.924392552	N/A	1	UNKNOWN: USER IMPORTED
N0797P09	1	163512781	1q23.1	0.833644209	N/A	0.833644209	N/A	1	UNKNOWN: USER IMPORTED
N0418J06	1	163585033	1q23.1	0.797448156	N/A	0.797448156	N/A	1	UNKNOWN: USER IMPORTED
N0381N09	1	164098870	1q23.2	0.990213875	N/A	0.990213875	N/A	1	UNKNOWN: USER IMPORTED
N0813F21	1	164132506	1q23.2	0.903038725	N/A	0.903038725	N/A	1	UNKNOWN: USER IMPORTED
N0138P14	1	164282602	1q23.2	1.272144626	N/A	1.272144626	N/A	1	UNKNOWN: USER IMPORTED
N0167M06	1	164488832	1q23.2	1.067333215	N/A	1.067333215	N/A	1	UNKNOWN: USER IMPORTED
N0249C05	1	164694128	1q23.2	0.996314346	N/A	0.996314346	N/A	1	UNKNOWN: USER IMPORTED
N0297C08	1	164802746	1q23.2	1.065144711	N/A	1.065144711	N/A	1	UNKNOWN: USER IMPORTED
N0692N22	1	164875207	1q23.2	0.907294938	N/A	0.907294938	N/A	1	UNKNOWN: USER IMPORTED
N0403G21	1	164967776	1q23.2	0.828136466	N/A	0.828136466	N/A	1	UNKNOWN: USER IMPORTED
N0752A15	1	165055243	1q23.2	0.881150642	N/A	0.881150642	N/A	1	UNKNOWN: USER IMPORTED
N0030K06	1	165280025	1q23.2	0.850782561	N/A	0.850782561	N/A	1	UNKNOWN: USER IMPORTED
N0455M21	1	165291969	1q23.2	1.002326754	N/A	1.002326754	N/A	1	UNKNOWN: USER IMPORTED
N0195H11	1	165457917	1q23.2	0.984327228	N/A	0.984327228	N/A	1	UNKNOWN: USER IMPORTED
N0738F02	1	165528700	1q23.2	1.161198322	N/A	1.161198322	N/A	1	UNKNOWN: USER IMPORTED
N0267L03	1	165652268	1q23.2	0.912773495	N/A	0.912773495	N/A	1	UNKNOWN: USER IMPORTED
N0629E07	1	166016705	1q23.2	1.203081487	N/A	1.203081487	N/A	1	UNKNOWN: USER IMPORTED
N0739J03	1	166267775	1q23.2	0.856104854	N/A	0.856104854	N/A	1	UNKNOWN: USER IMPORTED
N0621N08	1	166394171	1q23.2	1.361170418	N/A	1.361170418	N/A	1	UNKNOWN: USER IMPORTED
N0422F06	1	166832008	1q23.2	0.854082139	N/A	0.854082139	N/A	1	UNKNOWN: USER IMPORTED
N0754A18	1	166901295	1q23.2	0.867109192	N/A	0.867109192	N/A	1	UNKNOWN: USER IMPORTED
N0505H24	1	167069652	1q23.2	0.999062137	N/A	0.999062137	N/A	1	UNKNOWN: USER IMPORTED
N0139K23	1	167078899	1q23.2	0.863321162	N/A	0.863321162	N/A	1	UNKNOWN: USER IMPORTED
N0089N18	1	167169030	1q23.2	1.007599158	N/A	1.007599158	N/A	1	UNKNOWN: USER IMPORTED
N0291O14	1	167270138	1q23.2	1.320906641	N/A	1.320906641	N/A	1	UNKNOWN: USER IMPORTED
N0270E17	1	167333930	1q23.2	1.02714301	N/A	1.02714301	N/A	1	UNKNOWN: USER IMPORTED
N0165A08	1	167440138	1q23.3	0.810677885	N/A	0.810677885	N/A	1	UNKNOWN: USER IMPORTED
N0601A03	1	167600797	1q23.3	0.902287807	N/A	0.902287807	N/A	1	UNKNOWN: USER IMPORTED
N0640J01	1	167747004	1q23.3	0.948963772	N/A	0.948963772	N/A	1	UNKNOWN: USER IMPORTED
N0562K10	1	167804582	1q23.3	1.261923634	N/A	1.261923634	N/A	1	UNKNOWN: USER IMPORTED
N0220H11	1	167965550	1q23.3	1.115311277	N/A	1.115311277	N/A	1	UNKNOWN: USER IMPORTED
N0072B15	1	168137817	1q23.3	1.299602268	N/A	1.299602268	N/A	1	UNKNOWN: USER IMPORTED
N0525H10	1	168687609	1q23.3	1.156372587	N/A	1.156372587	N/A	1	UNKNOWN: USER IMPORTED
N0023N17	1	169023145	1q23.3	1.070441872	N/A	1.070441872	N/A	1	UNKNOWN: USER IMPORTED
N0735M21	1	169128862	1q23.3	0.835006197	N/A	0.835006197	N/A	1	UNKNOWN: USER IMPORTED
N0760K13	1	169305786	1q23.3	1.226550449	N/A	1.226550449	N/A	1	UNKNOWN: USER IMPORTED
M2012G02	1	169652465	1q23.3	0.849124664	N/A	0.849124664	N/A	1	UNKNOWN: USER IMPORTED
N0723L18	1	169684067	1q23.3	1.252536657	N/A	1.252536657	N/A	1	UNKNOWN: USER IMPORTED
N0354H16	1	169848107	1q23.3	0.956632758	N/A	0.956632758	N/A	1	UNKNOWN: USER IMPORTED
N0336I07	1	170054193	1q23.3	0.920943904	N/A	0.920943904	N/A	1	UNKNOWN: USER IMPORTED
N0339A06	1	170145600	1q23.3	0.898661919	N/A	0.898661919	N/A	1	UNKNOWN: USER IMPORTED
N0004A06	1	170335224	1q23.3	1.233015839	N/A	1.233015839	N/A	1	UNKNOWN: USER IMPORTED
N0788B11	1	170377047	1q23.3	0.880674351	N/A	0.880674351	N/A	1	UNKNOWN: USER IMPORTED
N0177C22	1	170486266	1q23.3	1.017628063	N/A	1.017628063	N/A	1	UNKNOWN: USER IMPORTED
N0625F21	1	170530241	1q23.3	0.896593602	N/A	0.896593602	N/A	1	UNKNOWN: USER IMPORTED
N0673B19	1	170618251	1q23.3	0.893207886	N/A	0.893207886	N/A	1	UNKNOWN: USER IMPORTED
N0146E14	1	170768634	1q23.3	0.969703184	N/A	0.969703184	N/A	1	UNKNOWN: USER IMPORTED
N0441C04	1	170948069	1q23.3	0.924703052	N/A	0.924703052	N/A	1	UNKNOWN: USER IMPORTED
N0064I24	1	171271413	1q23.3	1.103408979	N/A	1.103408979	N/A	1	UNKNOWN: USER IMPORTED
N0288P06	1	171632594	1q23.3	0.737101133	N/A	0.737101133	N/A	1	UNKNOWN: USER IMPORTED
N0365P17	1	171810499	1q23.3	0.810845094	N/A	0.810845094	N/A	1	UNKNOWN: USER IMPORTED
N0256K18	1	171972475	1q23.3	0.992856071	N/A	0.992856071	N/A	1	UNKNOWN: USER IMPORTED
N0524L14	1	172157252	1q24.1	0.977476853	N/A	0.977476853	N/A	1	UNKNOWN: USER IMPORTED
N0605A14	1	172258464	1q24.1	0.865919479	N/A	0.865919479	N/A	1	UNKNOWN: USER IMPORTED
N0102E20	1	172355409	1q24.1	0.999438305	N/A	0.999438305	N/A	1	UNKNOWN: USER IMPORTED
N0501L15	1	172460643	1q24.1	0.891231787	N/A	0.891231787	N/A	1	UNKNOWN: USER IMPORTED
N0195C07	1	172699101	1q24.1	0.809225706	N/A	0.809225706	N/A	1	UNKNOWN: USER IMPORTED
N0004A11	1	172808462	1q24.1	0.852156709	N/A	0.852156709	N/A	1	UNKNOWN: USER IMPORTED
N0761K16	1	172978515	1q24.1	0.784198159	N/A	0.784198159	N/A	1	UNKNOWN: USER IMPORTED
N0252L24	1	173111489	1q24.1	1.026547039	N/A	1.026547039	N/A	1	UNKNOWN: USER IMPORTED
N0604C16	1	173451399	1q24.1	1.233271212	N/A	1.233271212	N/A	1	UNKNOWN: USER IMPORTED
N0195J04	1	173614792	1q24.1	1.358450495	N/A	1.358450495	N/A	1	UNKNOWN: USER IMPORTED
N0524J18	1	173931269	1q24.1	0.787575768	N/A	0.787575768	N/A	1	UNKNOWN: USER IMPORTED
M2013D17	1	174066523	1q24.1	0.897073946	N/A	0.897073946	N/A	1	UNKNOWN: USER IMPORTED
N0063B19	1	174170115	1q24.1	0.879198864	N/A	0.879198864	N/A	1	UNKNOWN: USER IMPORTED
N0033I15	1	174316438	1q24.1	1.249979889	N/A	1.249979889	N/A	1	UNKNOWN: USER IMPORTED
N0142H13	1	174438972	1q24.1	0.891655381	N/A	0.891655381	N/A	1	UNKNOWN: USER IMPORTED
N0313B11	1	174508614	1q24.1	1.230389148	N/A	1.230389148	N/A	1	UNKNOWN: USER IMPORTED
N0301E09	1	174655374	1q24.2	0.780631047	N/A	0.780631047	N/A	1	UNKNOWN: USER IMPORTED
N0714G07	1	174994286	1q24.2	0.843551052	N/A	0.843551052	N/A	1	UNKNOWN: USER IMPORTED
N0010F12	1	175077551	1q24.2	0.948466504	N/A	0.948466504	N/A	1	UNKNOWN: USER IMPORTED
N0642H09	1	175276193	1q24.2	0.875380433	N/A	0.875380433	N/A	1	UNKNOWN: USER IMPORTED
N0351I08	1	175408583	1q24.2	0.762362772	N/A	0.762362772	N/A	1	UNKNOWN: USER IMPORTED
N0520H23	1	175752473	1q24.2	1.059304274	N/A	1.059304274	N/A	1	UNKNOWN: USER IMPORTED
N0145J19	1	175852539	1q24.2	1.015960053	N/A	1.015960053	N/A	1	UNKNOWN: USER IMPORTED
N0231P05	1	176018008	1q24.2	1.334278245	N/A	1.334278245	N/A	1	UNKNOWN: USER IMPORTED
N0427G13	1	176118598	1q24.2	1.065475175	N/A	1.065475175	N/A	1	UNKNOWN: USER IMPORTED
N0620B08	1	176199435	1q24.2	0.965430756	N/A	0.965430756	N/A	1	UNKNOWN: USER IMPORTED
N0048O14	1	176365299	1q24.2	1.313471442	N/A	1.313471442	N/A	1	UNKNOWN: USER IMPORTED
N0118D10	1	176724345	1q24.2	1.155151459	N/A	1.155151459	N/A	1	UNKNOWN: USER IMPORTED
N0763L03	1	177065295	1q24.2	0.814402072	N/A	0.814402072	N/A	1	UNKNOWN: USER IMPORTED
N0712J24	1	177169304	1q24.2	0.820863409	N/A	0.820863409	N/A	1	UNKNOWN: USER IMPORTED
N0514A12	1	177343649	1q24.3	0.900056335	N/A	0.900056335	N/A	1	UNKNOWN: USER IMPORTED
N0540K16	1	177668003	1q24.3	1.110511383	N/A	1.110511383	N/A	1	UNKNOWN: USER IMPORTED
N0380B22	1	177716178	1q24.3	0.822742223	N/A	0.822742223	N/A	1	UNKNOWN: USER IMPORTED
N0762A17	1	177893870	1q24.3	1.038792063	N/A	1.038792063	N/A	1	UNKNOWN: USER IMPORTED
M2011P07	1	178082305	1q24.3	0.984185962	N/A	0.984185962	N/A	1	UNKNOWN: USER IMPORTED
N0021M14	1	178391541	1q24.3	1.090287378	N/A	1.090287378	N/A	1	UNKNOWN: USER IMPORTED
N0286G01	1	178501745	1q24.3	0.85603493	N/A	0.85603493	N/A	1	UNKNOWN: USER IMPORTED
N0675H14	1	178699573	1q24.3	1.0098132	N/A	1.0098132	N/A	1	UNKNOWN: USER IMPORTED
N0650D19	1	178913367	1q24.3	0.9375859	N/A	0.9375859	N/A	1	UNKNOWN: USER IMPORTED
N0183H04	1	178971654	1q24.3	0.775859021	N/A	0.775859021	N/A	1	UNKNOWN: USER IMPORTED
N0328I09	1	179132838	1q24.3	0.897036451	N/A	0.897036451	N/A	1	UNKNOWN: USER IMPORTED
N0444P14	1	179366505	1q24.3	0.911423465	N/A	0.911423465	N/A	1	UNKNOWN: USER IMPORTED
N0611M11	1	179546406	1q24.3	1.360090151	N/A	1.360090151	N/A	1	UNKNOWN: USER IMPORTED
N0175L01	1	179682894	1q24.3	0.871744411	N/A	0.871744411	N/A	1	UNKNOWN: USER IMPORTED
N0299L22	1	180012894	1q24.3	1.217109762	N/A	1.217109762	N/A	1	UNKNOWN: USER IMPORTED
N0293B07	1	180174682	1q24.3	0.910474937	N/A	0.910474937	N/A	1	UNKNOWN: USER IMPORTED
N0712M16	1	180290979	1q24.3	0.777418619	N/A	0.777418619	N/A	1	UNKNOWN: USER IMPORTED
N0789K21	1	180743463	1q25.1	0.762144894	N/A	0.762144894	N/A	1	UNKNOWN: USER IMPORTED
N0522B03	1	180966063	1q25.1	1.168591972	N/A	1.168591972	N/A	1	UNKNOWN: USER IMPORTED
N0002H10	1	181088452	1q25.1	1.071647191	N/A	1.071647191	N/A	1	UNKNOWN: USER IMPORTED
N0703I24	1	181230872	1q25.1	0.847819426	N/A	0.847819426	N/A	1	UNKNOWN: USER IMPORTED
N0195E24	1	181316881	1q25.1	0.976195733	N/A	0.976195733	N/A	1	UNKNOWN: USER IMPORTED
N0169M10	1	181464361	1q25.1	0.90700815	N/A	0.90700815	N/A	1	UNKNOWN: USER IMPORTED
N0464A18	1	181826586	1q25.1	0.951608501	N/A	0.951608501	N/A	1	UNKNOWN: USER IMPORTED
M2019N05	1	181976551	1q25.1	0.959132068	N/A	0.959132068	N/A	1	UNKNOWN: USER IMPORTED
N0720P19	1	182206957	1q25.1	1.054509549	N/A	1.054509549	N/A	1	UNKNOWN: USER IMPORTED
N0203K08	1	182305413	1q25.1	1.21273397	N/A	1.21273397	N/A	1	UNKNOWN: USER IMPORTED
N0088K17	1	182376186	1q25.1	0.946810432	N/A	0.946810432	N/A	1	UNKNOWN: USER IMPORTED
N0523E21	1	182497371	1q25.1	0.776144795	N/A	0.776144795	N/A	1	UNKNOWN: USER IMPORTED
N0339I02	1	182764860	1q25.2	0.714327352	N/A	0.714327352	N/A	1	UNKNOWN: USER IMPORTED
N0717L04	1	182885983	1q25.2	0.840352812	N/A	0.840352812	N/A	1	UNKNOWN: USER IMPORTED
N0663B01	1	183323598	1q25.2	0.98638379	N/A	0.98638379	N/A	1	UNKNOWN: USER IMPORTED
N0629K23	1	183474123	1q25.2	0.874369075	N/A	0.874369075	N/A	1	UNKNOWN: USER IMPORTED
N0197C12	1	183617210	1q25.2	1.057784806	N/A	1.057784806	N/A	1	UNKNOWN: USER IMPORTED
N0431K17	1	183867279	1q25.2	1.069160347	N/A	1.069160347	N/A	1	UNKNOWN: USER IMPORTED
N0603E15	1	184198454	1q25.2	1.097215581	N/A	1.097215581	N/A	1	UNKNOWN: USER IMPORTED
N0478K08	1	184329906	1q25.2	1.06099541	N/A	1.06099541	N/A	1	UNKNOWN: USER IMPORTED
N0035F22	1	184455519	1q25.2	1.378143588	N/A	1.378143588	N/A	1	UNKNOWN: USER IMPORTED
N0025O18	1	184536451	1q25.2	1.008499753	N/A	1.008499753	N/A	1	UNKNOWN: USER IMPORTED
N0279F07	1	185208734	1q25.2	1.02444376	N/A	1.02444376	N/A	1	UNKNOWN: USER IMPORTED
N0010L01	1	185287697	1q25.2	0.741546849	N/A	0.741546849	N/A	1	UNKNOWN: USER IMPORTED
N0191C15	1	185420818	1q25.2	0.820625263	N/A	0.820625263	N/A	1	UNKNOWN: USER IMPORTED
N0666A19	1	186061046	1q25.3	0.842427209	N/A	0.842427209	N/A	1	UNKNOWN: USER IMPORTED
N0161M22	1	186210037	1q25.3	1.347932582	N/A	1.347932582	N/A	1	UNKNOWN: USER IMPORTED
N0090I05	1	186417550	1q25.3	1.171030174	N/A	1.171030174	N/A	1	UNKNOWN: USER IMPORTED
N0147L21	1	186417949	1q25.3	1.168528129	N/A	1.168528129	N/A	1	UNKNOWN: USER IMPORTED
N0679G14	1	186456650	1q25.3	1.309558766	N/A	1.309558766	N/A	1	UNKNOWN: USER IMPORTED
N0001I20	1	186625702	1q25.3	0.759632715	N/A	0.759632715	N/A	1	UNKNOWN: USER IMPORTED
N0045P24	1	186717291	1q25.3	1.03825426	N/A	1.03825426	N/A	1	UNKNOWN: USER IMPORTED
N0359I14	1	186922233	1q25.3	1.028110589	N/A	1.028110589	N/A	1	UNKNOWN: USER IMPORTED
N0430J11	1	187047796	1q25.3	0.801188557	N/A	0.801188557	N/A	1	UNKNOWN: USER IMPORTED
N0689O03	1	187181127	1q25.3	0.8595534	N/A	0.8595534	N/A	1	UNKNOWN: USER IMPORTED
N0101D17	1	187262656	1q25.3	0.912990967	N/A	0.912990967	N/A	1	UNKNOWN: USER IMPORTED
N0007I20	1	187362628	1q25.3	1.227070315	N/A	1.227070315	N/A	1	UNKNOWN: USER IMPORTED
N0385L01	1	187565629	1q25.3	0.87779938	N/A	0.87779938	N/A	1	UNKNOWN: USER IMPORTED
N0505I11	1	187727449	1q25.3	1.144700429	N/A	1.144700429	N/A	1	UNKNOWN: USER IMPORTED
N0119C05	1	188020153	1q25.3	0.875593243	N/A	0.875593243	N/A	1	UNKNOWN: USER IMPORTED
N0434E18	1	188080378	1q25.3	0.850258641	N/A	0.850258641	N/A	1	UNKNOWN: USER IMPORTED
N0167B22	1	188503888	1q25.3	1.027089503	N/A	1.027089503	N/A	1	UNKNOWN: USER IMPORTED
N0379M10	1	188696366	1q25.3	0.942080157	N/A	0.942080157	N/A	1	UNKNOWN: USER IMPORTED
N0657K17	1	188870914	1q25.3	1.251024688	N/A	1.251024688	N/A	1	UNKNOWN: USER IMPORTED
N0013G05	1	188975639	1q25.3	0.783904277	N/A	0.783904277	N/A	1	UNKNOWN: USER IMPORTED
N0272B08	1	189157609	1q25.3	1.102049119	N/A	1.102049119	N/A	1	UNKNOWN: USER IMPORTED
N0048A18	1	189409232	1q25.3	0.809330084	N/A	0.809330084	N/A	1	UNKNOWN: USER IMPORTED
N0230L10	1	189529262	1q25.3	0.912138812	N/A	0.912138812	N/A	1	UNKNOWN: USER IMPORTED
N0185C19	1	189610402	1q25.3	1.106889751	N/A	1.106889751	N/A	1	UNKNOWN: USER IMPORTED
N0452J13	1	189693790	1q25.3	0.992234968	N/A	0.992234968	N/A	1	UNKNOWN: USER IMPORTED
N0096D19	1	189808891	1q25.3	1.273192465	N/A	1.273192465	N/A	1	UNKNOWN: USER IMPORTED
N0775J19	1	189892912	1q25.3	0.873277661	N/A	0.873277661	N/A	1	UNKNOWN: USER IMPORTED
N0751A22	1	190026989	1q25.3	1.003838267	N/A	1.003838267	N/A	1	UNKNOWN: USER IMPORTED
N0358A09	1	190229520	1q25.3	1.004857974	N/A	1.004857974	N/A	1	UNKNOWN: USER IMPORTED
N0124P19	1	190323314	1q25.3	1.198331755	N/A	1.198331755	N/A	1	UNKNOWN: USER IMPORTED
N0044F20	1	190424023	1q25.3	0.749367134	N/A	0.749367134	N/A	1	UNKNOWN: USER IMPORTED
N0448E13	1	190573720	1q25.3	0.966462584	N/A	0.966462584	N/A	1	UNKNOWN: USER IMPORTED
N0161D01	1	190663120	1q25.3	1.091957131	N/A	1.091957131	N/A	1	UNKNOWN: USER IMPORTED
N0268N01	1	190939810	1q25.3	0.942116943	N/A	0.942116943	N/A	1	UNKNOWN: USER IMPORTED
N0383P18	1	191143936	1q25.3	0.997450451	N/A	0.997450451	N/A	1	UNKNOWN: USER IMPORTED
N0185F19	1	191281310	1q25.3	1.147206528	N/A	1.147206528	N/A	1	UNKNOWN: USER IMPORTED
N0756L05	1	191386805	1q25.3	0.841145278	N/A	0.841145278	N/A	1	UNKNOWN: USER IMPORTED
N0157J22	1	191510574	1q25.3	0.745370347	N/A	0.745370347	N/A	1	UNKNOWN: USER IMPORTED
N0157I23	1	191619615	1q25.3	1.058572003	N/A	1.058572003	N/A	1	UNKNOWN: USER IMPORTED
N0048M15	1	191785152	1q31.1	0.995773402	N/A	0.995773402	N/A	1	UNKNOWN: USER IMPORTED
N0389B23	1	191892867	1q31.1	1.200738542	N/A	1.200738542	N/A	1	UNKNOWN: USER IMPORTED
N0029E09	1	191976482	1q31.1	0.938547703	N/A	0.938547703	N/A	1	UNKNOWN: USER IMPORTED
N0473H17	1	192270221	1q31.1	0.88916651	N/A	0.88916651	N/A	1	UNKNOWN: USER IMPORTED
N0662E13	1	192880088	1q31.1	0.966875234	N/A	0.966875234	N/A	1	UNKNOWN: USER IMPORTED
N0726C24	1	193082756	1q31.1	0.758690268	N/A	0.758690268	N/A	1	UNKNOWN: USER IMPORTED
N0419B18	1	193655535	1q31.1	0.94568365	N/A	0.94568365	N/A	1	UNKNOWN: USER IMPORTED
N0291B16	1	193767036	1q31.1	1.09599871	N/A	1.09599871	N/A	1	UNKNOWN: USER IMPORTED
N0045A13	1	193891168	1q31.1	0.887170143	N/A	0.887170143	N/A	1	UNKNOWN: USER IMPORTED
N0702O20	1	194089491	1q31.1	1.165994669	N/A	1.165994669	N/A	1	UNKNOWN: USER IMPORTED
N0008A24	1	194165311	1q31.1	1.606556309	N/A	1.606556309	N/A	1	UNKNOWN: USER IMPORTED
N0141E20	1	194395319	1q31.1	0.8313418	N/A	0.8313418	N/A	1	UNKNOWN: USER IMPORTED
N0111B13	1	194467320	1q31.1	1.192050801	N/A	1.192050801	N/A	1	UNKNOWN: USER IMPORTED
N0135A15	1	194642466	1q31.1	1.047968357	N/A	1.047968357	N/A	1	UNKNOWN: USER IMPORTED
N0004N14	1	194856688	1q31.1	0.870911409	N/A	0.870911409	N/A	1	UNKNOWN: USER IMPORTED
N0199D04	1	194999343	1q31.1	1.049224244	N/A	1.049224244	N/A	1	UNKNOWN: USER IMPORTED
N0369P21	1	195422769	1q31.2	1.079056853	N/A	1.079056853	N/A	1	UNKNOWN: USER IMPORTED
N0133P01	1	195502430	1q31.2	0.819448724	N/A	0.819448724	N/A	1	UNKNOWN: USER IMPORTED
N0735J16	1	195671243	1q31.2	0.878684065	N/A	0.878684065	N/A	1	UNKNOWN: USER IMPORTED
N0399A23	1	195779590	1q31.2	1.086997123	N/A	1.086997123	N/A	1	UNKNOWN: USER IMPORTED
N0282K14	1	195901098	1q31.2	1.092280502	N/A	1.092280502	N/A	1	UNKNOWN: USER IMPORTED
N0722B07	1	195954772	1q31.2	0.993808754	N/A	0.993808754	N/A	1	UNKNOWN: USER IMPORTED
N0115O14	1	196137600	1q31.2	0.916975796	N/A	0.916975796	N/A	1	UNKNOWN: USER IMPORTED
N0133P06	1	196661361	1q31.2	0.852455658	N/A	0.852455658	N/A	1	UNKNOWN: USER IMPORTED
N0121P12	1	196882957	1q31.2	0.66909698	N/A	0.66909698	N/A	1	UNKNOWN: USER IMPORTED
N0017B07	1	197007782	1q31.2	1.16022142	N/A	1.16022142	N/A	1	UNKNOWN: USER IMPORTED
N0728L19	1	197142120	1q31.2	0.891181117	N/A	0.891181117	N/A	1	UNKNOWN: USER IMPORTED
N0119D06	1	197415502	1q31.3	0.898077196	N/A	0.898077196	N/A	1	UNKNOWN: USER IMPORTED
N0178L18	1	197515553	1q31.3	1.002366681	N/A	1.002366681	N/A	1	UNKNOWN: USER IMPORTED
M2022E07	1	197739691	1q31.3	0.883689169	N/A	0.883689169	N/A	1	UNKNOWN: USER IMPORTED
N0790I13	1	197800046	1q31.3	1.125903167	N/A	1.125903167	N/A	1	UNKNOWN: USER IMPORTED
M2073P18	1	197811303	1q31.3	0.948449277	N/A	0.948449277	N/A	1	UNKNOWN: USER IMPORTED
N0051H18	1	197895647	1q31.3	1.155203142	N/A	1.155203142	N/A	1	UNKNOWN: USER IMPORTED
N0131N08	1	198261578	1q31.3	1.036615111	N/A	1.036615111	N/A	1	UNKNOWN: USER IMPORTED
N0802N20	1	198518883	1q31.3	0.90792729	N/A	0.90792729	N/A	1	UNKNOWN: USER IMPORTED
N0165E10	1	198560986	1q31.3	0.918249316	N/A	0.918249316	N/A	1	UNKNOWN: USER IMPORTED
N0024J16	1	198736388	1q31.3	0.683014797	N/A	0.683014797	N/A	1	UNKNOWN: USER IMPORTED
N0792C24	1	199170093	1q31.3	0.887853164	N/A	0.887853164	N/A	1	UNKNOWN: USER IMPORTED
N0038O14	1	199326430	1q31.3	1.047961872	N/A	1.047961872	N/A	1	UNKNOWN: USER IMPORTED
N0407E18	1	199441747	1q31.3	1.235777311	N/A	1.235777311	N/A	1	UNKNOWN: USER IMPORTED
N0134P09	1	199633458	1q31.3	0.791784352	N/A	0.791784352	N/A	1	UNKNOWN: USER IMPORTED
N0099A23	1	199683530	1q31.3	1.039840307	N/A	1.039840307	N/A	1	UNKNOWN: USER IMPORTED
N0813P03	1	199846084	1q31.3	0.931040554	N/A	0.931040554	N/A	1	UNKNOWN: USER IMPORTED
N0317I07	1	199934195	1q31.3	0.834881551	N/A	0.834881551	N/A	1	UNKNOWN: USER IMPORTED
N0102D20	1	200349355	1q31.3	0.965523177	N/A	0.965523177	N/A	1	UNKNOWN: USER IMPORTED
N0673P13	1	200376072	1q31.3	0.840875718	N/A	0.840875718	N/A	1	UNKNOWN: USER IMPORTED
N0433N15	1	200818286	1q32.1	0.928087654	N/A	0.928087654	N/A	1	UNKNOWN: USER IMPORTED
N0734H02	1	201010229	1q32.1	1.368478944	N/A	1.368478944	N/A	1	UNKNOWN: USER IMPORTED
N0621K12	1	201167255	1q32.1	1.107285883	N/A	1.107285883	N/A	1	UNKNOWN: USER IMPORTED
N0121G04	1	201424320	1q32.1	0.924709133	N/A	0.924709133	N/A	1	UNKNOWN: USER IMPORTED
N0371H05	1	201671349	1q32.1	1.030163705	N/A	1.030163705	N/A	1	UNKNOWN: USER IMPORTED
N0735C04	1	201761993	1q32.1	0.955949129	N/A	0.955949129	N/A	1	UNKNOWN: USER IMPORTED
N0580K21	1	201945448	1q32.1	0.818140446	N/A	0.818140446	N/A	1	UNKNOWN: USER IMPORTED
N0326J24	1	202031900	1q32.1	1.243791152	N/A	1.243791152	N/A	1	UNKNOWN: USER IMPORTED
N0024I04	1	202066963	1q32.1	1.209851906	N/A	1.209851906	N/A	1	UNKNOWN: USER IMPORTED
N0115N23	1	202696445	1q32.1	1.075376445	N/A	1.075376445	N/A	1	UNKNOWN: USER IMPORTED
N0344P13	1	202728211	1q32.1	1.194465695	N/A	1.194465695	N/A	1	UNKNOWN: USER IMPORTED
N0320J21	1	202890322	1q32.1	0.875345978	N/A	0.875345978	N/A	1	UNKNOWN: USER IMPORTED
N0510I18	1	202975887	1q32.1	1.073708313	N/A	1.073708313	N/A	1	UNKNOWN: USER IMPORTED
M2118A08	1	203076858	1q32.1	1.006556183	N/A	1.006556183	N/A	1	UNKNOWN: USER IMPORTED
N0421E17	1	203134471	1q32.1	0.886851941	N/A	0.886851941	N/A	1	UNKNOWN: USER IMPORTED
N0161C18	1	203309396	1q32.1	0.87513114	N/A	0.87513114	N/A	1	UNKNOWN: USER IMPORTED
N0595K11	1	203521456	1q32.1	0.892537025	N/A	0.892537025	N/A	1	UNKNOWN: USER IMPORTED
N0237C22	1	203578464	1q32.1	0.887235	N/A	0.887235	N/A	1	UNKNOWN: USER IMPORTED
N0615M18	1	203778945	1q32.1	0.929299459	N/A	0.929299459	N/A	1	UNKNOWN: USER IMPORTED
N0164O23	1	203859292	1q32.1	1.003134826	N/A	1.003134826	N/A	1	UNKNOWN: USER IMPORTED
N0288B01	1	203972277	1q32.1	1.190684759	N/A	1.190684759	N/A	1	UNKNOWN: USER IMPORTED
N0780P19	1	204053472	1q32.1	1.044109999	N/A	1.044109999	N/A	1	UNKNOWN: USER IMPORTED
N0357P18	1	204103886	1q32.1	0.743560443	N/A	0.743560443	N/A	1	UNKNOWN: USER IMPORTED
N0182J17	1	204212137	1q32.1	1.078911128	N/A	1.078911128	N/A	1	UNKNOWN: USER IMPORTED
N0367L23	1	204394569	1q32.1	1.217418845	N/A	1.217418845	N/A	1	UNKNOWN: USER IMPORTED
N0512L01	1	204508595	1q32.1	0.919980784	N/A	0.919980784	N/A	1	UNKNOWN: USER IMPORTED
N0288K21	1	204569258	1q32.1	1.298826015	N/A	1.298826015	N/A	1	UNKNOWN: USER IMPORTED
N0718L09	1	204898267	1q32.1	0.878252363	N/A	0.878252363	N/A	1	UNKNOWN: USER IMPORTED
N0002P02	1	204942377	1q32.1	1.276897397	N/A	1.276897397	N/A	1	UNKNOWN: USER IMPORTED
N0045F21	1	205028043	1q32.1	1.089712688	N/A	1.089712688	N/A	1	UNKNOWN: USER IMPORTED
N0069A02	1	205058875	1q32.1	0.841926597	N/A	0.841926597	N/A	1	UNKNOWN: USER IMPORTED
N0500C15	1	205184204	1q32.1	1.141458613	N/A	1.141458613	N/A	1	UNKNOWN: USER IMPORTED
N0059C06	1	205460446	1q32.1	1.197098467	N/A	1.197098467	N/A	1	UNKNOWN: USER IMPORTED
N0044B06	1	205633539	1q32.1	1.18552258	N/A	1.18552258	N/A	1	UNKNOWN: USER IMPORTED
N0185G15	1	205837432	1q32.1	0.816778457	N/A	0.816778457	N/A	1	UNKNOWN: USER IMPORTED
N0649C13	1	206077649	1q32.1	0.859162234	N/A	0.859162234	N/A	1	UNKNOWN: USER IMPORTED
N0167J02	1	206228567	1q32.1	0.817295283	N/A	0.817295283	N/A	1	UNKNOWN: USER IMPORTED
N0645A13	1	206319347	1q32.1	1.084247204	N/A	1.084247204	N/A	1	UNKNOWN: USER IMPORTED
N0653H03	1	206392932	1q32.1	0.989639793	N/A	0.989639793	N/A	1	UNKNOWN: USER IMPORTED
N0345I23	1	206479584	1q32.1	1.09779777	N/A	1.09779777	N/A	1	UNKNOWN: USER IMPORTED
N0266N24	1	206669632	1q32.1	1.18145587	N/A	1.18145587	N/A	1	UNKNOWN: USER IMPORTED
N0299J10	1	206788257	1q32.1	0.934369318	N/A	0.934369318	N/A	1	UNKNOWN: USER IMPORTED
N0156H13	1	206858039	1q32.1	0.785169994	N/A	0.785169994	N/A	1	UNKNOWN: USER IMPORTED
M2017P11	1	206900651	1q32.1	1.123514621	N/A	1.123514621	N/A	1	UNKNOWN: USER IMPORTED
M2016A12	1	207211004	1q32.1	1.032477971	N/A	1.032477971	N/A	1	UNKNOWN: USER IMPORTED
N0320H18	1	207353869	1q32.1	1.063900883	N/A	1.063900883	N/A	1	UNKNOWN: USER IMPORTED
N0159M04	1	207497696	1q32.1	1.058508362	N/A	1.058508362	N/A	1	UNKNOWN: USER IMPORTED
N0137J15	1	207587866	1q32.1	0.817393582	N/A	0.817393582	N/A	1	UNKNOWN: USER IMPORTED
N0217A24	1	207779912	1q32.1	1.067123546	N/A	1.067123546	N/A	1	UNKNOWN: USER IMPORTED
N0543B16	1	207871536	1q32.2	0.975490114	N/A	0.975490114	N/A	1	UNKNOWN: USER IMPORTED
N0749E03	1	207907292	1q32.2	0.890316701	N/A	0.890316701	N/A	1	UNKNOWN: USER IMPORTED
N0318L16	1	208093182	1q32.2	1.327321363	N/A	1.327321363	N/A	1	UNKNOWN: USER IMPORTED
N0024B10	1	208172856	1q32.2	1.030023048	N/A	1.030023048	N/A	1	UNKNOWN: USER IMPORTED
N0359E08	1	208269353	1q32.2	1.141666357	N/A	1.141666357	N/A	1	UNKNOWN: USER IMPORTED
M2026L18	1	208299775	1q32.2	0.833004763	N/A	0.833004763	N/A	1	UNKNOWN: USER IMPORTED
N0552D08	1	208640142	1q32.2	1.110002462	N/A	1.110002462	N/A	1	UNKNOWN: USER IMPORTED
N0600E05	1	208910689	1q32.2	0.988418665	N/A	0.988418665	N/A	1	UNKNOWN: USER IMPORTED
N0384C04	1	209073700	1q32.2	0.833221628	N/A	0.833221628	N/A	1	UNKNOWN: USER IMPORTED
N0061J19	1	209170886	1q32.2	0.941592618	N/A	0.941592618	N/A	1	UNKNOWN: USER IMPORTED
N0090A05	1	209321803	1q32.2	1.041389974	N/A	1.041389974	N/A	1	UNKNOWN: USER IMPORTED
N0460M21	1	209460805	1q32.2	1.173042755	N/A	1.173042755	N/A	1	UNKNOWN: USER IMPORTED
N0275G03	1	209722115	1q32.2	0.818783945	N/A	0.818783945	N/A	1	UNKNOWN: USER IMPORTED
N0229M05	1	209853285	1q32.2	0.852016862	N/A	0.852016862	N/A	1	UNKNOWN: USER IMPORTED
N0770B01	1	209995011	1q32.2	1.257923807	N/A	1.257923807	N/A	1	UNKNOWN: USER IMPORTED
N0142B08	1	210196691	1q32.2	1.113700503	N/A	1.113700503	N/A	1	UNKNOWN: USER IMPORTED
N0164C02	1	210453873	1q32.2	1.334745415	N/A	1.334745415	N/A	1	UNKNOWN: USER IMPORTED
N0594F04	1	210578512	1q32.2	0.990793936	N/A	0.990793936	N/A	1	UNKNOWN: USER IMPORTED
N0235A18	1	210957483	1q32.3	0.877452803	N/A	0.877452803	N/A	1	UNKNOWN: USER IMPORTED
N0603B21	1	211080035	1q32.3	0.999587577	N/A	0.999587577	N/A	1	UNKNOWN: USER IMPORTED
N0370I05	1	211206530	1q32.3	1.119334412	N/A	1.119334412	N/A	1	UNKNOWN: USER IMPORTED
N0643F24	1	211436211	1q32.3	0.997047023	N/A	0.997047023	N/A	1	UNKNOWN: USER IMPORTED
N0281J12	1	211531329	1q32.3	0.92267294	N/A	0.92267294	N/A	1	UNKNOWN: USER IMPORTED
N0416E02	1	211692342	1q32.3	1.041856942	N/A	1.041856942	N/A	1	UNKNOWN: USER IMPORTED
N0081E23	1	211970575	1q32.3	0.835227115	N/A	0.835227115	N/A	1	UNKNOWN: USER IMPORTED
N0662B03	1	211973239	1q32.3	0.801959742	N/A	0.801959742	N/A	1	UNKNOWN: USER IMPORTED
N0025G08	1	212148583	1q32.3	1.103639626	N/A	1.103639626	N/A	1	UNKNOWN: USER IMPORTED
N0101K19	1	212400840	1q32.3	0.812894156	N/A	0.812894156	N/A	1	UNKNOWN: USER IMPORTED
N0415H09	1	212498720	1q32.3	0.995466448	N/A	0.995466448	N/A	1	UNKNOWN: USER IMPORTED
N0794C09	1	212603883	1q32.3	1.137581406	N/A	1.137581406	N/A	1	UNKNOWN: USER IMPORTED
N0652O09	1	212722291	1q32.3	0.850975104	N/A	0.850975104	N/A	1	UNKNOWN: USER IMPORTED
N0655C13	1	212917821	1q32.3	1.120129918	N/A	1.120129918	N/A	1	UNKNOWN: USER IMPORTED
N0765H12	1	213048195	1q32.3	1.186408278	N/A	1.186408278	N/A	1	UNKNOWN: USER IMPORTED
N0118K21	1	213065376	1q32.3	1.092832999	N/A	1.092832999	N/A	1	UNKNOWN: USER IMPORTED
N0352M19	1	213236632	1q32.3	0.829837938	N/A	0.829837938	N/A	1	UNKNOWN: USER IMPORTED
N0121C09	1	213290169	1q32.3	1.046900352	N/A	1.046900352	N/A	1	UNKNOWN: USER IMPORTED
N0651L06	1	213389168	1q32.3	1.105001107	N/A	1.105001107	N/A	1	UNKNOWN: USER IMPORTED
N0260A12	1	213752533	1q32.3	1.178570765	N/A	1.178570765	N/A	1	UNKNOWN: USER IMPORTED
N0241C09	1	213843145	1q32.3	1.11669556	N/A	1.11669556	N/A	1	UNKNOWN: USER IMPORTED
N0024I14	1	214010332	1q32.3	0.832853769	N/A	0.832853769	N/A	1	UNKNOWN: USER IMPORTED
N0486O24	1	214103294	1q32.3	0.830661819	N/A	0.830661819	N/A	1	UNKNOWN: USER IMPORTED
N0044J17	1	214179532	1q32.3	1.326630235	N/A	1.326630235	N/A	1	UNKNOWN: USER IMPORTED
N0157G15	1	214284389	1q32.3	0.879212038	N/A	0.879212038	N/A	1	UNKNOWN: USER IMPORTED
N0706N12	1	214378756	1q42.11	0.997627692	N/A	0.997627692	N/A	1	UNKNOWN: USER IMPORTED
N0265D08	1	214464040	1q42.11	0.914722739	N/A	0.914722739	N/A	1	UNKNOWN: USER IMPORTED
N0161L19	1	214576598	1q42.11	1.008502256	N/A	1.008502256	N/A	1	UNKNOWN: USER IMPORTED
N0597O24	1	214694902	1q42.11	1.207993359	N/A	1.207993359	N/A	1	UNKNOWN: USER IMPORTED
N0434O18	1	214812605	1q42.11	1.011481818	N/A	1.011481818	N/A	1	UNKNOWN: USER IMPORTED
N0680C18	1	215101633	1q42.11	0.866395769	N/A	0.866395769	N/A	1	UNKNOWN: USER IMPORTED
N0638K13	1	215141365	1q42.11	1.019763892	N/A	1.019763892	N/A	1	UNKNOWN: USER IMPORTED
N0196A20	1	215255161	1q42.11	0.771286632	N/A	0.771286632	N/A	1	UNKNOWN: USER IMPORTED
N0010C02	1	215548873	1q42.11	1.070661574	N/A	1.070661574	N/A	1	UNKNOWN: USER IMPORTED
N0474I21	1	215875639	1q42.11	1.007118834	N/A	1.007118834	N/A	1	UNKNOWN: USER IMPORTED
N0282E08	1	216094332	1q42.11	0.765488048	N/A	0.765488048	N/A	1	UNKNOWN: USER IMPORTED
N0638I01	1	216180157	1q42.11	0.857104051	N/A	0.857104051	N/A	1	UNKNOWN: USER IMPORTED
N0144A07	1	216379732	1q42.11	0.833463826	N/A	0.833463826	N/A	1	UNKNOWN: USER IMPORTED
N0626A10	1	216572381	1q42.11	0.966245416	N/A	0.966245416	N/A	1	UNKNOWN: USER IMPORTED
N0637H05	1	216887139	1q42.11	0.980734174	N/A	0.980734174	N/A	1	UNKNOWN: USER IMPORTED
N0662L18	1	216997838	1q42.11	1.130283014	N/A	1.130283014	N/A	1	UNKNOWN: USER IMPORTED
N0641C15	1	217066353	1q42.11	0.867955367	N/A	0.867955367	N/A	1	UNKNOWN: USER IMPORTED
N0332J14	1	217238431	1q42.11	1.360490437	N/A	1.360490437	N/A	1	UNKNOWN: USER IMPORTED
N0322F10	1	217285969	1q42.11	1.140530353	N/A	1.140530353	N/A	1	UNKNOWN: USER IMPORTED
N0324K19	1	217562977	1q42.11	0.945526271	N/A	0.945526271	N/A	1	UNKNOWN: USER IMPORTED
N0514C19	1	217709913	1q42.11	1.1110805	N/A	1.1110805	N/A	1	UNKNOWN: USER IMPORTED
N0421L10	1	217862764	1q42.11	0.993952249	N/A	0.993952249	N/A	1	UNKNOWN: USER IMPORTED
N0381O10	1	217984341	1q42.11	0.790287584	N/A	0.790287584	N/A	1	UNKNOWN: USER IMPORTED
N0638A13	1	218113994	1q42.11	0.89809645	N/A	0.89809645	N/A	1	UNKNOWN: USER IMPORTED
N0392D11	1	218261994	1q42.11	0.738391171	N/A	0.738391171	N/A	1	UNKNOWN: USER IMPORTED
N0049H01	1	218388039	1q42.11	0.873581676	N/A	0.873581676	N/A	1	UNKNOWN: USER IMPORTED
N0815M08	1	218548688	1q42.11	0.894286126	N/A	0.894286126	N/A	1	UNKNOWN: USER IMPORTED
N0356K06	1	218619980	1q42.11	0.853665638	N/A	0.853665638	N/A	1	UNKNOWN: USER IMPORTED
N0043I08	1	218764561	1q42.11	1.037957237	N/A	1.037957237	N/A	1	UNKNOWN: USER IMPORTED
N0167K03	1	218921834	1q42.11	0.994715733	N/A	0.994715733	N/A	1	UNKNOWN: USER IMPORTED
N0095K08	1	219048482	1q42.11	1.034937555	N/A	1.034937555	N/A	1	UNKNOWN: USER IMPORTED
N0351B05	1	219225834	1q42.11	0.874754161	N/A	0.874754161	N/A	1	UNKNOWN: USER IMPORTED
N0120E23	1	219388044	1q42.11	0.845751109	N/A	0.845751109	N/A	1	UNKNOWN: USER IMPORTED
N0092L09	1	219511071	1q42.11	0.653237519	N/A	0.653237519	N/A	1	UNKNOWN: USER IMPORTED
N0139E20	1	219567282	1q42.11	0.983182814	N/A	0.983182814	N/A	1	UNKNOWN: USER IMPORTED
N0614J11	1	219619535	1q42.11	0.757281664	N/A	0.757281664	N/A	1	UNKNOWN: USER IMPORTED
N0018A13	1	219890251	1q42.11	0.76785126	N/A	0.76785126	N/A	1	UNKNOWN: USER IMPORTED
N0466L16	1	219982832	1q42.11	1.297385997	N/A	1.297385997	N/A	1	UNKNOWN: USER IMPORTED
M2085A05	1	220127323	1q42.11	0.964272053	N/A	0.964272053	N/A	1	UNKNOWN: USER IMPORTED
N0105I12	1	220324319	1q42.12	1.201268542	N/A	1.201268542	N/A	1	UNKNOWN: USER IMPORTED
N0351H16	1	220405353	1q42.12	1.173712602	N/A	1.173712602	N/A	1	UNKNOWN: USER IMPORTED
N0619N08	1	220676041	1q42.12	0.974045535	N/A	0.974045535	N/A	1	UNKNOWN: USER IMPORTED
N0365O16	1	220767983	1q42.12	0.870753321	N/A	0.870753321	N/A	1	UNKNOWN: USER IMPORTED
N0367I04	1	220808713	1q42.12	0.974421095	N/A	0.974421095	N/A	1	UNKNOWN: USER IMPORTED
N0747M16	1	221045347	1q42.12	0.942888939	N/A	0.942888939	N/A	1	UNKNOWN: USER IMPORTED
N0652O19	1	221113262	1q42.12	0.902720522	N/A	0.902720522	N/A	1	UNKNOWN: USER IMPORTED
N0449J01	1	221344621	1q42.12	0.991596638	N/A	0.991596638	N/A	1	UNKNOWN: USER IMPORTED
N0638F12	1	221559667	1q42.12	0.824039354	N/A	0.824039354	N/A	1	UNKNOWN: USER IMPORTED
N0474D15	1	221778778	1q42.12	1.084139988	N/A	1.084139988	N/A	1	UNKNOWN: USER IMPORTED
N0766K06	1	221877581	1q42.12	0.859070016	N/A	0.859070016	N/A	1	UNKNOWN: USER IMPORTED
N0797E11	1	221999771	1q42.12	0.911781189	N/A	0.911781189	N/A	1	UNKNOWN: USER IMPORTED
N0223J24	1	222196314	1q42.12	1.082549684	N/A	1.082549684	N/A	1	UNKNOWN: USER IMPORTED
N0014D01	1	222223155	1q42.12	1.37691334	N/A	1.37691334	N/A	1	UNKNOWN: USER IMPORTED
N0139K15	1	222334261	1q42.12	0.731934901	N/A	0.731934901	N/A	1	UNKNOWN: USER IMPORTED
N0202B24	1	222404230	1q42.12	0.721118039	N/A	0.721118039	N/A	1	UNKNOWN: USER IMPORTED
N0667I18	1	222543845	1q42.12	0.759143251	N/A	0.759143251	N/A	1	UNKNOWN: USER IMPORTED
N0702P21	1	222601581	1q42.12	1.150857751	N/A	1.150857751	N/A	1	UNKNOWN: USER IMPORTED
N0275I14	1	222724973	1q42.12	1.276318755	N/A	1.276318755	N/A	1	UNKNOWN: USER IMPORTED
N0449N09	1	222757612	1q42.12	1.032757665	N/A	1.032757665	N/A	1	UNKNOWN: USER IMPORTED
N0211C16	1	222883663	1q42.12	1.042584957	N/A	1.042584957	N/A	1	UNKNOWN: USER IMPORTED
N0031H17	1	222956442	1q42.12	0.881268194	N/A	0.881268194	N/A	1	UNKNOWN: USER IMPORTED
N0538C04	1	223110279	1q42.12	0.882168079	N/A	0.882168079	N/A	1	UNKNOWN: USER IMPORTED
M2016D17	1	223179955	1q42.12	0.875549668	N/A	0.875549668	N/A	1	UNKNOWN: USER IMPORTED
N0381N03	1	223501135	1q42.13	1.09075313	N/A	1.09075313	N/A	1	UNKNOWN: USER IMPORTED
N0143H11	1	223596919	1q42.13	1.146047216	N/A	1.146047216	N/A	1	UNKNOWN: USER IMPORTED
N0001B20	1	223695981	1q42.13	0.95207628	N/A	0.95207628	N/A	1	UNKNOWN: USER IMPORTED
N0274L11	1	223713028	1q42.13	1.34637197	N/A	1.34637197	N/A	1	UNKNOWN: USER IMPORTED
N0417M15	1	224050934	1q42.13	1.152647387	N/A	1.152647387	N/A	1	UNKNOWN: USER IMPORTED
N0402H23	1	224394649	1q42.13	0.962201203	N/A	0.962201203	N/A	1	UNKNOWN: USER IMPORTED
N0709J16	1	224549122	1q42.13	0.826872776	N/A	0.826872776	N/A	1	UNKNOWN: USER IMPORTED
N0191J14	1	224650362	1q42.13	0.863030321	N/A	0.863030321	N/A	1	UNKNOWN: USER IMPORTED
N0661B12	1	224830731	1q42.13	1.05377596	N/A	1.05377596	N/A	1	UNKNOWN: USER IMPORTED
N0184E11	1	225606600	1q42.13	0.836325623	N/A	0.836325623	N/A	1	UNKNOWN: USER IMPORTED
N0075K08	1	225691938	1q42.13	0.962224206	N/A	0.962224206	N/A	1	UNKNOWN: USER IMPORTED
N0262F21	1	226199510	1q42.13	1.006469235	N/A	1.006469235	N/A	1	UNKNOWN: USER IMPORTED
N0297G21	1	226301784	1q42.13	0.96207534	N/A	0.96207534	N/A	1	UNKNOWN: USER IMPORTED
N0063J05	1	226316494	1q42.13	0.912952864	N/A	0.912952864	N/A	1	UNKNOWN: USER IMPORTED
M2005K20	1	226612511	1q42.13	0.852846824	N/A	0.852846824	N/A	1	UNKNOWN: USER IMPORTED
N0138M22	1	226744634	1q42.13	1.159267825	N/A	1.159267825	N/A	1	UNKNOWN: USER IMPORTED
N0541F13	1	226790001	1q42.13	0.924953966	N/A	0.924953966	N/A	1	UNKNOWN: USER IMPORTED
N0112C09	1	227173598	1q42.13	1.127982632	N/A	1.127982632	N/A	1	UNKNOWN: USER IMPORTED
N0288C23	1	227299793	1q42.13	1.124422613	N/A	1.124422613	N/A	1	UNKNOWN: USER IMPORTED
N0099J16	1	227364298	1q42.13	1.136714962	N/A	1.136714962	N/A	1	UNKNOWN: USER IMPORTED
N0680C16	1	227483790	1q42.13	0.956621104	N/A	0.956621104	N/A	1	UNKNOWN: USER IMPORTED
N0428N18	1	227876517	1q42.13	1.115675082	N/A	1.115675082	N/A	1	UNKNOWN: USER IMPORTED
N0401H15	1	228028377	1q42.13	1.122412059	N/A	1.122412059	N/A	1	UNKNOWN: USER IMPORTED
N0252C18	1	228161275	1q42.13	0.913675407	N/A	0.913675407	N/A	1	UNKNOWN: USER IMPORTED
N0800J05	1	228502275	1q42.13	0.828295568	N/A	0.828295568	N/A	1	UNKNOWN: USER IMPORTED
N0472H20	1	228621517	1q42.13	1.058765965	N/A	1.058765965	N/A	1	UNKNOWN: USER IMPORTED
N0098M05	1	228856761	1q42.13	0.975597431	N/A	0.975597431	N/A	1	UNKNOWN: USER IMPORTED
N0793I02	1	228974065	1q42.13	1.253943234	N/A	1.253943234	N/A	1	UNKNOWN: USER IMPORTED
N0104I16	1	229173491	1q42.2	0.859814853	N/A	0.859814853	N/A	1	UNKNOWN: USER IMPORTED
N0125H16	1	229442227	1q42.2	0.867314909	N/A	0.867314909	N/A	1	UNKNOWN: USER IMPORTED
N0659N02	1	229583930	1q42.2	1.15743056	N/A	1.15743056	N/A	1	UNKNOWN: USER IMPORTED
N0757N18	1	229747655	1q42.2	0.988190147	N/A	0.988190147	N/A	1	UNKNOWN: USER IMPORTED
N0400N14	1	229930036	1q42.2	0.881358385	N/A	0.881358385	N/A	1	UNKNOWN: USER IMPORTED
N0622N07	1	230398922	1q42.2	0.888402418	N/A	0.888402418	N/A	1	UNKNOWN: USER IMPORTED
N0653J10	1	230558505	1q42.2	0.955606302	N/A	0.955606302	N/A	1	UNKNOWN: USER IMPORTED
N0683N11	1	230745330	1q42.2	0.819711191	N/A	0.819711191	N/A	1	UNKNOWN: USER IMPORTED
N0347H11	1	230900436	1q42.2	0.782888867	N/A	0.782888867	N/A	1	UNKNOWN: USER IMPORTED
N0557K05	1	231036313	1q42.2	1.075229707	N/A	1.075229707	N/A	1	UNKNOWN: USER IMPORTED
N0278O12	1	231184567	1q42.2	1.097471663	N/A	1.097471663	N/A	1	UNKNOWN: USER IMPORTED
N0037J02	1	231607976	1q42.2	0.847128298	N/A	0.847128298	N/A	1	UNKNOWN: USER IMPORTED
N0039F23	1	231711423	1q42.2	0.88436915	N/A	0.88436915	N/A	1	UNKNOWN: USER IMPORTED
N0032A20	1	231819147	1q42.2	1.071249235	N/A	1.071249235	N/A	1	UNKNOWN: USER IMPORTED
N0097E17	1	231902382	1q42.2	0.977467935	N/A	0.977467935	N/A	1	UNKNOWN: USER IMPORTED
N0045L02	1	232104185	1q42.3	1.070997511	N/A	1.070997511	N/A	1	UNKNOWN: USER IMPORTED
N0027F05	1	232267362	1q42.3	1.08478977	N/A	1.08478977	N/A	1	UNKNOWN: USER IMPORTED
N0641H04	1	232380508	1q42.3	0.863319135	N/A	0.863319135	N/A	1	UNKNOWN: USER IMPORTED
N0464N03	1	232491934	1q42.3	0.915871511	N/A	0.915871511	N/A	1	UNKNOWN: USER IMPORTED
N0068D10	1	232570899	1q42.3	0.715259666	N/A	0.715259666	N/A	1	UNKNOWN: USER IMPORTED
N0073E09	1	232751253	1q42.3	1.152323104	N/A	1.152323104	N/A	1	UNKNOWN: USER IMPORTED
N0014E08	1	232786744	1q42.3	1.306784121	N/A	1.306784121	N/A	1	UNKNOWN: USER IMPORTED
N0593P14	1	232895455	1q42.3	1.088758891	N/A	1.088758891	N/A	1	UNKNOWN: USER IMPORTED
N0470L20	1	233044934	1q42.3	0.978021142	N/A	0.978021142	N/A	1	UNKNOWN: USER IMPORTED
N0382M15	1	233187633	1q42.3	0.849269578	N/A	0.849269578	N/A	1	UNKNOWN: USER IMPORTED
N0474O16	1	233429726	1q42.3	1.1386637	N/A	1.1386637	N/A	1	UNKNOWN: USER IMPORTED
N0147E13	1	233463717	1q42.3	1.241225264	N/A	1.241225264	N/A	1	UNKNOWN: USER IMPORTED
N0730K06	1	233726585	1q42.3	1.13274351	N/A	1.13274351	N/A	1	UNKNOWN: USER IMPORTED
N0635N13	1	233870984	1q42.3	0.865705655	N/A	0.865705655	N/A	1	UNKNOWN: USER IMPORTED
N0419H16	1	233957675	1q42.3	1.055586776	N/A	1.055586776	N/A	1	UNKNOWN: USER IMPORTED
N0652F18	1	234108749	1q42.3	1.032920211	N/A	1.032920211	N/A	1	UNKNOWN: USER IMPORTED
M2026O09	1	234185656	1q42.3	0.924938968	N/A	0.924938968	N/A	1	UNKNOWN: USER IMPORTED
N0484B19	1	234242265	1q42.3	0.819791248	N/A	0.819791248	N/A	1	UNKNOWN: USER IMPORTED
N0594J18	1	234392313	1q42.3	0.862085847	N/A	0.862085847	N/A	1	UNKNOWN: USER IMPORTED
N0038P16	1	234499610	1q42.3	1.061954983	N/A	1.061954983	N/A	1	UNKNOWN: USER IMPORTED
N0236L13	1	234642173	1q42.3	1.126088617	N/A	1.126088617	N/A	1	UNKNOWN: USER IMPORTED
N0136B18	1	234720106	1q42.3	1.109515024	N/A	1.109515024	N/A	1	UNKNOWN: USER IMPORTED
N0614N14	1	234918020	1q42.3	1.060520031	N/A	1.060520031	N/A	1	UNKNOWN: USER IMPORTED
N0080I06	1	234988012	1q42.3	0.711304428	N/A	0.711304428	N/A	1	UNKNOWN: USER IMPORTED
N0113H16	1	235167417	1q42.3	0.999330886	N/A	0.999330886	N/A	1	UNKNOWN: USER IMPORTED
N0463N08	1	235300243	1q42.3	0.931634397	N/A	0.931634397	N/A	1	UNKNOWN: USER IMPORTED
N0063B15	1	235362798	1q42.3	0.783295234	N/A	0.783295234	N/A	1	UNKNOWN: USER IMPORTED
N0541F14	1	235428800	1q42.3	1.049775322	N/A	1.049775322	N/A	1	UNKNOWN: USER IMPORTED
N0313M24	1	235524646	1q42.3	0.881998844	N/A	0.881998844	N/A	1	UNKNOWN: USER IMPORTED
N0716O04	1	235580917	1q42.3	0.843862161	N/A	0.843862161	N/A	1	UNKNOWN: USER IMPORTED
N0158M03	1	235742051	1q42.3	0.81396733	N/A	0.81396733	N/A	1	UNKNOWN: USER IMPORTED
N0034C07	1	235984471	1q42.3	0.967998874	N/A	0.967998874	N/A	1	UNKNOWN: USER IMPORTED
N0115K06	1	236174908	1q42.3	0.781549173	N/A	0.781549173	N/A	1	UNKNOWN: USER IMPORTED
N0598J17	1	236385625	1q42.3	0.852897493	N/A	0.852897493	N/A	1	UNKNOWN: USER IMPORTED
N0059M03	1	236484193	1q42.3	1.003549381	N/A	1.003549381	N/A	1	UNKNOWN: USER IMPORTED
N0184J08	1	236590769	1q42.3	1.03714126	N/A	1.03714126	N/A	1	UNKNOWN: USER IMPORTED
N0279J04	1	236753283	1q42.3	0.899645915	N/A	0.899645915	N/A	1	UNKNOWN: USER IMPORTED
N0467I20	1	236935903	1q42.3	0.984227613	N/A	0.984227613	N/A	1	UNKNOWN: USER IMPORTED
N0023D09	1	237178940	1q42.3	1.124548273	N/A	1.124548273	N/A	1	UNKNOWN: USER IMPORTED
N0184G22	1	237228665	1q42.3	1.028332115	N/A	1.028332115	N/A	1	UNKNOWN: USER IMPORTED
N0025B04	1	237296091	1q42.3	0.964811984	N/A	0.964811984	N/A	1	UNKNOWN: USER IMPORTED
N0755E14	1	237446178	1q42.3	1.159852548	N/A	1.159852548	N/A	1	UNKNOWN: USER IMPORTED
N0735I20	1	237626747	1q42.3	0.932620217	N/A	0.932620217	N/A	1	UNKNOWN: USER IMPORTED
N0081A24	1	237643376	1q42.3	1.367783763	N/A	1.367783763	N/A	1	UNKNOWN: USER IMPORTED
N0140P07	1	237837267	1q42.3	0.944527683	N/A	0.944527683	N/A	1	UNKNOWN: USER IMPORTED
N0265K22	1	238173594	1q42.3	0.74929113	N/A	0.74929113	N/A	1	UNKNOWN: USER IMPORTED
N0384I06	1	238374280	1q42.3	1.206471256	N/A	1.206471256	N/A	1	UNKNOWN: USER IMPORTED
N0151E07	1	238452163	1q42.3	0.939209139	N/A	0.939209139	N/A	1	UNKNOWN: USER IMPORTED
N0167H08	1	238609051	1q42.3	1.002748322	N/A	1.002748322	N/A	1	UNKNOWN: USER IMPORTED
N0099F04	1	238754073	1q42.3	0.766062637	N/A	0.766062637	N/A	1	UNKNOWN: USER IMPORTED
N0435I03	1	238917662	1q42.3	0.831651896	N/A	0.831651896	N/A	1	UNKNOWN: USER IMPORTED
N0139N20	1	238984469	1q42.3	1.080042166	N/A	1.080042166	N/A	1	UNKNOWN: USER IMPORTED
N0440F10	1	239075425	1q42.3	0.884014465	N/A	0.884014465	N/A	1	UNKNOWN: USER IMPORTED
N0331N16	1	239319815	1q42.3	0.744281973	N/A	0.744281973	N/A	1	UNKNOWN: USER IMPORTED
N0657I23	1	239383874	1q42.3	1.02245168	N/A	1.02245168	N/A	1	UNKNOWN: USER IMPORTED
N0145E19	1	239534900	1q42.3	0.832309582	N/A	0.832309582	N/A	1	UNKNOWN: USER IMPORTED
N0113O11	1	239705273	1q42.3	0.948219542	N/A	0.948219542	N/A	1	UNKNOWN: USER IMPORTED
N0794A13	1	239750530	1q42.3	0.860162444	N/A	0.860162444	N/A	1	UNKNOWN: USER IMPORTED
N0370K11	1	239989295	1q42.3	0.9299462	N/A	0.9299462	N/A	1	UNKNOWN: USER IMPORTED
N0350J07	1	240144910	1q42.3	0.830334496	N/A	0.830334496	N/A	1	UNKNOWN: USER IMPORTED
N0053C22	1	240626918	1q42.3	0.860433017	N/A	0.860433017	N/A	1	UNKNOWN: USER IMPORTED
N0765E05	1	240687650	1q42.3	0.87080703	N/A	0.87080703	N/A	1	UNKNOWN: USER IMPORTED
N0059D11	1	240812554	1q42.3	1.20136076	N/A	1.20136076	N/A	1	UNKNOWN: USER IMPORTED
N0097P13	1	240924477	1q42.3	0.899242588	N/A	0.899242588	N/A	1	UNKNOWN: USER IMPORTED
N0011N07	1	241132196	1q42.3	1.092958152	N/A	1.092958152	N/A	1	UNKNOWN: USER IMPORTED
N0468I08	1	241236789	1q42.3	0.916409821	N/A	0.916409821	N/A	1	UNKNOWN: USER IMPORTED
N0603C12	1	241451209	1q42.3	0.992856173	N/A	0.992856173	N/A	1	UNKNOWN: USER IMPORTED
N0420O04	1	241623253	1q42.3	0.874016418	N/A	0.874016418	N/A	1	UNKNOWN: USER IMPORTED
N0484J08	1	241738100	1q42.3	1.138255306	N/A	1.138255306	N/A	1	UNKNOWN: USER IMPORTED
N0678C24	1	242016015	1q42.3	0.907486467	N/A	0.907486467	N/A	1	UNKNOWN: USER IMPORTED
N0727O20	1	242099643	1q42.3	0.955649776	N/A	0.955649776	N/A	1	UNKNOWN: USER IMPORTED
N0456F06	1	242132874	1q42.3	0.956225074	N/A	0.956225074	N/A	1	UNKNOWN: USER IMPORTED
N0110A16	1	242267169	1q42.3	0.870826285	N/A	0.870826285	N/A	1	UNKNOWN: USER IMPORTED
N0088N11	1	242396706	1q42.3	1.037915283	N/A	1.037915283	N/A	1	UNKNOWN: USER IMPORTED
N0778E23	1	242462547	1q42.3	0.999901523	N/A	0.999901523	N/A	1	UNKNOWN: USER IMPORTED
N0690C23	1	242632461	1q42.3	0.80045588	N/A	0.80045588	N/A	1	UNKNOWN: USER IMPORTED
N0314P17	1	242696014	1q42.3	1.013880187	N/A	1.013880187	N/A	1	UNKNOWN: USER IMPORTED
N0452J06	1	242773808	1q42.3	1.253819601	N/A	1.253819601	N/A	1	UNKNOWN: USER IMPORTED
N0644F10	1	243074315	1q42.3	0.844931281	N/A	0.844931281	N/A	1	UNKNOWN: USER IMPORTED
N0362C18	1	243284157	1q42.3	1.35441216	N/A	1.35441216	N/A	1	UNKNOWN: USER IMPORTED
N0606D18	1	243360920	1q42.3	1.197618333	N/A	1.197618333	N/A	1	UNKNOWN: USER IMPORTED
N0642C09	1	243466562	1q42.3	0.803274101	N/A	0.803274101	N/A	1	UNKNOWN: USER IMPORTED
N0505A17	1	243531987	1q42.3	1.109903049	N/A	1.109903049	N/A	1	UNKNOWN: USER IMPORTED
N0077I18	1	243839973	1q42.3	0.928217063	N/A	0.928217063	N/A	1	UNKNOWN: USER IMPORTED
N0224C03	1	243931097	1q42.3	0.780219613	N/A	0.780219613	N/A	1	UNKNOWN: USER IMPORTED
N0430I15	1	244162296	1q42.3	0.98178485	N/A	0.98178485	N/A	1	UNKNOWN: USER IMPORTED
N0462C05	1	244394145	1q42.3	0.88184481	N/A	0.88184481	N/A	1	UNKNOWN: USER IMPORTED
N0059M10	1	244572585	1q42.3	1.198178734	N/A	1.198178734	N/A	1	UNKNOWN: USER IMPORTED
N0068F13	1	244656710	1q42.3	0.698514507	N/A	0.698514507	N/A	1	UNKNOWN: USER IMPORTED
N0445G08	2	0	2p25.3	1.044442693	N/A	1.044442693	N/A	1	UNKNOWN: USER IMPORTED
N0064L12	2	0	2p25.3	0.82334924	N/A	0.82334924	N/A	1	UNKNOWN: USER IMPORTED
N0463H16	2	79317	2p25.3	1.060699299	N/A	1.060699299	N/A	1	UNKNOWN: USER IMPORTED
N0371D08	2	148491	2p25.3	1.318130982	N/A	1.318130982	N/A	1	UNKNOWN: USER IMPORTED
N0041I08	2	321034	2p25.3	0.822766544	N/A	0.822766544	N/A	1	UNKNOWN: USER IMPORTED
N0314C15	2	366293	2p25.3	0.934552234	N/A	0.934552234	N/A	1	UNKNOWN: USER IMPORTED
N0186N17	2	640765	2p25.3	0.758503805	N/A	0.758503805	N/A	1	UNKNOWN: USER IMPORTED
N0171F22	2	925973	2p25.3	1.333619545	N/A	1.333619545	N/A	1	UNKNOWN: USER IMPORTED
N0578K03	2	1009815	2p25.3	1.056544829	N/A	1.056544829	N/A	1	UNKNOWN: USER IMPORTED
N0509D07	2	1369449	2p25.3	1.334371476	N/A	1.334371476	N/A	1	UNKNOWN: USER IMPORTED
N0068D09	2	1564258	2p25.3	0.696118867	N/A	0.696118867	N/A	1	UNKNOWN: USER IMPORTED
N0410L09	2	1720281	2p25.3	1.072645476	N/A	1.072645476	N/A	1	UNKNOWN: USER IMPORTED
N0479L05	2	1859657	2p25.3	1.044042811	N/A	1.044042811	N/A	1	UNKNOWN: USER IMPORTED
N0186B10	2	1940072	2p25.3	0.844949522	N/A	0.844949522	N/A	1	UNKNOWN: USER IMPORTED
N0736F19	2	2070760	2p25.3	0.898839261	N/A	0.898839261	N/A	1	UNKNOWN: USER IMPORTED
N0673G16	2	2366132	2p25.3	0.872305825	N/A	0.872305825	N/A	1	UNKNOWN: USER IMPORTED
N0083A04	2	2418207	2p25.3	0.797609284	N/A	0.797609284	N/A	1	UNKNOWN: USER IMPORTED
N0393E22	2	2555778	2p25.3	1.091415173	N/A	1.091415173	N/A	1	UNKNOWN: USER IMPORTED
N0755H23	2	2835799	2p25.3	1.00992603	N/A	1.00992603	N/A	1	UNKNOWN: USER IMPORTED
N0665M08	2	2910586	2p25.3	0.934339828	N/A	0.934339828	N/A	1	UNKNOWN: USER IMPORTED
N0544M21	2	3109448	2p25.3	1.224902686	N/A	1.224902686	N/A	1	UNKNOWN: USER IMPORTED
N0479M03	2	3269221	2p25.3	0.804311806	N/A	0.804311806	N/A	1	UNKNOWN: USER IMPORTED
N0350N11	2	3300117	2p25.3	0.977468645	N/A	0.977468645	N/A	1	UNKNOWN: USER IMPORTED
N0447O15	2	3446709	2p25.3	0.786180338	N/A	0.786180338	N/A	1	UNKNOWN: USER IMPORTED
N0086A21	2	3695371	2p25.3	0.928246755	N/A	0.928246755	N/A	1	UNKNOWN: USER IMPORTED
N0036C08	2	4303323	2p25.3	1.366127893	N/A	1.366127893	N/A	1	UNKNOWN: USER IMPORTED
N0672M20	2	4420738	2p25.3	0.845015392	N/A	0.845015392	N/A	1	UNKNOWN: USER IMPORTED
N0129I01	2	5181081	2p25.3	1.315112111	N/A	1.315112111	N/A	1	UNKNOWN: USER IMPORTED
N0801O02	2	5426787	2p25.3	0.945964357	N/A	0.945964357	N/A	1	UNKNOWN: USER IMPORTED
N0696C04	2	5541031	2p25.3	0.890165707	N/A	0.890165707	N/A	1	UNKNOWN: USER IMPORTED
N0554B04	2	5671270	2p25.3	1.001260674	N/A	1.001260674	N/A	1	UNKNOWN: USER IMPORTED
N0749J12	2	6120988	2p25.3	0.862461812	N/A	0.862461812	N/A	1	UNKNOWN: USER IMPORTED
N0108P11	2	6459556	2p25.2	0.949620039	N/A	0.949620039	N/A	1	UNKNOWN: USER IMPORTED
N0485O17	2	6735732	2p25.2	0.931598929	N/A	0.931598929	N/A	1	UNKNOWN: USER IMPORTED
N0660D16	2	6989942	2p25.2	0.802257677	N/A	0.802257677	N/A	1	UNKNOWN: USER IMPORTED
N0608G07	2	7009414	2p25.2	0.895104941	N/A	0.895104941	N/A	1	UNKNOWN: USER IMPORTED
N0465O16	2	7182013	2p25.2	0.887935248	N/A	0.887935248	N/A	1	UNKNOWN: USER IMPORTED
N0609K18	2	7354640	2p25.2	0.910133427	N/A	0.910133427	N/A	1	UNKNOWN: USER IMPORTED
N0657A06	2	7629732	2p25.2	1.004307524	N/A	1.004307524	N/A	1	UNKNOWN: USER IMPORTED
N0007J16	2	7930077	2p25.2	0.917853387	N/A	0.917853387	N/A	1	UNKNOWN: USER IMPORTED
N0093D24	2	8083822	2p25.2	1.095322377	N/A	1.095322377	N/A	1	UNKNOWN: USER IMPORTED
N0482I14	2	8210586	2p25.2	1.00411566	N/A	1.00411566	N/A	1	UNKNOWN: USER IMPORTED
N0258I15	2	8382688	2p25.2	0.956042158	N/A	0.956042158	N/A	1	UNKNOWN: USER IMPORTED
N0196M03	2	8553170	2p25.2	0.991363255	N/A	0.991363255	N/A	1	UNKNOWN: USER IMPORTED
N0424F11	2	8765316	2p25.2	0.920121036	N/A	0.920121036	N/A	1	UNKNOWN: USER IMPORTED
N0346C23	2	9061621	2p25.2	0.881364466	N/A	0.881364466	N/A	1	UNKNOWN: USER IMPORTED
N0517E08	2	9152569	2p25.2	1.038345161	N/A	1.038345161	N/A	1	UNKNOWN: USER IMPORTED
N0119K02	2	9336734	2p25.1	0.867897605	N/A	0.867897605	N/A	1	UNKNOWN: USER IMPORTED
N0360P14	2	9470164	2p25.1	0.938019223	N/A	0.938019223	N/A	1	UNKNOWN: USER IMPORTED
N0658E08	2	9600044	2p25.1	1.229669645	N/A	1.229669645	N/A	1	UNKNOWN: USER IMPORTED
N0382L02	2	9704344	2p25.1	0.984000513	N/A	0.984000513	N/A	1	UNKNOWN: USER IMPORTED
N0143E19	2	9970449	2p25.1	1.276279233	N/A	1.276279233	N/A	1	UNKNOWN: USER IMPORTED
N0114M24	2	10630064	2p25.1	1.253834802	N/A	1.253834802	N/A	1	UNKNOWN: USER IMPORTED
N0124A15	2	10735460	2p25.1	0.793703702	N/A	0.793703702	N/A	1	UNKNOWN: USER IMPORTED
N0748B05	2	10916200	2p25.1	0.923964701	N/A	0.923964701	N/A	1	UNKNOWN: USER IMPORTED
N0004K20	2	11056969	2p25.1	0.832380519	N/A	0.832380519	N/A	1	UNKNOWN: USER IMPORTED
N0487B06	2	11524254	2p25.1	0.834249199	N/A	0.834249199	N/A	1	UNKNOWN: USER IMPORTED
N0641J22	2	11692147	2p25.1	0.998349931	N/A	0.998349931	N/A	1	UNKNOWN: USER IMPORTED
N0005H04	2	11837589	2p25.1	0.92324611	N/A	0.92324611	N/A	1	UNKNOWN: USER IMPORTED
N0428H23	2	11864352	2p25.1	0.755479867	N/A	0.755479867	N/A	1	UNKNOWN: USER IMPORTED
N0715P05	2	11937378	2p25.1	1.359251069	N/A	1.359251069	N/A	1	UNKNOWN: USER IMPORTED
N0358H19	2	12217084	2p25.1	0.816288993	N/A	0.816288993	N/A	1	UNKNOWN: USER IMPORTED
N0375P12	2	12343901	2p25.1	0.92320973	N/A	0.92320973	N/A	1	UNKNOWN: USER IMPORTED
N0335K07	2	12486293	2p25.1	1.183466424	N/A	1.183466424	N/A	1	UNKNOWN: USER IMPORTED
N0228G11	2	12721079	2p25.1	0.85064474	N/A	0.85064474	N/A	1	UNKNOWN: USER IMPORTED
N0760H09	2	13016153	2p25.1	0.913066059	N/A	0.913066059	N/A	1	UNKNOWN: USER IMPORTED
N0220H05	2	13208705	2p25.1	1.508631991	N/A	1.508631991	N/A	1	UNKNOWN: USER IMPORTED
N0005N22	2	13476748	2p25.1	0.939191303	N/A	0.939191303	N/A	1	UNKNOWN: USER IMPORTED
N0612M17	2	13626720	2p25.1	0.866203226	N/A	0.866203226	N/A	1	UNKNOWN: USER IMPORTED
N0011J23	2	13833373	2p25.1	1.246020597	N/A	1.246020597	N/A	1	UNKNOWN: USER IMPORTED
N0302F07	2	13945201	2p25.1	0.807384387	N/A	0.807384387	N/A	1	UNKNOWN: USER IMPORTED
N0011I20	2	14306344	2p25.1	1.310806242	N/A	1.310806242	N/A	1	UNKNOWN: USER IMPORTED
N0231J10	2	14497793	2p25.1	0.860088467	N/A	0.860088467	N/A	1	UNKNOWN: USER IMPORTED
N0316B08	2	14555832	2p25.1	0.830747957	N/A	0.830747957	N/A	1	UNKNOWN: USER IMPORTED
N0571E19	2	14653134	2p25.1	0.881032076	N/A	0.881032076	N/A	1	UNKNOWN: USER IMPORTED
N0592G02	2	14802542	2p25.1	1.129502708	N/A	1.129502708	N/A	1	UNKNOWN: USER IMPORTED
N0535O11	2	14897641	2p25.1	0.996758006	N/A	0.996758006	N/A	1	UNKNOWN: USER IMPORTED
N0723F23	2	15066082	2p25.1	0.850680209	N/A	0.850680209	N/A	1	UNKNOWN: USER IMPORTED
N0351F04	2	15146094	2p25.1	1.051670655	N/A	1.051670655	N/A	1	UNKNOWN: USER IMPORTED
N0619O15	2	15270347	2p25.1	0.989985864	N/A	0.989985864	N/A	1	UNKNOWN: USER IMPORTED
N0615N11	2	15468577	2p25.1	1.265665048	N/A	1.265665048	N/A	1	UNKNOWN: USER IMPORTED
N0541K19	2	15554874	2p24.3	0.877378826	N/A	0.877378826	N/A	1	UNKNOWN: USER IMPORTED
N0451A14	2	15804047	2p24.3	1.107118877	N/A	1.107118877	N/A	1	UNKNOWN: USER IMPORTED
N0674F13	2	16018412	2p24.3	1.119237127	N/A	1.119237127	N/A	1	UNKNOWN: USER IMPORTED
N0463P22	2	16088841	2p24.3	0.836394533	N/A	0.836394533	N/A	1	UNKNOWN: USER IMPORTED
N0062M03	2	16373072	2p24.3	0.92210433	N/A	0.92210433	N/A	1	UNKNOWN: USER IMPORTED
N0278P06	2	16949913	2p24.3	1.074499361	N/A	1.074499361	N/A	1	UNKNOWN: USER IMPORTED
N0427M01	2	17254457	2p24.3	1.001226624	N/A	1.001226624	N/A	1	UNKNOWN: USER IMPORTED
N0522L14	2	17445324	2p24.3	1.07019562	N/A	1.07019562	N/A	1	UNKNOWN: USER IMPORTED
N0281C13	2	17628782	2p24.3	0.917177662	N/A	0.917177662	N/A	1	UNKNOWN: USER IMPORTED
N0325P07	2	17668722	2p24.3	1.263211645	N/A	1.263211645	N/A	1	UNKNOWN: USER IMPORTED
N0012L16	2	17904029	2p24.3	1.051317186	N/A	1.051317186	N/A	1	UNKNOWN: USER IMPORTED
N0597A05	2	17904819	2p24.3	0.946380453	N/A	0.946380453	N/A	1	UNKNOWN: USER IMPORTED
N0723P04	2	18108967	2p24.3	0.990669999	N/A	0.990669999	N/A	1	UNKNOWN: USER IMPORTED
N0554B24	2	18251729	2p24.3	1.117150569	N/A	1.117150569	N/A	1	UNKNOWN: USER IMPORTED
N0354B21	2	18407772	2p24.3	0.936149732	N/A	0.936149732	N/A	1	UNKNOWN: USER IMPORTED
N0030H15	2	18744029	2p24.3	0.838432449	N/A	0.838432449	N/A	1	UNKNOWN: USER IMPORTED
N0424F04	2	19050808	2p24.3	0.859513878	N/A	0.859513878	N/A	1	UNKNOWN: USER IMPORTED
N0548I08	2	19210523	2p24.3	0.921536328	N/A	0.921536328	N/A	1	UNKNOWN: USER IMPORTED
N0784O02	2	19348733	2p24.3	0.831149257	N/A	0.831149257	N/A	1	UNKNOWN: USER IMPORTED
N0440C21	2	19457744	2p24.2	0.854207799	N/A	0.854207799	N/A	1	UNKNOWN: USER IMPORTED
N0118G07	2	19551271	2p24.2	1.126940873	N/A	1.126940873	N/A	1	UNKNOWN: USER IMPORTED
N0427G11	2	19636032	2p24.2	0.983756693	N/A	0.983756693	N/A	1	UNKNOWN: USER IMPORTED
N0671H22	2	19794835	2p24.2	1.237805092	N/A	1.237805092	N/A	1	UNKNOWN: USER IMPORTED
N0013P09	2	19945535	2p24.2	1.024754464	N/A	1.024754464	N/A	1	UNKNOWN: USER IMPORTED
N0624N20	2	20158843	2p24.2	1.01475742	N/A	1.01475742	N/A	1	UNKNOWN: USER IMPORTED
N0024C12	2	20597779	2p24.2	0.824508551	N/A	0.824508551	N/A	1	UNKNOWN: USER IMPORTED
N0143B03	2	20649760	2p24.2	0.907168265	N/A	0.907168265	N/A	1	UNKNOWN: USER IMPORTED
N0149C16	2	20763734	2p24.2	0.797162382	N/A	0.797162382	N/A	1	UNKNOWN: USER IMPORTED
N0033C24	2	21249524	2p24.2	1.243234804	N/A	1.243234804	N/A	1	UNKNOWN: USER IMPORTED
N0343F23	2	21338956	2p24.1	0.949845314	N/A	0.949845314	N/A	1	UNKNOWN: USER IMPORTED
N0597D07	2	21473868	2p24.1	0.949015252	N/A	0.949015252	N/A	1	UNKNOWN: USER IMPORTED
N0137M21	2	21557733	2p24.1	1.100614066	N/A	1.100614066	N/A	1	UNKNOWN: USER IMPORTED
N0292N08	2	21688333	2p24.1	1.020347652	N/A	1.020347652	N/A	1	UNKNOWN: USER IMPORTED
N0247B03	2	21809521	2p24.1	1.277466919	N/A	1.277466919	N/A	1	UNKNOWN: USER IMPORTED
N0065F14	2	21952567	2p24.1	0.846318604	N/A	0.846318604	N/A	1	UNKNOWN: USER IMPORTED
N0473C20	2	22472677	2p24.1	1.023325248	N/A	1.023325248	N/A	1	UNKNOWN: USER IMPORTED
N0715E18	2	22573146	2p24.1	1.046896906	N/A	1.046896906	N/A	1	UNKNOWN: USER IMPORTED
N0610F15	2	22648152	2p24.1	0.818734289	N/A	0.818734289	N/A	1	UNKNOWN: USER IMPORTED
N0608P22	2	22983650	2p24.1	1.024705619	N/A	1.024705619	N/A	1	UNKNOWN: USER IMPORTED
N0037N13	2	23265637	2p24.1	0.913617745	N/A	0.913617745	N/A	1	UNKNOWN: USER IMPORTED
N0752M03	2	23338147	2p24.1	0.921226132	N/A	0.921226132	N/A	1	UNKNOWN: USER IMPORTED
N0275H09	2	23774379	2p24.1	0.795297755	N/A	0.795297755	N/A	1	UNKNOWN: USER IMPORTED
N0606O24	2	23932763	2p24.1	1.163764211	N/A	1.163764211	N/A	1	UNKNOWN: USER IMPORTED
N0384G08	2	24008802	2p24.1	0.835289945	N/A	0.835289945	N/A	1	UNKNOWN: USER IMPORTED
N0087N12	2	24170889	2p24.1	1.0995566	N/A	1.0995566	N/A	1	UNKNOWN: USER IMPORTED
N0294L17	2	24318445	2p24.1	0.828383732	N/A	0.828383732	N/A	1	UNKNOWN: USER IMPORTED
N0734H12	2	24378253	2p24.1	1.00530132	N/A	1.00530132	N/A	1	UNKNOWN: USER IMPORTED
N0382E04	2	24513542	2p24.1	0.856279156	N/A	0.856279156	N/A	1	UNKNOWN: USER IMPORTED
N0169L20	2	24809183	2p24.1	0.857048314	N/A	0.857048314	N/A	1	UNKNOWN: USER IMPORTED
N0757I11	2	24905787	2p24.1	0.971600441	N/A	0.971600441	N/A	1	UNKNOWN: USER IMPORTED
N0507H10	2	24964429	2p24.1	1.240248361	N/A	1.240248361	N/A	1	UNKNOWN: USER IMPORTED
N0561C12	2	25078546	2p24.1	0.939298418	N/A	0.939298418	N/A	1	UNKNOWN: USER IMPORTED
N0344E06	2	25242778	2p24.1	1.021046755	N/A	1.021046755	N/A	1	UNKNOWN: USER IMPORTED
N0736N19	2	25377971	2p24.1	0.864111602	N/A	0.864111602	N/A	1	UNKNOWN: USER IMPORTED
N0089G05	2	25627454	2p23.3	1.17146897	N/A	1.17146897	N/A	1	UNKNOWN: USER IMPORTED
N0117O04	2	25738363	2p23.3	0.907188533	N/A	0.907188533	N/A	1	UNKNOWN: USER IMPORTED
N0472N02	2	25824928	2p23.3	0.884583987	N/A	0.884583987	N/A	1	UNKNOWN: USER IMPORTED
N0755G12	2	25896791	2p23.3	0.925939888	N/A	0.925939888	N/A	1	UNKNOWN: USER IMPORTED
N0063C02	2	25969360	2p23.3	0.78554292	N/A	0.78554292	N/A	1	UNKNOWN: USER IMPORTED
N0791D16	2	26026939	2p23.3	1.142294655	N/A	1.142294655	N/A	1	UNKNOWN: USER IMPORTED
N0268P14	2	26222680	2p23.3	0.961820373	N/A	0.961820373	N/A	1	UNKNOWN: USER IMPORTED
N0214J09	2	26230791	2p23.3	0.892771117	N/A	0.892771117	N/A	1	UNKNOWN: USER IMPORTED
N0296O15	2	26454509	2p23.3	0.943882056	N/A	0.943882056	N/A	1	UNKNOWN: USER IMPORTED
N0187O18	2	26682187	2p23.3	1.147149778	N/A	1.147149778	N/A	1	UNKNOWN: USER IMPORTED
N0106G13	2	26925424	2p23.3	0.731331938	N/A	0.731331938	N/A	1	UNKNOWN: USER IMPORTED
N0155B11	2	26957304	2p23.3	1.301164906	N/A	1.301164906	N/A	1	UNKNOWN: USER IMPORTED
N0330H21	2	27083094	2p23.3	0.886126358	N/A	0.886126358	N/A	1	UNKNOWN: USER IMPORTED
N0755H20	2	27347744	2p23.3	0.935150333	N/A	0.935150333	N/A	1	UNKNOWN: USER IMPORTED
N0354O17	2	27444137	2p23.3	0.847195181	N/A	0.847195181	N/A	1	UNKNOWN: USER IMPORTED
N0385I17	2	27620102	2p23.3	0.87373571	N/A	0.87373571	N/A	1	UNKNOWN: USER IMPORTED
N0158I13	2	27756681	2p23.3	0.910725243	N/A	0.910725243	N/A	1	UNKNOWN: USER IMPORTED
M2026K23	2	28011156	2p23.3	0.827832451	N/A	0.827832451	N/A	1	UNKNOWN: USER IMPORTED
N0674I16	2	28041135	2p23.3	1.035991576	N/A	1.035991576	N/A	1	UNKNOWN: USER IMPORTED
N0674J24	2	28171716	2p23.3	0.837201187	N/A	0.837201187	N/A	1	UNKNOWN: USER IMPORTED
N0474I22	2	28233678	2p23.3	1.110967811	N/A	1.110967811	N/A	1	UNKNOWN: USER IMPORTED
N0651P03	2	28577643	2p23.3	1.266757476	N/A	1.266757476	N/A	1	UNKNOWN: USER IMPORTED
N0016N17	2	28695128	2p23.3	0.978686124	N/A	0.978686124	N/A	1	UNKNOWN: USER IMPORTED
N0034M06	2	28812978	2p23.3	1.051352857	N/A	1.051352857	N/A	1	UNKNOWN: USER IMPORTED
N0605K19	2	28948914	2p23.3	1.215502535	N/A	1.215502535	N/A	1	UNKNOWN: USER IMPORTED
N0489B17	2	28968449	2p23.3	0.89389192	N/A	0.89389192	N/A	1	UNKNOWN: USER IMPORTED
N0131B07	2	29177970	2p23.2	1.129840165	N/A	1.129840165	N/A	1	UNKNOWN: USER IMPORTED
N0062B19	2	29311977	2p23.2	1.008899918	N/A	1.008899918	N/A	1	UNKNOWN: USER IMPORTED
N0672C24	2	29386965	2p23.2	1.234139682	N/A	1.234139682	N/A	1	UNKNOWN: USER IMPORTED
N0423G03	2	29507565	2p23.2	0.923256447	N/A	0.923256447	N/A	1	UNKNOWN: USER IMPORTED
N0644H08	2	29579739	2p23.2	0.903866659	N/A	0.903866659	N/A	1	UNKNOWN: USER IMPORTED
N0717M03	2	29602608	2p23.2	1.146839683	N/A	1.146839683	N/A	1	UNKNOWN: USER IMPORTED
N0056A01	2	29820896	2p23.2	1.141759588	N/A	1.141759588	N/A	1	UNKNOWN: USER IMPORTED
N0026B05	2	30123717	2p23.2	0.933524257	N/A	0.933524257	N/A	1	UNKNOWN: USER IMPORTED
N0549I08	2	30149459	2p23.2	0.807836356	N/A	0.807836356	N/A	1	UNKNOWN: USER IMPORTED
N0517F01	2	30381970	2p23.2	1.08395464	N/A	1.08395464	N/A	1	UNKNOWN: USER IMPORTED
N0776F05	2	30495142	2p23.2	1.179193997	N/A	1.179193997	N/A	1	UNKNOWN: USER IMPORTED
N0177E08	2	30608678	2p23.2	0.783838407	N/A	0.783838407	N/A	1	UNKNOWN: USER IMPORTED
N0659P07	2	30778110	2p23.2	0.881937028	N/A	0.881937028	N/A	1	UNKNOWN: USER IMPORTED
N0633D18	2	31096414	2p23.1	0.980346453	N/A	0.980346453	N/A	1	UNKNOWN: USER IMPORTED
N0354I21	2	31342568	2p23.1	0.972200263	N/A	0.972200263	N/A	1	UNKNOWN: USER IMPORTED
N0450L18	2	31397197	2p23.1	1.037986524	N/A	1.037986524	N/A	1	UNKNOWN: USER IMPORTED
N0185D08	2	31719828	2p23.1	0.894702627	N/A	0.894702627	N/A	1	UNKNOWN: USER IMPORTED
N0015P15	2	31757443	2p23.1	1.258667631	N/A	1.258667631	N/A	1	UNKNOWN: USER IMPORTED
N0597P02	2	31830627	2p23.1	0.898631517	N/A	0.898631517	N/A	1	UNKNOWN: USER IMPORTED
N0172A22	2	32020865	2p23.1	1.034191198	N/A	1.034191198	N/A	1	UNKNOWN: USER IMPORTED
N0297B02	2	32118110	2p23.1	0.799019915	N/A	0.799019915	N/A	1	UNKNOWN: USER IMPORTED
N0041N15	2	32357905	2p23.1	1.049509005	N/A	1.049509005	N/A	1	UNKNOWN: USER IMPORTED
N0093O02	2	32426142	2p23.1	0.952646916	N/A	0.952646916	N/A	1	UNKNOWN: USER IMPORTED
N0575N22	2	32439568	2p23.1	1.329358265	N/A	1.329358265	N/A	1	UNKNOWN: USER IMPORTED
N0003J07	2	32777764	2p23.1	0.945958277	N/A	0.945958277	N/A	1	UNKNOWN: USER IMPORTED
N0115D20	2	33104526	2p22.3	1.075888913	N/A	1.075888913	N/A	1	UNKNOWN: USER IMPORTED
N0049F22	2	33195217	2p22.3	0.991710339	N/A	0.991710339	N/A	1	UNKNOWN: USER IMPORTED
N0730E08	2	33404946	2p22.3	0.924831955	N/A	0.924831955	N/A	1	UNKNOWN: USER IMPORTED
N0614G08	2	33464819	2p22.3	1.123127508	N/A	1.123127508	N/A	1	UNKNOWN: USER IMPORTED
N0382F15	2	33557860	2p22.3	1.107062938	N/A	1.107062938	N/A	1	UNKNOWN: USER IMPORTED
N0170F15	2	33649963	2p22.3	0.955628596	N/A	0.955628596	N/A	1	UNKNOWN: USER IMPORTED
N0752B01	2	33762394	2p22.3	0.860386402	N/A	0.860386402	N/A	1	UNKNOWN: USER IMPORTED
N0702B22	2	33810128	2p22.3	0.893466299	N/A	0.893466299	N/A	1	UNKNOWN: USER IMPORTED
N0716C23	2	33954832	2p22.3	0.915567192	N/A	0.915567192	N/A	1	UNKNOWN: USER IMPORTED
N0366P06	2	34097255	2p22.3	1.01840242	N/A	1.01840242	N/A	1	UNKNOWN: USER IMPORTED
N0010O07	2	34107533	2p22.3	1.155396698	N/A	1.155396698	N/A	1	UNKNOWN: USER IMPORTED
N0600A15	2	34186778	2p22.3	1.020368943	N/A	1.020368943	N/A	1	UNKNOWN: USER IMPORTED
N0013A23	2	34312618	2p22.3	1.250595013	N/A	1.250595013	N/A	1	UNKNOWN: USER IMPORTED
N0358M23	2	34459519	2p22.3	0.937920621	N/A	0.937920621	N/A	1	UNKNOWN: USER IMPORTED
N0818G02	2	34907191	2p22.3	0.840886865	N/A	0.840886865	N/A	1	UNKNOWN: USER IMPORTED
N0628K14	2	35009553	2p22.3	0.999807076	N/A	0.999807076	N/A	1	UNKNOWN: USER IMPORTED
N0745N18	2	35125830	2p22.3	0.971038115	N/A	0.971038115	N/A	1	UNKNOWN: USER IMPORTED
N0657F19	2	35549143	2p22.3	0.81196691	N/A	0.81196691	N/A	1	UNKNOWN: USER IMPORTED
N0325I23	2	35675751	2p22.3	1.013473589	N/A	1.013473589	N/A	1	UNKNOWN: USER IMPORTED
N0588E02	2	35744702	2p22.3	0.755182946	N/A	0.755182946	N/A	1	UNKNOWN: USER IMPORTED
N0606A14	2	35916697	2p22.3	0.848950362	N/A	0.848950362	N/A	1	UNKNOWN: USER IMPORTED
N0633J12	2	36193293	2p22.3	0.951516182	N/A	0.951516182	N/A	1	UNKNOWN: USER IMPORTED
N0351D19	2	36328118	2p22.3	1.102732951	N/A	1.102732951	N/A	1	UNKNOWN: USER IMPORTED
N0044J19	2	36475728	2p22.3	0.907711439	N/A	0.907711439	N/A	1	UNKNOWN: USER IMPORTED
N0734D08	2	36685141	2p22.3	1.002840844	N/A	1.002840844	N/A	1	UNKNOWN: USER IMPORTED
N0316D17	2	36876980	2p22.3	1.260681225	N/A	1.260681225	N/A	1	UNKNOWN: USER IMPORTED
N0412M19	2	36947451	2p22.3	0.959899909	N/A	0.959899909	N/A	1	UNKNOWN: USER IMPORTED
N0381P16	2	37600842	2p22.2	1.18783715	N/A	1.18783715	N/A	1	UNKNOWN: USER IMPORTED
N0016O24	2	37922738	2p22.2	0.796635422	N/A	0.796635422	N/A	1	UNKNOWN: USER IMPORTED
N0597L23	2	38132645	2p22.2	0.951578809	N/A	0.951578809	N/A	1	UNKNOWN: USER IMPORTED
N0037N05	2	38341212	2p22.2	1.268051567	N/A	1.268051567	N/A	1	UNKNOWN: USER IMPORTED
N0585L18	2	38416562	2p22.2	0.915267129	N/A	0.915267129	N/A	1	UNKNOWN: USER IMPORTED
N0007H04	2	38781501	2p22.2	1.00345386	N/A	1.00345386	N/A	1	UNKNOWN: USER IMPORTED
N0620G21	2	38883103	2p22.2	0.905249929	N/A	0.905249929	N/A	1	UNKNOWN: USER IMPORTED
N0136C17	2	38945557	2p22.2	1.021023559	N/A	1.021023559	N/A	1	UNKNOWN: USER IMPORTED
N0052J22	2	39046501	2p22.2	1.106144306	N/A	1.106144306	N/A	1	UNKNOWN: USER IMPORTED
N0603F24	2	39254907	2p22.2	1.261810135	N/A	1.261810135	N/A	1	UNKNOWN: USER IMPORTED
N0462L06	2	39368472	2p22.1	1.067912263	N/A	1.067912263	N/A	1	UNKNOWN: USER IMPORTED
N0157N23	2	39481330	2p22.1	0.878548271	N/A	0.878548271	N/A	1	UNKNOWN: USER IMPORTED
N0567L16	2	39585715	2p22.1	0.923568468	N/A	0.923568468	N/A	1	UNKNOWN: USER IMPORTED
N0288L06	2	39795626	2p22.1	1.022800112	N/A	1.022800112	N/A	1	UNKNOWN: USER IMPORTED
N0030N03	2	39872268	2p22.1	0.900717062	N/A	0.900717062	N/A	1	UNKNOWN: USER IMPORTED
N0454P05	2	39944900	2p22.1	0.777616229	N/A	0.777616229	N/A	1	UNKNOWN: USER IMPORTED
N0622P19	2	40361717	2p22.1	1.313989282	N/A	1.313989282	N/A	1	UNKNOWN: USER IMPORTED
N0780N10	2	40550781	2p22.1	0.883156129	N/A	0.883156129	N/A	1	UNKNOWN: USER IMPORTED
N0206M19	2	40636842	2p22.1	1.247063369	N/A	1.247063369	N/A	1	UNKNOWN: USER IMPORTED
N0417C15	2	40736280	2p22.1	0.989945531	N/A	0.989945531	N/A	1	UNKNOWN: USER IMPORTED
N0414K07	2	40780014	2p22.1	1.203547643	N/A	1.203547643	N/A	1	UNKNOWN: USER IMPORTED
N0749I02	2	40926590	2p22.1	0.939500487	N/A	0.939500487	N/A	1	UNKNOWN: USER IMPORTED
N0325M16	2	41282975	2p22.1	0.870617527	N/A	0.870617527	N/A	1	UNKNOWN: USER IMPORTED
N0318A19	2	41379184	2p22.1	0.724155151	N/A	0.724155151	N/A	1	UNKNOWN: USER IMPORTED
N0730A18	2	41481862	2p22.1	0.932452401	N/A	0.932452401	N/A	1	UNKNOWN: USER IMPORTED
N0724K16	2	41526002	2p22.1	1.21134158	N/A	1.21134158	N/A	1	UNKNOWN: USER IMPORTED
N0042L15	2	41707992	2p22.1	1.350119465	N/A	1.350119465	N/A	1	UNKNOWN: USER IMPORTED
N0173M07	2	41810345	2p22.1	0.876881254	N/A	0.876881254	N/A	1	UNKNOWN: USER IMPORTED
N0044F22	2	41984452	2p22.1	0.719483451	N/A	0.719483451	N/A	1	UNKNOWN: USER IMPORTED
N0034L01	2	42137640	2p22.1	0.955096063	N/A	0.955096063	N/A	1	UNKNOWN: USER IMPORTED
N0090I20	2	42357368	2p22.1	1.167416447	N/A	1.167416447	N/A	1	UNKNOWN: USER IMPORTED
N0103D04	2	42831294	2p16.3	0.896434501	N/A	0.896434501	N/A	1	UNKNOWN: USER IMPORTED
N0560I12	2	42875214	2p16.3	0.839105336	N/A	0.839105336	N/A	1	UNKNOWN: USER IMPORTED
N0476G18	2	43104072	2p16.3	0.953007073	N/A	0.953007073	N/A	1	UNKNOWN: USER IMPORTED
N0808M07	2	43301652	2p16.3	0.989164212	N/A	0.989164212	N/A	1	UNKNOWN: USER IMPORTED
N0017L05	2	43386198	2p16.3	0.892391098	N/A	0.892391098	N/A	1	UNKNOWN: USER IMPORTED
N0183F15	2	43473784	2p16.3	1.120635597	N/A	1.120635597	N/A	1	UNKNOWN: USER IMPORTED
N0525B14	2	43653353	2p16.3	0.85517254	N/A	0.85517254	N/A	1	UNKNOWN: USER IMPORTED
N0704K20	2	43833945	2p16.3	0.803141348	N/A	0.803141348	N/A	1	UNKNOWN: USER IMPORTED
N0559M23	2	44207297	2p16.3	1.032729493	N/A	1.032729493	N/A	1	UNKNOWN: USER IMPORTED
N0072C11	2	44329413	2p16.3	1.061949308	N/A	1.061949308	N/A	1	UNKNOWN: USER IMPORTED
N0755G02	2	44374102	2p16.3	0.84864736	N/A	0.84864736	N/A	1	UNKNOWN: USER IMPORTED
N0194L01	2	44554982	2p16.3	0.890422093	N/A	0.890422093	N/A	1	UNKNOWN: USER IMPORTED
N0764D02	2	44562399	2p16.3	0.952006255	N/A	0.952006255	N/A	1	UNKNOWN: USER IMPORTED
N0092L13	2	44668199	2p16.3	0.979310673	N/A	0.979310673	N/A	1	UNKNOWN: USER IMPORTED
N0040I22	2	44765361	2p16.3	1.072492962	N/A	1.072492962	N/A	1	UNKNOWN: USER IMPORTED
N0111K07	2	44806798	2p16.3	0.876602574	N/A	0.876602574	N/A	1	UNKNOWN: USER IMPORTED
N0117H06	2	45243514	2p16.3	1.036494924	N/A	1.036494924	N/A	1	UNKNOWN: USER IMPORTED
N0346E19	2	45386887	2p16.3	1.237285226	N/A	1.237285226	N/A	1	UNKNOWN: USER IMPORTED
N0478M23	2	45522894	2p16.3	1.037688589	N/A	1.037688589	N/A	1	UNKNOWN: USER IMPORTED
N0435N01	2	45846023	2p16.3	1.1804587	N/A	1.1804587	N/A	1	UNKNOWN: USER IMPORTED
N0027C22	2	45998029	2p16.3	1.110333332	N/A	1.110333332	N/A	1	UNKNOWN: USER IMPORTED
N0240F15	2	46087168	2p16.3	0.960358465	N/A	0.960358465	N/A	1	UNKNOWN: USER IMPORTED
N0183P21	2	46185913	2p16.3	1.100195538	N/A	1.100195538	N/A	1	UNKNOWN: USER IMPORTED
N0620E07	2	46239022	2p16.3	0.963984049	N/A	0.963984049	N/A	1	UNKNOWN: USER IMPORTED
N0199L05	2	46456210	2p16.3	0.691050933	N/A	0.691050933	N/A	1	UNKNOWN: USER IMPORTED
N0536C12	2	46831661	2p16.3	0.929978021	N/A	0.929978021	N/A	1	UNKNOWN: USER IMPORTED
N0715E22	2	47249257	2p16.3	1.230567503	N/A	1.230567503	N/A	1	UNKNOWN: USER IMPORTED
N0319O14	2	47412461	2p16.3	1.041760974	N/A	1.041760974	N/A	1	UNKNOWN: USER IMPORTED
N0436K12	2	47583605	2p16.3	0.882582553	N/A	0.882582553	N/A	1	UNKNOWN: USER IMPORTED
N0062I18	2	47743126	2p16.3	0.856378468	N/A	0.856378468	N/A	1	UNKNOWN: USER IMPORTED
N0667N16	2	47856797	2p16.3	1.17520633	N/A	1.17520633	N/A	1	UNKNOWN: USER IMPORTED
N0101E12	2	48057108	2p16.3	1.212496838	N/A	1.212496838	N/A	1	UNKNOWN: USER IMPORTED
N0716F19	2	48180814	2p16.3	0.941524519	N/A	0.941524519	N/A	1	UNKNOWN: USER IMPORTED
N0640G11	2	48269833	2p16.3	1.050547926	N/A	1.050547926	N/A	1	UNKNOWN: USER IMPORTED
N0006C12	2	48542218	2p16.3	1.338721934	N/A	1.338721934	N/A	1	UNKNOWN: USER IMPORTED
N0009F10	2	48803353	2p16.3	0.874725787	N/A	0.874725787	N/A	1	UNKNOWN: USER IMPORTED
N0413F04	2	49007552	2p16.3	1.407176029	N/A	1.407176029	N/A	1	UNKNOWN: USER IMPORTED
N0771A11	2	49091156	2p16.3	0.923399334	N/A	0.923399334	N/A	1	UNKNOWN: USER IMPORTED
N0057I10	2	49207083	2p16.3	0.984747377	N/A	0.984747377	N/A	1	UNKNOWN: USER IMPORTED
N0195M20	2	49365010	2p16.3	1.025483898	N/A	1.025483898	N/A	1	UNKNOWN: USER IMPORTED
N0460M02	2	49406768	2p16.3	0.93990503	N/A	0.93990503	N/A	1	UNKNOWN: USER IMPORTED
N0089G16	2	49557249	2p16.3	0.993741161	N/A	0.993741161	N/A	1	UNKNOWN: USER IMPORTED
N0716H19	2	49752233	2p16.3	0.832917612	N/A	0.832917612	N/A	1	UNKNOWN: USER IMPORTED
N0413M21	2	49762826	2p16.3	1.035118748	N/A	1.035118748	N/A	1	UNKNOWN: USER IMPORTED
N0635P07	2	49870808	2p16.3	1.065955925	N/A	1.065955925	N/A	1	UNKNOWN: USER IMPORTED
N0016B04	2	50046455	2p16.3	0.910239832	N/A	0.910239832	N/A	1	UNKNOWN: USER IMPORTED
N0313C17	2	50189782	2p16.3	0.889126988	N/A	0.889126988	N/A	1	UNKNOWN: USER IMPORTED
N0737H13	2	50371274	2p16.3	1.025895433	N/A	1.025895433	N/A	1	UNKNOWN: USER IMPORTED
N0354K14	2	50553057	2p16.3	1.335968569	N/A	1.335968569	N/A	1	UNKNOWN: USER IMPORTED
N0319I24	2	50669146	2p16.3	1.219348328	N/A	1.219348328	N/A	1	UNKNOWN: USER IMPORTED
N0631J24	2	50785879	2p16.3	0.926433507	N/A	0.926433507	N/A	1	UNKNOWN: USER IMPORTED
N0463P12	2	50872109	2p16.3	0.912237009	N/A	0.912237009	N/A	1	UNKNOWN: USER IMPORTED
M2026D10	2	51048808	2p16.3	0.844945468	N/A	0.844945468	N/A	1	UNKNOWN: USER IMPORTED
N0082P15	2	51243675	2p16.3	0.799561062	N/A	0.799561062	N/A	1	UNKNOWN: USER IMPORTED
N0354L14	2	51323399	2p16.3	1.254920136	N/A	1.254920136	N/A	1	UNKNOWN: USER IMPORTED
N0295D06	2	51731009	2p16.3	0.915994334	N/A	0.915994334	N/A	1	UNKNOWN: USER IMPORTED
N0676I16	2	51810485	2p16.3	0.900726182	N/A	0.900726182	N/A	1	UNKNOWN: USER IMPORTED
N0072E20	2	51861439	2p16.3	0.856909481	N/A	0.856909481	N/A	1	UNKNOWN: USER IMPORTED
N0367N17	2	51965775	2p16.3	0.866052232	N/A	0.866052232	N/A	1	UNKNOWN: USER IMPORTED
N0339M04	2	52116600	2p16.3	1.089094118	N/A	1.089094118	N/A	1	UNKNOWN: USER IMPORTED
N0563C18	2	52228523	2p16.3	0.943754471	N/A	0.943754471	N/A	1	UNKNOWN: USER IMPORTED
N0747C04	2	52398619	2p16.2	0.998254571	N/A	0.998254571	N/A	1	UNKNOWN: USER IMPORTED
N0625I18	2	52472668	2p16.2	1.041951693	N/A	1.041951693	N/A	1	UNKNOWN: USER IMPORTED
N0466B22	2	52576841	2p16.2	1.154994385	N/A	1.154994385	N/A	1	UNKNOWN: USER IMPORTED
N0517M05	2	52768253	2p16.2	0.872489248	N/A	0.872489248	N/A	1	UNKNOWN: USER IMPORTED
N0627G13	2	52799345	2p16.2	0.9412278	N/A	0.9412278	N/A	1	UNKNOWN: USER IMPORTED
N0020L18	2	53018257	2p16.2	1.060874006	N/A	1.060874006	N/A	1	UNKNOWN: USER IMPORTED
N0165M13	2	53168070	2p16.2	1.011628383	N/A	1.011628383	N/A	1	UNKNOWN: USER IMPORTED
N0351H15	2	53304470	2p16.2	1.067214548	N/A	1.067214548	N/A	1	UNKNOWN: USER IMPORTED
N0281B14	2	53373232	2p16.2	1.302249227	N/A	1.302249227	N/A	1	UNKNOWN: USER IMPORTED
N0024L01	2	53455716	2p16.2	0.952517507	N/A	0.952517507	N/A	1	UNKNOWN: USER IMPORTED
N0665E20	2	53587332	2p16.1	1.342158319	N/A	1.342158319	N/A	1	UNKNOWN: USER IMPORTED
N0265O11	2	53661176	2p16.1	0.77005537	N/A	0.77005537	N/A	1	UNKNOWN: USER IMPORTED
N0805M12	2	53869159	2p16.1	0.954498065	N/A	0.954498065	N/A	1	UNKNOWN: USER IMPORTED
N0334F17	2	54010951	2p16.1	0.984456739	N/A	0.984456739	N/A	1	UNKNOWN: USER IMPORTED
N0254O14	2	54343382	2p16.1	1.185624932	N/A	1.185624932	N/A	1	UNKNOWN: USER IMPORTED
N0752K22	2	54360913	2p16.1	0.911353541	N/A	0.911353541	N/A	1	UNKNOWN: USER IMPORTED
N0750G15	2	54489614	2p16.1	0.896698994	N/A	0.896698994	N/A	1	UNKNOWN: USER IMPORTED
N0726C12	2	54880946	2p16.1	1.229201461	N/A	1.229201461	N/A	1	UNKNOWN: USER IMPORTED
N0720E01	2	55054306	2p16.1	0.871367432	N/A	0.871367432	N/A	1	UNKNOWN: USER IMPORTED
N0779D07	2	55155811	2p16.1	0.888958766	N/A	0.888958766	N/A	1	UNKNOWN: USER IMPORTED
N0628H24	2	55293291	2p16.1	1.114966726	N/A	1.114966726	N/A	1	UNKNOWN: USER IMPORTED
N0116L19	2	55493986	2p16.1	0.825574631	N/A	0.825574631	N/A	1	UNKNOWN: USER IMPORTED
N0121H21	2	55693728	2p16.1	0.923231517	N/A	0.923231517	N/A	1	UNKNOWN: USER IMPORTED
N0622L20	2	55803386	2p16.1	0.979418294	N/A	0.979418294	N/A	1	UNKNOWN: USER IMPORTED
N0005K15	2	55955735	2p16.1	0.932182435	N/A	0.932182435	N/A	1	UNKNOWN: USER IMPORTED
N0351H09	2	56056232	2p16.1	1.340278492	N/A	1.340278492	N/A	1	UNKNOWN: USER IMPORTED
N0543L11	2	56646909	2p16.1	0.922246103	N/A	0.922246103	N/A	1	UNKNOWN: USER IMPORTED
N0174F09	2	56692696	2p16.1	0.863392099	N/A	0.863392099	N/A	1	UNKNOWN: USER IMPORTED
N0326B06	2	56834432	2p16.1	1.021836181	N/A	1.021836181	N/A	1	UNKNOWN: USER IMPORTED
N0147F08	2	56982852	2p16.1	0.79586221	N/A	0.79586221	N/A	1	UNKNOWN: USER IMPORTED
N0764A15	2	57203166	2p16.1	0.785191275	N/A	0.785191275	N/A	1	UNKNOWN: USER IMPORTED
N0369F24	2	57343046	2p16.1	0.877969629	N/A	0.877969629	N/A	1	UNKNOWN: USER IMPORTED
N0426N08	2	57641358	2p16.1	0.747069792	N/A	0.747069792	N/A	1	UNKNOWN: USER IMPORTED
N0338K04	2	58230673	2p13.3	0.827330826	N/A	0.827330826	N/A	1	UNKNOWN: USER IMPORTED
N0644F09	2	58434481	2p13.3	0.877969629	N/A	0.877969629	N/A	1	UNKNOWN: USER IMPORTED
N0463A04	2	58779827	2p13.3	1.122520491	N/A	1.122520491	N/A	1	UNKNOWN: USER IMPORTED
N0289G02	2	58962621	2p13.3	1.122595482	N/A	1.122595482	N/A	1	UNKNOWN: USER IMPORTED
N0260K08	2	59063533	2p13.3	1.022306452	N/A	1.022306452	N/A	1	UNKNOWN: USER IMPORTED
N0090D01	2	59230181	2p13.3	1.060191897	N/A	1.060191897	N/A	1	UNKNOWN: USER IMPORTED
N0604J13	2	59252034	2p13.3	1.076354867	N/A	1.076354867	N/A	1	UNKNOWN: USER IMPORTED
N0785E21	2	59393245	2p13.3	0.846896233	N/A	0.846896233	N/A	1	UNKNOWN: USER IMPORTED
N0732L20	2	59675768	2p13.3	0.810603908	N/A	0.810603908	N/A	1	UNKNOWN: USER IMPORTED
N0001F06	2	59837845	2p13.3	0.979726768	N/A	0.979726768	N/A	1	UNKNOWN: USER IMPORTED
N0426D14	2	60018071	2p13.3	1.125719745	N/A	1.125719745	N/A	1	UNKNOWN: USER IMPORTED
N0133H05	2	60117559	2p13.3	0.824096104	N/A	0.824096104	N/A	1	UNKNOWN: USER IMPORTED
N0144H11	2	60216914	2p13.3	0.795966588	N/A	0.795966588	N/A	1	UNKNOWN: USER IMPORTED
N0401G22	2	60320744	2p13.3	1.017389776	N/A	1.017389776	N/A	1	UNKNOWN: USER IMPORTED
N0119H15	2	60339334	2p13.3	0.869513952	N/A	0.869513952	N/A	1	UNKNOWN: USER IMPORTED
N0137E03	2	60480968	2p13.3	1.012060328	N/A	1.012060328	N/A	1	UNKNOWN: USER IMPORTED
N0158I21	2	60488587	2p13.3	1.1679505	N/A	1.1679505	N/A	1	UNKNOWN: USER IMPORTED
N0776D11	2	60901657	2p13.3	0.793972248	N/A	0.793972248	N/A	1	UNKNOWN: USER IMPORTED
N0505E04	2	60986655	2p13.3	1.038384784	N/A	1.038384784	N/A	1	UNKNOWN: USER IMPORTED
N0493E12	2	61240444	2p13.3	1.307870468	N/A	1.307870468	N/A	1	UNKNOWN: USER IMPORTED
N0418N22	2	61252828	2p13.3	1.029682348	N/A	1.029682348	N/A	1	UNKNOWN: USER IMPORTED
N0607B19	2	61312801	2p13.3	0.891921901	N/A	0.891921901	N/A	1	UNKNOWN: USER IMPORTED
N0564K18	2	61634585	2p13.3	0.992698389	N/A	0.992698389	N/A	1	UNKNOWN: USER IMPORTED
N0476F02	2	61799040	2p13.3	1.286957261	N/A	1.286957261	N/A	1	UNKNOWN: USER IMPORTED
N0664A24	2	61890892	2p13.3	0.904285187	N/A	0.904285187	N/A	1	UNKNOWN: USER IMPORTED
N0655H04	2	61965672	2p13.3	1.029205753	N/A	1.029205753	N/A	1	UNKNOWN: USER IMPORTED
N0270B14	2	62215937	2p13.3	0.913580554	N/A	0.913580554	N/A	1	UNKNOWN: USER IMPORTED
N0342G13	2	62475914	2p13.3	0.812470562	N/A	0.812470562	N/A	1	UNKNOWN: USER IMPORTED
N0598I11	2	62617779	2p13.3	0.853681852	N/A	0.853681852	N/A	1	UNKNOWN: USER IMPORTED
N0017L22	2	62696356	2p13.3	1.068611903	N/A	1.068611903	N/A	1	UNKNOWN: USER IMPORTED
N0312H10	2	62717431	2p13.3	1.173324476	N/A	1.173324476	N/A	1	UNKNOWN: USER IMPORTED
N0344B13	2	63534790	2p13.3	1.131600413	N/A	1.131600413	N/A	1	UNKNOWN: USER IMPORTED
N0240J03	2	63786161	2p13.3	0.830171342	N/A	0.830171342	N/A	1	UNKNOWN: USER IMPORTED
N0164A18	2	63901596	2p13.3	0.95919206	N/A	0.95919206	N/A	1	UNKNOWN: USER IMPORTED
N0051N05	2	64098698	2p13.3	0.940147938	N/A	0.940147938	N/A	1	UNKNOWN: USER IMPORTED
N0603F08	2	64149736	2p13.3	1.035238834	N/A	1.035238834	N/A	1	UNKNOWN: USER IMPORTED
N0045L18	2	64274223	2p13.3	1.335217652	N/A	1.335217652	N/A	1	UNKNOWN: USER IMPORTED
N0415E22	2	64498567	2p13.3	1.108202286	N/A	1.108202286	N/A	1	UNKNOWN: USER IMPORTED
N0568N06	2	64582475	2p13.3	0.954966755	N/A	0.954966755	N/A	1	UNKNOWN: USER IMPORTED
N0620H23	2	64684049	2p13.3	0.975594391	N/A	0.975594391	N/A	1	UNKNOWN: USER IMPORTED
N0451M22	2	64780362	2p13.3	0.875648979	N/A	0.875648979	N/A	1	UNKNOWN: USER IMPORTED
N0587I24	2	64979923	2p13.3	0.964773374	N/A	0.964773374	N/A	1	UNKNOWN: USER IMPORTED
N0359K10	2	65086502	2p13.3	1.043750957	N/A	1.043750957	N/A	1	UNKNOWN: USER IMPORTED
N0765O07	2	65166719	2p13.3	0.81544079	N/A	0.81544079	N/A	1	UNKNOWN: USER IMPORTED
N0692A11	2	65317037	2p13.3	0.951342083	N/A	0.951342083	N/A	1	UNKNOWN: USER IMPORTED
N0061N06	2	65749785	2p13.3	1.185670534	N/A	1.185670534	N/A	1	UNKNOWN: USER IMPORTED
N0747B14	2	65982582	2p13.3	1.388500374	N/A	1.388500374	N/A	1	UNKNOWN: USER IMPORTED
N0637J20	2	66084084	2p13.3	1.102563108	N/A	1.102563108	N/A	1	UNKNOWN: USER IMPORTED
N0643A07	2	66300757	2p13.3	0.951996019	N/A	0.951996019	N/A	1	UNKNOWN: USER IMPORTED
N0320H05	2	66417320	2p13.3	0.844485392	N/A	0.844485392	N/A	1	UNKNOWN: USER IMPORTED
N0121M07	2	66510800	2p13.3	1.003859578	N/A	1.003859578	N/A	1	UNKNOWN: USER IMPORTED
N0678O18	2	66596666	2p13.3	0.83466266	N/A	0.83466266	N/A	1	UNKNOWN: USER IMPORTED
N0179G23	2	66895118	2p13.3	1.038877998	N/A	1.038877998	N/A	1	UNKNOWN: USER IMPORTED
N0613B18	2	66987602	2p13.2	1.153786431	N/A	1.153786431	N/A	1	UNKNOWN: USER IMPORTED
M2330O01	2	67233181	2p13.2	0.834017134	N/A	0.834017134	N/A	1	UNKNOWN: USER IMPORTED
N0180O03	2	67343893	2p13.2	0.794624868	N/A	0.794624868	N/A	1	UNKNOWN: USER IMPORTED
N0269A16	2	67405622	2p13.2	1.349660402	N/A	1.349660402	N/A	1	UNKNOWN: USER IMPORTED
N0064F20	2	67664429	2p13.2	0.84896759	N/A	0.84896759	N/A	1	UNKNOWN: USER IMPORTED
N0262N23	2	67750166	2p13.2	0.896341269	N/A	0.896341269	N/A	1	UNKNOWN: USER IMPORTED
N0101M09	2	67855431	2p13.2	1.2515253	N/A	1.2515253	N/A	1	UNKNOWN: USER IMPORTED
N0628F06	2	67896966	2p13.2	0.958744651	N/A	0.958744651	N/A	1	UNKNOWN: USER IMPORTED
N0677B16	2	68079973	2p13.2	0.915435858	N/A	0.915435858	N/A	1	UNKNOWN: USER IMPORTED
N0720H14	2	68202914	2p13.2	0.829993999	N/A	0.829993999	N/A	1	UNKNOWN: USER IMPORTED
N0059I02	2	68843118	2p13.2	0.788170624	N/A	0.788170624	N/A	1	UNKNOWN: USER IMPORTED
N0088N13	2	69042753	2p13.2	1.103794673	N/A	1.103794673	N/A	1	UNKNOWN: USER IMPORTED
N0626I02	2	69107927	2p13.1	1.160611573	N/A	1.160611573	N/A	1	UNKNOWN: USER IMPORTED
N0189C01	2	69231172	2p13.1	0.946497499	N/A	0.946497499	N/A	1	UNKNOWN: USER IMPORTED
N0710H14	2	69373878	2p13.1	1.21779177	N/A	1.21779177	N/A	1	UNKNOWN: USER IMPORTED
N0018J11	2	69521302	2p13.1	1.015688902	N/A	1.015688902	N/A	1	UNKNOWN: USER IMPORTED
N0538A19	2	69658804	2p13.1	0.899175704	N/A	0.899175704	N/A	1	UNKNOWN: USER IMPORTED
N0345C16	2	69717696	2p13.1	0.854219959	N/A	0.854219959	N/A	1	UNKNOWN: USER IMPORTED
N0630B07	2	69804569	2p13.1	0.924066343	N/A	0.924066343	N/A	1	UNKNOWN: USER IMPORTED
N0091E19	2	70024059	2p13.1	0.839039466	N/A	0.839039466	N/A	1	UNKNOWN: USER IMPORTED
N0506F04	2	70152618	2p13.1	1.031363958	N/A	1.031363958	N/A	1	UNKNOWN: USER IMPORTED
N0061D04	2	70534373	2p13.1	0.956575401	N/A	0.956575401	N/A	1	UNKNOWN: USER IMPORTED
N0480F01	2	70596915	2p13.1	1.004952685	N/A	1.004952685	N/A	1	UNKNOWN: USER IMPORTED
N0482J04	2	70788635	2p13.1	0.896546986	N/A	0.896546986	N/A	1	UNKNOWN: USER IMPORTED
N0320N23	2	70981659	2p11.2	0.970892491	N/A	0.970892491	N/A	1	UNKNOWN: USER IMPORTED
N0170E20	2	71089811	2p11.2	1.15956576	N/A	1.15956576	N/A	1	UNKNOWN: USER IMPORTED
N0593E04	2	71348974	2p11.2	1.024964133	N/A	1.024964133	N/A	1	UNKNOWN: USER IMPORTED
N0148C03	2	71444973	2p11.2	0.897496527	N/A	0.897496527	N/A	1	UNKNOWN: USER IMPORTED
N0795D20	2	71562606	2p11.2	0.984170762	N/A	0.984170762	N/A	1	UNKNOWN: USER IMPORTED
N0707E17	2	71715929	2p11.2	0.998436372	N/A	0.998436372	N/A	1	UNKNOWN: USER IMPORTED
N0045O14	2	71814357	2p11.2	1.029352795	N/A	1.029352795	N/A	1	UNKNOWN: USER IMPORTED
N0024G22	2	71930858	2p11.2	0.999536705	N/A	0.999536705	N/A	1	UNKNOWN: USER IMPORTED
N0375B23	2	72109892	2p11.2	1.015672242	N/A	1.015672242	N/A	1	UNKNOWN: USER IMPORTED
N0642I19	2	72217214	2p11.2	0.870656036	N/A	0.870656036	N/A	1	UNKNOWN: USER IMPORTED
N0619O04	2	72500255	2p11.2	0.929786694	N/A	0.929786694	N/A	1	UNKNOWN: USER IMPORTED
N0114L09	2	72658792	2p11.2	1.318923449	N/A	1.318923449	N/A	1	UNKNOWN: USER IMPORTED
N0601G23	2	72676399	2p11.2	1.146309683	N/A	1.146309683	N/A	1	UNKNOWN: USER IMPORTED
N0767C09	2	72693788	2p11.2	1.209419191	N/A	1.209419191	N/A	1	UNKNOWN: USER IMPORTED
N0154H15	2	73011219	2p11.2	0.935724719	N/A	0.935724719	N/A	1	UNKNOWN: USER IMPORTED
N0466M21	2	73074797	2p11.2	1.179388566	N/A	1.179388566	N/A	1	UNKNOWN: USER IMPORTED
N0538P01	2	73213450	2p11.2	0.864157204	N/A	0.864157204	N/A	1	UNKNOWN: USER IMPORTED
N0809K02	2	73301525	2p11.2	0.863380952	N/A	0.863380952	N/A	1	UNKNOWN: USER IMPORTED
N0525I20	2	73632704	2p11.2	0.800775096	N/A	0.800775096	N/A	1	UNKNOWN: USER IMPORTED
N0281M01	2	73863815	2p11.2	0.936340249	N/A	0.936340249	N/A	1	UNKNOWN: USER IMPORTED
N0087A07	2	74003141	2p11.2	0.783898197	N/A	0.783898197	N/A	1	UNKNOWN: USER IMPORTED
N0115H09	2	74219611	2p11.2	0.980705799	N/A	0.980705799	N/A	1	UNKNOWN: USER IMPORTED
N0812J07	2	74359057	2p11.2	0.900753544	N/A	0.900753544	N/A	1	UNKNOWN: USER IMPORTED
N0140K04	2	74668229	2p11.2	0.71533567	N/A	0.71533567	N/A	1	UNKNOWN: USER IMPORTED
N0733B22	2	74746744	2p11.2	1.162749813	N/A	1.162749813	N/A	1	UNKNOWN: USER IMPORTED
N0627M04	2	74892743	2p11.2	1.249856256	N/A	1.249856256	N/A	1	UNKNOWN: USER IMPORTED
N0259N19	2	74904864	2p11.2	1.050189796	N/A	1.050189796	N/A	1	UNKNOWN: USER IMPORTED
N0588I04	2	75062065	2p11.2	0.756336177	N/A	0.756336177	N/A	1	UNKNOWN: USER IMPORTED
N0015G04	2	75092727	2p11.2	1.103980832	N/A	1.103980832	N/A	1	UNKNOWN: USER IMPORTED
N0124P05	2	75219603	2p11.2	0.968823668	N/A	0.968823668	N/A	1	UNKNOWN: USER IMPORTED
N0069O19	2	75573566	2p11.2	1.289869727	N/A	1.289869727	N/A	1	UNKNOWN: USER IMPORTED
N0629D15	2	75651965	2p11.2	0.891536815	N/A	0.891536815	N/A	1	UNKNOWN: USER IMPORTED
N0075E12	2	75778494	2p11.2	0.878785403	N/A	0.878785403	N/A	1	UNKNOWN: USER IMPORTED
N0258E09	2	75802408	2p11.2	0.920760684	N/A	0.920760684	N/A	1	UNKNOWN: USER IMPORTED
N0453D22	2	75962906	2p11.2	1.04028346	N/A	1.04028346	N/A	1	UNKNOWN: USER IMPORTED
N0001A19	2	76247400	2p11.2	0.890875075	N/A	0.890875075	N/A	1	UNKNOWN: USER IMPORTED
N0730I20	2	76401891	2p11.2	1.213330853	N/A	1.213330853	N/A	1	UNKNOWN: USER IMPORTED
N0613G12	2	76499622	2p11.2	0.912350204	N/A	0.912350204	N/A	1	UNKNOWN: USER IMPORTED
N0731N13	2	76664962	2p11.2	1.037395924	N/A	1.037395924	N/A	1	UNKNOWN: USER IMPORTED
N0755D19	2	76850502	2p11.2	0.885689589	N/A	0.885689589	N/A	1	UNKNOWN: USER IMPORTED
N0307C17	2	76937426	2p11.2	0.782221046	N/A	0.782221046	N/A	1	UNKNOWN: USER IMPORTED
N0109D07	2	76987674	2p11.2	0.794257009	N/A	0.794257009	N/A	1	UNKNOWN: USER IMPORTED
N0472K04	2	77158244	2p11.2	1.046871876	N/A	1.046871876	N/A	1	UNKNOWN: USER IMPORTED
N0535E19	2	77237745	2p11.2	1.056227539	N/A	1.056227539	N/A	1	UNKNOWN: USER IMPORTED
N0799N16	2	77256357	2p11.2	0.890775764	N/A	0.890775764	N/A	1	UNKNOWN: USER IMPORTED
N0331K02	2	77395181	2p11.2	1.355338393	N/A	1.355338393	N/A	1	UNKNOWN: USER IMPORTED
N0749O19	2	77492207	2p11.2	0.93366228	N/A	0.93366228	N/A	1	UNKNOWN: USER IMPORTED
N0265P02	2	77688320	2p11.2	0.929972244	N/A	0.929972244	N/A	1	UNKNOWN: USER IMPORTED
N0098N09	2	77743910	2p11.2	1.269662848	N/A	1.269662848	N/A	1	UNKNOWN: USER IMPORTED
N0319M18	2	77916562	2p11.2	1.094607131	N/A	1.094607131	N/A	1	UNKNOWN: USER IMPORTED
N0009O10	2	78038284	2p11.2	1.135094561	N/A	1.135094561	N/A	1	UNKNOWN: USER IMPORTED
N0719N15	2	78130855	2p11.2	0.936490331	N/A	0.936490331	N/A	1	UNKNOWN: USER IMPORTED
N0002D08	2	78361338	2p11.2	1.14552735	N/A	1.14552735	N/A	1	UNKNOWN: USER IMPORTED
N0137H04	2	78588615	2p11.2	0.901991899	N/A	0.901991899	N/A	1	UNKNOWN: USER IMPORTED
N0751G09	2	78768303	2p11.2	1.262451607	N/A	1.262451607	N/A	1	UNKNOWN: USER IMPORTED
N0419E14	2	78843940	2p11.2	0.860781621	N/A	0.860781621	N/A	1	UNKNOWN: USER IMPORTED
N0358K07	2	79014598	2p11.2	1.05355788	N/A	1.05355788	N/A	1	UNKNOWN: USER IMPORTED
N0426B10	2	79051814	2p11.2	0.957588785	N/A	0.957588785	N/A	1	UNKNOWN: USER IMPORTED
N0059O16	2	79154587	2p11.2	1.000783167	N/A	1.000783167	N/A	1	UNKNOWN: USER IMPORTED
N0195K05	2	79498700	2p11.2	0.864885827	N/A	0.864885827	N/A	1	UNKNOWN: USER IMPORTED
N0632M20	2	79560376	2p11.2	0.925656647	N/A	0.925656647	N/A	1	UNKNOWN: USER IMPORTED
N0191H23	2	79659739	2p11.2	0.97860323	N/A	0.97860323	N/A	1	UNKNOWN: USER IMPORTED
N0146A20	2	80006979	2p11.2	0.829067766	N/A	0.829067766	N/A	1	UNKNOWN: USER IMPORTED
N0672B06	2	80239051	2p11.2	1.40798471	N/A	1.40798471	N/A	1	UNKNOWN: USER IMPORTED
N0011K06	2	80359029	2p11.2	0.804289512	N/A	0.804289512	N/A	1	UNKNOWN: USER IMPORTED
N0010K18	2	80415610	2p11.2	0.749853559	N/A	0.749853559	N/A	1	UNKNOWN: USER IMPORTED
N0732G23	2	80539091	2p11.2	1.097147583	N/A	1.097147583	N/A	1	UNKNOWN: USER IMPORTED
N0734O18	2	80641383	2p11.2	1.217269877	N/A	1.217269877	N/A	1	UNKNOWN: USER IMPORTED
N0001A11	2	80933115	2p11.2	1.060452641	N/A	1.060452641	N/A	1	UNKNOWN: USER IMPORTED
N0282I07	2	81232114	2p11.2	1.293246323	N/A	1.293246323	N/A	1	UNKNOWN: USER IMPORTED
N0089C12	2	81691122	2p11.2	0.986376595	N/A	0.986376595	N/A	1	UNKNOWN: USER IMPORTED
N0010N11	2	81890804	2p11.2	1.124671906	N/A	1.124671906	N/A	1	UNKNOWN: USER IMPORTED
N0236I09	2	82077222	2p11.2	1.351589885	N/A	1.351589885	N/A	1	UNKNOWN: USER IMPORTED
N0715K09	2	82224228	2p11.2	1.071441576	N/A	1.071441576	N/A	1	UNKNOWN: USER IMPORTED
N0465M06	2	82660589	2p11.2	1.322794576	N/A	1.322794576	N/A	1	UNKNOWN: USER IMPORTED
N0317M17	2	82888996	2p11.2	1.110686091	N/A	1.110686091	N/A	1	UNKNOWN: USER IMPORTED
N0270E05	2	83141235	2p11.2	0.930022002	N/A	0.930022002	N/A	1	UNKNOWN: USER IMPORTED
N0513N20	2	83300744	2p11.2	0.960663291	N/A	0.960663291	N/A	1	UNKNOWN: USER IMPORTED
N0755O06	2	83571997	2p11.2	1.179167649	N/A	1.179167649	N/A	1	UNKNOWN: USER IMPORTED
N0264J03	2	83839620	2p11.2	0.950871062	N/A	0.950871062	N/A	1	UNKNOWN: USER IMPORTED
N0482L05	2	83886007	2p11.2	0.965370257	N/A	0.965370257	N/A	1	UNKNOWN: USER IMPORTED
N0027D19	2	83972445	2p11.2	0.91178727	N/A	0.91178727	N/A	1	UNKNOWN: USER IMPORTED
N0747D16	2	84004375	2p11.2	1.348266999	N/A	1.348266999	N/A	1	UNKNOWN: USER IMPORTED
N0036M12	2	84140388	2p11.2	0.956440823	N/A	0.956440823	N/A	1	UNKNOWN: USER IMPORTED
N0147C20	2	84212740	2p11.2	0.851594281	N/A	0.851594281	N/A	1	UNKNOWN: USER IMPORTED
N0316H06	2	84480733	2p11.2	0.826664019	N/A	0.826664019	N/A	1	UNKNOWN: USER IMPORTED
N0469I07	2	84527135	2p11.2	1.430380498	N/A	1.430380498	N/A	1	UNKNOWN: USER IMPORTED
N0522L19	2	84641096	2p11.2	1.087856472	N/A	1.087856472	N/A	1	UNKNOWN: USER IMPORTED
M2023C19	2	84825336	2p11.2	1.017832584	N/A	1.017832584	N/A	1	UNKNOWN: USER IMPORTED
N0738M12	2	85083384	2p11.2	1.090718472	N/A	1.090718472	N/A	1	UNKNOWN: USER IMPORTED
N0385E08	2	85170265	2p11.2	1.009874844	N/A	1.009874844	N/A	1	UNKNOWN: USER IMPORTED
M2006H20	2	85358002	2p11.2	0.86773749	N/A	0.86773749	N/A	1	UNKNOWN: USER IMPORTED
N0662P04	2	85727367	2p11.2	0.953521264	N/A	0.953521264	N/A	1	UNKNOWN: USER IMPORTED
N0613B16	2	85797890	2p11.2	1.024807464	N/A	1.024807464	N/A	1	UNKNOWN: USER IMPORTED
N0361C10	2	86046565	2p11.2	1.386070279	N/A	1.386070279	N/A	1	UNKNOWN: USER IMPORTED
N0400I07	2	86103840	2p11.2	1.078407172	N/A	1.078407172	N/A	1	UNKNOWN: USER IMPORTED
N0555P20	2	86405675	2p11.1	1.312271596	N/A	1.312271596	N/A	1	UNKNOWN: USER IMPORTED
N0490F05	2	86541715	2p11.1	0.888838173	N/A	0.888838173	N/A	1	UNKNOWN: USER IMPORTED
N0699L10	2	86600243	2p11.1	0.923658152	N/A	0.923658152	N/A	1	UNKNOWN: USER IMPORTED
N0081F03	2	86824929	2p11.1	1.071813488	N/A	1.071813488	N/A	1	UNKNOWN: USER IMPORTED
N0117N23	2	87152549	2p11.1	1.133352554	N/A	1.133352554	N/A	1	UNKNOWN: USER IMPORTED
N0532O20	2	87616269	2p11.1	0.962907734	N/A	0.962907734	N/A	1	UNKNOWN: USER IMPORTED
N0517A04	2	87841013	2p11.1	1.187498679	N/A	1.187498679	N/A	1	UNKNOWN: USER IMPORTED
N0086I02	2	87932544	2p11.1	1.382870012	N/A	1.382870012	N/A	1	UNKNOWN: USER IMPORTED
N0363L04	2	88094994	2p11.1	0.946248409	N/A	0.946248409	N/A	1	UNKNOWN: USER IMPORTED
N0762A11	2	88267910	2p11.1	1.020309417	N/A	1.020309417	N/A	1	UNKNOWN: USER IMPORTED
N0554H10	2	88478153	2p11.1	0.929040438	N/A	0.929040438	N/A	1	UNKNOWN: USER IMPORTED
N0645N19	2	88540224	2p11.1	1.209243875	N/A	1.209243875	N/A	1	UNKNOWN: USER IMPORTED
N0157D12	2	88876121	2p11.1	1.327169355	N/A	1.327169355	N/A	1	UNKNOWN: USER IMPORTED
N0015J07	2	89025646	2p11.1	1.070879451	N/A	1.070879451	N/A	1	UNKNOWN: USER IMPORTED
N0294I20	2	89043572	2p11.1	0.933163391	N/A	0.933163391	N/A	1	UNKNOWN: USER IMPORTED
N0685C07	2	89273950	2p11.1	0.893856451	N/A	0.893856451	N/A	1	UNKNOWN: USER IMPORTED
N0447F08	2	89855728	2p11.1	1.015207342	N/A	1.015207342	N/A	1	UNKNOWN: USER IMPORTED
M2318O03	2	90947047	2q11.1	1.139314293	N/A	1.139314293	N/A	1	UNKNOWN: USER IMPORTED
N0575H03	2	91063031	2q11.1	0.799043222	N/A	0.799043222	N/A	1	UNKNOWN: USER IMPORTED
N0728I18	2	91097816	2q11.1	0.99051485	N/A	0.99051485	N/A	1	UNKNOWN: USER IMPORTED
N0577B06	2	91108965	2q11.1	0.736418112	N/A	0.736418112	N/A	1	UNKNOWN: USER IMPORTED
F0598F07	2	91109134	2q11.1	0.986434459	N/A	0.986434459	N/A	1	UNKNOWN: USER IMPORTED
N0494J22	2	91109134	2q11.1	0.900138419	N/A	0.900138419	N/A	1	UNKNOWN: USER IMPORTED
N0707D04	2	91111024	2q11.1	1.354674626	N/A	1.354674626	N/A	1	UNKNOWN: USER IMPORTED
N0761K20	2	91256082	2q11.1	0.921431747	N/A	0.921431747	N/A	1	UNKNOWN: USER IMPORTED
N0205B04	2	91344619	2q11.1	1.141202227	N/A	1.141202227	N/A	1	UNKNOWN: USER IMPORTED
M2057P20	2	91367204	2q11.1	0.880501062	N/A	0.880501062	N/A	1	UNKNOWN: USER IMPORTED
N0034O12	2	91407416	2q11.1	0.91586381	N/A	0.91586381	N/A	1	UNKNOWN: USER IMPORTED
N0271A22	2	91563761	2q11.1	1.04763617	N/A	1.04763617	N/A	1	UNKNOWN: USER IMPORTED
N0168J01	2	91568215	2q11.1	1.122452595	N/A	1.122452595	N/A	1	UNKNOWN: USER IMPORTED
N0739C22	2	91762056	2q11.1	0.952847769	N/A	0.952847769	N/A	1	UNKNOWN: USER IMPORTED
N0655L04	2	94794627	2q11.1	1.084904181	N/A	1.084904181	N/A	1	UNKNOWN: USER IMPORTED
N0327M19	2	94946975	2q11.1	0.91468869	N/A	0.91468869	N/A	1	UNKNOWN: USER IMPORTED
N0645D10	2	95090458	2q11.1	0.878286818	N/A	0.878286818	N/A	1	UNKNOWN: USER IMPORTED
N0715J06	2	95124031	2q11.1	1.03903487	N/A	1.03903487	N/A	1	UNKNOWN: USER IMPORTED
N0440D17	2	95610059	2q11.1	0.967025924	N/A	0.967025924	N/A	1	UNKNOWN: USER IMPORTED
N0180L02	2	95742756	2q11.1	1.074682175	N/A	1.074682175	N/A	1	UNKNOWN: USER IMPORTED
N0213I21	2	95790453	2q11.1	1.058976546	N/A	1.058976546	N/A	1	UNKNOWN: USER IMPORTED
N0810O11	2	95878461	2q11.1	1.145420945	N/A	1.145420945	N/A	1	UNKNOWN: USER IMPORTED
N0625O03	2	95982104	2q11.1	0.867502385	N/A	0.867502385	N/A	1	UNKNOWN: USER IMPORTED
N0035H01	2	96178437	2q11.2	0.899320618	N/A	0.899320618	N/A	1	UNKNOWN: USER IMPORTED
N0793A22	2	96409685	2q11.2	0.933486863	N/A	0.933486863	N/A	1	UNKNOWN: USER IMPORTED
N0067L23	2	96653285	2q11.2	1.123070759	N/A	1.123070759	N/A	1	UNKNOWN: USER IMPORTED
N0070O14	2	96737452	2q11.2	1.043765347	N/A	1.043765347	N/A	1	UNKNOWN: USER IMPORTED
N0200I04	2	96793460	2q11.2	1.050395513	N/A	1.050395513	N/A	1	UNKNOWN: USER IMPORTED
N0061O17	2	96887894	2q11.2	0.87871548	N/A	0.87871548	N/A	1	UNKNOWN: USER IMPORTED
N0723A11	2	97040382	2q11.2	0.965056818	N/A	0.965056818	N/A	1	UNKNOWN: USER IMPORTED
N0219H23	2	97078140	2q11.2	1.058509376	N/A	1.058509376	N/A	1	UNKNOWN: USER IMPORTED
N0297M15	2	97148899	2q11.2	1.06473733	N/A	1.06473733	N/A	1	UNKNOWN: USER IMPORTED
N0173F12	2	97171847	2q11.2	1.35408281	N/A	1.35408281	N/A	1	UNKNOWN: USER IMPORTED
N0474M15	2	97577687	2q11.2	0.923266885	N/A	0.923266885	N/A	1	UNKNOWN: USER IMPORTED
N0480K03	2	97583801	2q11.2	0.9789644	N/A	0.9789644	N/A	1	UNKNOWN: USER IMPORTED
N0014L05	2	97716587	2q11.2	1.016902146	N/A	1.016902146	N/A	1	UNKNOWN: USER IMPORTED
N0462C12	2	97753819	2q11.2	0.909491955	N/A	0.909491955	N/A	1	UNKNOWN: USER IMPORTED
N0762L12	2	97851212	2q11.2	0.906204537	N/A	0.906204537	N/A	1	UNKNOWN: USER IMPORTED
N0005K17	2	98247875	2q11.2	1.166610806	N/A	1.166610806	N/A	1	UNKNOWN: USER IMPORTED
N0629A22	2	98482711	2q11.2	0.891645247	N/A	0.891645247	N/A	1	UNKNOWN: USER IMPORTED
N0284J08	2	98572210	2q11.2	0.702650128	N/A	0.702650128	N/A	1	UNKNOWN: USER IMPORTED
N0779N18	2	98992151	2q11.2	1.056381877	N/A	1.056381877	N/A	1	UNKNOWN: USER IMPORTED
N0587L17	2	99246267	2q11.2	0.79121787	N/A	0.79121787	N/A	1	UNKNOWN: USER IMPORTED
N0342P21	2	99418457	2q11.2	0.893313278	N/A	0.893313278	N/A	1	UNKNOWN: USER IMPORTED
M2323N20	2	99498422	2q11.2	0.99451336	N/A	0.99451336	N/A	1	UNKNOWN: USER IMPORTED
N0063E01	2	99519051	2q11.2	0.997845063	N/A	0.997845063	N/A	1	UNKNOWN: USER IMPORTED
N0622B21	2	99641154	2q11.2	1.23056041	N/A	1.23056041	N/A	1	UNKNOWN: USER IMPORTED
N0609J13	2	99877869	2q11.2	1.129486494	N/A	1.129486494	N/A	1	UNKNOWN: USER IMPORTED
N0513F02	2	100062171	2q11.2	0.907318246	N/A	0.907318246	N/A	1	UNKNOWN: USER IMPORTED
N0285I04	2	100432705	2q11.2	1.443869654	N/A	1.443869654	N/A	1	UNKNOWN: USER IMPORTED
N0580J12	2	100659436	2q11.2	0.857398945	N/A	0.857398945	N/A	1	UNKNOWN: USER IMPORTED
N0473B22	2	100873773	2q11.2	0.942946804	N/A	0.942946804	N/A	1	UNKNOWN: USER IMPORTED
N0426K03	2	101128761	2q11.2	0.956475279	N/A	0.956475279	N/A	1	UNKNOWN: USER IMPORTED
N0115H21	2	101285671	2q12.1	0.805287695	N/A	0.805287695	N/A	1	UNKNOWN: USER IMPORTED
N0795H17	2	101836161	2q12.1	0.861605503	N/A	0.861605503	N/A	1	UNKNOWN: USER IMPORTED
N0445H21	2	102318492	2q12.1	1.284753151	N/A	1.284753151	N/A	1	UNKNOWN: USER IMPORTED
N0315O22	2	102448272	2q12.1	0.873774219	N/A	0.873774219	N/A	1	UNKNOWN: USER IMPORTED
N0308G20	2	102649607	2q12.1	0.863262386	N/A	0.863262386	N/A	1	UNKNOWN: USER IMPORTED
N0083A12	2	102811915	2q12.1	0.944246266	N/A	0.944246266	N/A	1	UNKNOWN: USER IMPORTED
N0681C10	2	102895284	2q12.1	1.024111269	N/A	1.024111269	N/A	1	UNKNOWN: USER IMPORTED
N0084E21	2	103019936	2q12.1	1.383191254	N/A	1.383191254	N/A	1	UNKNOWN: USER IMPORTED
N0561O17	2	103573933	2q12.1	0.844598891	N/A	0.844598891	N/A	1	UNKNOWN: USER IMPORTED
N0801D07	2	103597623	2q12.1	0.729016355	N/A	0.729016355	N/A	1	UNKNOWN: USER IMPORTED
N0336P15	2	103731306	2q12.1	0.897778248	N/A	0.897778248	N/A	1	UNKNOWN: USER IMPORTED
N0254B06	2	103915406	2q12.1	1.165409946	N/A	1.165409946	N/A	1	UNKNOWN: USER IMPORTED
N0668C17	2	104261084	2q12.1	0.863813667	N/A	0.863813667	N/A	1	UNKNOWN: USER IMPORTED
N0746L21	2	104486428	2q12.1	0.953344327	N/A	0.953344327	N/A	1	UNKNOWN: USER IMPORTED
N0435C14	2	104528070	2q12.1	0.883868538	N/A	0.883868538	N/A	1	UNKNOWN: USER IMPORTED
N0383L13	2	104665550	2q12.1	0.90893662	N/A	0.90893662	N/A	1	UNKNOWN: USER IMPORTED
N0574D15	2	105087795	2q12.1	1.007983008	N/A	1.007983008	N/A	1	UNKNOWN: USER IMPORTED
N0489N08	2	105222996	2q12.2	0.96391372	N/A	0.96391372	N/A	1	UNKNOWN: USER IMPORTED
N0379J23	2	105395159	2q12.2	1.245225091	N/A	1.245225091	N/A	1	UNKNOWN: USER IMPORTED
N0379J03	2	105498488	2q12.2	0.979231933	N/A	0.979231933	N/A	1	UNKNOWN: USER IMPORTED
N0642H05	2	105779161	2q12.2	0.768550495	N/A	0.768550495	N/A	1	UNKNOWN: USER IMPORTED
N0510L05	2	105889751	2q12.2	0.870204067	N/A	0.870204067	N/A	1	UNKNOWN: USER IMPORTED
N0512K10	2	106032238	2q12.2	1.009409417	N/A	1.009409417	N/A	1	UNKNOWN: USER IMPORTED
N0554D11	2	106307510	2q12.2	1.009915916	N/A	1.009915916	N/A	1	UNKNOWN: USER IMPORTED
N0441E13	2	106431708	2q12.2	0.929959273	N/A	0.929959273	N/A	1	UNKNOWN: USER IMPORTED
N0119I04	2	106516285	2q12.2	0.956135389	N/A	0.956135389	N/A	1	UNKNOWN: USER IMPORTED
N0448J14	2	106695335	2q12.2	1.065269256	N/A	1.065269256	N/A	1	UNKNOWN: USER IMPORTED
N0560L15	2	106927570	2q12.2	0.878591847	N/A	0.878591847	N/A	1	UNKNOWN: USER IMPORTED
N0725A12	2	107002050	2q12.2	0.946511585	N/A	0.946511585	N/A	1	UNKNOWN: USER IMPORTED
N0732M02	2	107273424	2q12.2	0.881496206	N/A	0.881496206	N/A	1	UNKNOWN: USER IMPORTED
N0650E14	2	107503296	2q12.3	0.873320223	N/A	0.873320223	N/A	1	UNKNOWN: USER IMPORTED
N0620M19	2	107940966	2q12.3	1.015007391	N/A	1.015007391	N/A	1	UNKNOWN: USER IMPORTED
N0603A19	2	108051366	2q12.3	0.88165328	N/A	0.88165328	N/A	1	UNKNOWN: USER IMPORTED
N0388D19	2	108332924	2q12.3	0.993074354	N/A	0.993074354	N/A	1	UNKNOWN: USER IMPORTED
N0346O19	2	108434975	2q12.3	0.967064028	N/A	0.967064028	N/A	1	UNKNOWN: USER IMPORTED
N0785G23	2	108685453	2q12.3	1.123994965	N/A	1.123994965	N/A	1	UNKNOWN: USER IMPORTED
N0694C03	2	108761567	2q12.3	1.04995459	N/A	1.04995459	N/A	1	UNKNOWN: USER IMPORTED
N0715B14	2	108835928	2q12.3	0.8170997	N/A	0.8170997	N/A	1	UNKNOWN: USER IMPORTED
N0540O03	2	109999863	2q12.3	0.891598632	N/A	0.891598632	N/A	1	UNKNOWN: USER IMPORTED
N0173N10	2	110039909	2q12.3	0.985701985	N/A	0.985701985	N/A	1	UNKNOWN: USER IMPORTED
N0640F24	2	110185744	2q14.1	0.884367123	N/A	0.884367123	N/A	1	UNKNOWN: USER IMPORTED
N0635B10	2	110281568	2q14.1	0.966702148	N/A	0.966702148	N/A	1	UNKNOWN: USER IMPORTED
N0385C23	2	110753793	2q14.1	1.010044717	N/A	1.010044717	N/A	1	UNKNOWN: USER IMPORTED
N0611D21	2	111215215	2q14.1	0.894690467	N/A	0.894690467	N/A	1	UNKNOWN: USER IMPORTED
N0167H02	2	111419849	2q14.1	0.877336264	N/A	0.877336264	N/A	1	UNKNOWN: USER IMPORTED
N0554O09	2	111501259	2q14.1	0.90760706	N/A	0.90760706	N/A	1	UNKNOWN: USER IMPORTED
N0137L18	2	111641137	2q14.1	0.903014403	N/A	0.903014403	N/A	1	UNKNOWN: USER IMPORTED
N0418P24	2	111731032	2q14.1	0.970036992	N/A	0.970036992	N/A	1	UNKNOWN: USER IMPORTED
N0068E19	2	112104518	2q14.1	1.122919765	N/A	1.122919765	N/A	1	UNKNOWN: USER IMPORTED
N0809E17	2	112482029	2q14.1	0.92924808	N/A	0.92924808	N/A	1	UNKNOWN: USER IMPORTED
N0628B07	2	112670584	2q14.1	0.926156245	N/A	0.926156245	N/A	1	UNKNOWN: USER IMPORTED
N0543D12	2	112858187	2q14.1	0.921003795	N/A	0.921003795	N/A	1	UNKNOWN: USER IMPORTED
N0119B10	2	112948447	2q14.1	1.274305161	N/A	1.274305161	N/A	1	UNKNOWN: USER IMPORTED
N0477F18	2	113072800	2q14.1	0.986488472	N/A	0.986488472	N/A	1	UNKNOWN: USER IMPORTED
N0309G22	2	113217010	2q14.1	1.110588907	N/A	1.110588907	N/A	1	UNKNOWN: USER IMPORTED
N0297B14	2	113333911	2q14.1	0.964530973	N/A	0.964530973	N/A	1	UNKNOWN: USER IMPORTED
N0072B09	2	113791359	2q14.1	1.07691081	N/A	1.07691081	N/A	1	UNKNOWN: USER IMPORTED
N0793H14	2	113796244	2q14.1	0.903388342	N/A	0.903388342	N/A	1	UNKNOWN: USER IMPORTED
N0065I12	2	113827137	2q14.1	1.058992355	N/A	1.058992355	N/A	1	UNKNOWN: USER IMPORTED
N0638N20	2	113976174	2q14.1	0.928343533	N/A	0.928343533	N/A	1	UNKNOWN: USER IMPORTED
N0020H11	2	114082554	2q14.1	1.059514957	N/A	1.059514957	N/A	1	UNKNOWN: USER IMPORTED
N0023J23	2	114300131	2q14.1	1.075148129	N/A	1.075148129	N/A	1	UNKNOWN: USER IMPORTED
N0033I22	2	114302586	2q14.1	0.930006598	N/A	0.930006598	N/A	1	UNKNOWN: USER IMPORTED
N0691N10	2	114581335	2q14.1	0.867960434	N/A	0.867960434	N/A	1	UNKNOWN: USER IMPORTED
N0475I16	2	114661209	2q14.1	0.942009322	N/A	0.942009322	N/A	1	UNKNOWN: USER IMPORTED
N0627I08	2	114743079	2q14.1	0.955340998	N/A	0.955340998	N/A	1	UNKNOWN: USER IMPORTED
N0321O23	2	114922787	2q14.1	0.803798021	N/A	0.803798021	N/A	1	UNKNOWN: USER IMPORTED
N0026P24	2	115148795	2q14.1	1.105254453	N/A	1.105254453	N/A	1	UNKNOWN: USER IMPORTED
N0142H08	2	115226999	2q14.1	0.988189336	N/A	0.988189336	N/A	1	UNKNOWN: USER IMPORTED
N0608N13	2	115388182	2q14.1	0.964250265	N/A	0.964250265	N/A	1	UNKNOWN: USER IMPORTED
N0509C02	2	115612201	2q14.1	1.106442443	N/A	1.106442443	N/A	1	UNKNOWN: USER IMPORTED
N0725F23	2	115616347	2q14.1	0.901797329	N/A	0.901797329	N/A	1	UNKNOWN: USER IMPORTED
N0062D24	2	115717021	2q14.1	0.796977946	N/A	0.796977946	N/A	1	UNKNOWN: USER IMPORTED
N0639D07	2	115740755	2q14.1	0.983916706	N/A	0.983916706	N/A	1	UNKNOWN: USER IMPORTED
N0115F20	2	115860112	2q14.1	1.277809443	N/A	1.277809443	N/A	1	UNKNOWN: USER IMPORTED
N0261I22	2	116278477	2q14.1	1.211405423	N/A	1.211405423	N/A	1	UNKNOWN: USER IMPORTED
N0154L10	2	116387706	2q14.1	1.134787506	N/A	1.134787506	N/A	1	UNKNOWN: USER IMPORTED
N0701B12	2	116610679	2q14.1	0.968280798	N/A	0.968280798	N/A	1	UNKNOWN: USER IMPORTED
N0731K11	2	116779771	2q14.1	0.9703556	N/A	0.9703556	N/A	1	UNKNOWN: USER IMPORTED
N0009D06	2	117053302	2q14.1	1.0060093	N/A	1.0060093	N/A	1	UNKNOWN: USER IMPORTED
N0583K02	2	117139064	2q14.1	0.955835732	N/A	0.955835732	N/A	1	UNKNOWN: USER IMPORTED
N0150F12	2	117190015	2q14.1	1.248487174	N/A	1.248487174	N/A	1	UNKNOWN: USER IMPORTED
N0625P17	2	117240482	2q14.1	1.113510189	N/A	1.113510189	N/A	1	UNKNOWN: USER IMPORTED
N0592B12	2	117474044	2q14.1	1.321532913	N/A	1.321532913	N/A	1	UNKNOWN: USER IMPORTED
N0321K13	2	117489744	2q14.1	0.90621467	N/A	0.90621467	N/A	1	UNKNOWN: USER IMPORTED
N0716B12	2	117511131	2q14.1	1.127068559	N/A	1.127068559	N/A	1	UNKNOWN: USER IMPORTED
N0814G20	2	117832088	2q14.1	0.841111836	N/A	0.841111836	N/A	1	UNKNOWN: USER IMPORTED
N0121A01	2	117855312	2q14.1	0.975631075	N/A	0.975631075	N/A	1	UNKNOWN: USER IMPORTED
N0584P12	2	117988482	2q14.1	1.01696907	N/A	1.01696907	N/A	1	UNKNOWN: USER IMPORTED
N0264N11	2	118157843	2q14.2	1.017008521	N/A	1.017008521	N/A	1	UNKNOWN: USER IMPORTED
N0307O02	2	118377384	2q14.2	1.228613699	N/A	1.228613699	N/A	1	UNKNOWN: USER IMPORTED
N0456F08	2	118538073	2q14.2	1.03157008	N/A	1.03157008	N/A	1	UNKNOWN: USER IMPORTED
N0098C01	2	118594724	2q14.2	0.915513483	N/A	0.915513483	N/A	1	UNKNOWN: USER IMPORTED
N0730J04	2	118791353	2q14.2	0.923352211	N/A	0.923352211	N/A	1	UNKNOWN: USER IMPORTED
N0041C17	2	119072861	2q14.2	0.956976904	N/A	0.956976904	N/A	1	UNKNOWN: USER IMPORTED
N0553P02	2	119198455	2q14.2	1.253120366	N/A	1.253120366	N/A	1	UNKNOWN: USER IMPORTED
N0416F04	2	119467513	2q14.2	0.979152889	N/A	0.979152889	N/A	1	UNKNOWN: USER IMPORTED
N0577C20	2	119555728	2q14.2	0.855147206	N/A	0.855147206	N/A	1	UNKNOWN: USER IMPORTED
N0222B01	2	119894595	2q14.2	0.828783005	N/A	0.828783005	N/A	1	UNKNOWN: USER IMPORTED
N0141F06	2	119974866	2q14.2	0.963254615	N/A	0.963254615	N/A	1	UNKNOWN: USER IMPORTED
N0646F20	2	120071112	2q14.2	1.245492624	N/A	1.245492624	N/A	1	UNKNOWN: USER IMPORTED
N0709H17	2	120273199	2q14.2	0.833546924	N/A	0.833546924	N/A	1	UNKNOWN: USER IMPORTED
N0733E21	2	120359380	2q14.2	0.867547987	N/A	0.867547987	N/A	1	UNKNOWN: USER IMPORTED
N0116A14	2	120410773	2q14.2	0.880334867	N/A	0.880334867	N/A	1	UNKNOWN: USER IMPORTED
N0152C04	2	120618239	2q14.2	0.730115877	N/A	0.730115877	N/A	1	UNKNOWN: USER IMPORTED
N0347L11	2	120709060	2q14.2	1.278223917	N/A	1.278223917	N/A	1	UNKNOWN: USER IMPORTED
N0190D23	2	120816769	2q14.2	0.833158798	N/A	0.833158798	N/A	1	UNKNOWN: USER IMPORTED
N0438O12	2	120819666	2q14.2	0.901932109	N/A	0.901932109	N/A	1	UNKNOWN: USER IMPORTED
N0213H22	2	121124538	2q14.2	0.954787893	N/A	0.954787893	N/A	1	UNKNOWN: USER IMPORTED
N0152B18	2	121231360	2q14.2	0.71102372	N/A	0.71102372	N/A	1	UNKNOWN: USER IMPORTED
N0297L15	2	121337964	2q14.2	0.852248927	N/A	0.852248927	N/A	1	UNKNOWN: USER IMPORTED
N0598J08	2	121627361	2q14.2	1.078299754	N/A	1.078299754	N/A	1	UNKNOWN: USER IMPORTED
N0795C01	2	121854904	2q14.2	1.045299712	N/A	1.045299712	N/A	1	UNKNOWN: USER IMPORTED
N0002M03	2	122005470	2q14.2	0.94000272	N/A	0.94000272	N/A	1	UNKNOWN: USER IMPORTED
N0385C15	2	122055541	2q14.2	0.890278192	N/A	0.890278192	N/A	1	UNKNOWN: USER IMPORTED
N0282H16	2	122224071	2q14.2	1.013719788	N/A	1.013719788	N/A	1	UNKNOWN: USER IMPORTED
N0360O17	2	122353484	2q14.2	0.953417899	N/A	0.953417899	N/A	1	UNKNOWN: USER IMPORTED
N0211O15	2	122532802	2q14.2	1.199814336	N/A	1.199814336	N/A	1	UNKNOWN: USER IMPORTED
M2022K06	2	122656563	2q14.2	0.843247036	N/A	0.843247036	N/A	1	UNKNOWN: USER IMPORTED
N0679P12	2	122842409	2q14.2	0.966836827	N/A	0.966836827	N/A	1	UNKNOWN: USER IMPORTED
N0649K01	2	122947677	2q14.2	0.918302823	N/A	0.918302823	N/A	1	UNKNOWN: USER IMPORTED
N0166P16	2	123169040	2q14.3	1.056780137	N/A	1.056780137	N/A	1	UNKNOWN: USER IMPORTED
N0664H20	2	123325730	2q14.3	1.392947103	N/A	1.392947103	N/A	1	UNKNOWN: USER IMPORTED
N0640F22	2	123481555	2q14.3	0.871366418	N/A	0.871366418	N/A	1	UNKNOWN: USER IMPORTED
N0054O05	2	123562667	2q14.3	0.968902914	N/A	0.968902914	N/A	1	UNKNOWN: USER IMPORTED
N0154O23	2	123704031	2q14.3	0.770185084	N/A	0.770185084	N/A	1	UNKNOWN: USER IMPORTED
N0423F22	2	123808410	2q14.3	0.840642639	N/A	0.840642639	N/A	1	UNKNOWN: USER IMPORTED
N0017O09	2	123959120	2q14.3	0.832238645	N/A	0.832238645	N/A	1	UNKNOWN: USER IMPORTED
N0730G16	2	124064048	2q14.3	0.876803224	N/A	0.876803224	N/A	1	UNKNOWN: USER IMPORTED
N0476H02	2	124170010	2q14.3	0.938216631	N/A	0.938216631	N/A	1	UNKNOWN: USER IMPORTED
N0314E14	2	124565714	2q14.3	1.209454659	N/A	1.209454659	N/A	1	UNKNOWN: USER IMPORTED
N0731N03	2	124645799	2q14.3	0.90161188	N/A	0.90161188	N/A	1	UNKNOWN: USER IMPORTED
N0001C10	2	124813441	2q14.3	1.070964069	N/A	1.070964069	N/A	1	UNKNOWN: USER IMPORTED
N0045D04	2	125052943	2q14.3	1.080719614	N/A	1.080719614	N/A	1	UNKNOWN: USER IMPORTED
N0666M02	2	125164971	2q14.3	1.048498458	N/A	1.048498458	N/A	1	UNKNOWN: USER IMPORTED
N0605O05	2	125283263	2q14.3	0.858678849	N/A	0.858678849	N/A	1	UNKNOWN: USER IMPORTED
N0732A07	2	125399499	2q14.3	1.3126202	N/A	1.3126202	N/A	1	UNKNOWN: USER IMPORTED
N0465G21	2	125864560	2q14.3	0.940706819	N/A	0.940706819	N/A	1	UNKNOWN: USER IMPORTED
N0514O01	2	125995559	2q14.3	1.09538997	N/A	1.09538997	N/A	1	UNKNOWN: USER IMPORTED
N0046G12	2	126151170	2q14.3	0.910957308	N/A	0.910957308	N/A	1	UNKNOWN: USER IMPORTED
N0704N17	2	126623616	2q14.3	0.946317826	N/A	0.946317826	N/A	1	UNKNOWN: USER IMPORTED
N0466M18	2	126664740	2q14.3	0.90062079	N/A	0.90062079	N/A	1	UNKNOWN: USER IMPORTED
N0507H23	2	126851643	2q14.3	0.938441399	N/A	0.938441399	N/A	1	UNKNOWN: USER IMPORTED
N0002M10	2	127005690	2q14.3	0.94299048	N/A	0.94299048	N/A	1	UNKNOWN: USER IMPORTED
N0027K19	2	127095552	2q14.3	1.000345284	N/A	1.000345284	N/A	1	UNKNOWN: USER IMPORTED
N0167B08	2	127186473	2q14.3	0.911779162	N/A	0.911779162	N/A	1	UNKNOWN: USER IMPORTED
N0048K07	2	127277664	2q14.3	1.062785958	N/A	1.062785958	N/A	1	UNKNOWN: USER IMPORTED
N0064D04	2	127521934	2q21.1	1.252481934	N/A	1.252481934	N/A	1	UNKNOWN: USER IMPORTED
N0437K23	2	127665027	2q21.1	0.882145785	N/A	0.882145785	N/A	1	UNKNOWN: USER IMPORTED
N0019E24	2	127763523	2q21.1	1.029310233	N/A	1.029310233	N/A	1	UNKNOWN: USER IMPORTED
N0420J17	2	127927995	2q21.1	0.934853817	N/A	0.934853817	N/A	1	UNKNOWN: USER IMPORTED
N0048B11	2	128124726	2q21.1	1.193149309	N/A	1.193149309	N/A	1	UNKNOWN: USER IMPORTED
N0037M21	2	128618501	2q21.1	1.095285085	N/A	1.095285085	N/A	1	UNKNOWN: USER IMPORTED
N0631J09	2	128782323	2q21.1	1.045437025	N/A	1.045437025	N/A	1	UNKNOWN: USER IMPORTED
N0535F09	2	128986159	2q21.1	0.962041392	N/A	0.962041392	N/A	1	UNKNOWN: USER IMPORTED
N0519F14	2	129330550	2q21.1	0.869591983	N/A	0.869591983	N/A	1	UNKNOWN: USER IMPORTED
N0136I05	2	129509320	2q21.1	1.447872521	N/A	1.447872521	N/A	1	UNKNOWN: USER IMPORTED
N0159J24	2	129587941	2q21.1	0.901186259	N/A	0.901186259	N/A	1	UNKNOWN: USER IMPORTED
N0440C08	2	129743885	2q21.1	0.892536012	N/A	0.892536012	N/A	1	UNKNOWN: USER IMPORTED
N0631F11	2	129839842	2q21.1	0.832951054	N/A	0.832951054	N/A	1	UNKNOWN: USER IMPORTED
N0652K09	2	130119667	2q21.1	0.874285978	N/A	0.874285978	N/A	1	UNKNOWN: USER IMPORTED
N0065C16	2	130168186	2q21.1	0.819932109	N/A	0.819932109	N/A	1	UNKNOWN: USER IMPORTED
N0744I06	2	130189391	2q21.1	0.842123194	N/A	0.842123194	N/A	1	UNKNOWN: USER IMPORTED
N0313B01	2	130589943	2q21.1	0.989825344	N/A	0.989825344	N/A	1	UNKNOWN: USER IMPORTED
N0468B05	2	130700896	2q21.1	1.113400643	N/A	1.113400643	N/A	1	UNKNOWN: USER IMPORTED
N0809N04	2	130771913	2q21.1	1.253014974	N/A	1.253014974	N/A	1	UNKNOWN: USER IMPORTED
N0637N07	2	130874146	2q21.1	1.162900807	N/A	1.162900807	N/A	1	UNKNOWN: USER IMPORTED
N0134G21	2	131413429	2q21.2	0.891851978	N/A	0.891851978	N/A	1	UNKNOWN: USER IMPORTED
N0195H18	2	131796389	2q21.2	1.36766013	N/A	1.36766013	N/A	1	UNKNOWN: USER IMPORTED
N0129L24	2	131926399	2q21.2	1.039381143	N/A	1.039381143	N/A	1	UNKNOWN: USER IMPORTED
N0487E11	2	132021842	2q21.2	0.882219762	N/A	0.882219762	N/A	1	UNKNOWN: USER IMPORTED
N0024O13	2	132202266	2q21.2	1.20893378	N/A	1.20893378	N/A	1	UNKNOWN: USER IMPORTED
N0432O20	2	132229912	2q21.2	0.937142646	N/A	0.937142646	N/A	1	UNKNOWN: USER IMPORTED
N0611E16	2	132391333	2q21.2	1.112432658	N/A	1.112432658	N/A	1	UNKNOWN: USER IMPORTED
N0025F05	2	132548206	2q21.2	1.310234694	N/A	1.310234694	N/A	1	UNKNOWN: USER IMPORTED
N0641A19	2	132600228	2q21.2	1.264497629	N/A	1.264497629	N/A	1	UNKNOWN: USER IMPORTED
N0184H16	2	132612286	2q21.2	0.939914961	N/A	0.939914961	N/A	1	UNKNOWN: USER IMPORTED
N0785J20	2	132737510	2q21.2	1.358575142	N/A	1.358575142	N/A	1	UNKNOWN: USER IMPORTED
N0629P16	2	132856625	2q21.2	0.95754146	N/A	0.95754146	N/A	1	UNKNOWN: USER IMPORTED
N0790H07	2	132867233	2q21.2	0.801050736	N/A	0.801050736	N/A	1	UNKNOWN: USER IMPORTED
N0725P16	2	132974742	2q21.2	0.850379234	N/A	0.850379234	N/A	1	UNKNOWN: USER IMPORTED
N0412C19	2	133127321	2q21.2	1.152413295	N/A	1.152413295	N/A	1	UNKNOWN: USER IMPORTED
N0001L22	2	133192124	2q21.2	0.740060215	N/A	0.740060215	N/A	1	UNKNOWN: USER IMPORTED
N0258B17	2	133305445	2q21.2	1.157422453	N/A	1.157422453	N/A	1	UNKNOWN: USER IMPORTED
N0351L15	2	133438767	2q21.2	1.103850916	N/A	1.103850916	N/A	1	UNKNOWN: USER IMPORTED
N0393D01	2	133584356	2q21.2	0.735431076	N/A	0.735431076	N/A	1	UNKNOWN: USER IMPORTED
N0736B01	2	133912469	2q21.2	1.204243838	N/A	1.204243838	N/A	1	UNKNOWN: USER IMPORTED
N0789J19	2	134027557	2q21.2	1.05481174	N/A	1.05481174	N/A	1	UNKNOWN: USER IMPORTED
N0279O20	2	134144100	2q21.2	0.864947643	N/A	0.864947643	N/A	1	UNKNOWN: USER IMPORTED
N0640C01	2	134202471	2q21.2	0.918931425	N/A	0.918931425	N/A	1	UNKNOWN: USER IMPORTED
N0295K01	2	134312083	2q21.2	1.083019286	N/A	1.083019286	N/A	1	UNKNOWN: USER IMPORTED
N0024I08	2	134376795	2q21.2	1.319387579	N/A	1.319387579	N/A	1	UNKNOWN: USER IMPORTED
N0261F18	2	134485847	2q21.2	1.032473816	N/A	1.032473816	N/A	1	UNKNOWN: USER IMPORTED
N0593G24	2	134598227	2q21.2	0.951251081	N/A	0.951251081	N/A	1	UNKNOWN: USER IMPORTED
N0114N04	2	135090575	2q21.3	1.312445898	N/A	1.312445898	N/A	1	UNKNOWN: USER IMPORTED
N0078E03	2	135251654	2q21.3	1.213258903	N/A	1.213258903	N/A	1	UNKNOWN: USER IMPORTED
N0129I07	2	135374657	2q21.3	0.951967543	N/A	0.951967543	N/A	1	UNKNOWN: USER IMPORTED
N0726P03	2	135528781	2q21.3	0.907283791	N/A	0.907283791	N/A	1	UNKNOWN: USER IMPORTED
N0245L20	2	135771618	2q21.3	1.032393252	N/A	1.032393252	N/A	1	UNKNOWN: USER IMPORTED
N0255F21	2	135871556	2q21.3	0.855821106	N/A	0.855821106	N/A	1	UNKNOWN: USER IMPORTED
N0375P16	2	135992329	2q21.3	1.026730157	N/A	1.026730157	N/A	1	UNKNOWN: USER IMPORTED
N0351J07	2	136095084	2q21.3	1.039241195	N/A	1.039241195	N/A	1	UNKNOWN: USER IMPORTED
N0117H09	2	136278579	2q21.3	1.140898212	N/A	1.140898212	N/A	1	UNKNOWN: USER IMPORTED
N0564I23	2	136464069	2q21.3	0.843545985	N/A	0.843545985	N/A	1	UNKNOWN: USER IMPORTED
N0073G13	2	136534114	2q21.3	0.949619938	N/A	0.949619938	N/A	1	UNKNOWN: USER IMPORTED
N0318L13	2	136664321	2q21.3	1.151599548	N/A	1.151599548	N/A	1	UNKNOWN: USER IMPORTED
N0726H03	2	136704657	2q21.3	0.85641799	N/A	0.85641799	N/A	1	UNKNOWN: USER IMPORTED
N0798L22	2	136708149	2q21.3	0.951571108	N/A	0.951571108	N/A	1	UNKNOWN: USER IMPORTED
M2240D02	2	136998165	2q22.1	0.939631011	N/A	0.939631011	N/A	1	UNKNOWN: USER IMPORTED
N0064J23	2	137132615	2q22.1	0.955954602	N/A	0.955954602	N/A	1	UNKNOWN: USER IMPORTED
N0630A15	2	137417648	2q22.1	0.880801024	N/A	0.880801024	N/A	1	UNKNOWN: USER IMPORTED
N0112N16	2	137589436	2q22.1	1.098320778	N/A	1.098320778	N/A	1	UNKNOWN: USER IMPORTED
N0470B05	2	137738482	2q22.1	1.346187534	N/A	1.346187534	N/A	1	UNKNOWN: USER IMPORTED
N0123N10	2	137952250	2q22.1	1.012091155	N/A	1.012091155	N/A	1	UNKNOWN: USER IMPORTED
N0291P01	2	138106890	2q22.1	0.768293096	N/A	0.768293096	N/A	1	UNKNOWN: USER IMPORTED
N0125M21	2	138581841	2q22.1	0.946450174	N/A	0.946450174	N/A	1	UNKNOWN: USER IMPORTED
N0054I13	2	138693411	2q22.1	0.992137481	N/A	0.992137481	N/A	1	UNKNOWN: USER IMPORTED
N0611J13	2	138865787	2q22.1	0.89842276	N/A	0.89842276	N/A	1	UNKNOWN: USER IMPORTED
N0062M14	2	139201958	2q22.1	1.170374515	N/A	1.170374515	N/A	1	UNKNOWN: USER IMPORTED
N0112L20	2	139273126	2q22.1	0.897202646	N/A	0.897202646	N/A	1	UNKNOWN: USER IMPORTED
N0381H18	2	139562806	2q22.1	1.129911102	N/A	1.129911102	N/A	1	UNKNOWN: USER IMPORTED
N0432O12	2	139631194	2q22.1	0.970822669	N/A	0.970822669	N/A	1	UNKNOWN: USER IMPORTED
N0015D09	2	139758801	2q22.1	0.998231973	N/A	0.998231973	N/A	1	UNKNOWN: USER IMPORTED
N0641H14	2	139879239	2q22.1	0.757549197	N/A	0.757549197	N/A	1	UNKNOWN: USER IMPORTED
N0171N08	2	140121652	2q22.1	0.747305911	N/A	0.747305911	N/A	1	UNKNOWN: USER IMPORTED
N0157J03	2	140181718	2q22.1	1.212803893	N/A	1.212803893	N/A	1	UNKNOWN: USER IMPORTED
N0606L09	2	140238393	2q22.1	1.04393975	N/A	1.04393975	N/A	1	UNKNOWN: USER IMPORTED
N0760M12	2	140554183	2q22.1	0.839410364	N/A	0.839410364	N/A	1	UNKNOWN: USER IMPORTED
N0350N01	2	140570901	2q22.1	0.837876101	N/A	0.837876101	N/A	1	UNKNOWN: USER IMPORTED
N0745P09	2	140777800	2q22.1	0.920911071	N/A	0.920911071	N/A	1	UNKNOWN: USER IMPORTED
N0738L06	2	140967852	2q22.1	1.340055547	N/A	1.340055547	N/A	1	UNKNOWN: USER IMPORTED
N0763L10	2	141014744	2q22.1	0.938784024	N/A	0.938784024	N/A	1	UNKNOWN: USER IMPORTED
N0419E18	2	141058429	2q22.1	0.917488568	N/A	0.917488568	N/A	1	UNKNOWN: USER IMPORTED
N0379K06	2	141134639	2q22.1	1.373779956	N/A	1.373779956	N/A	1	UNKNOWN: USER IMPORTED
N0605O14	2	141406553	2q22.2	0.9425225	N/A	0.9425225	N/A	1	UNKNOWN: USER IMPORTED
N0664P07	2	141605023	2q22.2	1.338750309	N/A	1.338750309	N/A	1	UNKNOWN: USER IMPORTED
N0707N09	2	141735956	2q22.2	0.782848331	N/A	0.782848331	N/A	1	UNKNOWN: USER IMPORTED
N0321H21	2	141947679	2q22.2	0.959611702	N/A	0.959611702	N/A	1	UNKNOWN: USER IMPORTED
N0177E14	2	142562192	2q22.3	0.960817123	N/A	0.960817123	N/A	1	UNKNOWN: USER IMPORTED
N0036M19	2	142657800	2q22.3	1.078992908	N/A	1.078992908	N/A	1	UNKNOWN: USER IMPORTED
N0662F15	2	143028518	2q22.3	1.00776888	N/A	1.00776888	N/A	1	UNKNOWN: USER IMPORTED
N0253K09	2	143184517	2q22.3	0.80597477	N/A	0.80597477	N/A	1	UNKNOWN: USER IMPORTED
M2130L12	2	143235709	2q22.3	1.01452498	N/A	1.01452498	N/A	1	UNKNOWN: USER IMPORTED
N0510J20	2	143364804	2q22.3	0.910854956	N/A	0.910854956	N/A	1	UNKNOWN: USER IMPORTED
N0799C14	2	143557526	2q22.3	1.148491499	N/A	1.148491499	N/A	1	UNKNOWN: USER IMPORTED
M2110I08	2	143699272	2q22.3	1.068779314	N/A	1.068779314	N/A	1	UNKNOWN: USER IMPORTED
N0115I12	2	143907907	2q22.3	1.222816128	N/A	1.222816128	N/A	1	UNKNOWN: USER IMPORTED
N0186C15	2	144049426	2q22.3	1.083597016	N/A	1.083597016	N/A	1	UNKNOWN: USER IMPORTED
N0434H14	2	144379841	2q22.3	0.924439978	N/A	0.924439978	N/A	1	UNKNOWN: USER IMPORTED
N0067P22	2	144430983	2q22.3	1.267615812	N/A	1.267615812	N/A	1	UNKNOWN: USER IMPORTED
N0718D07	2	144514768	2q22.3	1.194373477	N/A	1.194373477	N/A	1	UNKNOWN: USER IMPORTED
N0606F10	2	144609507	2q22.3	0.93290589	N/A	0.93290589	N/A	1	UNKNOWN: USER IMPORTED
N0158G12	2	144736051	2q22.3	0.818390751	N/A	0.818390751	N/A	1	UNKNOWN: USER IMPORTED
N0095O09	2	145039672	2q23.1	0.807679282	N/A	0.807679282	N/A	1	UNKNOWN: USER IMPORTED
N0328C22	2	145052917	2q23.1	0.897237101	N/A	0.897237101	N/A	1	UNKNOWN: USER IMPORTED
M2006I07	2	145344088	2q23.1	0.951992067	N/A	0.951992067	N/A	1	UNKNOWN: USER IMPORTED
N0357J09	2	145461854	2q23.1	0.82394815	N/A	0.82394815	N/A	1	UNKNOWN: USER IMPORTED
N0206I11	2	145792729	2q23.1	1.324828438	N/A	1.324828438	N/A	1	UNKNOWN: USER IMPORTED
N0624D15	2	146032753	2q23.1	0.880472688	N/A	0.880472688	N/A	1	UNKNOWN: USER IMPORTED
N0026J15	2	146188613	2q23.1	1.025114418	N/A	1.025114418	N/A	1	UNKNOWN: USER IMPORTED
N0114K22	2	146216574	2q23.1	1.026463435	N/A	1.026463435	N/A	1	UNKNOWN: USER IMPORTED
N0707K03	2	146376576	2q23.2	0.909717939	N/A	0.909717939	N/A	1	UNKNOWN: USER IMPORTED
N0077P13	2	146439446	2q23.2	1.041793504	N/A	1.041793504	N/A	1	UNKNOWN: USER IMPORTED
N0320H11	2	146546347	2q23.2	0.874943664	N/A	0.874943664	N/A	1	UNKNOWN: USER IMPORTED
N0015I03	2	146729599	2q23.2	1.111642117	N/A	1.111642117	N/A	1	UNKNOWN: USER IMPORTED
N0614N07	2	146823592	2q23.2	0.816151173	N/A	0.816151173	N/A	1	UNKNOWN: USER IMPORTED
N0439K17	2	147115984	2q23.2	1.125385328	N/A	1.125385328	N/A	1	UNKNOWN: USER IMPORTED
N0259M09	2	147827877	2q23.3	1.194920704	N/A	1.194920704	N/A	1	UNKNOWN: USER IMPORTED
N0143E10	2	147955945	2q23.3	0.936500769	N/A	0.936500769	N/A	1	UNKNOWN: USER IMPORTED
N0593F02	2	148148669	2q23.3	0.872761848	N/A	0.872761848	N/A	1	UNKNOWN: USER IMPORTED
N0125A06	2	148291212	2q23.3	1.050596366	N/A	1.050596366	N/A	1	UNKNOWN: USER IMPORTED
M2011N05	2	148418905	2q23.3	1.074881103	N/A	1.074881103	N/A	1	UNKNOWN: USER IMPORTED
N0107H08	2	148562306	2q23.3	0.913929766	N/A	0.913929766	N/A	1	UNKNOWN: USER IMPORTED
N0072H23	2	148824886	2q23.3	0.891000735	N/A	0.891000735	N/A	1	UNKNOWN: USER IMPORTED
N0617E18	2	148914476	2q23.3	1.225092189	N/A	1.225092189	N/A	1	UNKNOWN: USER IMPORTED
N0599E12	2	149036156	2q23.3	0.985007817	N/A	0.985007817	N/A	1	UNKNOWN: USER IMPORTED
N0780J17	2	149084404	2q23.3	1.158103447	N/A	1.158103447	N/A	1	UNKNOWN: USER IMPORTED
N0659J19	2	149269717	2q23.3	0.878950585	N/A	0.878950585	N/A	1	UNKNOWN: USER IMPORTED
N0469G04	2	149314143	2q23.3	1.013800519	N/A	1.013800519	N/A	1	UNKNOWN: USER IMPORTED
N0785J16	2	149457860	2q23.3	1.094326829	N/A	1.094326829	N/A	1	UNKNOWN: USER IMPORTED
N0021C06	2	149553703	2q23.3	0.858874433	N/A	0.858874433	N/A	1	UNKNOWN: USER IMPORTED
N0541O14	2	149878857	2q23.3	1.075931171	N/A	1.075931171	N/A	1	UNKNOWN: USER IMPORTED
N0343B21	2	149994797	2q23.3	1.16348553	N/A	1.16348553	N/A	1	UNKNOWN: USER IMPORTED
N0621O06	2	150036787	2q23.3	0.921398711	N/A	0.921398711	N/A	1	UNKNOWN: USER IMPORTED
N0489G12	2	150170418	2q23.3	0.932446016	N/A	0.932446016	N/A	1	UNKNOWN: USER IMPORTED
N0269L24	2	150309569	2q23.3	0.939533017	N/A	0.939533017	N/A	1	UNKNOWN: USER IMPORTED
N0279C03	2	150611765	2q23.3	1.027837685	N/A	1.027837685	N/A	1	UNKNOWN: USER IMPORTED
N0714M08	2	150679575	2q23.3	0.999964454	N/A	0.999964454	N/A	1	UNKNOWN: USER IMPORTED
M2021O11	2	150827508	2q23.3	0.976909459	N/A	0.976909459	N/A	1	UNKNOWN: USER IMPORTED
N0062P16	2	150858927	2q23.3	0.591175851	N/A	0.591175851	N/A	1	UNKNOWN: USER IMPORTED
N0021M18	2	151120793	2q23.3	1.240516908	N/A	1.240516908	N/A	1	UNKNOWN: USER IMPORTED
N0454F04	2	151184209	2q23.3	0.956438493	N/A	0.956438493	N/A	1	UNKNOWN: USER IMPORTED
N0022J23	2	151338279	2q23.3	1.358064396	N/A	1.358064396	N/A	1	UNKNOWN: USER IMPORTED
N0720N12	2	151490418	2q23.3	1.089246329	N/A	1.089246329	N/A	1	UNKNOWN: USER IMPORTED
N0147I08	2	151600649	2q23.3	0.93225246	N/A	0.93225246	N/A	1	UNKNOWN: USER IMPORTED
N0078F07	2	151849091	2q23.3	0.769271011	N/A	0.769271011	N/A	1	UNKNOWN: USER IMPORTED
N0619C24	2	152201325	2q24.1	0.88038351	N/A	0.88038351	N/A	1	UNKNOWN: USER IMPORTED
N0600C17	2	152253779	2q24.1	1.034429647	N/A	1.034429647	N/A	1	UNKNOWN: USER IMPORTED
N0346A19	2	152427059	2q24.1	0.841097649	N/A	0.841097649	N/A	1	UNKNOWN: USER IMPORTED
N0185M22	2	152626905	2q24.1	0.864000129	N/A	0.864000129	N/A	1	UNKNOWN: USER IMPORTED
N0274B24	2	152751906	2q24.1	0.816789605	N/A	0.816789605	N/A	1	UNKNOWN: USER IMPORTED
N0764F09	2	152867995	2q24.1	0.864695311	N/A	0.864695311	N/A	1	UNKNOWN: USER IMPORTED
N0804I20	2	152995322	2q24.1	0.840261607	N/A	0.840261607	N/A	1	UNKNOWN: USER IMPORTED
N0352J13	2	153033562	2q24.1	0.998537305	N/A	0.998537305	N/A	1	UNKNOWN: USER IMPORTED
N0447P16	2	153158381	2q24.1	1.318582952	N/A	1.318582952	N/A	1	UNKNOWN: USER IMPORTED
N0056I19	2	153303671	2q24.1	0.748875643	N/A	0.748875643	N/A	1	UNKNOWN: USER IMPORTED
N0150L12	2	153434134	2q24.1	1.14205043	N/A	1.14205043	N/A	1	UNKNOWN: USER IMPORTED
N0107D18	2	153793272	2q24.1	0.786073933	N/A	0.786073933	N/A	1	UNKNOWN: USER IMPORTED
N0005G15	2	153861210	2q24.1	0.783005406	N/A	0.783005406	N/A	1	UNKNOWN: USER IMPORTED
N0410A14	2	153977896	2q24.1	0.845639636	N/A	0.845639636	N/A	1	UNKNOWN: USER IMPORTED
N0074P18	2	154176547	2q24.1	0.874134984	N/A	0.874134984	N/A	1	UNKNOWN: USER IMPORTED
N0745F05	2	154395294	2q24.1	1.121195998	N/A	1.121195998	N/A	1	UNKNOWN: USER IMPORTED
N0343H02	2	154500510	2q24.1	0.988141099	N/A	0.988141099	N/A	1	UNKNOWN: USER IMPORTED
N0261E11	2	154603623	2q24.1	1.250900042	N/A	1.250900042	N/A	1	UNKNOWN: USER IMPORTED
N0044N06	2	154825559	2q24.1	0.711627697	N/A	0.711627697	N/A	1	UNKNOWN: USER IMPORTED
N0326C07	2	154875347	2q24.1	0.842565029	N/A	0.842565029	N/A	1	UNKNOWN: USER IMPORTED
N0223F06	2	154984593	2q24.1	1.053004876	N/A	1.053004876	N/A	1	UNKNOWN: USER IMPORTED
N0196C20	2	155040906	2q24.1	1.060611844	N/A	1.060611844	N/A	1	UNKNOWN: USER IMPORTED
N0187G20	2	155143595	2q24.1	1.082130042	N/A	1.082130042	N/A	1	UNKNOWN: USER IMPORTED
N0633H24	2	155147020	2q24.1	0.891234827	N/A	0.891234827	N/A	1	UNKNOWN: USER IMPORTED
N0155D01	2	155483621	2q24.1	1.15829599	N/A	1.15829599	N/A	1	UNKNOWN: USER IMPORTED
N0157M22	2	155554863	2q24.1	0.848562236	N/A	0.848562236	N/A	1	UNKNOWN: USER IMPORTED
N0621K10	2	155634080	2q24.1	1.041967401	N/A	1.041967401	N/A	1	UNKNOWN: USER IMPORTED
N0325I24	2	155841659	2q24.1	1.108237147	N/A	1.108237147	N/A	1	UNKNOWN: USER IMPORTED
N0280K06	2	156050161	2q24.1	1.002664413	N/A	1.002664413	N/A	1	UNKNOWN: USER IMPORTED
N0183E18	2	156524741	2q24.1	1.155752396	N/A	1.155752396	N/A	1	UNKNOWN: USER IMPORTED
N0737D07	2	156699489	2q24.1	0.886872208	N/A	0.886872208	N/A	1	UNKNOWN: USER IMPORTED
N0079L12	2	156723670	2q24.1	1.180504302	N/A	1.180504302	N/A	1	UNKNOWN: USER IMPORTED
N0498C14	2	156841597	2q24.2	0.828809353	N/A	0.828809353	N/A	1	UNKNOWN: USER IMPORTED
N0300B13	2	157391233	2q24.2	1.063251811	N/A	1.063251811	N/A	1	UNKNOWN: USER IMPORTED
N0177D03	2	157550383	2q24.2	1.103707117	N/A	1.103707117	N/A	1	UNKNOWN: USER IMPORTED
M2015J08	2	157828878	2q24.2	0.957348512	N/A	0.957348512	N/A	1	UNKNOWN: USER IMPORTED
N0346F16	2	157886385	2q24.2	1.034458731	N/A	1.034458731	N/A	1	UNKNOWN: USER IMPORTED
N0715G20	2	157951256	2q24.2	0.997293579	N/A	0.997293579	N/A	1	UNKNOWN: USER IMPORTED
N0736C14	2	157984523	2q24.2	0.999719519	N/A	0.999719519	N/A	1	UNKNOWN: USER IMPORTED
N0023J04	2	158117566	2q24.2	1.138246186	N/A	1.138246186	N/A	1	UNKNOWN: USER IMPORTED
N0368O12	2	158233776	2q24.2	0.821037711	N/A	0.821037711	N/A	1	UNKNOWN: USER IMPORTED
N0149E11	2	158256537	2q24.2	1.03398842	N/A	1.03398842	N/A	1	UNKNOWN: USER IMPORTED
N0081P01	2	158643906	2q24.2	0.954836839	N/A	0.954836839	N/A	1	UNKNOWN: USER IMPORTED
N0379B20	2	158790442	2q24.2	0.795879437	N/A	0.795879437	N/A	1	UNKNOWN: USER IMPORTED
N0286M12	2	158984066	2q24.2	1.180565105	N/A	1.180565105	N/A	1	UNKNOWN: USER IMPORTED
N0275B11	2	159288942	2q24.2	0.803178843	N/A	0.803178843	N/A	1	UNKNOWN: USER IMPORTED
N0720M21	2	159735146	2q24.2	0.968388419	N/A	0.968388419	N/A	1	UNKNOWN: USER IMPORTED
N0015B15	2	159821027	2q24.2	0.770721164	N/A	0.770721164	N/A	1	UNKNOWN: USER IMPORTED
N0137B08	2	159878914	2q24.2	1.333375319	N/A	1.333375319	N/A	1	UNKNOWN: USER IMPORTED
N0706G02	2	159984328	2q24.2	0.869038675	N/A	0.869038675	N/A	1	UNKNOWN: USER IMPORTED
N0252I24	2	160052290	2q24.2	1.011719294	N/A	1.011719294	N/A	1	UNKNOWN: USER IMPORTED
N0434E04	2	160146781	2q24.2	0.969692543	N/A	0.969692543	N/A	1	UNKNOWN: USER IMPORTED
N0383M20	2	160197666	2q24.2	0.821234307	N/A	0.821234307	N/A	1	UNKNOWN: USER IMPORTED
N0703K10	2	160396031	2q24.2	0.929901814	N/A	0.929901814	N/A	1	UNKNOWN: USER IMPORTED
N0050J20	2	160512585	2q24.3	1.068042989	N/A	1.068042989	N/A	1	UNKNOWN: USER IMPORTED
N0662D15	2	160586365	2q24.3	1.128798406	N/A	1.128798406	N/A	1	UNKNOWN: USER IMPORTED
N0626C09	2	160783870	2q24.3	1.211224028	N/A	1.211224028	N/A	1	UNKNOWN: USER IMPORTED
N0280B22	2	161186250	2q24.3	1.195875312	N/A	1.195875312	N/A	1	UNKNOWN: USER IMPORTED
N0390H05	2	161326760	2q24.3	0.985853891	N/A	0.985853891	N/A	1	UNKNOWN: USER IMPORTED
N0630J13	2	161505288	2q24.3	0.899972224	N/A	0.899972224	N/A	1	UNKNOWN: USER IMPORTED
N0717C22	2	161536982	2q24.3	0.787800739	N/A	0.787800739	N/A	1	UNKNOWN: USER IMPORTED
N0020D08	2	161547412	2q24.3	1.032407135	N/A	1.032407135	N/A	1	UNKNOWN: USER IMPORTED
N0130J08	2	161714751	2q24.3	0.907576659	N/A	0.907576659	N/A	1	UNKNOWN: USER IMPORTED
N0350H05	2	161810630	2q24.3	1.109387743	N/A	1.109387743	N/A	1	UNKNOWN: USER IMPORTED
N0606C11	2	161896309	2q24.3	1.043342462	N/A	1.043342462	N/A	1	UNKNOWN: USER IMPORTED
N0759G22	2	161999757	2q24.3	0.932963552	N/A	0.932963552	N/A	1	UNKNOWN: USER IMPORTED
N0408O15	2	162221989	2q24.3	1.055523541	N/A	1.055523541	N/A	1	UNKNOWN: USER IMPORTED
N0668H08	2	162443823	2q24.3	1.193879959	N/A	1.193879959	N/A	1	UNKNOWN: USER IMPORTED
N0017I18	2	162532805	2q24.3	0.799175976	N/A	0.799175976	N/A	1	UNKNOWN: USER IMPORTED
N0279F04	2	162638277	2q24.3	0.92262602	N/A	0.92262602	N/A	1	UNKNOWN: USER IMPORTED
N0345J09	2	162771844	2q24.3	1.22791649	N/A	1.22791649	N/A	1	UNKNOWN: USER IMPORTED
N0067G13	2	162876665	2q24.3	0.757188433	N/A	0.757188433	N/A	1	UNKNOWN: USER IMPORTED
N0079L13	2	162966292	2q24.3	1.264152065	N/A	1.264152065	N/A	1	UNKNOWN: USER IMPORTED
N0656P17	2	163173880	2q24.3	0.977786847	N/A	0.977786847	N/A	1	UNKNOWN: USER IMPORTED
N0641G08	2	163195181	2q24.3	0.915097185	N/A	0.915097185	N/A	1	UNKNOWN: USER IMPORTED
N0141N05	2	163384948	2q24.3	1.10438497	N/A	1.10438497	N/A	1	UNKNOWN: USER IMPORTED
N0629M23	2	163426326	2q24.3	0.977806406	N/A	0.977806406	N/A	1	UNKNOWN: USER IMPORTED
N0410P11	2	163530133	2q24.3	1.237666259	N/A	1.237666259	N/A	1	UNKNOWN: USER IMPORTED
N0738N19	2	163749673	2q24.3	0.848753766	N/A	0.848753766	N/A	1	UNKNOWN: USER IMPORTED
N0072N22	2	163897011	2q24.3	0.996851642	N/A	0.996851642	N/A	1	UNKNOWN: USER IMPORTED
N0368L21	2	164011740	2q24.3	0.91094008	N/A	0.91094008	N/A	1	UNKNOWN: USER IMPORTED
N0603H03	2	164294945	2q24.3	1.080481164	N/A	1.080481164	N/A	1	UNKNOWN: USER IMPORTED
N0132J19	2	164412760	2q24.3	0.948267678	N/A	0.948267678	N/A	1	UNKNOWN: USER IMPORTED
N0252L06	2	164467672	2q24.3	1.180298585	N/A	1.180298585	N/A	1	UNKNOWN: USER IMPORTED
N0760O07	2	164835297	2q24.3	0.95230267	N/A	0.95230267	N/A	1	UNKNOWN: USER IMPORTED
N0637J07	2	164976796	2q24.3	0.86874682	N/A	0.86874682	N/A	1	UNKNOWN: USER IMPORTED
N0721B14	2	165107852	2q24.3	1.294831255	N/A	1.294831255	N/A	1	UNKNOWN: USER IMPORTED
N0794G22	2	165134345	2q24.3	0.871516399	N/A	0.871516399	N/A	1	UNKNOWN: USER IMPORTED
N0624F04	2	165201077	2q24.3	0.914538911	N/A	0.914538911	N/A	1	UNKNOWN: USER IMPORTED
N0452N17	2	165318005	2q24.3	1.113752996	N/A	1.113752996	N/A	1	UNKNOWN: USER IMPORTED
N0743K19	2	165513711	2q24.3	1.187615218	N/A	1.187615218	N/A	1	UNKNOWN: USER IMPORTED
N0718J11	2	165686315	2q24.3	1.186026232	N/A	1.186026232	N/A	1	UNKNOWN: USER IMPORTED
N0640F17	2	165784086	2q24.3	1.257678568	N/A	1.257678568	N/A	1	UNKNOWN: USER IMPORTED
N0719O01	2	165917587	2q24.3	1.003911555	N/A	1.003911555	N/A	1	UNKNOWN: USER IMPORTED
N0454K09	2	166019905	2q24.3	1.009826252	N/A	1.009826252	N/A	1	UNKNOWN: USER IMPORTED
N0422D18	2	166091773	2q24.3	1.237006546	N/A	1.237006546	N/A	1	UNKNOWN: USER IMPORTED
N0603P03	2	166489423	2q31.1	0.953832778	N/A	0.953832778	N/A	1	UNKNOWN: USER IMPORTED
N0346O12	2	166636013	2q31.1	0.78454575	N/A	0.78454575	N/A	1	UNKNOWN: USER IMPORTED
N0584A12	2	166887039	2q31.1	1.113388685	N/A	1.113388685	N/A	1	UNKNOWN: USER IMPORTED
N0746P05	2	166951187	2q31.1	0.93402193	N/A	0.93402193	N/A	1	UNKNOWN: USER IMPORTED
N0604J02	2	167549957	2q31.1	0.907718532	N/A	0.907718532	N/A	1	UNKNOWN: USER IMPORTED
N0625D18	2	167659749	2q31.1	1.103355675	N/A	1.103355675	N/A	1	UNKNOWN: USER IMPORTED
N0786A06	2	167913092	2q31.1	0.867615884	N/A	0.867615884	N/A	1	UNKNOWN: USER IMPORTED
N0092F18	2	168015807	2q31.1	1.236725838	N/A	1.236725838	N/A	1	UNKNOWN: USER IMPORTED
N0460N09	2	168167960	2q31.1	0.85802319	N/A	0.85802319	N/A	1	UNKNOWN: USER IMPORTED
N0043I18	2	168588919	2q31.1	0.98989091	N/A	0.98989091	N/A	1	UNKNOWN: USER IMPORTED
N0185A03	2	168748114	2q31.1	0.766588583	N/A	0.766588583	N/A	1	UNKNOWN: USER IMPORTED
N0434H02	2	168813219	2q31.1	1.080521497	N/A	1.080521497	N/A	1	UNKNOWN: USER IMPORTED
N0241K21	2	169122246	2q31.1	0.898434921	N/A	0.898434921	N/A	1	UNKNOWN: USER IMPORTED
N0011N16	2	169155396	2q31.1	1.046745912	N/A	1.046745912	N/A	1	UNKNOWN: USER IMPORTED
N0656M07	2	169537398	2q31.1	0.843181167	N/A	0.843181167	N/A	1	UNKNOWN: USER IMPORTED
M2015F04	2	169626918	2q31.1	1.14637454	N/A	1.14637454	N/A	1	UNKNOWN: USER IMPORTED
N0341C21	2	169737977	2q31.1	0.923759997	N/A	0.923759997	N/A	1	UNKNOWN: USER IMPORTED
N0166N08	2	169839279	2q31.1	0.883176396	N/A	0.883176396	N/A	1	UNKNOWN: USER IMPORTED
N0807C18	2	170079900	2q31.1	0.942828136	N/A	0.942828136	N/A	1	UNKNOWN: USER IMPORTED
N0112M13	2	170345541	2q31.1	1.004431107	N/A	1.004431107	N/A	1	UNKNOWN: USER IMPORTED
N0619P07	2	170563732	2q31.1	0.990748841	N/A	0.990748841	N/A	1	UNKNOWN: USER IMPORTED
N0178D14	2	170690394	2q31.1	0.949991343	N/A	0.949991343	N/A	1	UNKNOWN: USER IMPORTED
N0718H11	2	170948343	2q31.1	0.868840052	N/A	0.868840052	N/A	1	UNKNOWN: USER IMPORTED
N0730I24	2	171010315	2q31.1	0.890812246	N/A	0.890812246	N/A	1	UNKNOWN: USER IMPORTED
N0642I08	2	171148037	2q31.1	1.144144081	N/A	1.144144081	N/A	1	UNKNOWN: USER IMPORTED
N0081F17	2	171370708	2q31.1	0.801234159	N/A	0.801234159	N/A	1	UNKNOWN: USER IMPORTED
N0608P21	2	171681353	2q31.1	0.867172022	N/A	0.867172022	N/A	1	UNKNOWN: USER IMPORTED
M2245O19	2	171772366	2q31.1	0.897997139	N/A	0.897997139	N/A	1	UNKNOWN: USER IMPORTED
N0465K11	2	172069585	2q31.1	1.030757447	N/A	1.030757447	N/A	1	UNKNOWN: USER IMPORTED
N0181J06	2	172157740	2q31.1	0.749498874	N/A	0.749498874	N/A	1	UNKNOWN: USER IMPORTED
N0742P17	2	172214760	2q31.1	1.343375394	N/A	1.343375394	N/A	1	UNKNOWN: USER IMPORTED
N0793M13	2	172311296	2q31.1	0.910050329	N/A	0.910050329	N/A	1	UNKNOWN: USER IMPORTED
N0176L20	2	172389463	2q31.1	0.873044582	N/A	0.873044582	N/A	1	UNKNOWN: USER IMPORTED
N0561E03	2	172431848	2q31.1	0.860666096	N/A	0.860666096	N/A	1	UNKNOWN: USER IMPORTED
N0703L16	2	172525176	2q31.1	0.873814754	N/A	0.873814754	N/A	1	UNKNOWN: USER IMPORTED
N0435J05	2	172612050	2q31.1	0.95394648	N/A	0.95394648	N/A	1	UNKNOWN: USER IMPORTED
N0099O03	2	172873572	2q31.1	0.846598298	N/A	0.846598298	N/A	1	UNKNOWN: USER IMPORTED
N0182F08	2	172983633	2q31.1	1.090279778	N/A	1.090279778	N/A	1	UNKNOWN: USER IMPORTED
N0744C22	2	173053881	2q31.1	1.169945853	N/A	1.169945853	N/A	1	UNKNOWN: USER IMPORTED
N0001E20	2	173131559	2q31.1	0.806126777	N/A	0.806126777	N/A	1	UNKNOWN: USER IMPORTED
N0366L15	2	173380212	2q31.1	1.209626934	N/A	1.209626934	N/A	1	UNKNOWN: USER IMPORTED
N0184N02	2	173466253	2q31.1	1.083081711	N/A	1.083081711	N/A	1	UNKNOWN: USER IMPORTED
N0170N21	2	173795213	2q31.1	1.119778274	N/A	1.119778274	N/A	1	UNKNOWN: USER IMPORTED
N0003K18	2	173883488	2q31.1	1.3047685	N/A	1.3047685	N/A	1	UNKNOWN: USER IMPORTED
N0723F22	2	174162594	2q31.1	0.945595891	N/A	0.945595891	N/A	1	UNKNOWN: USER IMPORTED
N0158L08	2	174250984	2q31.1	0.911875434	N/A	0.911875434	N/A	1	UNKNOWN: USER IMPORTED
N0509J10	2	174311849	2q31.1	0.950010293	N/A	0.950010293	N/A	1	UNKNOWN: USER IMPORTED
N0114P04	2	174386594	2q31.1	0.785249038	N/A	0.785249038	N/A	1	UNKNOWN: USER IMPORTED
N0357M16	2	174487778	2q31.1	1.051028372	N/A	1.051028372	N/A	1	UNKNOWN: USER IMPORTED
N0368N06	2	174620647	2q31.1	1.086894264	N/A	1.086894264	N/A	1	UNKNOWN: USER IMPORTED
N0805I06	2	174720180	2q31.2	0.925630502	N/A	0.925630502	N/A	1	UNKNOWN: USER IMPORTED
N0135M14	2	174951216	2q31.2	1.01493919	N/A	1.01493919	N/A	1	UNKNOWN: USER IMPORTED
N0451F14	2	174954709	2q31.2	0.823434364	N/A	0.823434364	N/A	1	UNKNOWN: USER IMPORTED
M2008B06	2	175092841	2q31.2	1.123431524	N/A	1.123431524	N/A	1	UNKNOWN: USER IMPORTED
N0572N21	2	175133108	2q31.2	0.843000784	N/A	0.843000784	N/A	1	UNKNOWN: USER IMPORTED
N0388J07	2	175532809	2q31.2	0.895719051	N/A	0.895719051	N/A	1	UNKNOWN: USER IMPORTED
N0153D03	2	175703393	2q31.2	1.038026451	N/A	1.038026451	N/A	1	UNKNOWN: USER IMPORTED
N0062O19	2	175939960	2q31.2	0.996795703	N/A	0.996795703	N/A	1	UNKNOWN: USER IMPORTED
N0499M11	2	176159647	2q31.2	1.019581635	N/A	1.019581635	N/A	1	UNKNOWN: USER IMPORTED
N0205B19	2	176234179	2q31.2	1.13327351	N/A	1.13327351	N/A	1	UNKNOWN: USER IMPORTED
N0143A20	2	176390405	2q31.2	1.105141157	N/A	1.105141157	N/A	1	UNKNOWN: USER IMPORTED
N0102C23	2	176431924	2q31.2	0.884480622	N/A	0.884480622	N/A	1	UNKNOWN: USER IMPORTED
N0538A12	2	176481860	2q31.2	0.917338081	N/A	0.917338081	N/A	1	UNKNOWN: USER IMPORTED
N0736I20	2	176615746	2q31.2	0.930376078	N/A	0.930376078	N/A	1	UNKNOWN: USER IMPORTED
N0118L09	2	176683837	2q31.2	1.192042694	N/A	1.192042694	N/A	1	UNKNOWN: USER IMPORTED
N0144H07	2	177017575	2q31.2	0.763445066	N/A	0.763445066	N/A	1	UNKNOWN: USER IMPORTED
N0324L17	2	177314725	2q31.2	1.106369581	N/A	1.106369581	N/A	1	UNKNOWN: USER IMPORTED
N0017C10	2	177339767	2q31.2	1.117548829	N/A	1.117548829	N/A	1	UNKNOWN: USER IMPORTED
N0632P05	2	177507955	2q31.3	0.839674858	N/A	0.839674858	N/A	1	UNKNOWN: USER IMPORTED
N0278E08	2	177518844	2q31.3	1.013369364	N/A	1.013369364	N/A	1	UNKNOWN: USER IMPORTED
N0332M03	2	177834692	2q31.3	1.043250953	N/A	1.043250953	N/A	1	UNKNOWN: USER IMPORTED
N0483K11	2	177934652	2q31.3	1.372248733	N/A	1.372248733	N/A	1	UNKNOWN: USER IMPORTED
N0114B16	2	178049688	2q31.3	0.748676006	N/A	0.748676006	N/A	1	UNKNOWN: USER IMPORTED
N0447E16	2	178051678	2q31.3	0.841006444	N/A	0.841006444	N/A	1	UNKNOWN: USER IMPORTED
N0582F20	2	178175625	2q31.3	1.109027282	N/A	1.109027282	N/A	1	UNKNOWN: USER IMPORTED
N0599C07	2	178325960	2q31.3	0.953106182	N/A	0.953106182	N/A	1	UNKNOWN: USER IMPORTED
N0091J18	2	178429736	2q31.3	0.85296539	N/A	0.85296539	N/A	1	UNKNOWN: USER IMPORTED
N0696G20	2	178648257	2q31.3	0.87885938	N/A	0.87885938	N/A	1	UNKNOWN: USER IMPORTED
N0318F05	2	178780161	2q31.3	0.913063627	N/A	0.913063627	N/A	1	UNKNOWN: USER IMPORTED
N0374C05	2	178933858	2q31.3	1.069869108	N/A	1.069869108	N/A	1	UNKNOWN: USER IMPORTED
N0166L08	2	179143097	2q31.3	0.995226579	N/A	0.995226579	N/A	1	UNKNOWN: USER IMPORTED
N0065L03	2	179222164	2q31.3	0.970019562	N/A	0.970019562	N/A	1	UNKNOWN: USER IMPORTED
N0702K16	2	179315140	2q31.3	1.085480796	N/A	1.085480796	N/A	1	UNKNOWN: USER IMPORTED
N0210A07	2	179441886	2q31.3	0.978739124	N/A	0.978739124	N/A	1	UNKNOWN: USER IMPORTED
N0592D06	2	179591647	2q31.3	1.1477193	N/A	1.1477193	N/A	1	UNKNOWN: USER IMPORTED
N0013O12	2	179803038	2q32.1	1.183577896	N/A	1.183577896	N/A	1	UNKNOWN: USER IMPORTED
N0213O07	2	180015775	2q32.1	0.932039041	N/A	0.932039041	N/A	1	UNKNOWN: USER IMPORTED
N0535B12	2	180201131	2q32.1	0.837738281	N/A	0.837738281	N/A	1	UNKNOWN: USER IMPORTED
N0519M06	2	180305150	2q32.1	1.276462655	N/A	1.276462655	N/A	1	UNKNOWN: USER IMPORTED
N0662N14	2	180911990	2q32.1	0.862309805	N/A	0.862309805	N/A	1	UNKNOWN: USER IMPORTED
N0600I19	2	181031638	2q32.1	1.128536953	N/A	1.128536953	N/A	1	UNKNOWN: USER IMPORTED
N0020H13	2	181235156	2q32.1	1.080956948	N/A	1.080956948	N/A	1	UNKNOWN: USER IMPORTED
N0742J19	2	181331704	2q32.1	0.962542105	N/A	0.962542105	N/A	1	UNKNOWN: USER IMPORTED
N0444D21	2	182152632	2q32.1	0.955339984	N/A	0.955339984	N/A	1	UNKNOWN: USER IMPORTED
N0358M09	2	182243483	2q32.1	1.414766276	N/A	1.414766276	N/A	1	UNKNOWN: USER IMPORTED
N0165K16	2	182270087	2q32.1	0.865585062	N/A	0.865585062	N/A	1	UNKNOWN: USER IMPORTED
N0614B23	2	182607116	2q32.1	1.189848717	N/A	1.189848717	N/A	1	UNKNOWN: USER IMPORTED
N0366L05	2	182658757	2q32.1	0.99026343	N/A	0.99026343	N/A	1	UNKNOWN: USER IMPORTED
N0061N13	2	182702506	2q32.1	0.869615291	N/A	0.869615291	N/A	1	UNKNOWN: USER IMPORTED
N0101O07	2	182770207	2q32.1	1.145208134	N/A	1.145208134	N/A	1	UNKNOWN: USER IMPORTED
N0782K23	2	182944383	2q32.1	1.077242997	N/A	1.077242997	N/A	1	UNKNOWN: USER IMPORTED
N0120D08	2	183078112	2q32.1	0.964045562	N/A	0.964045562	N/A	1	UNKNOWN: USER IMPORTED
N0163C12	2	183153781	2q32.1	1.110890592	N/A	1.110890592	N/A	1	UNKNOWN: USER IMPORTED
N0114E07	2	183226736	2q32.1	0.982963011	N/A	0.982963011	N/A	1	UNKNOWN: USER IMPORTED
N0188I14	2	183348813	2q32.1	1.051187473	N/A	1.051187473	N/A	1	UNKNOWN: USER IMPORTED
N0475K05	2	183441102	2q32.1	0.929701671	N/A	0.929701671	N/A	1	UNKNOWN: USER IMPORTED
N0072K01	2	183675783	2q32.1	1.209919802	N/A	1.209919802	N/A	1	UNKNOWN: USER IMPORTED
N0398A17	2	183977693	2q32.1	1.06835805	N/A	1.06835805	N/A	1	UNKNOWN: USER IMPORTED
N0024P01	2	184120915	2q32.1	0.826555587	N/A	0.826555587	N/A	1	UNKNOWN: USER IMPORTED
N0596J02	2	184671415	2q32.1	1.118793265	N/A	1.118793265	N/A	1	UNKNOWN: USER IMPORTED
N0147B05	2	185139091	2q32.1	0.854400342	N/A	0.854400342	N/A	1	UNKNOWN: USER IMPORTED
N0114I18	2	185309437	2q32.1	1.178577859	N/A	1.178577859	N/A	1	UNKNOWN: USER IMPORTED
N0621M06	2	185600447	2q32.2	0.908836295	N/A	0.908836295	N/A	1	UNKNOWN: USER IMPORTED
N0740F11	2	185793281	2q32.2	1.103066456	N/A	1.103066456	N/A	1	UNKNOWN: USER IMPORTED
N0263B22	2	185941636	2q32.2	1.178186693	N/A	1.178186693	N/A	1	UNKNOWN: USER IMPORTED
N0466K09	2	186136078	2q32.2	0.89076867	N/A	0.89076867	N/A	1	UNKNOWN: USER IMPORTED
N0442A16	2	186325939	2q32.2	1.138756931	N/A	1.138756931	N/A	1	UNKNOWN: USER IMPORTED
N0175O15	2	186333865	2q32.2	1.323868763	N/A	1.323868763	N/A	1	UNKNOWN: USER IMPORTED
N0017H09	2	186536717	2q32.2	1.258870308	N/A	1.258870308	N/A	1	UNKNOWN: USER IMPORTED
N0346D09	2	186575022	2q32.2	0.953794979	N/A	0.953794979	N/A	1	UNKNOWN: USER IMPORTED
N0335G13	2	186745791	2q32.2	1.010968012	N/A	1.010968012	N/A	1	UNKNOWN: USER IMPORTED
N0654M09	2	186897661	2q32.2	0.852521528	N/A	0.852521528	N/A	1	UNKNOWN: USER IMPORTED
M2130H04	2	186993786	2q32.2	0.949806603	N/A	0.949806603	N/A	1	UNKNOWN: USER IMPORTED
N0639N24	2	187072788	2q32.2	0.940343623	N/A	0.940343623	N/A	1	UNKNOWN: USER IMPORTED
N0321O17	2	187295495	2q32.2	1.496041707	N/A	1.496041707	N/A	1	UNKNOWN: USER IMPORTED
N0016M14	2	187410025	2q32.2	0.962280652	N/A	0.962280652	N/A	1	UNKNOWN: USER IMPORTED
N0221H08	2	187954241	2q32.3	0.711190929	N/A	0.711190929	N/A	1	UNKNOWN: USER IMPORTED
N0147A23	2	188043203	2q32.3	1.498223523	N/A	1.498223523	N/A	1	UNKNOWN: USER IMPORTED
N0483I19	2	188146579	2q32.3	0.977852616	N/A	0.977852616	N/A	1	UNKNOWN: USER IMPORTED
N0104A23	2	188232457	2q32.3	1.119923188	N/A	1.119923188	N/A	1	UNKNOWN: USER IMPORTED
M2026G23	2	188276032	2q32.3	0.8799285	N/A	0.8799285	N/A	1	UNKNOWN: USER IMPORTED
M2055F07	2	188374385	2q32.3	0.911351514	N/A	0.911351514	N/A	1	UNKNOWN: USER IMPORTED
N0619M03	2	188441699	2q32.3	0.875942861	N/A	0.875942861	N/A	1	UNKNOWN: USER IMPORTED
N0224E23	2	188612965	2q32.3	1.186989961	N/A	1.186989961	N/A	1	UNKNOWN: USER IMPORTED
N0480D05	2	188817059	2q32.3	1.012915954	N/A	1.012915954	N/A	1	UNKNOWN: USER IMPORTED
N0489J10	2	188871256	2q32.3	0.760175889	N/A	0.760175889	N/A	1	UNKNOWN: USER IMPORTED
N0324H23	2	189028517	2q32.3	1.246986352	N/A	1.246986352	N/A	1	UNKNOWN: USER IMPORTED
N0004B16	2	189171797	2q32.3	1.08165142	N/A	1.08165142	N/A	1	UNKNOWN: USER IMPORTED
N0089E07	2	189429133	2q32.3	0.809518574	N/A	0.809518574	N/A	1	UNKNOWN: USER IMPORTED
N0325O22	2	189561382	2q32.3	1.106433323	N/A	1.106433323	N/A	1	UNKNOWN: USER IMPORTED
N0634B17	2	189794105	2q32.3	0.959151626	N/A	0.959151626	N/A	1	UNKNOWN: USER IMPORTED
N0258I06	2	190035024	2q32.3	0.772539175	N/A	0.772539175	N/A	1	UNKNOWN: USER IMPORTED
N0370B09	2	190115523	2q32.3	0.973648389	N/A	0.973648389	N/A	1	UNKNOWN: USER IMPORTED
N0720A21	2	190238732	2q32.3	1.182424665	N/A	1.182424665	N/A	1	UNKNOWN: USER IMPORTED
N0746M15	2	190281452	2q32.3	1.270017533	N/A	1.270017533	N/A	1	UNKNOWN: USER IMPORTED
N0088L20	2	190411689	2q32.3	1.316849052	N/A	1.316849052	N/A	1	UNKNOWN: USER IMPORTED
N0455J20	2	190555302	2q32.3	0.905304651	N/A	0.905304651	N/A	1	UNKNOWN: USER IMPORTED
N0204O22	2	190558041	2q32.3	0.981917705	N/A	0.981917705	N/A	1	UNKNOWN: USER IMPORTED
N0325E03	2	190834520	2q32.3	0.877199457	N/A	0.877199457	N/A	1	UNKNOWN: USER IMPORTED
N0601P22	2	191003593	2q32.3	1.019850323	N/A	1.019850323	N/A	1	UNKNOWN: USER IMPORTED
N0627I23	2	191084417	2q32.3	1.247346104	N/A	1.247346104	N/A	1	UNKNOWN: USER IMPORTED
N0458H06	2	191219619	2q32.3	0.855574854	N/A	0.855574854	N/A	1	UNKNOWN: USER IMPORTED
M2010B16	2	191266287	2q32.3	0.913349502	N/A	0.913349502	N/A	1	UNKNOWN: USER IMPORTED
N0432O10	2	191402887	2q32.3	0.939209443	N/A	0.939209443	N/A	1	UNKNOWN: USER IMPORTED
N0109O15	2	191537171	2q32.3	0.873373932	N/A	0.873373932	N/A	1	UNKNOWN: USER IMPORTED
N0655H02	2	191831614	2q32.3	1.006880669	N/A	1.006880669	N/A	1	UNKNOWN: USER IMPORTED
N0461O24	2	192365233	2q32.3	1.140585076	N/A	1.140585076	N/A	1	UNKNOWN: USER IMPORTED
N0109P24	2	192503364	2q32.3	1.3245984	N/A	1.3245984	N/A	1	UNKNOWN: USER IMPORTED
N0439G23	2	193044649	2q33.1	0.965649749	N/A	0.965649749	N/A	1	UNKNOWN: USER IMPORTED
N0163C15	2	193540483	2q33.1	1.292334277	N/A	1.292334277	N/A	1	UNKNOWN: USER IMPORTED
N0716O07	2	193683312	2q33.1	0.877305862	N/A	0.877305862	N/A	1	UNKNOWN: USER IMPORTED
N0601F13	2	193816110	2q33.1	1.125105634	N/A	1.125105634	N/A	1	UNKNOWN: USER IMPORTED
N0543P01	2	194034510	2q33.1	1.26844172	N/A	1.26844172	N/A	1	UNKNOWN: USER IMPORTED
N0720C14	2	194506812	2q33.1	1.185643173	N/A	1.185643173	N/A	1	UNKNOWN: USER IMPORTED
N0745B11	2	194562427	2q33.1	1.104301467	N/A	1.104301467	N/A	1	UNKNOWN: USER IMPORTED
N0057M11	2	194761317	2q33.1	1.085298691	N/A	1.085298691	N/A	1	UNKNOWN: USER IMPORTED
N0318O13	2	194837891	2q33.1	1.05380474	N/A	1.05380474	N/A	1	UNKNOWN: USER IMPORTED
N0320M13	2	195023026	2q33.1	1.278259385	N/A	1.278259385	N/A	1	UNKNOWN: USER IMPORTED
N0125N08	2	195128381	2q33.1	0.851330801	N/A	0.851330801	N/A	1	UNKNOWN: USER IMPORTED
N0401C14	2	195416840	2q33.1	0.85310017	N/A	0.85310017	N/A	1	UNKNOWN: USER IMPORTED
N0465F22	2	195480045	2q33.1	0.851044014	N/A	0.851044014	N/A	1	UNKNOWN: USER IMPORTED
N0047K18	2	195602368	2q33.1	1.219289552	N/A	1.219289552	N/A	1	UNKNOWN: USER IMPORTED
N0149P12	2	196082691	2q33.1	1.310837657	N/A	1.310837657	N/A	1	UNKNOWN: USER IMPORTED
N0753O08	2	196165853	2q33.1	0.931367674	N/A	0.931367674	N/A	1	UNKNOWN: USER IMPORTED
N0144O17	2	196244721	2q33.1	1.106127788	N/A	1.106127788	N/A	1	UNKNOWN: USER IMPORTED
N0613B19	2	196343122	2q33.1	1.354963441	N/A	1.354963441	N/A	1	UNKNOWN: USER IMPORTED
N0809N02	2	196437250	2q33.1	1.064504252	N/A	1.064504252	N/A	1	UNKNOWN: USER IMPORTED
N0641O13	2	196687079	2q33.1	0.862355407	N/A	0.862355407	N/A	1	UNKNOWN: USER IMPORTED
N0709C07	2	196895577	2q33.1	1.247504192	N/A	1.247504192	N/A	1	UNKNOWN: USER IMPORTED
N0595C23	2	197034217	2q33.1	0.909830425	N/A	0.909830425	N/A	1	UNKNOWN: USER IMPORTED
N0178K18	2	197128973	2q33.1	0.946220744	N/A	0.946220744	N/A	1	UNKNOWN: USER IMPORTED
N0111K22	2	197228905	2q33.1	1.014873695	N/A	1.014873695	N/A	1	UNKNOWN: USER IMPORTED
N0308G19	2	197410832	2q33.1	0.855117818	N/A	0.855117818	N/A	1	UNKNOWN: USER IMPORTED
N0555H24	2	197488369	2q33.1	0.984620198	N/A	0.984620198	N/A	1	UNKNOWN: USER IMPORTED
N0654I17	2	197751368	2q33.1	1.134499705	N/A	1.134499705	N/A	1	UNKNOWN: USER IMPORTED
N0370D13	2	198327207	2q33.1	1.04119206	N/A	1.04119206	N/A	1	UNKNOWN: USER IMPORTED
N0002C13	2	198552157	2q33.1	0.869166361	N/A	0.869166361	N/A	1	UNKNOWN: USER IMPORTED
N0293N10	2	198666745	2q33.1	1.187190611	N/A	1.187190611	N/A	1	UNKNOWN: USER IMPORTED
N0723N18	2	199020083	2q33.1	0.945822281	N/A	0.945822281	N/A	1	UNKNOWN: USER IMPORTED
N0488O13	2	199184585	2q33.1	0.929522606	N/A	0.929522606	N/A	1	UNKNOWN: USER IMPORTED
N0205N08	2	199389227	2q33.1	0.962801227	N/A	0.962801227	N/A	1	UNKNOWN: USER IMPORTED
N0087H17	2	199517053	2q33.2	0.967814134	N/A	0.967814134	N/A	1	UNKNOWN: USER IMPORTED
N0654A24	2	199592751	2q33.2	1.005132743	N/A	1.005132743	N/A	1	UNKNOWN: USER IMPORTED
N0472L21	2	199719580	2q33.2	0.994187151	N/A	0.994187151	N/A	1	UNKNOWN: USER IMPORTED
N0342I17	2	200023080	2q33.2	1.013282838	N/A	1.013282838	N/A	1	UNKNOWN: USER IMPORTED
N0023F11	2	200267824	2q33.2	1.121675329	N/A	1.121675329	N/A	1	UNKNOWN: USER IMPORTED
N0640C12	2	200395521	2q33.2	1.184484875	N/A	1.184484875	N/A	1	UNKNOWN: USER IMPORTED
N0403D18	2	200539231	2q33.2	1.039048145	N/A	1.039048145	N/A	1	UNKNOWN: USER IMPORTED
N0579D19	2	200690567	2q33.2	1.045153582	N/A	1.045153582	N/A	1	UNKNOWN: USER IMPORTED
N0598A08	2	200697693	2q33.2	1.08534936	N/A	1.08534936	N/A	1	UNKNOWN: USER IMPORTED
N0451N12	2	200796954	2q33.2	0.901035264	N/A	0.901035264	N/A	1	UNKNOWN: USER IMPORTED
N0782K18	2	200933969	2q33.2	1.012439711	N/A	1.012439711	N/A	1	UNKNOWN: USER IMPORTED
N0707M15	2	201008558	2q33.2	0.865177682	N/A	0.865177682	N/A	1	UNKNOWN: USER IMPORTED
N0006G22	2	201063599	2q33.2	0.882964599	N/A	0.882964599	N/A	1	UNKNOWN: USER IMPORTED
N0743P15	2	201181451	2q33.2	1.16323117	N/A	1.16323117	N/A	1	UNKNOWN: USER IMPORTED
N0663N02	2	201532123	2q33.2	0.9344361	N/A	0.9344361	N/A	1	UNKNOWN: USER IMPORTED
N0109J10	2	201674997	2q33.2	0.96112813	N/A	0.96112813	N/A	1	UNKNOWN: USER IMPORTED
N0013J08	2	201811843	2q33.3	0.912443638	N/A	0.912443638	N/A	1	UNKNOWN: USER IMPORTED
N0155P18	2	202015058	2q33.3	0.973423722	N/A	0.973423722	N/A	1	UNKNOWN: USER IMPORTED
N0015C10	2	202068514	2q33.3	0.9610123	N/A	0.9610123	N/A	1	UNKNOWN: USER IMPORTED
N0790H05	2	202127402	2q33.3	0.829765988	N/A	0.829765988	N/A	1	UNKNOWN: USER IMPORTED
N0666O20	2	202259567	2q33.3	1.15403775	N/A	1.15403775	N/A	1	UNKNOWN: USER IMPORTED
N0396E09	2	202562041	2q33.3	0.834532947	N/A	0.834532947	N/A	1	UNKNOWN: USER IMPORTED
N0059N16	2	202606086	2q33.3	1.1708011495	0.191231239888684	1.1708011495	0.191231239888684	2	UNKNOWN: USER IMPORTED
N0304I20	2	202660225	2q33.3	0.755892314	N/A	0.755892314	N/A	1	UNKNOWN: USER IMPORTED
N0588N21	2	202755034	2q33.3	0.812478669	N/A	0.812478669	N/A	1	UNKNOWN: USER IMPORTED
N0686O06	2	203090013	2q33.3	0.987228243	N/A	0.987228243	N/A	1	UNKNOWN: USER IMPORTED
N0154B13	2	203143147	2q33.3	0.768482598	N/A	0.768482598	N/A	1	UNKNOWN: USER IMPORTED
N0368D01	2	203277641	2q33.3	1.072646287	N/A	1.072646287	N/A	1	UNKNOWN: USER IMPORTED
N0096E08	2	203814119	2q33.3	0.733805608	N/A	0.733805608	N/A	1	UNKNOWN: USER IMPORTED
N0299K04	2	203883684	2q33.3	0.948784403	N/A	0.948784403	N/A	1	UNKNOWN: USER IMPORTED
N0033N04	2	203946655	2q33.3	0.905177978	N/A	0.905177978	N/A	1	UNKNOWN: USER IMPORTED
N0320B20	2	204102909	2q33.3	1.075442619	N/A	1.075442619	N/A	1	UNKNOWN: USER IMPORTED
N0711B14	2	204281159	2q33.3	0.980705495	N/A	0.980705495	N/A	1	UNKNOWN: USER IMPORTED
N0278L16	2	204670371	2q33.3	1.035144691	N/A	1.035144691	N/A	1	UNKNOWN: USER IMPORTED
N0350L16	2	204862602	2q33.3	0.958990092	N/A	0.958990092	N/A	1	UNKNOWN: USER IMPORTED
N0628O12	2	204966701	2q33.3	1.073684296	N/A	1.073684296	N/A	1	UNKNOWN: USER IMPORTED
N0458E09	2	205167379	2q33.3	0.860743113	N/A	0.860743113	N/A	1	UNKNOWN: USER IMPORTED
N0259I20	2	205258291	2q33.3	0.801265574	N/A	0.801265574	N/A	1	UNKNOWN: USER IMPORTED
N0015J24	2	205430623	2q36.1	1.133292764	N/A	1.133292764	N/A	1	UNKNOWN: USER IMPORTED
N0291P02	2	205578770	2q36.1	0.775780991	N/A	0.775780991	N/A	1	UNKNOWN: USER IMPORTED
N0458C09	2	205847047	2q36.1	0.884860641	N/A	0.884860641	N/A	1	UNKNOWN: USER IMPORTED
N0707P09	2	206123134	2q36.1	1.12169357	N/A	1.12169357	N/A	1	UNKNOWN: USER IMPORTED
N0312E05	2	206154726	2q36.1	1.174248682	N/A	1.174248682	N/A	1	UNKNOWN: USER IMPORTED
N0001I13	2	206211441	2q36.1	0.785507451	N/A	0.785507451	N/A	1	UNKNOWN: USER IMPORTED
N0475D24	2	206308290	2q36.1	0.989577571	N/A	0.989577571	N/A	1	UNKNOWN: USER IMPORTED
N0048O16	2	206404725	2q36.1	0.835376082	N/A	0.835376082	N/A	1	UNKNOWN: USER IMPORTED
N0101I10	2	207110840	2q36.1	0.866231601	N/A	0.866231601	N/A	1	UNKNOWN: USER IMPORTED
N0698O13	2	207218704	2q36.1	0.972354399	N/A	0.972354399	N/A	1	UNKNOWN: USER IMPORTED
N0220E19	2	207452239	2q36.1	0.969772702	N/A	0.969772702	N/A	1	UNKNOWN: USER IMPORTED
N0016J17	2	207516133	2q36.1	1.001252972	N/A	1.001252972	N/A	1	UNKNOWN: USER IMPORTED
N0655B14	2	207535834	2q36.1	0.950716419	N/A	0.950716419	N/A	1	UNKNOWN: USER IMPORTED
N0380E13	2	207597522	2q36.1	0.982615825	N/A	0.982615825	N/A	1	UNKNOWN: USER IMPORTED
N0096E16	2	207692053	2q36.1	1.171431475	N/A	1.171431475	N/A	1	UNKNOWN: USER IMPORTED
N0810D03	2	208033349	2q36.1	0.860248581	N/A	0.860248581	N/A	1	UNKNOWN: USER IMPORTED
N0703O08	2	208140770	2q36.1	0.937546378	N/A	0.937546378	N/A	1	UNKNOWN: USER IMPORTED
N0747P08	2	208305915	2q36.1	0.888772303	N/A	0.888772303	N/A	1	UNKNOWN: USER IMPORTED
N0267J20	2	208592626	2q36.1	0.787413627	N/A	0.787413627	N/A	1	UNKNOWN: USER IMPORTED
N0140C04	2	208970820	2q36.1	1.068850555	N/A	1.068850555	N/A	1	UNKNOWN: USER IMPORTED
N0611J23	2	209210132	2q36.1	1.072790694	N/A	1.072790694	N/A	1	UNKNOWN: USER IMPORTED
N0707O14	2	209539698	2q36.1	0.868633321	N/A	0.868633321	N/A	1	UNKNOWN: USER IMPORTED
N0343H20	2	209586325	2q36.1	1.025075099	N/A	1.025075099	N/A	1	UNKNOWN: USER IMPORTED
N0735P12	2	209817998	2q36.1	0.905989699	N/A	0.905989699	N/A	1	UNKNOWN: USER IMPORTED
N0679E21	2	209974512	2q36.1	1.054473472	N/A	1.054473472	N/A	1	UNKNOWN: USER IMPORTED
M2170O12	2	210006938	2q36.1	0.758546367	N/A	0.758546367	N/A	1	UNKNOWN: USER IMPORTED
N0731K24	2	210036825	2q36.1	1.062498664	N/A	1.062498664	N/A	1	UNKNOWN: USER IMPORTED
N0017G23	2	210392586	2q36.1	0.997339891	N/A	0.997339891	N/A	1	UNKNOWN: USER IMPORTED
N0186D21	2	210698718	2q36.1	1.008930573	N/A	1.008930573	N/A	1	UNKNOWN: USER IMPORTED
N0572D20	2	210819305	2q36.1	1.125568751	N/A	1.125568751	N/A	1	UNKNOWN: USER IMPORTED
N0466H22	2	210881874	2q36.1	0.972576128	N/A	0.972576128	N/A	1	UNKNOWN: USER IMPORTED
N0159B07	2	210963274	2q36.1	0.960097519	N/A	0.960097519	N/A	1	UNKNOWN: USER IMPORTED
N0118C14	2	211274272	2q36.1	1.049437865	N/A	1.049437865	N/A	1	UNKNOWN: USER IMPORTED
N0624E24	2	211454361	2q36.1	-0.315253657	N/A	-0.315253657	N/A	1	UNKNOWN: USER IMPORTED
N0159H13	2	211755626	2q36.1	1.058803764	N/A	1.058803764	N/A	1	UNKNOWN: USER IMPORTED
N0651G12	2	211879346	2q36.1	0.898234271	N/A	0.898234271	N/A	1	UNKNOWN: USER IMPORTED
N0043M04	2	211906507	2q36.1	1.147373736	N/A	1.147373736	N/A	1	UNKNOWN: USER IMPORTED
N0300D24	2	212127258	2q36.1	0.924025707	N/A	0.924025707	N/A	1	UNKNOWN: USER IMPORTED
N0342B02	2	212198424	2q36.1	1.025709578	N/A	1.025709578	N/A	1	UNKNOWN: USER IMPORTED
N0500L17	2	212366294	2q36.1	0.815827903	N/A	0.815827903	N/A	1	UNKNOWN: USER IMPORTED
N0135I03	2	212601256	2q36.1	0.850856538	N/A	0.850856538	N/A	1	UNKNOWN: USER IMPORTED
N0258O11	2	212795863	2q36.1	0.894748229	N/A	0.894748229	N/A	1	UNKNOWN: USER IMPORTED
N0641C18	2	212957567	2q36.1	1.040716277	N/A	1.040716277	N/A	1	UNKNOWN: USER IMPORTED
N0609G05	2	213192270	2q36.1	1.112956375	N/A	1.112956375	N/A	1	UNKNOWN: USER IMPORTED
N0678F16	2	213287059	2q36.1	0.881813395	N/A	0.881813395	N/A	1	UNKNOWN: USER IMPORTED
N0329G09	2	213458895	2q36.1	1.051920555	N/A	1.051920555	N/A	1	UNKNOWN: USER IMPORTED
N0059D12	2	213551735	2q36.1	0.764101739	N/A	0.764101739	N/A	1	UNKNOWN: USER IMPORTED
N0679N03	2	213628210	2q36.1	0.963173443	N/A	0.963173443	N/A	1	UNKNOWN: USER IMPORTED
N0521H05	2	213720753	2q36.1	0.963863457	N/A	0.963863457	N/A	1	UNKNOWN: USER IMPORTED
N0020I01	2	213910391	2q36.1	1.207422824	N/A	1.207422824	N/A	1	UNKNOWN: USER IMPORTED
N0105N14	2	213968938	2q36.1	0.939877364	N/A	0.939877364	N/A	1	UNKNOWN: USER IMPORTED
N0734G04	2	214050881	2q36.1	0.968698413	N/A	0.968698413	N/A	1	UNKNOWN: USER IMPORTED
N0585E06	2	214155299	2q36.1	0.955998177	N/A	0.955998177	N/A	1	UNKNOWN: USER IMPORTED
N0746K13	2	214290997	2q36.1	1.142230812	N/A	1.142230812	N/A	1	UNKNOWN: USER IMPORTED
M2015A10	2	214398348	2q36.1	0.869086304	N/A	0.869086304	N/A	1	UNKNOWN: USER IMPORTED
N0387G23	2	214541844	2q36.1	1.052801591	N/A	1.052801591	N/A	1	UNKNOWN: USER IMPORTED
N0319N19	2	214864288	2q36.1	0.774818276	N/A	0.774818276	N/A	1	UNKNOWN: USER IMPORTED
N0480M02	2	215435491	2q36.1	1.090410606	N/A	1.090410606	N/A	1	UNKNOWN: USER IMPORTED
N0501N03	2	215609458	2q36.1	1.003715161	N/A	1.003715161	N/A	1	UNKNOWN: USER IMPORTED
N0352A24	2	215834072	2q36.1	1.275696537	N/A	1.275696537	N/A	1	UNKNOWN: USER IMPORTED
N0358L15	2	215999763	2q36.1	0.938885667	N/A	0.938885667	N/A	1	UNKNOWN: USER IMPORTED
N0458B08	2	216026382	2q36.1	1.172055719	N/A	1.172055719	N/A	1	UNKNOWN: USER IMPORTED
M2010B02	2	216441648	2q36.1	0.867855042	N/A	0.867855042	N/A	1	UNKNOWN: USER IMPORTED
N0605C08	2	216618345	2q36.1	0.870506055	N/A	0.870506055	N/A	1	UNKNOWN: USER IMPORTED
N0589D23	2	216827980	2q36.1	1.072578593	N/A	1.072578593	N/A	1	UNKNOWN: USER IMPORTED
N0042I14	2	217183086	2q36.1	1.004729346	N/A	1.004729346	N/A	1	UNKNOWN: USER IMPORTED
N0743P03	2	217270803	2q36.1	1.017525529	N/A	1.017525529	N/A	1	UNKNOWN: USER IMPORTED
N0384M03	2	217379797	2q36.1	0.903988266	N/A	0.903988266	N/A	1	UNKNOWN: USER IMPORTED
N0813M04	2	217527295	2q36.1	0.833709065	N/A	0.833709065	N/A	1	UNKNOWN: USER IMPORTED
N0015A23	2	217544385	2q36.1	1.095391287	N/A	1.095391287	N/A	1	UNKNOWN: USER IMPORTED
N0744O18	2	217559229	2q36.1	1.096283775	N/A	1.096283775	N/A	1	UNKNOWN: USER IMPORTED
N0152A06	2	217661031	2q36.1	1.148835036	N/A	1.148835036	N/A	1	UNKNOWN: USER IMPORTED
N0661C11	2	217750977	2q36.1	0.965292936	N/A	0.965292936	N/A	1	UNKNOWN: USER IMPORTED
N0798J05	2	217876908	2q36.1	1.295428139	N/A	1.295428139	N/A	1	UNKNOWN: USER IMPORTED
N0464F23	2	218013445	2q36.1	1.002975218	N/A	1.002975218	N/A	1	UNKNOWN: USER IMPORTED
N0423F09	2	218053404	2q36.1	1.211956704	N/A	1.211956704	N/A	1	UNKNOWN: USER IMPORTED
N0512M22	2	218193264	2q36.1	0.918690341	N/A	0.918690341	N/A	1	UNKNOWN: USER IMPORTED
N0370K06	2	218449595	2q36.1	0.881104026	N/A	0.881104026	N/A	1	UNKNOWN: USER IMPORTED
N0751B04	2	218606382	2q36.1	1.032642646	N/A	1.032642646	N/A	1	UNKNOWN: USER IMPORTED
N0072H10	2	218999902	2q36.1	1.000528808	N/A	1.000528808	N/A	1	UNKNOWN: USER IMPORTED
N0360O03	2	219130142	2q36.1	0.969604277	N/A	0.969604277	N/A	1	UNKNOWN: USER IMPORTED
N0424L12	2	219153170	2q36.1	1.009089096	N/A	1.009089096	N/A	1	UNKNOWN: USER IMPORTED
N0361I04	2	219285141	2q36.1	1.266927724	N/A	1.266927724	N/A	1	UNKNOWN: USER IMPORTED
N0635M12	2	219379533	2q36.1	0.846365219	N/A	0.846365219	N/A	1	UNKNOWN: USER IMPORTED
N0459I19	2	219490660	2q36.1	1.28446535	N/A	1.28446535	N/A	1	UNKNOWN: USER IMPORTED
N0112J19	2	219753772	2q36.1	1.034615907	N/A	1.034615907	N/A	1	UNKNOWN: USER IMPORTED
N0663D11	2	219811901	2q36.1	0.762223938	N/A	0.762223938	N/A	1	UNKNOWN: USER IMPORTED
N0242B15	2	219999930	2q36.1	0.87239703	N/A	0.87239703	N/A	1	UNKNOWN: USER IMPORTED
N0075O13	2	220051215	2q36.1	0.841468547	N/A	0.841468547	N/A	1	UNKNOWN: USER IMPORTED
N0157G04	2	220180856	2q36.1	1.173533233	N/A	1.173533233	N/A	1	UNKNOWN: USER IMPORTED
N0015P22	2	220275544	2q36.1	0.993116511	N/A	0.993116511	N/A	1	UNKNOWN: USER IMPORTED
N0338C18	2	220404903	2q36.1	1.25153442	N/A	1.25153442	N/A	1	UNKNOWN: USER IMPORTED
N0204A16	2	220424111	2q36.1	1.130586015	N/A	1.130586015	N/A	1	UNKNOWN: USER IMPORTED
N0660N10	2	220499196	2q36.1	0.821430904	N/A	0.821430904	N/A	1	UNKNOWN: USER IMPORTED
N0465J22	2	220820420	2q36.1	0.981527248	N/A	0.981527248	N/A	1	UNKNOWN: USER IMPORTED
N0487G11	2	221014901	2q36.1	0.993474033	N/A	0.993474033	N/A	1	UNKNOWN: USER IMPORTED
N0100C18	2	221091616	2q36.1	1.232140275	N/A	1.232140275	N/A	1	UNKNOWN: USER IMPORTED
N0109A16	2	221180219	2q36.1	1.169209123	N/A	1.169209123	N/A	1	UNKNOWN: USER IMPORTED
N0037L08	2	221319145	2q36.1	0.98728175	N/A	0.98728175	N/A	1	UNKNOWN: USER IMPORTED
N0737A08	2	221391297	2q36.2	0.905625894	N/A	0.905625894	N/A	1	UNKNOWN: USER IMPORTED
N0349M01	2	221599090	2q36.2	1.138112419	N/A	1.138112419	N/A	1	UNKNOWN: USER IMPORTED
N0728P11	2	221690648	2q36.2	1.307657658	N/A	1.307657658	N/A	1	UNKNOWN: USER IMPORTED
N0101G06	2	222146389	2q36.2	1.259838089	N/A	1.259838089	N/A	1	UNKNOWN: USER IMPORTED
N0120F19	2	222241648	2q36.2	0.972817921	N/A	0.972817921	N/A	1	UNKNOWN: USER IMPORTED
N0002P13	2	222821723	2q36.3	0.845693346	N/A	0.845693346	N/A	1	UNKNOWN: USER IMPORTED
N0296A19	2	222882067	2q36.3	0.822150406	N/A	0.822150406	N/A	1	UNKNOWN: USER IMPORTED
N0593D17	2	223011683	2q36.3	0.862140569	N/A	0.862140569	N/A	1	UNKNOWN: USER IMPORTED
N0612G06	2	223142956	2q36.3	0.910708015	N/A	0.910708015	N/A	1	UNKNOWN: USER IMPORTED
N0016P06	2	223276959	2q36.3	0.995191212	N/A	0.995191212	N/A	1	UNKNOWN: USER IMPORTED
N0003I22	2	223435986	2q36.3	1.201313131	N/A	1.201313131	N/A	1	UNKNOWN: USER IMPORTED
N0266F17	2	223549604	2q36.3	0.805935248	N/A	0.805935248	N/A	1	UNKNOWN: USER IMPORTED
N0247E23	2	223641581	2q36.3	0.943490484	N/A	0.943490484	N/A	1	UNKNOWN: USER IMPORTED
N0033F23	2	223769913	2q36.3	0.695238236	N/A	0.695238236	N/A	1	UNKNOWN: USER IMPORTED
N0267H19	2	223861334	2q36.3	1.198315541	N/A	1.198315541	N/A	1	UNKNOWN: USER IMPORTED
N0328C12	2	224187159	2q36.3	1.153747922	N/A	1.153747922	N/A	1	UNKNOWN: USER IMPORTED
N0060D20	2	224367497	2q36.3	0.769927684	N/A	0.769927684	N/A	1	UNKNOWN: USER IMPORTED
N0183N07	2	224556867	2q36.3	0.867836801	N/A	0.867836801	N/A	1	UNKNOWN: USER IMPORTED
N0231P21	2	224725527	2q36.3	1.018433896	N/A	1.018433896	N/A	1	UNKNOWN: USER IMPORTED
N0318E04	2	224753717	2q36.3	1.131722019	N/A	1.131722019	N/A	1	UNKNOWN: USER IMPORTED
N0008L07	2	224881444	2q36.3	0.882274485	N/A	0.882274485	N/A	1	UNKNOWN: USER IMPORTED
N0368F16	2	225083549	2q36.3	0.94568213	N/A	0.94568213	N/A	1	UNKNOWN: USER IMPORTED
N0092F20	2	225250995	2q36.3	1.347889006	N/A	1.347889006	N/A	1	UNKNOWN: USER IMPORTED
N0345I08	2	225376255	2q36.3	0.904514212	N/A	0.904514212	N/A	1	UNKNOWN: USER IMPORTED
N0068H19	2	225556277	2q36.3	1.076602031	N/A	1.076602031	N/A	1	UNKNOWN: USER IMPORTED
N0585C06	2	225679521	2q36.3	1.40699058	N/A	1.40699058	N/A	1	UNKNOWN: USER IMPORTED
N0723I23	2	225813206	2q36.3	0.991889303	N/A	0.991889303	N/A	1	UNKNOWN: USER IMPORTED
N0467A18	2	225995164	2q36.3	1.241073256	N/A	1.241073256	N/A	1	UNKNOWN: USER IMPORTED
N0296C11	2	226032877	2q36.3	0.946799487	N/A	0.946799487	N/A	1	UNKNOWN: USER IMPORTED
N0346N09	2	226122058	2q36.3	0.880096722	N/A	0.880096722	N/A	1	UNKNOWN: USER IMPORTED
N0647F17	2	226265753	2q36.3	0.981937365	N/A	0.981937365	N/A	1	UNKNOWN: USER IMPORTED
N0007D20	2	226295024	2q36.3	1.153833046	N/A	1.153833046	N/A	1	UNKNOWN: USER IMPORTED
N0732D18	2	226352749	2q36.3	0.845609235	N/A	0.845609235	N/A	1	UNKNOWN: USER IMPORTED
N0265M24	2	226539383	2q36.3	1.062763157	N/A	1.062763157	N/A	1	UNKNOWN: USER IMPORTED
N0365F10	2	226635854	2q36.3	0.850960916	N/A	0.850960916	N/A	1	UNKNOWN: USER IMPORTED
N0520I14	2	226791510	2q36.3	0.870813111	N/A	0.870813111	N/A	1	UNKNOWN: USER IMPORTED
N0709C15	2	227013918	2q36.3	0.970426233	N/A	0.970426233	N/A	1	UNKNOWN: USER IMPORTED
N0536J07	2	227148904	2q36.3	0.94635978	N/A	0.94635978	N/A	1	UNKNOWN: USER IMPORTED
N0628L13	2	227214374	2q36.3	0.984169951	N/A	0.984169951	N/A	1	UNKNOWN: USER IMPORTED
N0211K17	2	227295563	2q37.1	0.889772514	N/A	0.889772514	N/A	1	UNKNOWN: USER IMPORTED
N0597E15	2	227398641	2q37.1	0.898193735	N/A	0.898193735	N/A	1	UNKNOWN: USER IMPORTED
N0121J02	2	227502080	2q37.1	1.363150571	N/A	1.363150571	N/A	1	UNKNOWN: USER IMPORTED
N0091J17	2	227600518	2q37.1	1.349305717	N/A	1.349305717	N/A	1	UNKNOWN: USER IMPORTED
N0081G06	2	227672617	2q37.1	0.936982937	N/A	0.936982937	N/A	1	UNKNOWN: USER IMPORTED
N0249A08	2	228067057	2q37.1	1.00595325	N/A	1.00595325	N/A	1	UNKNOWN: USER IMPORTED
N0107L21	2	228323193	2q37.1	0.88763326	N/A	0.88763326	N/A	1	UNKNOWN: USER IMPORTED
N0090L09	2	228539510	2q37.1	0.965319487	N/A	0.965319487	N/A	1	UNKNOWN: USER IMPORTED
N0122A07	2	228710046	2q37.1	0.954825895	N/A	0.954825895	N/A	1	UNKNOWN: USER IMPORTED
N0231I16	2	228762639	2q37.1	0.840901052	N/A	0.840901052	N/A	1	UNKNOWN: USER IMPORTED
N0102E02	2	228815669	2q37.1	0.687576039	N/A	0.687576039	N/A	1	UNKNOWN: USER IMPORTED
N0271M11	2	229072626	2q37.1	1.136231578	N/A	1.136231578	N/A	1	UNKNOWN: USER IMPORTED
N0455E01	2	229173626	2q37.1	0.862771908	N/A	0.862771908	N/A	1	UNKNOWN: USER IMPORTED
N0519L02	2	229223951	2q37.1	1.125997412	N/A	1.125997412	N/A	1	UNKNOWN: USER IMPORTED
N0150P06	2	229384192	2q37.1	0.983766117	N/A	0.983766117	N/A	1	UNKNOWN: USER IMPORTED
N0674L01	2	229535572	2q37.1	1.045076159	N/A	1.045076159	N/A	1	UNKNOWN: USER IMPORTED
N0070L16	2	229572356	2q37.1	1.02443312	N/A	1.02443312	N/A	1	UNKNOWN: USER IMPORTED
N0640A12	2	229803317	2q37.1	0.868118522	N/A	0.868118522	N/A	1	UNKNOWN: USER IMPORTED
N0108G02	2	229898404	2q37.1	1.203654049	N/A	1.203654049	N/A	1	UNKNOWN: USER IMPORTED
N0757L14	2	230019136	2q37.1	1.227760429	N/A	1.227760429	N/A	1	UNKNOWN: USER IMPORTED
N0811M10	2	230035758	2q37.1	0.849106423	N/A	0.849106423	N/A	1	UNKNOWN: USER IMPORTED
N0474O20	2	230067274	2q37.1	0.883166263	N/A	0.883166263	N/A	1	UNKNOWN: USER IMPORTED
N0449N13	2	230188587	2q37.1	1.039408302	N/A	1.039408302	N/A	1	UNKNOWN: USER IMPORTED
N0167O04	2	230254650	2q37.1	1.055267763	N/A	1.055267763	N/A	1	UNKNOWN: USER IMPORTED
N0707F22	2	230415707	2q37.1	1.050198613	N/A	1.050198613	N/A	1	UNKNOWN: USER IMPORTED
N0002B20	2	230637326	2q37.1	1.015077639	N/A	1.015077639	N/A	1	UNKNOWN: USER IMPORTED
N0457P23	2	230642736	2q37.1	0.905891401	N/A	0.905891401	N/A	1	UNKNOWN: USER IMPORTED
N0350F14	2	230680304	2q37.1	0.942637113	N/A	0.942637113	N/A	1	UNKNOWN: USER IMPORTED
N0098F19	2	230958515	2q37.1	1.10389206	N/A	1.10389206	N/A	1	UNKNOWN: USER IMPORTED
N0023P08	2	231050032	2q37.1	1.333571916	N/A	1.333571916	N/A	1	UNKNOWN: USER IMPORTED
N0380H20	2	231181516	2q37.1	0.977820492	N/A	0.977820492	N/A	1	UNKNOWN: USER IMPORTED
N0398C11	2	231201820	2q37.1	1.101695043	N/A	1.101695043	N/A	1	UNKNOWN: USER IMPORTED
N0420E18	2	231424723	2q37.1	1.032230604	N/A	1.032230604	N/A	1	UNKNOWN: USER IMPORTED
N0415N16	2	231595539	2q37.1	1.170491054	N/A	1.170491054	N/A	1	UNKNOWN: USER IMPORTED
N0166K19	2	231605764	2q37.1	1.230551289	N/A	1.230551289	N/A	1	UNKNOWN: USER IMPORTED
N0193L24	2	231635690	2q37.1	1.355049578	N/A	1.355049578	N/A	1	UNKNOWN: USER IMPORTED
M2107P02	2	231758391	2q37.1	1.121524335	N/A	1.121524335	N/A	1	UNKNOWN: USER IMPORTED
N0352G03	2	231885595	2q37.1	1.143472207	N/A	1.143472207	N/A	1	UNKNOWN: USER IMPORTED
N0419H23	2	232043674	2q37.1	1.143613068	N/A	1.143613068	N/A	1	UNKNOWN: USER IMPORTED
N0551B07	2	232135598	2q37.1	1.045636763	N/A	1.045636763	N/A	1	UNKNOWN: USER IMPORTED
N0562I05	2	232201740	2q37.1	1.090357099	N/A	1.090357099	N/A	1	UNKNOWN: USER IMPORTED
N0690I21	2	232500844	2q37.2	0.916618781	N/A	0.916618781	N/A	1	UNKNOWN: USER IMPORTED
N0763N15	2	232711861	2q37.2	0.977563193	N/A	0.977563193	N/A	1	UNKNOWN: USER IMPORTED
N0662H04	2	232932162	2q37.2	0.871035042	N/A	0.871035042	N/A	1	UNKNOWN: USER IMPORTED
N0095H14	2	232945332	2q37.2	1.184586213	N/A	1.184586213	N/A	1	UNKNOWN: USER IMPORTED
N0680D09	2	233039621	2q37.2	1.07143134	N/A	1.07143134	N/A	1	UNKNOWN: USER IMPORTED
N0341G20	2	233222815	2q37.2	0.860864719	N/A	0.860864719	N/A	1	UNKNOWN: USER IMPORTED
N0353O06	2	233603179	2q37.2	0.830953674	N/A	0.830953674	N/A	1	UNKNOWN: USER IMPORTED
N0512N09	2	233769087	2q37.2	1.035339666	N/A	1.035339666	N/A	1	UNKNOWN: USER IMPORTED
N0707E03	2	234106419	2q37.3	1.045824442	N/A	1.045824442	N/A	1	UNKNOWN: USER IMPORTED
N0079G02	2	234281153	2q37.3	1.145990467	N/A	1.145990467	N/A	1	UNKNOWN: USER IMPORTED
N0454F07	2	234466369	2q37.3	1.001049484	N/A	1.001049484	N/A	1	UNKNOWN: USER IMPORTED
N0432J20	2	234662268	2q37.3	0.865826247	N/A	0.865826247	N/A	1	UNKNOWN: USER IMPORTED
N0337O24	2	234723165	2q37.3	0.988181432	N/A	0.988181432	N/A	1	UNKNOWN: USER IMPORTED
N0094I20	2	234945566	2q37.3	0.78967854	N/A	0.78967854	N/A	1	UNKNOWN: USER IMPORTED
N0096J06	2	235162582	2q37.3	1.029751359	N/A	1.029751359	N/A	1	UNKNOWN: USER IMPORTED
N0345K01	2	235249641	2q37.3	1.003711655	N/A	1.003711655	N/A	1	UNKNOWN: USER IMPORTED
N0652L24	2	235347358	2q37.3	0.953859633	N/A	0.953859633	N/A	1	UNKNOWN: USER IMPORTED
N0599F11	2	235551348	2q37.3	0.837500135	N/A	0.837500135	N/A	1	UNKNOWN: USER IMPORTED
N0021O07	2	236099361	2q37.3	0.675766061	N/A	0.675766061	N/A	1	UNKNOWN: USER IMPORTED
N0007N16	2	236108932	2q37.3	0.891213546	N/A	0.891213546	N/A	1	UNKNOWN: USER IMPORTED
N0734G06	2	236195864	2q37.3	0.993865503	N/A	0.993865503	N/A	1	UNKNOWN: USER IMPORTED
N0810B10	2	236338826	2q37.3	1.29245791	N/A	1.29245791	N/A	1	UNKNOWN: USER IMPORTED
N0473L20	2	236514738	2q37.3	1.093721737	N/A	1.093721737	N/A	1	UNKNOWN: USER IMPORTED
N0485M18	2	236783095	2q37.3	0.809504386	N/A	0.809504386	N/A	1	UNKNOWN: USER IMPORTED
N0093B20	2	237026650	2q37.3	0.971769575	N/A	0.971769575	N/A	1	UNKNOWN: USER IMPORTED
N0032N07	2	237394873	2q37.3	0.875502039	N/A	0.875502039	N/A	1	UNKNOWN: USER IMPORTED
N0205L13	2	237525151	2q37.3	1.035578217	N/A	1.035578217	N/A	1	UNKNOWN: USER IMPORTED
N0067N02	2	237533259	2q37.3	1.209839745	N/A	1.209839745	N/A	1	UNKNOWN: USER IMPORTED
N0585E12	2	237959354	2q37.3	1.080461606	N/A	1.080461606	N/A	1	UNKNOWN: USER IMPORTED
N0096N17	2	238597316	2q37.3	0.761054493	N/A	0.761054493	N/A	1	UNKNOWN: USER IMPORTED
N0515L05	2	238686015	2q37.3	0.836702602	N/A	0.836702602	N/A	1	UNKNOWN: USER IMPORTED
N0040B20	2	239333609	2q37.3	0.870425998	N/A	0.870425998	N/A	1	UNKNOWN: USER IMPORTED
N0717F15	2	239431381	2q37.3	1.320303678	N/A	1.320303678	N/A	1	UNKNOWN: USER IMPORTED
N0136O17	2	239574637	2q37.3	1.099288661	N/A	1.099288661	N/A	1	UNKNOWN: USER IMPORTED
N0320G01	2	239778015	2q37.3	0.94788543	N/A	0.94788543	N/A	1	UNKNOWN: USER IMPORTED
N0110K09	2	240059576	2q37.3	0.893376107	N/A	0.893376107	N/A	1	UNKNOWN: USER IMPORTED
N0546M08	2	240248586	2q37.3	0.908530253	N/A	0.908530253	N/A	1	UNKNOWN: USER IMPORTED
N0251L10	2	240333098	2q37.3	1.044115775	N/A	1.044115775	N/A	1	UNKNOWN: USER IMPORTED
N0315F22	2	240534296	2q37.3	1.204789039	N/A	1.204789039	N/A	1	UNKNOWN: USER IMPORTED
N0603E16	2	240849834	2q37.3	0.918825222	N/A	0.918825222	N/A	1	UNKNOWN: USER IMPORTED
N0206J15	2	240921975	2q37.3	0.914007189	N/A	0.914007189	N/A	1	UNKNOWN: USER IMPORTED
N0649N20	2	241275123	2q37.3	0.951402278	N/A	0.951402278	N/A	1	UNKNOWN: USER IMPORTED
N0412D12	2	241498366	2q37.3	0.838467917	N/A	0.838467917	N/A	1	UNKNOWN: USER IMPORTED
N0381P03	2	241903010	2q37.3	0.922669799	N/A	0.922669799	N/A	1	UNKNOWN: USER IMPORTED
N0343P10	2	242384576	2q37.3	1.203459479	N/A	1.203459479	N/A	1	UNKNOWN: USER IMPORTED
N0321A15	2	242542029	2q37.3	0.8091041	N/A	0.8091041	N/A	1	UNKNOWN: USER IMPORTED
N0363G24	2	242942334	2q37.3	0.967291634	N/A	0.967291634	N/A	1	UNKNOWN: USER IMPORTED
N0350G17	3	0	3p26.3	1.103297811	N/A	1.103297811	N/A	1	UNKNOWN: USER IMPORTED
N0739I20	3	181785	3p26.3	0.845804818	N/A	0.845804818	N/A	1	UNKNOWN: USER IMPORTED
N0767N09	3	518061	3p26.3	1.04914064	N/A	1.04914064	N/A	1	UNKNOWN: USER IMPORTED
N0151A04	3	653017	3p26.3	0.898852435	N/A	0.898852435	N/A	1	UNKNOWN: USER IMPORTED
N0440C20	3	750640	3p26.3	0.84604499	N/A	0.84604499	N/A	1	UNKNOWN: USER IMPORTED
N0203L11	3	863085	3p26.3	0.994329431	N/A	0.994329431	N/A	1	UNKNOWN: USER IMPORTED
N0432F09	3	1260973	3p26.3	0.835241302	N/A	0.835241302	N/A	1	UNKNOWN: USER IMPORTED
N0064P24	3	1396534	3p26.3	0.894850581	N/A	0.894850581	N/A	1	UNKNOWN: USER IMPORTED
N0279B12	3	1502587	3p26.3	0.828208417	N/A	0.828208417	N/A	1	UNKNOWN: USER IMPORTED
N0275P21	3	1723327	3p26.3	0.889020583	N/A	0.889020583	N/A	1	UNKNOWN: USER IMPORTED
N0499E07	3	2214176	3p26.3	0.804496242	N/A	0.804496242	N/A	1	UNKNOWN: USER IMPORTED
N0512D08	3	2386959	3p26.3	0.904656086	N/A	0.904656086	N/A	1	UNKNOWN: USER IMPORTED
N0502F06	3	2686689	3p26.3	1.213588253	N/A	1.213588253	N/A	1	UNKNOWN: USER IMPORTED
N0094M09	3	2821194	3p26.2	1.001599752	N/A	1.001599752	N/A	1	UNKNOWN: USER IMPORTED
N0640K12	3	3085109	3p26.2	0.960494258	N/A	0.960494258	N/A	1	UNKNOWN: USER IMPORTED
N0529G19	3	3196111	3p26.2	1.242802089	N/A	1.242802089	N/A	1	UNKNOWN: USER IMPORTED
N0673F20	3	3469089	3p26.2	1.129881713	N/A	1.129881713	N/A	1	UNKNOWN: USER IMPORTED
N0367B01	3	3676755	3p26.2	0.923310055	N/A	0.923310055	N/A	1	UNKNOWN: USER IMPORTED
N0629L24	3	3914620	3p26.2	0.907539163	N/A	0.907539163	N/A	1	UNKNOWN: USER IMPORTED
N0032F23	3	4033637	3p26.2	0.892290773	N/A	0.892290773	N/A	1	UNKNOWN: USER IMPORTED
N0006E23	3	4242269	3p26.1	0.742362623	N/A	0.742362623	N/A	1	UNKNOWN: USER IMPORTED
N0447C23	3	4539235	3p26.1	1.055444598	N/A	1.055444598	N/A	1	UNKNOWN: USER IMPORTED
N0608N16	3	4707859	3p26.1	0.929261558	N/A	0.929261558	N/A	1	UNKNOWN: USER IMPORTED
N0640D07	3	4841188	3p26.1	0.980649759	N/A	0.980649759	N/A	1	UNKNOWN: USER IMPORTED
N0675H18	3	5103153	3p26.1	1.163809813	N/A	1.163809813	N/A	1	UNKNOWN: USER IMPORTED
N0553B12	3	5486558	3p26.1	1.099659053	N/A	1.099659053	N/A	1	UNKNOWN: USER IMPORTED
N0430J07	3	5641865	3p26.1	1.072928615	N/A	1.072928615	N/A	1	UNKNOWN: USER IMPORTED
N0161L03	3	5761707	3p26.1	0.977899029	N/A	0.977899029	N/A	1	UNKNOWN: USER IMPORTED
N0559N12	3	5914760	3p26.1	0.936184188	N/A	0.936184188	N/A	1	UNKNOWN: USER IMPORTED
N0058C05	3	6046872	3p26.1	0.999638854	N/A	0.999638854	N/A	1	UNKNOWN: USER IMPORTED
N0007M24	3	6200912	3p26.1	1.162460999	N/A	1.162460999	N/A	1	UNKNOWN: USER IMPORTED
N0277D17	3	6612550	3p25.3	1.09403092	N/A	1.09403092	N/A	1	UNKNOWN: USER IMPORTED
N0659L12	3	6636477	3p25.3	0.874376169	N/A	0.874376169	N/A	1	UNKNOWN: USER IMPORTED
N0077I05	3	6825036	3p25.3	1.100245904	N/A	1.100245904	N/A	1	UNKNOWN: USER IMPORTED
N0419E23	3	7485791	3p25.3	0.972857544	N/A	0.972857544	N/A	1	UNKNOWN: USER IMPORTED
N0381P21	3	8303317	3p25.3	0.906056582	N/A	0.906056582	N/A	1	UNKNOWN: USER IMPORTED
N0502A11	3	8507344	3p25.3	0.869126839	N/A	0.869126839	N/A	1	UNKNOWN: USER IMPORTED
N0562C08	3	8765479	3p25.3	0.96764196	N/A	0.96764196	N/A	1	UNKNOWN: USER IMPORTED
N0629B09	3	9106535	3p25.3	0.926729314	N/A	0.926729314	N/A	1	UNKNOWN: USER IMPORTED
N0796O13	3	9248935	3p25.3	1.017873059	N/A	1.017873059	N/A	1	UNKNOWN: USER IMPORTED
N0810I07	3	9411868	3p25.3	0.925780584	N/A	0.925780584	N/A	1	UNKNOWN: USER IMPORTED
N0045B16	3	9457930	3p25.3	1.092734802	N/A	1.092734802	N/A	1	UNKNOWN: USER IMPORTED
N0728O11	3	9529218	3p25.3	1.032160984	N/A	1.032160984	N/A	1	UNKNOWN: USER IMPORTED
N0170H19	3	9632658	3p25.3	1.196120551	N/A	1.196120551	N/A	1	UNKNOWN: USER IMPORTED
N0439F04	3	9835441	3p25.3	1.074678324	N/A	1.074678324	N/A	1	UNKNOWN: USER IMPORTED
N0445D09	3	10042559	3p25.3	0.841719867	N/A	0.841719867	N/A	1	UNKNOWN: USER IMPORTED
N0412A07	3	10043045	3p25.3	0.867156821	N/A	0.867156821	N/A	1	UNKNOWN: USER IMPORTED
N0642E22	3	10202846	3p25.3	0.992549624	N/A	0.992549624	N/A	1	UNKNOWN: USER IMPORTED
N0443M10	3	10566544	3p25.2	1.344852908	N/A	1.344852908	N/A	1	UNKNOWN: USER IMPORTED
N0321P01	3	10631982	3p25.2	0.814087923	N/A	0.814087923	N/A	1	UNKNOWN: USER IMPORTED
N0126L09	3	10765874	3p25.2	1.286083724	N/A	1.286083724	N/A	1	UNKNOWN: USER IMPORTED
N0020D21	3	10964265	3p25.2	0.911216734	N/A	0.911216734	N/A	1	UNKNOWN: USER IMPORTED
N0211M09	3	11217381	3p25.2	1.064939501	N/A	1.064939501	N/A	1	UNKNOWN: USER IMPORTED
N0399G10	3	11325469	3p25.2	0.744247518	N/A	0.744247518	N/A	1	UNKNOWN: USER IMPORTED
N0718C20	3	11330313	3p25.2	1.030689449	N/A	1.030689449	N/A	1	UNKNOWN: USER IMPORTED
N0095H20	3	11554024	3p25.2	0.684743631	N/A	0.684743631	N/A	1	UNKNOWN: USER IMPORTED
N0127I14	3	11705596	3p25.2	0.971558183	N/A	0.971558183	N/A	1	UNKNOWN: USER IMPORTED
N0450M15	3	11812737	3p25.2	0.840640613	N/A	0.840640613	N/A	1	UNKNOWN: USER IMPORTED
N0064E16	3	11928851	3p25.2	0.797831215	N/A	0.797831215	N/A	1	UNKNOWN: USER IMPORTED
N0136B07	3	12123599	3p25.2	0.897038477	N/A	0.897038477	N/A	1	UNKNOWN: USER IMPORTED
N0738A02	3	12352223	3p25.1	0.890799072	N/A	0.890799072	N/A	1	UNKNOWN: USER IMPORTED
N0732C09	3	12458605	3p25.1	0.935893853	N/A	0.935893853	N/A	1	UNKNOWN: USER IMPORTED
N0079P19	3	12637886	3p25.1	0.710910221	N/A	0.710910221	N/A	1	UNKNOWN: USER IMPORTED
N0715I04	3	12993342	3p25.1	1.221446033	N/A	1.221446033	N/A	1	UNKNOWN: USER IMPORTED
N0764F12	3	13189875	3p25.1	0.893696337	N/A	0.893696337	N/A	1	UNKNOWN: USER IMPORTED
N0430I06	3	13354692	3p25.1	0.835171379	N/A	0.835171379	N/A	1	UNKNOWN: USER IMPORTED
N0449E21	3	13357109	3p25.1	1.031277212	N/A	1.031277212	N/A	1	UNKNOWN: USER IMPORTED
N0624P22	3	13437715	3p25.1	1.118476075	N/A	1.118476075	N/A	1	UNKNOWN: USER IMPORTED
N0540A02	3	13516819	3p25.1	1.07079757	N/A	1.07079757	N/A	1	UNKNOWN: USER IMPORTED
N0271E02	3	13949632	3p25.1	0.742587595	N/A	0.742587595	N/A	1	UNKNOWN: USER IMPORTED
N0262H19	3	14026633	3p25.1	1.057355841	N/A	1.057355841	N/A	1	UNKNOWN: USER IMPORTED
N0340G21	3	14125555	3p25.1	0.92888164	N/A	0.92888164	N/A	1	UNKNOWN: USER IMPORTED
N0536I06	3	14293494	3p25.1	0.836677267	N/A	0.836677267	N/A	1	UNKNOWN: USER IMPORTED
N0464P04	3	14558279	3p25.1	1.241577921	N/A	1.241577921	N/A	1	UNKNOWN: USER IMPORTED
N0708D01	3	14668393	3p25.1	1.196581641	N/A	1.196581641	N/A	1	UNKNOWN: USER IMPORTED
N0115K05	3	14856203	3p25.1	1.285727013	N/A	1.285727013	N/A	1	UNKNOWN: USER IMPORTED
N0060M01	3	14945522	3p25.1	1.18944539	N/A	1.18944539	N/A	1	UNKNOWN: USER IMPORTED
N0719E17	3	15152633	3p25.1	1.143844119	N/A	1.143844119	N/A	1	UNKNOWN: USER IMPORTED
N0715B01	3	15215385	3p25.1	0.960404777	N/A	0.960404777	N/A	1	UNKNOWN: USER IMPORTED
N0093C22	3	15372484	3p25.1	1.271183938	N/A	1.271183938	N/A	1	UNKNOWN: USER IMPORTED
N0056F22	3	15431168	3p25.1	1.146917713	N/A	1.146917713	N/A	1	UNKNOWN: USER IMPORTED
N0467M10	3	15542927	3p24.3	1.073272457	N/A	1.073272457	N/A	1	UNKNOWN: USER IMPORTED
N0598B18	3	15595798	3p24.3	1.008657972	N/A	1.008657972	N/A	1	UNKNOWN: USER IMPORTED
N0674N12	3	15688737	3p24.3	0.969669438	N/A	0.969669438	N/A	1	UNKNOWN: USER IMPORTED
N0713B22	3	16116890	3p24.3	0.930046424	N/A	0.930046424	N/A	1	UNKNOWN: USER IMPORTED
N0661I14	3	16278248	3p24.3	0.835630442	N/A	0.835630442	N/A	1	UNKNOWN: USER IMPORTED
N0125A16	3	16347274	3p24.3	0.977445742	N/A	0.977445742	N/A	1	UNKNOWN: USER IMPORTED
N0762E05	3	16639440	3p24.3	1.248925969	N/A	1.248925969	N/A	1	UNKNOWN: USER IMPORTED
N0478F21	3	16686049	3p24.3	1.170589352	N/A	1.170589352	N/A	1	UNKNOWN: USER IMPORTED
N0429M08	3	16852980	3p24.3	0.816060981	N/A	0.816060981	N/A	1	UNKNOWN: USER IMPORTED
N0015O03	3	16965802	3p24.3	0.866151544	N/A	0.866151544	N/A	1	UNKNOWN: USER IMPORTED
N0653H01	3	17247662	3p24.3	1.03321612	N/A	1.03321612	N/A	1	UNKNOWN: USER IMPORTED
N0162F18	3	17316389	3p24.3	1.143093202	N/A	1.143093202	N/A	1	UNKNOWN: USER IMPORTED
N0812L13	3	17542461	3p24.3	0.929826013	N/A	0.929826013	N/A	1	UNKNOWN: USER IMPORTED
N0072I12	3	17890853	3p24.3	0.988340533	N/A	0.988340533	N/A	1	UNKNOWN: USER IMPORTED
N0554B20	3	18041489	3p24.3	1.095621528	N/A	1.095621528	N/A	1	UNKNOWN: USER IMPORTED
N0320G10	3	18116465	3p24.3	1.24774031	N/A	1.24774031	N/A	1	UNKNOWN: USER IMPORTED
N0014K04	3	18210732	3p24.3	0.913393382	N/A	0.913393382	N/A	1	UNKNOWN: USER IMPORTED
N0054L06	3	18300730	3p24.3	1.023225855	N/A	1.023225855	N/A	1	UNKNOWN: USER IMPORTED
N0047J06	3	18546584	3p24.3	0.863922099	N/A	0.863922099	N/A	1	UNKNOWN: USER IMPORTED
N0254E06	3	18909103	3p24.3	1.101538171	N/A	1.101538171	N/A	1	UNKNOWN: USER IMPORTED
N0055K12	3	19002516	3p24.3	0.749074266	N/A	0.749074266	N/A	1	UNKNOWN: USER IMPORTED
N0719B11	3	19185057	3p24.3	0.925831456	N/A	0.925831456	N/A	1	UNKNOWN: USER IMPORTED
N0038B06	3	19214231	3p24.3	1.369926057	N/A	1.369926057	N/A	1	UNKNOWN: USER IMPORTED
N0641E06	3	19341471	3p24.3	0.953214715	N/A	0.953214715	N/A	1	UNKNOWN: USER IMPORTED
N0655N11	3	19916506	3p24.3	1.021944117	N/A	1.021944117	N/A	1	UNKNOWN: USER IMPORTED
N0338N24	3	20033957	3p24.3	1.046753411	N/A	1.046753411	N/A	1	UNKNOWN: USER IMPORTED
N0638F19	3	20115659	3p24.3	0.769494969	N/A	0.769494969	N/A	1	UNKNOWN: USER IMPORTED
N0636F24	3	20234387	3p24.3	1.050928553	N/A	1.050928553	N/A	1	UNKNOWN: USER IMPORTED
N0632N21	3	20364252	3p24.2	1.013571198	N/A	1.013571198	N/A	1	UNKNOWN: USER IMPORTED
M2007O17	3	20496996	3p24.2	1.261104819	N/A	1.261104819	N/A	1	UNKNOWN: USER IMPORTED
N0719M04	3	20543997	3p24.2	0.837967305	N/A	0.837967305	N/A	1	UNKNOWN: USER IMPORTED
N0332M19	3	20696042	3p24.2	1.372297376	N/A	1.372297376	N/A	1	UNKNOWN: USER IMPORTED
N0357P11	3	20728702	3p24.2	1.083026887	N/A	1.083026887	N/A	1	UNKNOWN: USER IMPORTED
N0343H03	3	20765119	3p24.2	1.197515981	N/A	1.197515981	N/A	1	UNKNOWN: USER IMPORTED
N0165N20	3	20965748	3p24.2	0.801963795	N/A	0.801963795	N/A	1	UNKNOWN: USER IMPORTED
N0489L06	3	21078396	3p24.2	1.097535507	N/A	1.097535507	N/A	1	UNKNOWN: USER IMPORTED
N0637M19	3	21161419	3p24.2	0.907886754	N/A	0.907886754	N/A	1	UNKNOWN: USER IMPORTED
N0625I09	3	21462083	3p24.2	0.873671867	N/A	0.873671867	N/A	1	UNKNOWN: USER IMPORTED
N0598P02	3	21534901	3p24.2	0.876973472	N/A	0.876973472	N/A	1	UNKNOWN: USER IMPORTED
N0203N02	3	21593362	3p24.2	0.962971476	N/A	0.962971476	N/A	1	UNKNOWN: USER IMPORTED
N0642A02	3	21837184	3p24.1	0.956844353	N/A	0.956844353	N/A	1	UNKNOWN: USER IMPORTED
N0320M06	3	22084101	3p24.1	1.069437609	N/A	1.069437609	N/A	1	UNKNOWN: USER IMPORTED
N0641G07	3	22171687	3p24.1	0.985030415	N/A	0.985030415	N/A	1	UNKNOWN: USER IMPORTED
N0026F24	3	22455763	3p24.1	1.294547508	N/A	1.294547508	N/A	1	UNKNOWN: USER IMPORTED
N0762A08	3	22563474	3p24.1	0.873138827	N/A	0.873138827	N/A	1	UNKNOWN: USER IMPORTED
N0424H11	3	22713933	3p24.1	0.884416779	N/A	0.884416779	N/A	1	UNKNOWN: USER IMPORTED
N0770L23	3	22728886	3p24.1	1.002603104	N/A	1.002603104	N/A	1	UNKNOWN: USER IMPORTED
N0740J03	3	22947541	3p24.1	0.828623904	N/A	0.828623904	N/A	1	UNKNOWN: USER IMPORTED
N0094D03	3	22988453	3p24.1	1.10027367	N/A	1.10027367	N/A	1	UNKNOWN: USER IMPORTED
N0501H08	3	23152483	3p24.1	0.92562736	N/A	0.92562736	N/A	1	UNKNOWN: USER IMPORTED
N0278C08	3	23634648	3p24.1	0.987708992	N/A	0.987708992	N/A	1	UNKNOWN: USER IMPORTED
N0445B10	3	23745655	3p24.1	1.14758452	N/A	1.14758452	N/A	1	UNKNOWN: USER IMPORTED
N0158K04	3	23813660	3p24.1	0.813409969	N/A	0.813409969	N/A	1	UNKNOWN: USER IMPORTED
N0081O14	3	24017466	3p24.1	0.764559789	N/A	0.764559789	N/A	1	UNKNOWN: USER IMPORTED
N0003C18	3	24315662	3p24.1	0.863816707	N/A	0.863816707	N/A	1	UNKNOWN: USER IMPORTED
N0638G08	3	24325358	3p24.1	1.071957793	N/A	1.071957793	N/A	1	UNKNOWN: USER IMPORTED
N0102C20	3	24629427	3p24.1	1.286769785	N/A	1.286769785	N/A	1	UNKNOWN: USER IMPORTED
N0022F17	3	24962248	3p24.1	1.064116329	N/A	1.064116329	N/A	1	UNKNOWN: USER IMPORTED
N0651N05	3	25226396	3p22.3	1.066013282	N/A	1.066013282	N/A	1	UNKNOWN: USER IMPORTED
N0696M06	3	25325085	3p22.3	0.980750388	N/A	0.980750388	N/A	1	UNKNOWN: USER IMPORTED
N0186L03	3	25479249	3p22.3	0.906782165	N/A	0.906782165	N/A	1	UNKNOWN: USER IMPORTED
N0451C04	3	25572406	3p22.3	1.031665541	N/A	1.031665541	N/A	1	UNKNOWN: USER IMPORTED
N0571P22	3	25680715	3p22.3	0.881462764	N/A	0.881462764	N/A	1	UNKNOWN: USER IMPORTED
N0806P23	3	25883159	3p22.3	0.770511393	N/A	0.770511393	N/A	1	UNKNOWN: USER IMPORTED
M2005J19	3	25883945	3p22.3	0.830951647	N/A	0.830951647	N/A	1	UNKNOWN: USER IMPORTED
N0750L09	3	26118258	3p22.3	0.933466089	N/A	0.933466089	N/A	1	UNKNOWN: USER IMPORTED
N0563G02	3	26357201	3p22.3	0.665782201	N/A	0.665782201	N/A	1	UNKNOWN: USER IMPORTED
N0666G20	3	26639759	3p22.3	0.972357541	N/A	0.972357541	N/A	1	UNKNOWN: USER IMPORTED
N0701P04	3	26735856	3p22.3	1.036631731	N/A	1.036631731	N/A	1	UNKNOWN: USER IMPORTED
N0645J14	3	26882039	3p22.3	0.959928081	N/A	0.959928081	N/A	1	UNKNOWN: USER IMPORTED
N0261I16	3	26982781	3p22.3	0.948154686	N/A	0.948154686	N/A	1	UNKNOWN: USER IMPORTED
N0093G11	3	27065426	3p22.3	0.738556353	N/A	0.738556353	N/A	1	UNKNOWN: USER IMPORTED
N0241F11	3	27123194	3p22.3	1.111424138	N/A	1.111424138	N/A	1	UNKNOWN: USER IMPORTED
N0742E08	3	27266582	3p22.3	0.891065592	N/A	0.891065592	N/A	1	UNKNOWN: USER IMPORTED
N0630B16	3	27317451	3p22.3	1.020558334	N/A	1.020558334	N/A	1	UNKNOWN: USER IMPORTED
N0695F19	3	27427713	3p22.3	1.005980885	N/A	1.005980885	N/A	1	UNKNOWN: USER IMPORTED
N0512B06	3	27640908	3p22.3	0.913177835	N/A	0.913177835	N/A	1	UNKNOWN: USER IMPORTED
N0568O15	3	27905992	3p22.3	1.089137593	N/A	1.089137593	N/A	1	UNKNOWN: USER IMPORTED
N0313O18	3	28062489	3p22.3	1.214975576	N/A	1.214975576	N/A	1	UNKNOWN: USER IMPORTED
N0313O24	3	28122886	3p22.3	0.805260334	N/A	0.805260334	N/A	1	UNKNOWN: USER IMPORTED
N0219G04	3	28301657	3p22.3	1.137160851	N/A	1.137160851	N/A	1	UNKNOWN: USER IMPORTED
N0241L15	3	28433067	3p22.3	1.078784455	N/A	1.078784455	N/A	1	UNKNOWN: USER IMPORTED
N0628K24	3	28534517	3p22.3	0.839823825	N/A	0.839823825	N/A	1	UNKNOWN: USER IMPORTED
N0115F11	3	28705155	3p22.3	1.090243195	N/A	1.090243195	N/A	1	UNKNOWN: USER IMPORTED
N0009J18	3	29523441	3p22.3	1.022776916	N/A	1.022776916	N/A	1	UNKNOWN: USER IMPORTED
N0626H14	3	29913423	3p22.3	1.030964583	N/A	1.030964583	N/A	1	UNKNOWN: USER IMPORTED
N0018A10	3	30011264	3p22.3	0.85469017	N/A	0.85469017	N/A	1	UNKNOWN: USER IMPORTED
N0292D17	3	30070789	3p22.3	1.280532406	N/A	1.280532406	N/A	1	UNKNOWN: USER IMPORTED
N0781D12	3	30204800	3p22.3	1.012641877	N/A	1.012641877	N/A	1	UNKNOWN: USER IMPORTED
N0167C09	3	30597163	3p22.3	1.120794698	N/A	1.120794698	N/A	1	UNKNOWN: USER IMPORTED
N0345F19	3	30723635	3p22.3	1.088417279	N/A	1.088417279	N/A	1	UNKNOWN: USER IMPORTED
N0308A14	3	30831655	3p22.3	0.986767558	N/A	0.986767558	N/A	1	UNKNOWN: USER IMPORTED
N0178O11	3	31064464	3p22.2	1.103349899	N/A	1.103349899	N/A	1	UNKNOWN: USER IMPORTED
N0143B02	3	31134631	3p22.2	0.850192771	N/A	0.850192771	N/A	1	UNKNOWN: USER IMPORTED
N0048E16	3	31506423	3p22.2	0.982855795	N/A	0.982855795	N/A	1	UNKNOWN: USER IMPORTED
N0624O23	3	31580274	3p22.2	1.064506786	N/A	1.064506786	N/A	1	UNKNOWN: USER IMPORTED
N0230N21	3	31722845	3p22.2	1.181215698	N/A	1.181215698	N/A	1	UNKNOWN: USER IMPORTED
N0636N11	3	31819746	3p22.2	0.909632815	N/A	0.909632815	N/A	1	UNKNOWN: USER IMPORTED
N0384L08	3	32014021	3p22.2	1.129073033	N/A	1.129073033	N/A	1	UNKNOWN: USER IMPORTED
N0758M20	3	32161973	3p22.2	0.866651142	N/A	0.866651142	N/A	1	UNKNOWN: USER IMPORTED
N0092L15	3	32252408	3p22.2	1.144890945	N/A	1.144890945	N/A	1	UNKNOWN: USER IMPORTED
N0066P20	3	32263887	3p22.2	0.806531117	N/A	0.806531117	N/A	1	UNKNOWN: USER IMPORTED
N0129E24	3	32379363	3p22.1	1.064079644	N/A	1.064079644	N/A	1	UNKNOWN: USER IMPORTED
N0459C18	3	32858673	3p22.1	1.254628282	N/A	1.254628282	N/A	1	UNKNOWN: USER IMPORTED
N0421B02	3	33036495	3p22.1	1.044534404	N/A	1.044534404	N/A	1	UNKNOWN: USER IMPORTED
N0039H17	3	33113741	3p22.1	1.18425889	N/A	1.18425889	N/A	1	UNKNOWN: USER IMPORTED
N0294O18	3	33167554	3p22.1	0.795123453	N/A	0.795123453	N/A	1	UNKNOWN: USER IMPORTED
N0357O05	3	33276936	3p22.1	1.308843317	N/A	1.308843317	N/A	1	UNKNOWN: USER IMPORTED
N0586O10	3	33895499	3p22.1	0.881747525	N/A	0.881747525	N/A	1	UNKNOWN: USER IMPORTED
N0455G17	3	34009465	3p22.1	1.388887486	N/A	1.388887486	N/A	1	UNKNOWN: USER IMPORTED
N0151D03	3	34167815	3p22.1	0.74468834	N/A	0.74468834	N/A	1	UNKNOWN: USER IMPORTED
N0359G11	3	34205267	3p22.1	1.134464236	N/A	1.134464236	N/A	1	UNKNOWN: USER IMPORTED
N0640M05	3	34234839	3p22.1	0.993178733	N/A	0.993178733	N/A	1	UNKNOWN: USER IMPORTED
N0035C18	3	34367106	3p22.1	0.984960897	N/A	0.984960897	N/A	1	UNKNOWN: USER IMPORTED
M2015F03	3	34487327	3p22.1	1.063272382	N/A	1.063272382	N/A	1	UNKNOWN: USER IMPORTED
N0318H08	3	34487694	3p22.1	1.08203225	N/A	1.08203225	N/A	1	UNKNOWN: USER IMPORTED
N0092D18	3	34506198	3p22.1	1.07512695	N/A	1.07512695	N/A	1	UNKNOWN: USER IMPORTED
N0006G11	3	34839607	3p22.1	1.037599918	N/A	1.037599918	N/A	1	UNKNOWN: USER IMPORTED
N0056P22	3	34852801	3p22.1	0.867890511	N/A	0.867890511	N/A	1	UNKNOWN: USER IMPORTED
N0652D10	3	34926643	3p22.1	1.341714457	N/A	1.341714457	N/A	1	UNKNOWN: USER IMPORTED
N0092I24	3	35102995	3p22.1	0.859438887	N/A	0.859438887	N/A	1	UNKNOWN: USER IMPORTED
N0061J21	3	35187508	3p21.33	1.147915897	N/A	1.147915897	N/A	1	UNKNOWN: USER IMPORTED
N0354P10	3	35285096	3p21.33	0.827188952	N/A	0.827188952	N/A	1	UNKNOWN: USER IMPORTED
N0210J03	3	35285096	3p21.33	1.098603816	N/A	1.098603816	N/A	1	UNKNOWN: USER IMPORTED
N0346E13	3	35345100	3p21.33	0.989093275	N/A	0.989093275	N/A	1	UNKNOWN: USER IMPORTED
N0380G10	3	35450605	3p21.33	0.875060203	N/A	0.875060203	N/A	1	UNKNOWN: USER IMPORTED
N0419M06	3	35655635	3p21.33	0.772289882	N/A	0.772289882	N/A	1	UNKNOWN: USER IMPORTED
N0329B14	3	35895391	3p21.33	0.882658557	N/A	0.882658557	N/A	1	UNKNOWN: USER IMPORTED
N0606K24	3	36205556	3p21.33	0.998126682	N/A	0.998126682	N/A	1	UNKNOWN: USER IMPORTED
N0629I19	3	36311143	3p21.33	0.92865292	N/A	0.92865292	N/A	1	UNKNOWN: USER IMPORTED
N0640L09	3	36490688	3p21.33	0.916455626	N/A	0.916455626	N/A	1	UNKNOWN: USER IMPORTED
N0546P07	3	36685355	3p21.33	1.259638453	N/A	1.259638453	N/A	1	UNKNOWN: USER IMPORTED
N0170E06	3	36859093	3p21.33	1.118951353	N/A	1.118951353	N/A	1	UNKNOWN: USER IMPORTED
N0418P10	3	36923143	3p21.33	1.058735361	N/A	1.058735361	N/A	1	UNKNOWN: USER IMPORTED
N0467K09	3	37184756	3p21.33	0.979488319	N/A	0.979488319	N/A	1	UNKNOWN: USER IMPORTED
N0411D17	3	37261334	3p21.33	0.836419868	N/A	0.836419868	N/A	1	UNKNOWN: USER IMPORTED
N0802A21	3	37457676	3p21.33	0.901548037	N/A	0.901548037	N/A	1	UNKNOWN: USER IMPORTED
N0667H18	3	37643940	3p21.33	0.996365725	N/A	0.996365725	N/A	1	UNKNOWN: USER IMPORTED
N0091E04	3	37821793	3p21.33	1.118191315	N/A	1.118191315	N/A	1	UNKNOWN: USER IMPORTED
N0370K13	3	37972326	3p21.33	1.010546606	N/A	1.010546606	N/A	1	UNKNOWN: USER IMPORTED
N0284F22	3	38295311	3p21.33	0.771262311	N/A	0.771262311	N/A	1	UNKNOWN: USER IMPORTED
N0542O07	3	38522883	3p21.33	1.005333789	N/A	1.005333789	N/A	1	UNKNOWN: USER IMPORTED
N0503B04	3	38665241	3p21.33	0.982670852	N/A	0.982670852	N/A	1	UNKNOWN: USER IMPORTED
N0160D11	3	38686796	3p21.33	1.137176052	N/A	1.137176052	N/A	1	UNKNOWN: USER IMPORTED
N0575L21	3	38812476	3p21.33	0.907388169	N/A	0.907388169	N/A	1	UNKNOWN: USER IMPORTED
N0173E06	3	39009723	3p21.33	0.901759834	N/A	0.901759834	N/A	1	UNKNOWN: USER IMPORTED
N0379N04	3	39349396	3p21.32	1.0163929	N/A	1.0163929	N/A	1	UNKNOWN: USER IMPORTED
N0365B07	3	39406691	3p21.32	0.864333533	N/A	0.864333533	N/A	1	UNKNOWN: USER IMPORTED
N0635M10	3	39800350	3p21.32	0.779334929	N/A	0.779334929	N/A	1	UNKNOWN: USER IMPORTED
N0613N24	3	39890807	3p21.32	1.012315549	N/A	1.012315549	N/A	1	UNKNOWN: USER IMPORTED
N0502F10	3	40003760	3p21.32	0.96103571	N/A	0.96103571	N/A	1	UNKNOWN: USER IMPORTED
N0723K10	3	40098720	3p21.32	0.931813766	N/A	0.931813766	N/A	1	UNKNOWN: USER IMPORTED
N0809O09	3	40213585	3p21.32	0.743669889	N/A	0.743669889	N/A	1	UNKNOWN: USER IMPORTED
N0276G07	3	40291625	3p21.32	0.938501392	N/A	0.938501392	N/A	1	UNKNOWN: USER IMPORTED
N0506C01	3	40441277	3p21.32	1.313249511	N/A	1.313249511	N/A	1	UNKNOWN: USER IMPORTED
N0282N03	3	40609891	3p21.32	0.922519615	N/A	0.922519615	N/A	1	UNKNOWN: USER IMPORTED
N0117G17	3	40877926	3p21.32	0.901794289	N/A	0.901794289	N/A	1	UNKNOWN: USER IMPORTED
N0107K23	3	41152370	3p21.32	0.852067532	N/A	0.852067532	N/A	1	UNKNOWN: USER IMPORTED
N0153P11	3	41332070	3p21.32	1.144237312	N/A	1.144237312	N/A	1	UNKNOWN: USER IMPORTED
N0780I03	3	41332070	3p21.32	1.239671746	N/A	1.239671746	N/A	1	UNKNOWN: USER IMPORTED
N0523D22	3	41586970	3p21.32	0.812813085	N/A	0.812813085	N/A	1	UNKNOWN: USER IMPORTED
N0487B24	3	41669217	3p21.32	1.035739345	N/A	1.035739345	N/A	1	UNKNOWN: USER IMPORTED
N0736P14	3	41853373	3p21.32	1.238143563	N/A	1.238143563	N/A	1	UNKNOWN: USER IMPORTED
N0582K02	3	41887527	3p21.32	0.829905835	N/A	0.829905835	N/A	1	UNKNOWN: USER IMPORTED
N0299L23	3	41935167	3p21.32	0.729426775	N/A	0.729426775	N/A	1	UNKNOWN: USER IMPORTED
N0747D13	3	42225222	3p21.31	1.246886027	N/A	1.246886027	N/A	1	UNKNOWN: USER IMPORTED
N0119L02	3	42274965	3p21.31	1.056867086	N/A	1.056867086	N/A	1	UNKNOWN: USER IMPORTED
N0535H19	3	42542420	3p21.31	1.051822561	N/A	1.051822561	N/A	1	UNKNOWN: USER IMPORTED
N0603D09	3	42572314	3p21.31	0.850380247	N/A	0.850380247	N/A	1	UNKNOWN: USER IMPORTED
N0740P15	3	42904585	3p21.31	0.816537272	N/A	0.816537272	N/A	1	UNKNOWN: USER IMPORTED
N0507O10	3	43062486	3p21.31	1.049846057	N/A	1.049846057	N/A	1	UNKNOWN: USER IMPORTED
N0449C07	3	43141084	3p21.31	1.049648953	N/A	1.049648953	N/A	1	UNKNOWN: USER IMPORTED
N0092J20	3	43442218	3p21.31	1.041312552	N/A	1.041312552	N/A	1	UNKNOWN: USER IMPORTED
N0723E20	3	43516191	3p21.31	0.979915359	N/A	0.979915359	N/A	1	UNKNOWN: USER IMPORTED
N0475N04	3	43619166	3p21.31	1.024208756	N/A	1.024208756	N/A	1	UNKNOWN: USER IMPORTED
N0077N11	3	43733865	3p21.31	0.864360894	N/A	0.864360894	N/A	1	UNKNOWN: USER IMPORTED
N0745O08	3	43928673	3p21.31	1.18218652	N/A	1.18218652	N/A	1	UNKNOWN: USER IMPORTED
N0448P22	3	44157396	3p21.31	1.016909098	N/A	1.016909098	N/A	1	UNKNOWN: USER IMPORTED
N0428H21	3	44210806	3p21.31	1.351323365	N/A	1.351323365	N/A	1	UNKNOWN: USER IMPORTED
N0263C19	3	44514123	3p21.31	0.892093163	N/A	0.892093163	N/A	1	UNKNOWN: USER IMPORTED
N0195F22	3	44665945	3p21.31	1.125606246	N/A	1.125606246	N/A	1	UNKNOWN: USER IMPORTED
N0219A11	3	44789432	3p21.31	0.82548748	N/A	0.82548748	N/A	1	UNKNOWN: USER IMPORTED
N0067G04	3	44996887	3p21.31	1.014545734	N/A	1.014545734	N/A	1	UNKNOWN: USER IMPORTED
N0047O06	3	45226657	3p21.31	1.280119959	N/A	1.280119959	N/A	1	UNKNOWN: USER IMPORTED
N0107O13	3	45316678	3p21.31	1.082219219	N/A	1.082219219	N/A	1	UNKNOWN: USER IMPORTED
N0565H07	3	45521109	3p21.31	0.870757374	N/A	0.870757374	N/A	1	UNKNOWN: USER IMPORTED
N0307M13	3	45630681	3p21.31	0.979980621	N/A	0.979980621	N/A	1	UNKNOWN: USER IMPORTED
N0275I06	3	45733988	3p21.31	0.984027976	N/A	0.984027976	N/A	1	UNKNOWN: USER IMPORTED
N0527M10	3	45792653	3p21.31	1.061664345	N/A	1.061664345	N/A	1	UNKNOWN: USER IMPORTED
N0793E15	3	45935701	3p21.31	0.883416568	N/A	0.883416568	N/A	1	UNKNOWN: USER IMPORTED
N0024F11	3	46204198	3p21.31	1.036007486	N/A	1.036007486	N/A	1	UNKNOWN: USER IMPORTED
N0494P19	3	46269516	3p21.31	0.912331659	N/A	0.912331659	N/A	1	UNKNOWN: USER IMPORTED
N0336G16	3	46380435	3p21.31	1.09100678	N/A	1.09100678	N/A	1	UNKNOWN: USER IMPORTED
N0538M22	3	46447668	3p21.31	0.963221579	N/A	0.963221579	N/A	1	UNKNOWN: USER IMPORTED
N0427P05	3	46616477	3p21.31	0.929802807	N/A	0.929802807	N/A	1	UNKNOWN: USER IMPORTED
N0380M12	3	46877702	3p21.31	1.026411144	N/A	1.026411144	N/A	1	UNKNOWN: USER IMPORTED
N0294D03	3	47040096	3p21.31	0.960022427	N/A	0.960022427	N/A	1	UNKNOWN: USER IMPORTED
N0008D02	3	47201481	3p21.31	0.859718582	N/A	0.859718582	N/A	1	UNKNOWN: USER IMPORTED
N0647K09	3	47559800	3p21.31	0.752247172	N/A	0.752247172	N/A	1	UNKNOWN: USER IMPORTED
M2112N22	3	47686132	3p21.31	0.948807609	N/A	0.948807609	N/A	1	UNKNOWN: USER IMPORTED
N0095N04	3	47858704	3p21.31	1.171120366	N/A	1.171120366	N/A	1	UNKNOWN: USER IMPORTED
N0352L13	3	48120737	3p21.31	0.943791865	N/A	0.943791865	N/A	1	UNKNOWN: USER IMPORTED
N0047K17	3	48241316	3p21.31	1.302190451	N/A	1.302190451	N/A	1	UNKNOWN: USER IMPORTED
N0316M24	3	48744616	3p21.31	1.076724144	N/A	1.076724144	N/A	1	UNKNOWN: USER IMPORTED
N0607J23	3	48753130	3p21.31	1.076016397	N/A	1.076016397	N/A	1	UNKNOWN: USER IMPORTED
N0694I15	3	48960456	3p21.31	0.851732101	N/A	0.851732101	N/A	1	UNKNOWN: USER IMPORTED
N0390L05	3	49049084	3p21.31	1.400967025	N/A	1.400967025	N/A	1	UNKNOWN: USER IMPORTED
N0806I14	3	49198433	3p21.31	0.934740825	N/A	0.934740825	N/A	1	UNKNOWN: USER IMPORTED
N0307M17	3	49298323	3p21.31	1.163668952	N/A	1.163668952	N/A	1	UNKNOWN: USER IMPORTED
N0171C03	3	49490770	3p21.31	0.997786084	N/A	0.997786084	N/A	1	UNKNOWN: USER IMPORTED
N0078O10	3	49723329	3p21.31	0.785077776	N/A	0.785077776	N/A	1	UNKNOWN: USER IMPORTED
N0460G14	3	49817346	3p21.31	0.919647989	N/A	0.919647989	N/A	1	UNKNOWN: USER IMPORTED
N0798M15	3	50330088	3p21.31	0.968347377	N/A	0.968347377	N/A	1	UNKNOWN: USER IMPORTED
M2006O12	3	50550230	3p21.31	0.947201801	N/A	0.947201801	N/A	1	UNKNOWN: USER IMPORTED
N0646D13	3	50587672	3p21.31	1.219254083	N/A	1.219254083	N/A	1	UNKNOWN: USER IMPORTED
N0073I17	3	50635668	3p21.31	1.238554997	N/A	1.238554997	N/A	1	UNKNOWN: USER IMPORTED
N0151D23	3	51109558	3p21.31	0.701209095	N/A	0.701209095	N/A	1	UNKNOWN: USER IMPORTED
N0089F17	3	51272117	3p21.31	0.972136319	N/A	0.972136319	N/A	1	UNKNOWN: USER IMPORTED
N0665B04	3	51375882	3p21.31	0.833624955	N/A	0.833624955	N/A	1	UNKNOWN: USER IMPORTED
N0084F06	3	51478346	3p21.31	0.8969493	N/A	0.8969493	N/A	1	UNKNOWN: USER IMPORTED
N0051C04	3	51656881	3p21.31	0.868715405	N/A	0.868715405	N/A	1	UNKNOWN: USER IMPORTED
N0314A05	3	51673471	3p21.31	1.202448121	N/A	1.202448121	N/A	1	UNKNOWN: USER IMPORTED
N0007N08	3	51877212	3p21.31	1.085489207	N/A	1.085489207	N/A	1	UNKNOWN: USER IMPORTED
N0461I14	3	51981314	3p21.2	0.872277451	N/A	0.872277451	N/A	1	UNKNOWN: USER IMPORTED
N0474I07	3	52240614	3p21.2	0.935896488	N/A	0.935896488	N/A	1	UNKNOWN: USER IMPORTED
N0620K19	3	52348445	3p21.2	0.921809537	N/A	0.921809537	N/A	1	UNKNOWN: USER IMPORTED
N0011A03	3	52550936	3p21.2	0.740114937	N/A	0.740114937	N/A	1	UNKNOWN: USER IMPORTED
M2288N02	3	52644477	3p21.2	1.059905414	N/A	1.059905414	N/A	1	UNKNOWN: USER IMPORTED
N0440B16	3	52826181	3p21.2	1.218291368	N/A	1.218291368	N/A	1	UNKNOWN: USER IMPORTED
N0103O10	3	52880183	3p21.2	1.170542737	N/A	1.170542737	N/A	1	UNKNOWN: USER IMPORTED
N0557M05	3	53167567	3p21.2	0.858275523	N/A	0.858275523	N/A	1	UNKNOWN: USER IMPORTED
N0072H11	3	53230415	3p21.2	0.969141262	N/A	0.969141262	N/A	1	UNKNOWN: USER IMPORTED
N0266E15	3	53348821	3p21.2	1.288634412	N/A	1.288634412	N/A	1	UNKNOWN: USER IMPORTED
N0206M13	3	53585610	3p21.2	1.123987872	N/A	1.123987872	N/A	1	UNKNOWN: USER IMPORTED
N0786G02	3	53754268	3p21.2	0.880079495	N/A	0.880079495	N/A	1	UNKNOWN: USER IMPORTED
N0739J04	3	53804978	3p21.2	0.866134316	N/A	0.866134316	N/A	1	UNKNOWN: USER IMPORTED
N0296C15	3	53887203	3p21.2	1.062640639	N/A	1.062640639	N/A	1	UNKNOWN: USER IMPORTED
N0594F16	3	54314724	3p21.1	0.882234963	N/A	0.882234963	N/A	1	UNKNOWN: USER IMPORTED
N0554O01	3	54492229	3p21.1	0.832987536	N/A	0.832987536	N/A	1	UNKNOWN: USER IMPORTED
N0674P14	3	54658752	3p21.1	0.926792245	N/A	0.926792245	N/A	1	UNKNOWN: USER IMPORTED
N0096N05	3	54817272	3p21.1	0.760183996	N/A	0.760183996	N/A	1	UNKNOWN: USER IMPORTED
N0652P22	3	54891964	3p21.1	1.012785906	N/A	1.012785906	N/A	1	UNKNOWN: USER IMPORTED
N0064C01	3	55036326	3p21.1	0.962595612	N/A	0.962595612	N/A	1	UNKNOWN: USER IMPORTED
N0622H14	3	55165367	3p21.1	0.938341885	N/A	0.938341885	N/A	1	UNKNOWN: USER IMPORTED
N0669E05	3	56042778	3p21.1	1.204574201	N/A	1.204574201	N/A	1	UNKNOWN: USER IMPORTED
N0328N16	3	56091382	3p21.1	1.118911831	N/A	1.118911831	N/A	1	UNKNOWN: USER IMPORTED
N0666E15	3	56376088	3p21.1	1.131242688	N/A	1.131242688	N/A	1	UNKNOWN: USER IMPORTED
N0226C02	3	56421646	3p21.1	0.968773505	N/A	0.968773505	N/A	1	UNKNOWN: USER IMPORTED
N0174B06	3	56561972	3p21.1	1.321919012	N/A	1.321919012	N/A	1	UNKNOWN: USER IMPORTED
N0560H24	3	56885669	3p21.1	0.860728925	N/A	0.860728925	N/A	1	UNKNOWN: USER IMPORTED
N0241K03	3	57059264	3p21.1	1.194487989	N/A	1.194487989	N/A	1	UNKNOWN: USER IMPORTED
N0095P07	3	57169242	3p21.1	1.142353431	N/A	1.142353431	N/A	1	UNKNOWN: USER IMPORTED
N0255C05	3	57309324	3p21.1	0.828823541	N/A	0.828823541	N/A	1	UNKNOWN: USER IMPORTED
N0585L05	3	57481479	3p21.1	0.916636312	N/A	0.916636312	N/A	1	UNKNOWN: USER IMPORTED
N0306G04	3	57664872	3p21.1	0.969624444	N/A	0.969624444	N/A	1	UNKNOWN: USER IMPORTED
N0358P22	3	57913373	3p21.1	1.051922177	N/A	1.051922177	N/A	1	UNKNOWN: USER IMPORTED
N0320F10	3	58236746	3p21.1	0.876264104	N/A	0.876264104	N/A	1	UNKNOWN: USER IMPORTED
N0475O23	3	58405823	3p21.1	0.951351102	N/A	0.951351102	N/A	1	UNKNOWN: USER IMPORTED
N0665G23	3	58928229	3p21.1	0.883296989	N/A	0.883296989	N/A	1	UNKNOWN: USER IMPORTED
N0115I11	3	59096342	3p14.3	1.216771292	N/A	1.216771292	N/A	1	UNKNOWN: USER IMPORTED
N0107G01	3	59115452	3p14.3	0.945712227	N/A	0.945712227	N/A	1	UNKNOWN: USER IMPORTED
N0218K21	3	59121042	3p14.3	1.151205341	N/A	1.151205341	N/A	1	UNKNOWN: USER IMPORTED
N0460E05	3	59278568	3p14.3	0.946165311	N/A	0.946165311	N/A	1	UNKNOWN: USER IMPORTED
N0791J23	3	59408368	3p14.3	0.976983943	N/A	0.976983943	N/A	1	UNKNOWN: USER IMPORTED
N0638K20	3	59474126	3p14.3	0.903409623	N/A	0.903409623	N/A	1	UNKNOWN: USER IMPORTED
N0739L07	3	59717277	3p14.3	0.818392778	N/A	0.818392778	N/A	1	UNKNOWN: USER IMPORTED
N0072F14	3	59762880	3p14.3	0.928583401	N/A	0.928583401	N/A	1	UNKNOWN: USER IMPORTED
N0573L21	3	60164532	3p14.3	1.146155649	N/A	1.146155649	N/A	1	UNKNOWN: USER IMPORTED
N0348K14	3	60274372	3p14.3	0.986404564	N/A	0.986404564	N/A	1	UNKNOWN: USER IMPORTED
N0641C17	3	60387329	3p14.3	1.05576351	N/A	1.05576351	N/A	1	UNKNOWN: USER IMPORTED
N0553J07	3	60588911	3p14.3	0.975656714	N/A	0.975656714	N/A	1	UNKNOWN: USER IMPORTED
N0155I04	3	60795439	3p14.3	0.967637806	N/A	0.967637806	N/A	1	UNKNOWN: USER IMPORTED
N0027N17	3	60850538	3p14.3	0.964788068	N/A	0.964788068	N/A	1	UNKNOWN: USER IMPORTED
N0055N13	3	61853130	3p14.3	0.774672348	N/A	0.774672348	N/A	1	UNKNOWN: USER IMPORTED
N0472H16	3	61899338	3p14.3	1.066252441	N/A	1.066252441	N/A	1	UNKNOWN: USER IMPORTED
N0429L01	3	62077884	3p14.3	0.812642837	N/A	0.812642837	N/A	1	UNKNOWN: USER IMPORTED
N0126N04	3	62213685	3p14.3	1.131329839	N/A	1.131329839	N/A	1	UNKNOWN: USER IMPORTED
N0114P15	3	62353166	3p14.3	0.715446129	N/A	0.715446129	N/A	1	UNKNOWN: USER IMPORTED
N0081E16	3	62486450	3p14.3	0.77304992	N/A	0.77304992	N/A	1	UNKNOWN: USER IMPORTED
N0796G21	3	62656127	3p14.3	0.839282678	N/A	0.839282678	N/A	1	UNKNOWN: USER IMPORTED
N0809P22	3	63198818	3p14.2	0.845285965	N/A	0.845285965	N/A	1	UNKNOWN: USER IMPORTED
N0672O06	3	63341732	3p14.2	0.846368259	N/A	0.846368259	N/A	1	UNKNOWN: USER IMPORTED
N0693P22	3	63429438	3p14.2	0.908402567	N/A	0.908402567	N/A	1	UNKNOWN: USER IMPORTED
N0126M18	3	63480494	3p14.2	1.259666827	N/A	1.259666827	N/A	1	UNKNOWN: USER IMPORTED
N0781M22	3	63658169	3p14.2	1.02470116	N/A	1.02470116	N/A	1	UNKNOWN: USER IMPORTED
N0601L11	3	63791594	3p14.2	0.910348264	N/A	0.910348264	N/A	1	UNKNOWN: USER IMPORTED
N0159M08	3	63927483	3p14.2	1.276143439	N/A	1.276143439	N/A	1	UNKNOWN: USER IMPORTED
N0014D22	3	64232320	3p14.2	1.168274783	N/A	1.168274783	N/A	1	UNKNOWN: USER IMPORTED
N0633G20	3	64549855	3p14.2	1.025919247	N/A	1.025919247	N/A	1	UNKNOWN: USER IMPORTED
N0589G04	3	64607050	3p14.2	1.238531689	N/A	1.238531689	N/A	1	UNKNOWN: USER IMPORTED
N0745N03	3	64864629	3p14.2	0.930439313	N/A	0.930439313	N/A	1	UNKNOWN: USER IMPORTED
N0597N04	3	65007998	3p14.2	0.907180425	N/A	0.907180425	N/A	1	UNKNOWN: USER IMPORTED
N0725H13	3	65170969	3p14.2	1.00469561	N/A	1.00469561	N/A	1	UNKNOWN: USER IMPORTED
N0169J09	3	65293954	3p14.2	0.984833414	N/A	0.984833414	N/A	1	UNKNOWN: USER IMPORTED
N0487G09	3	65394018	3p14.2	1.066134382	N/A	1.066134382	N/A	1	UNKNOWN: USER IMPORTED
N0175F09	3	65681220	3p14.2	0.928301478	N/A	0.928301478	N/A	1	UNKNOWN: USER IMPORTED
N0583I22	3	65729036	3p14.2	0.878762095	N/A	0.878762095	N/A	1	UNKNOWN: USER IMPORTED
N0440A11	3	65794542	3p14.2	0.883475345	N/A	0.883475345	N/A	1	UNKNOWN: USER IMPORTED
N0780K19	3	66127441	3p14.2	0.902770178	N/A	0.902770178	N/A	1	UNKNOWN: USER IMPORTED
N0207P04	3	66250472	3p14.2	1.026901723	N/A	1.026901723	N/A	1	UNKNOWN: USER IMPORTED
N0792B19	3	66281307	3p14.2	0.912455191	N/A	0.912455191	N/A	1	UNKNOWN: USER IMPORTED
N0024O17	3	66608314	3p14.1	1.189003555	N/A	1.189003555	N/A	1	UNKNOWN: USER IMPORTED
N0798M01	3	66703323	3p14.1	0.824269393	N/A	0.824269393	N/A	1	UNKNOWN: USER IMPORTED
N0367N10	3	66854320	3p14.1	0.994451037	N/A	0.994451037	N/A	1	UNKNOWN: USER IMPORTED
N0097M18	3	67009452	3p14.1	1.000042079	N/A	1.000042079	N/A	1	UNKNOWN: USER IMPORTED
N0697B05	3	67025622	3p14.1	0.859133859	N/A	0.859133859	N/A	1	UNKNOWN: USER IMPORTED
N0413B03	3	67141801	3p14.1	0.8144345	N/A	0.8144345	N/A	1	UNKNOWN: USER IMPORTED
N0443N13	3	67248783	3p14.1	0.968852448	N/A	0.968852448	N/A	1	UNKNOWN: USER IMPORTED
N0115I24	3	67395193	3p14.1	1.027111798	N/A	1.027111798	N/A	1	UNKNOWN: USER IMPORTED
N0629O13	3	67497077	3p14.1	0.989314801	N/A	0.989314801	N/A	1	UNKNOWN: USER IMPORTED
N0449J05	3	67691297	3p14.1	0.993281591	N/A	0.993281591	N/A	1	UNKNOWN: USER IMPORTED
N0140J03	3	67812186	3p14.1	0.946505808	N/A	0.946505808	N/A	1	UNKNOWN: USER IMPORTED
N0365L22	3	67896272	3p14.1	0.98571526	N/A	0.98571526	N/A	1	UNKNOWN: USER IMPORTED
N0607B07	3	68019261	3p14.1	1.226418709	N/A	1.226418709	N/A	1	UNKNOWN: USER IMPORTED
N0259O22	3	68352549	3p14.1	1.165502164	N/A	1.165502164	N/A	1	UNKNOWN: USER IMPORTED
N0129L10	3	68598751	3p14.1	1.316915935	N/A	1.316915935	N/A	1	UNKNOWN: USER IMPORTED
N0236P22	3	68773502	3p14.1	1.001364242	N/A	1.001364242	N/A	1	UNKNOWN: USER IMPORTED
N0421M06	3	68777158	3p14.1	1.262523557	N/A	1.262523557	N/A	1	UNKNOWN: USER IMPORTED
N0100N16	3	68991891	3p14.1	1.030590036	N/A	1.030590036	N/A	1	UNKNOWN: USER IMPORTED
N0152N21	3	69124547	3p14.1	0.954546809	N/A	0.954546809	N/A	1	UNKNOWN: USER IMPORTED
N0141F10	3	69224830	3p14.1	1.084203628	N/A	1.084203628	N/A	1	UNKNOWN: USER IMPORTED
N0298P19	3	69373998	3p14.1	1.027089199	N/A	1.027089199	N/A	1	UNKNOWN: USER IMPORTED
N0384B24	3	69467356	3p14.1	1.043148196	N/A	1.043148196	N/A	1	UNKNOWN: USER IMPORTED
N0714A10	3	69641507	3p14.1	0.890023833	N/A	0.890023833	N/A	1	UNKNOWN: USER IMPORTED
N0460N16	3	69735234	3p14.1	1.043889385	N/A	1.043889385	N/A	1	UNKNOWN: USER IMPORTED
N0476N13	3	70097885	3p12.3	0.931105714	N/A	0.931105714	N/A	1	UNKNOWN: USER IMPORTED
N0118O11	3	70368038	3p12.3	0.854258468	N/A	0.854258468	N/A	1	UNKNOWN: USER IMPORTED
N0806H15	3	70453930	3p12.3	0.909871974	N/A	0.909871974	N/A	1	UNKNOWN: USER IMPORTED
N0111L13	3	70625017	3p12.3	0.861970321	N/A	0.861970321	N/A	1	UNKNOWN: USER IMPORTED
N0649C03	3	70885726	3p12.3	1.042614548	N/A	1.042614548	N/A	1	UNKNOWN: USER IMPORTED
N0467O11	3	71127880	3p12.3	1.114887682	N/A	1.114887682	N/A	1	UNKNOWN: USER IMPORTED
N0049E03	3	71260705	3p12.3	0.802608308	N/A	0.802608308	N/A	1	UNKNOWN: USER IMPORTED
N0073P12	3	71743686	3p12.3	1.029151537	N/A	1.029151537	N/A	1	UNKNOWN: USER IMPORTED
N0572N06	3	71944575	3p12.3	0.968405039	N/A	0.968405039	N/A	1	UNKNOWN: USER IMPORTED
N0447M04	3	72113221	3p12.3	1.198172654	N/A	1.198172654	N/A	1	UNKNOWN: USER IMPORTED
N0654C22	3	72325298	3p12.3	0.812206068	N/A	0.812206068	N/A	1	UNKNOWN: USER IMPORTED
N0624D20	3	72474089	3p12.3	0.958391081	N/A	0.958391081	N/A	1	UNKNOWN: USER IMPORTED
N0728B21	3	72635429	3p12.3	1.149731881	N/A	1.149731881	N/A	1	UNKNOWN: USER IMPORTED
N0349E16	3	72676347	3p12.3	0.926566564	N/A	0.926566564	N/A	1	UNKNOWN: USER IMPORTED
M2230M16	3	72866568	3p12.3	0.936729591	N/A	0.936729591	N/A	1	UNKNOWN: USER IMPORTED
N0268J14	3	73074534	3p12.3	0.896028134	N/A	0.896028134	N/A	1	UNKNOWN: USER IMPORTED
N0606P16	3	73194120	3p12.3	0.888676032	N/A	0.888676032	N/A	1	UNKNOWN: USER IMPORTED
N0470O16	3	73284054	3p12.3	1.06705271	N/A	1.06705271	N/A	1	UNKNOWN: USER IMPORTED
N0137M15	3	73488193	3p12.3	1.015378046	N/A	1.015378046	N/A	1	UNKNOWN: USER IMPORTED
N0744B04	3	73684252	3p12.3	0.957628915	N/A	0.957628915	N/A	1	UNKNOWN: USER IMPORTED
N0345M04	3	73957022	3p12.3	0.969710683	N/A	0.969710683	N/A	1	UNKNOWN: USER IMPORTED
N0238A07	3	74323615	3p12.3	1.23204299	N/A	1.23204299	N/A	1	UNKNOWN: USER IMPORTED
N0746O08	3	74608346	3p12.3	0.973295833	N/A	0.973295833	N/A	1	UNKNOWN: USER IMPORTED
N0451P02	3	74729483	3p12.3	0.926065142	N/A	0.926065142	N/A	1	UNKNOWN: USER IMPORTED
N0473O09	3	74851892	3p12.3	0.956593236	N/A	0.956593236	N/A	1	UNKNOWN: USER IMPORTED
N0556N08	3	74900153	3p12.3	1.06687172	N/A	1.06687172	N/A	1	UNKNOWN: USER IMPORTED
N0147O10	3	75085463	3p12.3	0.905863026	N/A	0.905863026	N/A	1	UNKNOWN: USER IMPORTED
N0475J14	3	75235582	3p12.3	0.817943849	N/A	0.817943849	N/A	1	UNKNOWN: USER IMPORTED
M2026G06	3	75363871	3p12.3	0.871658273	N/A	0.871658273	N/A	1	UNKNOWN: USER IMPORTED
N0666K17	3	75519627	3p12.3	1.019463454	N/A	1.019463454	N/A	1	UNKNOWN: USER IMPORTED
N0280P02	3	75752166	3p12.3	1.02700367	N/A	1.02700367	N/A	1	UNKNOWN: USER IMPORTED
N0089H10	3	75827405	3p12.3	1.239607903	N/A	1.239607903	N/A	1	UNKNOWN: USER IMPORTED
N0033G18	3	75946560	3p12.3	0.883978997	N/A	0.883978997	N/A	1	UNKNOWN: USER IMPORTED
N0264B09	3	76211198	3p12.3	1.081248499	N/A	1.081248499	N/A	1	UNKNOWN: USER IMPORTED
N0003N12	3	76524101	3p12.3	0.724321346	N/A	0.724321346	N/A	1	UNKNOWN: USER IMPORTED
N0473M17	3	76951200	3p12.3	1.164855625	N/A	1.164855625	N/A	1	UNKNOWN: USER IMPORTED
N0021G05	3	77049353	3p12.3	0.915625968	N/A	0.915625968	N/A	1	UNKNOWN: USER IMPORTED
N0568F24	3	77466741	3p12.2	0.845500803	N/A	0.845500803	N/A	1	UNKNOWN: USER IMPORTED
N0198O02	3	77657470	3p12.2	0.969763277	N/A	0.969763277	N/A	1	UNKNOWN: USER IMPORTED
N0009A13	3	78147637	3p12.2	-0.496882488	N/A	-0.496882488	N/A	1	UNKNOWN: USER IMPORTED
N0362A13	3	78299883	3p12.2	0.843638203	N/A	0.843638203	N/A	1	UNKNOWN: USER IMPORTED
N0779I04	3	78334027	3p12.2	0.832174802	N/A	0.832174802	N/A	1	UNKNOWN: USER IMPORTED
N0297G13	3	78533735	3p12.2	0.855860628	N/A	0.855860628	N/A	1	UNKNOWN: USER IMPORTED
N0599E11	3	78669591	3p12.2	0.834143807	N/A	0.834143807	N/A	1	UNKNOWN: USER IMPORTED
N0619L10	3	78856907	3p12.2	0.937935011	N/A	0.937935011	N/A	1	UNKNOWN: USER IMPORTED
N0206A03	3	79014660	3p12.2	0.943409312	N/A	0.943409312	N/A	1	UNKNOWN: USER IMPORTED
N0143B12	3	79246831	3p12.2	0.972678479	N/A	0.972678479	N/A	1	UNKNOWN: USER IMPORTED
N0168E23	3	79305808	3p12.2	0.86242229	N/A	0.86242229	N/A	1	UNKNOWN: USER IMPORTED
N0369J10	3	79457621	3p12.1	0.865681334	N/A	0.865681334	N/A	1	UNKNOWN: USER IMPORTED
N0032K02	3	79634288	3p12.1	1.301682745	N/A	1.301682745	N/A	1	UNKNOWN: USER IMPORTED
N0619J02	3	80066387	3p12.1	0.869548407	N/A	0.869548407	N/A	1	UNKNOWN: USER IMPORTED
N0036C14	3	80127325	3p12.1	0.800865287	N/A	0.800865287	N/A	1	UNKNOWN: USER IMPORTED
N0046H02	3	80353018	3p12.1	1.029349451	N/A	1.029349451	N/A	1	UNKNOWN: USER IMPORTED
N0067G12	3	80498129	3p12.1	1.28121036	N/A	1.28121036	N/A	1	UNKNOWN: USER IMPORTED
N0124L15	3	80641364	3p12.1	0.936259583	N/A	0.936259583	N/A	1	UNKNOWN: USER IMPORTED
N0455B21	3	80693227	3p12.1	0.892537025	N/A	0.892537025	N/A	1	UNKNOWN: USER IMPORTED
N0736N21	3	80876329	3p12.1	0.887666701	N/A	0.887666701	N/A	1	UNKNOWN: USER IMPORTED
N0291P10	3	81283427	3p12.1	0.917015115	N/A	0.917015115	N/A	1	UNKNOWN: USER IMPORTED
N0008G15	3	81326109	3p12.1	0.798100775	N/A	0.798100775	N/A	1	UNKNOWN: USER IMPORTED
N0603J22	3	81568283	3p11.2	0.99223659	N/A	0.99223659	N/A	1	UNKNOWN: USER IMPORTED
N0788N14	3	81781626	3p11.2	1.002201398	N/A	1.002201398	N/A	1	UNKNOWN: USER IMPORTED
N0787F15	3	81840712	3p11.2	1.038372218	N/A	1.038372218	N/A	1	UNKNOWN: USER IMPORTED
N0026G10	3	82137294	3p11.2	0.893736872	N/A	0.893736872	N/A	1	UNKNOWN: USER IMPORTED
N0001E05	3	82450645	3p11.1	0.793826321	N/A	0.793826321	N/A	1	UNKNOWN: USER IMPORTED
N0657G02	3	82626391	3p11.1	0.917234716	N/A	0.917234716	N/A	1	UNKNOWN: USER IMPORTED
N0563O22	3	82646674	3p11.1	0.84924019	N/A	0.84924019	N/A	1	UNKNOWN: USER IMPORTED
N0619K09	3	82807794	3p11.1	0.930277476	N/A	0.930277476	N/A	1	UNKNOWN: USER IMPORTED
N0293J15	3	82987840	3p11.1	1.10590079	N/A	1.10590079	N/A	1	UNKNOWN: USER IMPORTED
N0672D20	3	83200184	3p11.1	0.919340427	N/A	0.919340427	N/A	1	UNKNOWN: USER IMPORTED
N0193N11	3	83296433	3p11.1	1.002270106	N/A	1.002270106	N/A	1	UNKNOWN: USER IMPORTED
M2107H08	3	83460644	3p11.1	0.988609891	N/A	0.988609891	N/A	1	UNKNOWN: USER IMPORTED
N0472I03	3	83860550	3p11.1	0.916470827	N/A	0.916470827	N/A	1	UNKNOWN: USER IMPORTED
N0125K01	3	84077286	3p11.1	1.208232518	N/A	1.208232518	N/A	1	UNKNOWN: USER IMPORTED
N0146M06	3	84161513	3p11.1	0.796282764	N/A	0.796282764	N/A	1	UNKNOWN: USER IMPORTED
N0788E22	3	84499342	3q11.1	0.93259316	N/A	0.93259316	N/A	1	UNKNOWN: USER IMPORTED
N0047J16	3	84635538	3q11.1	0.895267082	N/A	0.895267082	N/A	1	UNKNOWN: USER IMPORTED
N0482K02	3	84662748	3q11.1	0.826651859	N/A	0.826651859	N/A	1	UNKNOWN: USER IMPORTED
N0268H24	3	84874789	3q11.1	1.163006199	N/A	1.163006199	N/A	1	UNKNOWN: USER IMPORTED
N0639P09	3	85169861	3q11.1	0.99334584	N/A	0.99334584	N/A	1	UNKNOWN: USER IMPORTED
N0041O13	3	85327983	3q11.1	1.336972833	N/A	1.336972833	N/A	1	UNKNOWN: USER IMPORTED
N0036I16	3	85442297	3q11.1	1.034034123	N/A	1.034034123	N/A	1	UNKNOWN: USER IMPORTED
N0259G06	3	85716952	3q11.1	0.954229923	N/A	0.954229923	N/A	1	UNKNOWN: USER IMPORTED
N0639H15	3	85866704	3q11.1	0.826374191	N/A	0.826374191	N/A	1	UNKNOWN: USER IMPORTED
N0321C11	3	86077339	3q11.1	0.885518327	N/A	0.885518327	N/A	1	UNKNOWN: USER IMPORTED
N0570H17	3	86192331	3q11.1	0.905169871	N/A	0.905169871	N/A	1	UNKNOWN: USER IMPORTED
N0325N23	3	86352121	3q11.1	0.875997584	N/A	0.875997584	N/A	1	UNKNOWN: USER IMPORTED
N0582G24	3	86514246	3q11.1	0.824394039	N/A	0.824394039	N/A	1	UNKNOWN: USER IMPORTED
N0473N10	3	86795591	3q11.1	0.9140459	N/A	0.9140459	N/A	1	UNKNOWN: USER IMPORTED
N0415H20	3	87009166	3q11.1	1.085597741	N/A	1.085597741	N/A	1	UNKNOWN: USER IMPORTED
N0491D12	3	87173568	3q11.1	1.101294452	N/A	1.101294452	N/A	1	UNKNOWN: USER IMPORTED
N0280J06	3	87398427	3q11.1	0.914354171	N/A	0.914354171	N/A	1	UNKNOWN: USER IMPORTED
N0288B15	3	87527558	3q11.1	0.770069558	N/A	0.770069558	N/A	1	UNKNOWN: USER IMPORTED
N0153H10	3	87855039	3q11.1	0.915697311	N/A	0.915697311	N/A	1	UNKNOWN: USER IMPORTED
N0067E17	3	87891146	3q11.1	1.087468853	N/A	1.087468853	N/A	1	UNKNOWN: USER IMPORTED
N0570I07	3	88024256	3q11.1	1.023924604	N/A	1.023924604	N/A	1	UNKNOWN: USER IMPORTED
N0264F21	3	88506419	3q11.1	0.999066089	N/A	0.999066089	N/A	1	UNKNOWN: USER IMPORTED
N0438K06	3	88642791	3q11.1	0.986886732	N/A	0.986886732	N/A	1	UNKNOWN: USER IMPORTED
N0535I05	3	88800734	3q11.1	1.146067484	N/A	1.146067484	N/A	1	UNKNOWN: USER IMPORTED
N0084M14	3	89605390	3q11.1	1.326979852	N/A	1.326979852	N/A	1	UNKNOWN: USER IMPORTED
N0371F02	3	89742773	3q11.1	0.899531402	N/A	0.899531402	N/A	1	UNKNOWN: USER IMPORTED
N0714D16	3	89859265	3q11.1	0.803306529	N/A	0.803306529	N/A	1	UNKNOWN: USER IMPORTED
M2005P05	3	94890805	3q12.1	0.72818538	N/A	0.72818538	N/A	1	UNKNOWN: USER IMPORTED
N0586O12	3	94974046	3q12.1	0.827756447	N/A	0.827756447	N/A	1	UNKNOWN: USER IMPORTED
N0631O04	3	95106292	3q12.1	0.848052504	N/A	0.848052504	N/A	1	UNKNOWN: USER IMPORTED
N0752K18	3	95397815	3q12.1	1.280228391	N/A	1.280228391	N/A	1	UNKNOWN: USER IMPORTED
N0513A06	3	95550613	3q12.1	0.874747068	N/A	0.874747068	N/A	1	UNKNOWN: USER IMPORTED
N0239D13	3	95747304	3q12.1	1.036142773	N/A	1.036142773	N/A	1	UNKNOWN: USER IMPORTED
N0565L19	3	95821750	3q12.2	0.924620968	N/A	0.924620968	N/A	1	UNKNOWN: USER IMPORTED
N0734G18	3	95984003	3q12.2	1.204605616	N/A	1.204605616	N/A	1	UNKNOWN: USER IMPORTED
N0125B22	3	96311275	3q12.2	1.416251897	N/A	1.416251897	N/A	1	UNKNOWN: USER IMPORTED
N0219E24	3	96495493	3q12.2	0.965787164	N/A	0.965787164	N/A	1	UNKNOWN: USER IMPORTED
N0740B07	3	96938693	3q12.2	0.954743202	N/A	0.954743202	N/A	1	UNKNOWN: USER IMPORTED
N0096O13	3	96978391	3q12.2	0.991969056	N/A	0.991969056	N/A	1	UNKNOWN: USER IMPORTED
N0606G02	3	97071489	3q12.2	1.089549432	N/A	1.089549432	N/A	1	UNKNOWN: USER IMPORTED
N0008N23	3	97341563	3q12.3	1.022520844	N/A	1.022520844	N/A	1	UNKNOWN: USER IMPORTED
N0603F02	3	97857420	3q12.3	0.977470469	N/A	0.977470469	N/A	1	UNKNOWN: USER IMPORTED
N0271J08	3	98091628	3q12.3	0.760873097	N/A	0.760873097	N/A	1	UNKNOWN: USER IMPORTED
N0419H08	3	98244924	3q12.3	0.904129126	N/A	0.904129126	N/A	1	UNKNOWN: USER IMPORTED
N0092L17	3	98448267	3q12.3	0.981603556	N/A	0.981603556	N/A	1	UNKNOWN: USER IMPORTED
N0389G06	3	98757211	3q12.3	0.820665799	N/A	0.820665799	N/A	1	UNKNOWN: USER IMPORTED
N0431M01	3	98914075	3q12.3	0.904319642	N/A	0.904319642	N/A	1	UNKNOWN: USER IMPORTED
N0565P24	3	99017083	3q12.3	0.915078133	N/A	0.915078133	N/A	1	UNKNOWN: USER IMPORTED
N0544E19	3	99047439	3q12.3	0.873521886	N/A	0.873521886	N/A	1	UNKNOWN: USER IMPORTED
N0292M02	3	99139518	3q12.3	0.925147117	N/A	0.925147117	N/A	1	UNKNOWN: USER IMPORTED
N0624E15	3	99266527	3q12.3	1.202973054	N/A	1.202973054	N/A	1	UNKNOWN: USER IMPORTED
N0641F04	3	99389652	3q12.3	0.960743956	N/A	0.960743956	N/A	1	UNKNOWN: USER IMPORTED
N0310M06	3	99470357	3q12.3	1.011959882	N/A	1.011959882	N/A	1	UNKNOWN: USER IMPORTED
N0629I20	3	99504861	3q12.3	0.958676653	N/A	0.958676653	N/A	1	UNKNOWN: USER IMPORTED
N0569H14	3	99656962	3q12.3	0.798616588	N/A	0.798616588	N/A	1	UNKNOWN: USER IMPORTED
N0594P08	3	99827825	3q13.11	1.119376974	N/A	1.119376974	N/A	1	UNKNOWN: USER IMPORTED
N0710B03	3	99912448	3q13.11	0.923454057	N/A	0.923454057	N/A	1	UNKNOWN: USER IMPORTED
N0779P15	3	100342138	3q13.11	1.199045178	N/A	1.199045178	N/A	1	UNKNOWN: USER IMPORTED
M2014B13	3	100773647	3q13.11	0.944642195	N/A	0.944642195	N/A	1	UNKNOWN: USER IMPORTED
N0320C17	3	101247476	3q13.11	1.110838402	N/A	1.110838402	N/A	1	UNKNOWN: USER IMPORTED
N0423M09	3	101326653	3q13.11	1.084741431	N/A	1.084741431	N/A	1	UNKNOWN: USER IMPORTED
N0527F18	3	101593815	3q13.11	0.84870411	N/A	0.84870411	N/A	1	UNKNOWN: USER IMPORTED
N0049H03	3	101790403	3q13.11	0.968204591	N/A	0.968204591	N/A	1	UNKNOWN: USER IMPORTED
N0168G07	3	101916305	3q13.11	0.889854598	N/A	0.889854598	N/A	1	UNKNOWN: USER IMPORTED
N0354H13	3	102097499	3q13.11	0.73324622	N/A	0.73324622	N/A	1	UNKNOWN: USER IMPORTED
N0424J06	3	102540619	3q13.11	1.070645866	N/A	1.070645866	N/A	1	UNKNOWN: USER IMPORTED
N0730D03	3	102944058	3q13.11	0.831655949	N/A	0.831655949	N/A	1	UNKNOWN: USER IMPORTED
N0496M12	3	103092706	3q13.11	0.909436218	N/A	0.909436218	N/A	1	UNKNOWN: USER IMPORTED
N0108D10	3	103242966	3q13.11	0.911178226	N/A	0.911178226	N/A	1	UNKNOWN: USER IMPORTED
N0332I03	3	103391425	3q13.11	1.015105639	N/A	1.015105639	N/A	1	UNKNOWN: USER IMPORTED
N0138B23	3	103632056	3q13.12	1.169518205	N/A	1.169518205	N/A	1	UNKNOWN: USER IMPORTED
N0033J11	3	104010063	3q13.12	1.048286053	N/A	1.048286053	N/A	1	UNKNOWN: USER IMPORTED
N0490H13	3	104444255	3q13.12	1.141216414	N/A	1.141216414	N/A	1	UNKNOWN: USER IMPORTED
N0355B08	3	104760653	3q13.12	0.973951695	N/A	0.973951695	N/A	1	UNKNOWN: USER IMPORTED
N0445N04	3	104928060	3q13.12	1.035169113	N/A	1.035169113	N/A	1	UNKNOWN: USER IMPORTED
N0432P16	3	105016545	3q13.12	0.860488753	N/A	0.860488753	N/A	1	UNKNOWN: USER IMPORTED
N0335K06	3	105152811	3q13.12	0.98313184	N/A	0.98313184	N/A	1	UNKNOWN: USER IMPORTED
N0180C03	3	105307958	3q13.12	1.110996287	N/A	1.110996287	N/A	1	UNKNOWN: USER IMPORTED
N0456J12	3	105797481	3q13.13	1.02613753	N/A	1.02613753	N/A	1	UNKNOWN: USER IMPORTED
N0606P18	3	105960791	3q13.13	0.922020929	N/A	0.922020929	N/A	1	UNKNOWN: USER IMPORTED
N0721C11	3	106105926	3q13.13	0.924840062	N/A	0.924840062	N/A	1	UNKNOWN: USER IMPORTED
N0434O06	3	106116379	3q13.13	0.901227807	N/A	0.901227807	N/A	1	UNKNOWN: USER IMPORTED
N0320N17	3	106191017	3q13.13	0.865369211	N/A	0.865369211	N/A	1	UNKNOWN: USER IMPORTED
N0666O15	3	106191017	3q13.13	0.971934554	N/A	0.971934554	N/A	1	UNKNOWN: USER IMPORTED
N0734C15	3	106532989	3q13.13	0.927801981	N/A	0.927801981	N/A	1	UNKNOWN: USER IMPORTED
N0701A13	3	107019504	3q13.13	0.971196507	N/A	0.971196507	N/A	1	UNKNOWN: USER IMPORTED
N0554J17	3	107251214	3q13.13	1.272593555	N/A	1.272593555	N/A	1	UNKNOWN: USER IMPORTED
N0020F09	3	107302162	3q13.13	0.764246653	N/A	0.764246653	N/A	1	UNKNOWN: USER IMPORTED
N0020N07	3	107432063	3q13.13	0.895708918	N/A	0.895708918	N/A	1	UNKNOWN: USER IMPORTED
N0378P09	3	107470720	3q13.13	0.818792052	N/A	0.818792052	N/A	1	UNKNOWN: USER IMPORTED
N0715O12	3	107706068	3q13.13	0.871683607	N/A	0.871683607	N/A	1	UNKNOWN: USER IMPORTED
N0158E21	3	107814624	3q13.13	0.837520403	N/A	0.837520403	N/A	1	UNKNOWN: USER IMPORTED
M2025N16	3	107938733	3q13.13	0.778054011	N/A	0.778054011	N/A	1	UNKNOWN: USER IMPORTED
N0257K23	3	107973447	3q13.13	1.17520329	N/A	1.17520329	N/A	1	UNKNOWN: USER IMPORTED
N0393P24	3	108047369	3q13.13	1.386176684	N/A	1.386176684	N/A	1	UNKNOWN: USER IMPORTED
N0325C16	3	108624505	3q13.13	0.836709696	N/A	0.836709696	N/A	1	UNKNOWN: USER IMPORTED
N0692B02	3	108651415	3q13.13	1.178019485	N/A	1.178019485	N/A	1	UNKNOWN: USER IMPORTED
N0374K15	3	108885381	3q13.13	1.378493206	N/A	1.378493206	N/A	1	UNKNOWN: USER IMPORTED
N0121A09	3	108958067	3q13.13	0.820632357	N/A	0.820632357	N/A	1	UNKNOWN: USER IMPORTED
N0025F15	3	109034845	3q13.13	0.982170646	N/A	0.982170646	N/A	1	UNKNOWN: USER IMPORTED
N0590C16	3	109077221	3q13.13	0.97977531	N/A	0.97977531	N/A	1	UNKNOWN: USER IMPORTED
N0753G01	3	109289951	3q13.13	0.975499741	N/A	0.975499741	N/A	1	UNKNOWN: USER IMPORTED
N0430B13	3	109410007	3q13.13	1.041420477	N/A	1.041420477	N/A	1	UNKNOWN: USER IMPORTED
N0161J09	3	109484484	3q13.13	1.314157503	N/A	1.314157503	N/A	1	UNKNOWN: USER IMPORTED
N0141D19	3	109654964	3q13.13	0.85989795	N/A	0.85989795	N/A	1	UNKNOWN: USER IMPORTED
N0678B23	3	109741344	3q13.2	0.941286982	N/A	0.941286982	N/A	1	UNKNOWN: USER IMPORTED
N0093N14	3	109916621	3q13.2	0.758016367	N/A	0.758016367	N/A	1	UNKNOWN: USER IMPORTED
N0436D03	3	109969738	3q13.2	0.969035364	N/A	0.969035364	N/A	1	UNKNOWN: USER IMPORTED
N0234I11	3	110045164	3q13.2	0.809857044	N/A	0.809857044	N/A	1	UNKNOWN: USER IMPORTED
N0292A22	3	110131641	3q13.2	0.908448169	N/A	0.908448169	N/A	1	UNKNOWN: USER IMPORTED
N0708A05	3	110266419	3q13.2	1.066587466	N/A	1.066587466	N/A	1	UNKNOWN: USER IMPORTED
N0050B22	3	110396518	3q13.2	0.953632939	N/A	0.953632939	N/A	1	UNKNOWN: USER IMPORTED
N0085N05	3	110501822	3q13.2	0.91371878	N/A	0.91371878	N/A	1	UNKNOWN: USER IMPORTED
N0424I03	3	110638011	3q13.2	0.893435897	N/A	0.893435897	N/A	1	UNKNOWN: USER IMPORTED
N0204G14	3	110729105	3q13.2	1.231221136	N/A	1.231221136	N/A	1	UNKNOWN: USER IMPORTED
N0200E13	3	111083840	3q13.2	1.071326252	N/A	1.071326252	N/A	1	UNKNOWN: USER IMPORTED
N0143I10	3	111237632	3q13.31	1.037701763	N/A	1.037701763	N/A	1	UNKNOWN: USER IMPORTED
N0119D18	3	111487922	3q13.31	1.190890476	N/A	1.190890476	N/A	1	UNKNOWN: USER IMPORTED
N0429F03	3	111529478	3q13.31	1.104989859	N/A	1.104989859	N/A	1	UNKNOWN: USER IMPORTED
N0751B23	3	111662100	3q13.31	1.245722662	N/A	1.245722662	N/A	1	UNKNOWN: USER IMPORTED
N0640M19	3	111739858	3q13.31	0.939009097	N/A	0.939009097	N/A	1	UNKNOWN: USER IMPORTED
N0012L17	3	111897485	3q13.31	0.891727331	N/A	0.891727331	N/A	1	UNKNOWN: USER IMPORTED
N0389D14	3	112166834	3q13.31	0.989110806	N/A	0.989110806	N/A	1	UNKNOWN: USER IMPORTED
N0587I11	3	112338426	3q13.31	1.025817504	N/A	1.025817504	N/A	1	UNKNOWN: USER IMPORTED
N0615J04	3	112394667	3q13.31	0.893241327	N/A	0.893241327	N/A	1	UNKNOWN: USER IMPORTED
N0489M05	3	112460495	3q13.31	0.891952303	N/A	0.891952303	N/A	1	UNKNOWN: USER IMPORTED
N0187D14	3	112670701	3q13.31	0.754158414	N/A	0.754158414	N/A	1	UNKNOWN: USER IMPORTED
N0043K09	3	112743396	3q13.31	1.125423837	N/A	1.125423837	N/A	1	UNKNOWN: USER IMPORTED
N0669G17	3	112810016	3q13.31	0.985614429	N/A	0.985614429	N/A	1	UNKNOWN: USER IMPORTED
N0002I11	3	112931870	3q13.31	0.730569873	N/A	0.730569873	N/A	1	UNKNOWN: USER IMPORTED
N0795F24	3	113006940	3q13.31	1.145008498	N/A	1.145008498	N/A	1	UNKNOWN: USER IMPORTED
N0662C19	3	113116783	3q13.31	0.9449	N/A	0.9449	N/A	1	UNKNOWN: USER IMPORTED
N0123M07	3	113372061	3q13.31	0.918246782	N/A	0.918246782	N/A	1	UNKNOWN: USER IMPORTED
N0147G07	3	113504398	3q13.31	0.8607573	N/A	0.8607573	N/A	1	UNKNOWN: USER IMPORTED
N0180K07	3	113670890	3q13.31	0.890959186	N/A	0.890959186	N/A	1	UNKNOWN: USER IMPORTED
N0745C16	3	113704112	3q13.31	1.3281949	N/A	1.3281949	N/A	1	UNKNOWN: USER IMPORTED
N0032I10	3	113941320	3q13.31	0.897610026	N/A	0.897610026	N/A	1	UNKNOWN: USER IMPORTED
N0520G13	3	114027491	3q13.31	1.014008662	N/A	1.014008662	N/A	1	UNKNOWN: USER IMPORTED
N0458D11	3	114365981	3q13.32	1.086325452	N/A	1.086325452	N/A	1	UNKNOWN: USER IMPORTED
N0577L08	3	114459614	3q13.32	0.841203041	N/A	0.841203041	N/A	1	UNKNOWN: USER IMPORTED
N0018M20	3	114613462	3q13.32	0.818578228	N/A	0.818578228	N/A	1	UNKNOWN: USER IMPORTED
N0435F17	3	114792037	3q13.32	0.665924075	N/A	0.665924075	N/A	1	UNKNOWN: USER IMPORTED
N0737D08	3	114922044	3q13.32	0.844868451	N/A	0.844868451	N/A	1	UNKNOWN: USER IMPORTED
N0681B14	3	114973596	3q13.32	1.136140374	N/A	1.136140374	N/A	1	UNKNOWN: USER IMPORTED
N0248E13	3	115058324	3q13.32	1.191306977	N/A	1.191306977	N/A	1	UNKNOWN: USER IMPORTED
N0708N22	3	115214738	3q13.32	0.845624436	N/A	0.845624436	N/A	1	UNKNOWN: USER IMPORTED
N0666G15	3	115409751	3q13.32	0.990703846	N/A	0.990703846	N/A	1	UNKNOWN: USER IMPORTED
N0331F01	3	115651493	3q13.32	0.93708691	N/A	0.93708691	N/A	1	UNKNOWN: USER IMPORTED
N0340L04	3	115801164	3q13.32	0.799422228	N/A	0.799422228	N/A	1	UNKNOWN: USER IMPORTED
N0585F20	3	115902098	3q13.32	0.897550236	N/A	0.897550236	N/A	1	UNKNOWN: USER IMPORTED
N0230I15	3	116055836	3q13.33	0.734162319	N/A	0.734162319	N/A	1	UNKNOWN: USER IMPORTED
N0217O03	3	116161634	3q13.33	0.996739663	N/A	0.996739663	N/A	1	UNKNOWN: USER IMPORTED
N0505D22	3	116272401	3q13.33	0.972858862	N/A	0.972858862	N/A	1	UNKNOWN: USER IMPORTED
N0326J18	3	116497041	3q13.33	0.950922744	N/A	0.950922744	N/A	1	UNKNOWN: USER IMPORTED
N0643A03	3	116600827	3q13.33	0.887605898	N/A	0.887605898	N/A	1	UNKNOWN: USER IMPORTED
N0170O17	3	116739249	3q13.33	0.915563341	N/A	0.915563341	N/A	1	UNKNOWN: USER IMPORTED
N0140J15	3	116779142	3q13.33	1.002789566	N/A	1.002789566	N/A	1	UNKNOWN: USER IMPORTED
N0122J16	3	116924750	3q13.33	1.057925869	N/A	1.057925869	N/A	1	UNKNOWN: USER IMPORTED
M2016D24	3	117058498	3q13.33	0.885428136	N/A	0.885428136	N/A	1	UNKNOWN: USER IMPORTED
N0346C06	3	117324765	3q13.33	1.000869913	N/A	1.000869913	N/A	1	UNKNOWN: USER IMPORTED
N0184B08	3	117815046	3q13.33	0.953361453	N/A	0.953361453	N/A	1	UNKNOWN: USER IMPORTED
N0362H11	3	117967673	3q13.33	0.9322631	N/A	0.9322631	N/A	1	UNKNOWN: USER IMPORTED
N0804O03	3	118184562	3q13.33	1.099234749	N/A	1.099234749	N/A	1	UNKNOWN: USER IMPORTED
N0001H02	3	118466828	3q13.33	1.125420797	N/A	1.125420797	N/A	1	UNKNOWN: USER IMPORTED
N0696H04	3	118515044	3q13.33	1.050426523	N/A	1.050426523	N/A	1	UNKNOWN: USER IMPORTED
N0165B13	3	118882982	3q13.33	0.843132524	N/A	0.843132524	N/A	1	UNKNOWN: USER IMPORTED
N0384F07	3	118955003	3q21.1	1.076100406	N/A	1.076100406	N/A	1	UNKNOWN: USER IMPORTED
N0608O10	3	119069236	3q21.1	1.068011473	N/A	1.068011473	N/A	1	UNKNOWN: USER IMPORTED
N0052L19	3	119171676	3q21.1	1.061489029	N/A	1.061489029	N/A	1	UNKNOWN: USER IMPORTED
N0059E08	3	119302960	3q21.1	1.102996329	N/A	1.102996329	N/A	1	UNKNOWN: USER IMPORTED
N0155B15	3	119369967	3q21.1	0.961004295	N/A	0.961004295	N/A	1	UNKNOWN: USER IMPORTED
N0636J10	3	119767394	3q21.1	1.146125247	N/A	1.146125247	N/A	1	UNKNOWN: USER IMPORTED
N0634P22	3	120009001	3q21.1	0.988651135	N/A	0.988651135	N/A	1	UNKNOWN: USER IMPORTED
N0646G14	3	120132028	3q21.1	1.002560237	N/A	1.002560237	N/A	1	UNKNOWN: USER IMPORTED
N0702G07	3	120460119	3q21.1	0.835746981	N/A	0.835746981	N/A	1	UNKNOWN: USER IMPORTED
N0026I10	3	120565889	3q21.1	0.913458036	N/A	0.913458036	N/A	1	UNKNOWN: USER IMPORTED
N0691N21	3	120724408	3q21.1	0.922087913	N/A	0.922087913	N/A	1	UNKNOWN: USER IMPORTED
N0018H07	3	121062326	3q21.1	1.042899207	N/A	1.042899207	N/A	1	UNKNOWN: USER IMPORTED
N0292P02	3	121142567	3q21.1	1.052901308	N/A	1.052901308	N/A	1	UNKNOWN: USER IMPORTED
N0620C03	3	121197591	3q21.1	1.050497055	N/A	1.050497055	N/A	1	UNKNOWN: USER IMPORTED
N0486O23	3	121354629	3q21.1	1.085517379	N/A	1.085517379	N/A	1	UNKNOWN: USER IMPORTED
N0359H03	3	121449703	3q21.2	1.354835754	N/A	1.354835754	N/A	1	UNKNOWN: USER IMPORTED
N0234G11	3	121589561	3q21.2	1.01945255	N/A	1.01945255	N/A	1	UNKNOWN: USER IMPORTED
N0151F11	3	122004613	3q21.2	0.772822922	N/A	0.772822922	N/A	1	UNKNOWN: USER IMPORTED
N0106F20	3	122027147	3q21.2	0.726750428	N/A	0.726750428	N/A	1	UNKNOWN: USER IMPORTED
N0029A22	3	122075609	3q21.2	1.232323698	N/A	1.232323698	N/A	1	UNKNOWN: USER IMPORTED
N0668A21	3	122108941	3q21.2	1.1909756	N/A	1.1909756	N/A	1	UNKNOWN: USER IMPORTED
N0450M12	3	122117501	3q21.2	1.109478441	N/A	1.109478441	N/A	1	UNKNOWN: USER IMPORTED
N0374L03	3	122334230	3q21.2	0.972282753	N/A	0.972282753	N/A	1	UNKNOWN: USER IMPORTED
N0654G16	3	122403273	3q21.2	0.974329586	N/A	0.974329586	N/A	1	UNKNOWN: USER IMPORTED
M2275N03	3	122541479	3q21.2	1.087086503	N/A	1.087086503	N/A	1	UNKNOWN: USER IMPORTED
N0706H21	3	122668364	3q21.2	0.896001786	N/A	0.896001786	N/A	1	UNKNOWN: USER IMPORTED
N0151F18	3	122703578	3q21.2	0.949435907	N/A	0.949435907	N/A	1	UNKNOWN: USER IMPORTED
N0719N04	3	122880894	3q21.2	0.886737428	N/A	0.886737428	N/A	1	UNKNOWN: USER IMPORTED
N0341I03	3	122969101	3q21.2	1.006541753	N/A	1.006541753	N/A	1	UNKNOWN: USER IMPORTED
N0135M07	3	123080097	3q21.2	0.872708139	N/A	0.872708139	N/A	1	UNKNOWN: USER IMPORTED
N0675J07	3	123155402	3q21.2	0.910058436	N/A	0.910058436	N/A	1	UNKNOWN: USER IMPORTED
N0186L19	3	123248715	3q21.2	1.021092773	N/A	1.021092773	N/A	1	UNKNOWN: USER IMPORTED
N0111C15	3	123278598	3q21.2	1.008059123	N/A	1.008059123	N/A	1	UNKNOWN: USER IMPORTED
M2016B20	3	123595273	3q21.2	0.869807834	N/A	0.869807834	N/A	1	UNKNOWN: USER IMPORTED
N0276F11	3	123703661	3q21.2	0.814081842	N/A	0.814081842	N/A	1	UNKNOWN: USER IMPORTED
N0652E03	3	123797300	3q21.3	0.863528906	N/A	0.863528906	N/A	1	UNKNOWN: USER IMPORTED
N0114A06	3	124018154	3q21.3	1.271709884	N/A	1.271709884	N/A	1	UNKNOWN: USER IMPORTED
N0747M17	3	124116041	3q21.3	0.837177879	N/A	0.837177879	N/A	1	UNKNOWN: USER IMPORTED
N0570H22	3	124253413	3q21.3	0.927218677	N/A	0.927218677	N/A	1	UNKNOWN: USER IMPORTED
N0738O09	3	124588981	3q21.3	0.978199396	N/A	0.978199396	N/A	1	UNKNOWN: USER IMPORTED
N0197C19	3	124644543	3q21.3	1.250643655	N/A	1.250643655	N/A	1	UNKNOWN: USER IMPORTED
N0422L08	3	125145338	3q21.3	1.194765657	N/A	1.194765657	N/A	1	UNKNOWN: USER IMPORTED
N0062N20	3	125596266	3q21.3	1.2456801	N/A	1.2456801	N/A	1	UNKNOWN: USER IMPORTED
N0507A11	3	125734345	3q21.3	0.919821379	N/A	0.919821379	N/A	1	UNKNOWN: USER IMPORTED
N0158P20	3	125870777	3q21.3	0.844209751	N/A	0.844209751	N/A	1	UNKNOWN: USER IMPORTED
N0559L12	3	125875462	3q21.3	1.095187597	N/A	1.095187597	N/A	1	UNKNOWN: USER IMPORTED
N0489E12	3	126038721	3q21.3	0.841959025	N/A	0.841959025	N/A	1	UNKNOWN: USER IMPORTED
N0775J23	3	126201278	3q21.3	0.894260792	N/A	0.894260792	N/A	1	UNKNOWN: USER IMPORTED
N0009M09	3	126358782	3q21.3	1.104218775	N/A	1.104218775	N/A	1	UNKNOWN: USER IMPORTED
N0493H22	3	126569133	3q21.3	0.865326649	N/A	0.865326649	N/A	1	UNKNOWN: USER IMPORTED
N0151H16	3	126759945	3q21.3	1.127286437	N/A	1.127286437	N/A	1	UNKNOWN: USER IMPORTED
N0183O11	3	126779860	3q21.3	0.848115334	N/A	0.848115334	N/A	1	UNKNOWN: USER IMPORTED
N0311P09	3	127117431	3q21.3	1.120713628	N/A	1.120713628	N/A	1	UNKNOWN: USER IMPORTED
N0319C18	3	127140750	3q21.3	1.102470079	N/A	1.102470079	N/A	1	UNKNOWN: USER IMPORTED
N0287L03	3	127312973	3q21.3	1.238089853	N/A	1.238089853	N/A	1	UNKNOWN: USER IMPORTED
N0648P07	3	127397644	3q21.3	1.041760468	N/A	1.041760468	N/A	1	UNKNOWN: USER IMPORTED
N0320O06	3	127496172	3q21.3	1.043923536	N/A	1.043923536	N/A	1	UNKNOWN: USER IMPORTED
N0068O03	3	127630365	3q21.3	0.73463861	N/A	0.73463861	N/A	1	UNKNOWN: USER IMPORTED
N0061K12	3	127907542	3q22.1	0.924541215	N/A	0.924541215	N/A	1	UNKNOWN: USER IMPORTED
N0118K09	3	128019682	3q22.1	0.900189089	N/A	0.900189089	N/A	1	UNKNOWN: USER IMPORTED
N0784G10	3	128131969	3q22.1	0.935789069	N/A	0.935789069	N/A	1	UNKNOWN: USER IMPORTED
N0358B24	3	128261066	3q22.1	0.895516375	N/A	0.895516375	N/A	1	UNKNOWN: USER IMPORTED
N0153F10	3	128550967	3q22.1	1.286350244	N/A	1.286350244	N/A	1	UNKNOWN: USER IMPORTED
N0757G16	3	128777968	3q22.1	0.956941435	N/A	0.956941435	N/A	1	UNKNOWN: USER IMPORTED
N0043P06	3	128877373	3q22.1	0.784338006	N/A	0.784338006	N/A	1	UNKNOWN: USER IMPORTED
N0769F17	3	128910959	3q22.1	1.262725221	N/A	1.262725221	N/A	1	UNKNOWN: USER IMPORTED
N0732J12	3	129184259	3q22.1	1.29273659	N/A	1.29273659	N/A	1	UNKNOWN: USER IMPORTED
N0722C17	3	129616309	3q22.1	1.23084517	N/A	1.23084517	N/A	1	UNKNOWN: USER IMPORTED
N0372B12	3	130162736	3q22.1	1.064154432	N/A	1.064154432	N/A	1	UNKNOWN: USER IMPORTED
N0529F04	3	130447762	3q22.1	1.002296656	N/A	1.002296656	N/A	1	UNKNOWN: USER IMPORTED
N0471B08	3	130628674	3q22.1	1.208617604	N/A	1.208617604	N/A	1	UNKNOWN: USER IMPORTED
N0332M02	3	130687189	3q22.1	0.933129138	N/A	0.933129138	N/A	1	UNKNOWN: USER IMPORTED
N0687B08	3	131221594	3q22.1	0.866777815	N/A	0.866777815	N/A	1	UNKNOWN: USER IMPORTED
N0129J11	3	131258154	3q22.1	1.061884148	N/A	1.061884148	N/A	1	UNKNOWN: USER IMPORTED
N0715A09	3	131376870	3q22.1	0.92606119	N/A	0.92606119	N/A	1	UNKNOWN: USER IMPORTED
N0026L01	3	131522474	3q22.1	1.28328273	N/A	1.28328273	N/A	1	UNKNOWN: USER IMPORTED
N0322E14	3	132102402	3q22.2	1.106232774	N/A	1.106232774	N/A	1	UNKNOWN: USER IMPORTED
N0655F24	3	132407550	3q22.2	1.123633187	N/A	1.123633187	N/A	1	UNKNOWN: USER IMPORTED
N0086E06	3	132461155	3q22.2	0.851891203	N/A	0.851891203	N/A	1	UNKNOWN: USER IMPORTED
N0005D22	3	132687517	3q22.2	0.800970679	N/A	0.800970679	N/A	1	UNKNOWN: USER IMPORTED
N0585M20	3	132801532	3q22.2	0.872219688	N/A	0.872219688	N/A	1	UNKNOWN: USER IMPORTED
N0006P09	3	132926193	3q22.2	0.738353676	N/A	0.738353676	N/A	1	UNKNOWN: USER IMPORTED
N0529E20	3	133067953	3q22.2	0.896782091	N/A	0.896782091	N/A	1	UNKNOWN: USER IMPORTED
N0223H18	3	133250862	3q22.2	1.020853756	N/A	1.020853756	N/A	1	UNKNOWN: USER IMPORTED
N0098N14	3	133360172	3q22.2	0.875036895	N/A	0.875036895	N/A	1	UNKNOWN: USER IMPORTED
N0050K07	3	134125607	3q22.3	1.328626601	N/A	1.328626601	N/A	1	UNKNOWN: USER IMPORTED
N0542F06	3	134216744	3q22.3	0.943445085	N/A	0.943445085	N/A	1	UNKNOWN: USER IMPORTED
N0439H18	3	134543181	3q22.3	1.06829441	N/A	1.06829441	N/A	1	UNKNOWN: USER IMPORTED
N0795N14	3	134917250	3q22.3	1.085470662	N/A	1.085470662	N/A	1	UNKNOWN: USER IMPORTED
N0636N23	3	135075706	3q22.3	0.946757229	N/A	0.946757229	N/A	1	UNKNOWN: USER IMPORTED
N0010I16	3	135230476	3q22.3	1.054191853	N/A	1.054191853	N/A	1	UNKNOWN: USER IMPORTED
N0454D11	3	135244868	3q22.3	0.956681908	N/A	0.956681908	N/A	1	UNKNOWN: USER IMPORTED
N0057D18	3	135419515	3q22.3	1.075003621	N/A	1.075003621	N/A	1	UNKNOWN: USER IMPORTED
N0230A11	3	135480708	3q22.3	0.929082392	N/A	0.929082392	N/A	1	UNKNOWN: USER IMPORTED
N0511D11	3	135617621	3q22.3	0.912755457	N/A	0.912755457	N/A	1	UNKNOWN: USER IMPORTED
N0062P02	3	135701052	3q22.3	1.080138539	N/A	1.080138539	N/A	1	UNKNOWN: USER IMPORTED
N0248P16	3	135901562	3q22.3	0.86687206	N/A	0.86687206	N/A	1	UNKNOWN: USER IMPORTED
N0121O07	3	135993324	3q22.3	0.861477816	N/A	0.861477816	N/A	1	UNKNOWN: USER IMPORTED
N0636P10	3	136083576	3q22.3	1.141606567	N/A	1.141606567	N/A	1	UNKNOWN: USER IMPORTED
N0657O09	3	136345783	3q22.3	0.9191491	N/A	0.9191491	N/A	1	UNKNOWN: USER IMPORTED
N0709D19	3	136690750	3q22.3	1.213802077	N/A	1.213802077	N/A	1	UNKNOWN: USER IMPORTED
N0401F07	3	136850939	3q22.3	1.223027926	N/A	1.223027926	N/A	1	UNKNOWN: USER IMPORTED
N0463H24	3	137095271	3q25.1	0.883336511	N/A	0.883336511	N/A	1	UNKNOWN: USER IMPORTED
N0760C10	3	137321710	3q25.1	1.082568634	N/A	1.082568634	N/A	1	UNKNOWN: USER IMPORTED
N0497L23	3	137405802	3q25.1	1.01696382	N/A	1.01696382	N/A	1	UNKNOWN: USER IMPORTED
N0013B11	3	137852379	3q25.1	0.860374241	N/A	0.860374241	N/A	1	UNKNOWN: USER IMPORTED
N0528K06	3	138065903	3q25.1	0.914520974	N/A	0.914520974	N/A	1	UNKNOWN: USER IMPORTED
N0600B23	3	138164187	3q25.1	0.970591516	N/A	0.970591516	N/A	1	UNKNOWN: USER IMPORTED
N0044K24	3	138215859	3q25.1	1.134327429	N/A	1.134327429	N/A	1	UNKNOWN: USER IMPORTED
N0622E24	3	138243921	3q25.1	1.055427675	N/A	1.055427675	N/A	1	UNKNOWN: USER IMPORTED
N0446J22	3	138374125	3q25.1	1.018279781	N/A	1.018279781	N/A	1	UNKNOWN: USER IMPORTED
N0221J01	3	138442396	3q25.1	1.003512515	N/A	1.003512515	N/A	1	UNKNOWN: USER IMPORTED
N0811L13	3	138527473	3q25.1	0.853393038	N/A	0.853393038	N/A	1	UNKNOWN: USER IMPORTED
N0598P12	3	138818324	3q25.1	1.01476728	N/A	1.01476728	N/A	1	UNKNOWN: USER IMPORTED
N0161D09	3	138847066	3q25.1	0.834034362	N/A	0.834034362	N/A	1	UNKNOWN: USER IMPORTED
N0512P06	3	139108053	3q25.1	0.995399057	N/A	0.995399057	N/A	1	UNKNOWN: USER IMPORTED
N0394K22	3	139219055	3q25.1	0.982941425	N/A	0.982941425	N/A	1	UNKNOWN: USER IMPORTED
N0155A14	3	139439267	3q25.1	0.934960121	N/A	0.934960121	N/A	1	UNKNOWN: USER IMPORTED
N0186B11	3	139560284	3q25.1	0.909581132	N/A	0.909581132	N/A	1	UNKNOWN: USER IMPORTED
N0107B03	3	139672969	3q25.1	0.840013328	N/A	0.840013328	N/A	1	UNKNOWN: USER IMPORTED
N0607A04	3	139776845	3q25.1	0.903498801	N/A	0.903498801	N/A	1	UNKNOWN: USER IMPORTED
N0034M23	3	139973114	3q25.1	1.014620724	N/A	1.014620724	N/A	1	UNKNOWN: USER IMPORTED
N0690B22	3	140069166	3q25.1	0.884128978	N/A	0.884128978	N/A	1	UNKNOWN: USER IMPORTED
N0323M13	3	140104179	3q25.1	0.78701334	N/A	0.78701334	N/A	1	UNKNOWN: USER IMPORTED
N0657M13	3	140153654	3q25.1	1.200155847	N/A	1.200155847	N/A	1	UNKNOWN: USER IMPORTED
N0135A14	3	140323495	3q25.1	0.978083465	N/A	0.978083465	N/A	1	UNKNOWN: USER IMPORTED
N0359C11	3	140352342	3q25.1	1.050051571	N/A	1.050051571	N/A	1	UNKNOWN: USER IMPORTED
N0713O10	3	140467904	3q25.1	0.862798256	N/A	0.862798256	N/A	1	UNKNOWN: USER IMPORTED
N0493F15	3	140647675	3q25.1	-0.044284885	N/A	-0.044284885	N/A	1	UNKNOWN: USER IMPORTED
N0560D08	3	140681394	3q25.1	0.819085933	N/A	0.819085933	N/A	1	UNKNOWN: USER IMPORTED
N0035D21	3	140881397	3q25.1	1.390580851	N/A	1.390580851	N/A	1	UNKNOWN: USER IMPORTED
N0343B15	3	141207378	3q25.1	1.062223125	N/A	1.062223125	N/A	1	UNKNOWN: USER IMPORTED
N0642A24	3	141302674	3q25.1	0.876318826	N/A	0.876318826	N/A	1	UNKNOWN: USER IMPORTED
N0050I17	3	141486334	3q25.1	0.864537223	N/A	0.864537223	N/A	1	UNKNOWN: USER IMPORTED
N0101H08	3	141578527	3q25.1	0.830939487	N/A	0.830939487	N/A	1	UNKNOWN: USER IMPORTED
N0739B15	3	141665857	3q25.1	0.959499419	N/A	0.959499419	N/A	1	UNKNOWN: USER IMPORTED
N0697I18	3	141776300	3q25.1	0.915316076	N/A	0.915316076	N/A	1	UNKNOWN: USER IMPORTED
N0115P18	3	141813112	3q25.1	1.181155908	N/A	1.181155908	N/A	1	UNKNOWN: USER IMPORTED
N0711B17	3	141923457	3q25.1	0.976667463	N/A	0.976667463	N/A	1	UNKNOWN: USER IMPORTED
N0149C06	3	142144892	3q25.1	0.783847528	N/A	0.783847528	N/A	1	UNKNOWN: USER IMPORTED
N0453M09	3	142217772	3q25.1	0.939267611	N/A	0.939267611	N/A	1	UNKNOWN: USER IMPORTED
N0115D02	3	142390617	3q25.1	1.239330235	N/A	1.239330235	N/A	1	UNKNOWN: USER IMPORTED
M2017H01	3	142391895	3q25.1	0.904390579	N/A	0.904390579	N/A	1	UNKNOWN: USER IMPORTED
N0792P06	3	142456174	3q25.1	1.005353844	N/A	1.005353844	N/A	1	UNKNOWN: USER IMPORTED
N0607F20	3	142521603	3q25.1	0.888195688	N/A	0.888195688	N/A	1	UNKNOWN: USER IMPORTED
N0297M21	3	142716535	3q25.1	0.975525582	N/A	0.975525582	N/A	1	UNKNOWN: USER IMPORTED
N0094E10	3	142904803	3q25.1	1.015663476	N/A	1.015663476	N/A	1	UNKNOWN: USER IMPORTED
N0454K23	3	142972989	3q25.1	1.078638528	N/A	1.078638528	N/A	1	UNKNOWN: USER IMPORTED
N0343B05	3	143010487	3q25.1	1.026395031	N/A	1.026395031	N/A	1	UNKNOWN: USER IMPORTED
N0485G04	3	143127037	3q25.1	1.260021512	N/A	1.260021512	N/A	1	UNKNOWN: USER IMPORTED
N0043H24	3	143258768	3q25.1	1.019191887	N/A	1.019191887	N/A	1	UNKNOWN: USER IMPORTED
N0761C10	3	143350177	3q25.1	1.201937376	N/A	1.201937376	N/A	1	UNKNOWN: USER IMPORTED
N0621B16	3	143498501	3q25.1	0.902834021	N/A	0.902834021	N/A	1	UNKNOWN: USER IMPORTED
N0053B04	3	143587382	3q25.1	1.242064346	N/A	1.242064346	N/A	1	UNKNOWN: USER IMPORTED
N0185B03	3	143684484	3q25.1	1.140318556	N/A	1.140318556	N/A	1	UNKNOWN: USER IMPORTED
N0203E03	3	143737582	3q25.1	0.925662119	N/A	0.925662119	N/A	1	UNKNOWN: USER IMPORTED
N0610P04	3	143862754	3q25.1	0.931475904	N/A	0.931475904	N/A	1	UNKNOWN: USER IMPORTED
N0080H08	3	144001845	3q25.1	1.108594669	N/A	1.108594669	N/A	1	UNKNOWN: USER IMPORTED
N0745O22	3	144139786	3q25.1	0.925613375	N/A	0.925613375	N/A	1	UNKNOWN: USER IMPORTED
N0114B20	3	144381655	3q25.1	0.705072116	N/A	0.705072116	N/A	1	UNKNOWN: USER IMPORTED
N0016P13	3	144451218	3q25.1	0.955789217	N/A	0.955789217	N/A	1	UNKNOWN: USER IMPORTED
M2230F14	3	144560123	3q25.1	0.943048851	N/A	0.943048851	N/A	1	UNKNOWN: USER IMPORTED
N0166C03	3	144674511	3q25.1	1.047912013	N/A	1.047912013	N/A	1	UNKNOWN: USER IMPORTED
N0664C22	3	144788687	3q25.1	0.870297298	N/A	0.870297298	N/A	1	UNKNOWN: USER IMPORTED
N0451I02	3	144898701	3q25.1	0.842894379	N/A	0.842894379	N/A	1	UNKNOWN: USER IMPORTED
N0159D01	3	145163111	3q25.1	0.869225138	N/A	0.869225138	N/A	1	UNKNOWN: USER IMPORTED
N0673D23	3	145483918	3q25.1	0.956858135	N/A	0.956858135	N/A	1	UNKNOWN: USER IMPORTED
N0654M16	3	145554099	3q25.1	0.98735299	N/A	0.98735299	N/A	1	UNKNOWN: USER IMPORTED
N0715E13	3	145744941	3q25.1	0.994470494	N/A	0.994470494	N/A	1	UNKNOWN: USER IMPORTED
N0640A23	3	145895352	3q25.1	1.124504697	N/A	1.124504697	N/A	1	UNKNOWN: USER IMPORTED
N0088H10	3	146810366	3q25.1	0.770562063	N/A	0.770562063	N/A	1	UNKNOWN: USER IMPORTED
N0589I05	3	146971134	3q25.1	1.171081857	N/A	1.171081857	N/A	1	UNKNOWN: USER IMPORTED
N0366P10	3	147076707	3q25.1	1.069257936	N/A	1.069257936	N/A	1	UNKNOWN: USER IMPORTED
N0640P20	3	147220463	3q25.1	0.98797916	N/A	0.98797916	N/A	1	UNKNOWN: USER IMPORTED
N0164C16	3	147659663	3q25.1	0.897277636	N/A	0.897277636	N/A	1	UNKNOWN: USER IMPORTED
N0232M24	3	147922053	3q25.1	1.055176356	N/A	1.055176356	N/A	1	UNKNOWN: USER IMPORTED
N0502F18	3	148111114	3q25.1	1.091101936	N/A	1.091101936	N/A	1	UNKNOWN: USER IMPORTED
N0008M19	3	148178687	3q25.1	1.088893671	N/A	1.088893671	N/A	1	UNKNOWN: USER IMPORTED
N0725I19	3	148277155	3q25.1	0.841380383	N/A	0.841380383	N/A	1	UNKNOWN: USER IMPORTED
N0273C21	3	148321582	3q25.1	1.104933312	N/A	1.104933312	N/A	1	UNKNOWN: USER IMPORTED
N0202E23	3	148562966	3q25.1	1.191124568	N/A	1.191124568	N/A	1	UNKNOWN: USER IMPORTED
N0692O13	3	148652712	3q25.1	0.785464889	N/A	0.785464889	N/A	1	UNKNOWN: USER IMPORTED
N0078O22	3	148781295	3q25.1	0.920568243	N/A	0.920568243	N/A	1	UNKNOWN: USER IMPORTED
N0378E06	3	148951048	3q25.1	1.216733797	N/A	1.216733797	N/A	1	UNKNOWN: USER IMPORTED
N0438J02	3	149002457	3q25.1	0.824829794	N/A	0.824829794	N/A	1	UNKNOWN: USER IMPORTED
N0057O17	3	149222544	3q25.1	0.699008025	N/A	0.699008025	N/A	1	UNKNOWN: USER IMPORTED
N0110B15	3	149380704	3q25.1	0.931412871	N/A	0.931412871	N/A	1	UNKNOWN: USER IMPORTED
N0014B10	3	149519880	3q25.1	1.029104618	N/A	1.029104618	N/A	1	UNKNOWN: USER IMPORTED
N0659G21	3	149566893	3q25.1	0.881136454	N/A	0.881136454	N/A	1	UNKNOWN: USER IMPORTED
N0727E08	3	149767518	3q25.1	0.846468585	N/A	0.846468585	N/A	1	UNKNOWN: USER IMPORTED
N0012L04	3	149836619	3q25.1	0.875897259	N/A	0.875897259	N/A	1	UNKNOWN: USER IMPORTED
N0490O19	3	149886778	3q25.2	0.867289574	N/A	0.867289574	N/A	1	UNKNOWN: USER IMPORTED
N0241G18	3	150069741	3q25.2	0.772462158	N/A	0.772462158	N/A	1	UNKNOWN: USER IMPORTED
N0645N21	3	150132167	3q25.2	1.273618086	N/A	1.273618086	N/A	1	UNKNOWN: USER IMPORTED
N0790M10	3	150615633	3q25.2	1.224431463	N/A	1.224431463	N/A	1	UNKNOWN: USER IMPORTED
N0643I01	3	150710983	3q25.2	0.971913982	N/A	0.971913982	N/A	1	UNKNOWN: USER IMPORTED
N0135B14	3	150781760	3q25.2	0.95948888	N/A	0.95948888	N/A	1	UNKNOWN: USER IMPORTED
N0458N15	3	150832345	3q25.2	0.983829251	N/A	0.983829251	N/A	1	UNKNOWN: USER IMPORTED
N0560P11	3	150997897	3q25.2	0.931965368	N/A	0.931965368	N/A	1	UNKNOWN: USER IMPORTED
N0159D07	3	151273634	3q25.2	0.889610372	N/A	0.889610372	N/A	1	UNKNOWN: USER IMPORTED
N0710I02	3	151520812	3q25.2	0.944499612	N/A	0.944499612	N/A	1	UNKNOWN: USER IMPORTED
N0623I04	3	151814633	3q25.2	0.978233446	N/A	0.978233446	N/A	1	UNKNOWN: USER IMPORTED
N0509L02	3	151926583	3q25.2	0.940910307	N/A	0.940910307	N/A	1	UNKNOWN: USER IMPORTED
N0736B16	3	151974247	3q25.2	0.91046683	N/A	0.91046683	N/A	1	UNKNOWN: USER IMPORTED
N0327L14	3	152210838	3q25.2	1.181344398	N/A	1.181344398	N/A	1	UNKNOWN: USER IMPORTED
N0739J07	3	152326491	3q25.2	0.991003909	N/A	0.991003909	N/A	1	UNKNOWN: USER IMPORTED
N0312P21	3	152465830	3q25.2	0.738886716	N/A	0.738886716	N/A	1	UNKNOWN: USER IMPORTED
N0598D15	3	152549260	3q25.31	0.934333647	N/A	0.934333647	N/A	1	UNKNOWN: USER IMPORTED
N0109B20	3	152626416	3q25.31	0.811718631	N/A	0.811718631	N/A	1	UNKNOWN: USER IMPORTED
N0118L18	3	152849144	3q25.31	0.872069707	N/A	0.872069707	N/A	1	UNKNOWN: USER IMPORTED
N0667D14	3	153019118	3q25.31	1.023053711	N/A	1.023053711	N/A	1	UNKNOWN: USER IMPORTED
N0008G13	3	153078507	3q25.31	0.878203721	N/A	0.878203721	N/A	1	UNKNOWN: USER IMPORTED
N0107G13	3	153176428	3q25.31	1.197596038	N/A	1.197596038	N/A	1	UNKNOWN: USER IMPORTED
N0310M07	3	153685859	3q25.31	1.135631655	N/A	1.135631655	N/A	1	UNKNOWN: USER IMPORTED
N0268H10	3	153754876	3q25.31	1.142852016	N/A	1.142852016	N/A	1	UNKNOWN: USER IMPORTED
N0699G05	3	153998410	3q25.31	0.99571726	N/A	0.99571726	N/A	1	UNKNOWN: USER IMPORTED
N0460I21	3	154314010	3q25.32	0.81144603	N/A	0.81144603	N/A	1	UNKNOWN: USER IMPORTED
N0372M20	3	154538861	3q25.32	0.996055933	N/A	0.996055933	N/A	1	UNKNOWN: USER IMPORTED
N0151F04	3	154625921	3q25.32	0.760809254	N/A	0.760809254	N/A	1	UNKNOWN: USER IMPORTED
N0719I08	3	154727607	3q25.32	0.88330915	N/A	0.88330915	N/A	1	UNKNOWN: USER IMPORTED
N0588G09	3	154952563	3q25.32	1.141069474	N/A	1.141069474	N/A	1	UNKNOWN: USER IMPORTED
N0367I02	3	155127345	3q25.32	1.089134451	N/A	1.089134451	N/A	1	UNKNOWN: USER IMPORTED
N0316N24	3	155239626	3q25.32	0.975724915	N/A	0.975724915	N/A	1	UNKNOWN: USER IMPORTED
N0379H17	3	155341692	3q25.32	0.895457598	N/A	0.895457598	N/A	1	UNKNOWN: USER IMPORTED
N0597G04	3	155443157	3q25.32	1.112952929	N/A	1.112952929	N/A	1	UNKNOWN: USER IMPORTED
N0436P04	3	155749729	3q25.32	1.188463421	N/A	1.188463421	N/A	1	UNKNOWN: USER IMPORTED
N0418J11	3	155877614	3q25.32	0.969229224	N/A	0.969229224	N/A	1	UNKNOWN: USER IMPORTED
M2012G24	3	155961313	3q25.33	0.954239753	N/A	0.954239753	N/A	1	UNKNOWN: USER IMPORTED
N0469D18	3	156160965	3q25.33	1.182985067	N/A	1.182985067	N/A	1	UNKNOWN: USER IMPORTED
N0654H07	3	156295223	3q25.33	1.112656717	N/A	1.112656717	N/A	1	UNKNOWN: USER IMPORTED
N0674E16	3	156732206	3q25.33	0.978323029	N/A	0.978323029	N/A	1	UNKNOWN: USER IMPORTED
N0706C11	3	156902987	3q25.33	0.924738926	N/A	0.924738926	N/A	1	UNKNOWN: USER IMPORTED
N0294L13	3	156952160	3q25.33	1.129113568	N/A	1.129113568	N/A	1	UNKNOWN: USER IMPORTED
N0474F22	3	157147625	3q25.33	0.920656204	N/A	0.920656204	N/A	1	UNKNOWN: USER IMPORTED
N0324N21	3	157260760	3q25.33	1.25466983	N/A	1.25466983	N/A	1	UNKNOWN: USER IMPORTED
N0409C07	3	157568604	3q26.1	1.074601409	N/A	1.074601409	N/A	1	UNKNOWN: USER IMPORTED
N0814H09	3	157939515	3q26.1	0.963871462	N/A	0.963871462	N/A	1	UNKNOWN: USER IMPORTED
N0555M01	3	158122236	3q26.1	1.107405462	N/A	1.107405462	N/A	1	UNKNOWN: USER IMPORTED
N0728C10	3	158204547	3q26.1	0.867659459	N/A	0.867659459	N/A	1	UNKNOWN: USER IMPORTED
N0115J08	3	158359789	3q26.1	1.064415176	N/A	1.064415176	N/A	1	UNKNOWN: USER IMPORTED
N0075L08	3	158588026	3q26.1	0.843438566	N/A	0.843438566	N/A	1	UNKNOWN: USER IMPORTED
N0032F04	3	158648623	3q26.1	0.719202743	N/A	0.719202743	N/A	1	UNKNOWN: USER IMPORTED
N0624O21	3	158843885	3q26.1	0.990176988	N/A	0.990176988	N/A	1	UNKNOWN: USER IMPORTED
N0796I01	3	158886781	3q26.1	1.166158837	N/A	1.166158837	N/A	1	UNKNOWN: USER IMPORTED
N0580K20	3	159077620	3q26.1	0.992625628	N/A	0.992625628	N/A	1	UNKNOWN: USER IMPORTED
N0143J05	3	159480912	3q26.1	1.113121455	N/A	1.113121455	N/A	1	UNKNOWN: USER IMPORTED
N0379F04	3	159665512	3q26.1	0.977380582	N/A	0.977380582	N/A	1	UNKNOWN: USER IMPORTED
N0230B20	3	159802078	3q26.1	1.028523442	N/A	1.028523442	N/A	1	UNKNOWN: USER IMPORTED
N0711L14	3	160001024	3q26.1	1.261291282	N/A	1.261291282	N/A	1	UNKNOWN: USER IMPORTED
N0718F21	3	160007419	3q26.1	1.001111301	N/A	1.001111301	N/A	1	UNKNOWN: USER IMPORTED
N0604G20	3	160126532	3q26.1	0.936994996	N/A	0.936994996	N/A	1	UNKNOWN: USER IMPORTED
N0083H18	3	160251236	3q26.1	1.283056746	N/A	1.283056746	N/A	1	UNKNOWN: USER IMPORTED
N0637J15	3	160553605	3q26.1	0.941323666	N/A	0.941323666	N/A	1	UNKNOWN: USER IMPORTED
N0030L12	3	160805705	3q26.1	1.095133685	N/A	1.095133685	N/A	1	UNKNOWN: USER IMPORTED
N0171M14	3	160889743	3q26.1	1.318841365	N/A	1.318841365	N/A	1	UNKNOWN: USER IMPORTED
N0663C21	3	161006574	3q26.1	1.023248636	N/A	1.023248636	N/A	1	UNKNOWN: USER IMPORTED
N0016N11	3	161661000	3q26.1	0.94865398	N/A	0.94865398	N/A	1	UNKNOWN: USER IMPORTED
N0736F08	3	161708981	3q26.1	0.92245111	N/A	0.92245111	N/A	1	UNKNOWN: USER IMPORTED
N0761O16	3	161867367	3q26.1	0.854277722	N/A	0.854277722	N/A	1	UNKNOWN: USER IMPORTED
N0154N11	3	161930270	3q26.1	0.898234271	N/A	0.898234271	N/A	1	UNKNOWN: USER IMPORTED
N0339A16	3	162152459	3q26.1	1.221432859	N/A	1.221432859	N/A	1	UNKNOWN: USER IMPORTED
N0003P17	3	162329432	3q26.1	0.961882797	N/A	0.961882797	N/A	1	UNKNOWN: USER IMPORTED
N0125A20	3	162500914	3q26.1	1.298794601	N/A	1.298794601	N/A	1	UNKNOWN: USER IMPORTED
N0686L06	3	162615920	3q26.1	1.18897518	N/A	1.18897518	N/A	1	UNKNOWN: USER IMPORTED
N0154F02	3	162709179	3q26.1	0.994648849	N/A	0.994648849	N/A	1	UNKNOWN: USER IMPORTED
N0343L17	3	162865286	3q26.1	1.092079143	N/A	1.092079143	N/A	1	UNKNOWN: USER IMPORTED
N0047D12	3	163071552	3q26.1	0.784875099	N/A	0.784875099	N/A	1	UNKNOWN: USER IMPORTED
N0141G19	3	163110799	3q26.1	0.92737869	N/A	0.92737869	N/A	1	UNKNOWN: USER IMPORTED
N0717D15	3	163152349	3q26.1	0.823800196	N/A	0.823800196	N/A	1	UNKNOWN: USER IMPORTED
N0139I15	3	163434357	3q26.2	0.959977737	N/A	0.959977737	N/A	1	UNKNOWN: USER IMPORTED
N0476D05	3	163491985	3q26.2	0.915301483	N/A	0.915301483	N/A	1	UNKNOWN: USER IMPORTED
N0372P15	3	163805660	3q26.2	0.824519698	N/A	0.824519698	N/A	1	UNKNOWN: USER IMPORTED
N0325M08	3	164002673	3q26.2	0.824316008	N/A	0.824316008	N/A	1	UNKNOWN: USER IMPORTED
N0337P05	3	164264169	3q26.2	1.057116682	N/A	1.057116682	N/A	1	UNKNOWN: USER IMPORTED
N0514K10	3	164585168	3q26.2	1.15809534	N/A	1.15809534	N/A	1	UNKNOWN: USER IMPORTED
N0698E05	3	164697839	3q26.2	1.190197321	N/A	1.190197321	N/A	1	UNKNOWN: USER IMPORTED
N0629C05	3	164783720	3q26.2	1.075504942	N/A	1.075504942	N/A	1	UNKNOWN: USER IMPORTED
N0226I04	3	165044178	3q26.2	1.055878529	N/A	1.055878529	N/A	1	UNKNOWN: USER IMPORTED
N0170L21	3	165316331	3q26.2	0.816604155	N/A	0.816604155	N/A	1	UNKNOWN: USER IMPORTED
N0096L13	3	165408173	3q26.2	0.675608987	N/A	0.675608987	N/A	1	UNKNOWN: USER IMPORTED
N0762I10	3	165557857	3q26.2	1.014721505	N/A	1.014721505	N/A	1	UNKNOWN: USER IMPORTED
N0071H09	3	165637466	3q26.2	1.178545431	N/A	1.178545431	N/A	1	UNKNOWN: USER IMPORTED
N0009N15	3	165767624	3q26.31	0.873212804	N/A	0.873212804	N/A	1	UNKNOWN: USER IMPORTED
N0274L21	3	165907771	3q26.31	0.986501241	N/A	0.986501241	N/A	1	UNKNOWN: USER IMPORTED
N0572M13	3	166327156	3q26.31	0.787730816	N/A	0.787730816	N/A	1	UNKNOWN: USER IMPORTED
N0216B22	3	166621238	3q26.31	0.910579316	N/A	0.910579316	N/A	1	UNKNOWN: USER IMPORTED
N0063K08	3	166727089	3q26.31	1.009462842	N/A	1.009462842	N/A	1	UNKNOWN: USER IMPORTED
N0480L09	3	167165153	3q26.31	1.017974022	N/A	1.017974022	N/A	1	UNKNOWN: USER IMPORTED
N0676C09	3	167304448	3q26.31	1.136479857	N/A	1.136479857	N/A	1	UNKNOWN: USER IMPORTED
N0593A09	3	167384971	3q26.31	0.919122346	N/A	0.919122346	N/A	1	UNKNOWN: USER IMPORTED
N0008B13	3	167531244	3q26.31	1.406292358	N/A	1.406292358	N/A	1	UNKNOWN: USER IMPORTED
N0081K20	3	167617035	3q26.31	0.978254423	N/A	0.978254423	N/A	1	UNKNOWN: USER IMPORTED
N0462P09	3	167707671	3q26.31	1.059139599	N/A	1.059139599	N/A	1	UNKNOWN: USER IMPORTED
N0101A20	3	167796870	3q26.31	0.901050465	N/A	0.901050465	N/A	1	UNKNOWN: USER IMPORTED
N0711B05	3	168220921	3q26.31	1.320231728	N/A	1.320231728	N/A	1	UNKNOWN: USER IMPORTED
N0264D07	3	168486203	3q26.31	1.226130908	N/A	1.226130908	N/A	1	UNKNOWN: USER IMPORTED
N0722L19	3	168757692	3q26.31	1.321282607	N/A	1.321282607	N/A	1	UNKNOWN: USER IMPORTED
N0669C07	3	169090841	3q26.31	1.324489968	N/A	1.324489968	N/A	1	UNKNOWN: USER IMPORTED
N0114L05	3	169143845	3q26.31	1.205526782	N/A	1.205526782	N/A	1	UNKNOWN: USER IMPORTED
N0637O11	3	169394218	3q26.31	0.979527334	N/A	0.979527334	N/A	1	UNKNOWN: USER IMPORTED
N0139G14	3	169453197	3q26.31	0.891701997	N/A	0.891701997	N/A	1	UNKNOWN: USER IMPORTED
N0374A15	3	169569417	3q26.31	1.104070618	N/A	1.104070618	N/A	1	UNKNOWN: USER IMPORTED
N0073F18	3	169781515	3q26.32	0.915158292	N/A	0.915158292	N/A	1	UNKNOWN: USER IMPORTED
N0062L21	3	169857007	3q26.32	0.862238868	N/A	0.862238868	N/A	1	UNKNOWN: USER IMPORTED
N0152C17	3	169993692	3q26.32	1.169829314	N/A	1.169829314	N/A	1	UNKNOWN: USER IMPORTED
N0652G21	3	170038274	3q26.32	0.887416395	N/A	0.887416395	N/A	1	UNKNOWN: USER IMPORTED
M2041E09	3	170100363	3q26.32	0.657183637	N/A	0.657183637	N/A	1	UNKNOWN: USER IMPORTED
N0415B12	3	170368762	3q26.32	1.377336935	N/A	1.377336935	N/A	1	UNKNOWN: USER IMPORTED
N0190I05	3	170545638	3q26.32	0.85742124	N/A	0.85742124	N/A	1	UNKNOWN: USER IMPORTED
N0362K14	3	170896881	3q26.32	1.078116939	N/A	1.078116939	N/A	1	UNKNOWN: USER IMPORTED
N0400J12	3	170973266	3q26.32	1.020682707	N/A	1.020682707	N/A	1	UNKNOWN: USER IMPORTED
N0081K08	3	171161551	3q26.32	0.945591331	N/A	0.945591331	N/A	1	UNKNOWN: USER IMPORTED
N0083I13	3	171408680	3q26.32	0.766393	N/A	0.766393	N/A	1	UNKNOWN: USER IMPORTED
N0158I18	3	171568922	3q26.32	0.999364125	N/A	0.999364125	N/A	1	UNKNOWN: USER IMPORTED
N0654K19	3	171974575	3q26.32	1.151391804	N/A	1.151391804	N/A	1	UNKNOWN: USER IMPORTED
N0170G01	3	172127204	3q26.33	0.933149305	N/A	0.933149305	N/A	1	UNKNOWN: USER IMPORTED
N0104B14	3	172730433	3q26.33	0.733886679	N/A	0.733886679	N/A	1	UNKNOWN: USER IMPORTED
N0544A16	3	172834764	3q26.33	0.903057979	N/A	0.903057979	N/A	1	UNKNOWN: USER IMPORTED
N0085P09	3	172937041	3q26.33	1.29331726	N/A	1.29331726	N/A	1	UNKNOWN: USER IMPORTED
N0468N07	3	173046845	3q26.33	0.883139915	N/A	0.883139915	N/A	1	UNKNOWN: USER IMPORTED
N0423E07	3	173344040	3q26.33	1.01409981	N/A	1.01409981	N/A	1	UNKNOWN: USER IMPORTED
N0259F22	3	173561378	3q26.33	0.921037845	N/A	0.921037845	N/A	1	UNKNOWN: USER IMPORTED
N0466G01	3	173704885	3q26.33	0.997478826	N/A	0.997478826	N/A	1	UNKNOWN: USER IMPORTED
N0536F13	3	173960086	3q26.33	1.188248584	N/A	1.188248584	N/A	1	UNKNOWN: USER IMPORTED
N0566A03	3	174102651	3q26.33	0.837677478	N/A	0.837677478	N/A	1	UNKNOWN: USER IMPORTED
N0555P11	3	174238033	3q26.33	1.334921743	N/A	1.334921743	N/A	1	UNKNOWN: USER IMPORTED
N0592B18	3	174593286	3q26.33	0.924366609	N/A	0.924366609	N/A	1	UNKNOWN: USER IMPORTED
N0099M11	3	174704371	3q27.1	0.950950106	N/A	0.950950106	N/A	1	UNKNOWN: USER IMPORTED
N0148E11	3	175365293	3q27.1	1.050909603	N/A	1.050909603	N/A	1	UNKNOWN: USER IMPORTED
N0134M13	3	175488862	3q27.1	1.086084266	N/A	1.086084266	N/A	1	UNKNOWN: USER IMPORTED
N0634G02	3	175768094	3q27.1	0.971798051	N/A	0.971798051	N/A	1	UNKNOWN: USER IMPORTED
N0152D17	3	175861102	3q27.1	0.786720472	N/A	0.786720472	N/A	1	UNKNOWN: USER IMPORTED
N0411M04	3	176255140	3q27.1	0.998960089	N/A	0.998960089	N/A	1	UNKNOWN: USER IMPORTED
N0464J07	3	176448861	3q27.1	0.954532317	N/A	0.954532317	N/A	1	UNKNOWN: USER IMPORTED
N0744O11	3	176749034	3q27.1	1.049841496	N/A	1.049841496	N/A	1	UNKNOWN: USER IMPORTED
N0635G18	3	176840638	3q27.1	0.923091974	N/A	0.923091974	N/A	1	UNKNOWN: USER IMPORTED
N0809F04	3	177013727	3q27.2	0.791509725	N/A	0.791509725	N/A	1	UNKNOWN: USER IMPORTED
N0078E06	3	177107306	3q27.2	0.68726189	N/A	0.68726189	N/A	1	UNKNOWN: USER IMPORTED
N0651K12	3	177109122	3q27.2	0.868386056	N/A	0.868386056	N/A	1	UNKNOWN: USER IMPORTED
N0666A09	3	177233315	3q27.2	0.953971814	N/A	0.953971814	N/A	1	UNKNOWN: USER IMPORTED
N0110A18	3	177286675	3q27.2	1.120276859	N/A	1.120276859	N/A	1	UNKNOWN: USER IMPORTED
N0723M08	3	177385048	3q27.2	0.950848159	N/A	0.950848159	N/A	1	UNKNOWN: USER IMPORTED
N0157N20	3	177485323	3q27.2	1.087511517	N/A	1.087511517	N/A	1	UNKNOWN: USER IMPORTED
N0006L14	3	177667104	3q27.2	1.080203497	N/A	1.080203497	N/A	1	UNKNOWN: USER IMPORTED
M2320L11	3	177835604	3q27.2	1.03274976	N/A	1.03274976	N/A	1	UNKNOWN: USER IMPORTED
N0301D23	3	177910197	3q27.2	1.307802572	N/A	1.307802572	N/A	1	UNKNOWN: USER IMPORTED
N0733H06	3	178193720	3q27.2	1.190590514	N/A	1.190590514	N/A	1	UNKNOWN: USER IMPORTED
N0706D08	3	178322939	3q27.2	1.265582964	N/A	1.265582964	N/A	1	UNKNOWN: USER IMPORTED
N0152E16	3	178487165	3q27.2	0.844419522	N/A	0.844419522	N/A	1	UNKNOWN: USER IMPORTED
N0649N02	3	178508685	3q27.2	0.884670125	N/A	0.884670125	N/A	1	UNKNOWN: USER IMPORTED
N0545F02	3	178832330	3q27.2	0.874375156	N/A	0.874375156	N/A	1	UNKNOWN: USER IMPORTED
N0642C01	3	178905027	3q27.3	0.795421388	N/A	0.795421388	N/A	1	UNKNOWN: USER IMPORTED
N0070K13	3	179064140	3q27.3	1.319338936	N/A	1.319338936	N/A	1	UNKNOWN: USER IMPORTED
N0070G21	3	179213649	3q27.3	0.794056359	N/A	0.794056359	N/A	1	UNKNOWN: USER IMPORTED
N0636E13	3	179391148	3q27.3	1.201830971	N/A	1.201830971	N/A	1	UNKNOWN: USER IMPORTED
N0296N21	3	179457736	3q27.3	0.84698237	N/A	0.84698237	N/A	1	UNKNOWN: USER IMPORTED
N0453A23	3	179574887	3q27.3	0.837513309	N/A	0.837513309	N/A	1	UNKNOWN: USER IMPORTED
N0385J01	3	179786424	3q27.3	0.880353108	N/A	0.880353108	N/A	1	UNKNOWN: USER IMPORTED
N0737O18	3	180035743	3q27.3	0.841444226	N/A	0.841444226	N/A	1	UNKNOWN: USER IMPORTED
N0386L21	3	180237142	3q27.3	1.034325573	N/A	1.034325573	N/A	1	UNKNOWN: USER IMPORTED
N0145M09	3	180493305	3q27.3	1.00590103	N/A	1.00590103	N/A	1	UNKNOWN: USER IMPORTED
N0015L13	3	180601375	3q27.3	1.137480067	N/A	1.137480067	N/A	1	UNKNOWN: USER IMPORTED
N0552G06	3	180781881	3q27.3	1.238296584	N/A	1.238296584	N/A	1	UNKNOWN: USER IMPORTED
N0346D22	3	180976641	3q27.3	0.901189299	N/A	0.901189299	N/A	1	UNKNOWN: USER IMPORTED
N0014N19	3	181114141	3q27.3	1.28206971	N/A	1.28206971	N/A	1	UNKNOWN: USER IMPORTED
N0662C03	3	181283985	3q27.3	1.022969844	N/A	1.022969844	N/A	1	UNKNOWN: USER IMPORTED
N0627I02	3	181347610	3q27.3	0.863916018	N/A	0.863916018	N/A	1	UNKNOWN: USER IMPORTED
N0739F21	3	181494177	3q27.3	0.913989252	N/A	0.913989252	N/A	1	UNKNOWN: USER IMPORTED
N0020E02	3	181622671	3q27.3	1.019521956	N/A	1.019521956	N/A	1	UNKNOWN: USER IMPORTED
N0449C16	3	181644739	3q27.3	0.872068693	N/A	0.872068693	N/A	1	UNKNOWN: USER IMPORTED
N0312F14	3	182113378	3q27.3	0.756855029	N/A	0.756855029	N/A	1	UNKNOWN: USER IMPORTED
N0537K17	3	182235755	3q27.3	1.06501591	N/A	1.06501591	N/A	1	UNKNOWN: USER IMPORTED
N0703B13	3	182294301	3q27.3	0.937914946	N/A	0.937914946	N/A	1	UNKNOWN: USER IMPORTED
N0619P16	3	182402482	3q27.3	0.97277769	N/A	0.97277769	N/A	1	UNKNOWN: USER IMPORTED
N0004B14	3	182520963	3q27.3	0.928302795	N/A	0.928302795	N/A	1	UNKNOWN: USER IMPORTED
N0379M20	3	182671936	3q27.3	0.946815803	N/A	0.946815803	N/A	1	UNKNOWN: USER IMPORTED
N0459K06	3	182773551	3q27.3	0.976548695	N/A	0.976548695	N/A	1	UNKNOWN: USER IMPORTED
N0322C20	3	183389235	3q27.3	0.952099587	N/A	0.952099587	N/A	1	UNKNOWN: USER IMPORTED
N0139K03	3	183574585	3q27.3	0.997768349	N/A	0.997768349	N/A	1	UNKNOWN: USER IMPORTED
N0177E06	3	183872901	3q27.3	0.740863828	N/A	0.740863828	N/A	1	UNKNOWN: USER IMPORTED
N0092F02	3	184252591	3q27.3	0.783241524	N/A	0.783241524	N/A	1	UNKNOWN: USER IMPORTED
N0752G21	3	184394074	3q27.3	0.882205574	N/A	0.882205574	N/A	1	UNKNOWN: USER IMPORTED
N0580E11	3	184549009	3q27.3	0.874629515	N/A	0.874629515	N/A	1	UNKNOWN: USER IMPORTED
N0202A11	3	184659560	3q27.3	1.333423962	N/A	1.333423962	N/A	1	UNKNOWN: USER IMPORTED
N0012L14	3	184791215	3q27.3	0.813347139	N/A	0.813347139	N/A	1	UNKNOWN: USER IMPORTED
N0660P23	3	184954490	3q27.3	0.942548341	N/A	0.942548341	N/A	1	UNKNOWN: USER IMPORTED
N0778D09	3	185110729	3q27.3	0.897394175	N/A	0.897394175	N/A	1	UNKNOWN: USER IMPORTED
N0631P04	3	185256470	3q27.3	0.940051667	N/A	0.940051667	N/A	1	UNKNOWN: USER IMPORTED
N0045N16	3	185362159	3q27.3	0.745302451	N/A	0.745302451	N/A	1	UNKNOWN: USER IMPORTED
N0045H02	3	185394674	3q27.3	0.748969888	N/A	0.748969888	N/A	1	UNKNOWN: USER IMPORTED
N0479J12	3	185523887	3q27.3	1.337483578	N/A	1.337483578	N/A	1	UNKNOWN: USER IMPORTED
N0329B09	3	185818367	3q27.3	1.104082475	N/A	1.104082475	N/A	1	UNKNOWN: USER IMPORTED
N0158E03	3	185896614	3q27.3	1.111895058	N/A	1.111895058	N/A	1	UNKNOWN: USER IMPORTED
N0079K10	3	186045294	3q27.3	1.05483444	N/A	1.05483444	N/A	1	UNKNOWN: USER IMPORTED
N0589E09	3	186101521	3q27.3	1.020795932	N/A	1.020795932	N/A	1	UNKNOWN: USER IMPORTED
N0108K17	3	186239427	3q27.3	1.076488938	N/A	1.076488938	N/A	1	UNKNOWN: USER IMPORTED
N0058B06	3	186303291	3q27.3	0.74874593	N/A	0.74874593	N/A	1	UNKNOWN: USER IMPORTED
N0238G24	3	186715237	3q27.3	1.125159344	N/A	1.125159344	N/A	1	UNKNOWN: USER IMPORTED
N0274C08	3	186812469	3q27.3	0.878178386	N/A	0.878178386	N/A	1	UNKNOWN: USER IMPORTED
N0312D10	3	187136656	3q27.3	0.953130402	N/A	0.953130402	N/A	1	UNKNOWN: USER IMPORTED
N0709J22	3	187473253	3q27.3	0.957918135	N/A	0.957918135	N/A	1	UNKNOWN: USER IMPORTED
N0080G10	3	187566618	3q27.3	0.863858256	N/A	0.863858256	N/A	1	UNKNOWN: USER IMPORTED
N0796D17	3	187679673	3q27.3	0.85822688	N/A	0.85822688	N/A	1	UNKNOWN: USER IMPORTED
N0358N22	3	187849955	3q27.3	1.3846333	N/A	1.3846333	N/A	1	UNKNOWN: USER IMPORTED
N0450G16	3	187980326	3q27.3	1.040859569	N/A	1.040859569	N/A	1	UNKNOWN: USER IMPORTED
N0460F01	3	188286044	3q27.3	1.013180667	N/A	1.013180667	N/A	1	UNKNOWN: USER IMPORTED
N0104O10	3	188462117	3q27.3	0.723997063	N/A	0.723997063	N/A	1	UNKNOWN: USER IMPORTED
N0519M09	3	188633301	3q27.3	0.956731462	N/A	0.956731462	N/A	1	UNKNOWN: USER IMPORTED
N0001E24	3	188732402	3q27.3	0.787992269	N/A	0.787992269	N/A	1	UNKNOWN: USER IMPORTED
N0007G10	3	188948679	3q27.3	1.298356819	N/A	1.298356819	N/A	1	UNKNOWN: USER IMPORTED
M2001A12	3	189025295	3q27.3	1.038033342	N/A	1.038033342	N/A	1	UNKNOWN: USER IMPORTED
N0464D09	3	189086173	3q27.3	0.888838173	N/A	0.888838173	N/A	1	UNKNOWN: USER IMPORTED
N0076L15	3	189217276	3q27.3	1.249485357	N/A	1.249485357	N/A	1	UNKNOWN: USER IMPORTED
N0639A18	3	189627009	3q27.3	0.875508119	N/A	0.875508119	N/A	1	UNKNOWN: USER IMPORTED
N0265B09	3	189725121	3q27.3	0.768308296	N/A	0.768308296	N/A	1	UNKNOWN: USER IMPORTED
N0746J19	3	189818163	3q27.3	1.015018893	N/A	1.015018893	N/A	1	UNKNOWN: USER IMPORTED
N0177C18	3	189977268	3q27.3	0.923393456	N/A	0.923393456	N/A	1	UNKNOWN: USER IMPORTED
N0241I09	3	190046469	3q27.3	0.822382471	N/A	0.822382471	N/A	1	UNKNOWN: USER IMPORTED
N0723J20	3	190114919	3q27.3	1.146970409	N/A	1.146970409	N/A	1	UNKNOWN: USER IMPORTED
N0013B13	3	190246483	3q27.3	0.943050675	N/A	0.943050675	N/A	1	UNKNOWN: USER IMPORTED
N0318E09	3	190349907	3q27.3	1.329914613	N/A	1.329914613	N/A	1	UNKNOWN: USER IMPORTED
N0001L03	3	190492057	3q27.3	1.024473047	N/A	1.024473047	N/A	1	UNKNOWN: USER IMPORTED
N0675P12	3	190562620	3q27.3	0.921805889	N/A	0.921805889	N/A	1	UNKNOWN: USER IMPORTED
N0600G03	3	190659314	3q27.3	1.250921323	N/A	1.250921323	N/A	1	UNKNOWN: USER IMPORTED
N0650K24	3	191065673	3q27.3	0.868690071	N/A	0.868690071	N/A	1	UNKNOWN: USER IMPORTED
N0419M09	3	191219279	3q27.3	0.969087452	N/A	0.969087452	N/A	1	UNKNOWN: USER IMPORTED
N0035A15	3	191249460	3q27.3	0.914880726	N/A	0.914880726	N/A	1	UNKNOWN: USER IMPORTED
N0697G07	3	191499297	3q27.3	0.912279774	N/A	0.912279774	N/A	1	UNKNOWN: USER IMPORTED
N0069N03	3	191615060	3q27.3	0.946141294	N/A	0.946141294	N/A	1	UNKNOWN: USER IMPORTED
N0471B10	3	191873348	3q27.3	1.396831404	N/A	1.396831404	N/A	1	UNKNOWN: USER IMPORTED
N0118I11	3	191961509	3q27.3	0.948736672	N/A	0.948736672	N/A	1	UNKNOWN: USER IMPORTED
N0429L13	3	192005374	3q27.3	1.056452916	N/A	1.056452916	N/A	1	UNKNOWN: USER IMPORTED
N0036G03	3	192149628	3q27.3	1.062916482	N/A	1.062916482	N/A	1	UNKNOWN: USER IMPORTED
N0154G21	3	192390667	3q27.3	1.178301205	N/A	1.178301205	N/A	1	UNKNOWN: USER IMPORTED
N0163B14	3	192485946	3q27.3	1.010374462	N/A	1.010374462	N/A	1	UNKNOWN: USER IMPORTED
N0032O18	3	192572993	3q27.3	1.082962233	N/A	1.082962233	N/A	1	UNKNOWN: USER IMPORTED
N0047O08	3	192595352	3q27.3	0.775282406	N/A	0.775282406	N/A	1	UNKNOWN: USER IMPORTED
N0544M16	3	192704049	3q27.3	1.130474543	N/A	1.130474543	N/A	1	UNKNOWN: USER IMPORTED
N0314P19	3	192865836	3q27.3	1.2239876	N/A	1.2239876	N/A	1	UNKNOWN: USER IMPORTED
N0765D10	3	193384609	3q27.3	0.856006556	N/A	0.856006556	N/A	1	UNKNOWN: USER IMPORTED
N0745B12	3	193534651	3q27.3	1.228051271	N/A	1.228051271	N/A	1	UNKNOWN: USER IMPORTED
N0077L09	3	193581315	3q27.3	1.233326948	N/A	1.233326948	N/A	1	UNKNOWN: USER IMPORTED
N0592H17	3	193906780	3q27.3	0.912292746	N/A	0.912292746	N/A	1	UNKNOWN: USER IMPORTED
N0489O05	3	193977257	3q27.3	1.056871443	N/A	1.056871443	N/A	1	UNKNOWN: USER IMPORTED
N0155E12	3	194541195	3q27.3	0.805040429	N/A	0.805040429	N/A	1	UNKNOWN: USER IMPORTED
N0226M05	3	194688183	3q27.3	0.874188693	N/A	0.874188693	N/A	1	UNKNOWN: USER IMPORTED
N0272C21	3	194729113	3q27.3	1.014820716	N/A	1.014820716	N/A	1	UNKNOWN: USER IMPORTED
N0326J02	3	194884074	3q27.3	0.95118663	N/A	0.95118663	N/A	1	UNKNOWN: USER IMPORTED
N0730E02	3	194914591	3q27.3	1.10799586	N/A	1.10799586	N/A	1	UNKNOWN: USER IMPORTED
N0279P10	3	195467940	3q27.3	1.015086638	N/A	1.015086638	N/A	1	UNKNOWN: USER IMPORTED
N0676E15	3	195635347	3q27.3	0.921363749	N/A	0.921363749	N/A	1	UNKNOWN: USER IMPORTED
N0016E21	3	195949330	3q27.3	1.029786017	N/A	1.029786017	N/A	1	UNKNOWN: USER IMPORTED
N0474O15	3	196059265	3q27.3	1.141135344	N/A	1.141135344	N/A	1	UNKNOWN: USER IMPORTED
N0155N11	3	196254758	3q27.3	0.794748501	N/A	0.794748501	N/A	1	UNKNOWN: USER IMPORTED
N0632E24	3	196316591	3q27.3	1.212250586	N/A	1.212250586	N/A	1	UNKNOWN: USER IMPORTED
N0165B07	3	196561949	3q27.3	1.229301786	N/A	1.229301786	N/A	1	UNKNOWN: USER IMPORTED
N0697E15	3	196827782	3q27.3	0.795324103	N/A	0.795324103	N/A	1	UNKNOWN: USER IMPORTED
N0010O11	3	197013539	3q27.3	0.684550074	N/A	0.684550074	N/A	1	UNKNOWN: USER IMPORTED
N0267B01	3	197472523	3q27.3	1.10503688	N/A	1.10503688	N/A	1	UNKNOWN: USER IMPORTED
N0636A08	3	197516895	3q27.3	1.026990192	N/A	1.026990192	N/A	1	UNKNOWN: USER IMPORTED
N0607N15	3	197869572	3q27.3	0.892268479	N/A	0.892268479	N/A	1	UNKNOWN: USER IMPORTED
N0014L17	3	197936960	3q27.3	1.073948181	N/A	1.073948181	N/A	1	UNKNOWN: USER IMPORTED
N0540J15	3	198606320	3q27.3	0.926098178	N/A	0.926098178	N/A	1	UNKNOWN: USER IMPORTED
N0496H01	3	198742913	3q27.3	1.21440808	N/A	1.21440808	N/A	1	UNKNOWN: USER IMPORTED
M2110L16	3	198875937	3q27.3	0.865227337	N/A	0.865227337	N/A	1	UNKNOWN: USER IMPORTED
N0192L23	3	199004546	3q27.3	0.968842111	N/A	0.968842111	N/A	1	UNKNOWN: USER IMPORTED
N0721B03	3	199008992	3q27.3	1.211402383	N/A	1.211402383	N/A	1	UNKNOWN: USER IMPORTED
N0667B12	4	0	4p16.3	1.019363514	N/A	1.019363514	N/A	1	UNKNOWN: USER IMPORTED
N0402N11	4	0	4p16.3	0.837078568	N/A	0.837078568	N/A	1	UNKNOWN: USER IMPORTED
N0335H03	4	26152	4p16.3	1.080745455	N/A	1.080745455	N/A	1	UNKNOWN: USER IMPORTED
N0613L20	4	62665	4p16.3	1.153025379	N/A	1.153025379	N/A	1	UNKNOWN: USER IMPORTED
N0264K20	4	88449	4p16.3	1.146898459	N/A	1.146898459	N/A	1	UNKNOWN: USER IMPORTED
N0008E19	4	145426	4p16.3	0.848735525	N/A	0.848735525	N/A	1	UNKNOWN: USER IMPORTED
N0314G04	4	206330	4p16.3	0.803406854	N/A	0.803406854	N/A	1	UNKNOWN: USER IMPORTED
N0258N19	4	323285	4p16.3	1.091379401	N/A	1.091379401	N/A	1	UNKNOWN: USER IMPORTED
N0071F05	4	358140	4p16.3	1.031003193	N/A	1.031003193	N/A	1	UNKNOWN: USER IMPORTED
N0594G20	4	427680	4p16.3	0.874249496	N/A	0.874249496	N/A	1	UNKNOWN: USER IMPORTED
N0467O04	4	598877	4p16.3	0.970800881	N/A	0.970800881	N/A	1	UNKNOWN: USER IMPORTED
N0466F12	4	869394	4p16.3	0.912315243	N/A	0.912315243	N/A	1	UNKNOWN: USER IMPORTED
N0020I20	4	1082847	4p16.3	0.904604403	N/A	0.904604403	N/A	1	UNKNOWN: USER IMPORTED
N0241P10	4	1677365	4p16.3	1.047119851	N/A	1.047119851	N/A	1	UNKNOWN: USER IMPORTED
N0138D06	4	1700301	4p16.3	1.223384637	N/A	1.223384637	N/A	1	UNKNOWN: USER IMPORTED
N0478C01	4	2118180	4p16.3	0.98610744	N/A	0.98610744	N/A	1	UNKNOWN: USER IMPORTED
N0440D10	4	2180738	4p16.3	1.175707955	N/A	1.175707955	N/A	1	UNKNOWN: USER IMPORTED
N0678M13	4	2263356	4p16.3	1.086055081	N/A	1.086055081	N/A	1	UNKNOWN: USER IMPORTED
N0448F22	4	2384345	4p16.3	0.833679677	N/A	0.833679677	N/A	1	UNKNOWN: USER IMPORTED
N0677N20	4	2646413	4p16.3	0.925999779	N/A	0.925999779	N/A	1	UNKNOWN: USER IMPORTED
N0444J04	4	2707561	4p16.3	0.758701415	N/A	0.758701415	N/A	1	UNKNOWN: USER IMPORTED
N0372F02	4	2957657	4p16.3	1.350477189	N/A	1.350477189	N/A	1	UNKNOWN: USER IMPORTED
N0399E10	4	3116780	4p16.3	1.042367282	N/A	1.042367282	N/A	1	UNKNOWN: USER IMPORTED
N0357G03	4	3302659	4p16.3	0.76045457	N/A	0.76045457	N/A	1	UNKNOWN: USER IMPORTED
N0165K04	4	3539111	4p16.3	1.213178846	N/A	1.213178846	N/A	1	UNKNOWN: USER IMPORTED
N0070C24	4	3604445	4p16.2	0.736633963	N/A	0.736633963	N/A	1	UNKNOWN: USER IMPORTED
N0763D13	4	3971630	4p16.2	0.775788084	N/A	0.775788084	N/A	1	UNKNOWN: USER IMPORTED
N0368B04	4	4158038	4p16.2	1.157481229	N/A	1.157481229	N/A	1	UNKNOWN: USER IMPORTED
N0589K04	4	4318312	4p16.2	0.874037699	N/A	0.874037699	N/A	1	UNKNOWN: USER IMPORTED
N0687E24	4	4491272	4p16.2	0.873095252	N/A	0.873095252	N/A	1	UNKNOWN: USER IMPORTED
N0326I19	4	4774382	4p16.2	0.893051824	N/A	0.893051824	N/A	1	UNKNOWN: USER IMPORTED
N0760M15	4	4973324	4p16.2	0.863595789	N/A	0.863595789	N/A	1	UNKNOWN: USER IMPORTED
M2270O01	4	5162063	4p16.2	1.051132852	N/A	1.051132852	N/A	1	UNKNOWN: USER IMPORTED
N0678K08	4	5347873	4p16.2	0.869096438	N/A	0.869096438	N/A	1	UNKNOWN: USER IMPORTED
N0653L17	4	5482310	4p16.2	0.831754247	N/A	0.831754247	N/A	1	UNKNOWN: USER IMPORTED
N0119J09	4	5680394	4p16.2	1.122080683	N/A	1.122080683	N/A	1	UNKNOWN: USER IMPORTED
N0764F17	4	5869611	4p16.2	0.877951388	N/A	0.877951388	N/A	1	UNKNOWN: USER IMPORTED
N0586D19	4	6070959	4p16.2	1.234089013	N/A	1.234089013	N/A	1	UNKNOWN: USER IMPORTED
N0435P12	4	6201847	4p16.2	0.789988636	N/A	0.789988636	N/A	1	UNKNOWN: USER IMPORTED
N0522P17	4	6237381	4p16.2	1.017738907	N/A	1.017738907	N/A	1	UNKNOWN: USER IMPORTED
N0139E15	4	6498275	4p16.1	0.934164006	N/A	0.934164006	N/A	1	UNKNOWN: USER IMPORTED
N0638K23	4	6812093	4p16.1	0.903799776	N/A	0.903799776	N/A	1	UNKNOWN: USER IMPORTED
N0641C08	4	6980882	4p16.1	0.814079816	N/A	0.814079816	N/A	1	UNKNOWN: USER IMPORTED
N0620M13	4	7138175	4p16.1	0.89283192	N/A	0.89283192	N/A	1	UNKNOWN: USER IMPORTED
N0338K13	4	8007313	4p16.1	1.043895364	N/A	1.043895364	N/A	1	UNKNOWN: USER IMPORTED
N0512D09	4	8112686	4p16.1	0.921092365	N/A	0.921092365	N/A	1	UNKNOWN: USER IMPORTED
N0640N05	4	8323671	4p16.1	0.992485274	N/A	0.992485274	N/A	1	UNKNOWN: USER IMPORTED
N0234P23	4	8687206	4p16.1	1.196442807	N/A	1.196442807	N/A	1	UNKNOWN: USER IMPORTED
N0612I03	4	8725659	4p16.1	0.866959211	N/A	0.866959211	N/A	1	UNKNOWN: USER IMPORTED
N0193D10	4	9058652	4p16.1	0.727338191	N/A	0.727338191	N/A	1	UNKNOWN: USER IMPORTED
N0238O15	4	9130750	4p16.1	1.1082715	N/A	1.1082715	N/A	1	UNKNOWN: USER IMPORTED
N0389N22	4	9361976	4p16.1	0.745742259	N/A	0.745742259	N/A	1	UNKNOWN: USER IMPORTED
N0640C20	4	9770665	4p16.1	0.986629333	N/A	0.986629333	N/A	1	UNKNOWN: USER IMPORTED
N0385C08	4	10002391	4p16.1	1.101078804	N/A	1.101078804	N/A	1	UNKNOWN: USER IMPORTED
N0572M24	4	10144000	4p16.1	0.966855169	N/A	0.966855169	N/A	1	UNKNOWN: USER IMPORTED
N0061G19	4	10287091	4p16.1	0.852789061	N/A	0.852789061	N/A	1	UNKNOWN: USER IMPORTED
N0507K03	4	10451203	4p16.1	0.891830697	N/A	0.891830697	N/A	1	UNKNOWN: USER IMPORTED
N0719D14	4	10544316	4p16.1	1.086391018	N/A	1.086391018	N/A	1	UNKNOWN: USER IMPORTED
N0518L06	4	10978303	4p16.1	1.031923548	N/A	1.031923548	N/A	1	UNKNOWN: USER IMPORTED
N0011O16	4	11295195	4p16.1	1.034572028	N/A	1.034572028	N/A	1	UNKNOWN: USER IMPORTED
N0074M11	4	11404248	4p16.1	0.890402838	N/A	0.890402838	N/A	1	UNKNOWN: USER IMPORTED
N0782A16	4	11460595	4p16.1	1.146930887	N/A	1.146930887	N/A	1	UNKNOWN: USER IMPORTED
N0001J07	4	11641371	4p16.1	0.938299829	N/A	0.938299829	N/A	1	UNKNOWN: USER IMPORTED
N0784O01	4	11886948	4p16.1	0.888960793	N/A	0.888960793	N/A	1	UNKNOWN: USER IMPORTED
N0213B10	4	12037682	4p16.1	1.133253242	N/A	1.133253242	N/A	1	UNKNOWN: USER IMPORTED
N0368B02	4	12124232	4p16.1	1.070260476	N/A	1.070260476	N/A	1	UNKNOWN: USER IMPORTED
M2008N01	4	12213227	4p16.1	1.037531514	N/A	1.037531514	N/A	1	UNKNOWN: USER IMPORTED
N0426F15	4	12345739	4p16.1	0.946197436	N/A	0.946197436	N/A	1	UNKNOWN: USER IMPORTED
N0512B18	4	12420686	4p16.1	0.840796674	N/A	0.840796674	N/A	1	UNKNOWN: USER IMPORTED
N0381P08	4	12664001	4p15.33	0.969283035	N/A	0.969283035	N/A	1	UNKNOWN: USER IMPORTED
N0003M02	4	12697775	4p15.33	1.06392338	N/A	1.06392338	N/A	1	UNKNOWN: USER IMPORTED
N0005H11	4	12815163	4p15.33	1.096543708	N/A	1.096543708	N/A	1	UNKNOWN: USER IMPORTED
N0676I02	4	13121864	4p15.33	0.981215632	N/A	0.981215632	N/A	1	UNKNOWN: USER IMPORTED
N0578B08	4	13168078	4p15.33	1.120266725	N/A	1.120266725	N/A	1	UNKNOWN: USER IMPORTED
N0204A04	4	13229159	4p15.33	0.824931132	N/A	0.824931132	N/A	1	UNKNOWN: USER IMPORTED
N0365F15	4	13912635	4p15.33	0.867322002	N/A	0.867322002	N/A	1	UNKNOWN: USER IMPORTED
N0458B24	4	14141680	4p15.33	1.20394185	N/A	1.20394185	N/A	1	UNKNOWN: USER IMPORTED
N0300E12	4	14218089	4p15.33	0.931184961	N/A	0.931184961	N/A	1	UNKNOWN: USER IMPORTED
N0166N24	4	14221536	4p15.33	1.089324461	N/A	1.089324461	N/A	1	UNKNOWN: USER IMPORTED
N0362E01	4	14391192	4p15.33	0.93661143	N/A	0.93661143	N/A	1	UNKNOWN: USER IMPORTED
N0629A07	4	14541495	4p15.33	0.93998154	N/A	0.93998154	N/A	1	UNKNOWN: USER IMPORTED
N0558F07	4	14644421	4p15.33	1.105268945	N/A	1.105268945	N/A	1	UNKNOWN: USER IMPORTED
N0041D20	4	14768519	4p15.33	1.257292468	N/A	1.257292468	N/A	1	UNKNOWN: USER IMPORTED
N0161H08	4	14910345	4p15.33	0.876964352	N/A	0.876964352	N/A	1	UNKNOWN: USER IMPORTED
N0478G20	4	15081699	4p15.33	0.857529672	N/A	0.857529672	N/A	1	UNKNOWN: USER IMPORTED
N0026F09	4	15133598	4p15.33	1.217320546	N/A	1.217320546	N/A	1	UNKNOWN: USER IMPORTED
N0640L04	4	15318026	4p15.33	1.142750678	N/A	1.142750678	N/A	1	UNKNOWN: USER IMPORTED
N0275F08	4	15833936	4p15.33	1.231599128	N/A	1.231599128	N/A	1	UNKNOWN: USER IMPORTED
N0080J23	4	15986933	4p15.33	0.772680035	N/A	0.772680035	N/A	1	UNKNOWN: USER IMPORTED
N0446J08	4	16098484	4p15.33	1.244702185	N/A	1.244702185	N/A	1	UNKNOWN: USER IMPORTED
N0662D16	4	16240060	4p15.33	0.955490371	N/A	0.955490371	N/A	1	UNKNOWN: USER IMPORTED
M2015C05	4	16337236	4p15.33	0.940945167	N/A	0.940945167	N/A	1	UNKNOWN: USER IMPORTED
N0142E22	4	16560216	4p15.33	1.175986636	N/A	1.175986636	N/A	1	UNKNOWN: USER IMPORTED
N0714L13	4	16650843	4p15.33	0.844593824	N/A	0.844593824	N/A	1	UNKNOWN: USER IMPORTED
N0366H09	4	16988842	4p15.33	1.088796994	N/A	1.088796994	N/A	1	UNKNOWN: USER IMPORTED
N0789P20	4	17066216	4p15.33	0.977274886	N/A	0.977274886	N/A	1	UNKNOWN: USER IMPORTED
N0098C19	4	17236072	4p15.33	1.102091276	N/A	1.102091276	N/A	1	UNKNOWN: USER IMPORTED
N0433A12	4	17558216	4p15.32	0.860975178	N/A	0.860975178	N/A	1	UNKNOWN: USER IMPORTED
N0024P06	4	17680666	4p15.32	0.875634792	N/A	0.875634792	N/A	1	UNKNOWN: USER IMPORTED
N0468A23	4	17744716	4p15.32	0.93954011	N/A	0.93954011	N/A	1	UNKNOWN: USER IMPORTED
N0356B06	4	17823513	4p15.32	1.016879405	N/A	1.016879405	N/A	1	UNKNOWN: USER IMPORTED
N0159K24	4	17964271	4p15.32	1.296824582	N/A	1.296824582	N/A	1	UNKNOWN: USER IMPORTED
N0323I05	4	18058232	4p15.32	1.080708162	N/A	1.080708162	N/A	1	UNKNOWN: USER IMPORTED
N0667M09	4	18177865	4p15.32	0.980175394	N/A	0.980175394	N/A	1	UNKNOWN: USER IMPORTED
N0610P08	4	18264268	4p15.32	0.926352943	N/A	0.926352943	N/A	1	UNKNOWN: USER IMPORTED
N0431M11	4	18351985	4p15.32	1.015100795	N/A	1.015100795	N/A	1	UNKNOWN: USER IMPORTED
N0730F08	4	18354216	4p15.32	1.072935405	N/A	1.072935405	N/A	1	UNKNOWN: USER IMPORTED
N0589A23	4	18486541	4p15.32	1.191929195	N/A	1.191929195	N/A	1	UNKNOWN: USER IMPORTED
N0753I02	4	18610225	4p15.32	1.139509876	N/A	1.139509876	N/A	1	UNKNOWN: USER IMPORTED
N0003J01	4	18816630	4p15.32	1.332879774	N/A	1.332879774	N/A	1	UNKNOWN: USER IMPORTED
N0582G10	4	18956630	4p15.32	0.812890103	N/A	0.812890103	N/A	1	UNKNOWN: USER IMPORTED
N0096B10	4	19270611	4p15.32	1.32992576	N/A	1.32992576	N/A	1	UNKNOWN: USER IMPORTED
N0413F07	4	19461158	4p15.32	0.868870453	N/A	0.868870453	N/A	1	UNKNOWN: USER IMPORTED
N0005N10	4	19626438	4p15.32	0.819395015	N/A	0.819395015	N/A	1	UNKNOWN: USER IMPORTED
N0013H04	4	19898194	4p15.32	0.75681044	N/A	0.75681044	N/A	1	UNKNOWN: USER IMPORTED
N0012E05	4	20087508	4p15.32	1.136539647	N/A	1.136539647	N/A	1	UNKNOWN: USER IMPORTED
N0644J20	4	20201881	4p15.32	1.258830786	N/A	1.258830786	N/A	1	UNKNOWN: USER IMPORTED
N0357M02	4	20327084	4p15.32	0.85888254	N/A	0.85888254	N/A	1	UNKNOWN: USER IMPORTED
N0019D21	4	20535813	4p15.32	1.171432488	N/A	1.171432488	N/A	1	UNKNOWN: USER IMPORTED
N0381E01	4	20654395	4p15.32	0.779753456	N/A	0.779753456	N/A	1	UNKNOWN: USER IMPORTED
N0310O12	4	20795937	4p15.32	1.387884236	N/A	1.387884236	N/A	1	UNKNOWN: USER IMPORTED
N0019I05	4	21106916	4p15.31	0.782277796	N/A	0.782277796	N/A	1	UNKNOWN: USER IMPORTED
N0024I16	4	21341635	4p15.31	0.759408757	N/A	0.759408757	N/A	1	UNKNOWN: USER IMPORTED
N0260P03	4	21398393	4p15.31	0.778548543	N/A	0.778548543	N/A	1	UNKNOWN: USER IMPORTED
N0017E02	4	21966497	4p15.31	0.945087071	N/A	0.945087071	N/A	1	UNKNOWN: USER IMPORTED
N0431J16	4	21991764	4p15.31	0.842285335	N/A	0.842285335	N/A	1	UNKNOWN: USER IMPORTED
N0454M20	4	22177410	4p15.31	0.951355054	N/A	0.951355054	N/A	1	UNKNOWN: USER IMPORTED
N0355D20	4	22380674	4p15.31	0.910906639	N/A	0.910906639	N/A	1	UNKNOWN: USER IMPORTED
N0660D04	4	22494507	4p15.31	0.902399279	N/A	0.902399279	N/A	1	UNKNOWN: USER IMPORTED
N0346A10	4	22648678	4p15.31	1.234349453	N/A	1.234349453	N/A	1	UNKNOWN: USER IMPORTED
N0664M12	4	22850692	4p15.31	1.000570356	N/A	1.000570356	N/A	1	UNKNOWN: USER IMPORTED
N0347F18	4	23141099	4p15.31	0.994084597	N/A	0.994084597	N/A	1	UNKNOWN: USER IMPORTED
N0756L19	4	23388631	4p15.31	0.861316688	N/A	0.861316688	N/A	1	UNKNOWN: USER IMPORTED
N0243G06	4	23517285	4p15.31	0.752963634	N/A	0.752963634	N/A	1	UNKNOWN: USER IMPORTED
N0676O11	4	23610572	4p15.31	0.833486121	N/A	0.833486121	N/A	1	UNKNOWN: USER IMPORTED
N0420H04	4	23761918	4p15.31	1.044889291	N/A	1.044889291	N/A	1	UNKNOWN: USER IMPORTED
N0332E21	4	23919106	4p15.31	1.04201432	N/A	1.04201432	N/A	1	UNKNOWN: USER IMPORTED
N0671O07	4	23947129	4p15.31	0.988297971	N/A	0.988297971	N/A	1	UNKNOWN: USER IMPORTED
N0474D12	4	24124026	4p15.31	0.928046815	N/A	0.928046815	N/A	1	UNKNOWN: USER IMPORTED
M2195P21	4	24154968	4p15.31	0.816192721	N/A	0.816192721	N/A	1	UNKNOWN: USER IMPORTED
N0106M04	4	24377934	4p15.31	0.928008711	N/A	0.928008711	N/A	1	UNKNOWN: USER IMPORTED
N0597M05	4	24470061	4p15.31	0.806081175	N/A	0.806081175	N/A	1	UNKNOWN: USER IMPORTED
N0044B11	4	24567373	4p15.31	1.31016173	N/A	1.31016173	N/A	1	UNKNOWN: USER IMPORTED
N0145O08	4	24811184	4p15.31	0.976378851	N/A	0.976378851	N/A	1	UNKNOWN: USER IMPORTED
N0473F10	4	24950359	4p15.31	0.999694793	N/A	0.999694793	N/A	1	UNKNOWN: USER IMPORTED
N0345O13	4	25027028	4p15.31	1.054199048	N/A	1.054199048	N/A	1	UNKNOWN: USER IMPORTED
N0659J14	4	25108551	4p15.31	1.012694458	N/A	1.012694458	N/A	1	UNKNOWN: USER IMPORTED
N0582F04	4	25163812	4p15.31	0.900483983	N/A	0.900483983	N/A	1	UNKNOWN: USER IMPORTED
N0638H22	4	25263045	4p15.31	1.144865611	N/A	1.144865611	N/A	1	UNKNOWN: USER IMPORTED
N0146O20	4	25357743	4p15.2	0.911957518	N/A	0.911957518	N/A	1	UNKNOWN: USER IMPORTED
N0790A19	4	25431029	4p15.2	0.911491361	N/A	0.911491361	N/A	1	UNKNOWN: USER IMPORTED
N0672M03	4	25663750	4p15.2	1.265613365	N/A	1.265613365	N/A	1	UNKNOWN: USER IMPORTED
N0709B07	4	25711179	4p15.2	1.047836516	N/A	1.047836516	N/A	1	UNKNOWN: USER IMPORTED
N0597E11	4	25854800	4p15.2	0.91515211	N/A	0.91515211	N/A	1	UNKNOWN: USER IMPORTED
N0169N05	4	26058236	4p15.2	1.06601308	N/A	1.06601308	N/A	1	UNKNOWN: USER IMPORTED
N0726C08	4	26316017	4p15.2	0.975859796	N/A	0.975859796	N/A	1	UNKNOWN: USER IMPORTED
N0637L01	4	26654550	4p15.2	0.889551596	N/A	0.889551596	N/A	1	UNKNOWN: USER IMPORTED
N0157C17	4	26754888	4p15.2	0.874034659	N/A	0.874034659	N/A	1	UNKNOWN: USER IMPORTED
N0577I08	4	26941156	4p15.2	1.214368559	N/A	1.214368559	N/A	1	UNKNOWN: USER IMPORTED
N0133K24	4	27010287	4p15.2	0.877218711	N/A	0.877218711	N/A	1	UNKNOWN: USER IMPORTED
N0144J08	4	27093258	4p15.2	0.920738187	N/A	0.920738187	N/A	1	UNKNOWN: USER IMPORTED
N0441B12	4	27183974	4p15.2	0.933272431	N/A	0.933272431	N/A	1	UNKNOWN: USER IMPORTED
N0663B04	4	27495154	4p15.2	1.033939169	N/A	1.033939169	N/A	1	UNKNOWN: USER IMPORTED
N0383J20	4	27597625	4p15.2	0.995968883	N/A	0.995968883	N/A	1	UNKNOWN: USER IMPORTED
N0513A12	4	27765606	4p15.2	0.988799495	N/A	0.988799495	N/A	1	UNKNOWN: USER IMPORTED
N0261K04	4	27901581	4p15.2	0.896640218	N/A	0.896640218	N/A	1	UNKNOWN: USER IMPORTED
N0730K05	4	27949622	4p15.2	1.199039097	N/A	1.199039097	N/A	1	UNKNOWN: USER IMPORTED
N0093A02	4	28279137	4p15.2	1.285083514	N/A	1.285083514	N/A	1	UNKNOWN: USER IMPORTED
N0624N12	4	28348512	4p15.2	0.989083749	N/A	0.989083749	N/A	1	UNKNOWN: USER IMPORTED
N0619D08	4	28455177	4p15.2	1.069150314	N/A	1.069150314	N/A	1	UNKNOWN: USER IMPORTED
N0100L02	4	28848148	4p15.2	0.906003887	N/A	0.906003887	N/A	1	UNKNOWN: USER IMPORTED
N0194J01	4	28967870	4p15.2	1.020056212	N/A	1.020056212	N/A	1	UNKNOWN: USER IMPORTED
N0006M16	4	29302841	4p15.2	1.110630659	N/A	1.110630659	N/A	1	UNKNOWN: USER IMPORTED
N0313N10	4	29320558	4p15.2	1.055941258	N/A	1.055941258	N/A	1	UNKNOWN: USER IMPORTED
N0384I04	4	29499838	4p15.1	1.13448045	N/A	1.13448045	N/A	1	UNKNOWN: USER IMPORTED
N0354I04	4	29639916	4p15.1	0.978722606	N/A	0.978722606	N/A	1	UNKNOWN: USER IMPORTED
N0016J15	4	29817139	4p15.1	0.913356292	N/A	0.913356292	N/A	1	UNKNOWN: USER IMPORTED
N0164K20	4	29920792	4p15.1	1.304861731	N/A	1.304861731	N/A	1	UNKNOWN: USER IMPORTED
N0269P02	4	30000531	4p15.1	0.892198555	N/A	0.892198555	N/A	1	UNKNOWN: USER IMPORTED
N0092M20	4	30003227	4p15.1	1.249100271	N/A	1.249100271	N/A	1	UNKNOWN: USER IMPORTED
N0351I04	4	30204069	4p15.1	0.95072706	N/A	0.95072706	N/A	1	UNKNOWN: USER IMPORTED
N0619J20	4	30386320	4p15.1	0.993409987	N/A	0.993409987	N/A	1	UNKNOWN: USER IMPORTED
N0325H01	4	30542881	4p15.1	1.11557273	N/A	1.11557273	N/A	1	UNKNOWN: USER IMPORTED
N0468O08	4	30681052	4p15.1	1.062610136	N/A	1.062610136	N/A	1	UNKNOWN: USER IMPORTED
N0135B04	4	31180069	4p15.1	0.872003837	N/A	0.872003837	N/A	1	UNKNOWN: USER IMPORTED
N0478O20	4	31209036	4p15.1	0.796463147	N/A	0.796463147	N/A	1	UNKNOWN: USER IMPORTED
M2112J13	4	31354534	4p15.1	1.161977614	N/A	1.161977614	N/A	1	UNKNOWN: USER IMPORTED
N0103P18	4	31659190	4p15.1	0.930049566	N/A	0.930049566	N/A	1	UNKNOWN: USER IMPORTED
M2002M23	4	31916946	4p15.1	0.816718668	N/A	0.816718668	N/A	1	UNKNOWN: USER IMPORTED
N0632F18	4	32029314	4p15.1	0.859646631	N/A	0.859646631	N/A	1	UNKNOWN: USER IMPORTED
N0368O20	4	32149743	4p15.1	0.922682466	N/A	0.922682466	N/A	1	UNKNOWN: USER IMPORTED
N0135K12	4	32300362	4p15.1	0.891454731	N/A	0.891454731	N/A	1	UNKNOWN: USER IMPORTED
N0627C19	4	32433560	4p15.1	1.253452756	N/A	1.253452756	N/A	1	UNKNOWN: USER IMPORTED
N0141P06	4	32829585	4p15.1	1.22178045	N/A	1.22178045	N/A	1	UNKNOWN: USER IMPORTED
N0521P15	4	33129285	4p15.1	0.867607777	N/A	0.867607777	N/A	1	UNKNOWN: USER IMPORTED
N0352I05	4	33211705	4p15.1	1.083681837	N/A	1.083681837	N/A	1	UNKNOWN: USER IMPORTED
N0718N14	4	33270961	4p15.1	0.934767375	N/A	0.934767375	N/A	1	UNKNOWN: USER IMPORTED
N0698M21	4	33550767	4p15.1	1.233434367	N/A	1.233434367	N/A	1	UNKNOWN: USER IMPORTED
N0237N17	4	33708762	4p15.1	0.852875199	N/A	0.852875199	N/A	1	UNKNOWN: USER IMPORTED
N0421G17	4	33913212	4p15.1	0.922845418	N/A	0.922845418	N/A	1	UNKNOWN: USER IMPORTED
N0136B14	4	34451592	4p15.1	0.971839397	N/A	0.971839397	N/A	1	UNKNOWN: USER IMPORTED
N0065A12	4	34470266	4p15.1	0.97342129	N/A	0.97342129	N/A	1	UNKNOWN: USER IMPORTED
N0256N01	4	34585074	4p15.1	1.003409585	N/A	1.003409585	N/A	1	UNKNOWN: USER IMPORTED
N0180G11	4	34672871	4p15.1	1.032083359	N/A	1.032083359	N/A	1	UNKNOWN: USER IMPORTED
N0143G24	4	34736697	4p15.1	0.908503905	N/A	0.908503905	N/A	1	UNKNOWN: USER IMPORTED
N0121A15	4	34919940	4p15.1	0.864191659	N/A	0.864191659	N/A	1	UNKNOWN: USER IMPORTED
N0346F11	4	35145039	4p15.1	0.86687814	N/A	0.86687814	N/A	1	UNKNOWN: USER IMPORTED
N0591I04	4	35314993	4q13.1	1.04592578	N/A	1.04592578	N/A	1	UNKNOWN: USER IMPORTED
N0328G14	4	35478434	4q13.1	0.849098316	N/A	0.849098316	N/A	1	UNKNOWN: USER IMPORTED
N0105J21	4	35643557	4q13.1	0.77837424	N/A	0.77837424	N/A	1	UNKNOWN: USER IMPORTED
N0640B06	4	35725540	4q13.1	0.848404148	N/A	0.848404148	N/A	1	UNKNOWN: USER IMPORTED
N0278E22	4	35994939	4q13.1	1.115255541	N/A	1.115255541	N/A	1	UNKNOWN: USER IMPORTED
N0122P16	4	36078788	4q13.1	1.202504871	N/A	1.202504871	N/A	1	UNKNOWN: USER IMPORTED
N0124M05	4	36129472	4q13.1	1.01225959	N/A	1.01225959	N/A	1	UNKNOWN: USER IMPORTED
N0369I04	4	36513318	4q13.1	1.206093264	N/A	1.206093264	N/A	1	UNKNOWN: USER IMPORTED
N0753E11	4	36744704	4q13.1	0.95427735	N/A	0.95427735	N/A	1	UNKNOWN: USER IMPORTED
N0108H14	4	37010666	4q13.1	0.835987153	N/A	0.835987153	N/A	1	UNKNOWN: USER IMPORTED
N0260B15	4	37218275	4q13.1	0.935916654	N/A	0.935916654	N/A	1	UNKNOWN: USER IMPORTED
N0066H20	4	37297363	4q13.1	0.989128946	N/A	0.989128946	N/A	1	UNKNOWN: USER IMPORTED
N0453M22	4	37378217	4q13.1	1.001495982	N/A	1.001495982	N/A	1	UNKNOWN: USER IMPORTED
N0507P05	4	37513625	4q13.1	1.001280232	N/A	1.001280232	N/A	1	UNKNOWN: USER IMPORTED
N0759E10	4	37631634	4q13.1	1.3115602	N/A	1.3115602	N/A	1	UNKNOWN: USER IMPORTED
N0177C12	4	37670014	4q13.1	0.794645135	N/A	0.794645135	N/A	1	UNKNOWN: USER IMPORTED
N0410F04	4	37773259	4q13.1	0.852500247	N/A	0.852500247	N/A	1	UNKNOWN: USER IMPORTED
N0659H15	4	37858857	4q13.1	1.0144962	N/A	1.0144962	N/A	1	UNKNOWN: USER IMPORTED
N0353M06	4	37960824	4q13.1	1.029071885	N/A	1.029071885	N/A	1	UNKNOWN: USER IMPORTED
N0607I04	4	38114428	4q13.1	1.13506416	N/A	1.13506416	N/A	1	UNKNOWN: USER IMPORTED
N0600C07	4	38220303	4q13.1	0.846530401	N/A	0.846530401	N/A	1	UNKNOWN: USER IMPORTED
N0142P03	4	38450951	4q13.1	1.029709912	N/A	1.029709912	N/A	1	UNKNOWN: USER IMPORTED
N0753O11	4	38635866	4q13.1	0.862951277	N/A	0.862951277	N/A	1	UNKNOWN: USER IMPORTED
N0627F24	4	38662653	4q13.1	1.305553872	N/A	1.305553872	N/A	1	UNKNOWN: USER IMPORTED
N0803A18	4	38888271	4q13.1	0.895810256	N/A	0.895810256	N/A	1	UNKNOWN: USER IMPORTED
N0135F22	4	38978164	4q13.1	0.882296779	N/A	0.882296779	N/A	1	UNKNOWN: USER IMPORTED
N0011A02	4	39342966	4q13.1	0.780179078	N/A	0.780179078	N/A	1	UNKNOWN: USER IMPORTED
N0313M11	4	39503035	4q13.1	0.848023116	N/A	0.848023116	N/A	1	UNKNOWN: USER IMPORTED
N0052K10	4	40516596	4q13.1	0.870511122	N/A	0.870511122	N/A	1	UNKNOWN: USER IMPORTED
N0316H10	4	40646470	4q13.1	1.088361442	N/A	1.088361442	N/A	1	UNKNOWN: USER IMPORTED
N0001I10	4	40924621	4q13.1	1.130751197	N/A	1.130751197	N/A	1	UNKNOWN: USER IMPORTED
N0066A05	4	41216794	4q13.1	1.210373798	N/A	1.210373798	N/A	1	UNKNOWN: USER IMPORTED
N0676K10	4	41482882	4q13.1	0.928426023	N/A	0.928426023	N/A	1	UNKNOWN: USER IMPORTED
N0227F19	4	41495231	4q13.1	0.938260003	N/A	0.938260003	N/A	1	UNKNOWN: USER IMPORTED
N0080M13	4	41643646	4q13.1	1.071247411	N/A	1.071247411	N/A	1	UNKNOWN: USER IMPORTED
N0655M20	4	41850704	4q13.1	0.80066261	N/A	0.80066261	N/A	1	UNKNOWN: USER IMPORTED
N0159H15	4	41911203	4q13.1	1.182469254	N/A	1.182469254	N/A	1	UNKNOWN: USER IMPORTED
N0744H19	4	42059549	4q13.1	1.136382572	N/A	1.136382572	N/A	1	UNKNOWN: USER IMPORTED
N0049F01	4	42190859	4q13.1	1.109825424	N/A	1.109825424	N/A	1	UNKNOWN: USER IMPORTED
N0205C08	4	42261514	4q13.1	0.980936344	N/A	0.980936344	N/A	1	UNKNOWN: USER IMPORTED
N0003O02	4	42399672	4q13.1	1.24281121	N/A	1.24281121	N/A	1	UNKNOWN: USER IMPORTED
N0479H02	4	42492221	4q13.1	0.988248113	N/A	0.988248113	N/A	1	UNKNOWN: USER IMPORTED
N0302B14	4	42608544	4q13.1	0.756522639	N/A	0.756522639	N/A	1	UNKNOWN: USER IMPORTED
N0098P09	4	42763539	4q13.1	1.002776392	N/A	1.002776392	N/A	1	UNKNOWN: USER IMPORTED
N0648H03	4	42899094	4q13.1	1.132823567	N/A	1.132823567	N/A	1	UNKNOWN: USER IMPORTED
N0752N15	4	43039321	4q13.1	0.811346719	N/A	0.811346719	N/A	1	UNKNOWN: USER IMPORTED
N0001E06	4	43094958	4q13.1	0.709059782	N/A	0.709059782	N/A	1	UNKNOWN: USER IMPORTED
N0072A21	4	43222637	4q13.1	0.995214723	N/A	0.995214723	N/A	1	UNKNOWN: USER IMPORTED
N0384C20	4	43289710	4q13.1	0.951054282	N/A	0.951054282	N/A	1	UNKNOWN: USER IMPORTED
N0016I14	4	43453054	4q13.1	0.819006889	N/A	0.819006889	N/A	1	UNKNOWN: USER IMPORTED
N0166B20	4	43555353	4q13.1	1.038274122	N/A	1.038274122	N/A	1	UNKNOWN: USER IMPORTED
N0597E22	4	43668343	4q13.1	0.948006022	N/A	0.948006022	N/A	1	UNKNOWN: USER IMPORTED
N0638L22	4	43782095	4q13.1	0.945377709	N/A	0.945377709	N/A	1	UNKNOWN: USER IMPORTED
N0151E13	4	43908878	4q13.1	1.224134541	N/A	1.224134541	N/A	1	UNKNOWN: USER IMPORTED
N0466P18	4	43970204	4q13.1	1.234828783	N/A	1.234828783	N/A	1	UNKNOWN: USER IMPORTED
N0806L01	4	44072742	4q13.1	0.869764258	N/A	0.869764258	N/A	1	UNKNOWN: USER IMPORTED
N0764C19	4	44196747	4q13.1	0.886445574	N/A	0.886445574	N/A	1	UNKNOWN: USER IMPORTED
N0758P14	4	44316910	4q13.1	1.123829784	N/A	1.123829784	N/A	1	UNKNOWN: USER IMPORTED
N0631H15	4	44429057	4q13.1	0.915684846	N/A	0.915684846	N/A	1	UNKNOWN: USER IMPORTED
N0626H02	4	44582126	4q13.1	0.766908813	N/A	0.766908813	N/A	1	UNKNOWN: USER IMPORTED
N0715P24	4	44623366	4q13.1	0.865168561	N/A	0.865168561	N/A	1	UNKNOWN: USER IMPORTED
N0674N09	4	44785854	4q13.1	0.882643356	N/A	0.882643356	N/A	1	UNKNOWN: USER IMPORTED
N0299P03	4	44919824	4q13.1	0.999072169	N/A	0.999072169	N/A	1	UNKNOWN: USER IMPORTED
N0641N08	4	45282086	4q13.1	1.30730804	N/A	1.30730804	N/A	1	UNKNOWN: USER IMPORTED
N0475J10	4	45389426	4q13.1	0.872677737	N/A	0.872677737	N/A	1	UNKNOWN: USER IMPORTED
N0361G04	4	45529916	4q13.1	0.954626663	N/A	0.954626663	N/A	1	UNKNOWN: USER IMPORTED
N0057L24	4	45775550	4q13.1	0.969154943	N/A	0.969154943	N/A	1	UNKNOWN: USER IMPORTED
N0715N24	4	45949483	4q13.1	0.852000648	N/A	0.852000648	N/A	1	UNKNOWN: USER IMPORTED
N0637A09	4	46061101	4q13.1	0.860042864	N/A	0.860042864	N/A	1	UNKNOWN: USER IMPORTED
N0420M18	4	46201938	4q13.1	0.857078716	N/A	0.857078716	N/A	1	UNKNOWN: USER IMPORTED
N0799B10	4	46485419	4q13.1	0.793017641	N/A	0.793017641	N/A	1	UNKNOWN: USER IMPORTED
N0122N02	4	46549715	4q13.1	1.043305676	N/A	1.043305676	N/A	1	UNKNOWN: USER IMPORTED
N0413D04	4	46628509	4q13.1	0.885125134	N/A	0.885125134	N/A	1	UNKNOWN: USER IMPORTED
N0620L01	4	46763162	4q13.1	0.957443668	N/A	0.957443668	N/A	1	UNKNOWN: USER IMPORTED
N0739C21	4	46855815	4q13.1	0.933619515	N/A	0.933619515	N/A	1	UNKNOWN: USER IMPORTED
N0478I03	4	46943708	4q13.1	1.314944903	N/A	1.314944903	N/A	1	UNKNOWN: USER IMPORTED
N0463D07	4	46998595	4q13.1	1.087566949	N/A	1.087566949	N/A	1	UNKNOWN: USER IMPORTED
N0540H24	4	47282345	4q13.1	0.901473046	N/A	0.901473046	N/A	1	UNKNOWN: USER IMPORTED
N0024E11	4	47520828	4q13.1	0.942426836	N/A	0.942426836	N/A	1	UNKNOWN: USER IMPORTED
N0121C02	4	47653152	4q13.1	0.841885048	N/A	0.841885048	N/A	1	UNKNOWN: USER IMPORTED
N0415L23	4	47878986	4q13.1	1.338328741	N/A	1.338328741	N/A	1	UNKNOWN: USER IMPORTED
N0626L04	4	47923275	4q13.1	0.974140894	N/A	0.974140894	N/A	1	UNKNOWN: USER IMPORTED
N0793H20	4	48101937	4q13.1	1.004645296	N/A	1.004645296	N/A	1	UNKNOWN: USER IMPORTED
N0580I13	4	48317616	4q13.1	0.876627908	N/A	0.876627908	N/A	1	UNKNOWN: USER IMPORTED
N0413C15	4	48474217	4q13.1	1.069737368	N/A	1.069737368	N/A	1	UNKNOWN: USER IMPORTED
N0731B21	4	48756979	4q13.1	0.836183749	N/A	0.836183749	N/A	1	UNKNOWN: USER IMPORTED
N0611J22	4	48790926	4q13.1	0.897832971	N/A	0.897832971	N/A	1	UNKNOWN: USER IMPORTED
N0620D19	4	48915531	4q13.1	0.986109771	N/A	0.986109771	N/A	1	UNKNOWN: USER IMPORTED
N0030J15	4	49215683	4q13.1	1.011383844	N/A	1.011383844	N/A	1	UNKNOWN: USER IMPORTED
N0259G19	4	49421321	4q13.1	0.896589548	N/A	0.896589548	N/A	1	UNKNOWN: USER IMPORTED
N0672B02	4	49452158	4q13.1	1.242244728	N/A	1.242244728	N/A	1	UNKNOWN: USER IMPORTED
N0365H22	4	52510041	4q13.1	1.014114726	N/A	1.014114726	N/A	1	UNKNOWN: USER IMPORTED
N0604G23	4	52714278	4q13.1	1.047231526	N/A	1.047231526	N/A	1	UNKNOWN: USER IMPORTED
N0047D08	4	52757405	4q13.1	1.270905257	N/A	1.270905257	N/A	1	UNKNOWN: USER IMPORTED
N0651C02	4	52878109	4q13.1	0.96673336	N/A	0.96673336	N/A	1	UNKNOWN: USER IMPORTED
N0693G18	4	52996866	4q13.1	0.778163457	N/A	0.778163457	N/A	1	UNKNOWN: USER IMPORTED
N0359C09	4	53055126	4q13.1	1.008210188	N/A	1.008210188	N/A	1	UNKNOWN: USER IMPORTED
N0457N04	4	53189923	4q13.1	0.823430311	N/A	0.823430311	N/A	1	UNKNOWN: USER IMPORTED
N0177B04	4	53330683	4q13.1	1.02178767	N/A	1.02178767	N/A	1	UNKNOWN: USER IMPORTED
N0647F05	4	53402438	4q13.1	0.837105929	N/A	0.837105929	N/A	1	UNKNOWN: USER IMPORTED
N0400O05	4	53559428	4q13.1	0.88798085	N/A	0.88798085	N/A	1	UNKNOWN: USER IMPORTED
N0543F15	4	53750193	4q13.1	1.148278688	N/A	1.148278688	N/A	1	UNKNOWN: USER IMPORTED
N0098L24	4	53921543	4q13.1	0.927376866	N/A	0.927376866	N/A	1	UNKNOWN: USER IMPORTED
N0654K02	4	54025329	4q13.1	0.931928481	N/A	0.931928481	N/A	1	UNKNOWN: USER IMPORTED
N0061P24	4	54425708	4q13.1	0.898575781	N/A	0.898575781	N/A	1	UNKNOWN: USER IMPORTED
N0367N01	4	54660600	4q13.1	1.010945839	N/A	1.010945839	N/A	1	UNKNOWN: USER IMPORTED
N0231C18	4	54977287	4q13.1	0.769533478	N/A	0.769533478	N/A	1	UNKNOWN: USER IMPORTED
N0545H22	4	55107422	4q13.1	0.885332878	N/A	0.885332878	N/A	1	UNKNOWN: USER IMPORTED
N0042B10	4	55224623	4q13.1	1.261438223	N/A	1.261438223	N/A	1	UNKNOWN: USER IMPORTED
N0452H23	4	55376155	4q13.1	0.963534917	N/A	0.963534917	N/A	1	UNKNOWN: USER IMPORTED
N0273B19	4	55496328	4q13.1	0.938615701	N/A	0.938615701	N/A	1	UNKNOWN: USER IMPORTED
N0607D16	4	55950965	4q13.1	0.97971856	N/A	0.97971856	N/A	1	UNKNOWN: USER IMPORTED
N0073I20	4	56011755	4q13.1	0.96173535	N/A	0.96173535	N/A	1	UNKNOWN: USER IMPORTED
N0016L05	4	56222527	4q13.1	1.018658472	N/A	1.018658472	N/A	1	UNKNOWN: USER IMPORTED
N0427B16	4	56320957	4q13.1	0.991095215	N/A	0.991095215	N/A	1	UNKNOWN: USER IMPORTED
N0409H05	4	56475648	4q13.1	1.049164049	N/A	1.049164049	N/A	1	UNKNOWN: USER IMPORTED
N0211F14	4	56771650	4q13.1	1.043583242	N/A	1.043583242	N/A	1	UNKNOWN: USER IMPORTED
N0180B15	4	56897002	4q13.1	0.915855196	N/A	0.915855196	N/A	1	UNKNOWN: USER IMPORTED
N0007J22	4	56961008	4q13.1	1.00998885	N/A	1.00998885	N/A	1	UNKNOWN: USER IMPORTED
N0261M03	4	57250034	4q13.1	1.180495182	N/A	1.180495182	N/A	1	UNKNOWN: USER IMPORTED
N0459D17	4	57300744	4q13.1	0.934391207	N/A	0.934391207	N/A	1	UNKNOWN: USER IMPORTED
N0057O05	4	57338201	4q13.1	1.064307352	N/A	1.064307352	N/A	1	UNKNOWN: USER IMPORTED
N0640J20	4	57530558	4q13.1	0.977585995	N/A	0.977585995	N/A	1	UNKNOWN: USER IMPORTED
N0284L03	4	57713228	4q13.1	0.880027812	N/A	0.880027812	N/A	1	UNKNOWN: USER IMPORTED
N0319E12	4	58133918	4q13.1	0.953040312	N/A	0.953040312	N/A	1	UNKNOWN: USER IMPORTED
N0680M13	4	58373982	4q13.1	0.812001365	N/A	0.812001365	N/A	1	UNKNOWN: USER IMPORTED
N0761B23	4	58495636	4q13.1	0.902596889	N/A	0.902596889	N/A	1	UNKNOWN: USER IMPORTED
N0113L18	4	58683491	4q13.1	0.82555639	N/A	0.82555639	N/A	1	UNKNOWN: USER IMPORTED
N0025L05	4	58774043	4q13.1	0.980129487	N/A	0.980129487	N/A	1	UNKNOWN: USER IMPORTED
N0044H17	4	58917109	4q13.1	0.985721239	N/A	0.985721239	N/A	1	UNKNOWN: USER IMPORTED
N0577G20	4	59109491	4q13.1	0.969128798	N/A	0.969128798	N/A	1	UNKNOWN: USER IMPORTED
N0346C03	4	59851532	4q13.1	0.864318332	N/A	0.864318332	N/A	1	UNKNOWN: USER IMPORTED
N0478F06	4	59954828	4q13.1	0.95068318	N/A	0.95068318	N/A	1	UNKNOWN: USER IMPORTED
N0655K21	4	60063140	4q13.1	0.964140414	N/A	0.964140414	N/A	1	UNKNOWN: USER IMPORTED
N0138A06	4	60113781	4q13.1	0.875458463	N/A	0.875458463	N/A	1	UNKNOWN: USER IMPORTED
N0736P03	4	60278495	4q13.1	0.956514091	N/A	0.956514091	N/A	1	UNKNOWN: USER IMPORTED
N0100J05	4	60611970	4q13.1	0.827841572	N/A	0.827841572	N/A	1	UNKNOWN: USER IMPORTED
N0724L10	4	60932542	4q13.1	0.831357001	N/A	0.831357001	N/A	1	UNKNOWN: USER IMPORTED
N0453M08	4	61084192	4q13.1	0.915809898	N/A	0.915809898	N/A	1	UNKNOWN: USER IMPORTED
N0455I07	4	61219605	4q13.1	1.293347661	N/A	1.293347661	N/A	1	UNKNOWN: USER IMPORTED
N0268F14	4	61784758	4q13.1	0.768326537	N/A	0.768326537	N/A	1	UNKNOWN: USER IMPORTED
N0413H06	4	61906044	4q13.1	1.037396836	N/A	1.037396836	N/A	1	UNKNOWN: USER IMPORTED
N0410P02	4	62031614	4q13.1	0.929649178	N/A	0.929649178	N/A	1	UNKNOWN: USER IMPORTED
N0750E18	4	62217140	4q13.1	1.261492946	N/A	1.261492946	N/A	1	UNKNOWN: USER IMPORTED
N0640N07	4	62324246	4q13.1	1.210872383	N/A	1.210872383	N/A	1	UNKNOWN: USER IMPORTED
N0025M23	4	62553398	4q13.1	1.24753358	N/A	1.24753358	N/A	1	UNKNOWN: USER IMPORTED
N0359P15	4	62681991	4q13.1	0.796641502	N/A	0.796641502	N/A	1	UNKNOWN: USER IMPORTED
N0334G07	4	62782492	4q13.1	0.800121463	N/A	0.800121463	N/A	1	UNKNOWN: USER IMPORTED
N0030P21	4	63003963	4q13.1	1.118742595	N/A	1.118742595	N/A	1	UNKNOWN: USER IMPORTED
N0007N05	4	63058728	4q13.1	0.882611942	N/A	0.882611942	N/A	1	UNKNOWN: USER IMPORTED
N0026C10	4	63147153	4q13.1	1.076763058	N/A	1.076763058	N/A	1	UNKNOWN: USER IMPORTED
N0359H08	4	63625482	4q13.1	0.722515496	N/A	0.722515496	N/A	1	UNKNOWN: USER IMPORTED
M2053P09	4	63884110	4q13.1	1.065019558	N/A	1.065019558	N/A	1	UNKNOWN: USER IMPORTED
N0553E05	4	64026045	4q13.1	0.861111985	N/A	0.861111985	N/A	1	UNKNOWN: USER IMPORTED
N0068E11	4	64336224	4q13.1	1.002881886	N/A	1.002881886	N/A	1	UNKNOWN: USER IMPORTED
N0014O23	4	64616538	4q13.1	0.785589535	N/A	0.785589535	N/A	1	UNKNOWN: USER IMPORTED
N0560D23	4	64777943	4q13.1	0.883901979	N/A	0.883901979	N/A	1	UNKNOWN: USER IMPORTED
N0047B06	4	64926809	4q13.1	1.240307138	N/A	1.240307138	N/A	1	UNKNOWN: USER IMPORTED
N0503K22	4	65017198	4q13.1	0.86175751	N/A	0.86175751	N/A	1	UNKNOWN: USER IMPORTED
N0480D22	4	65565111	4q13.1	1.304884026	N/A	1.304884026	N/A	1	UNKNOWN: USER IMPORTED
N0054J12	4	65602026	4q13.1	0.858310991	N/A	0.858310991	N/A	1	UNKNOWN: USER IMPORTED
N0312F20	4	65741876	4q13.1	0.821608246	N/A	0.821608246	N/A	1	UNKNOWN: USER IMPORTED
N0060E02	4	65868418	4q13.1	0.721814234	N/A	0.721814234	N/A	1	UNKNOWN: USER IMPORTED
N0257M08	4	65911685	4q13.1	0.82163054	N/A	0.82163054	N/A	1	UNKNOWN: USER IMPORTED
N0059N24	4	66031668	4q13.1	0.833504362	N/A	0.833504362	N/A	1	UNKNOWN: USER IMPORTED
N0058H06	4	66530037	4q13.1	1.279311278	N/A	1.279311278	N/A	1	UNKNOWN: USER IMPORTED
N0331E01	4	66698064	4q13.1	0.947238485	N/A	0.947238485	N/A	1	UNKNOWN: USER IMPORTED
N0024B05	4	66794069	4q13.1	0.966316758	N/A	0.966316758	N/A	1	UNKNOWN: USER IMPORTED
N0754E11	4	67025551	4q13.1	0.914057453	N/A	0.914057453	N/A	1	UNKNOWN: USER IMPORTED
N0558G18	4	67227579	4q13.1	1.362785752	N/A	1.362785752	N/A	1	UNKNOWN: USER IMPORTED
N0211G17	4	67307856	4q13.1	0.847927858	N/A	0.847927858	N/A	1	UNKNOWN: USER IMPORTED
N0234L24	4	67698514	4q13.2	0.836121933	N/A	0.836121933	N/A	1	UNKNOWN: USER IMPORTED
N0051C07	4	67837331	4q13.2	0.988025168	N/A	0.988025168	N/A	1	UNKNOWN: USER IMPORTED
N0481N18	4	67939672	4q13.2	0.903626487	N/A	0.903626487	N/A	1	UNKNOWN: USER IMPORTED
N0752E15	4	68141247	4q13.2	1.261671301	N/A	1.261671301	N/A	1	UNKNOWN: USER IMPORTED
N0631I16	4	68341212	4q13.2	0.986378318	N/A	0.986378318	N/A	1	UNKNOWN: USER IMPORTED
N0714L24	4	68398039	4q13.2	0.855884949	N/A	0.855884949	N/A	1	UNKNOWN: USER IMPORTED
N0035D05	4	68714767	4q13.2	1.134363911	N/A	1.134363911	N/A	1	UNKNOWN: USER IMPORTED
N0341G10	4	68781503	4q13.2	0.838803347	N/A	0.838803347	N/A	1	UNKNOWN: USER IMPORTED
N0368E05	4	68929318	4q13.2	1.008438899	N/A	1.008438899	N/A	1	UNKNOWN: USER IMPORTED
N0655B15	4	69044665	4q13.2	1.013864724	N/A	1.013864724	N/A	1	UNKNOWN: USER IMPORTED
N0185H06	4	69691667	4q13.2	1.086395071	N/A	1.086395071	N/A	1	UNKNOWN: USER IMPORTED
N0468N14	4	69912107	4q13.2	0.929836755	N/A	0.929836755	N/A	1	UNKNOWN: USER IMPORTED
M2011G11	4	70036799	4q13.3	1.059553871	N/A	1.059553871	N/A	1	UNKNOWN: USER IMPORTED
N0634D24	4	70366599	4q13.3	0.843819598	N/A	0.843819598	N/A	1	UNKNOWN: USER IMPORTED
N0755B23	4	70545692	4q13.3	1.262881282	N/A	1.262881282	N/A	1	UNKNOWN: USER IMPORTED
N0419B08	4	70818602	4q13.3	0.929687889	N/A	0.929687889	N/A	1	UNKNOWN: USER IMPORTED
N0736K12	4	70896240	4q13.3	0.865063169	N/A	0.865063169	N/A	1	UNKNOWN: USER IMPORTED
N0719M16	4	71307612	4q13.3	0.894447254	N/A	0.894447254	N/A	1	UNKNOWN: USER IMPORTED
N0046J23	4	71893627	4q13.3	1.257800174	N/A	1.257800174	N/A	1	UNKNOWN: USER IMPORTED
N0814D14	4	71939707	4q13.3	1.105007188	N/A	1.105007188	N/A	1	UNKNOWN: USER IMPORTED
N0092H22	4	72061178	4q13.3	1.157914958	N/A	1.157914958	N/A	1	UNKNOWN: USER IMPORTED
N0188A07	4	72143013	4q13.3	0.905314785	N/A	0.905314785	N/A	1	UNKNOWN: USER IMPORTED
N0106H18	4	72214788	4q13.3	0.820669852	N/A	0.820669852	N/A	1	UNKNOWN: USER IMPORTED
N0393B03	4	72385167	4q13.3	1.008692255	N/A	1.008692255	N/A	1	UNKNOWN: USER IMPORTED
N0682F10	4	72527280	4q13.3	0.950959733	N/A	0.950959733	N/A	1	UNKNOWN: USER IMPORTED
N0734I06	4	72789596	4q13.3	1.196067855	N/A	1.196067855	N/A	1	UNKNOWN: USER IMPORTED
N0030E14	4	72861578	4q13.3	0.770975523	N/A	0.770975523	N/A	1	UNKNOWN: USER IMPORTED
N0795E05	4	72996315	4q13.3	1.123916935	N/A	1.123916935	N/A	1	UNKNOWN: USER IMPORTED
N0141D20	4	73111768	4q13.3	1.077944259	N/A	1.077944259	N/A	1	UNKNOWN: USER IMPORTED
N0701K17	4	73239029	4q13.3	0.829380902	N/A	0.829380902	N/A	1	UNKNOWN: USER IMPORTED
N0692K15	4	73392463	4q13.3	1.178965985	N/A	1.178965985	N/A	1	UNKNOWN: USER IMPORTED
N0259H23	4	73639911	4q13.3	0.962470053	N/A	0.962470053	N/A	1	UNKNOWN: USER IMPORTED
N0122K18	4	73832702	4q13.3	1.068010054	N/A	1.068010054	N/A	1	UNKNOWN: USER IMPORTED
N0770E02	4	74050805	4q13.3	0.963744181	N/A	0.963744181	N/A	1	UNKNOWN: USER IMPORTED
N0718A15	4	74110389	4q13.3	1.125576858	N/A	1.125576858	N/A	1	UNKNOWN: USER IMPORTED
N0586I21	4	74249075	4q13.3	0.908421821	N/A	0.908421821	N/A	1	UNKNOWN: USER IMPORTED
N0647I12	4	74620019	4q21.1	1.167537039	N/A	1.167537039	N/A	1	UNKNOWN: USER IMPORTED
N0731L09	4	74868563	4q21.1	1.18711258	N/A	1.18711258	N/A	1	UNKNOWN: USER IMPORTED
N0545I01	4	75051504	4q21.1	1.084693701	N/A	1.084693701	N/A	1	UNKNOWN: USER IMPORTED
N0671F01	4	75132638	4q21.1	1.008655986	N/A	1.008655986	N/A	1	UNKNOWN: USER IMPORTED
N0640L19	4	75380447	4q21.1	0.863740703	N/A	0.863740703	N/A	1	UNKNOWN: USER IMPORTED
N0368C18	4	75652065	4q21.1	1.074058437	N/A	1.074058437	N/A	1	UNKNOWN: USER IMPORTED
N0186C05	4	75675244	4q21.1	0.897537062	N/A	0.897537062	N/A	1	UNKNOWN: USER IMPORTED
N0102A22	4	75938356	4q21.1	0.791922172	N/A	0.791922172	N/A	1	UNKNOWN: USER IMPORTED
N0788F14	4	75954352	4q21.1	1.213969285	N/A	1.213969285	N/A	1	UNKNOWN: USER IMPORTED
N0153I04	4	76089932	4q21.1	1.088402484	N/A	1.088402484	N/A	1	UNKNOWN: USER IMPORTED
N0702B02	4	76189652	4q21.1	0.879347831	N/A	0.879347831	N/A	1	UNKNOWN: USER IMPORTED
N0184E21	4	76307911	4q21.1	0.966577907	N/A	0.966577907	N/A	1	UNKNOWN: USER IMPORTED
N0598G02	4	76441333	4q21.1	0.835547344	N/A	0.835547344	N/A	1	UNKNOWN: USER IMPORTED
N0648N13	4	76567795	4q21.1	0.923523777	N/A	0.923523777	N/A	1	UNKNOWN: USER IMPORTED
N0200G12	4	76775722	4q21.1	0.768369099	N/A	0.768369099	N/A	1	UNKNOWN: USER IMPORTED
N0077J09	4	77042075	4q21.1	1.07903618	N/A	1.07903618	N/A	1	UNKNOWN: USER IMPORTED
N0500I06	4	77172484	4q21.1	1.099416043	N/A	1.099416043	N/A	1	UNKNOWN: USER IMPORTED
N0745M24	4	77185641	4q21.1	0.919518985	N/A	0.919518985	N/A	1	UNKNOWN: USER IMPORTED
N0191A08	4	77292973	4q21.1	1.188611375	N/A	1.188611375	N/A	1	UNKNOWN: USER IMPORTED
N0628A04	4	77453468	4q21.1	1.24965966	N/A	1.24965966	N/A	1	UNKNOWN: USER IMPORTED
N0356M17	4	77628154	4q21.21	0.875814161	N/A	0.875814161	N/A	1	UNKNOWN: USER IMPORTED
N0688H10	4	77802930	4q21.21	1.257983596	N/A	1.257983596	N/A	1	UNKNOWN: USER IMPORTED
N0619E01	4	77894223	4q21.21	0.981460365	N/A	0.981460365	N/A	1	UNKNOWN: USER IMPORTED
N0054L18	4	78214313	4q21.21	1.125407623	N/A	1.125407623	N/A	1	UNKNOWN: USER IMPORTED
N0001E01	4	78370033	4q21.21	0.771203535	N/A	0.771203535	N/A	1	UNKNOWN: USER IMPORTED
N0306I18	4	78517704	4q21.21	1.096048365	N/A	1.096048365	N/A	1	UNKNOWN: USER IMPORTED
N0641E03	4	78633498	4q21.21	0.871665367	N/A	0.871665367	N/A	1	UNKNOWN: USER IMPORTED
N0066L22	4	78839768	4q21.21	0.733427616	N/A	0.733427616	N/A	1	UNKNOWN: USER IMPORTED
N0772N01	4	78995738	4q21.21	0.895737292	N/A	0.895737292	N/A	1	UNKNOWN: USER IMPORTED
N0777B09	4	79250323	4q21.21	0.976415739	N/A	0.976415739	N/A	1	UNKNOWN: USER IMPORTED
N0632B13	4	79375952	4q21.21	0.964392038	N/A	0.964392038	N/A	1	UNKNOWN: USER IMPORTED
N0005K24	4	79537233	4q21.21	0.805274521	N/A	0.805274521	N/A	1	UNKNOWN: USER IMPORTED
N0101K20	4	79684738	4q21.21	0.989206977	N/A	0.989206977	N/A	1	UNKNOWN: USER IMPORTED
N0638G02	4	79824785	4q21.21	1.007162167	N/A	1.007162167	N/A	1	UNKNOWN: USER IMPORTED
N0184B02	4	80162878	4q21.21	0.890769683	N/A	0.890769683	N/A	1	UNKNOWN: USER IMPORTED
N0657C05	4	80385264	4q21.21	0.813764653	N/A	0.813764653	N/A	1	UNKNOWN: USER IMPORTED
N0438E05	4	80557632	4q21.22	0.885462591	N/A	0.885462591	N/A	1	UNKNOWN: USER IMPORTED
N0611G02	4	80697035	4q21.22	0.853277512	N/A	0.853277512	N/A	1	UNKNOWN: USER IMPORTED
N0781D05	4	80790142	4q21.22	0.884822132	N/A	0.884822132	N/A	1	UNKNOWN: USER IMPORTED
N0458A18	4	81030522	4q21.22	1.016520292	N/A	1.016520292	N/A	1	UNKNOWN: USER IMPORTED
N0464H17	4	81278993	4q21.22	1.074518514	N/A	1.074518514	N/A	1	UNKNOWN: USER IMPORTED
N0671G13	4	81459472	4q21.22	1.124363837	N/A	1.124363837	N/A	1	UNKNOWN: USER IMPORTED
N0560C16	4	81599791	4q21.23	0.839274571	N/A	0.839274571	N/A	1	UNKNOWN: USER IMPORTED
N0696M10	4	81733949	4q21.23	1.018434352	N/A	1.018434352	N/A	1	UNKNOWN: USER IMPORTED
N0711F14	4	82194973	4q21.23	0.869394373	N/A	0.869394373	N/A	1	UNKNOWN: USER IMPORTED
N0100N20	4	82372768	4q21.23	1.052712109	N/A	1.052712109	N/A	1	UNKNOWN: USER IMPORTED
N0202F15	4	82516986	4q21.23	0.9225109	N/A	0.9225109	N/A	1	UNKNOWN: USER IMPORTED
N0350M01	4	82600498	4q21.23	1.040918548	N/A	1.040918548	N/A	1	UNKNOWN: USER IMPORTED
N0038K03	4	82741948	4q21.23	0.611534737	N/A	0.611534737	N/A	1	UNKNOWN: USER IMPORTED
N0009B22	4	82816369	4q21.23	1.295950031	N/A	1.295950031	N/A	1	UNKNOWN: USER IMPORTED
N0389O20	4	82912399	4q21.23	0.831321532	N/A	0.831321532	N/A	1	UNKNOWN: USER IMPORTED
N0479I22	4	82962977	4q21.23	1.055971659	N/A	1.055971659	N/A	1	UNKNOWN: USER IMPORTED
N0259I03	4	83085851	4q21.23	1.106419237	N/A	1.106419237	N/A	1	UNKNOWN: USER IMPORTED
N0132H17	4	83230927	4q21.23	1.170263043	N/A	1.170263043	N/A	1	UNKNOWN: USER IMPORTED
N0251L03	4	83458355	4q21.23	0.709028367	N/A	0.709028367	N/A	1	UNKNOWN: USER IMPORTED
N0791G16	4	83749419	4q21.23	0.767340514	N/A	0.767340514	N/A	1	UNKNOWN: USER IMPORTED
N0331E09	4	83913614	4q21.3	1.006371991	N/A	1.006371991	N/A	1	UNKNOWN: USER IMPORTED
N0164M11	4	84045499	4q21.3	0.781660645	N/A	0.781660645	N/A	1	UNKNOWN: USER IMPORTED
N0163O17	4	84176589	4q21.3	1.08062618	N/A	1.08062618	N/A	1	UNKNOWN: USER IMPORTED
N0066E15	4	84428110	4q21.3	0.89461953	N/A	0.89461953	N/A	1	UNKNOWN: USER IMPORTED
N0353M17	4	84570915	4q21.3	1.138814694	N/A	1.138814694	N/A	1	UNKNOWN: USER IMPORTED
N0072G08	4	84930564	4q21.3	1.181291702	N/A	1.181291702	N/A	1	UNKNOWN: USER IMPORTED
N0732M13	4	85065113	4q21.3	1.050688989	N/A	1.050688989	N/A	1	UNKNOWN: USER IMPORTED
N0381P09	4	85167454	4q21.3	1.009620302	N/A	1.009620302	N/A	1	UNKNOWN: USER IMPORTED
N0164P08	4	85292809	4q21.3	1.060119136	N/A	1.060119136	N/A	1	UNKNOWN: USER IMPORTED
N0174P10	4	85402252	4q21.3	1.196492463	N/A	1.196492463	N/A	1	UNKNOWN: USER IMPORTED
N0495F10	4	85521318	4q21.3	0.821456238	N/A	0.821456238	N/A	1	UNKNOWN: USER IMPORTED
N0074P24	4	85924222	4q21.3	0.881241846	N/A	0.881241846	N/A	1	UNKNOWN: USER IMPORTED
N0729A22	4	85976916	4q21.3	0.880661177	N/A	0.880661177	N/A	1	UNKNOWN: USER IMPORTED
N0008N08	4	86209783	4q21.3	0.733761019	N/A	0.733761019	N/A	1	UNKNOWN: USER IMPORTED
N0724M14	4	86324039	4q21.3	0.996161224	N/A	0.996161224	N/A	1	UNKNOWN: USER IMPORTED
N0014A23	4	86474952	4q21.3	0.97718662	N/A	0.97718662	N/A	1	UNKNOWN: USER IMPORTED
N0380K14	4	86604230	4q21.3	0.898801766	N/A	0.898801766	N/A	1	UNKNOWN: USER IMPORTED
N0175O23	4	86758848	4q21.3	0.873039515	N/A	0.873039515	N/A	1	UNKNOWN: USER IMPORTED
N0641D02	4	86893037	4q21.3	1.272877302	N/A	1.272877302	N/A	1	UNKNOWN: USER IMPORTED
N0451B21	4	86963989	4q21.3	0.876480968	N/A	0.876480968	N/A	1	UNKNOWN: USER IMPORTED
N0651C19	4	87139672	4q21.3	1.174502028	N/A	1.174502028	N/A	1	UNKNOWN: USER IMPORTED
N0023B19	4	87203242	4q21.3	1.076608416	N/A	1.076608416	N/A	1	UNKNOWN: USER IMPORTED
N0120B02	4	87303534	4q21.3	0.872658483	N/A	0.872658483	N/A	1	UNKNOWN: USER IMPORTED
N0318M04	4	87364908	4q21.3	0.968081567	N/A	0.968081567	N/A	1	UNKNOWN: USER IMPORTED
N0250L22	4	87798319	4q21.3	0.900577215	N/A	0.900577215	N/A	1	UNKNOWN: USER IMPORTED
N0064A01	4	87978058	4q21.3	1.059630787	N/A	1.059630787	N/A	1	UNKNOWN: USER IMPORTED
N0397E07	4	88161064	4q21.3	0.769959099	N/A	0.769959099	N/A	1	UNKNOWN: USER IMPORTED
N0336P11	4	88357297	4q21.3	0.856641947	N/A	0.856641947	N/A	1	UNKNOWN: USER IMPORTED
N0134H04	4	88580476	4q22.1	0.927245126	N/A	0.927245126	N/A	1	UNKNOWN: USER IMPORTED
N0464H18	4	88754957	4q22.1	0.967644089	N/A	0.967644089	N/A	1	UNKNOWN: USER IMPORTED
N0568N19	4	88873416	4q22.1	0.953455394	N/A	0.953455394	N/A	1	UNKNOWN: USER IMPORTED
N0036K07	4	88939733	4q22.1	0.981870076	N/A	0.981870076	N/A	1	UNKNOWN: USER IMPORTED
N0113G13	4	89083239	4q22.1	0.674871243	N/A	0.674871243	N/A	1	UNKNOWN: USER IMPORTED
N0153K17	4	89200649	4q22.1	1.280003419	N/A	1.280003419	N/A	1	UNKNOWN: USER IMPORTED
N0368G02	4	89311598	4q22.1	1.043073509	N/A	1.043073509	N/A	1	UNKNOWN: USER IMPORTED
N0147K06	4	89406835	4q22.1	1.040118076	N/A	1.040118076	N/A	1	UNKNOWN: USER IMPORTED
N0435J04	4	89569071	4q22.1	0.954165979	N/A	0.954165979	N/A	1	UNKNOWN: USER IMPORTED
N0124N21	4	89581418	4q22.1	0.965696668	N/A	0.965696668	N/A	1	UNKNOWN: USER IMPORTED
N0567I14	4	89642047	4q22.1	0.991173752	N/A	0.991173752	N/A	1	UNKNOWN: USER IMPORTED
N0002I07	4	89822860	4q22.1	0.743806696	N/A	0.743806696	N/A	1	UNKNOWN: USER IMPORTED
N0737D22	4	90086207	4q22.1	0.921033285	N/A	0.921033285	N/A	1	UNKNOWN: USER IMPORTED
N0282E14	4	90449011	4q22.1	0.977542824	N/A	0.977542824	N/A	1	UNKNOWN: USER IMPORTED
N0314G06	4	90628280	4q22.1	0.821582911	N/A	0.821582911	N/A	1	UNKNOWN: USER IMPORTED
N0582C12	4	90724608	4q22.1	0.839056693	N/A	0.839056693	N/A	1	UNKNOWN: USER IMPORTED
N0416L24	4	90854325	4q22.1	1.011017019	N/A	1.011017019	N/A	1	UNKNOWN: USER IMPORTED
N0134M04	4	91022560	4q22.1	0.904644938	N/A	0.904644938	N/A	1	UNKNOWN: USER IMPORTED
N0812O03	4	91364435	4q22.1	0.827126122	N/A	0.827126122	N/A	1	UNKNOWN: USER IMPORTED
N0702H06	4	91554528	4q22.1	0.96090326	N/A	0.96090326	N/A	1	UNKNOWN: USER IMPORTED
N0324B17	4	91739395	4q22.1	0.7715795	N/A	0.7715795	N/A	1	UNKNOWN: USER IMPORTED
N0155F01	4	91834512	4q22.1	0.781884603	N/A	0.781884603	N/A	1	UNKNOWN: USER IMPORTED
N0011N06	4	91927529	4q22.1	0.687216288	N/A	0.687216288	N/A	1	UNKNOWN: USER IMPORTED
N0309H06	4	92074127	4q22.1	1.005996613	N/A	1.005996613	N/A	1	UNKNOWN: USER IMPORTED
N0349I14	4	92263469	4q22.1	1.021006463	N/A	1.021006463	N/A	1	UNKNOWN: USER IMPORTED
N0164G15	4	92386294	4q22.1	1.147726394	N/A	1.147726394	N/A	1	UNKNOWN: USER IMPORTED
N0167J07	4	92709089	4q22.1	0.941552184	N/A	0.941552184	N/A	1	UNKNOWN: USER IMPORTED
N0061M06	4	93071843	4q22.1	1.029089417	N/A	1.029089417	N/A	1	UNKNOWN: USER IMPORTED
N0589K11	4	93168272	4q22.1	0.95896344	N/A	0.95896344	N/A	1	UNKNOWN: USER IMPORTED
N0187O17	4	93408503	4q22.1	1.02764727	N/A	1.02764727	N/A	1	UNKNOWN: USER IMPORTED
N0034D12	4	93708616	4q22.1	0.889089493	N/A	0.889089493	N/A	1	UNKNOWN: USER IMPORTED
N0023B17	4	93771212	4q22.1	0.83466266	N/A	0.83466266	N/A	1	UNKNOWN: USER IMPORTED
N0706F05	4	94390284	4q22.1	0.839799504	N/A	0.839799504	N/A	1	UNKNOWN: USER IMPORTED
N0043E17	4	94846533	4q22.1	1.467760184	N/A	1.467760184	N/A	1	UNKNOWN: USER IMPORTED
N0095O11	4	94979068	4q22.2	0.757724513	N/A	0.757724513	N/A	1	UNKNOWN: USER IMPORTED
N0024G14	4	95223018	4q22.2	0.934818247	N/A	0.934818247	N/A	1	UNKNOWN: USER IMPORTED
N0765A04	4	95513825	4q22.2	0.801694235	N/A	0.801694235	N/A	1	UNKNOWN: USER IMPORTED
N0125P21	4	96077226	4q22.2	1.310537695	N/A	1.310537695	N/A	1	UNKNOWN: USER IMPORTED
N0746F02	4	96223926	4q22.2	0.925537068	N/A	0.925537068	N/A	1	UNKNOWN: USER IMPORTED
N0325N08	4	96420023	4q22.2	0.955161021	N/A	0.955161021	N/A	1	UNKNOWN: USER IMPORTED
N0522A04	4	96710869	4q22.2	0.490463713	N/A	0.490463713	N/A	1	UNKNOWN: USER IMPORTED
N0645N20	4	96830595	4q22.2	1.223593394	N/A	1.223593394	N/A	1	UNKNOWN: USER IMPORTED
N0632H01	4	96940906	4q22.2	1.207549497	N/A	1.207549497	N/A	1	UNKNOWN: USER IMPORTED
N0604O18	4	97657387	4q22.3	0.921563791	N/A	0.921563791	N/A	1	UNKNOWN: USER IMPORTED
N0325L16	4	98070211	4q22.3	0.882640316	N/A	0.882640316	N/A	1	UNKNOWN: USER IMPORTED
N0630I03	4	98188825	4q22.3	1.073873089	N/A	1.073873089	N/A	1	UNKNOWN: USER IMPORTED
N0810N09	4	98472163	4q22.3	0.84331088	N/A	0.84331088	N/A	1	UNKNOWN: USER IMPORTED
N0618E06	4	98613038	4q22.3	1.115979097	N/A	1.115979097	N/A	1	UNKNOWN: USER IMPORTED
N0100E20	4	98753686	4q22.3	1.10198862	N/A	1.10198862	N/A	1	UNKNOWN: USER IMPORTED
N0464I09	4	98914499	4q22.3	0.889116854	N/A	0.889116854	N/A	1	UNKNOWN: USER IMPORTED
N0393O12	4	99074435	4q22.3	0.958304842	N/A	0.958304842	N/A	1	UNKNOWN: USER IMPORTED
N0813H21	4	99259078	4q22.3	0.872783129	N/A	0.872783129	N/A	1	UNKNOWN: USER IMPORTED
N0470F02	4	99665045	4q22.3	1.395784579	N/A	1.395784579	N/A	1	UNKNOWN: USER IMPORTED
N0391G16	4	99879879	4q22.3	1.076101116	N/A	1.076101116	N/A	1	UNKNOWN: USER IMPORTED
N0723F05	4	100103083	4q22.3	1.254315146	N/A	1.254315146	N/A	1	UNKNOWN: USER IMPORTED
N0716L02	4	100463030	4q22.3	0.859441928	N/A	0.859441928	N/A	1	UNKNOWN: USER IMPORTED
N0211F03	4	100807951	4q22.3	0.834758931	N/A	0.834758931	N/A	1	UNKNOWN: USER IMPORTED
N0420C12	4	100912101	4q22.3	0.972422397	N/A	0.972422397	N/A	1	UNKNOWN: USER IMPORTED
N0414I07	4	101040157	4q22.3	0.932531039	N/A	0.932531039	N/A	1	UNKNOWN: USER IMPORTED
N0574A05	4	101172675	4q22.3	0.935344599	N/A	0.935344599	N/A	1	UNKNOWN: USER IMPORTED
N0141O09	4	101618817	4q28.1	0.927033228	N/A	0.927033228	N/A	1	UNKNOWN: USER IMPORTED
N0418H10	4	101734846	4q28.1	1.220550201	N/A	1.220550201	N/A	1	UNKNOWN: USER IMPORTED
N0784M13	4	101916026	4q28.1	0.933559928	N/A	0.933559928	N/A	1	UNKNOWN: USER IMPORTED
N0635D03	4	102072399	4q28.1	1.285242615	N/A	1.285242615	N/A	1	UNKNOWN: USER IMPORTED
N0469O22	4	102553542	4q28.1	1.046776314	N/A	1.046776314	N/A	1	UNKNOWN: USER IMPORTED
N0165O02	4	102702587	4q28.1	0.81717165	N/A	0.81717165	N/A	1	UNKNOWN: USER IMPORTED
N0529A17	4	102836263	4q28.1	0.856484873	N/A	0.856484873	N/A	1	UNKNOWN: USER IMPORTED
N0415B15	4	103153051	4q28.1	0.747403196	N/A	0.747403196	N/A	1	UNKNOWN: USER IMPORTED
N0110C16	4	103240968	4q28.1	1.212950834	N/A	1.212950834	N/A	1	UNKNOWN: USER IMPORTED
N0313E13	4	103349866	4q28.1	1.037334209	N/A	1.037334209	N/A	1	UNKNOWN: USER IMPORTED
N0347O08	4	103780123	4q28.1	1.00221822	N/A	1.00221822	N/A	1	UNKNOWN: USER IMPORTED
N0351G05	4	103888184	4q28.1	0.877355518	N/A	0.877355518	N/A	1	UNKNOWN: USER IMPORTED
N0010L12	4	104017341	4q28.1	1.08353672	N/A	1.08353672	N/A	1	UNKNOWN: USER IMPORTED
N0131C23	4	104133860	4q28.1	0.844493499	N/A	0.844493499	N/A	1	UNKNOWN: USER IMPORTED
N0694O20	4	104328371	4q28.1	0.908358991	N/A	0.908358991	N/A	1	UNKNOWN: USER IMPORTED
N0285B15	4	104605464	4q28.1	0.923653693	N/A	0.923653693	N/A	1	UNKNOWN: USER IMPORTED
N0438C18	4	104726247	4q28.1	1.237379471	N/A	1.237379471	N/A	1	UNKNOWN: USER IMPORTED
N0229A21	4	105072431	4q28.1	1.252378569	N/A	1.252378569	N/A	1	UNKNOWN: USER IMPORTED
N0656G12	4	105435613	4q28.1	1.195097033	N/A	1.195097033	N/A	1	UNKNOWN: USER IMPORTED
N0339C11	4	105567111	4q28.1	0.909628761	N/A	0.909628761	N/A	1	UNKNOWN: USER IMPORTED
N0344K14	4	105865639	4q28.1	1.129706398	N/A	1.129706398	N/A	1	UNKNOWN: USER IMPORTED
N0732F16	4	106000388	4q28.1	0.975551829	N/A	0.975551829	N/A	1	UNKNOWN: USER IMPORTED
N0542F11	4	106490575	4q28.1	1.147955419	N/A	1.147955419	N/A	1	UNKNOWN: USER IMPORTED
N0363G04	4	106745731	4q28.1	0.847351242	N/A	0.847351242	N/A	1	UNKNOWN: USER IMPORTED
N0789G12	4	106974030	4q28.1	0.788158464	N/A	0.788158464	N/A	1	UNKNOWN: USER IMPORTED
N0344A14	4	107073355	4q28.1	0.961653165	N/A	0.961653165	N/A	1	UNKNOWN: USER IMPORTED
N0041F09	4	107358392	4q28.1	1.037266109	N/A	1.037266109	N/A	1	UNKNOWN: USER IMPORTED
N0544E24	4	107441251	4q28.1	1.066194577	N/A	1.066194577	N/A	1	UNKNOWN: USER IMPORTED
N0270J05	4	107715339	4q28.1	1.076823659	N/A	1.076823659	N/A	1	UNKNOWN: USER IMPORTED
N0765F11	4	107839224	4q28.1	0.796232095	N/A	0.796232095	N/A	1	UNKNOWN: USER IMPORTED
N0088D10	4	107910409	4q28.1	0.79526634	N/A	0.79526634	N/A	1	UNKNOWN: USER IMPORTED
N0606E03	4	108213304	4q28.1	1.391878996	N/A	1.391878996	N/A	1	UNKNOWN: USER IMPORTED
N0804J24	4	108573199	4q28.1	0.220824501	N/A	0.220824501	N/A	1	UNKNOWN: USER IMPORTED
N0786G07	4	108714291	4q28.1	0.861427147	N/A	0.861427147	N/A	1	UNKNOWN: USER IMPORTED
N0109F18	4	108812652	4q28.1	0.769639883	N/A	0.769639883	N/A	1	UNKNOWN: USER IMPORTED
N0767I15	4	109038817	4q28.1	1.21506374	N/A	1.21506374	N/A	1	UNKNOWN: USER IMPORTED
N0414B05	4	109187529	4q28.1	0.885100813	N/A	0.885100813	N/A	1	UNKNOWN: USER IMPORTED
N0663O01	4	109277535	4q28.1	0.893745993	N/A	0.893745993	N/A	1	UNKNOWN: USER IMPORTED
N0343N16	4	109297276	4q28.1	0.83300983	N/A	0.83300983	N/A	1	UNKNOWN: USER IMPORTED
N0114K11	4	109425171	4q28.1	1.264720574	N/A	1.264720574	N/A	1	UNKNOWN: USER IMPORTED
N0349I23	4	109648300	4q28.1	1.052751226	N/A	1.052751226	N/A	1	UNKNOWN: USER IMPORTED
N0348N12	4	109862312	4q28.1	0.822503064	N/A	0.822503064	N/A	1	UNKNOWN: USER IMPORTED
N0075N20	4	110050896	4q28.1	0.974432749	N/A	0.974432749	N/A	1	UNKNOWN: USER IMPORTED
N0651B17	4	110357295	4q28.1	0.844537074	N/A	0.844537074	N/A	1	UNKNOWN: USER IMPORTED
N0323A13	4	110416330	4q28.1	0.851192981	N/A	0.851192981	N/A	1	UNKNOWN: USER IMPORTED
N0506H04	4	110545666	4q28.1	0.852407015	N/A	0.852407015	N/A	1	UNKNOWN: USER IMPORTED
N0112G23	4	110710463	4q28.1	0.701771524	N/A	0.701771524	N/A	1	UNKNOWN: USER IMPORTED
N0631H03	4	110843588	4q28.1	1.112706069	N/A	1.112706069	N/A	1	UNKNOWN: USER IMPORTED
N0361K01	4	111028282	4q28.1	0.946050596	N/A	0.946050596	N/A	1	UNKNOWN: USER IMPORTED
N0006L01	4	111063451	4q28.1	0.968251815	N/A	0.968251815	N/A	1	UNKNOWN: USER IMPORTED
N0371D15	4	111160968	4q28.1	0.725935667	N/A	0.725935667	N/A	1	UNKNOWN: USER IMPORTED
N0610P19	4	111608433	4q28.1	0.863161047	N/A	0.863161047	N/A	1	UNKNOWN: USER IMPORTED
N0359F01	4	111799707	4q28.1	0.935064297	N/A	0.935064297	N/A	1	UNKNOWN: USER IMPORTED
N0313B13	4	111949740	4q28.1	0.81336234	N/A	0.81336234	N/A	1	UNKNOWN: USER IMPORTED
N0648B04	4	112095586	4q28.1	0.88112024	N/A	0.88112024	N/A	1	UNKNOWN: USER IMPORTED
N0063O23	4	112288025	4q28.1	0.951536146	N/A	0.951536146	N/A	1	UNKNOWN: USER IMPORTED
N0621B23	4	112385164	4q28.1	0.861231564	N/A	0.861231564	N/A	1	UNKNOWN: USER IMPORTED
N0326N15	4	112489596	4q28.1	1.020510979	N/A	1.020510979	N/A	1	UNKNOWN: USER IMPORTED
N0716B14	4	112665067	4q28.1	1.292866304	N/A	1.292866304	N/A	1	UNKNOWN: USER IMPORTED
N0732E19	4	113053640	4q28.1	0.918803637	N/A	0.918803637	N/A	1	UNKNOWN: USER IMPORTED
N0114F13	4	113380417	4q28.1	0.884118844	N/A	0.884118844	N/A	1	UNKNOWN: USER IMPORTED
N0060K05	4	113460987	4q28.1	1.040288426	N/A	1.040288426	N/A	1	UNKNOWN: USER IMPORTED
N0313K06	4	113539483	4q28.1	1.204395846	N/A	1.204395846	N/A	1	UNKNOWN: USER IMPORTED
N0570A04	4	113662150	4q28.1	0.954144191	N/A	0.954144191	N/A	1	UNKNOWN: USER IMPORTED
N0694D15	4	113762204	4q28.1	0.961624587	N/A	0.961624587	N/A	1	UNKNOWN: USER IMPORTED
N0148B06	4	113951272	4q28.1	0.878495575	N/A	0.878495575	N/A	1	UNKNOWN: USER IMPORTED
N0650J17	4	114237753	4q28.1	1.158845244	N/A	1.158845244	N/A	1	UNKNOWN: USER IMPORTED
N0332H07	4	114408055	4q28.1	0.972923718	N/A	0.972923718	N/A	1	UNKNOWN: USER IMPORTED
N0718G17	4	114550581	4q28.1	1.198972214	N/A	1.198972214	N/A	1	UNKNOWN: USER IMPORTED
N0730E01	4	114604218	4q28.1	1.004544697	N/A	1.004544697	N/A	1	UNKNOWN: USER IMPORTED
N0785L03	4	114730295	4q28.1	0.833097995	N/A	0.833097995	N/A	1	UNKNOWN: USER IMPORTED
N0288G15	4	114909961	4q28.1	1.014471524	N/A	1.014471524	N/A	1	UNKNOWN: USER IMPORTED
N0609C07	4	115320576	4q28.1	0.915523921	N/A	0.915523921	N/A	1	UNKNOWN: USER IMPORTED
N0293L22	4	115413108	4q28.1	1.106644614	N/A	1.106644614	N/A	1	UNKNOWN: USER IMPORTED
N0104D05	4	115563419	4q28.1	0.935877335	N/A	0.935877335	N/A	1	UNKNOWN: USER IMPORTED
N0779N09	4	115738290	4q28.1	0.895540696	N/A	0.895540696	N/A	1	UNKNOWN: USER IMPORTED
N0312L09	4	115790121	4q28.1	1.118530798	N/A	1.118530798	N/A	1	UNKNOWN: USER IMPORTED
N0165G21	4	115874326	4q28.1	1.231010352	N/A	1.231010352	N/A	1	UNKNOWN: USER IMPORTED
N0004B05	4	115944239	4q28.1	0.818427233	N/A	0.818427233	N/A	1	UNKNOWN: USER IMPORTED
N0088A02	4	116188696	4q28.1	0.997301179	N/A	0.997301179	N/A	1	UNKNOWN: USER IMPORTED
N0027O02	4	116339346	4q28.1	0.773632616	N/A	0.773632616	N/A	1	UNKNOWN: USER IMPORTED
N0419E03	4	116495556	4q28.1	0.934456368	N/A	0.934456368	N/A	1	UNKNOWN: USER IMPORTED
N0421A08	4	116627998	4q28.1	0.795638252	N/A	0.795638252	N/A	1	UNKNOWN: USER IMPORTED
N0093N23	4	116765657	4q28.1	1.021110233	N/A	1.021110233	N/A	1	UNKNOWN: USER IMPORTED
N0207O10	4	116950739	4q28.1	1.11174609	N/A	1.11174609	N/A	1	UNKNOWN: USER IMPORTED
N0712N02	4	117296927	4q28.1	0.805379913	N/A	0.805379913	N/A	1	UNKNOWN: USER IMPORTED
N0640C15	4	117360393	4q28.1	0.924320095	N/A	0.924320095	N/A	1	UNKNOWN: USER IMPORTED
N0075C13	4	118157721	4q28.1	0.853718334	N/A	0.853718334	N/A	1	UNKNOWN: USER IMPORTED
N0346E10	4	118406265	4q28.1	0.855284013	N/A	0.855284013	N/A	1	UNKNOWN: USER IMPORTED
N0458P15	4	118565279	4q28.1	1.170703865	N/A	1.170703865	N/A	1	UNKNOWN: USER IMPORTED
N0061N14	4	118656103	4q28.1	0.895825457	N/A	0.895825457	N/A	1	UNKNOWN: USER IMPORTED
N0335K15	4	118766691	4q28.1	1.16228467	N/A	1.16228467	N/A	1	UNKNOWN: USER IMPORTED
N0778G08	4	118829487	4q28.1	1.081227826	N/A	1.081227826	N/A	1	UNKNOWN: USER IMPORTED
M2011L19	4	119082650	4q28.1	0.970068103	N/A	0.970068103	N/A	1	UNKNOWN: USER IMPORTED
N0474F15	4	119147299	4q28.1	0.834436675	N/A	0.834436675	N/A	1	UNKNOWN: USER IMPORTED
N0344G05	4	119313566	4q28.1	0.951459838	N/A	0.951459838	N/A	1	UNKNOWN: USER IMPORTED
N0630F19	4	119391139	4q28.1	0.877875384	N/A	0.877875384	N/A	1	UNKNOWN: USER IMPORTED
N0265A02	4	119488216	4q28.1	0.757900842	N/A	0.757900842	N/A	1	UNKNOWN: USER IMPORTED
N0586D05	4	119731172	4q28.1	0.85583428	N/A	0.85583428	N/A	1	UNKNOWN: USER IMPORTED
N0007N01	4	119885345	4q28.1	0.897063812	N/A	0.897063812	N/A	1	UNKNOWN: USER IMPORTED
N0788P24	4	120045288	4q28.1	1.004957367	N/A	1.004957367	N/A	1	UNKNOWN: USER IMPORTED
N0637P14	4	120146280	4q28.1	0.908357978	N/A	0.908357978	N/A	1	UNKNOWN: USER IMPORTED
N0714F04	4	120450476	4q28.1	0.961912084	N/A	0.961912084	N/A	1	UNKNOWN: USER IMPORTED
N0496M04	4	120513922	4q28.1	0.953140637	N/A	0.953140637	N/A	1	UNKNOWN: USER IMPORTED
N0708G15	4	120613092	4q28.1	1.261410861	N/A	1.261410861	N/A	1	UNKNOWN: USER IMPORTED
N0196K05	4	120716607	4q28.1	0.759833365	N/A	0.759833365	N/A	1	UNKNOWN: USER IMPORTED
N0700N01	4	121149821	4q28.1	1.006698614	N/A	1.006698614	N/A	1	UNKNOWN: USER IMPORTED
N0403M06	4	121331670	4q28.1	1.022918384	N/A	1.022918384	N/A	1	UNKNOWN: USER IMPORTED
N0273F23	4	121493135	4q28.1	0.845763269	N/A	0.845763269	N/A	1	UNKNOWN: USER IMPORTED
N0049H16	4	122112040	4q28.1	0.990952328	N/A	0.990952328	N/A	1	UNKNOWN: USER IMPORTED
N0511M18	4	122395999	4q28.1	0.942922685	N/A	0.942922685	N/A	1	UNKNOWN: USER IMPORTED
N0203H03	4	122571267	4q28.1	0.990365579	N/A	0.990365579	N/A	1	UNKNOWN: USER IMPORTED
N0066A14	4	122867601	4q28.1	0.878003071	N/A	0.878003071	N/A	1	UNKNOWN: USER IMPORTED
N0063B13	4	123054523	4q28.1	1.124287833	N/A	1.124287833	N/A	1	UNKNOWN: USER IMPORTED
N0770K15	4	123273132	4q28.1	1.009610249	N/A	1.009610249	N/A	1	UNKNOWN: USER IMPORTED
N0593M06	4	123387583	4q28.1	1.130134046	N/A	1.130134046	N/A	1	UNKNOWN: USER IMPORTED
N0613O22	4	123567725	4q28.1	0.833253043	N/A	0.833253043	N/A	1	UNKNOWN: USER IMPORTED
N0724L20	4	123826944	4q28.1	1.010831407	N/A	1.010831407	N/A	1	UNKNOWN: USER IMPORTED
N0552E16	4	124088577	4q28.1	0.972149392	N/A	0.972149392	N/A	1	UNKNOWN: USER IMPORTED
N0438F17	4	124188629	4q28.1	1.052071245	N/A	1.052071245	N/A	1	UNKNOWN: USER IMPORTED
N0777A08	4	124306084	4q28.1	0.996269656	N/A	0.996269656	N/A	1	UNKNOWN: USER IMPORTED
N0025N23	4	124460051	4q28.1	1.006151853	N/A	1.006151853	N/A	1	UNKNOWN: USER IMPORTED
N0564D12	4	124621926	4q28.1	1.137941157	N/A	1.137941157	N/A	1	UNKNOWN: USER IMPORTED
N0696N02	4	124682445	4q28.1	1.179186903	N/A	1.179186903	N/A	1	UNKNOWN: USER IMPORTED
N0049G07	4	124794308	4q28.1	0.925050745	N/A	0.925050745	N/A	1	UNKNOWN: USER IMPORTED
N0020K23	4	124874462	4q28.1	0.798559838	N/A	0.798559838	N/A	1	UNKNOWN: USER IMPORTED
N0093L09	4	124909171	4q28.1	0.889007409	N/A	0.889007409	N/A	1	UNKNOWN: USER IMPORTED
N0107E21	4	125069443	4q28.1	0.957010143	N/A	0.957010143	N/A	1	UNKNOWN: USER IMPORTED
N0728C08	4	125233913	4q28.1	0.815646507	N/A	0.815646507	N/A	1	UNKNOWN: USER IMPORTED
N0469C14	4	125413895	4q28.1	0.969905354	N/A	0.969905354	N/A	1	UNKNOWN: USER IMPORTED
N0633A02	4	125466967	4q28.1	0.986762492	N/A	0.986762492	N/A	1	UNKNOWN: USER IMPORTED
N0358H03	4	125555381	4q28.1	0.776270455	N/A	0.776270455	N/A	1	UNKNOWN: USER IMPORTED
N0093I21	4	125687515	4q28.1	1.005059901	N/A	1.005059901	N/A	1	UNKNOWN: USER IMPORTED
N0170O04	4	125806089	4q28.1	1.124939439	N/A	1.124939439	N/A	1	UNKNOWN: USER IMPORTED
N0188I11	4	125871334	4q28.1	0.894045954	N/A	0.894045954	N/A	1	UNKNOWN: USER IMPORTED
N0164B09	4	125953685	4q28.1	1.110126804	N/A	1.110126804	N/A	1	UNKNOWN: USER IMPORTED
N0561J11	4	126111064	4q28.1	0.962163707	N/A	0.962163707	N/A	1	UNKNOWN: USER IMPORTED
N0641B12	4	126217473	4q28.1	0.902675933	N/A	0.902675933	N/A	1	UNKNOWN: USER IMPORTED
N0386C07	4	126477479	4q28.1	0.866125196	N/A	0.866125196	N/A	1	UNKNOWN: USER IMPORTED
N0776G02	4	126892531	4q28.1	0.89396387	N/A	0.89396387	N/A	1	UNKNOWN: USER IMPORTED
N0121N16	4	126971033	4q28.1	0.678606577	N/A	0.678606577	N/A	1	UNKNOWN: USER IMPORTED
N0369K14	4	127067658	4q28.1	0.832136293	N/A	0.832136293	N/A	1	UNKNOWN: USER IMPORTED
N0030A11	4	127310171	4q28.1	1.259552315	N/A	1.259552315	N/A	1	UNKNOWN: USER IMPORTED
N0282B13	4	127424201	4q28.1	1.022790931	N/A	1.022790931	N/A	1	UNKNOWN: USER IMPORTED
N0649K03	4	127588321	4q28.1	0.932673926	N/A	0.932673926	N/A	1	UNKNOWN: USER IMPORTED
N0427N08	4	127726307	4q28.1	1.048444648	N/A	1.048444648	N/A	1	UNKNOWN: USER IMPORTED
N0721F03	4	128027861	4q28.1	1.148925227	N/A	1.148925227	N/A	1	UNKNOWN: USER IMPORTED
N0796E24	4	128254819	4q28.1	0.891288536	N/A	0.891288536	N/A	1	UNKNOWN: USER IMPORTED
N0077E22	4	128464754	4q28.1	0.856061278	N/A	0.856061278	N/A	1	UNKNOWN: USER IMPORTED
N0024C13	4	128641963	4q28.1	0.768816002	N/A	0.768816002	N/A	1	UNKNOWN: USER IMPORTED
N0011P20	4	128910345	4q28.1	0.894303354	N/A	0.894303354	N/A	1	UNKNOWN: USER IMPORTED
N0459M16	4	128992863	4q28.1	1.044264844	N/A	1.044264844	N/A	1	UNKNOWN: USER IMPORTED
N0801M14	4	129126268	4q28.1	1.107193564	N/A	1.107193564	N/A	1	UNKNOWN: USER IMPORTED
N0716N07	4	129394728	4q28.1	0.927539109	N/A	0.927539109	N/A	1	UNKNOWN: USER IMPORTED
N0184M15	4	129878793	4q28.1	0.871273187	N/A	0.871273187	N/A	1	UNKNOWN: USER IMPORTED
N0257C21	4	130083069	4q28.1	0.929084317	N/A	0.929084317	N/A	1	UNKNOWN: USER IMPORTED
N0699E02	4	130270031	4q28.2	0.920414512	N/A	0.920414512	N/A	1	UNKNOWN: USER IMPORTED
N0749G14	4	130289035	4q28.2	0.940411114	N/A	0.940411114	N/A	1	UNKNOWN: USER IMPORTED
N0081C20	4	130524895	4q28.2	1.068215569	N/A	1.068215569	N/A	1	UNKNOWN: USER IMPORTED
N0001H20	4	130708273	4q28.2	0.855003305	N/A	0.855003305	N/A	1	UNKNOWN: USER IMPORTED
N0227N18	4	130805018	4q28.2	1.019147065	N/A	1.019147065	N/A	1	UNKNOWN: USER IMPORTED
N0008K04	4	130889784	4q28.2	1.039090302	N/A	1.039090302	N/A	1	UNKNOWN: USER IMPORTED
N0312N22	4	130985054	4q28.2	0.890047141	N/A	0.890047141	N/A	1	UNKNOWN: USER IMPORTED
N0422J15	4	131255160	4q28.2	0.860652922	N/A	0.860652922	N/A	1	UNKNOWN: USER IMPORTED
N0125F12	4	131269844	4q28.2	0.731861937	N/A	0.731861937	N/A	1	UNKNOWN: USER IMPORTED
N0654A10	4	131511396	4q28.2	1.340358549	N/A	1.340358549	N/A	1	UNKNOWN: USER IMPORTED
N0493P13	4	131899668	4q28.2	0.859542253	N/A	0.859542253	N/A	1	UNKNOWN: USER IMPORTED
N0465J02	4	132032049	4q28.2	1.060122886	N/A	1.060122886	N/A	1	UNKNOWN: USER IMPORTED
N0756K24	4	132066319	4q28.2	0.759254723	N/A	0.759254723	N/A	1	UNKNOWN: USER IMPORTED
N0540J18	4	132692446	4q28.2	0.952808652	N/A	0.952808652	N/A	1	UNKNOWN: USER IMPORTED
N0462M05	4	133037884	4q28.3	1.02002876	N/A	1.02002876	N/A	1	UNKNOWN: USER IMPORTED
N0745L13	4	133155518	4q28.3	1.172546197	N/A	1.172546197	N/A	1	UNKNOWN: USER IMPORTED
N0320N01	4	133566359	4q28.3	1.448293075	N/A	1.448293075	N/A	1	UNKNOWN: USER IMPORTED
N0083C14	4	133788202	4q28.3	1.383249017	N/A	1.383249017	N/A	1	UNKNOWN: USER IMPORTED
N0094N02	4	133833999	4q28.3	0.749395509	N/A	0.749395509	N/A	1	UNKNOWN: USER IMPORTED
N0657C18	4	134071821	4q28.3	0.905441458	N/A	0.905441458	N/A	1	UNKNOWN: USER IMPORTED
N0009G01	4	134349161	4q28.3	1.09020347	N/A	1.09020347	N/A	1	UNKNOWN: USER IMPORTED
N0124C09	4	134442945	4q28.3	0.738470215	N/A	0.738470215	N/A	1	UNKNOWN: USER IMPORTED
N0348O12	4	134508282	4q28.3	0.983842831	N/A	0.983842831	N/A	1	UNKNOWN: USER IMPORTED
N0336C06	4	134832222	4q28.3	0.807477618	N/A	0.807477618	N/A	1	UNKNOWN: USER IMPORTED
N0355H17	4	135012088	4q28.3	1.03054413	N/A	1.03054413	N/A	1	UNKNOWN: USER IMPORTED
N0671A13	4	135166499	4q28.3	0.835199753	N/A	0.835199753	N/A	1	UNKNOWN: USER IMPORTED
N0625A06	4	135287438	4q28.3	1.415793847	N/A	1.415793847	N/A	1	UNKNOWN: USER IMPORTED
N0781A13	4	135440604	4q28.3	0.913010019	N/A	0.913010019	N/A	1	UNKNOWN: USER IMPORTED
N0735A04	4	135931903	4q28.3	0.901295704	N/A	0.901295704	N/A	1	UNKNOWN: USER IMPORTED
N0126I20	4	135966066	4q28.3	0.954126052	N/A	0.954126052	N/A	1	UNKNOWN: USER IMPORTED
N0063A15	4	136264272	4q28.3	0.92320142	N/A	0.92320142	N/A	1	UNKNOWN: USER IMPORTED
N0665G13	4	136407027	4q28.3	0.957527982	N/A	0.957527982	N/A	1	UNKNOWN: USER IMPORTED
N0011I23	4	136453361	4q28.3	1.007293582	N/A	1.007293582	N/A	1	UNKNOWN: USER IMPORTED
N0127A09	4	136741864	4q28.3	1.149574806	N/A	1.149574806	N/A	1	UNKNOWN: USER IMPORTED
N0113L19	4	137298265	4q28.3	1.066322973	N/A	1.066322973	N/A	1	UNKNOWN: USER IMPORTED
N0789P05	4	137477012	4q28.3	0.922811774	N/A	0.922811774	N/A	1	UNKNOWN: USER IMPORTED
N0099D23	4	137699076	4q28.3	1.128283607	N/A	1.128283607	N/A	1	UNKNOWN: USER IMPORTED
N0625B21	4	137847105	4q28.3	1.160687576	N/A	1.160687576	N/A	1	UNKNOWN: USER IMPORTED
N0008K23	4	138037627	4q28.3	1.28686099	N/A	1.28686099	N/A	1	UNKNOWN: USER IMPORTED
N0138I17	4	138056718	4q28.3	1.302842057	N/A	1.302842057	N/A	1	UNKNOWN: USER IMPORTED
N0814I21	4	138348071	4q28.3	0.792567698	N/A	0.792567698	N/A	1	UNKNOWN: USER IMPORTED
N0063C14	4	138385851	4q28.3	0.982325288	N/A	0.982325288	N/A	1	UNKNOWN: USER IMPORTED
N0721J05	4	138602555	4q28.3	0.875493932	N/A	0.875493932	N/A	1	UNKNOWN: USER IMPORTED
N0110E13	4	138961482	4q28.3	0.986834036	N/A	0.986834036	N/A	1	UNKNOWN: USER IMPORTED
N0649B07	4	138974750	4q28.3	0.904051095	N/A	0.904051095	N/A	1	UNKNOWN: USER IMPORTED
N0631O14	4	139306536	4q28.3	1.066355806	N/A	1.066355806	N/A	1	UNKNOWN: USER IMPORTED
N0336L03	4	139419005	4q28.3	0.952006761	N/A	0.952006761	N/A	1	UNKNOWN: USER IMPORTED
N0289M03	4	139577830	4q28.3	1.271757513	N/A	1.271757513	N/A	1	UNKNOWN: USER IMPORTED
N0610I01	4	139774526	4q28.3	1.080332704	N/A	1.080332704	N/A	1	UNKNOWN: USER IMPORTED
N0639P04	4	139795241	4q28.3	0.92188098	N/A	0.92188098	N/A	1	UNKNOWN: USER IMPORTED
N0715P11	4	139885905	4q28.3	0.821607233	N/A	0.821607233	N/A	1	UNKNOWN: USER IMPORTED
N0098O02	4	140076097	4q28.3	0.857121278	N/A	0.857121278	N/A	1	UNKNOWN: USER IMPORTED
N0375P10	4	140206862	4q28.3	1.395467389	N/A	1.395467389	N/A	1	UNKNOWN: USER IMPORTED
N0575N16	4	140296793	4q28.3	1.106167816	N/A	1.106167816	N/A	1	UNKNOWN: USER IMPORTED
N0188L22	4	140713444	4q28.3	0.831491781	N/A	0.831491781	N/A	1	UNKNOWN: USER IMPORTED
N0102A03	4	140882092	4q28.3	0.945820558	N/A	0.945820558	N/A	1	UNKNOWN: USER IMPORTED
N0090M18	4	140940101	4q28.3	0.948376516	N/A	0.948376516	N/A	1	UNKNOWN: USER IMPORTED
N0404O16	4	141141067	4q28.3	0.926544878	N/A	0.926544878	N/A	1	UNKNOWN: USER IMPORTED
N0418P18	4	141347246	4q28.3	1.116328715	N/A	1.116328715	N/A	1	UNKNOWN: USER IMPORTED
N0625H13	4	141546049	4q28.3	1.179519293	N/A	1.179519293	N/A	1	UNKNOWN: USER IMPORTED
N0392B05	4	141686913	4q28.3	1.045020322	N/A	1.045020322	N/A	1	UNKNOWN: USER IMPORTED
N0093N10	4	141824297	4q28.3	1.292341371	N/A	1.292341371	N/A	1	UNKNOWN: USER IMPORTED
N0005K16	4	141913124	4q28.3	1.123046438	N/A	1.123046438	N/A	1	UNKNOWN: USER IMPORTED
N0495M18	4	142016868	4q28.3	0.953561191	N/A	0.953561191	N/A	1	UNKNOWN: USER IMPORTED
N0095J01	4	142262790	4q31.1	1.053323991	N/A	1.053323991	N/A	1	UNKNOWN: USER IMPORTED
N0739C17	4	142399670	4q31.1	0.978137276	N/A	0.978137276	N/A	1	UNKNOWN: USER IMPORTED
N0583A12	4	142650119	4q31.1	0.818049241	N/A	0.818049241	N/A	1	UNKNOWN: USER IMPORTED
N0057O08	4	142751527	4q31.1	1.312971844	N/A	1.312971844	N/A	1	UNKNOWN: USER IMPORTED
N0513N12	4	142877925	4q31.1	0.85236952	N/A	0.85236952	N/A	1	UNKNOWN: USER IMPORTED
N0421A21	4	142963847	4q31.1	0.984038819	N/A	0.984038819	N/A	1	UNKNOWN: USER IMPORTED
N0042D05	4	143041937	4q31.1	0.796839112	N/A	0.796839112	N/A	1	UNKNOWN: USER IMPORTED
N0718E21	4	143161265	4q31.1	0.902956641	N/A	0.902956641	N/A	1	UNKNOWN: USER IMPORTED
N0011D21	4	143333286	4q31.1	1.09155269	N/A	1.09155269	N/A	1	UNKNOWN: USER IMPORTED
N0674N18	4	143442149	4q31.1	0.889477619	N/A	0.889477619	N/A	1	UNKNOWN: USER IMPORTED
N0612P17	4	143551781	4q31.1	1.063628283	N/A	1.063628283	N/A	1	UNKNOWN: USER IMPORTED
N0652M19	4	143683138	4q31.1	0.911225855	N/A	0.911225855	N/A	1	UNKNOWN: USER IMPORTED
N0610J09	4	143969885	4q31.1	0.914343024	N/A	0.914343024	N/A	1	UNKNOWN: USER IMPORTED
N0420F17	4	144119097	4q31.1	0.964114168	N/A	0.964114168	N/A	1	UNKNOWN: USER IMPORTED
N0169N21	4	144128406	4q31.1	0.873887718	N/A	0.873887718	N/A	1	UNKNOWN: USER IMPORTED
N0017G22	4	144186519	4q31.1	0.980150667	N/A	0.980150667	N/A	1	UNKNOWN: USER IMPORTED
N0284M14	4	144290819	4q31.1	1.010022798	N/A	1.010022798	N/A	1	UNKNOWN: USER IMPORTED
N0192F13	4	144298865	4q31.1	0.900190102	N/A	0.900190102	N/A	1	UNKNOWN: USER IMPORTED
N0054P19	4	144373967	4q31.1	0.885387601	N/A	0.885387601	N/A	1	UNKNOWN: USER IMPORTED
N0479K17	4	144554162	4q31.1	0.799087811	N/A	0.799087811	N/A	1	UNKNOWN: USER IMPORTED
N0273D23	4	144659594	4q31.1	1.366693361	N/A	1.366693361	N/A	1	UNKNOWN: USER IMPORTED
N0630L22	4	144859585	4q31.1	0.848089999	N/A	0.848089999	N/A	1	UNKNOWN: USER IMPORTED
N0481K16	4	144973721	4q31.1	1.143492475	N/A	1.143492475	N/A	1	UNKNOWN: USER IMPORTED
N0010K07	4	145041359	4q31.1	0.979095937	N/A	0.979095937	N/A	1	UNKNOWN: USER IMPORTED
N0673E01	4	145269513	4q31.1	1.008012639	N/A	1.008012639	N/A	1	UNKNOWN: USER IMPORTED
N0033C06	4	145344453	4q31.1	0.774589251	N/A	0.774589251	N/A	1	UNKNOWN: USER IMPORTED
N0059O03	4	145471649	4q31.1	0.937453552	N/A	0.937453552	N/A	1	UNKNOWN: USER IMPORTED
N0265H02	4	145639070	4q31.1	1.107217784	N/A	1.107217784	N/A	1	UNKNOWN: USER IMPORTED
N0166K06	4	145674865	4q31.1	1.323355991	N/A	1.323355991	N/A	1	UNKNOWN: USER IMPORTED
N0605B12	4	145694320	4q31.1	1.143409378	N/A	1.143409378	N/A	1	UNKNOWN: USER IMPORTED
N0024P03	4	145892101	4q31.1	0.780853991	N/A	0.780853991	N/A	1	UNKNOWN: USER IMPORTED
N0260M22	4	146040115	4q31.1	1.162851151	N/A	1.162851151	N/A	1	UNKNOWN: USER IMPORTED
N0318C13	4	146127592	4q31.1	0.971618986	N/A	0.971618986	N/A	1	UNKNOWN: USER IMPORTED
N0566J16	4	146365233	4q31.1	0.811161269	N/A	0.811161269	N/A	1	UNKNOWN: USER IMPORTED
N0242P12	4	146412470	4q31.1	1.19783013	N/A	1.19783013	N/A	1	UNKNOWN: USER IMPORTED
N0655I23	4	146552955	4q31.1	1.018331757	N/A	1.018331757	N/A	1	UNKNOWN: USER IMPORTED
N0048D12	4	146663954	4q31.1	1.237002492	N/A	1.237002492	N/A	1	UNKNOWN: USER IMPORTED
N0116B20	4	146787681	4q31.1	1.048920938	N/A	1.048920938	N/A	1	UNKNOWN: USER IMPORTED
N0643P17	4	146922168	4q31.1	0.99096307	N/A	0.99096307	N/A	1	UNKNOWN: USER IMPORTED
N0197J09	4	146971610	4q31.1	1.134768252	N/A	1.134768252	N/A	1	UNKNOWN: USER IMPORTED
N0294H08	4	147046296	4q31.1	0.835288931	N/A	0.835288931	N/A	1	UNKNOWN: USER IMPORTED
N0547L01	4	147194590	4q31.1	0.860716765	N/A	0.860716765	N/A	1	UNKNOWN: USER IMPORTED
N0619E13	4	147332081	4q31.1	0.903164384	N/A	0.903164384	N/A	1	UNKNOWN: USER IMPORTED
N0006L06	4	147478069	4q31.1	1.098645162	N/A	1.098645162	N/A	1	UNKNOWN: USER IMPORTED
N0157M18	4	147707027	4q31.21	0.800007964	N/A	0.800007964	N/A	1	UNKNOWN: USER IMPORTED
N0667D12	4	147921303	4q31.21	0.919204937	N/A	0.919204937	N/A	1	UNKNOWN: USER IMPORTED
N0766D07	4	148148781	4q31.21	1.129030471	N/A	1.129030471	N/A	1	UNKNOWN: USER IMPORTED
N0622E18	4	148447927	4q31.21	0.854418583	N/A	0.854418583	N/A	1	UNKNOWN: USER IMPORTED
N0752O09	4	148512751	4q31.21	0.79507481	N/A	0.79507481	N/A	1	UNKNOWN: USER IMPORTED
N0660D07	4	148580839	4q31.21	1.057387357	N/A	1.057387357	N/A	1	UNKNOWN: USER IMPORTED
N0056F03	4	148898312	4q31.21	0.863267453	N/A	0.863267453	N/A	1	UNKNOWN: USER IMPORTED
N0315D13	4	149158585	4q31.21	0.850522121	N/A	0.850522121	N/A	1	UNKNOWN: USER IMPORTED
N0148P11	4	149586899	4q31.21	0.937803373	N/A	0.937803373	N/A	1	UNKNOWN: USER IMPORTED
N0186E11	4	149668396	4q31.21	1.122149593	N/A	1.122149593	N/A	1	UNKNOWN: USER IMPORTED
N0295F16	4	149920154	4q31.21	0.992688052	N/A	0.992688052	N/A	1	UNKNOWN: USER IMPORTED
N0502G16	4	150106344	4q31.21	1.084120328	N/A	1.084120328	N/A	1	UNKNOWN: USER IMPORTED
N0760L22	4	150453225	4q31.22	0.869865596	N/A	0.869865596	N/A	1	UNKNOWN: USER IMPORTED
N0143N09	4	150763441	4q31.22	0.963330619	N/A	0.963330619	N/A	1	UNKNOWN: USER IMPORTED
N0699B03	4	150874874	4q31.22	0.945755398	N/A	0.945755398	N/A	1	UNKNOWN: USER IMPORTED
N0707F02	4	150984229	4q31.22	1.204061429	N/A	1.204061429	N/A	1	UNKNOWN: USER IMPORTED
N0265J16	4	151333544	4q31.22	0.960071272	N/A	0.960071272	N/A	1	UNKNOWN: USER IMPORTED
N0773A01	4	151529929	4q31.22	0.888817906	N/A	0.888817906	N/A	1	UNKNOWN: USER IMPORTED
N0483E09	4	151709988	4q31.22	1.034696572	N/A	1.034696572	N/A	1	UNKNOWN: USER IMPORTED
N0064M20	4	151777997	4q31.22	1.093863003	N/A	1.093863003	N/A	1	UNKNOWN: USER IMPORTED
N0646G01	4	151910817	4q31.22	1.214030088	N/A	1.214030088	N/A	1	UNKNOWN: USER IMPORTED
N0173A01	4	151954663	4q31.22	0.852865065	N/A	0.852865065	N/A	1	UNKNOWN: USER IMPORTED
N0362F09	4	152015370	4q31.22	1.072220868	N/A	1.072220868	N/A	1	UNKNOWN: USER IMPORTED
N0654I06	4	152095090	4q31.22	1.021519438	N/A	1.021519438	N/A	1	UNKNOWN: USER IMPORTED
N0317O22	4	152176572	4q31.22	1.320429338	N/A	1.320429338	N/A	1	UNKNOWN: USER IMPORTED
N0588F18	4	152403029	4q31.23	0.947349147	N/A	0.947349147	N/A	1	UNKNOWN: USER IMPORTED
N0416F11	4	152479292	4q31.23	1.14159542	N/A	1.14159542	N/A	1	UNKNOWN: USER IMPORTED
N0263D05	4	152658157	4q31.23	0.961756935	N/A	0.961756935	N/A	1	UNKNOWN: USER IMPORTED
N0002J13	4	152867475	4q31.23	1.025021997	N/A	1.025021997	N/A	1	UNKNOWN: USER IMPORTED
N0164P12	4	153013585	4q31.23	1.102985588	N/A	1.102985588	N/A	1	UNKNOWN: USER IMPORTED
N0810N11	4	153094649	4q31.23	0.865558714	N/A	0.865558714	N/A	1	UNKNOWN: USER IMPORTED
N0712L04	4	153283108	4q31.23	1.021227299	N/A	1.021227299	N/A	1	UNKNOWN: USER IMPORTED
N0048O18	4	153439322	4q31.23	0.983184131	N/A	0.983184131	N/A	1	UNKNOWN: USER IMPORTED
N0809G23	4	153533907	4q31.23	0.992201729	N/A	0.992201729	N/A	1	UNKNOWN: USER IMPORTED
N0555K12	4	153809564	4q31.23	0.971303317	N/A	0.971303317	N/A	1	UNKNOWN: USER IMPORTED
N0640I24	4	153962566	4q31.23	0.948589529	N/A	0.948589529	N/A	1	UNKNOWN: USER IMPORTED
N0761L20	4	154305471	4q31.23	1.032170206	N/A	1.032170206	N/A	1	UNKNOWN: USER IMPORTED
N0077N06	4	154488790	4q31.23	0.866607567	N/A	0.866607567	N/A	1	UNKNOWN: USER IMPORTED
N0764M06	4	154826223	4q31.3	0.994766503	N/A	0.994766503	N/A	1	UNKNOWN: USER IMPORTED
N0094P16	4	154874881	4q31.3	1.091949936	N/A	1.091949936	N/A	1	UNKNOWN: USER IMPORTED
N0259G07	4	155105180	4q31.3	0.991338427	N/A	0.991338427	N/A	1	UNKNOWN: USER IMPORTED
N0671I13	4	155271375	4q31.3	1.306896606	N/A	1.306896606	N/A	1	UNKNOWN: USER IMPORTED
N0565P07	4	155525232	4q31.3	1.138353604	N/A	1.138353604	N/A	1	UNKNOWN: USER IMPORTED
N0290O12	4	155672086	4q31.3	0.823996792	N/A	0.823996792	N/A	1	UNKNOWN: USER IMPORTED
N0111A07	4	155860825	4q31.3	1.235872569	N/A	1.235872569	N/A	1	UNKNOWN: USER IMPORTED
N0358E07	4	155971956	4q31.3	1.346851301	N/A	1.346851301	N/A	1	UNKNOWN: USER IMPORTED
N0142O04	4	156137168	4q31.3	0.938829728	N/A	0.938829728	N/A	1	UNKNOWN: USER IMPORTED
N0023P02	4	156139159	4q31.3	1.095484316	N/A	1.095484316	N/A	1	UNKNOWN: USER IMPORTED
N0071A06	4	156366157	4q31.3	1.189813249	N/A	1.189813249	N/A	1	UNKNOWN: USER IMPORTED
N0092A05	4	156516937	4q31.3	0.969292966	N/A	0.969292966	N/A	1	UNKNOWN: USER IMPORTED
N0068G22	4	156594790	4q31.3	1.123007929	N/A	1.123007929	N/A	1	UNKNOWN: USER IMPORTED
N0627J04	4	156760522	4q31.3	1.030191371	N/A	1.030191371	N/A	1	UNKNOWN: USER IMPORTED
N0077C22	4	156873092	4q31.3	0.906724403	N/A	0.906724403	N/A	1	UNKNOWN: USER IMPORTED
N0175H11	4	157547568	4q31.3	1.031106355	N/A	1.031106355	N/A	1	UNKNOWN: USER IMPORTED
[truncated: 974,822 more chars]
