# Supplementary material for: Large scale copy number variation (CNV) at 14q12 is associated with the presence of genomic abnormalities in neoplasia
Source: BMC Genomics. 2006 Jun 6;7:138. doi: 10.1186/1471-2164-7-138 (PMC1550726; doi:10.1186/1471-2164-7-138)
Supplement: Additional file 4 — Project files for SMRT array dataset, can be viewed by MS Excel or Normalise Suite v2.5. [file 1471-2164-7-138-S4.xls]

## Sheet: Sheet1
Spectral Genomics
Sample	Deletion Status	Age	Sex	Hb	Lkc	Plt	%baso	%blasts
711	Y	42	F	104	7.2	97	2.78	?
607	Y	53	M	99	272.4	907	1.28	0.51
217	Y	58	F	127	33.6	1390	2.08	0.89
228	Y	42	M	108	107.4	315	0.04	0.19
SMRT-Array
Sample	Deletion Status	Age	Sex	Hb	Lkc	Plt	%baso	%blasts
313	N	65	F	93	8.4	306	11.9	14.29
711	Y	42	F	104	7.2	97	2.78	?
607	Y	53	M	99	272.4	907	1.28	0.51
217	Y	58	F	127	33.6	1390	2.08	0.89
